# Supplementary material for: Suppressing mosquito populations with precision guided sterile males
Source: Nat Commun. 2021 Sep 10;12:5374. doi: 10.1038/s41467-021-25421-w (PMC8433431; doi:10.1038/s41467-021-25421-w)
Supplement: Supplementary file 2 — Supplemental Data File 1 [file 41467_2021_25421_MOESM2_ESM.zip]

Archive with 23 entries (20 files):
- Supplemental Data File 1/
- Supplemental Data File 1/1067A1 bTub/
- Supplemental Data File 1/1067K myo-fem/
- Supplemental Data File 1/1067A1 bTub/pgSIT Female+Male_S6_L001_R1_001.fastq
- __MACOSX/Supplemental Data File 1/1067A1 bTub/._pgSIT Female+Male_S6_L001_R1_001.fastq
- Supplemental Data File 1/1067A1 bTub/1067A1 bTub Pooled data.xlsx
- __MACOSX/Supplemental Data File 1/1067A1 bTub/._1067A1 bTub Pooled data.xlsx
- Supplemental Data File 1/1067A1 bTub/WT Female+Male_S3_L001_R2_001.fastq
- __MACOSX/Supplemental Data File 1/1067A1 bTub/._WT Female+Male_S3_L001_R2_001.fastq
- Supplemental Data File 1/1067A1 bTub/WT Female+Male_S3_L001_R1_001.fastq
- __MACOSX/Supplemental Data File 1/1067A1 bTub/._WT Female+Male_S3_L001_R1_001.fastq
- Supplemental Data File 1/1067A1 bTub/pgSIT Female+Male_S6_L001_R2_001.fastq
- __MACOSX/Supplemental Data File 1/1067A1 bTub/._pgSIT Female+Male_S6_L001_R2_001.fastq
- Supplemental Data File 1/1067K myo-fem/WT Female+Male_S1_L001_R2_001.fastq
- __MACOSX/Supplemental Data File 1/1067K myo-fem/._WT Female+Male_S1_L001_R2_001.fastq
- Supplemental Data File 1/1067K myo-fem/pgSIT Female+Male_S7_L001_R1_001.fastq
- __MACOSX/Supplemental Data File 1/1067K myo-fem/._pgSIT Female+Male_S7_L001_R1_001.fastq
- Supplemental Data File 1/1067K myo-fem/1067K Myosin Pooled data.xlsx
- __MACOSX/Supplemental Data File 1/1067K myo-fem/._1067K Myosin Pooled data.xlsx
- Supplemental Data File 1/1067K myo-fem/WT Female+Male_S1_L001_R1_001.fastq
- __MACOSX/Supplemental Data File 1/1067K myo-fem/._WT Female+Male_S1_L001_R1_001.fastq
- Supplemental Data File 1/1067K myo-fem/pgSIT Female+Male_S7_L001_R2_001.fastq
- __MACOSX/Supplemental Data File 1/1067K myo-fem/._pgSIT Female+Male_S7_L001_R2_001.fastq
