# Supplementary material for: Suppressing mosquito populations with precision guided sterile males
Source: Nat Commun. 2021 Sep 10;12:5374. doi: 10.1038/s41467-021-25421-w (PMC8433431; doi:10.1038/s41467-021-25421-w)
Supplement: Supplementary file 2 — Supplemental Data File 1 [file 41467_2021_25421_MOESM2_ESM.zip › Supplemental Data File 1/1067A1 bTub/pgSIT Female+Male_S6_L001_R1_001.fastq]

@M03558:539:GW210131Amp:1:2105:11936:2240 1:N:0:TGCAGCTA+ACTACGGA
GGAACGCGGACGTGATTTGGAGCCATTCTGCTCCCATCTTCAAGCATCGGAAGAAGCATATTTTGAAGCCCAATTTTGGAACCGCTAGAAGTGCTCCAGGATGCGTGAAATCGTTCACATTCAAGCCGGCCAATGCGGCAACCAGATAGGAGCCAAGTTCGGCGTATTGCGGAGACAGCGATCTGCAGCTGGAGCGGATCAACGTGTACTACAACGAGGCTACCGAGCGGGACCGTTTGGACAGCTGTTC
+
A11>>1>110>AE00BGG1110A/ADGDG2AGFFFFHHHHFHBFGFFCA?//EA00FGGFHHHHE/G11>?//FGHHG/11C>@@EC/111FFFHDGHHHHHHHGEGFEHHHGHHHEGFGHGHFBDFC/@CCAGCFACCGGFFEA.DGFBBCGCCBCGGHE-:-ACBFGFB@-?@E/FE@?EEFGGF/BFFBFFB@9@@@FFFFFFFFFFFFFFF?EF@@FFFF=A@?@?-9@9@BFF?EB99AEFBFFF
@M03558:539:GW210131Amp:1:2105:11818:2293 1:N:0:TGCAGCTA+ACTACGGA
GGAACGCGGACGTGATTTGGAACCATTCTGCTTCCATCTTCAAGCATCGGAAGAAGCATATTTTGAAGCCCAATTTTGGAACCGCTAGAAGTGCTCCAGGGTGCGTGAAATCGTTCACATTCAAGCCGGCCAATGTGGCAACCAGATAGGAGCCAAGTTCGGGCGTATTGCGGAGACAGCGATTTGCAGCTGGAGCGGATCAACGTGTACTACAACGGAGGAAAATACGTCCCACGTGCCGTGCTGGTCG
+
AA1AA1AD@0DDGGGGGG1A11FACGHFHFHHHFGFHHHHHHCGHHHHEGFGGEHHGHHFHHHHFGGFFHGG/FGHHHCEHHGEGGE/GFFHHHHHHHHFAFFEEGGGEHHGGHHHEHHHHHGHEGGGCCGGHHHHEHH0GHHGHHHHHEHFEGHFHHHHG@A@CGGGHHHG@A@@AFFG?AGGGFF0CBFFFF-F=@@@@FFFFFFFFFFFFFFF@@FF@FFFFFFFFFFFFFF?FFFF?F@FFFFFF@
@M03558:539:GW210131Amp:1:2105:17650:2340 1:N:0:TGCAGCTA+ACTACGGA
GGAACGCGGACGTGATTTGGAACCATTCTGCTTCCATCTTCAAGCATCGGAAGAAGCATATTTTGAAGCCCAATTTTGGAACCGCTAGAAGTGCTCCAGGATGCGTGAAATCGTTCACATTCAAGCCGGCCAATGTGGCAACCAGATAGGAGCCAAGTATTGCGGAGACAGCGACGGAGGAAAATACGTCCCACGTGCCGTGCTGGTCGATTTGGAACCTGGCACTATGGATTCGGTCCGAGCGGGACCG
+
ABBBBBBBBBBBGGGGGGGFGGHGHHHHHHHHHHGHHHHHHHHHGHHHGGGGGFHHHHHHHHHFHGHHHHHGGHHHHHGHHHGGCGGGHHHFHHHHHHGHHHHHGEGGGHHHGHHHHHHHHHHHHGEGGGGGHHHHHHHHHHFGHGHHHHHGHGHHHDHHHHHE<@DGGHHHCGGGGGGGGFGGGGGGFGEGFFFFFFFFFFFFFFBFFFFFFFFFFFFFFFFFFFFFFFFFFFFFFFFFFFFFFFDDFF
@M03558:539:GW210131Amp:1:2105:14987:2597 1:N:0:TGCAGCTA+ACTACGGA
GGAACGCGGACGTGATTTGGAACCATTCTGCTTCCATCTTCAAGCATCGGAAGAAGCATATTTTGAAGCCCAATTTTGGAACCGCTAGAAGTGCTCCAGGATGCGTGAAATCGTTCACATTCAAGCCGGCCAATGTGGCAACCAGATAGGAGCCAGCGTATTGCGGAGACAGCGATTTGCAGCTGGAGCGGATCAACGTGTACTACAACGAGGAAAATACGTCCCACGTGCCGTGCTGGTCGATTTGGA
+
CBCCCCCCCCCCGGGGGGGGGGHGHHHHHHHHHHHHHHHHHHHHHHHHGGGGGHHHHHHHHHHHHGHHHGHHHHHHHHGHHHGGGGGGHHHHHHHHHHHHHHHHGGGGGHHHGFGHHHGHHHHHHHGGGGGGHHHHHHHHHHGGHFGFHGHHHGGHGGGGGHHHGGGGGGHHHGGGGGGGGGGGGGGGGGGGGFFFFFFFFFFFFFFFFFFFFFFFFFFFFFFFFFFFFEEFF.DFFFFFFDAEFFFFF
@M03558:539:GW210131Amp:1:2105:12827:2701 1:N:0:TGCAGCTA+ACTACGGA
GGAACGCGGACGTGATTTGGAACCATTCTGCTTCCATCTTCAAGCATCGGAAGAAGCATATTTTGAAGCCCAATTTTGGAACCGCTAGAAGTGCTCCAGGATGCGTGAAATCGTTCACATTCAAGCCGGCCAATGTGGCAACCAGATAGGAGCCAAGTTCTCTACTACGGTAATACTCGGGGAGGTAATATCCGACGAGCACGGAATCGATGCCACCGCGGAGGAAAATACGTCCCACGTGCCGTGCTGG
+
CCDCCDDDDDDDGGGGGGGGGGHGHHHHHHHHHHHGHHHHHHHHHGHHGGGGGHHHHHHHHHHHHGHGHHHHHHHHHHGHHHGGGGGGHHHHHHHHHHHHHHHHGGGGGHHHGHHHHHHHHHHHHHGGCGGGHHHHHHHFGGGGHGHHHHHHHGHHEHHHHHHHHHGHGGGHGHHHHHGGGGGGGCFCFGGGGDAFCGGFFFFFFFFFFFFFFFFFFFFFFFFFFFFFFFFFFFFFFFFEFFFFFFFFFF
@M03558:539:GW210131Amp:1:2105:14330:2706 1:N:0:TGCAGCTA+ACTACGGA
GGAACGCGGACGTGATTTGGAACCATTCTGCTTCCATCTTCAAGCATCGGAAGAAGCATATTTTGAAGCCCAATTTTGGAACCGCTAGAAGTGCTCCAGGATGCGTGAAATCGTTCACATTCAAGCCGGCCAATGTGGCAGCCAGATAGGAGCGGGACCGTTTGGACAGCTGTTCCGGCCGGATAATTTTGTGTTCGGTCAATCTCGCGCCGGCAACAATTGGGCCAAGGGACATTATACCGAAGGG
+
BBBB?A3ADBBDEEGGGGGGFGFGHHHHHHGHHHHHGHHHFHHHHHHHDGGGGHHHHHHHHHHHHGHHHHHFHFHHHGGFFFFGCGEGHHHHGHHHHGHHHHGGG/EGGHGHEGGGHGHHHHHHHFEGCCCGHHGHGHEHDD.GGHDHHHHGGCCC-::CGGGGGECGEFGGGGGBCB@G?A@EDGFFFFFFFFBFF?FFFFFFFFFE?BBB?BBBFFFBFFFFFFFFFE?AEEFFFFFFFDAB?BD
@M03558:539:GW210131Amp:1:2105:14893:2709 1:N:0:TGCAGCTA+ACTACGGA
GGAACGCGGACGTGATTTGGAACCATTCCGCTTCCATCTTCAAGCATCGGAAGAAGCATATTTTGAAGCCCAATTTTGGAACCGCTGGAAGTGCTCCAGGATGCGTGAAATCGTTCACTTGGCTATTGCGTATTGCGGAGACAGCGATTTGCAGCTGGAGCGGATCAACGTGTACTACAACGAGGCTAAATACGTCAACGGCAACGGAGGAAAATACGTCCCACGTGCCGTGCTGGTCGATTTGGAACCT
+
BABCCCCCCCBCGGGGGGGGGGHGHHHHHHGGGGHHHHHHHHHHHHHHGGGGGHHHHHHHHHHHHGHHHHHHHHHHHHGHHHGGGGGGGHHHHHHHHHHHHHHHGGGEGHHHGHHHHHHGHGHHHHHHHGGGGHHHGGGGGGHHHGGHHGHHHHGHHGHHHGGGGGHGGFEGGGGGGGGGFGGGGGGGGFGGGFFFFFFDFFFFFFFDFFFFFFFFFFFFFFFFFFFFE>:DFEFFFFFFFFFFFFFFFF
@M03558:539:GW210131Amp:1:2105:10195:2750 1:N:0:TGCAGCTA+ACTACGGA
GGAACGCGGACGTGATTTGGAACCATTCTGCTTCCATCTTCAAGCATCGGAAGAAGCATATTTTGAAGCCCAATTTTGGAACCGCTAGAAGTGCTCCAGGATGCGTGAAGGGGGGTAATATCCGACGAGCACGGAATCGATGCCACCGTATTGCGGAGACAGCGATTTGCAGCTGGAGCGGATCAACGTGTACTACAACGAGGCTACGAGCGGGGCCGTTTGGACAGCTGTTCCGGCCGGATAATTTTGT
+
BBABCCCCCCCCGGGGGGGGGGHGHHHHHHHHHHHHHHHHHHHHHHHHGGGGGHHHHHHHHHHHHGHHHFHHHHHHHHCHHHGGGGGGHHHHHHHHHHHHHHHHGGGGGHHGGCGGGGGGGGGGGGGGGFFFFF@EFFFFFFFFFFFDFFFFFBADDF;EFFEF;EEFFFFFFFFFFFFFFFFFFFFFFFFFFFFFFFFF.ADFFFFFFFFF;DD@=DDFFF.:BFFEFBFFBFFAFFFFFFFFFFFFFF
@M03558:539:GW210131Amp:1:2105:11347:2817 1:N:0:TGCAGCTA+ACTACGGA
GGAACGCGGACGTGATTTGGAACCATTCTGCTTCCATCTTCAAGCATCGCGGATCAACGTGTACTACAACGAGCCGGAGGAAAATACGTCCCACGTGCCGTGCCGGTCGATTTGGAACCTGGCACTATGGATTCGGTCCGAGCGGGACCGTTTAGACAGCTGTTCCGGCCGGATAATTTTGTGTTCGGTCAATCTGGCGCCGGCAACAATTGGGCCAAGGGACATTATACCGAAGGG
+
CCCCCCCCCCBBGGFGGGGGGGHGHGHHHGHHHHHHHHHHHHHHHHHHGGGGFGGHFHGGGHHHHHHHHHEFGGGGGEGGGHHHHHHHFFFGHHGHHHHGGGDHGGCFDFGHGHHGHHGGHHHGHHFHHHBFFHGCEAC;.;;C@F?:DCAEGGGBFGFEGGFFFGFAFFFFFDDFFFFFFFF:FFFF.DFFFFFF/FBDFFFFFFFFFFFFFFEEDEFFFEFFFFFFFFFF.:BFD
@M03558:539:GW210131Amp:1:2105:14256:2925 1:N:0:TGCAGCTA+ACTACGGA
GGAACGCGGACGTGATTTGGAACCATTCTGCTTCCATCTTCAAGCATCGGAAGAAGCATATTTTGAAGCCCAATTTTGGAACCGCTAGAAGTGCTCCAGGATGCGTGAAATCGTTCACATTCAAGCCGGCCAATGTGGCAACCAGATAGGAGCCAGCGATTTGCAGCTGGAGCGGATCAACGTGTACTACAACGAGGCGGGACCGTTTGGACAGCTGTTCCGGCCGGATAATTTTGTGTTCGGTCAATCT
+
BBCCCDDDDDDDGGGGGGGGGGHGHHHHHHHHHHHHHHHHHHHHHHHHGGGGGHHHHHHHHHHHHGHHHHHHHHHHHHGHHHGGGGGGHHHHHHHHHHHHHHHHGFGGGHHHGHHHHHHHHHHHHHGGGGGGHHHHHHHHHHHGHHHHHHHHHGGHGGGHHGHHHHHHHHHHHGGGGGGGGGEGGGGGGGGGGGGGDGFFA-9DBADF.BBFFEEFBFFFFDF=D-B-.DFBFFFFFFFFBFFADDFFFF
@M03558:539:GW210131Amp:1:2105:10109:2967 1:N:0:TGCAGCTA+ACTACGGA
GGAACGCGGACGTGATTTGGAACCATTCTGCTTCCATCTTCAAGCATCGGAAGAAGCATATTTTGAAGCCCAATTTTGGAACCGCTAGAAGTGCTCCAGGATGCGTGAAATCGTTCACATTCAAGCCGGCCAATGTGGCAACCAGATAGGAGCCAAGGAAAATACGTCCCACGTGCCGTGCTGGTCGATTTGGAACCTGGCACCGAGCGGGACCGTTTGGACAGCTGTTCCGGCCGGATAATTTTTTGTT
+
BBB@A@ADBBBBEEEGBGGFGGHFHBG5GFHHHGHHHHHDHHHHHGFHGGGGGHHHGFFHHBGFHGHFHAGEEGGGBGGGEGFGGGEGFGEFGHHFGHFEGFFHE<EFGHHHFCGHFHHHHHHFHHGGGGC?CGFHFFAFGHCEF<FGF0GGGGHGHGHHFGHHHHDGCFGHCHHHHGGGGGGGBFGCEFGGGGGGEBAFAFGEA;BFFACFBDDFDFFFFFFE?BFFF/9:-9BF;BD:/FFFF/9@FF
@M03558:539:GW210131Amp:1:2105:19250:3072 1:N:0:TGCAGCTA+ACTACGGA
GGAACGCGGACGTGATTTGGAACCATTCTGCTTCCATCTTCAAGCATCGGAAGAAGCATATTTTGAAGCCCAATTTTGGAACCGCTAGAGGTGCTCCAGGATGCGTGAAATCGTTCACATTCAAGCCGGCCAATGTGGCAACCAGATAGGAGCCAAGTTCGATTTGCAGCTGGAGCGGATCAACGTGTACTACAACGAGGCTACGAGCGGGACCGTTTGGACAGCTGTTCCGGCCGGATAATTTTGTGTT
+
CCCCCCCCCCCCGGGGGGGGGGHGHHHHHHHHGHHHHGHHHHHHHHHHGGGGGHHHHHHHGFHHHGHHHHHHHHHHHHGHHHGGGGGGHHHGHHHHHHHHHHHHGGFGGHHHDFHHHHHHHHHHHHGGGGGGGHHHHHGFHHHGHHFHHHHHHGGHHDHGEHHHGHHHHHHGHGHHGGG?FGGGGCEFFGGGGGGFGGGGGFFBDDFFFFFFFFFDFFFFFFFFFFFFFFFFFFFFFFFFFFFFFFBFFF
@M03558:539:GW210131Amp:1:2105:14547:3075 1:N:0:TGCAGCTA+ACTACGGA
GGAACGCGGACGTGATTTGGAACCATTCTGCTTCCATCTTCAAGCATCGGAAGAAGCATATTTTGAAGCCCAATTTTGGAACCGCTAGAAGTGCTCCAGGATGCGTGAAATCGTTCACATTCAAGCCGGCCAATGTGGCAACCAGATAGGAGCCAAGGAGGCGTATTGCGGAGACAGCGATCTGCAGCTGGAGCGGATCAACGTGTACTACGTCCCACGTGCCGTGCTGGTCGATTTGGAACCTGGCACT
+
CCCCCCCCCCCBGGGGGGGGGGHGHHHGHHHGHHHHHHHHHHHHHHHHGGGFGHHHHHHHHHHHHGGHGHHHHHHHHHGHHHGGGGGGHHHHHGHHHHHHHHHHGGGGGHHHGGHHHHHHHHHHHHGGGGGGHHHHHGHHHHHAF>GDHGHHHGGHGGHHGGF.:CGHHGGGGGGGFEFGGGGGGGGGGGGGGGGFFFFFFFFFFFFFFFFFFFFFFFFEFFFFFFFFFBBFFBFFFFFFFFFFFFFFFF
@M03558:539:GW210131Amp:1:2105:19709:3115 1:N:0:TGCAGCTA+ACTACGGA
GGAACGCGGACGTGATTTGGAACCATTCTGCTTCCATCTTCAAGCATCGGAAGAAGCATATTTTGAAGCCCAATTTTGGAACCGCTAGAAGTGCTCCAGGATGCGTGAAATCGTTCACATTCAAGCCGGCCAATGTGGCAACCAGATAGGAGCCAAGTTGGGAGGTAATATCCGACGAGCACGGAATCGATGCCACCGGCGTATTGCGGAGGCAGCGATTTGCAGCTGGAGCGGATCAACGTGTACTAC
+
CCCCCCBCCCCCGGGGGGGGGGHGHHHHHHHHHHHHHHHHHHHHHHHHGGGGGHGHHHHHHHHHHGHHHHHHHHHHHHGHHHGGGGGGHHHGHHHHHHHHHHHHGEEGGHHGBFHHHHHHHHHGHHGGGCCGHHHHHHEHFHHGHHHHHGHGGGFHGHHGGC<EFECGHHHHHGGGGGGFGGGGDGGGG?EGFGGGGGFFFFFFFFFFFCFFFFDFFFFFFFFBFFFFF.AFDFFFFFFFFEABFFFFF
@M03558:539:GW210131Amp:1:2105:11466:3224 1:N:0:TGCAGCTA+ACTACGGA
GGAACGCGGACGTGATTTGGAACCATTCTGCTTCCATCTTCAAGCATCGGAAGAAGCATATTTTGAAGCCCAATTTTGGAACCGCTAGAAGTGCTCCAGGATGCGTGAAATCGTTCACATTCAAGCCGGCCAATGTGGCAACCAGATAGGAGCCAAGTTCTGGCGTATTGCGGAGACAGCGATTTGCAGCTGGAGCGGATCAACCGAGCGGGACCGTTTGGACAGCTGTTCCGGCCGGATAATTTTGTGT
+
AA1>AA@DD@DDGGGFGGED1GFF0FGFFFFCBGHFHGEGHFFHHEFGCECAEFEHEFGEHGFHBFGGGHHHEFBGFHCGFHGGCEGGHFFDGFBHHHHGH1>E@EECEFHFG<GGHHHFHHHF2GA@/////1G<F1<GGGCCHFHFF0<<CFC/.=DFHHHHGECCGFCFCCGCEFGG-AAEEFFFBFG9F?F/-A@@@FFBA@@@;@-@>@F@ABFBEEFFFFFFBFFFB@=@@?@-BFFFFBF9F9
@M03558:539:GW210131Amp:1:2105:11069:3272 1:N:0:TGCAGCTA+ACTACGGA
GGAACGCGGACGTGATTTGGAACCATTCTGCTTCCATCTTCAAGCATCGGAAGAAGCATATTCTGAAGCCCAATTTTGGAACCGCTAGAAGTGCTCCAGGATGCGTGAAATCGTTCACATTCAAGCCGGCCAATGTGGCAACCAGATAGGAGCCAAGGGCGTATTGCGGAGACAGCGATTTGCAGCTGGAGCGGATCAACGTGTACTACAACGAGGAAAATACGTCCCACGTGCCGTGCTGGTCGATTTG
+
BBBCCCCCCCCCGGGGGGGGGGHGHHHHHHHHHHHHHHHHHHHHHGHHGGGGGHHHHHHHHHHHHHHHHHHGGHHHHHGHHHGGGGGGHHHHHHHHHHHHHHHHGGGGGHHHGHHHHHHHHHHHHHGGGGGGHHHGHHHHHHHGHHHGHHHHHGHHHGGGGGGGHHHGGGGGGGGGGGGGGGGGGGGGFFGGGAD>FFFFFEFFFFFFFFFFFFFFFFFFFFFFFFFFFFFFFFFFFFFFFFFFDDFFFF
@M03558:539:GW210131Amp:1:2105:18880:3321 1:N:0:TGCAGCTA+ACTACGGA
GGAACGCGGACGTGATTTGGAACCATTCTGCTTCCATCTTCAAGCATCGGAAGAAGCATATTTTGAAGCCCAATTTTGGAACCGCTAGAAGTGCTCCAGGATGCGTGAAATCGTTCTTGGCTCCTCCAAGGAGGTAATATCCGACGAGCACGGAATCGATGCCACCGTATTGCGGATGGCGTATTGCGGAGACAGCGATTTGCAGCTGGAGCGGATCAACGTGTACTACAACGAGGCTACGAGCGGGACC
+
CCCCCCCCCCCBGGGGGGGGGGHGHHHHGFHHGHHHHHHHHHFGHHBHGDGGGHFHHHHHHHHHFGHHHHHHHHGHFHFHBHGGGGGGHHHHFGHHHHHHHFFFGEAFGHHHGHGHGHHHGHHGHHHHFHGGHGEFFHHHHHGGGGGFGGHGC-<CFHHAGGHHHHGCHFHFHGGGGGGGGAGGGGGDB?FFFFFEDFFFFFFFFFFFFFFFFFFFFFFFFEFBBFFFFFFFFEDDDFFFFDFFDBC;=D
@M03558:539:GW210131Amp:1:2105:20207:3381 1:N:0:TGCAGCTA+ACTACGGA
GGAACGCGGACGTGATTTGGAACCATTCTGCTTCCATCTTCAAGCATCGGAAGAAGCATATTTTGAAGCCCAATTTTGGAACCGCTAGAAGTGCTCCAGGATGCGTGAAATCGTTCACATTCAAGCCGGCCAATGTGGCAACCAGATAGGAGCCAAGTTGCGGAGACAGCGATTTGCAGCTGGAGCGGATCAACGTGTACTACAACGAGGCTCGAACAACGAGGAAAATACGTCCCACGTGCCGTGCTGG
+
C@BCCAADBBBBGGGGGGGGGGHGHHHHHHHHHFHHHHHHHHHHHHHHGGGGGHGHGHHGHHHHHGHHHHHHHHHHHHGHGHGGCGGGHHHHHGHHHHHGHGHFFEEGGHHHCFHHHGHHHHHHHHEGGD@CHHHHHGHFHGHGHFBGGFHGGEHHG=DDDCGC@AEEGHGGHHGGFGGGGGG?FBFGAFAF:BE:AFFFFFFFFFFFFF-AABFF.BFFFFFFABFFFFFEFFFFFFA9AFFF9@DFFF
@M03558:539:GW210131Amp:1:2105:14179:3456 1:N:0:TGCAGCTA+ACTACGGA
GGAACGCGGACGTGATTTGGAACCATTCTGCTTCCATCTTCAAGCATCGGAAGAAGCATATTTTGAAGCCCAATTTTGGAACCGCTAGAAGTGCTCCAGGATGCGTGAAATCGTTCACATTCAAGGAGGTAACATCCGACGAGCACGGAATCGATGCCACCGGCGTATTGCGGAGACAGCGATTTGCAGCTGGAGCGGATCAACGTGTACTCGGAGGAAAATACGTCCCACGTGCCGTGCTGGTCGATTT
+
DDDECCCCDEDCGGGGGGGGGGHGHHHHHHHHHHHHHHHHHHHHHHHHGGGGGHHHHHHHHHHHHGHHHHHHHHHHHHGHHHGGGGGGHHHHHHHHHHHHHHHHGGGGGHHHGGHHHHHHHHHHHHHHGEHHHHHHHGGGGGGGGHGGGGGHHHHHGHHHHGGGGFGGGGGGGGGGGGGGGCGGFFFHFFFFFFFFFFFFFFFFFFFFFFFFFDFFFFFFFFFFFFFFFFFFFFFFFFFFFFFBFCBFFF
@M03558:539:GW210131Amp:1:2105:15757:3461 1:N:0:TGCAGCTA+ACTACGGA
GGAACGCGGACGTGATTTGGAACCATTCTGCTTCCATCTTCAAGCATCGGAAGAAGCATATTTTGAAGCCCAATTTTGGAACCGCTAGAAGTGCTCCAGGATGCGTGAAATCGTTCACATTCAAGCCGGCCAATGTGGCAACCAGATAGGAGCCAAGTTCCCGGAGGAAAATACGTCCCACGTGCCGTGCTGGTCGATTTGGAACCTGGCACTATGGATTCGGTCCGAGCGGGACCGTTTGGACAGCTGT
+
CCCCCCCDDCCDGGGGGGGGGGHGHHHHHHHHHHHHHHHHHHHHHHHHGGGGGHHHHHHHHHHHHGHHHHHHHHHHHHGHHHGGGGGGHHHHHHHHHHHHHHHHGGGGGHHHFFGHHHHHHHHHHHGGGGGGHHHHHHHHFFFFHHHHHGHHHGHHHHHHHHG@-AEGHHHHHHHHHGGGGGFGGGGGGGGHGGGGGGGGHFFFFFBFFFFFFFFFFFFFFF.ADCAFFFFFFFFFFFFFFFFFFFFFFF
@M03558:539:GW210131Amp:1:2105:20007:3527 1:N:0:TGCAGCTA+ACTACGGA
GGAACGCGGACGTGATTTGGAACCATTCTGCTTCCATCTTCAAGCATCGGAAGCAGCATATTTTGAAGCCCAATTTTGGAACCGCTAGAAGTGCTCCAGGATGCGTGAAATCGTTCACATTCAAGCCGGCCAATGTGGCAACCAGATAGGAGCCAAGTTGGGCGTATTGCGGAGACAGCGATTTGCAGCTGGAGCGGATCAACGTGTGAGGAAAATACGTCCCACGTGCCGTGCTGGTCGATTTGGAACC
+
AAAAAAAD?0>AFGC0GGBFGGHGCHHH2AF11FE1DFFFGFFGBGHFG?E/A/1AFFFHDGGFBFHBGGGECFDGD2EHFHF>EGGCF11FGHHFHFHEFHHHEE<EGHHGCFGHHHHHHHHHHHGGGGGGGFHHHFHGFHFGHFHHHGHHHGGHHGH=<<CCACGHHHGGCGGGGGGGGGGGGGGGGGGGGGFG@?;@FFFFEE;EFFFFFFFFFFFFFFFFF@EEEE@F@FFFFFF@?FFFFFFFFF
@M03558:539:GW210131Amp:1:2105:15053:3535 1:N:0:TGCAGCTA+ACTACGGA
GGAACGCGGACGTGATTTGGAACCATTCTGCTTCCATCTTCAAGCATCGGAAGAAGCATATTTTGAAGCCCAATTTTGGAACCGCTAGAAGTGCTCCAGGATGCGTGAAATCGTTCACATTCAAGCCGGCCAATGTGGCAACCAGATAGGAGCCAGACCGTTTGGACAGCTGTTCCGGCCGGATAATTTTGTGTTCGGTCAATCTGGCGCCGGCAACAATTGGGCCAAGGGACATTATACCGAAGGG
+
ABCBCCCCCCCCGGGGGGGGGGHGHHHHHHHHHHHHHHHHHHHHHHHHGGGGGHHHHHHHHHHHHGHHHHHHHHHHGHGHHHGGGGGGHHHHHHHHHHHHHHHHGGGGGHHHGHHHHHHHHHHHHHGGGGGGHHHHHHHHHHHGHHHHHHHHHGHHHGHGGGHGGHHHGHHHHHHHGGGGGGGGGGGGGGGGGGGGGGFFFFFFFFFFFFFFFFFFFFFFFFFFFFFFFFFFFFFFFFFFFFADCFF
@M03558:539:GW210131Amp:1:2105:21311:3579 1:N:0:TGCAGCTA+ACTACGGA
GGAACGCGGACGTGATTTGGAACCATTCTGCTTCCATCTTCAGGCATCGGAAGAAGCATATTTTGAAGCCCAATTTTGGAACCGCTAGAAGTGCTCCAGGATGCGTGAAATCGTTCACATTCAAGCCGGCCAATGTGGCAACCAGATAGGAGCCAAGTTATTGGGCGTATTGCGGAGACAGCGATTTGCAGCTGGAGCGGATCAACGTGTACTACAACGAGCGGGACCGTTTGGACAGCTGTCCCGGCCG
+
BBBCCCCCCCCCGGGGGGGGGGHGHHHHHHHHHHHHHHHHHHHHHHHHGGGGGHHHHHHHHHHHHGHHHHHHHHHHHHGHHHGGGGGGHHHHHHHHHHHHHHGHGGGGGHHHGHHHHHHHHHHHGHGGGGGGHHHHHHHHHHHGHHHHHHHHHGHHGGHHHHHHHHGGGGHHHGGGFGGGGEGGGGGGGGGGGGGGGGF=@AFFFFFFFFFFFFFFFFFFFFFFFFFFFDFFFEFFFFFFFFFFFFFFFA
@M03558:539:GW210131Amp:1:2105:8638:3632 1:N:0:TGCAGCTA+ACTACGGA
GGAACGCGGACGTGATTTGGAACCATTCTGCTTCCATCTTCAAGCATCGGAAGAAGCATATTTTGAAGCCCAATTTTGGAACCGCTAGAAGTGCTCCAGGATGCGTGAAATCGTTCACATTCAAGCCGGCCAATGTGGCAACCAGATAGGAGCCAAGAGCGGGACCGTTTGGACAGCTGTTCCGGCCGGATAATTTTGTGTTCGGTCAATCTGGCGCCGGCAACAATTGGGCCAAGGGACATTATACCG
+
ABBC@BABBBDAEEGGFGGGBGFAHHHHHHHFGGGHHFHHHGDFBGHEFGAFEFFHHHFHHHHHHGHGHGHHHHHHHHGHHHGGGCGGHHHHHEFHFHHHHHGGGFEGGGHHFGHFHGHHHFFHHGGDGGGGHHHHHHHHHEGGF0FBGHFHHGHGGGHHGGGCDFC;AFGGCFGEEGFFF0FFC9A;::ADBFFFFFFFBFBDFEFDFFBFBF;AD=CA9BFFFEBFFEFE?DFAADA.EFFFFF/BD
@M03558:539:GW210131Amp:1:2105:16736:3648 1:N:0:TGCAGCTA+ACTACGGA
GGAACGCGGACGTGATTTGGAACCATTCTGCTTCCATCTTCAAGCATCGGAAGAAGCATATTTTGAAGCCCAATTTTGGAACCGCTAGAAGTGCTCCAGGATGCGTGAAATCGTTCACATTCGAGCCGGCCAATGTGGCAACCAGATAGGAGCCAAGTTCTGGCGTATTGCGGAGACAGCGATTTGCAGCTGGAGCGGATCAACGTGTCGGAGGAAAATACGTCCCACGTGCCGTGCTGGTCGATTTGG
+
BBBCDDCDCDCCGGGGGGGGGGHGHHHHHHHHHHHHHHHHHHHHHHHHGGGGGHHHHHHHHHHHHGHHHHHHGHHHHHGHHHGGGGGGHHHHHHHHHHHHHHHHGGGGGHHHGHHHHHHHHHHHHGGGGGGGHHHHHHHHHHHGHHHHGHHHHGHHGHHHHHHGGGGGHHHG?EGGGGGGGGGGGGGGGGGGGGGGGFFFFFFFFFEFFFDFFFFFFFFFFFFFFFFFFFFFFFDFFFFFFFFAEFFFF
@M03558:539:GW210131Amp:1:2105:18172:3651 1:N:0:TGCAGCTA+ACTACGGA
GGAACGCGGACGTGATTTGGAACCATTCTGCTTCCATCTTCAAGCATCGGAAGAAGCATATTTTGAAGCCCAATTTTGGAACCGCTAGAAGTGCTCCAGGATGCGTGAAATCGTTCACATTCAAGCCGGCCAATGTGGCAACCAGATAGGAGCCAAGTTCTGGGCGTATTGCGGAGACAGCGATTTGCAGCTGGAGCGGATCAACGTGTACTACAACGAGGCTACGAGCGGGACCGTTTGGACAGCTGTT
+
CCCCDCCCCCCCGGGGGGGGGGHGHHHHHHHHHHHHHHHHHHHHHHHHGGGGGHHHHHHHHHHHHGHHHHHHHHHHHHGHHHGGGGGGHHHHHHHHHHHHHHHHGGGGGHHHGHHHHHHHHHHHHGGGGGGGHHHHHHHHFHHGGFHHHHHHHGHFHGGHHHHHHGGGGHHHGGCGGGGGGGGGGGGGGGGGGGGGGGFFFFFFFF.BFFFFFFFFFFFFFFFFFFFFFFFF;DFFFFFFFBFFFFFFHF
@M03558:539:GW210131Amp:1:2105:14150:3763 1:N:0:TGCAGCTA+ACTACGGA
GGAACGCGGACGTGATTTGGAACCATTCTGCTTCCATCTCCAAGCATCGGAAGAAGCATATTTTGAAGCCCAATTTTGGAACCGCTAGAAGTGCTCCAGGATGCGTGAAATCGTTCACATTCAAGCCGGCCAATGTGGCAACCAGATAGGAGCCAAGTTCGGGCGTATTGCGGAGGCAGCGATTTGCGGCTGGAGCGGATCAACGTGTACTACAACGAGGCTACGAGCGGGACCGTTTGGACAGCTGTTC
+
BCBBCBBBBCCCFGGGGGGGGGHGHHHHHHHHHHHHHHHHHHHHGHHHGGFFEAGHHHGHGGHHHGHHHEHHHHHHHHGHHHGGGGGGHHHGHHHHGHGGHHGHGGGGGHHHEGHHHHHHHHHGHHGGGGGGFHHHHHHHHHHGEHFHHGHHHGHHGDGHGGGGCACFHHHGGGGGGGGGB;CEGGGGFFFFDFFFFFF;DFFFDEEBFFFFFFFFFFFFFEFFFFFFF;DBDDDDFFFFFFFFFFFFFF
@M03558:539:GW210131Amp:1:2105:12880:3782 1:N:0:TGCAGCTA+ACTACGGA
GGAACGCGGACGTGATTTGGAACCATTCTGCTTTCATCTTCAAGCATCGGAAGAAGCATATTTTGAAGCCCAATTTTGGAACCGCTAGAAGTGCTCCAGGATGCGTGAAATCGTTCACATTCAGGCCGGCCAATGTGGCAACCAGATAGGAGCCAAGGGCGTATTGCGGAGACAGCGATTTGCAGCTGGAGCGGATCAACGTGTACTACAACGAGGCTAAATACGTCCCACGTGCCGTGCTGGTCGATTT
+
CCCCCCCCCBBBF?GGGGGGGGHGGHHHHFHHHHHHHHHHHHHHHHHHGGGGGHHHHHHHHHHHHGHHHHHHGHHHHHCHHHGGGGGGHHHHHFHHHHHHHHHHGGGGGHHHGGHHHHHHHHHHHHGGGGGGHHHHHHHHHHHGHHHHHHHHHGHHGGDGGGGGHHHGGGGGGGGGGGGGGGGGGGGGGGGGGFFAFFFFFAEFFFFFFFFFFFFFFFFFFFFFFFFFFFFFFEFADFFFFFFFFFBFFF
@M03558:539:GW210131Amp:1:2105:21471:3810 1:N:0:TGCAGCTA+ACTACGGA
GGAACGCGGACGTGATTTGGAACCATTCTGCTTCCATCTTCAAGCATCGGAAGAAGCATATTTTGAAGCCCAATTTTGGAACCGCTAGAAGTGCTCCAGGATGCGTGAAATCGTTCACATTCAAGCCGGCCAATGTGGCAACCAGATAGGAGCCAAGTATTGCGGAGACAGCGATTTGCAGCTGGAGCGGATCAACGTGTACTACAACGAGGCTAATACGTCCCACGACGAGGAAAATACGTCCCACGTG
+
BBBBBBBBBDDBFGEGGGGGGGHGHHHGHGHHHHHHHHHHHHHHEFHHGGGAEGHHHHHHHHHHHGHHHGHHHHHHHHGHGHGGGGGGGHHHHHHHHHHHHGHFE?EEGHHGGHHHGHHHHFHHHHGGFGGFHHHHHHFHGG>FGCGDGHDHHGHHC<DGFHHAA@DGGHHHAAEGGGFFGBFFGAFGGGFDBFGGG.;B:FFFFFFFFEFFFFFFFFFFFFFFFF@@@DFFFFFFFFFFFFFFFFFFE?
@M03558:539:GW210131Amp:1:2105:8069:3858 1:N:0:TGCAGCTA+ACTACGGA
GGAACGCGGACGTGATTTGGAACCATTCTGCTTCCATCTTCAAGCATCGGAAGAAGCATATTTTGAAGCCCAATTTTGGAACCGCTAGAAGTGCTCCAGGATGCGTGAAATCGTTCACGCAGGAGGAAAATACGTCCCACGTGCCGTGCTGGTCGATTTGGAACCTGGCACTATGGATTCGGGACCGTTTGGACAGCTGTTCCGGCCGGATAATTTTGTGTTCGGTCAATCTGGCGCCGGCAACAATTGG
+
CCCCCCCCCCCCGGGGGGGGGGHGHGHHHHHHHHHHHGHHHGHHHHHHGGGGGHHHHHHHHHHHHGGHHGHHHHGHHHGHGHGGGGGGGHHHHGHHHFHHHHHHGFFGGHHHEFGGFHHHGGGGGGGHFGHHHHHFGGGHGHHHHGFGGGHH<DAAEHGHHHHHGHHHHHHHGHHHHHHHGFGGGGCCEGGGGGGFGGGGFFGFFFFFFFFFFFFFFFFFFFFFFFFFFFFFFFFBDFCFFF;EFFFFFB
@M03558:539:GW210131Amp:1:2105:21830:3859 1:N:0:TGCAGCTA+ACTACGGA
GGAACGCGGACGTGATTTGGAACCATTCTGCTTCCATCTTCAAGCATCGGAAGAAGCATATTTTGAAGCCCAATTTTGGAACCGCTAGAAGTGCTCCAGGATGCGTGAAATCGTTCACATTCAAGCCGGGCAATGTGGCAACCAGATAGGAGCCAAGTTCTCGGAGGAAGATACGTCCCACGTGCCGTGCTGGTCGATTTGGAACCTGGCACTATGGACTCGGTCCGAGCGGGACCGTTTGGACAGCTGT
+
BBBBAABBBB?DEEGGGGGGGGHGHHGFHHGHHHHHHHHHHHHHHHHFGGGGGHHHGGHHHHHHHGHHHHHHHHHHHHGHHHGGGGGGGHHHHGDEHHGHHHHHGFGGGHHHFGHHHHHHHHHHHGGGGGGGGHHHHHHHFFFFHHHGHFHHHGHHCDGHHHGEEGGGHHHHHHGHHGGFHGEFFFGGGGGGGFGDCFFGGGGGGFFFFFFFFFFFFFFFFFFFDF@9@@FFFDFFFDDFDFFFFFFFFF
@M03558:539:GW210131Amp:1:2105:10649:3868 1:N:0:TGCAGCTA+ACTACGGA
GGAACGCGGACGTGATTTGGAACCATTCTGCTTCCATCTTCAAGCATCAGAAGAAGCATATTTTGAAGCCCAATTTTGGAACCGCTAGAAGTGCTCCAGGATGCGTGAAATCGTTCACATTCAAGCCGGCCAATGTGGCAACCAGATAGGAGCCAAGTTCCGGAGGAAAATACGTCCCACGTGCCGTGCTGGTCGATTTGGAACCTGGCACTATGGATTCGGTCCGAGCGGGACCGTTTGGACAGCTGTT
+
CCBCCCCCCCCBFFGGGGGGGGHGHHHGHHHHHHHHHHHHHHHHHHHHHHHHHHHHHHHHHHHHHGHHGHHHHHHHHHGHHHFGGGGGHHHHHHHHHHHHHHHHGGGGGHHHGHHHHHHHHGHHHHGGGGGGHHHHHHHHGFGGHHHHHHHHHGHHHHHHHGGGGGECGHHHHHHHGGHHGGGGGGGGGGGGGGGGGGGGGGFFGGFFFFFFFFFFFFFFFFFFFFFFFFFFFFFFFFFFFFFFFEFFFF
@M03558:539:GW210131Amp:1:2105:13509:3880 1:N:0:TGCAGCTA+ACTACGGA
GGAACGCGGACGTGATTTGGAACCATTCTGCTTCCATCTTCAAGCATCGGAAGAAGCATATTTTGAAGCCCAATTTTGGAACCGCTAGAAGTGCTCCAGGATGCGTGAAATCGTACACATTCAAGCCGGCCAATGTGGCAACCTATCTGGTAATATCCGACGAGCACGGAATCGATGCCACCGGGCGTATTGCGGAGACAGCGATTTGCAGCTGGAGCGGATCAACGTGTACTACAACGAGCTACGGAGG
+
CCCDDCCCCCCCGGGGGGGGGGHGHHHHHHHHHHHHHHHHHHHHHHHHGGGGGHHHHHHHHHHHHGHHHHHHHHHHHHGHHHGGGGGGHHHHHHHHHHHHHHGHGGGGGHHHGHHHGHHHHHHHHHGGGGGGHHHHHHHHHHHHHHHHHHHHHHHHHHEGGGGGGGHGGGGGHHGGGGGGGGGGGGGGGFFFFFFFFFFFFFFFFFFFFFFFFFFFFFFCFFFFFFFEFFFFFFFFFFFFB@FFFFFFFB
@M03558:539:GW210131Amp:1:2105:18079:3896 1:N:0:TGCAGCTA+ACTACGGA
GGAACGCGGACGTGATTTGGAACCATTCTGCTTCCATCTTCAAGCATCGGAAGAAGCATATTTTGAAGCCCAATTTTGGAACCGCTAGAAGTGCTCCAGGATGCGTGAAATCGTTCACATTCAAGCCGGCCAATGTGGCAACCAGATAGGAGCCAAGTTCGGGCGTAAAATACGTCCCACGTGCCGTGCTGGTCGATTTGGAACCTGGCACTATGGATTCGGTCCGAGCGGGACCGTTTGGACAGCTGTT
+
CCBCCDCDCCCCGGGGGGGGGGHGHHHHHHHHHHHHHHHHHHHHHHHHGGGGGHHHHHHHHHHHHGHGHHHHHHHHGHGHHHGGGGGGFHHHHHHHH3GFGHHHGGGGGHHHGHHHHHHHHHHHHHGGGGGGHHHHHHHHHGGGHHHHHHHHHGHHHHHHGGGFGGGEHGHHHHGGGGGGGGGGGGGGGGGGGGGGFFFFFFFFFFFAFFFFFFFFFFFFFFFFFFFFFFFF@DFFFFFF?BFFFFFFFF
@M03558:539:GW210131Amp:1:2105:8555:3915 1:N:0:TGCAGCTA+ACTACGGA
GGAACGCGGACGTGATTTGGAACCATTCTGCTTCCATCTTCAAGCATCGGAAGAAGCATATTTTGAAGCCCAATTTTGGAACCGCTAGAAGTGCTCCAGGATGCGTGAAATCGTTCACATTCAAGCCGGCCAATGTAGCAACCAGATAGGAGCCAAGTTCCCGGAGGAAAATACGTCCCACGTGCCGTGCTGGTCGATTTGGAACCTGGCACTATGGATTCGGTCGGGACCGTTTGGACAGCTGTTCCGG
+
3ABCCCCCBCCBGGGGGGGGGGHGHHHHGHHFHHFHHHHHHHHHHHHHGGGGGHHGHHHHHHHHHGHHHHHHEHFHHHGHHHGGGGGGHHHHHHHHHHHHHHHHGGGGGHHHGHHHHHHHHHHHHHGGGGGGHHHHHHHHFGHFHHFGHHHHHGGHHHHHHHGGCFGDGHGHHHHHHGGHGDEEGGGGGGGGGGGGAGGGGBFFFFFFFFFFFFFFFFFFFF.EFFFAAFFFFFFFEFFFFEFFBFFFF-
@M03558:539:GW210131Amp:1:2105:23944:4009 1:N:0:TGCAGCTA+ACTACGGA
GGAACGCGGACGTGATTTGGAACCATTCTGCTTCCATCTTCAAGCATCGGAAGAAGCATATTTTGAAGCCCAATTTTGGAACCGCTAGAAGTGCTCCAGGATGCGTGAAATCGTTCACATTCAAGCCGGCCAATGTGGCAACCAGGTAGGAGCCAAGTTCGGGCGTATTGCGGAGACAGCGATTTGCAGCTGGAGCGGATCAACGTGTACTACAACGAGCTAAATAGGAGGAAAATACGTCCCACGTGCC
+
BBBBBBBBBBBBGCGGGGGGGFHDHHGHHGHHHHHHHHHHHHHHHHHHGGGGGHHFHHHHHHHHHGHHGFHHHHHHHHFGHHGGGGGGHHHHBGHHHHHHHHFHGGGGGHHHGHHHGHHHHHHHHHGGDGGFHHHHG1GHFHFFHC1>GFGGHF/GHGGGGGGGGGCDHHHG???AEFGE-BGGGGGFBFGGFFFFFACFFFFB..;BBFFFFFFFFEFABFFFFFFFFFFFFFFFFFFFFFDFF-AEFF
@M03558:539:GW210131Amp:1:2105:11296:4029 1:N:0:TGCAGCTA+ACTACGGA
GGAACGCGGACGTGATTTGGAACCATTCTGCTTCCATCTTCAAGCATCGGAAGAAGCATATTTTGAAGCCCAATTTTGGAACCGCTAGAAGTGCTCCAGGATGCGTGAAATCGTTCACATTCAAGCCGGCCAATGTGGCAACCAGATAGGAGCCTACAGGTAGAGGTAATATCCGACGAGCACGGAATCGATGCCACCGCGGAGGAAAATACGTCCCACGTGCCGTGCTGGTCGATTTGGAACCTGGCAC
+
AAAAAAAD?DDDGGCFFGG1BFGGCEAGHHGFHHFGEAFHHGGG1FFHGCAA/FGG1GFHHGHHHGB11FGFAFFGFH?BG1?>E?ECCGFDFGHE1F10>11BE/EEFFHHGHHFFHHHFHHFHHC@/BCC/?F?GHGHGGF.CFGDG0<0.FG/GBCG<=DBBGCC<BDBCCA.-:-@AGF??AEAFFAEFBB909CA@@@???FFFFF/9:;-9999EFA?@B-:;FFFF@-AF-/BBFFFF?---/
@M03558:539:GW210131Amp:1:2105:11888:4192 1:N:0:TGCAGCTA+ACTACGGA
GGAACGCGGACGTGATTTGGAACCATTCTGCTTCCATCTTCAAGCATCGGAAGAAGCATATTCTGAAGCCCAATTTTGGAACCGCTAGAAGTGCTCCAGGATGCGTGAAATCGTAGGGAGGTAAGGGAGGTAATATCCGACGAGCACGGAATCGATGCCACCGATTCGAGGCGTATTGCGGAGACAGCGATTTGCAGCTGGAGCGGATCAACGTGTACTACAACGACCGGAGGAAAATACGTCCCACGTG
+
DDDDDDCDCCCCGGGGGGGGGGHGHHHHHGHHHHHHHHHHHHHHHHHHGGGGGHHHHHHHHHHHHHHHHHHHHHHHHHGHHHGGGGGGHHHHGHHHHHHHHHHHGGGGGHHHGHHGGGHGGEHHHGHHGGGHHHHHHHGGGGGGGGHCAAEGHHHHHGHHHHGGGGHGHHGGGGGGGGGGAGGFFFFFD@EFFFFFFFFFFFFFFFFFFFFFFFFFFFFFHFFFFFFFFFFFFFFFBFFFFFFFFFFFFF
@M03558:539:GW210131Amp:1:2105:16359:4219 1:N:0:TGCAGCTA+ACTACGGA
GGAACGCGGACGTGATTTGGAACCATTCTGCTTCCATCTCCAAGCATCGGAAGAAGCATATTTTGAAGCCCAATTTTGGAACCGCTAGAAGTGCTCCAGGATGCGTGAAATCGTTCACATTCAAGCCGGCCAATGTGGCAACCAGATAGGAGCCACCGGAGGAAAATACGTCCCACGTGCCGTGCCGGTCGATTTGGAACCTGGCACTATGGATTCGGTCCGAGCGGGACCGTTTGGACAGCTGTTCCGG
+
A?AABBABBBBBGGGGGGGGGGHGHHHGHHHHHHHHHHHHHHHHGGHHGDEFGHHHHHHHHHHHFGFHHHHHFHGHHHFHHHGGGGGGHGHFGGHHHHHBEGGFEEEGGHHHFHHHGHHHHHHGHHGCGGGGHHHGHHEGGCFGH0FGDCFHHGHHHGD?DGGG/;0CHHHHGGEGGGGGGAG?GGGGGGGFEFFBFFFFFF?FFFFFFFFFFFFFFFFFFFDCFF;F-;AFFFFF?BF9AAFFFFFFBC
@M03558:539:GW210131Amp:1:2105:11148:4260 1:N:0:TGCAGCTA+ACTACGGA
GGAACGCGGACGTGATTTGGAACCATTCTGCTTCCATCTTCAAGCATCGGAAGAAGCATATTTTGAAGCCCAATTTTGGAACCGCTAGAAGTGCTCCAGGATGCGTGAAATCGTTCACATTCAAGCCGGCCAATGTGGCAACCAGATAGGAGCCAAGCCAAGGAGGTAATATCCGACGAGCACGGAATCGATGCCACCGGGGGCGTATTGCGGAGACAGCGATTTGCAGCTGGAGCGGATCAACGTGTAC
+
CBBCCABCBCCCGGGGGGGGGGGGHHHHHHHHHHHFHHHHHHHHHGHHGGGGGHHHHGHGHHHHHGHHHHHHHHHHHHGGHHGGGGGGHGHHGHHHHHHHHHHHGGGGGHHHGGHHHHHHHHHHHHGG@CGGHHHHHHHHHHHGHHHHHHFFHGHHEGGGGHGHHGDHGHHHHHGGGG?DFGGGGBFGGGGGGGGGFGG@DFAFFFFFFFFFFBFFFFFF=DFFFFFFFFFFFFFFFFFFFFFFFEFFFF
@M03558:539:GW210131Amp:1:2105:18828:4335 1:N:0:TGCAGCTA+ACTACGGA
GGAACGCGGACGTGATTTGGAACCATTCTGCTTCCATCTTCAAGCATCGGAAGAAGCATATTTTGAAGCCCAATTTTGGAACCGCTAGAAGTGCTCCAGGATGCGTGAAATCGTTCACATTCAAGCCGGCCAATGTGGCAACCAGATAGGAGCCAAGGCGTATTGCGGAGACAGCGATTTGCAGCTGGAGCGGATCAACGTGTACTACGAAGAGGCTAATACGAGGAAAATACGTCCCACGTGCCGTGCT
+
AAABCCCCCCBCGGGGGGGGGGHGHHHHHHHHHHHHHHHHHGHHHHHHGGGGGHHHHHHHHHHHHGHHHHHHHHHHHHGHHHGGGGGGGHHHGHHHHHHHHHHHGGGGGHHHGHHHHHHHHHHHHHGGGGGGHHHHHHHHHHHGHHHGHHHHHGHHHGHCCAGHHHGGGGGGGHGGCGGGGGGGGGGGGGGGAGFFFFFFFFFFFFFFFFFFFFFFFFFFFFFFFFFFFFFFFFFFFFFFFFFFFFDFFF
@M03558:539:GW210131Amp:1:2105:22047:4377 1:N:0:TGCAGCTA+ACTACGGA
GGAACGCGGACGTGATTTGGAACCATTCTGCTTCCATCTTCAAGCATCGGAAGAAGCATATTTTGAAGCCCAATTTTGGAACCGCTAGAAGTGCTCCAGGATGCGTGAAATCGTTCACATTCAAGCCGGCCAATGTGGCAACCAGATAGGAGCCATTGCGTATTGCGGAGACAGCGATTTGCAGCTGGAGCGGATCAACGTGTACTACAACGAGGCAACGGAGGAAAATACGTCCCACGTGCCGTGCTGG
+
CCCCCCCCCCCCGGGGGGGGGGHGHHHHHHHHHHHHHHHHHHHHHHHHGGGGGHHHHHHHHHHHHGHHHHHHHHHHHHGHHHGGGGGGHHHHHHHHHHHHHHHHGGGGGHHHGHHHHHHHHHHHHHGGCCGGHHHHGHHHHHGGHFHHHHHHHGHHHHBEEGGHHHGGGGGGHHHGGGGGGGGGGGGGGGGGGGGFFFFFFFFFFFFFFFFFEFFFFFFFFFDFDFFFFFFFFFFFFFFEAEFFDFFFFF
@M03558:539:GW210131Amp:1:2105:9656:4380 1:N:0:TGCAGCTA+ACTACGGA
GGAACGCGGACGTGATTTGGAACCATTCTGCTTCCATCTTCAAGCATCGGAAGAAGCATATTTTGAAGCCCAATTTTGGAACCGCTAGAAGTGCTCCAGGATGCGTGAAATCGTTCACATTCAAGCCGACCAATGTGGCAACCAGATAGGAGCCAAGTTCGGGCGTATTGCGGAGACAGCGATTTGCAGCTGGAGCGGATCAACGTGTACTACAACGAGGGGAGGAAAATACGTCCCACGTGCCGTGCTG
+
BBBBBBBBD@DBGGGGGGGGGGHGGHHHGHHHHHHHGHHGHHHHHHHHGGGGEHHHHFHHHHHHHGHGHHHHHHHHHHGHHHGGGGGDGHHGHHHHHHHHHHFHGGGGGHHHGHHHHHHHHHHHHHGGGGGGHHHGHHHHHHHGHAGHHHEFHGGGGGFHGGDCGGCGHHHGG?BDGFFGFGEGGGGGGGGGFFGFFCFFFFFFFFEFFFFFFFFFFEFAFFFFFFFFEFFF?FFFFFFFFFFFDFDFF9
@M03558:539:GW210131Amp:1:2105:16766:4444 1:N:0:TGCAGCTA+ACTACGGA
GGAACGCGGACGTGATTTGGAACCATTCTGCTTCCATCTTCAAGCATCGGAAGAAGCATATTTTGAAGCCCAATCTTGGAACCGCTAGAAGTGCTCCAGGATGCGTGAAATCGTTCACATTCAAGCCGGCCAATGTGGCAACCAGATAGGAGCCAAGCGGGGTAATATCCGACGAGCACGGAATCGATGCCACCCGGAGGAAAATACGTCCCACGTGCCGTGCTGGTCGATTTGGAACCTGGCACTATGG
+
DCDDDDCCDCCCGGGGGGGGGGHGHHHHHHHHHHHHHHHHHHHHHHHHGGGGGHHHHHHHHGHHHGHHHHHHHHHHHHHHHHGGGGGGHGHGHHHHHHHHHHHHGGGGGHHHGHHHHHHHHHHHHHGGGGGGGHHHHHHHGHHGHAHHHHHHHGHFHGGGGGGGBGFGGGGGGGGGGGGGGDGFFFFFFFFFFFFFFFFFDFFFFFFFFFFFFFFAFFFFFFFFFFFFFAFFFFFFFFFF.FFBFFBFBF
@M03558:539:GW210131Amp:1:2105:15184:4575 1:N:0:TGCAGCTA+ACTACGGA
GGAACGCGGACGTGATTTGGAACCATTCTGCTTCCATCTTCAAGCATCGGAAGAAGCATATTTTGAAGCCCAATTTTGGAACCGCTAGAAGTGCTCCAGGATGCGTGAAATCGTTCACATTCAAGCCGGCCAATGTGGCAACCAGATAGGAGCCAAGTATTGCGGAGACAGCGATTTGCAGCTGGAGCGGATCAACGTGTACTACAACGAGGCTACCGGAGGAAAATACGTCCCACGTGCCGTGCTGGTC
+
CCCCCCCCCCCCGGGGGGGGGGHGHHHHHHHHHHHHHHHHHHHHHHHHGGGGGHHHHHHGHHHHHGHHHHHHHHHHHHGHHHGGGGGGHHHHHHHHHHHHHHHHGFGGGHHHGHHHHHHHHHHHHHGGGGGGHHHHHHHHHHHGHHHHHHHHHGHHHGHHHHHGGGGGGHHHGGHHGGGGGGGGGGGGGGGGGGGGGFFFFFFFFFFFFFFFFFFFFFFFFFFFFFFFFEFAFFFFFFFFFFFFFFFFFF
@M03558:539:GW210131Amp:1:2105:21967:4606 1:N:0:TGCAGCTA+ACTACGGA
GGAACGCGGACGTGATTTGGAACCATTCTGCTTCCATCTTCAAGCATCGGAAGAAGCATATTTTGAAGCCCAATTTTGGAACCGCTAGAAGTGCTCCAGGATGCGTGAAATCGTTCACATTCAATCCGGCCAATGTGGCAACCAGATAGGAGCCAAGTGGAGGTAATATCCGACGAGCACGGAATCGATGCCACCGCCGGAGGAAAATACGTCCCACGTGCCGTGCTGGTCGATTTGGAACCTGGCACT
+
BBBBBBBBBDBBGGGGGGGGGGHGHHHHHHHGHHHHHGHHHHHHHHHGGGGGGHHGHHHHHHHHGGHGHHHHHGHGHHGHGHGGGGGFHHHHHHGHHHHHHHHHGEGGGHHHGHHHHHHHHHHHHHHGGGGFHHG<FF?GCHGGH0GHHBHHHGFF>><GGHGAGHHHHHHGGGGGGGGGGGGG.FFAEGGGGGGGGGFCDDFFFFFFFFFFFFFFFFAEFFFFFFFFFFFFAEFFFFFFFFFFFFFFF
@M03558:539:GW210131Amp:1:2105:7427:4656 1:N:0:TGCAGCTA+ACTACGGA
GGAACGCGGACGTGATTTGGAACCATTCTGCTTCCATCTTCAAGCATCGGAAGAAGCATATTTTGAAGCCCAATTTTGGAACCGCTAGAAGTGCTCCAGGATGCGTGAAATCGTTCACATTCAAGCCGGCCAATGTGGCAACCAGATAGGAGCCAAGCGGGACCGTTTGGACAGCTGTTCCGGCCGGATAATTTTGTGTTCGGTCAATCTGGCGCCGGCAACAATTGGGCCAAGGGACATTATACCGA
+
CCCCCCCCCCCCGGGGGGGGGGHGHHHHHHHHHHHHHHHHHHHHHHHHGGGGGHHHHHHHHHHHHGHHGHHHHHHHHHGHHHGGGGGGHHHHHHHHHHHHHHHHGGGGGHHHGHHHHHHHHHHHHHGGGGGGHHHHHHHHHHHGHGHHFHHHGGHHHGG-@EFF:;;GEGHGGGGGGGGGGADGGGGGFFFFFFFFFFFFFFAEFFFFFFFFFFFFFFFFFFFFFFFFFFFFFFFFFFEFFFFFFFDA
@M03558:539:GW210131Amp:1:2105:7990:4668 1:N:0:TGCAGCTA+ACTACGGA
GGAACGCGGACGTGATTTGGAACCATTCTGCTTCCATCTTCAAGCATCGGAAGAAGCATATTTTGAAGCCCAATTTTGGAACCGCTAGAAGTGCTCCAGGATGCGTGAAATCGTTCACATTCAAGCCGGCCAATGTGGCAACCAGATAGGAGCCAAGACCGCAGCTGGAGCGGATCAACGTGTACTACAACGGAGGAAAATACGTCCCACGTGCCGTGCTGGTCGATTTGGAACCTGGCACTATGGATTC
+
ACCCCBABBBCCGGGGGGGGGGHGHHHHHHHHHHHHHGHHHHHHHGHHGGEGGHHHHHHHHHHHHGHHHHHHHHHHHHGGHHFGGGGGHGHGHHHHHHHHHHHHGFEGGHHHBFFGHHHHHHHHHHGGCCFGGFHGGHHFCFGFHFGHHHEH.FGHFHFFDGGGCHHGHGGDFCFF?9::;EFBFEBFFFCDCDDFFFFF/FFEF.9AFADEAEEFDB?EFFB9@-;BEFFFFB?FFFFFFFBFBBBBBF
@M03558:539:GW210131Amp:1:2105:15858:4704 1:N:0:TGCAGCTA+ACTACGGA
GGAACGCGGACGTGATTTGGAACCATTCTGCTTCCATCTTCAAGCATCGGAAGAAACATATTTTGAAGCCCAATTTTGGAACCGCTAGAAGTGCTCCAGGATGCGTGAAATCGTTCACATTCAAGCCGGCCAATGTGGCAACCAGATAGGAGCCAAGTTCTGGGCGTATTGCGGAGACAGCGATTTGCAGCTGGAGCGGATCAACGTGTACTACAACGAGCGGAGGAAAATACGTCCCACGTGCCGTGCT
+
ABBBBBBBB?AAEEGGGGGGGGHGHHHHHHHFHHHHHHHHHHHHGHHHGGGGGGHHGHHGHHHHHGHHHFHHHHGHHHGHHGGGGGGGHHGHHHHHHHHHHGHHGGGGGHHHGGGHHHHHHHHHHGGGGGGGHGHHHHHHGFGFHCHFFGHHHGFH.=DHHHHGEGACGHHG?D@DGGGGGGGGGGGGGGGGGGGGGGFFFCFFFF.AFFFFFFFFFAEFFF-BDFFFFFFFFFFFFFFFFFFFFFFFFF
@M03558:539:GW210131Amp:1:2105:22921:4724 1:N:0:TGCAGCTA+ACTACGGA
GGAACGCGGACGTGATTTGGAACCATTCTGCTTCCATCTTCAAGCATCGGAAGAAGCATATTTTGAAGCCCAATTTTGGAACCGCTAGAAGTGCTCCAGGATGCGTGAAATCGTTCACATTCAAGCCGGCCAATGTGGCAACCAGATAGGAGCCAAGTTCGGGCGTATTGCGGAGACAGCGATTTGCAGCTGGAGCGGATCAACGTGTACTACAACGAGGCTAATACGTCCCACGTGCCGTGCTGGTCG
+
AAAAA1A1AADDGAGGBGGFGGHGHHHHGHGFHHHHHHHCFGGHHHGHGGFEFGFGHHHDGGFHFGHHECFEHHFHEG?GFGGGGGGGCFGHFHHGHHHHHFHFE?EEGHHEGHHHHHHHHHHHBFEC?CGGGHEHHGFFGGHGHGHFGGHGHGHHG<<=C@CGGCGGEFFFGGGGGGFE?AGEFGGGGGGGGGFF@?=--FFFBEEFBFFFFFFF?EA-@EFFFFFFFFEBFF@E-EF@F@FFFBBB@
@M03558:539:GW210131Amp:1:2105:23018:4768 1:N:0:TGCAGCTA+ACTACGGA
GGAACGCGGACGTGATTTGGAACCATTCTGCTTCCATCTTCAAGCATCGGAAGAAGCATATTTTGAAGCCCAGTTTTGGAACCGCTAGAAGTGCTCCAGGATGCGTGAAATCGTTCACATTCAAGCCGGCCAATGTGGCAACCAGATAGGAGGAAAATACGTCCCACGTGCCGTGCTGGTCGATTTGGAACCTGGCACTATGGAGCGGGACCGTTTGGACAGCTGTTCCGGCCGGATAATTTTGTGTTCG
+
CCBCCCCCBCCCGGGGGGGGGGHGHHHHHHHHHHHHHHHHHHHHHHHHGGGGGHHHHHHHHHHHHGHHHHHHHHHHHHGHHHGGGGGGHHHHHHHHHHHHHHHHGEGGGHHHFHHHHHHHHHHHHHGGGGGGHHHHHHHHHHHGHGHHHHHHGDHHHHHHHHGGGHHGHHHHGFGGGHHGGGBGGGGF;FCEGFGGGGGGGGGGGGFFFFDF@ADFFF/FFFFFFFFFFFFFFFFFFFFFFFF/:BFFFF
@M03558:539:GW210131Amp:1:2105:24157:4864 1:N:0:TGCAGCTA+ACTACGGA
GGAACGCGGACGTGATTTGGAACCATTCTGCTTCCATCTTCAAGCATCGGAAGAAGCATATTTTGAAGCCCAATTTTGGAACCGCTAGAAGTGCTCCAGGATGCGTGAAATCGTTCACATTCAAGCCGGCCAATGTGGCAACCAGATAGGAGCCGGGATGGGAGCTCGGGAGGTAATATCCGACGAGCACGGAATCGATGCCACCGCGGAGGAAAATACGTCCCACGTGCCGTGCTGGTCGATTTGGAAC
+
CBCCCCCCCBBBEGGGGGGGGGHGHHHHHHHHHHHHHHHHHHHHHGHHGGGGGHHHHHHHHGHHHGHHHHHHGHHHHHGHHHGFGGGGHGHFGHHHHHHHHHGHGEFGGHHHGFHHHHHHHHHHHHFGGFGGHHGHHHGHHHHGH<GFFHHHHGCCGCFC:GHGGHHGGG:BBEFFGGGGFGGGGGGGFFFFBEFFFFFFDFFFFDBFADCFFFFFFFFFFFFFFFAFFFFFFFFFFFFFFAEBF/BFFF
@M03558:539:GW210131Amp:1:2105:19228:4888 1:N:0:TGCAGCTA+ACTACGGA
GGAACGCGGACGTGATTTGGAACCATTCTGCTTCCATCTTCAAGCATCGGAAGAAGCATATTTTGAAGCCCAATTTTGGAACCGCTAGAAGTGCTCCAGGATGCGTGAAATCGTTCACATTCAAGCCGGCCAATGTGGCAACCAGATAGGAGCCATGAGGCGTATTGCGGAGACAGCGATTTGCAGCTGGAGCGGATCAACGTGTACTACAACGAGGCTACGGAGGAAAATACGTCCCACGTGCCGTGCT
+
CCCDDDDDDDDCGGGGGGGGGGHGHHHHHHHHHHHHHHHHHHHHHHHHGGGGGHHHHHHHHHHHHGHHHHHHHHHHHHGHHHGGGGGGHHHHHHHHHHHHHHHHGGEGGHHHGGHHHHHHHHHHHHGGGGGGHHHHHHHHHHHGHHHHHHHHHGHHHHHFEFEGGHHHGGGGGGGGGGGGGGGHHGGGFFGGGGGFFFFFFFEFFFFFFFFFFFFFFFFFFFFFFFFFFFFFFFFFFFFFFEFFFFDFFF
@M03558:539:GW210131Amp:1:2105:16517:4910 1:N:0:TGCAGCTA+ACTACGGA
GGAACGCGGACGTGATTTGGAACCATTCTGCTTCCATCTTCAAGCATCGGAAGAAGCATATTTTGAAGCCCAATTTTGGAACCGCTAGAAGTGCTCCAGGATGCGTGAAATCGTTCACATTCAAGTCGGCCAATGTGGCAACCAGATAGGAGCCAAGTTCTATATGCACTATCGATATATGCACGGGAGGTAATATCCGACGAGCACGGAATCGATGCCACCGCCGGAGGAAAATACGTCCCACGTGCCG
+
BBABCBCCCCBCGGGGGGGGGGHGGHHGHHHHHHHHHHHHGHHHGFHHGGGGGGHGHFHHHHHHGGHDGHHHHHHHHHGHHHGGGGGGHHHGFHHHFHHFHHHHGGGGGHHHGGHHHHHHHHHHHHHGGGGGHHHHHHHHGFFFHFFHHFHHGGGCGHHHHGHHHHHHHHGHHGCGHGHGHHHHAGGGGGAF0BFGGGGGGGGGGGFDAAFFFFFFFFFFFFACFFBDAFFFF/FBFFFFFFFFFEAFFF
@M03558:539:GW210131Amp:1:2105:18191:4917 1:N:0:TGCAGCTA+ACTACGGA
GGAACGCGGACGTGATTTGGAACCATTCTGCTTCCATCTTCAAGCATCGGAAGAAGCATATTTTGAAGCCCAATTTTGGAACCGCTAGAAGTGCTCCAGGATGCGTGAAATCGTTCACATTCAAGCCGGCCAATGTGGCAACCTATCTGGTAATATCCGACGAGCGCGGAATCGATGCCACCGGGCGTATTGCGGAGACAGCGATTTGCAGCTGGAGCGGATCAACGTGTACTACAACGAGGCTACGAGC
+
CCDDDDDDCCCDGGGGGGGGGGHGHHHHHHHHHHHHHHHHHHHHHHHHGGGGGHHHHHHHHHHHHGHHHHHHHHHHHHGHHHGGGGGGHHHHHHHHHHHHHHHHGGGGGHHHGHHHHHHHHHHHHHGGGGGGHHHHHHHHHHHHHHHHHHHHHHHHHHGGGGGCGGGGGGFGGGFGGGGGGGGGGFFFFFFHHFFFFFFFFFFFFFEFFFFFFFFFFFFFFFFFFFFEFFFFFFFFFFFFDFFFFFFFFF
@M03558:539:GW210131Amp:1:2105:9546:4942 1:N:0:TGCAGCTA+ACTACGGA
GGAACGCGGACGTGATTTGGAACCATTCTGCTTCCATCTTCAAGCATCGGAAGAAGCATATTTTGAAGCCCAATTTTGGAACCGCTAGAAGTGCTCCAGGATGCGTGAAATCGTTCACATTCAAGCCGGCCAATGTGGCAACCAGATAGGAGCCAAGGCGTATCGCGGAGACAGCGATTTGCAGCTGGAGCGGATCAACGTGTACTACAACGAGGCGGAGGAAAATACGTCCCACGTGCCGTGCTTGTCG
+
BBBBBBBBDBBBGGGGGGGFGGHGHHGHHHHHHHHHHHHHHHHHHHHHGGGGGHHHHHHGHHHHHGHHHHHFHHHHHHGHFHGGGGGGHHFHHHHHHHHHHHHHGGGGGHHHGHHHHHHHHHHHGHGGGGGGHHHHHHHHHHHGHFHHHHGHHGGHGGHGGGGHGGGGGGFGGGGGGGGGGEFGGGGGGGGGFFFFFFFFAAFFFFFFFFFFFFFFFF-BFFFFFFFFFFFFFFFFFFFFFFCDE/BFF.
@M03558:539:GW210131Amp:1:2105:12553:4946 1:N:0:TGCAGCTA+ACTACGGA
GGAACGCGGACGTGATTTGGAACCATTCTGCTTCCATCTTCAAGCATCGGAAGAAGCATATTTTGAAGCCCAATTTTGGAACCGCTAGAAGTGCTCCAGGATGCGTGAAATCGTTCACATTCAAGCCGGCCAATGTGGCAACCAGATAGGAGCCAAGTTCAAAGTTCCAAGTTTGCCAAAAAATTTGCAGCTGGAGCGGATCAACGTGTACTACAACGAGGCTCCGGAGGAAAATACGTCCCACGTGCCG
+
CCCCCCCCCCCCGGGGGGGGGGHGHHHHHHHGHHHHHHHGHHHHHHHHGGGGGHHHHHHHHHHHHGHHHHHHHHHHHHGHHHGGGGGGHHHHHGHHHHHHHHHHGEFGGHHHGHHHHHHHHHHHHHGGGGGGHHHHHHHHHHHGHHFHHHHHHGHGHHHHHHHHFHHHHHHHHHHHHHHHHHEHHHGHGGGGGGFGFGGGGGGGGGGGFFFFFFFFFFFFFFFFFFFFFFFFFFFBBEFFFFFFBAFFFF
@M03558:539:GW210131Amp:1:2105:13978:5057 1:N:0:TGCAGCTA+ACTACGGA
GGAACGCGGACGTGATTTGGAACCATTCTGCTTCCATCTTCAAGCATCGGAAGAAGCATATTTTGAAGCCCAATTTTGGAACCGCTAGAAGTGCTCCAGGATGCGTGAAATCGTTCACATTCAAGCCGGCCAATGTGGCAACCAGATAGGAGCCAAGTTCCCGGAGGAAAATACGTCCCACGTGCCGTGCTGGTCGATTTGGAACCTGGCACTATGGATTCGGGACCGTTTGGACAGCTGTTCCGGCCGG
+
CCCCCDDEECCCGGGGGGGGGGHGHHHHHHHHHHHHHHHHHHHHHHHHGGGGGHHHHHHHHHHHHGHHHHHHHHHHHHGHHHGGGGGGHHHHHHHHHHHHHHHHGGGGGHHHGGHHHHHHHHHHHHGGGGGGHHHHHHHHFFFFHHHHHHHHHGHHHGHHHHGGGGGGHHHHHHHHHGGGGGEGGGGGGGGGGGGGGGGGGFFFFFFFFFFFFFFFFFFFFFFFFFFFFFFFFFFFFFFFFFFFFFFFFF
@M03558:539:GW210131Amp:1:2105:12618:5074 1:N:0:TGCAGCTA+ACTACGGA
GGAACGCGGACGTGATTTGGAACCATTCTGCTTCCATCTTCAAGCATCGGAAGAAGCATATTTTGAAGCCCAATTTTGGAACCGCTAGAAGTGCTCCAGGATGCGTGAAATCGTTCACATTCAAGCCGGCCAATGTGGCAACCAGATAGGCGTATTGCGGAGACAGCGATTTGCAGCTGGAGCGGATCAACGTGTACTACAACGGAGGAAAATACGTCCCACGTGCCGTGCTGGTCGATTTGGAACCTGG
+
BBBAABBBBBADEFGGGGGFGGHGHHHHHHGHHHHHHHHHHHHHHHHHGGGGGFHHHHHHHGHHHGHHHHHHHHHHHHGHHHGGGGGGHHHHHGHHHHHGHHHHGEGGGHHHGHHHHHHHHHHHHHGGGGGGHHHHHHHHHHHGHHHHHHHGGGGHGHFGCFFGHHHGGHHGGGGGGGGGGGGGGGGGGGGGGAFFFFFFFFFFFFFFFFFFFFFFFFFFFFFFFFFFFFFFFFBFFFFFFEFFFFFFFF
@M03558:539:GW210131Amp:1:2105:16061:5101 1:N:0:TGCAGCTA+ACTACGGA
GGAACGCGGACGTGATTGACAAGGGACATTATACCGAAGGG
+
CBACBBBCCCBBGGGGGGGGGGHHGFGGHHHHHHHGEEEGG
@M03558:539:GW210131Amp:1:2105:15486:5200 1:N:0:TGCAGCTA+ACTACGGA
GGAACGCGGACGTGATTTGGAACCATTCTGCTTCCATCTTCAAGCATCGGAAGAAGCATATTTTGAAGCCCAATTTTGGAACCGCTAGAAGTGCTCCAGGATGCGTGAAATCGTTCACATTCAAGCCGGCCAATGTGGCAACCAGATAGGAGCCAAGTATTGCGGAGACAGCGATTTGCAGCTGGAGCGGATCAACGTGTACTACAGCGAGGCTGGAAAATACGTCCCACGTGCCGTGCTGGTCGATTTG
+
BBBBBBBBBBBBEFFGGGGGGGHGHHHHHHHGHHHHHHHHHHHHHHHHGGGGGFHGHHHGHHHHHGGHHHHHHHHHHHGHHHGGGGGGHHHHHHHHHHHGHHHHGEGGGHHHGGHHHHHHHHHHHHGGGGGGHHHHHHHHHHHGHHHHHHHHHGHHHGHHHHHGGGGGGFHHGGHGGGGGGGGGGGGGGADCGGGGGFFFFFFFFFFFFFFFFFFFFFFFFFFFFFFFFFFFFFFFFFFFFFBFFFFFFF
@M03558:539:GW210131Amp:1:2105:13680:5234 1:N:0:TGCAGCTA+ACTACGGA
GGAACGCGGACGTGATTTGGAACCATTCTGCTTCCATCTTCAAGCATCGGAAGAAGCATATTTTGAAGCCCAATTTTGGAACCGCTAGAAGTGCTCCAGAAGGGAGGTAATATCCGACGAGCACGGAATCGAGGCTACCGGAGGAAAATACGTCCCACGTGCCGTGCTGGTCGATTTGGAACCTGGCACTATGGATTCGGTCCGAGCGGGACCGTTTGGACAGCTGTTCCGGCCGGATAATTTTGTGTTC
+
BBCCBCCCCCCCGGGGGGGGGGHGHHHHHHHHHHHHHHHHHHHHHHHHGGGGGGHHHHHHHHHHHGHHHHHHHHHHHHGHHHGGGGGGHHHHHHHHHHHHHHHGHGGEGHHHHHHGGGGGGGGHGGGGGHHHGGGHHHHGGGGGGHHHHHHHHHGGHHGHHHHGDGGGGGGGGAGGGHHGGGGGGGGGGFFFHFFFFFFFFFFFFFFFFFFFFFDFFFFFFFFFFFFFFFFFFFFFBFFFFFFFF9FFFF
@M03558:539:GW210131Amp:1:2105:13090:5245 1:N:0:TGCAGCTA+ACTACGGA
GGAACGCGGACGTGATTTGGAACCATTCTGCTTCCATCTTCAAGCATCGGAAGAAGCATATTTTGAAGCCCAATTTTGGAACCGCTAGAAGTGCTCCAGGATGCGTGAAATCGTTCACATTCAAGCCGGCCAATGTGGCAACCAGATAGGAGCCAAGTTCGGGCGTATTGCGGAGACAGCGATTTGCAGCTGGAGCGGATCAACGTGTACTACAACGAGAGCGGGACCGTTTGGACAGCTGTTCCGGCCG
+
BCBCCDCDDDDDGGGGGGGGGGHGHHHHHHHHHHHHHHHHHHHHHHHHGGGGGHHHHHHHHHHHHGHHHHHHHHHHHHGHHHGGGGGGHHHHHHHHHHHHHHHHGGGGGHHHGHHHHHHHHHHHHHGGGGGGHHHHHGHHHHHGHHHHHHHHHGHGGGHHGGGGGEGGHHHGGGGGGGGGGGGGGGGGFGGGGGFFFFFFFFFFFFFFFFFFFFFFFFFFFFFFFFFFFFFFFFFFFFFFFFFFFFFFFF
@M03558:539:GW210131Amp:1:2105:6107:5261 1:N:0:TGCAGCTA+ACTACGGA
TGAACGCGGACGTGATTTGGAACCATTCTGCTTCCATCTTCAAGCATCGGAAGAAGCATATTTTGAAGCCCAATTTTGGAACCGCTAGAAGTGCTCCAGGATGCGTGAAATCGTTCACATTCAAGCCGGCCAATGTGGCAACCAGATAGGAGCCAAGTTTTTGGAAAATACGTCCCACGTGCCGTGCTGGTCGATTTGGAACCTGGCACTATGGATTCGGTCCGAGCGGGACCGTTTGGACAGCTGTTCC
+
3>AABFCCCCCCGGGGGGGGGGHGHHHHHHHHHHHHHHHHHHHHHHHHGGGGGHHHHHHHHHHHHGHHHHHHHHHHHHGHHHGGGGGGHHHHHHHHHHHHHHHHGGGGGHHGGGHHHHHHHHHHGHGGGGGGHHHGHHHHFFFFHGHHHHHHGGHHHHHHHGGGBHHFHFGGHHGGHHGHGHHGFDGGGFGGGGGGGG0FFGGGGGGGFFFFFFFFFFF.;DFFF;FFFFFDFFFFFFFFFFFEFFFFFF
@M03558:539:GW210131Amp:1:2105:13258:5270 1:N:0:TGCAGCTA+ACTACGGA
GGAACGCGGACGTGATTTGGAACCATTCTGCTTCCATCTTCAAGCATCGGAAGAAGCATATTTTGAAGCCCAATTTTGGAACCGCTAGAAGTGCTCCAGGATGCGTGAAGTCGTTCACATTCAAGCCGGCCAATGTGGCAACCAGATAGGAGCCAAGGTAATATCCGACGAGGACGTCCCACGTGCCGTGCTGGTCGATTTGGAACCTGGCACTATGGATTCGGTCCGAGCGGGACCGTTTGGACAGCTG
+
CCCCCDEEDDDDGGGGGGGGGGHGHHHHHHHHHHHHHHHHHHHHHHHHGGGGGHHHHHHHHHHHHGHHHHHHHHHHHHGHHHGGGGGGHHHHHHHHHHHHHHHHGGGGGHHHGFGHHHHHHHHHHHGGGGGGHHHHHHHHFFGGHHFHHHHHHGHHHGDGHHHHHHGGGGGGGGHGGGGGGGGGGGGGGGGGHGGGFFFHFFFFFFFFFFFFFFFFHFFFFFFFFFFFFFFFFFFFFFFFFFFFFFFFFF
@M03558:539:GW210131Amp:1:2105:16778:5298 1:N:0:TGCAGCTA+ACTACGGA
GGAACGCGGACGTGATTTGGAACCATTCTGCTTCCATCTTCAAGCATCGGAAGAAGCATATTTTGAAGCCCAATTTTGGAACCGCTAGAAGTGCTCCAGGATGCGTGAAATCGTTCACGTTCAAGCCGGCCAATGTGGCAACCATTGTATTGCGGAGACAGCGATTTGCAGCTGGAGCGGATCAACGTGTACTACACGAGGCTACGAGCGGGGCCGTTTGGACAGCTGTTCCGGCCGGATAATTTTGTGT
+
CCDDDCCDDDDDGGGGGGGGGGHGHHHHHHHHHHHHHHHHHHHHHHHHGGGGGHHHHHHHHHHHHGHHHHHHFHHHHHGHHHGGGGGGHGHHHHHHHHHHHHHHGFGGGHHHGHHHHHHHHHHHHHGGGGGGGHHHHHHHHHHGHHHHHHHHH?EGGGGHHHGGHHGHHGHHHHHHGGGGGGGGGGGGGGGGGGGGGFFFFFFFFFFFFFDFFFFFFFFFFFFFFFFFFFFFFFFFFFFFDFFFFFEBFF
@M03558:539:GW210131Amp:1:2105:14773:5310 1:N:0:TGCAGCTA+ACTACGGA
GGAACGCGGACGTGATTTGGAACCATTCTGCTTCCATCTTCAAGCATCGGAAGAAGCATATTTTGAAGCCCAATTTTGGAACCGCTAGAAGTGCTCCAGGATGCGTGAAATCGTTCACATTCAAGCCGGCCAATGTGGCAACCAGATAGGAGCCAAGTTGATACGTCCCACGTGCCGTGCTGGTCGATTTGGAACCTGGCACTATGGATTCGGGACCGTTTGGACAGCTGTTCCGGCCGGATAATTTTGT
+
CCCCCCBBCCCBEGGGGGGGGGHGHHHHHHHHHHHHHHHHHHHHHHHHGGGGGHHHHHHHHHHHHGHHHHHHHHHHHHGHHHGGGGGGHHHHHHHHHHHHHHHHGGGGGHHHFGHHHHHHHHHHHHGGGGGGHHHHHHHHFGGGHHHHHHHHHGHGHGHHHHHHGHHGGHHGHHHHGGGGGGFGGGGGGGGGGGGGGGGGGGGGGGG0FFFFFFFFFFDDFFFFFFFFFFFFFFFFFFFFFFFFFFFFFF
@M03558:539:GW210131Amp:1:2105:16035:5353 1:N:0:TGCAGCTA+ACTACGGA
GGAACGCGGACGTGATTTGGAACCATTCTGCTTCCATCTCCAAGCATCGGAAGAAGCATATTTTGAAGCCCAATTTTGGAACCGCTAGAAGTGCTCCAGGATGCGTGAAATCGTTCACATTCAAGCCGGCCAATGTGGCAACCAGATAGGAGCCAAGTCGGAGGTAATATCCGACGAGCACGGAAAGCGATTTGCAGCTGGAGCGGATCAACGTGTACTACAACGAGGCTAAAATACGTCCCACGTCG
+
ABBBBBBBDDDDEFGGGGGGGGHGGHHHHHHHHHHHHHHHHHHGGHHHGGGGGFHGHHDGHHHFHGHFHHHHHHGHHGGHHHFGGEGEHFHHFHHHHHGHHFGFGFGGGHHHGHHHHHHHHHGHHHGGGGGGHHHFFFHFHHHGH0FFFFDCACHHA=GFGGG:;GGHHHHHFGGGC?FGGACCEDAFEGAFEFFFFFFFFFFFAB-@DFFFFEA:FFFFFFFFBE.@FFFFFFFFFFFFFFFFFAE=
@M03558:539:GW210131Amp:1:2105:19581:5364 1:N:0:TGCAGCTA+ACTACGGA
GGAACGCGGACGTGATTTGGAACCATTCTGCTTCCATCTTCAAGCATCGGAAGAAGCATATTTTGAAGCCCAATTTTGGAACCGCTAGAAGTGCTCCAGGATGCGTGAAATCGTTCACATTCAAGCCGGCCAATGTGGCAACCAGATAGGAGCCGTATTGCGGAGACAGCGATTTGCAGCTGGAGCGGATCAACGTGGAAAATACGTCCCACGTGCCGTGCTGGTCGATTTGGAACCTGGCACTATGGAT
+
BBBBBBBCCBCCGGGGGGGGGGHGHHHHHGHHGHHHHHHHHHHHHHHHGGGGGHHHHHHHHHHHHGHHHHHHHHHHHHGHGHGGGGGGHHHHHHHHHHHGHHHHGFGGGHHHFGGHHHHHHHHHHHGGGGGGHHHHHGHHHHHGHHFHHHHHHG@<CCGDDEEGGGEHHHGGHGGGGGGGGGGFFFGGGGGGBBDEFFFFFFFFFFFFEFFFFEFEEFFFFFFFFFCCEFFFFFFFFFFFFFFFFFFFFF
@M03558:539:GW210131Amp:1:2105:16259:5394 1:N:0:TGCAGCTA+ACTACGGA
GGAACGCGGACGTGATTTGGAACCATTCTGCTTCCATCTTCAAGCATCGGAAGAAGCATATTTTGAAGCCCAATTTTGGAACCGCTAGAAGTGCTCCAGGATGCGTGAAATCGTTCACATTCAAGCCGGCCAATGTGGCAACCAGATAGGAGCCACCGGAGGAAAATACGTCCCACGTGCCGTGCTGGTCGATTTGGAACCTGGCACTATGGATTCGGAGCGGGACCGTTTGGACAGCTGTTCCGGCCGG
+
BBCCDCDDCCCCGGGGGGGGGGHGHHHHHHHHHHHHHHHGHHHHHHHHGGGGGHHHHHHHHGHGHGHHHHHHHGHHHHGHHHGGGGGGHGGHHHHHHHGHHHHHGFGGGHHHGHHHHHHHHHHHHHGGGGGGHHHHHHHHHHGFHHHHHGHHHGHHHGFGGGGHHHHHHHGHGGHHGGGGGGEGGGGGFGGGGGGGGGGGFFFFFFFFFFFFFFFFFFFFFF9BCFFFFFFFFFFFFFFFFFFFD@DCFF
@M03558:539:GW210131Amp:1:2105:16188:5449 1:N:0:TGCAGCTA+ACTACGGA
GGAACGCGGACGTGATTTGGAACCATTCTGCTTCCATCTTCAAGCATCGGAAGAAGCATATTTTGAAGCCCAATTTTGGAACCGCTAGAAGTGCTCCAGGATGCGTGAAATCGTTCACATTCAAGCCGGCCAATGTGGCAACCAGATAGGAGCCAAGGAAATATCCGACGAGCACGGCATCGATGGCGTATTGCGGAGACAGCGATTTGCAGCTGGAGCGGATCAACGTGTACTACAACGAGGCTCGTCC
+
CCCCCCCCCCCCGGGGGGGGGGHGHHHHHHHHHHHHGHHHHHHHHHHHGGGGGHHHHHHHHHHHHGHHHHHHHHHHHHGHHHGGGGGGHHHHHHHHHHHHHHHHGGGGGHHHGHHHHHHHHHHHHHGGGGGGHHHHHHHHHHHGHHHHHHHHHGHHHG.</<0DG0<AEG--=AH?F--:/9/90./-;-.0CFGFF;-9B/;>9A..;0000/;/:AF--;--.BFFF.//:9:B00;B.D--.9-9..
@M03558:539:GW210131Amp:1:2105:8880:5452 1:N:0:TGCAGCTA+ACTACGGA
GGAACGCGGACGTGATTTGGAACCATTCTGCTTCCATCTTCAAGCATCGGAAGAAGCATATTTTGAAGCCCAATTTTGGAACCGCTAGAAGTGCTCCAGGATGCGTGAAATCGTTCACATTCAAGCCGGCCAATGTGGCAACCAGATAGGAGCCAAGTTCTGGGCGTATTGCGGAGACAGCGATTTGCAGCTGGAGCGGATCAACGTGTACTACAACGAGGAAAATACGTCCCACGTGCCGTGCTGGTCG
+
CBCCCCCCCCCCGGGGGGGGGGHGHHHHHHHHHHHHHHHHHHHHHHHHGGDGGHHHHHHHHHHHHGHHHHHHHHHHHHGGHHGGGGGGHHHHHHHHHHHHHHHHGGGGGHHHGHHHHGHHHHHHHHGGGGGGHHHHHHGHHHHGHCHHHGFHEGGFHGGHHHHHHGEGGHHHG@CGGGFGGGAEGGGGFGGGGGGGGGFFFFFFFFFFFFFFFFFFFAEFFFFFFFFFFFFEFFFFFEFEFFFFEBFFFA
@M03558:539:GW210131Amp:1:2105:11248:5455 1:N:0:TGCAGCTA+ACTACGGA
GGAACGCGGACGTGATTTGGAACCATTCTGCTTCCATCTTCAAGCATCGGAAGAAGCACATTTTGAAGCCCAATTTTGGAACCGCTAGAAGTGCTCCAGGATGCGTGAAATCGTTCACATTCAAGCCGGCCAATGTGGCCGGAGGTAATATCCGACGAGCACGGAATCGATGCCACCGCGGAGGAAAATACGTCCCACGTGCCGTGCTGGTCGATTTGGAACCTGGCACTATGGATTCGGTCCGAGCGGG
+
BBBBBBBBBBBBGEGGGGGGGGHGFHHHHGHHHHHHHHHHHHHHHHHHGGGGGGHHHHHHHHHHHGHHGHHHHHHHHHGHHHGGGGGGHHHHHHHHHHHHHHGHGEGGGHHHGHHHHHHHHHHHHHGGGGGGHHHHHHHHGGCGGCGHHHHHHGGGGGGGGHGGGGGGGGGGGGGGGGGFCFFFDFF;/FFFFFFFFFFFFFFFAFFFFFFFDCFFFFFFFFFFFFFFFFFFFFFFFFFFEDFFACFFFF
@M03558:539:GW210131Amp:1:2105:15269:5529 1:N:0:TGCAGCTA+ACTACGGA
GGAACGCGGACGTGATTTGGAACCATTCTGCTTCCATCTTCAAGCTTCGGAAGAAGCATATTTTGAGGCCCAATTTTGGAACCGCTAGAAGTGCTCCAGGATGCGTGAAATCGTTCACGGCGTATTGCGGAGACAGCGATTTGCAGCTGGAGCGGATCAACGTGTACTACAACGAGGCTAATACGTCCCACGTGCCGTGCTGGTCGATTTGGAACCTGGCACTATGGATTCGGTCCCGAGCGGGACCGTT
+
ACBCCCCCCBBCGGGGGGGGGGHGHHHHHHHHHHHHHHHHHHHHHHHHGGGGGHHHHHHHHHHHHGGHGGGGHHHHHHGHHHGGGGGGHHHHHHHHHHHHHHHHGGGGGHHHGGHHHHHGGGGGGHHHGGGGGGHHHGGHHGHHHHHHHHHHHGGGGGHGGGEGGGGGGGGGGGGGGGGGGGGGGFFFFFFFAEFFFFFFFFFFFFFFFFFFFFFFFFFFFFFFFFFFFFFFFFFFFFFCDFFFCAFADD
@M03558:539:GW210131Amp:1:2105:17333:5530 1:N:0:TGCAGCTA+ACTACGGA
GGAACGCGGACGTGATTTGGAACCATTCTGCTTCCATCTTCAAGCATCGGAAGAAGCATATTTTGAAGCCCAATTTTGGAACCGCTAGAAGTGCTCCAGGATGCGTGAAATCGTTCACATTCAAGCCGGCCAATGTGGCAACCAGATAGGAGCCAAGGAGGAAAATACGTCCCACGTGCCGTGCTGGTCGATTTGGAACCTGGCACTATGGATTCGGTCCGAGCGGGACCGTTTGGACAGCTGTTCCGGC
+
CCDDDDEEDECCGGGGGGGGGGHGHHHHHHHHHHHHHHHHHHHHHHHHGGGGGHHHHHHHHHHHHGHHHHHHHHHHHHGHHHGGGGGGHHHHHHHHHHHHHHHHGFGGGHHHGHHHHHHHHHHHHHGGGGGGHHHHHHHHHGGGHHHHHHHHHGHHHGHHGGHH/GHHHHHGGHHGHHHHGGGGGHGFGGGGGGGGGGGGGGGGGGFFFFFFFFFFFFFFFB>CFFA;DFFFFFFFFFFFFFFFFFFFFF
@M03558:539:GW210131Amp:1:2105:16840:5540 1:N:0:TGCAGCTA+ACTACGGA
GGAACGCGGACGTGATTTGGAACCATTCTGCTTCCATCTTCAAGCATCGGAAGAAGCATATTTTGAAGCCCAATTTTGGAACCGCTAGAAGTGCTCCAGGATGCGTGAAATCGTTCACATTCAAGCCGGCCAATGCGGCAACCAGATAGGAGCCAAGTTCGATTTGCAGCTGGAGCGGATCAACGTGTACTACAACGAGGCTACGAGCGGGACCGTTTGGACAGCTGTTCCGGCCGGATAATTTTGTGTT
+
AABBCBBCCCCCGGGGGGGGGGHGHHHHHHHHHHHHHHHHHHHHHHHHGGGGGHGHHHHHHHHD@F55FGEH1GHHDG?G3GE//>/EHFD43?4GBEG3??3B///?FD?F/GC02?3F33DF?F/D<C<C<GC1A/AC-GA.<000=/0/<CGB<GBFECHHEC0:0C:G/.::CB?--:99..;:;CFFFGEB9..9@./9:.:BD;--:ACFFFFFFFFEEF/B/FED-;=BBAD?/BFF//:/BF
@M03558:539:GW210131Amp:1:2105:23199:5577 1:N:0:TGCAGCTA+ACTACGGA
GGAACGCGGACGTGATTTGGAACCATTCTGCTTCCATCTTCAAGCATCGGAAGAAGCATATTTTGAAGCCCAATTTTGGAACCGCTAGAAGTGCTCCAGGATGCGTGAAATCGTTCACATTCAAGCCGGCCAATGTGGCAACCAGATAGGAGCCAAGTTGGGCGTATTGCGGAGACAGCGATTTGCAGCTGGAGCGGATCAACGTGTACTACAACGAGGCTGGTCGATTTGGAACCTGGCACTATGGATT
+
CCCCCCBCABBBGGGGGGGGGGHGHHHHHHHHHHHHHHHHHHHHHHHHGGGGGHHHHHHHHHHHHGHHHHHHHHHHHHGHHHGGGGGGHHHHHHHHHHHHHHHHGGGGGEHHGGHHHHHHHHHHHHGGGGGGHHHHGHHHHHHGH0GHHHHHHGHHCDGHHGH<<AEHHHGG-CGGFGEGGGGGGGFFFGGGGFCDBA@F?FFBEFFBFFFFFFFFFDFFFFF/FFFFFFEFFFFEFFFEFFFFFFF:BF
@M03558:539:GW210131Amp:1:2105:18699:5633 1:N:0:TGCAGCTA+ACTACGGA
GGAACGCGGACGTGATTTGGAACCATTCTGCTTCCATCTTCAAGCATCGGAAGAAGCATATTTTGAAGCCCAATTTTGGAACCGCTAGAAGTGCTCCAGGATGCGTGAAATCGTTCACATTCAAGCCGGCCAGTGTGGCAACCAGATAGGAGCCAAGTTCTGGCGTATTGCGGAGACAGCGATTTGCAGCTGGAGCGGATCAACGTGTACTACAACGAGGCTACAAAATACGTCCCACGTGCCGTGCTGG
+
AAAAAA1>>>0AF0CFDG1A1FFACAFD2FAGDFCGGHHFFHHBBGBF?AE/A0ABFFGGGDE2GFHHG0CF/FEGD@@GHCFEE@EA1BD>EG>F1BC>F>B0<?E?CGDGA?GFGFFGF1BGFH/////>??F<1/??<.FCG0<G1<GHA.GCCHH0<<00-.;EF00C?:@?.B/C--CEA000C//9/../@A--;A/9-:-9;/9B/BBF-----;B-/B9FBF/-/---9------9----//
@M03558:539:GW210131Amp:1:2105:18102:5779 1:N:0:TGCAGCTA+ACTACGGA
GGAACGCGGACGTGATTTGGAACCATTCTGCTTCCATCTTCAAGCATCGGAAGAAGCATATTTTGAAGCCCAATTTTGGAACCGCTAGAAGTGCTCCAGGATGCGTGAAATCGTTCACATTCAAGCCGGCCAATGTGGCAACCAGATAGGAGCCAAGTAAGTATTGCGGAGACAGCGATTTGCAGCTGGAGCGGATCAACGTGTACTACAACGAGGCTACGTCCCACGTGCCGTGCTGGTCGATTTGGA
+
AABBBBBBDBBBCEGGGGGGCGHFFHHHHGHHHHHHHHHHHGGFHHHHGEFGGHHFHGFHHHHGHGHFFGHHEFHHHHGHHHEFGGFEFFGHFHHHHGFFHGFGGFGGGHHHGHHHGHHHHHHHHHGGGGGGHHHHHEHFFGFGHFGGHHFFAFFHF=DHHDHHHHHGGGGGGHHHGFGGGFGFFGGGFFA/BGAGAGFFF;A9BFFFFFFFFFF==.BFFFFFFFFFFFFFFD;DFFFBFF-AF.FBB
@M03558:539:GW210131Amp:1:2105:12860:5785 1:N:0:TGCAGCTA+ACTACGGA
GGAACGCGGACGTGATTTGGAACCATTCTGCTTCCATCTTCAAGCATCGGAAGAAGCATATTTTGAAGCCCAATTTTGGAACCGCTAGAAGTGCTCCAGGATGCGTGAAATCGTTCACATTCAAGCCGGCCAATGTGGCAACCAGATAGGAGCCAAGTTCTGGCGTATTGCGGAGACAGCGATTTGCAGCTGGAGCGGATCAACGTGTACTACAACGAGGCTACCCGGAGGAAAATACGTCCCACGTGCC
+
CCCCCCC@BDBDGGGGGGGGGGHGHHHHHHHHGHHHHHGHHHHGHHHHGGGGGHHHHGHHEHHHHGHHHHHHAGEGHHGFHHGGGGGGHFFHHHHHHHGHHHHHGGGEFHHHGHHHHHHHHHHHHHGGGGGGHHHHHHHHHHHGHHHHHFHHHGHHHHHHHHGHGGGGHBGGGFGGGGGGGGGGGGGGFFGGG??FGGFFFFFFFFFFFFFFFFFFFFFFFFFFFFFFFFF?FFFFFFEBFFFFA-:EFF
@M03558:539:GW210131Amp:1:2105:11922:5891 1:N:0:TGCAGCTA+ACTACGGA
GGAACGCGGACGTGATTTGGAACCATTCTGCTCCCATCTTCAAGCATCGGAAGAAGCATATTTTGAAGCCCAATTTTGGAACCGCTAGGAGTGCTCCAGGATGCGTGAAATCGTTCACATTCAAGCCGGCCAATGTGGCAACCAGATAGGAGCCAAGTTCGCGGAGGAAAATACGTCCCACGTGCCGTGCTGGTCGATTTGGAACCTGGCACTATGGATTCGGTCCGAGCGGGACCGTTTGGACAGCTGT
+
@BBBBBBBBBBBEGGFGGGGGGHFHHHHGGHHHHGGHHHHHHGHHHHHGGGGGHHHHHHFHHHHHGHGHHFGHHGHHHGHHHFEGGGGGGGHHHHFHHFHHHGHGEEEGHHHGFHHHHHHHHHHGHGCDG@CHGHHHHHGGFFFEHEHHBGFCGHGGHFGGGGGGGGGGGGFFGGGGGGGGGAEGGGA;CEFFFFDCEFFFFFFFFFFFFFFFFFFFFFFFFFFFF;DFFFFCCCDFFFFFFFFFFFFFF
@M03558:539:GW210131Amp:1:2105:11074:5927 1:N:0:TGCAGCTA+ACTACGGA
GGAACGCGGACGTGATTTGGAACCATTCTGCTTCCATCTTCAAGCATCGGAAGAAGCATATTTTGAAGCCCAATTTTGGAACCGCTAGAAGTGCTCCAGGATGCGTGAAATCGTTCACATTCAAGCCGGCCAATGTGGCAACCAGATAGGAGCCAAGGTAATATCCGACGAGCACGGAATCGATGCCACCGGGCGTATTGCGGAGACAGCGATTTGCAGCTGGAGCGGATCAACGTGTACTACAACGAGG
+
CCCCCCCCCBCCGGGGGGGGGGHGHHHHHHHHHHHHHHHHHHHHHGHHGGGGGHHHHHHHHHHHHGHHHHHHGHHHHHGFHHGGGGGGHHHHHHHHHHHGHHHHGGGGGHHHGHHHHHHHHHHHHHGGGGGGHHHHHHHHHHHGHHHHHFHHHGHHGGGFHHHHHHGGGGGGGGHGGGGGGGFGGGGGGGGGGGFFFFFFFFFFFFFFFFFFFFFFFFFFFFFFFFFFFFFFFFFFFFFFFFFFBFFEFF
@M03558:539:GW210131Amp:1:2105:6387:5928 1:N:0:TGCAGCTA+ACTACGGA
GGAACGCGGACGTGATTTGGAACCATTCTGCTTCCATCTTCAAGCATCGGAAGAGGCATATTTTGAAGCCCAATTTTGGAACCGCTAGAAGTGCTCCAGGATGCGTGAAATCGTTCACATTCAAGCCGGCCAATGTGGCAACCAGATAGGAGCCAAGTATTGCGGAGACAGCGATTTGCAGCTGGAGCGGATCAACGTGTACTACAACGAGGCTGGAAAATACGTCCCACGTGCCGTGCTGGTCGATTTG
+
BBBB?AADADDAEEFFFGGFGGHGHHFHFHHFHHHFHHHFHHGGDFDGGGEGGHAAEGFHHHHHFFHHHHGFEHHHHFGHHHGGGGGGFGHHHHHGHHFFHGFHFEEGGHHGGGHHHHHHHHHHHHGGFGGGHHHHHHGHHHGGH0GGHHHHFFHHHGHHGHHG<:;CGFCGGGHGGGGFCFGGFFFFGACFAGGGFFAFFFFFFFFFFFFFFFFFFFFFFFFFF.EDFFFFFFFFFFFFF//9;;;FEF
@M03558:539:GW210131Amp:1:2105:5570:5951 1:N:0:TGCAGCTA+ACTACGGA
GGAACGCCTCCTTTCTTTTTCCCCCTTCTTCTTCCCTCTTCCCTCCTCTTCCTCCTCCTCTTTTTCCTCCCCCTTTTTTCCCCTCTCTCCTTTCTCCATTATTCTTTAAATCGTTCACATTCAAGCCGGCCAATGTGGCAACCAGATAGGAGCCAAGGAGGTAATATCCGACGAGCACGGAATCGATGCCACCGGCGGAGGAAAATACGTCCCACGTGCCGTGCTGGTCGCTTTGGAACCTTGCACTATG
+
BBBBBAB>4>>BBFGGGGB4BFGHGGHHHGGHHHHHHHHHHHHHHGHH5FGHFHHGGGHHHHHHBBGFGGGGGGHHHG>FFHHFEGHBFGFG@FHHHHFBBGBFGGFGFGHHGHHHHHHHHHHHHHGCGGGGHHHHHHHHBGGFH@GHHCGH/F0FHF0/CEHHGHHHHGGGCGGGGHGGGGGHHFGHGHHFHG@B@G?BBF.BBFFFFF?EDFFB9AEF?FBFFFFFFB-;EFF//99AF/;9;BF/BF
@M03558:539:GW210131Amp:1:2105:19753:5951 1:N:0:TGCAGCTA+ACTACGGA
GGAACGCGGACGTGATTTGGAACCATTCTGCTTCCATCTTCAAGCATCGGAAGAAGCATATTTTGAAGCCCAATTTTGGAACCGCTAGAAGTGCTCCAGGATGCGTGAAATCGTTCACATTCAAGCCGGCCAATGTTGCAGCTGGAGCGGATCAACGTGTACTACAACGAGAAAATACGTCCCACGTGCCGTGCTGGTCGATTTGGAACCTGGCACTATGGACCGTTTGGACAGCTGTTCCGGCCGGAT
+
BCCCCCCCCCCCGGGGGGGGGGHGHHHHHHHHHHHHHHHHHHHHHHHHGGGGGHHHHHHHHHHHHGHHHHHHHHHGHHGHHHGGGGGGHHHHHHHHHHHHHHHHGGGGGHHGGGGHHHHHHHHHHHGGGGGGHHHHHHHHHHHHHHHHGGGGGHGHGGHHHHHHHHHHGGGGGHGGGGGGGGGGGGGGGGGGGGGGGGGFFFFFFFFFFFFFFFFFFFFFFFFFFFFFFEBFFFEFFFFFFFFFFFFFF
@M03558:539:GW210131Amp:1:2105:10407:5953 1:N:0:TGCAGCTA+ACTACGGA
GGAACGCGGACGTGATTTGGAACCATTCTGCTTCCATCTTCAAGCATCGGAAGAAGCATATTTTGAAGCCCAATTTCGGAACCGCTAGAAGTGCTCCAGGATGCGTGAAATCGTTCACATTCAAGCCGGCCAATGTGGCAACCAGATAGGGGCCAAGTTCGGGCGTATTGCGGAGACAGCGATTTGCAGCTGGAGCGGATCAACGTGTACTACAACGGAGGAAAATACGTCCCACGTGCCGTGCTGGTCG
+
BABAABBBBDBBEEGGGGGBGGHGHGHHHHHGGHHGHHHHHHHGHGHHGGDFGHHHGHHHHHHHHGHHHHHHHHHHHHGFGGGGGGGGHHHHHEHHGHHHHHHGGGGGGHHFGGHHHHHHHHHHHHGGGGGGHHHHHHHHFFFGHFBGFFFDCGGHHFHHGGGGGGCGGGGGGADCGGGGAD;CEGGFFFFFFFFFFFFFAFFFFEEFFFFFFFFFFFFFFFFFFFFFFFFEFFFFFFFFADFFFFFFFA
@M03558:539:GW210131Amp:1:2105:13799:5957 1:N:0:TGCAGCTA+ACTACGGA
GGAACGCGGACGTGATTTGGAACCATTCTGCTTCCATCTTCAAGCATCGGAAGAAGCATATTTTGAAGCCCAATTTTGGAACCGCTAGAAGTGCTCCAGGATGCGTGAAATCGTTCACATTCAAGCCGGCCAATGTGGCAACCAGATAGGAGCCATATCCGACGTAGGTAATATAGGTAATATCCGACGAGCACGGAATCGCGTATTGCGTATTGCGGAGACAGCGATTTGCAGCTGGAGCGGATCAACG
+
BBBBBBBB@DBDEEGFGGGGGGHGHHHHGHHHHHHHHGHHHGHHHHHHGGGGGGHHHHHHHHHHHGHHHHHHHHHHHHGHHHGGGGGGHHHHHHHHHHHHHGHHGGGGGHHHGHHHHHHGHHHHHHGGGGGGGHHHHGHHHHGGHHHHHGHHHGHHGHHHGGGFAGHGGHGHHHHHHGHHHGHHHGGGGGGGGGGGGGGGFFFFFFFFFFDFDFFFFFFFFFFFFFFFFFFFFFFFFFFFFFFDFFFFFF
@M03558:539:GW210131Amp:1:2105:21160:5978 1:N:0:TGCAGCTA+ACTACGGA
GGAACGCGGACGTGATTTGGAACCATTCTGCTTCCATCTTCAAGCATCGGAAGAAGCATATTTTGAAGCCCAATTTTGGAACCGCTAGAAGTGCTCCAGGATGCGTGAAATCGTTCACATTCAAGCCGGCCAATGTGGCAACCAGATATTGCGGAGACAGCGATTTGCAGCTGGAGCGGATCAACGTGTACTACAACGAGGAAAATACGTCCCACGTGCCGTGCTGGTCGATTTGGAACCTGGCACTATG
+
CCCCCCCCBBBCGGGGGGGGGGHGHHHHHHHHHHHHHHHHHHHHHHHHGGGGGHHHHHHHHHHHHGHHHHHHHHHHHHGHHHGGGGGGHHHHHHHHHHHHHHGHGFGGGHHGGHHHHHHHHHHHHHGGGGGGHHHHHHHHHHGGHHHHHHHHGGDGGGHHHGGHHGHHHHHHHHHHHGGGDGGGGGGECFFGGGGGGBAADFFFFFFFFFFEFFFFFEAEFFFFFFBFFDCFFFFEFFFFFFFFFFFFFF
@M03558:539:GW210131Amp:1:2105:16564:5979 1:N:0:TGCAGCTA+ACTACGGA
GGAACGCGGACGTGATTTGGAACCATTCTGCTTCCATCTCCAAGCATCGGAAGAAGCATATTTTGAAGCCCAATTTTGGAACCGCTAGAAGTGCTCCAGGATGCGTGAAATCGTCCACATTCAAGCCGGCCAATGTGGCAACCAGATAGGAGCCGGCGTATAGGCGTATTGCGGAGACAGCGATTTGCAGCTGGAGCGGATCAACGTGTACTACAACGAGGCTAAATACGAGGAAAATACGTCCCACGTG
+
BBCCCCCCCCCCGGGGGGGGGGHGHHHHHHHHHHHHHHHHHHHHGHHHGGGGGHHHHHHHHHHHHGHHHHHHHHHHHHGHHHGGGGGGHHHHHHHHHHHGHHHHGGGFGHHHGHHGGHHHHHHHHHGGGGGGHHHHHHHHHHHGHCHHHHHHHGGGGGGGGHHFHGEGGGGG?FDGGGGGGGGGGFFFFFFFFFFFFFFFFFFFFF:EFFFFFFFFFFFFFFFFFFFFFFFFFFFFFFFFFFFFFEFFFF
@M03558:539:GW210131Amp:1:2105:19150:5992 1:N:0:TGCAGCTA+ACTACGGA
GGAACGCGGACGTGATTTGGAACCATTCTGCTTCCATCTTCAAGCATCGGAAGAAGCATATTTTGAAGCCCAATTTTGGAACCGCTAGAAGTGCTCCAGGATGCGTGAAATCGTTCACATTCAAGCCGGCCAATGTGGCAACCAGATAGGAGCCAAGTTGCAGCTTGCAGCTGGAGCGGATCAACGTGTACTACAACGAGGCTACCGGAGGAAAATACGTCCCACGTGCCGTGCTGGTCAATTTGGAACC
+
BCCCCCCCCCCCGGGGGGGGGGHGHHHHHHHHHHHHHHHHHHHHHHHHGGGGGHHHHHHHHHHHHGHHHHHHHHHHHHGHHHGGGGGGHHHHHHHHHHHHHHHHGEFGGHHHGHHHHHHHHHHHHHGGGGGGHHHHHHHHHHHGHHHHHHHHHGHHHHHDGGHHHHHHHHHHHHHHHGGGGGGGGGGGGGGGFFGGGGGGGGFFFFFFFFFFFFFFFFFFFFFFFFAFFFFFFFFFFFFFFFFFFFFFFF
@M03558:539:GW210131Amp:1:2105:13916:6058 1:N:0:TGCAGCTA+ACTACGGA
GGAACGCGGACGTGATTTGGAACCATTCTGCTTCCATCTTCAAGCATCGGAAGAAGCATATTTTGAAGCCCAATTTTGGAACCGCTAGAAGTGCTCCAGGATGCGTGAAATCGTTCACATTCAAGCCGGCCAATGTGGCAACCAGATAGGAGCCAAGTAGGAAAAGGAGGAAAATACGTCCCACGTGCCGTGCTGGTCGATTTGGAACCTGGCACTATGGATTCGGTCCGAGCGGGACCGTTTGGACAGC
+
CCCCCCCCCCCCGGGGGGGGGGHGHHHHHHGHHHHHHHHHHHHHHGHHGGGGGHHHHHHHHHHHHGHHHHHHHHHHHHGHHHGGGGFGHHHHHHHHHHHHHHHHGFGGGHHHGHHHHHHHHHHHHHGGGGGGHHHHHHHHFGGGHHHHHHFHGGHHGDGHGHHHHHGHHGGGHHHHHHHHGGHHGGGGGGGGGGGGGGGGGGGGGGGGFFFFFFFFFFFFFFFFFFFFFFAADFFFFFFFFFFFFEFFFE
@M03558:539:GW210131Amp:1:2105:23616:6066 1:N:0:TGCAGCTA+ACTACGGA
GGAACGCGGACGTGATTTGGAACCATTCTGCTTCCATCTTCAAGCATCGGAAGAAGCATATTTTGAAGCCCAACTTTGGAACCGCTAGAAGTGCTCCAGGATGCGTGAAATCGTTCACATTCAAGCCGGCCAATGTGGCAACCAGATAGGAGCCAAGGGAGGTAATATCCGACGAGCACGGAATCGATGCCACCGATGGGCGTATTGCGGAGACAGCGATTTGCAGCTGGAGCGGATCAACGTGTACTAC
+
CCCCCCCCCCCCGGGGGGGGGGHGHHHHHHHHHHHHHHHHHHHHHHHHGGGGGHHHHHHHHHHHHGHHHHHHHGHHHHHHHHGGGGGGHHHHHHHHHHHHHHHHGGGGGHHHGHHHHHHHHHHHHHGGGGGGHHHHHHHHHHHGHFHHHHHHHGHHHGGHGGAG0DHHHHGGGGGGGGGB;AEGGGGGGGGGGGGGFF?EFFCFFFFFFFFFFFFFFFFFFFFFFFFFFFFFFFFACFFFFFFFFFFFFF
@M03558:539:GW210131Amp:1:2105:10690:6121 1:N:0:TGCAGCTA+ACTACGGA
GGAACGCGGACGTGATTTACAAGGGACATTATACCGAAGGG
+
CCDDDDDDDDDCGGGGGGGGGGHHGHGGHHHHHHHGGGGGG
@M03558:539:GW210131Amp:1:2105:11084:6134 1:N:0:TGCAGCTA+ACTACGGA
GGAACGCGGACGTGATTTGGAACCATTCTGCTTCCATCTTCAAGCATCGGAAGAAGCATATTTTGAAGCCCAATTTTGGAACCGCTAGAAGTGCTCCAGGATGCGTGAAATCGTTCACATTCAAGCCGGCCAATGTGGCAACCAGATAGGAGCCAAGTTCTCCAAGGAGCCAAGGCGTATTGCGGAGACAGCGATTTGCAGCTGGAGCGGATCAACGTGTACTACAACGAGGCTATAGGAAAATACGTCC
+
>A3AA?ADDBDDGGEGGGB5GGHGFHHGGHHDGFHHHHHHHHHHHGHHCEEFGEHHGFHFGHHHHGHFHGHHEGGHHGGHGHFGGGFGGHFHHHFHHHHHGHFFGGGGGHHGGFGHHHHHHGHHFHGC@CCCGFGFFHHHHHHGEFHHBHHFHGHHEHFHHHHHCGCGHGEHFEGECFFGHHHGGFGG.CGGA-CAEFGGFGFFFFFFABAADFFFD9ABFFFFFFFFA.:DFFFBFFFEFBFFB/.;AE
@M03558:539:GW210131Amp:1:2105:12843:6163 1:N:0:TGCAGCTA+ACTACGGA
GGAACGCGGACGTGATTTGGAACCATTCTGCTTCCATCTTCAAGCATCGGAAGAAGCATATTTTGAAGCCCAATTTTGGAACCGCTAGAAGTGCTCCAGGATGCGTGAAATCGTTCACATTCAAGCCGGCCAATGTGGCAACCAGATAGGAGCCAAGTTCGTATTGCGTATTGCGGAGACAGCGATTTGCAGCTGGAGCGGATCAACGTGTACTACAACGAGGAGGAAAATACGTCCCACGTGCCGTGCT
+
ABBCCCCCCCCCGGGGGGGGGGHGHHHHHHHHHHHHHHHHHHHHHHHHGGGGGHHHHHHHHHHHHGHHHHHHHHHHHHGHHHGGGGGGHHHHHHHHHHHHHHHHGFGGGHHHGHHHHHHHHHHHHHGGGGGGHHHHHHHGGGHEHHHHHHHHHGHGEHHFGGHHHHHGGGGHHHGGGGGGGGGGGGGGGGGGGGGGGGGGFFFFFFFFFFFFFFFFBFFFFFFFFFFFFFFFFFFFFFFFFFFFFFFFFF
@M03558:539:GW210131Amp:1:2105:23920:6191 1:N:0:TGCAGCTA+ACTACGGA
GGAACGCGGACGTGATTTGGAACCATTCTGCTTCCATCTTCAAGCATCGGAAGAAGCATATTTTGAAGCCCAATTTTGGAACCGCTAGAAGTGCTCCAGGATGCGTGAAATCGTTCACATTCAAGCCGGCCAATGTGGCAACCAGATAGGAGCCAAGTTCTGGGCGTATTGCGGAGACAGCGAGAGCGGGACCGTTTGGACAGCTGTTCCGGCCGGATAATTTTGTGTTCGGTCAATCTGGCGCCGGCA
+
AABBBBBBBBBBGGGGGGGGGGHGHHHHHHHHHHHHHHHHHHHHHGHHGGEGEGHHHGHHHHHHHGHHHHHHHHHHHHGHHHGGGGGGGHHHHHHHHHHHHHHHGGGGGHHHGHHHHHHHHHEGFHGGGGGGGHHHHHHHHHHGHHHGGHHHHGHHHHHHHHHHHGGGGGHHGGCGGGGGGGDGGGGD@A;BFFFFFDFBB/:EFFFFFFFCFFFFFFF/BFFFFFFFFFFAFFFEFFFFFFFDF=BBD
@M03558:539:GW210131Amp:1:2105:16504:6214 1:N:0:TGCAGCTA+ACTACGGA
GGAACGCGGACGTGATTTGGAACCATTCTGCTTCCATCTTCAAGCATCGGAAGAAGCATATTTTGAAGCCCAATTTTGGAACCGCTAGAAGTGCTCCAGGATGCGTGAAATCGTTCACATTCAAGCCGGCCAATGTGGCAACCAGATAGGAGGAAAATACGTCCCACGTGCCGTGCTGGTCGATTTGGAACCTGGCACTATGGATTCGGTCCGAGCGGGACCGTTTGGACAGCTGTTCCGGCCGGATAAT
+
BBBBBBBBBBBBGGGGGGGGFGHGHHHHHHHHHHHFHHHHHHHHHFHHGE?FEHFHHGHGHHHHHGHHHHHHHHHHHHGHHHGGGGGGEGHHHHHHHHHHHHHHGGGGGHHHGHHHHHHHHHHGHHGGGGGGHHHHHGHHFHHGHHHFHHHHDGHG/GGHHHHGGHHGHHHHGGGGGHHGGG?EGGGGGGGGGGFG/FGFGGFGGGGGGFFFFFFFFFFBFFFDFF9EFFBEFFFFFFFFFFFFF9DDFF
@M03558:539:GW210131Amp:1:2105:14617:6227 1:N:0:TGCAGCTA+ACTACGGA
GGAACGCGGACGTGATTTGGAACCATTCTGCTTCCATCTTCAAGCATCGGAAGAAGCATATTTTGAAGCCCAATTTTGGAACCGCTAGAAGTGCTCCAGGATGCGTGAAATCGTTCACATTCAAGCCGGCCAATGTGGCAACCAGATAGGAGCCAAGTTCTGGGCGTATTGCGGAGACAGCGATTTGCAGCTGGAGCGGATCAACGTGTACTACAACGAGGCTACGAGCGGGACCGTTTGGACAGCTGTT
+
BBABBBBBBBBBGGGGGGGGFGHGFHHHHHHHHHHHHHHHHHHHHFHHGGGEGHFHHFHFHHHHHGFHHHHHHHHHHHGHHHGGGGGGHHHHHHHHHHHHHHHHGGGGGHHHGHHHHHHHHHHFHHGGCGGGCHHHHHHHHHHGH0GFHHHHHGCCHHHHHHFHHGG@GHHHFGDGGEGGGD-EGGGGEFGGGGE.FGFCFF.BFDEFFFFFFFF/FDFFFFFFFFFFFFFFBDFFFFFDFBFBEFFFFF
@M03558:539:GW210131Amp:1:2105:7642:6230 1:N:0:TGCAGCTA+ACTACGGA
GGAACGCGGACGTGATTTGGAACCATTCTGCTTCCATCTTCAAGCATCGGAAGAAGCATATTTTGAAGCCCAATTTTGGAACCGCTAGAAGTGCTCCAGGATGCGTGAAATCGTTCACATTCAAGCCGGCCAATGTGGCAACCAGATAGGAGCGTATTGCGGAGACAGCGATTTGCAGCTGGAGCGGATCAACGTGTACTACAACGAGGCTAATACGTCCCACGTGCCGTGCTGGTCGATTTGGAGAGCG
+
ABAAAABDB@DBGGCGGGGGGGHGFHHHHHHHHHHHHHHHHGGHHGHHGGGGGFFHHHHHHHHHHGHHHHHHGHHHHHGHFHGGGGGGFGHHHHHHHHHHHHHHGGGGGHHH/GGHHHHHHHHHHHGCGGGGHHHHHHHHHHHGHGHFHHHHHGGGGHGHGG@GGGFHHGCGGGFGGGGGGGFFFG-9BGGFGDEEFBFFFFFFFCEF>@FFFFFFEFFFFFFFFEFFFFAFFBBFFFBFFFFB/BFDEF
@M03558:539:GW210131Amp:1:2105:14009:6266 1:N:0:TGCAGCTA+ACTACGGA
ATGGAAAAACGCCAGCAACGCGGCCTTTTTACGGTTCCTGGCCTTTTGCTGGCCTTTTGCTCACATGTTCTTTCCTGCGTTATCCCCTGATTCTGTGGATAACCGTATTACCGCCTTTGAGTGAGCTGATACCGCTCGCCGCAGCCGAACGACCGAGCGCAGCGAGTCAGTGAGCGAGGAAGCGGAAGAGCGCCCAATACGCCAACC
+
BBAAAFFFFBDBGGGGGGGGGGGGGGHHHHHHGGHGGHHHHHHHHHHHHHHHGHHHHHHHHHFHFHHHHHHHHHHHGHGGGGHHHHGHGGHHHHHHHGHHHHHHGGHHHHHHGGGGGHHHGHHHHHHHHHHHHGGGGGGGGGGGGHGGGGGGGGGGGGGGGGGG-AFGGGGFFFFFFFFFFFFFF>-A.FFFFFFFFFFFFF-A@EF
@M03558:539:GW210131Amp:1:2105:6790:6281 1:N:0:TGCAGCTA+ACTACGGA
GGAACGCGGACGTGATTTGGAACCATTCTGCTTCCATCTTCAAGCATCGGAAGAAGCATATTTTGAAGCCCAATTTTGGAACCGCTAGAAGTGCTCCAGGATGCGTGAAATCGTTCACATTCAAGCCGGCCAATGTGGCAACCAGATAGGAGCCAAGTTCTGGGCGTATTGCGGAGACAGCGATTTGCAGCTGGAGCGGATCGTTTGGACAGCTGTTCCGGCCGGATAATTTTGTGTTCGGTCAATCTGG
+
BB@BBBBBB?DDGGCGGGGGGGHGHHHHHHHHHHHHHHHHHHHHHHHHGGGEGGHHHFFAGHHHHEHFHHHEHHHHHHCFHHGGGGGGBGHHFHHHHHHHHHHHGGGGGGHHAGGHHHHHHHGHHHGGGGGGEHHHHHHEGHHGHHHFHFFHHGHHHHHHHHHGHGGCEHHHGGCGGFFGGGBFGG0FFGGGGF?AFGB=BBFFFEDEBFFFFFFFFFFFBBBBB=FAFBFFFFFFFFFFBFFDF;BFFF
@M03558:539:GW210131Amp:1:2105:6384:6316 1:N:0:TGCAGCTA+ACTACGGA
GGAACGCGGACGTGATTTGGAACCATTCTGCTTCCATCTTCAAGCATCGGAAGAAGCATATTTTGAAGCCCAATTTTGGAACCGCTAGAAGTGCTCCAGGATGCGTGAAATCGTTCACATTCAAGCCGGCCAATGTGGCAACCAGATAGGAGTGGGAGGTAATATCCGACGAGCACGGAATCGATGCCACCGGGCGTATTGCGGAGACAGCGATTTGCAGCTGGAGCGGATCAACGTGTACTACAACG
+
ABAAABBBBBDBGGGGGGGGGGHGFHHHHHHHHHGHHHHHHHFHGEHHGDF1EAFHHGGHHHHHGGHHHHHHHHHHHHGCHHGGGGGGCGHHHHHHHGGFGHFHGGGGGFHH<FHHHHGGHHFHFHG/<CGFEGHHHHHHFHHGGFFFFEHHFFGH.EFDFBGHHHHGGDD?CFGGGGBAEFF?EGGG0CFEB?DF=>DFFF9@-@DEFFFFFFFFFFFFFFBFFFFFF-BC.BFDEFFFFFFFFBF;
@M03558:539:GW210131Amp:1:2105:24980:6349 1:N:0:TGCAGCTA+ACTACGGA
GGAACGCGGACGTGATTTGGAACCATTCTGCTTCCATCTTCAAGCATCGGAAGAAGCATATTTTGAAGCCCAATTTTGGAACCGCTAGAAGTGCTCCAGGATGCGTGAAATCGTTCACATTCAAGCCGGCCAATGTGGCAACCAGATAGGAACCAATATCCGACGAGCACGGAATCGATGCCAGGGCGTATTGCGGAGACAGCGATTTGCAGCTGGAGCGGATCAACGTGTACTACAACGAGGCTACCCG
+
BBBBABBBBBBBGECGGGGGGGHGGHHHHGHHHHHHHHHHHHGHHHHHGGGGGHHHHHHHHHHHHGHHHHHHAGHHHHGHHHGGGGGGHFHHHHHHHHHHGHHHGGGGGHHHGHHHHHHHHHHHHHGGGGGGHHHHGGHHHHHGHHHHHHHHHGHEHHHHHGGGGGGGGHGGCGGGGGGGGGGGGGGGGGGGGGGFFFFFFFFFAFFFFFFFFFFFFFFFADFFFFFFFFFFFFFFFFFFFFFFFFFFFF
@M03558:539:GW210131Amp:1:2105:11237:6409 1:N:0:TGCAGCTA+ACTACGGA
GGAACGCGGACGTGATTTGGAACCATTCTGCTTCCATCTTCAAGCATCGGAAGAAGCATATTTTGAAGCCCAATTTTGGAACCGCTAGAAGTGCTCCAGGATGCGTGAAATCGTTCACATTCAAGCCGGCCGATGTGGCAACCAGATAGGAGCCAAGTTCTTGGGAGGTAATATCCGACGAGCACGGAATCGATGCCACCGTATTGCGGAGACAGCGATTTGCAGCTGGAGCGGATCACCGTGTACTAC
+
BBBBBBBBBBBBGGGGGGGGGFGGFHHHHHHHHHHHHHHHHCFHHFHHGGCFGFHHHHHFHHHHHEHGHHHHAGHHHHCGHHGGGGFGHFHHHHHHHHHFFHGHFGGGGEGH/FGHHHDHHHHFGHGGFGGGFGGHHHHGHHHGHFHHHFFGHGF<GHHHHHHHAEECG0GGGHHHG?DGAGGCGGG-EFGFAFFGFFFFFF.AFFFFFFFAFFFFF;EEFFFBFFFFFFFFFD;>FF/;DFFFFBF/B
@M03558:539:GW210131Amp:1:2105:12819:6441 1:N:0:TGCAGCTA+ACTACGGA
GGAACGCGGACGTGATTTGGAACCATTCTGCTTCCATCTTCAAGCATCGGAAGAAGCATATTTTGAAGCCCAATTTTGGAACCGCTAGAAGTGCTCCAGGATGCGTGAAATCGTTCACATTCAAGCCGGCCAATGTGGCAACCAGATAGGAGCCAAGTTCCGGAGGTAATATCCGACGAGCACGGAATCGATGCCACCATCGTATTGCGGAGACAGCGATTTGCAGCTGGAGCGGATCAACGTGTACTAC
+
BB?ABBBBB@ADEGEGGGGGGFGGGHHHHHHHHHHCHHHHHH5GHFHHGGGEGGFHHHHGHHHHHGBGHHHGEHHHHGEFHHGGGG@EFFBHHHHHHGHFGHHHGEGFGFHH/FFHHHHHHHHEHHGGCGGGCHFHHFHHHHHFFHHGHFHFGGCGHHHHHGG?@DGHHHHHHHDEGGCGF-FFDG?FGG.EFGGFGFEFFFF?FFFFF=BF>EFFFF>FFFFFFFFFF..:FF=DFFF9FFFFFFFFFF
@M03558:539:GW210131Amp:1:2105:11287:6452 1:N:0:TGCAGCTA+ACTACGGA
GGAACGCGGACGTGATTTGGAACCATTCTGCTTCCATCTTCAAGCATCGGAAGAAGCATATTTTGAAGCCCAATTTTGGAACCGCTAGAAGTGCTCCAGGATGCGTGAAATCGTTCACATTCAAGCCGACCAATGTGGCAACCAGATAGGAGCCAAGTATTGCGGAGACAGCGATTTGCGGAGGAAAATACGTCCCACGTGCCGTGCTGGTCGATTTGGAACCTGGCACTATGGATTCGGTCCGAGCGGG
+
BBBBBBBDD>ADGGEGGGFGCEHGCCHHFHHFHHHHHHHHHHHHHEFHGGG1E13EGEGBFHHHGFFHHHHAFGHHHHGBGHGGGG?1BFGHHHHHHHHHHHGHGFGGGGHH?GHHHHGHHHHFFHGGGGGGEGHHHFHHHHHGHHGHHGFGHGFCHHHFHFHGGCDGGHHHC?HHGGGGB-BB.CFBFGGEGGGGGFBFFFFBFBFFFFFFBBFFFFFBFFFFFFFFFF/FFF/FFFFFFFBBA-@BBB
@M03558:539:GW210131Amp:1:2105:15772:6454 1:N:0:TGCAGCTA+ACTACGGA
GGAACGCGGACGTGATTTGGAACCATTCTGCTTCCATCTTCAAGCATCGGAAGAAGCATATTTTGAAGCCCAATTTTGGAACCGCTAGAAGTGCTCCAGGATGCGTGAAATCGTTCACATTCAAGCCGGCCAATGTGGCAAGGCTCTGTGGGAGGTAATATCCGACGAGCACGGAATCGATGCCACCGGAGGGCGTATTGCGGAGACAGCGATTTGCAGCTGGAGCGGATCAACGTGTACTACAACGAGC
+
CBBCCBCCCCBCGGGGGGGGGGHGHHHHHHHHHHHHHHHHHHHHHHHHGGGGGHHHHHHHHHHHHGHHHHHHHHHHHHGHGHGGGGGGGHHHHHHHHHHHHHHHGGGGGHHHGGHHHHHHHHHHHHGGGGGGHHHHHGHHHGGHHHHGGGHGH.CGHHHFHHHCGGGGGGGHFG?FGGGGGGGGGGGG-?DAFFFFFFFFFFFFFFFFFFFCFFFFFFFFFFFFFFAAFFFFFFFFFFFFFFFEFFFFFF
@M03558:539:GW210131Amp:1:2105:21268:6510 1:N:0:TGCAGCTA+ACTACGGA
GGAACGCGGACGTGATTTGGAACCATTCTGCTTCCATCTTCAAGCATCGGAAGAAGCATATTTTGAAGCCCAATTTTGGAACCGCTAGAAGTGCTCCAGGATGCGTGAAATCGTTCACATTCAAGCCGGCCAATGTGGCAACCAGATAGGAGCCAAGTTGGTAATATCCGACGAGCACGGAATCGATGCCACCGGGCGTATTGCGGAGACAGCGATTTGCAGCTGGAGCGGATCAACGTGTACTACAACG
+
CBCCCCCCCBCCGGGGGGGGGGHGHHHHHHHHHHHGHHHHHHHHHHHHGGGGGHHHHHHHHHHHHFHHHHHGHGHHHDFFHHGGGGGCHHHHHHHHHHHHHHHHGGGGGHHHGHHHHHHHHHHHGHGGGGGCHHHHHFGHHHHGHCGHHHHHHGG<EHG=FGH0GFHHHGGGGGGGGGGADFFGGFGG?FBFGDFCGFFFFFFFFFFFFFFFEFDFFFFFFFFFFFEFFFF@BAFFFFFFFFFFEFFFFF
@M03558:539:GW210131Amp:1:2105:14003:6513 1:N:0:TGCAGCTA+ACTACGGA
GGAACGCGGACGTGATTTGGAACCATTCTGCTTCCATCTTCAAGCATCGGAAGAAGCATATTTTGAAGCCCAATTTTGGAACCGCTAGAAGTGCGGAGGAAAATACGTCCCACGTGCCATGCTGGTCGATTTGGAACCTGGCACTATGGATTCGGTCCGAGCGGGACCGTTTGGACAGCTGTTCCGGCCGGATAATTTTGTGTTCGGTCAATCTGGCGCCGGCAACAATTGGGCCAAGGGACATTATACC
+
BBBBBBBBBBBBGGGGGGGGGGHGHHHHHHHHHHHHHHHHHHHHHHHHGGGFGHHHHGHHHHHHHGHHHHHHFHHHHHGHFHGGGGGGHHHGGHGGGGGGHHHHHHHHHGGHHGHHHHHHHHHHHHHGGGHGHHHHHGHHHHHHHCHGHHHHHAHGGGGGGGGGGGGGGGGGDEFGGGGGGFGGGGGFAAFFFFFFFFFFFFFFFD;ADFFFFFFFFFFFFFFFFFFFFFFFFFFFFFEFFFFFFFFFFF
@M03558:539:GW210131Amp:1:2105:19219:6586 1:N:0:TGCAGCTA+ACTACGGA
GGAACGCGGACGTGATTTGGAACCACTCTGCTTCCATCTTCAAGCATCGGAAGAAGCATATTTTGAAGCCCAATTTTGGAACCGCTAGAAGTGCTCCAGGATGCGTGAAATCGTTCACATTCAAGCCGGCCTATGTGGCAACCAGATAGGAGCCAAGTTGGCGTATTGCGGAGACAGCGATTTGCAGCTGGAGCGGATCAACGTGTACTACAACGAGGCGGAGGAAAATACGTCCCACGTGCCGTGCTGG
+
BA@ABABB@DBBGGGGGGGGCGHGHGHHHHHHHHHHHHHHHHHHHHGHGGGGGHHHHHHHHHHHHEFHHHHEGHHHHHGFHHGGGGGGHHFFGHHHHHHHHHHHGFFGGHHHGHHHHGHHHHHHHGGGFGGGGHFHHHHHHHHFEHFFFFDGHGHHHHHHGHGGGGHHHG@CGGGGFGFGGGGGGGGGGGGFFGGGFFFFFFFFFFFFFFFFFFFFFFFFFFFFDFFFFFFFFFFFFFFAEFFFFFFFFF
@M03558:539:GW210131Amp:1:2105:8060:6587 1:N:0:TGCAGCTA+ACTACGGA
GGAACGCGGACGTGATTTGGAACCATTCTGCTTCCATCTTCAAGCATCGGAAGAAGCATATTTTGAAGCCCAATTTTGGAACCGCTAGAAGTGCTCCAGGATGCGTGAAATCGTTCACATTCAAGCCGGCCAATGTGGCAACCAGATAGGAGCCAAGGAGGTAATATCCGACGAGCACGGAATCGATGCCACCGCCGGAGGAAAATACGTCCCACGTGCCGTGCTGGTCGATTTGGAACCTGGCACTATG
+
ABCBCCDCCCCDGGGGGGGGGGHGHHHHHHHHHHHHHHHHHHHHHHHHGGGGGHHHHHHHHHHHHGHHHHHHHHHHHHGHHHGGGGGGHHHHHHHHHHHHHHHHGEGGGHHHGHHHHHHHHHHHHGGGGGGGHHHHHHHHGGGFHGHHHHHHHGGHHGHHGEHHHHHHHGGGGGGGGGGGGGGGGGGFGGFFGGGGFFFFFFFFFFFFFFFFFFFFFFFFFFFFFFFFFFFFFFFFFFFFFFFFFFFFFF
@M03558:539:GW210131Amp:1:2105:14719:6605 1:N:0:TGCAGCTA+ACTACGGA
GGAACGCGGACGTGATTTGGAACCATTCTGCTTCCATCTTCAAGCATCGGAAGAAGCATATTTTGAAGCCCAATTTTGGAACCGCTAGAAGTGCTCCAGGATGCGTGAAATCGTTCACATTCAAGCCGGCCAATGTGGCAACCAGATAGGAGCCAAGTTCGGAGGAAAATACGTCCCACGTGCCGTGCTGGTCGATTTGGAACCTGGCACTATGGATTCGGAGCGGGACCGTTTGGACAGCTGTTCCGGC
+
BBBBBBBBBBBBGGAGGGGGGGHGHHHHHHGHHHHHHHHHHHHHGHHHGGGEGHHHHHHHHHHHHGHHHHHHEHHHHHGHHHGGGGGG3?GGGHHHHHHHHHFHGFGGGHHHGHHHHHGHHHHHHHGGG?GCEGGGHDGHFFHFH0GGGHHHHGHGHHHHGGGGCGHGHHHHGHHGDHHGE;;AACDBFFEGGD?EGGGGGGFEFFFFFFFFFFB/9FFEFDBFA9-@@FFFFFA?//BAEFBFFF/D--
@M03558:539:GW210131Amp:1:2105:21652:6622 1:N:0:TGCAGCTA+ACTACGGA
GGAACGCGGACGTGATTTGGAACCATTCTGCTTCCATCTTCAAGCATCGGAAGAAGCATATTCTGAAGCCCAATTTTGGAACCGCTAGAAGTGCTCCAGGATGCGTGAAATCGTTCACATTCAAGCCGGCCAATGTGGCAACCAGATAGGAGCCAAGTACGTCCCACGTGCCGTGCTGGTCGATTTGGAACCTGGCACTATGGATTCGGTCGCGGGACCGTTTGGACAGCTGTTCCGGCCGGATAATTTT
+
AAAAAAADDDDDFGGGFGG5AFFGFHFGCHHHFGFHHGHFHHHGHEHHFGFGGA3AFEGEFF5@55@EGHEHHHFFHFEHFHFEGGGG3D?GDGHHHHGFHGGHGEEGGHHHFHHHHHHHHHHHHHGGGGGGHHHHHHGHHHHGHHHHHGGHHGHHFHHHGHGGGHHGHHHHGGGGGHHGGG@GGGFBFFGGGEFGGGGGGGGFGGGGGFFBBBBBB?FBFFFFFFFFFFFFFFFFFBB-BB?FFFFFFF
@M03558:539:GW210131Amp:1:2105:16765:6663 1:N:0:TGCAGCTA+ACTACGGA
GGAACGCGGACGTGATTTGGAACCATTCTGCTTCCATCTTCAAGCATCGGAAGAAGCATATTTTGAAGCCCAATTTTGGAACCGCTAGAAGTGCTCCAGGATGCGTGAAATCGTTCACATTCAAGCCGGCCAATGTGGCAACCAGATAGGAGCCAAGTTCGGGCGTATTGCGGGGCCAGCGTTTTGCAGCTGGGCCGGATCAACTTGTATTCAAACGGGGCTCCCCAGCGGGCCGGTTTGGCCAGCTTTT
+
CDCCDDDECCCCGGGGGGGGGGHGHHHHHHHHHHHHHHHHHHHHHGHHGGGGGHHHHHHHHHHHHGHHHHHHHHHHHHGGHHGGGGGGGFHHHHHHHHHHHHHHGGGGGHHHGHHHHHHHHHHHGHGGGGGGHHHHHFHHHHHGHHHHHHHGHGHGHHHHGG.----=:11C-B---...-.<@..0100/</...<--.-B0/111111:11<10..<---..../..@D--<--<D.<.0<0..:0<<
@M03558:539:GW210131Amp:1:2105:21933:6674 1:N:0:TGCAGCTA+ACTACGGA
GGAACGCGGACGTGATTTGGAACCATTCTGCTTCCATCTTCAAGCATCGGAAGAAGCATATTTTGAAGCCCAATTTTGGAACCGCTAGAAGTGCTCCAGGATGCGTGAAATCGTTGGGAGGTAATATCCGACGAGCACGGAATCGATGCCACGGCGTATTGCGGAGACAGCGATTTGCAGCTGGAGCGGATCAACGTGTACTACAACGAGGCTATCATTCAGTACGGAGGAAAATACGTCCCACGTGCCG
+
A3AAABBDDBBBGGGGGFGGGGHFFFFHHFH5GGHHHHHHHGHHHHHHGGGEEHFFGHHHHGFFHFFFHHHGHHHHHHGHHHGCGGGGHHHFHHFHHHHGGHHHGEEEGHHHFGHHGGHGGDHHHHHHHGGGGGGGGHGGGGGHHHHHGHHHGCGD@FGHHHG--;BGGGGGGGGGGGGGGGGFFFFF->DFFFFFFFFFFFFFFFFFFFFFFFFFFFFFFFBFFFFFFFFFFFFFFFFFFFFFFFFFFF
@M03558:539:GW210131Amp:1:2105:18317:6685 1:N:0:TGCAGCTA+ACTACGGA
GGAACGCGGACGTGATTTGGAACCATTCTGCTTCCATCTTCAAGCATCGGAAGAAGCATATTTTGAAGCCCAATTTTGGAACCGCTAGAAGTGCTCCAGGATGCGTGAAATCGTTCACATTCAAGCCGGCCAATGTGGCAACCAGATAGGAGCCAAGTAGGCGTATTGCGGAGACAGCGATTTGCAGCTGGAGCGGATCAACGTGTACTACAACGAGGGAAAATACGTCCTACGTGCCGTGCTGGTCGAT
+
BBBBBBB@2DDDGGGGGGGGFGHDFHHHHHHHHHHGHHHHHGHHHHHHGGEFGHHHHHHHHHHHGEHHFHHFHHHHHHEHHHGGGGGGFHHHHHHHHHGGHHHHGFGGGHHHGHHHHHHHHHHGHHGGGGGGHHHHHHGHHHHGHFEHHFHHHGHGHHGGHHGGGGHHHGGGDGGHGGGGGGGGGGGGGGGGGGGGGBBFFFFFFFFFFFFFFFBFF?BDFFFFFFFFFE.FFDAFEFB9@DEF/BFBBE
@M03558:539:GW210131Amp:1:2105:18357:6715 1:N:0:TGCAGCTA+ACTACGGA
GGAACGCGGACGTGATTTGGAACCATTCTGCTTCCATCTTCAAGCATCGGAAGAAGCATATTTTGAAGCCCAATTTTGGAACCGCTAGAAGTGCTCCAGGATGCGTGAAATCGTTCACATTCAAGCCGGCCAATGTGGCAACCAGATAGGAGCCAAGTTCTTGGCGATTTGCAGCTGGAGCGGATCAACGTGTACTACAACGAGGCTACCGGAGGAAAATACGTCCCACGTGCCGTGCTGGTCGATTTGG
+
CCCCCCBBBCCCGGGGGGGGGGGGHHHHHHHHHHHHHHHHHHGHHHHHGGGGGHGFHCGGHHHHHGHHHHHFHHHHGHGGHHGGGGGGHHHHHHHHHHHHHHHHGGGGGHHHGHHHHHHHHHHHHHGGGGGGHHHHHHHHHHHGHHHHGFGHHGHHHHHHHHHBHGGGHGHHHHHHHHGHHGGGGGGGGFEGGFGGGGGGGGEGFFFFFFFFFFFFFFFFFFFFFFFFFFFFFFFFFFFF9FFFDFFFFF
@M03558:539:GW210131Amp:1:2105:16057:6734 1:N:0:TGCAGCTA+ACTACGGA
GGAACGCGGACGTGATTTGGAATCATTCTGCTTCCATCTTCAAGCATCGGAAGAAGCATATTTTGAAGCCCAATTTTGGAACCGCTAGAAGTGCTCCAGGATGCGTGAAATCGTTCACATTCAAGCCGGCCAATGTGGCAACCAGATAGGAGCCAAGTTCTGGCGTATTGCGGAGACAGCGATTTGCAGCTGGAGCGGATCAACGTGTACTACAACGAGGCTACCGAGCGGGACCGTTTGGACAGCTGTT
+
CCCCCCCCCCBCGGGGGGGGGGHHHHHHHHHHHHHGHHHHHHHHHFHHGGGGGGHHHHHHHHHHHGHHHHHHHHHHHHGHHHGGGGGGHHGHHHHFHHHHHFGHGAEGGHFHGCGHFHHHHHHHHHGGGGGGHHHGHHHGHHHGHHHHHHHHHGHHHHHHHHHHG.@AHFHGCCGGGGGGGGEFGFFFBFFFGGGGGGFFFFFFFFFFFFFFFFFFFFFFDEFFFFFFFFFFAAFFFFFFFFFFFEFFFF
@M03558:539:GW210131Amp:1:2105:20951:6741 1:N:0:TGCAGCTA+ACTACGGA
GGAACGCGGACGTGATTTGGAACCATTCTGCTTCCATCTTCAAGCATCGGAAGAAGCATATTTTGAAGCCCAACTTTGGAACCGCTAGAAGTGCTCCAGGATGCGTGAAATCGTTCACATTCAAGCCGGCCAATGTGGCAACCAGATAGGAGCCAAGTTCTACAGGGCGTATTGCGGAGACAGCGATTTGCAGCTGGAGCGGATCAACGTGTACTACAACGAGGCTACGAGCGGGACCGTTTGGACAGCT
+
CCCCCCCCCCCBGGGGGGFGFGHGHHHHHHHHHHHHHHHHHHHHHHHHGGGGGHHHHGHHHHHHHGHHHHHHHGHHHHHHHHGGGGGGHHHHHHHHHHHHHHHHGGGGGHHHGHHHHHHHHHHHHHGGGGGGHHHHHHHHHHHGHHHHHHHHHGHHHHHHHGHHGHFGGGGGHHHGGGGGGGGGGBEGGGGGGGGGGGGGFFFFFFFFFFFFFFFFFFFFFFFFFFFFFFFFFCDFFFFFFFDABFBAFF
@M03558:539:GW210131Amp:1:2105:12821:6752 1:N:0:TGCAGCTA+ACTACGGA
GGAACGCGGACGTGATTTGGAACCATTCTGCTTCCATCTTCAAGCATCGGAAGAAGCATATTTTGAAGCCCAATTTTGGAACCGCTAGAAGTGCTCCAGGATGCGTGAAATCGTTCACATTCAAGCCGGCCAATGTGGCAACCAGATAGGAGCCAAGTTGCGGAGTACTCGGAGGAAAATACGTCCCACGTGCCGTGCTGGTCGATTTGGAACCTGGCACTATGGATTCGGTCCTAATTTTGTGTTCGGT
+
CCCCCCCCCCCCFGGGGGGGGGHGHHHHHHHHHHHHHHHHHHHHHHHHGGGGGHHHHHHGHHHHHGHHHHHHHHHHHHGHHHGGGGGGHHHHHHHHHHHHHHHHGGGGGHHH/GHHHHHHHHHHHHGGDGGGHHHHHGHHGHHGHHHHHHHHHGHHHHHGHGGGGGHHHHGGGGGGGGGGGGGGGGGGGGGGGGGGGGFFFFFFFFFFFBFFFFFFFFFFFFFFFFFFFFFFFFFFFFFFFFFFFFFFFF
@M03558:539:GW210131Amp:1:2105:23722:6786 1:N:0:TGCAGCTA+ACTACGGA
GGAACGCGGACGTGATTTGGAACCATTCTGCTTCCATCTTCAAGCATCGGAAGAAGCATATTTTGAAGCCCAATTTTGGAACCGCTAGAAGTGCTCCAGGATGCGTGAAATCGTTCACATTCAAGCCGGCCAATGTGGCAACCAGATAGGAGCCAAGTATTGCGGAGACAGCGATTTGCAGCTGGAGCGGATCAACGTGTACTACGGAGGAAAATACGTCCCACGTGCCGTGCTGGTCGATTTGGAACCT
+
BCCBCCCCDCCCGGGGGGGGGGHGHHHHHHHHHHHHHHHHHHHHHHHHGGGGGHHHHHHHHHHHHGHHHHHHHHHHHHGHHHGGGGGGHHHHHHHHHHHHHHHHGGGGGHHHGHHHHHHHHHHHHHGGGGGGHHHHHHHHHHHGHHHHHHHHHGHHHHHHHHHGEFGGGHHHGGHHGHHGGGGGGGGGGGCDGGGGGFFFFFFHHFFFFFFFFFFFFFFFFFFFFFFFFFFFFFHFFFFFFFFFFFFFFF
@M03558:539:GW210131Amp:1:2105:17500:6814 1:N:0:TGCAGCTA+ACTACGGA
GGAACGCGGACGTGATTTGGAACCATTCTGCTTCCATCTTCAAGCATCGGAAGAAGCATATTTTGAAGCCCAATTTTGGAACCGCTAGAAGTGCTCCAGGATGCGTGAAATCGTTCACATTCAAGCCGGCCAATGTGGCAACCAGATATTGCGGAGACAGCGATTTGCAGCTGGAGCGGATCAACGTGTACTACAACGAGGCTACAACGAGCGGGACCGTTTGGACAGCTGTCCCGGCCGGATAATTTTG
+
BBBBBBBBBBBBGGFGGGGGGGHGHHHHHHHHHHHGHHHHHHHHGHHHGGGGGHHHHHHHHHHHHGHHHHHHEHHHHHGFHHGGGGFGEEGGHHHHHFHGHHHHGGGGGHHHGHHHHHHHHHHHHHGGGGGGHHHHHFHHHHHGHHHGHHHHG-C@@EHCHGGHHGHFHHGHHHGHFGG-ADFGGGGGGGGGGEGFFFFFFFFFFFFFFEDAFFFBAFFFFFFFFFFFFFFFFFF-@BFFAADDBFFFFF
@M03558:539:GW210131Amp:1:2105:6271:6815 1:N:0:TGCAGCTA+ACTACGGA
GGAACGCGGACGTGATTTGGAACCATTCTGCTTCCATCTTCAAGCATCGGAAGAAGCATATTTTGAAGCCCAATTTTGGAACCGCTAGAAGTGCTCCAGGATGCGTGAAATCGTTCACATTCAAGCCGGCCAATGTGGCAACCAGATAGGAGCCAAGTTCGGGCGTATTGCGGAGACAGCGATTTGCAGCTGGAGCGGATCAACGTGTACTACAACGGAGGAAAATACGTCCCACGTGCCGTGCTGGTCG
+
BBBBBBBBD2DBEFGGGGBDGGHGHHHHHFFHHHHHHHHBHHGHHBGHGGDGGGBFFHHHHHHBFFGGHHHFAGGFHHEFFGFGGGGG3BB4BGHHGFGBGBGFGEEGGHHHGHHGHHHHHHEHFHGDGGGGCHHFFHHHGHHGHGDGHGHHHGGHHGHHGGGGGGGGHHHGGBFGGGGGGGEGGGGGGGGGGGFFFFFFFFFFFAFFFFFFFFFFFFFFFFFFFFFFFFFEFFFFFFFFFFFFFFFFFF
@M03558:539:GW210131Amp:1:2105:15194:6890 1:N:0:TGCAGCTA+ACTACGGA
GGAACGCGGACGTGATTTGGAACCATTCTGCTTCCATCTTCAAGCATCGGAAGAAGCATATTTTGAAGCCCAATTTTGGAACCGCTAGAAGTGCTCCAGGATGCGTGAAATCGTTCACATTCAAGCCGGCCAATGTGGCAACCAGATAGGAGCGGAGGAAAATACGTCCTACGTGCCGTGCTGGTCGATTTGGAACCTGGCACTATGGATTCGGTCCGAGCGGGACCGTCTGGACAGCTGTTCCGGCCGG
+
BBBBBBBBBBBBGGGGGGGGGGHGHHHHHHHHHHHHHHHHHHHHHHHHGGGGGHHHHHHHHHHHHGHHHHHHHHHHHHGHHHGGGGGGHHHHHHHHHHHHHHHHGGGGGHHHGHHHHHHHHHHHHHGGGGGGHHHHHHHHHHHGHFHHHHHHHGGGGGGHHHHHHHHHGGHHGHGGGGGGGGGGGGGDEGGGGGGGGGFFFFFFFFFFFFFFFFFFFFFFFFFFFFFFFFFFFFFFFFFFFFFFFFFFFD
@M03558:539:GW210131Amp:1:2105:17830:7039 1:N:0:TGCAGCTA+ACTACGGA
GGAACGCGGACGTGATTTGGAACCATTCTGCTTCCATCTTCAAGCATCGGAAGAAGCATATTTTGAAGCCCAATTTGGAACCGCTAGAAGTGCTCCAGGATGCGTGAAATCGTTCACATTCAAGTGGGAGGTAATATCCGACGAGCACGGAATCGATGCCATGGGCGTATTGCGGAGACAGCGATTTGCAGCTGGAGCGGATCAACGTGTACTACAACGAGGCTTCAGGAGGAAAATACGTCCCACGTGC
+
DCDDCBCCBBBCGGGGGGGGGGHGHHHHHHGHHHHHHHHHHHHHHHHHGGGGGHHHGHHHHHHHHGHGHHHHHHHHHHHHHGGGGGGHHGHHHHHHHHHHHHHGGGGGHHHGHHHHHHHHHHHHHHHHHGGGHHHHHHHDEGGGGGGHGGGGGHHHHHGHGHHHHHGGGGHHHGGGGGGGGGGGGGGGGGGGGGGFFFFFFFFFFFFFFFFFFFFFFFFFFFFFFFFFFFFFFFFFFFFFFFFFFFFFFF
@M03558:539:GW210131Amp:1:2105:22507:7060 1:N:0:TGCAGCTA+ACTACGGA
GGAACGCGGACGTGATTTGGAACCATTCTGCTTCCATCTTCAAGCATCGGAAGAAGCATATTTTGAAGCCCAATTTTGGAACCGCTAGAAGTGCTCCAGGATGCGTGAAATCGTTCACATTCAAGCCGGCCAATGTGGCAACCAGATAGGAGCCAAGTTCCCGGAGGAAAATACGTCCCACGTGCCGTGCTGCTCGATTTGGAACCTGGCACTATGGATTCGGTCCGAGCGGGACCGTTTGGACAGCTGT
+
11>AA?ADDDDDGGG0GF1F1GHGGHHHHHHHHHHGGF1GFGFGHFHHG/A/ABAGHCGEGHHHF/F1FFHF/CHHH2/1@@E@EEE?111FGHHHEGFCG>GGGG??FBEGACHGGDD>DGHHEBFC/BCC/<F<<1<0?G0FH0<1D0<<FFC<E<DDGHF--;-:CGHFCHGFGFBBG@GA?EAE-CEBF0BA-;FEFF//BEF-AFBFB/BB//FFFFFEB@@B@@@@@?@F<BAF--//B--:/;
@M03558:539:GW210131Amp:1:2105:5077:7109 1:N:0:TGCAGCTA+ACTACGGA
GGAACGCGGACGTGATTTGGAACCATTCTACTTCCATCTTCAAGCATCGGAAGAAGCATATTTTGAAGCCCAATTTTGGAACCGCTAGAAGTGCTCCAGGATGCGTGAAATCGTTCACATTCAAGCCGGCCAATGTGGCAACCAGATAGGAGCCAAGTTCTGGCGTATTGCGGAGACAGCGATTTGCAGCTGGAGCGGATCAACGTGTACTACAACGTGTACTACAACGGAGGAAAATACGTCCCACGTG
+
BBBBBBBBB?DDGGFGGGGGGGHGHHGFDGHHHHHFFHHHHGHHHGHHDGACE1GHHHHFFHHHHGHHHHHHHHHHHHGFHHEFGGGDFFDHHHHHHHHHHHHHGGGGGHHHGHGBBBBFHHHHHHGGGGGGHHHHHEHHCFGGHFHHHHHHHGHHHHHHHHGGGDGGHHGGGGGGGGGGGGGGGGGGGFGGGGGGGGFFFFFFFFFFFFFFFFFFFEEFFF/BFFFFFFFFFFFFFFFFFFFFFFFFEE
@M03558:539:GW210131Amp:1:2105:19566:7123 1:N:0:TGCAGCTA+ACTACGGA
GGAACGCGACGTGATTTGGAACCGTTCTGCTTCCATCTTCAAGCATCGGAAGAAGCATATTTTGAAGCCCAATTTTGGAACCGCTAGAAGTGCTCCAGGATGCGTGAAATCGTTCACATTCAAGCCGGCCAATGTGGCAACCAGATAGGAGCCAAGTTCGGGCGTATTGCGGAGACAGCGATTTGCAGCTGGAGCGGATCAACGTGTACTACAACGAGGCTACGGAAAATACGTCCCACGTGCCGTGCTG
+
BBBABBBBBBBDEGGGGGGGGGG?EEHGHGHFHHHFHHHHHHHHHHHGGGGGFHGHHHHHHHHHGHHGHHHHHHFHGEHHHGGGGGGHHHHHHHHHHHGHGFHGEGGGHHHGHGHHHHHHHHHHHGGGCGGHHHGFHHHGGHEFFGDF01FGGH/GGHHGCGGGCCDHHHGGDGGGGGGGB?EGFFFGGGGBFFFFFFFFFFFFEFBFFFFFFFFFFFFFFFFFFFFFFFFFFFFFFFFDAEEEFDFFFF
@M03558:539:GW210131Amp:1:2105:6664:7125 1:N:0:TGCAGCTA+ACTACGGA
GGAACGCGGACGTGATTTGGAACCATTCTGCTTCCATCTTCAAGCATCGGAAGAAGCATATTTTGAAGCCCAATTTTGGAACCGCTAGAAGTGCTCCAGGATGCGTGAAATCGTTCACATTCAAGCCGGCCAATGTGGCAACCAGACAGGAGCCAAGTTCGCGTATTGCGGAGACAGCGATTTGCAGCTGGAGCGGATCAACGTGTACTACAACGAGGCTCCGGAGGAAAATACGTCCCACGTGCCGTGC
+
CCBCBBCCCCCCGGGGGGGGGGHGHHHHHHHHHHHHHHHHHHHHHHHHGGGGGHHHHHHHHHHHHGHHHHHHHHHHHHGHHHGGGGGGHHHHHHHHHHHGHHHHGGGGGHHHGHHHHHHHHHHHHHGGGGGGHHHHHHHHHHHGHHGHHGHGHGHHHHHHGGGGGGHHHGGGGGGGGGGGGGGGGGGGGGGGGGFFFFFFFFFFFFFFFFFFFFFFFFFFFFFFFFFDFFFFFFFFFFFFFFFFFFFFFF
@M03558:539:GW210131Amp:1:2105:17095:7177 1:N:0:TGCAGCTA+ACTACGGA
GGAACGCGGACGTGATTTGGAACCATTCTGCTTCCATCTTCAAGCATCGGAAGAAGCATATTTTGAAGCCCAATTTTGGAACCGCTAGAAGTGCTCCAGGATGCGTGAAATCGTTCACATTCAAGCCGGCCAATGTGGCAACCAGATAGGAGCCAAGTTCTGGCGTATTGCGGAGACAGCGATTTGCAGCTGGAGCGGATCAACGTGTACTACAACGAGGCCGGAGGAAAATACGTCCCACGTGCCGTGC
+
BBBBBAACBBBBGGGGGGGGGGHGGHHHHHHHHHHHHHHHHHHHHGHHGGGGGHGFHHHFHHHHHFHGHHHHGHHHHHGHHHGGGGGGGHHHHHGHHHHHHHHHGGGGGHHHGHHHHGHHHHHHHHGGGGGGHHHHHGHHHHHGHHHHHHHHHGHGGHHHHHGHGGGGHHHG?ACGGGGGAGGGGGGGBBGGGGGGGGFFFFFFFFFFFFFFFFFFFFFFFFFAFFFFFFFFFFFFFFFFFFFFFFFFFF
@M03558:539:GW210131Amp:1:2105:24998:7212 1:N:0:TGCAGCTA+ACTACGGA
GGAACGCGGACGTGATTTGGAACCATTCTGCTTCCATCTTCAAGCATCGGAAGAAGCATATTTTGAAGCCCAATTTTGGAACCGCTAGAAGTGCTCCAGGATGCGTGAAATCGTTCACATTCAAGCCGGCCAATGTGGCAACCAGATAGGAGCCACGAAAATACGTCCCACGTGCCGTGCTGGTCGATTTGGAACCTGGCACTATGGATTCGGAGCGGGACCGTTTGGACAGCTGTTCCGGCCGGATAAT
+
BBBBAAA2DDD@EEGGGGGB3FBFGGFHHHHHFHAGHHHFHHHHHFFHGFEGFFAGFFGDGHHHHGHHHHGHHFHGHHCHFFFEEEGGHHHHHGGHHHHHHHHHGEEFGHHHGHHHHHHHHHHHHHGGGGGGHHHHHHHHGFFGHFFGHHHHHGHHGGGGGHHHHHHGGHHCGHHHGGGGGGGGGG@EGGGGGGFFGGGGGGGFFFFFFFFFFDBBBBBBBFBFFFFABB9AEFFFFFFFBBBBB?FFFF
@M03558:539:GW210131Amp:1:2105:13396:7236 1:N:0:TGCAGCTA+ACTACGGA
GGAACGCGGACGTGATTTGGAACCATTCTGCTTCCATCTTCAAGCATCGGAAGAAGCATATTTTGAAGCCCAATTTTGGGACCGCTAGAAGTGCTCCAGGATGCGCGAAATCGTTCACATTCAAGCCGGCCAATGTGGCAACCAGATAGGAGCCAAGTTCGTATTGCGGAGACGGCGATTTGCAGCTGGAGCGGATCAACGTGTACTACAACGGAGGAAAATACGTCCCACGTGCCGTGCTGGTCGATTT
+
BCCCCBBBCCCCGGGGGGGGGGHGHHHHHGHHHHHHHHHHHHHHHHHHGGGGGHHHHHHHHHHHHGHHHHHHHHHHHHGGHHGGGGGGGHHHHHHHHHHHGHHHGGGGGGHHGHHHHHHHHHHHGHGGGGGGHHHHHHHHHHHGHGHFHGHGHGFGFHHHGGHHHFHGGCDGGGGGGGGGGGGFFFFFFFFFFFDFFFFFFFFFFFFFFFFFFFFFFFFFFFFFFFFFFFFFFFFFFFAFFFBBFF@EFF
@M03558:539:GW210131Amp:1:2105:10217:7287 1:N:0:TGCAGCTA+ACTACGGA
GGAACGCGGACGTGATTTGGAACCATTCTGCTTCCATCTTCAAGCATCGCGGATCAACGTGTACTACAACGAGCCGGAGGAAAATACGTCCCACGTGCCGTGCTGGTCGATTTGGAACCTGGCACTATGGATTCGGTCCGAGCGGGACCGTTTGGACAGCTGTTCCGGCCGGATAATTTTGTGTTCGGTCAATCTGGCGCCGGCAACAATTGGGCCAAGGGACATTATACCGAAGGG
+
AABABCCCBCBCGGGGGGGGGGGGHHHHHHHGHHHHHHHHHHGHHHHHGGGGGGEHFFGFGGHHHHHHHHGGGGGGGGGFGGHHHHHHHHGGHHGHHHHGGGGGHHHHGGGHGHHHHHGHHHHHHHHHHHHHHHGHGGGCEFGGGGGGGGGGGDGGGGGGGGGGGGGGGFFFFFFFFFFFFFFFFFDA:DAFFFFFFFFFFFFFFFFFFFFFFFFFDFFFFFFFFFFFFFFFDFFFF
@M03558:539:GW210131Amp:1:2105:20121:7301 1:N:0:TGCAGCTA+ACTACGGA
GGAACGCGGACGTGATTTGGAACCATTCTGCTTCCATCTTCAAGCATCGGAAGAAGCATATTTTGAAGCCCAATTTTGGAACCGCTAGAAGTGCTCCAGGATGCGTGAAATCGTTCTTGCAGCGAAAGCGATTTGCAGCTGGAGCGGATCAACGTGTACTACAACGAGGCTACAACGGAGGAAAATACGTCCCACGTGCCGTGCTGGTCGATTTGGAACCTGGCACTATGGATTCGGTCCTCCGCGGGAC
+
ABBAABBD?DDAEEEGGGFGGGHGHHHHHHFEGHHHHHHFHHHFHHFGGGGEEEEGHHFGGHHHHGHFHHGHFFHHHFGHHHGGGGCAGHDHHHHHHHHHHGHHGGGGGHHHGHHHGHHHHHHGGGGGHGGHHGHHHHHHHHHHHGGGGGHHHGHHHHHHHHHHHGGGGGGGGGGGGGGGGGGGGGGGGGGGGGFFEFFFFFFFFFFFFB@FFFFFFFFFFFFFFFFFFFFFFFFFFFFAFFFFFFFFFF
@M03558:539:GW210131Amp:1:2105:22016:7318 1:N:0:TGCAGCTA+ACTACGGA
GGAACGCGGACGTGATTTGGAACCATTCTGCTTCCATCTTCAAGCATCGGAAGAAGCATATTTTGAAGCCCAATTTTGGAACCGCTAGAAGTGCTCCAGGATGCGTGAAATCGTTCACATTCAAGCCGGCCAATGTGGCAACCAGATAGGAGCCAAGTAGGGCGTATTGCGGAGACAGCGATTTGCAGCTGGAGCGGATCAACGTGTACTACAACGAGGCTACGAGCGGGACCGTTTGGACAGCTGTTCC
+
CCCCCCCCCCCCGGGGGGGGGGHGHHHHHHHHHHHHHHHHHHHHHHHHGGGGGHHHHHHHHHHHHGHHHHHHHHHHHHGHHHGGGGGGHHHHHHHHHHHHHHHHGGGGGHHHGHHHHHHHHHHHHHGGGGGGHHHHHHHHHHHGHHHHHHHHHGHHHHHHHGHGGGGHHHGGGGGGGGGGGGGGGGGGGGGG.AFGFFFFFFFFFFFFFFFFFFFFFFFFFFFFFFFFFFFFFDAFFF?BFFFFFFFFFF
@M03558:539:GW210131Amp:1:2105:22863:7323 1:N:0:TGCAGCTA+ACTACGGA
GGAACGCGGACGTGATTTGGAACCATTCTGCTCCCATCTTCAAGCATCGGAAGAAGCATATTTTGAAGCCCAATTTTGGAACCGCTAGAAGTGCTCCAGGATGCGTGAAATCGTTCACATTCAGGCCGGCCAATGTGGCAACCAGATAGGAGCCAATATAGGAGGAAAATACGTCCCACGTGCCGTGCTGGTCAGCGGGACCGTTTGGACAGCTGTTCCGGCCGGATAATTTTGTGTTCGGTCAATCTGG
+
BABBBBBB@BBDGGGFGGGGGGHDHHHFHHHHHHGHHHHHHHFHGHHHFG1AEGHGHBGGHHHHGFHHGFHGGHHHHHGGHFGFGGEGGHHFHHHHHHHHHHHHGGGGGHHHGHHHHHHHHHHHGHGGGGGGHHHHHGGHHHHGHHHHHHHHHGGHHHHHHHHEGFHHHHHHHHHGGHHGFFEGGDDGGFFFGGGGGGGFCFFFFFF?FFFFFFFFFFFFFFFFFFFFFFFFFFBFFFFFFFF?FFFFFF
@M03558:539:GW210131Amp:1:2105:26164:7342 1:N:0:TGCAGCTA+ACTACGGA
GGAACGCGGACGTGATTTGGAACCATTCTGCTTCCATCTTCAAGCATCGGAAGAAGCATATTTTGAAGCCCAATTTTGGAACCGCTAGAAGTGCTCCAGGATGCGTGAAATCGTTCACATTCAAGCCGGCCAATGTGGCAACCAGATAGGAGCCACATTGGCGGAGACAGCGATTTGCAGCTGGAGCGGATCAACGTGTACTACAACGAGGCAAATACGTCCCACGTGCCGTGCTGGTCGATTTGGAACC
+
ABBBBBBBBBDBGGGGGGGGGGHGHHHHHHHHHHHHHHHHHHHHHHHHGGGGGHHHHHHHHHHHHGHHHHHHHHHHHHGHHHGGGGGGHHHHHHHHHHHHHHHHGGGGGHHHGHHHHHHHHHHHHHGGGGGGHHHHHHHHHHHGHHHHHHHHHGHHHHHHHHGGGGGGHHHCGGGGFGGGGGGGGGGGGDCFFFFFFFFFFFFFFFFFFFFFEFFFFFFFFFDFFFEEFFFFFFFFFFFFFFFFFFFFFF
@M03558:539:GW210131Amp:1:2105:26093:7343 1:N:0:TGCAGCTA+ACTACGGA
GGAACGCGGACGTGATTTGGAACCATTCTGCTTCCATCTTCAAGCATCGGAAGAAGCGTATTTTGAAGCCCAATTTTGGAACCGCTAGAAGTGCTCCAGGATGCGTGAAATCGTTCACATTCAAGCCGGCCAATGTGGCAACCAGATAGGAGCCAAGTATTGCGGGCGTATTGCGGAGACAGCGATTTGCAGCTGTAGCGGATCAACGTGTACTACAACGAGGAGGAAAATACGTCCCACGTGCCGTGCT
+
1AA1AAADDD?DEGCGGBGGGDGFHHHHGGHGCFHHHHHGGBF2FAGHF/ECA0GHGGGGGGGHB?EFBGECGHHFHHGHGGG/>@EGFHGGHFFGCGGFHHFGCEGFGGHH<GHHHHHHHHHDDFF/<@CCHEFFFFE<GHGGHHDGH0<<GECGEHDDDDB.ACG-;ABBFGBG999.F/9?@FFFFBFBBFF//;/@-@@@FFFFE?FFF/BFFFF--;@@FFFFFFFFFFFFEBFF@FEFF@F>B?
@M03558:539:GW210131Amp:1:2105:18945:7370 1:N:0:TGCAGCTA+ACTACGGA
GGAACGCGGACGTGATTTGGAACCATTCTGCTTCCATCTTCAAGCATCGGAAGAAGCATATTTTGAAGCCCAATTTTGGAACCGCTAGAAGTGCTCCAGGATGCGTGAAATCGTTCACATTCAAGCCGGCCAATGTGGCAGCCAGATAGGAGCCAAGTTCGTATTGCGTATTCGTAGGGCGTATTGCGGAGACAGCGATTTGCAGCTGGAGCGGATCAACGTGTACTACAACGGAGGAAGATACGTCCC
+
B@ABB@ADBDDBEFFGFGGCFFHGHHGGHHFHHHHHHHGHHHHHHGHFEDAFEGHFHHHHFGHHHGH5GHHHHHHFHFFHFHFG?E/EFGFHFHHHHHFHHGCHGFAEGHFHGHHHHGHHHGHHEFFCFGGFHHHHHHHHDGHHHHGHHGHFEECGEHHHGGBGHHHGDEFHHHHHGGGGGDGGGGEDAFGGGGGG?D?AEFFFFFFFEFFEFFFFFFFFFAAB.BBFFFFBBBADFDFAAFFFFFFFF
@M03558:539:GW210131Amp:1:2105:20950:7373 1:N:0:TGCAGCTA+ACTACGGA
GGAACGCGGACGTGATTTGGAACCATTCTGCTTCCATCTTCAAGCATCGGAAGAAGCATATTTTGAAGCCCAATTTTGGAACCGCTAGAAGTGCTCCAGGATGCGTGAAATCGTTCACATTCAAGCCGGCCAATGTGGCAACCAGATAGGAGCCGAGTACTACAACGAGGGAGGAAAATACGTCCCACGTGCCGTGCTGGTCGATTTGGAACCTGGCGCTATGGATTCGGTCCGAGCGGGACCGTTTGG
+
CCCCCBBCCBDCGGGGGGGGGGHGHHHHHHHHHHHHHHHHHHHHHHHHGGGGGHGHHHHHHHHHHGHHHHHHHHHHHHGHHHGGGGGGHHHHHHHHHHHHHHHHGGGGGHHHGHHHHHHHHHHGHHGGGGGGHHHHHHHHHHHGHHHHHHHGHGGGGGHHHHHHGHGEGGGGGGGGGGGGGGGGGGFGCGGGGCGGGFFFFFFFFFFFFFFFFFFEFFFFFDFFFFFFFFFFFFFFFFAA@DFFFFFFE
@M03558:539:GW210131Amp:1:2105:14487:7397 1:N:0:TGCAGCTA+ACTACGGA
GGAACGCGGACGTGATTTGGAACCATTCTGCTTCCATCTTCAAGCATCGGAAGAAGCATATTTTGAAGCCCAGTTTTGGAACCGCTAGAAGTGCTCCAGGATGCGTGAAATCGTTCACATTCAAGCCGGCCAATGTGGCAACCAGATAGGAGCCAAGTTCTGGCGTATTGCGGAGACAGCGATTTGCAGCTGGAGCGGATCAACGTGTACTACAACGGAGGAAAATACGTCCCACGTGCCGTGCTGGTCG
+
CCBCCCCDBBBCGGGGGGGGGGGDHHHHHGHHHFGHHHHHHHHHHHHHGGGGGGGBHHHHHHHHHGHFFGHHHHFGHHGGHHGGGGGGH3GHFFHHHHGEHFFHGEGGGHHHGHHHHHHHHHHHHHGGGGGGHHHHHGHHGGGGHFHHHFHHHGHHHHHHHHHHGFGGHHHGGGGGGGGGDCEGGGGGFFFGGGGGGGFFFFBBAAEFFFFFFFFFFFFFFFFFFFFFFFFFFFFFFFFFFFFFEFFFFB
@M03558:539:GW210131Amp:1:2105:11673:7420 1:N:0:TGCAGCTA+ACTACGGA
GGAACGCGGACGTGATTTGGAACCATTCTGCTTCCATCTTCAAGCATCGGAAGAAGCATATTTTGAAGCCCAATTTTGGAACCGCTAGAAGTGCTCCAGGATGCGTGAAATCGTTCACATTCAAGCCGGCCAATGTGGCAACCAGATAGGAGCCAAGTTCGGAGGAAAATACGTCCACGTGCCGTGCTGGTCGATTTGGAACCTGGCACTATGGATTCGGAGCGGGGCCGTTTGGACAGCTGTTCCGGCC
+
CCCCCBCCCCCCGGGGGGGGGGHGHHHHHHHHHHHHHHHHHHGHHHHHGGGGGHHHHHHHHHHHHGHHHHHHHHHHHHGHHHGGGGGGHHHHHHHHHHHHHHHHGGGGGHHH/GHHHHHHHHHHHHGGGGGGHHHHHHHHGHHGHHHHHFHHHGHHHHHHGGFGGGHGGHHHGGHG.0.;..;-;-..0CC99-.CEBF/F/C/9A./9//9/B9:B/.A.--9@B--@--;F.;//:..:/;F9B.D=F
@M03558:539:GW210131Amp:1:2105:11932:7564 1:N:0:TGCAGCTA+ACTACGGA
GGAACGCGGACGTGATTTGGAACCATTCTGCTTCCATCTTCAAGCATCGGAAGAAGCATATTTTGAAGCCCAATTTTGGAACCGCTAGAAGTGCTCCAGGATGCGTGAAATCGTTCACATTCAAGCCGGCCAATGTGGCAACCAGATAGGAGCCAAGTAGGTAATATCCGACGAGCACGGAATCGATGCCACCGGCCACCGGAATACGATGCAGCTGGAGCGGATCAACGTGTACTACAACGAGGCTACG
+
1AAA1AADDDDD00FGGCGGGGHEEAFFGHD1FGFGHHGHGHHHFHGBEAEAEGGF1CFFFFGHE/EBGAAF/FGHHHE1@FFEGGG?GFFGGHHHHHGHHEEGGGGGGHHH/GHHHHHGHHGHGHEGGGCGFGGDFFECGHGECCG<FCGHHGHFEHHD<==DGFDGHGGG-:@CCHG?@.9BFFAFGGEBFAGG@@FFF@-@AFF?AEF?FBFFFFFAB@?=@-FFF--;FFFBFFFFF?FF;@EFFF
@M03558:539:GW210131Amp:1:2105:21144:7577 1:N:0:TGCAGCTA+ACTACGGA
GGAACGCGGACGTGATTTGGGACCATTCTGCTTCCATCTTCAAGCATCGGAAGAAGCATATTTTGAAGCCCAGTTTTGGAACCGCTAGAAGTGCTCCAGGATGCGTGAAATCGTTCACATTCAAGCCGGCCAATGTGGCAACCAGATAGGAGCCAAGTTCCGGAGCCAAGTAGGCGTATTGCGGAGACAGCGATTTGCAGCTGGAGCGGATCAACGTGTACTACAACGAGGCTACGGAAAATACGTCCC
+
ABBBB?ABBBBBGGGGGGGGGFHGHHHHHHHHHHHHHHHHHHGHHHHHGGGGGHHHHHHHHHHHHGHHHHHGHHHHHHGHHHGGGGGGHHHHHHHHHHHHHHHHGGGGGHHHGHHHHHHHHHHHHHGGGGGGHHHHHHHHGGHGHGHHHHHHHGHGHHHHHGGGGGGFHHGHFHHGGGGGGGGGGGAFFGGG?EGGFFFFFFFFFFFFFFFFFFFFAAFFFFFFFFFFFFFFFFFFFFFFFFFFFFFFF
@M03558:539:GW210131Amp:1:2105:9904:7664 1:N:0:TGCAGCTA+ACTACGGA
GGAACGCGGACGTGATTTGGAACCATTCTGCTTCCATCTTCAAGCATCGGAAGAAGCATATTTTGAAGCCCAATTTTGGAACCGCTAGAAGTGCTCCAGGATGCGTGAAATCGTTCACATTCAAGCCGGCCAATGTGGCAACCAGATAGGAGCCAAGTTCGGGCGTATTGCGGAGACAGCGATTTGCAGCTGGAGCGGATCAACGTGTCGGAGGAAAATACGTCCCACGTGCCGTGCTGGTCGATTTGG
+
BABCCABCCCCCGGGGGGFGGGHGHHHHHHHHHHHHHHHHHHFHHHHHGGGFGHHHHHHHHHHHHGHHHHHHHHHHHGGHHHGGGGGGHHHHHHHHHHHHHHHHGGGGGHHH/GHHHHHHHHHHHHGGGGGGHHHHHGHHHHHGHHHHGHHHHGHGHHHHGGGGGGGGHHGFGFGGGGGGGGGGGGGGFGGGFFFFFFFFFFFFFFFFFFFFFFFFFFFFFEFFFFFFFFFFFFFFFFFFFFF-AFFFF
@M03558:539:GW210131Amp:1:2105:13619:7680 1:N:0:TGCAGCTA+ACTACGGA
GGAACGCGGACGTGATTTGGAACCATACTGCTTCCATCTTCAAGCATCGGAAGAAGCATATTTTGAAGCCCAATTTTGGAACCGCTAGAAGTGCTCCAGGATGCGTGAAATCGTTCACATTCAAGCCGGCCAATGTGGCAACCAGATCGAGCGGGACCGTTTGGACAGCTGTTCCGGCCGGATAGTTTTGTGTTCGGTCAATCTGGCGCCGGCAACAATTGGGCCAAGGGACATTATACCGAAGGG
+
BABCCBCCCBBCGGGGGGGGGGHGGHHHHHHHHHHHHHHHHHHHHHHHGGGGGHHHHHHHHHHHHGHHHHHHHHHHHHGHHHGGGGGGHHHHHHHHHHHHHHHHGFGGGHHHGHHHHHHHHHHHHHGGGGGGHHHHHHHHHHHGHFHHHGGGGGGGGGGGGHGGHGGGGGGGGGGGGGGGC;CDFFFFFFFFFFFFFFFFFFFFFFFFFFFFFFFFFFFFFFFFFFFFFFFFFFFFFFFFFFFFFF
@M03558:539:GW210131Amp:1:2105:15532:7743 1:N:0:TGCAGCTA+ACTACGGA
GGAACGCGGACGTGATTTGGAACCATTCTGCTTCCATCTTCAAGCATCGGAAGAAGCATATTTTGAAGCCCAATTTTGGAACCGCTAGAAGTGCTCCAGGATGCGTGAAATCGTTCACATTCAAGCCGGCCAATGTGGCAACCAGATAGGAGCCAAGTTCCCGGAGGAAAATACGTCCCACGTGCCGTGCTGGTCGATTTGGAACCTGGCACTATGGATTCGGTCCGAGCGGGACCGTTTGGACAGCTGT
+
CCCCCCCCCCBCGGGGGGGGGGHGHHHHHHHHHHHHHHHHHHHHHHHHGGGGGHHHHHHHHHHHHGHHHHHHHHHHHHGHHHGGGGGGHHHHHHHHHHHHHHHHGGGGGHHHGHHHHHHHHHHHHHGGGGGGGHHHHHHHGGHGHHHHHHHHHGHHHHHHHHGG?EGFHHHHHHHHHGGGGGAEGGGFBDGGGGGGGGGGFF0BFFFFFFFFFFFFFFFFFFFFFFFFFFFFFCFFFFFFFFBFFFFFB:
@M03558:539:GW210131Amp:1:2105:12543:7747 1:N:0:TGCAGCTA+ACTACGGA
GGAACGCGGACGTGATTTGGAACCATTCTGCTTCCATCTTCAAGCATCGGAAGAAGCATATTTTGAAGCCCAATTTTGGAACCGCTAGAAGTGCTCCAGGATGCGTGAAATCGTTCACATTCAAGCCGGCCAATGTGGCAACCAGATAGGAGCCAAGTTGATACGTCCCACGTGCCGTGCTGGTCGATTTGGAACCTGGCACTATGGACTCGGGACCGTTTGGACAGCTGTTCCGGCCGGGTAATTTTGT
+
CCBCBBCCCBBCGGGGGGGGFFGGHHHHHHHHHHHFHHGHHHHHHHHHGGFGGHHHHHHHHHHHHGHGHHHHGHHGHHGHHHGGGGGGHHHHHHHHHHHHGHHHGFGGGHHH/GHHHHHHHHHHGHGGGGGGHHHHHHHHHHHGHHHHHHHHHGHHHHHGGHHHFHHGGHHGHHHHGGGGGGFFGGCGGGGGGGGGGGFGGGGGGGGGGGGFFFFFFCADFDFFFFFFFFFFFFFFFF>@>ADFFFFFFB
@M03558:539:GW210131Amp:1:2105:10060:7792 1:N:0:TGCAGCTA+ACTACGGA
GGAACGCGGACGTGATTTGGAACCATTCTGCTTCCATCTTCAAGCATCGGAAGAAGCATATTTTGAAGCCCAATTTTGGAACCGCTAGAAGTGCTCCAGGATGCGTGAAATCGTTCACATTCAAGCCGGCCAATGTGGCAACCAGATAGGAGCCAAGTTCTTGGGAGGTAATATCCGACGAGCACGGAATCGATGCCACCGATTTGCAGCTGGAGCGGATCAACGTGTACTACAACGAGGCTACAGCGGG
+
ABBBCBBCBCCCGGGGGGGGGGHGHHHHHHHHGHHHHHHHHHHHHGHHGGGGGHGHHHHGHHHHHGHHHHHGHHHHHHGGHHGGGGGGHHHHHHHHHHHHHHHHGGGGGHHH/GHHHHHHHHHHHHGGGGGGHHHHHGHHHHHGHHHHHHHHHGHHHHHHHHHHHFGGGHHHHHHHGGGGGGGGGGFBGGGGGGGGGGGGGAFFFFFFFFFFFFFFFFFFFFFFFFFFFFFFFFFFF?D=BFFFFFFFFF
@M03558:539:GW210131Amp:1:2105:6906:7795 1:N:0:TGCAGCTA+ACTACGGA
GGAACGCGGACGTGATTTGGAACCATTCTGCTTCCATCTTCAAGCATCGGAAGAAGCATATTTTGAAGCCCAATTTTGGAACCGCTAGAAGTGCTCCAGGATGCGTGAAATCGTTCACATTCAAGCCGGCCAATGTGGCAACCAGATAGGAGCCAAGGGCGTATTGCGGAGACAGCGATTTGCAGCTGGAGCGGATCAACGTGTACTACAACGAGTCCCACGTGCCGTGCTGGTCGATTTGGAACCTGGC
+
CCCCCCCCCCCCGGGGGGGGGGHGHHHHHGHHHHHHHHHHHHHHHFHHEGGFGHHHHHHHHHHHHEHHFHHHHHHHHHGHGFGGGGGGHHEHHHHHHHHHGHHHGGGGGHHHDGFHHHHHHHHHHHGGCGGGHHHGHFHHHGHGHFHHHFHHHGHGHEDGGGGGHHGGGCGCFGGGGGGGGGGGGGGGBFGGGGAFFFFFFFFFFFFFFFFFFFAFFFFFFFEEFFFFAFFFFFFDFFFFFFBFFFFFFF
@M03558:539:GW210131Amp:1:2105:14332:7815 1:N:0:TGCAGCTA+ACTACGGA
GGAACGCGGACGTGATTTGGAACCATTCTGCTTCCATCTTCAAGCATCGGAAGAAGCATATTTTGAAGCCCAATTTTGGAACCGCTAGAAGTGCTCCAGGATGCGTGAAATCGTTCACATTCAAGCCGGCCAATGTGGCAACCAGATAGGAGCCAAGTTGGCAAGCCAAGCGTATTGCGGAGACAGCGATCTGCAGCTGGAGCGGATCAACGTGTACTACAACGAGGCGGAGGAAAATACGTCCCACGTG
+
BBCCCBCCCCBCGGGGGGGGGGHGHHHHHHHHHHHHHHHHHHHHHHHHGGGGGHHHHHHHHHHHHGHHHHHHHHHHHHGHHHGGGGGGHHHHHHHHHHHHHHHHGGGGGHHHGHHHHHHHHHHHHHGGDGGGHHHHHHHHHHHGHFHHHHHHHGHHHHH0GHHGGHGHHHGGGGGHHHGGGBBGGGGGGGGGGGGGGGGGGGGFFFFFFFFFFFFFFFFFFFFFFFFFFFFFFFFFFFFFFFFFFFFFFF
@M03558:539:GW210131Amp:1:2105:26812:7816 1:N:0:TGCAGCTA+ACTACGGA
GGAACGCGGACGTGATTTGGAACCATTCTGCTTCCATCTTCAAGCATCGGAAGAAGCATATTTTGAAGCCCAATTTTGGAACCGCTAGAAGTGCTCCAGGATGCGTGGAATCGTTCACATTCAAGCCGGCCAATGTGGCAACCAGATAGGAGCCAAGTTCTGCGTATTGCGGAGACAGCGATTTGCAGCTGGAGCGGATCAACGTGTACTCCGGAGGAAAATACGTCCCACGTGCCGTGCTGGTCGATTT
+
CCCDDCDDDCBBGGGGGGGGGGHGHHHHGHHHHHHHHHHHHHHHHGHHGGGGGHHHHHHHHHHHHGHHHHHHHHHHHHGHHHGGGGGGHHHHHHHHHHHHHHHHGEFGGHHHGHHHHHHHHHHHHHGGGGGGHHHHHHHHGGGGHGHHH0DHHGHHHHHHHHHGGGGHHHGGECGGHGGGGGGGGGGGGGGGGFFGGGFFFFFFFFBFFFFFDFFFFFFFFFFFFFFFFFFFFFFFFDFFFFFFFDBFFF
@M03558:539:GW210131Amp:1:2105:27037:7847 1:N:0:TGCAGCTA+ACTACGGA
GGAACGCGGACGTGATTTGGAACCATTCTGCTTCCATCTTCAAGCATCGGAAGAAGCATATTTTGAAGCCCAATTTTGGAACCGCTAGAAGTGCTCCAGGATGCGTGAAATCGTTCACATTCAAGCCGGCCAATGTGGCAACCAGATAGGAGCCAAGGCGTATTGCGGAGACAGCGATTTGCAGCTGGAGCGGATCAACGTGTACTACAACGGAGGAAAATACGTCCCACGTGCCGTGCTGGTCGATTTG
+
CCDDDDDDDDCDGGGGGGGGGGHGHHHHHHHHHHHHHHHHHHHHHHHHGGGGGHGHHHHHHHHHHGHHHHHHHHHHHHGHHHGGGGGGHHHHHHHHHHHHHHHHGFGGGHHHGHHHHHHHHHHHHHGGGGGGHHHHHHHHHHHGHFHHHGHHHGHHHGHGGGGHHHGGGGGGHHGGGGGGGGGGGGGGGGGGGGFFFFFFFFFFFFFFFFFFFFFFFFFFFFFFFFFFFFFFFFFFDFFFFFFF@;AFFF
@M03558:539:GW210131Amp:1:2105:18812:7858 1:N:0:TGCAGCTA+ACTACGGA
GGAACGCGGACGTGATTTGGAACCATTCTGCTTCCATCTTCAAGCATCGGAAGAAGCATATTTTGAAGCCCAATTTTGGAACCGCTAGAAGTGCTCCAGGATGCGTGAAATCGTTCACATTCAAGCCGGCCAATGTGGCAACCAGATAGGAGCCAAGGAGGTAATATCCGACGAGCACGGAATCGATCGCGTATTGCGGAGACAGCGATTTGCAGCTGGAGCGGATCAACGTGTACTACAACGAGGCTTC
+
BCBBABCCBBDCGGGGGGFGFGHGGHHHHHHHHHHHHHHHHGHHHHHHGGGFGHHGHHGHHHHHHGHHHHHGGHHHHHGHHHGGGGGGHFHHHHHHHHGGHGHHGGGGGHHHGHHHHHHHHHHDHHGGGGGCGHHHHHHGGHHGHHGHHHGHHGHGHGGGDAHGHHHHHGAGCGGGGGGGGGGGGFEGGGGGGFFFFF-ADAEFFFFFFFFFFFFFFFFEFFFF:BFFFFFFFFFFFFFFFFAFDFFFFF
@M03558:539:GW210131Amp:1:2105:22796:7876 1:N:0:TGCAGCTA+ACTACGGA
GGAACGCGGACGTGATTTGGAACCATTCTGCTTCCATCTTCAAGCATCGGAAGAAGCATATTTTGAAGCCCAACTTTGGAACCGCTAGAAGTGCTCCAGGATGCGTGAAATCGTTCACATTCAAGCCGGCCAATGTGGCAACCAGATAGGAGCCAAGTTCGGAGGTAATATCCGACGAGCACGGAATCGATTACGGAGAATCGGAGGAAAATACGTCCCACGTGCCGTGCTGGTCGATTTGGAACCTGGC
+
BBBBBBABBBBBGGGGGGFGGGHGCHHHHHGHHHHHHHHHHHHHHHHGGGGGGFFHHHHHHHHHHGHGGGHHHGHHHHHGHHGGGGGEGFHHGHHGHHHHHHHHGGGGGHHHGHHHHHHHHHHHHHGGGGGGHHHHHHHHGHHGHHHFHHHHHGHHHHHHGGA@DEHHGHHHHGDFGGGGGGGGAGGG?FGG.BEGDFFFFFFFDFFFFFFFFFFFFFFFFFAAEFFFFFFFFFFF-EFEFFFFFFFFFF
@M03558:539:GW210131Amp:1:2105:23542:7886 1:N:0:TGCAGCTA+ACTACGGA
GGAACGCGGACGTGATTTGGAACCATTCTGCTTCCATCTTCAAGCATCGGAAGAAGCATATTTTGAAGCCCAATTTTGGAACCGCTAGAAGTGCTCCAGGATGCGTGAAATCGTTCACATTCAAGCCGGCCAATGTGGCGACCAGATAGAGGGAGGTAATATCCGACGAGCACGGAATCGATGCCACCGCGATTTGCAGCTGGAGCGGATCAACGTGTACTACAACGAGGCGGGACCGTTTGGACAGCTG
+
BCCBCBCCCCCCGGGGGGGGGGHGHHHHHHHHHHHHHHHHHHHHHHHHGGGGGHHHHHHHHHHHHGHHHHHHHHHHHHGHHHGGGGGGHHHHHHHHHHHHHHHHGFGGGHHHGHHHHHHHHHHHHHGGGGGGHHHHHHHGGGGGHHHHHHHHG.EGDHHHHHHHGGGGGGGGGGGGGGGGGGGGGGGGGGFFFFFFFFFFFFFFFFFFFFFFFFFFFFFFFFFFFFFFFFFFD--:A=DDF.E/FFFEFF
@M03558:539:GW210131Amp:1:2105:10546:7897 1:N:0:TGCAGCTA+ACTACGGA
GGAACGCGGACGTGATTTGGAACCATTCTGCTTCCATCTTCAAGCATCGGAAGAAGCATATTTTGAAGCCCAATTTTGGAACCGCTAGAAGTGCTCCAGGATGCGTGAAATCGTTCACATTCAAGCCGGCCAATGTGGCAACCAAGGGAGGTAATATCCGACGAGCACGGAATCGATGCCACCGTATATTATGGGCGTATTGCAGAGACAGCGATTTGCAGCTGGAGCGGATCAACGTGTACTACAACG
+
BCCCCCCCCCCCGGCGGGGGGGHGHHHHHHHHHHHHHHHHHHHHHHHHGGGGGHHHHGHHHHHHHGHHHHHHHHHHHHGHHHGGGGGGHHHHHHHHHHHHHHHHGGGGGHHH/FHHHHHHHHHHHHGGGGGGHHHHHEHHHHHGHHGGHGGGHHHHHHHGGGGGGGGHGGGGGGGGGGGGGGGGGEFGGGGGGGGGGFFFFFFFFFFFFFFFFFFFFFFFFFFFFFFFFFFFFFFFFFFFFFF/FFFFF
@M03558:539:GW210131Amp:1:2105:15452:7908 1:N:0:TGCAGCTA+ACTACGGA
GGAACGCGGACGTGATTTGGAACCATTCTGCTTCCATCTTCAAGCATCGGAAGAAGCATATTTTGAAGCCCAATTTTGGAACCGCTAGAAGTGCTCCAGGATGCGTGAAATCGTTCACATTCAAGCCGGCCAATGTGGCAACCAGATAGGAGCCAAGTTCGGCGCCAGCGTATTGCGGAGACAGCGATTTGCAGCTGGAGCGGATCAACGTGTACTACAACGAGGCTAAATACGTCTAAAGGCTAAATAC
+
CBCCCCCCCCCCGGGGGGGGGGHGHHHHHHHHHHHHHHHHHGHHHHHHGGGGGHHHHHHHHHHHHGHHHHHHHHHHHHGHHHGGGGGGHHGHHHHHHHHHHHHHGGGGGHHHGHHHHHHHHHHHHHGGGGGGGHHHHHHHHHHGHCGHHHFHHGHHHHHHGGGGGGGGGGGFGGGGGG?CGFGGGG-EEFFFFFFFFFFFFFFFFFFFFFFFFFFFFFFFFFFFFFFFFFFFFFFFFFFFFFFFFFFFFF
@M03558:539:GW210131Amp:1:2105:14598:7912 1:N:0:TGCAGCTA+ACTACGGA
GGAACGCGGACGTGATTTGGAACCATTCTGCTTCCATCTTCAAGCATCGGAAGAAGCATATTTTGAAGCCCAATTTTGGAACCGCTAGAAGTGCTCCAGGATGCGTGAAATCGTTCACATTCGAGCCGGCCAATGTGGCAACCAGATAGGGCGTATTGCGGAGACAGCGATTTGCAGCTGGAGCGGATCAACGTGCACTACAACGAGGCGAGCGGGACCGTTTGGACAGCTGTTCCGGCCGGATAATTTT
+
BBBBBBBBBBBBGGGGGGGGGGHGHHHHHHHHHHHHHHHHHHHHHHHHGGGGGHHHHHHHHHHHHGHHHHHHHHHHHHGHHHGGGGGGHHHHHHHHHHHHHHHHGGGGGHHHGHHHHHHHHHHHHGGGGGGGGHHHHGHHHHHGHCHHHHHHGGGGHHH.CFGGGHHHGGGGGGGGGGGGG?CFDGAGCFFFFFFFFFFFFF/BDFFFFFFFFFFFFFFFFFF?EFF/AEFFFFFFFFFFFFFFDFFFFF
@M03558:539:GW210131Amp:1:2105:20622:7970 1:N:0:TGCAGCTA+ACTACGGA
GGAACGCGGACGTGATTTGGAACCATTCTGCTTCCATCTTCAAGCATCGGAAGAAGCATATTTTGAAGCCCAATTTTGGAACCGCTAGAAGTGCTCCAGGATGCGTGAAATCGTTCTCATTCAAGCCGGCCAATGTGGCAACCAGATAGGAGCCAGGTAATATCCGACGAGCACGGAATCGATGCCACCGTATTGCGGAGACAGCGATTTGCAGCTGGAGCGGATCAACGTGTACTACAACGAGCGGGAC
+
CBCCCCCCCCCCGGGGGGGGGGHGHHHHHHHHHHHHHHHHHHGHHGHHGGGGGHHHHHHHHHHHHGHHHHHHHHHHHHGHHHGGGGGGHFHHHHHHHHHHHHHHGGGGEHHHGHHHGHHHHHHHHHGGGGGGCGHHHHHHHHHGHHHFHHHHHGHFHHHGHFHHHGGGGGGGCHFGGGGGGGGFGGGGGGGGGGGGGGFFFFFFFFFFFFFFFFFFFFFFFFFFFFFFFFFFFFFFFFF/FFEFFFFFFF
@M03558:539:GW210131Amp:1:2105:23639:7987 1:N:0:TGCAGCTA+ACTACGGA
GGAACGCGGACGTGATTTGGAACCATTCTGCTTCCATCTTCAAGCATCGGAAGAAGCATATTTTGAAGCCCAATTTTGGAACCGCTAGAAGTGCTCCAGGATGCGTGAAATCGTTCACATTCAAGCCGGCCAATGTGGCAACCAGATAGGAGCCAAGGCGTATTGCGGAGACAGCGATTTGCAGCTGGAGCGGATCAACGTGTACTACAACGAGGCGGAGGAAAATACGTCCCACGTGCCGTGCTGGTCG
+
BCCCCBBCBBBCGGGGGGGGGGHGHHHHHHHHHHHHHHHHHHHHHHHHGGGGGHHHHHHHHHHHHGHHHHHHHHHHHHGHHHGGGGGGHHHHHHHHHHHHHHHHGGGGGHHHGHHHHHHHHHHHHHGGGGGGHHFHGHHHGGHGHHHHHGHHHGHHHGHGGGGHHHGGGGGGHHGGGGGGGGGGGGGGGGGGGGFFFFFFFFFFFFFFFFFFFFFFFFFFFDFFFFFFFFFFFFFFFFEFFFFFFFFFFF
@M03558:539:GW210131Amp:1:2105:20799:8037 1:N:0:TGCAGCTA+ACTACGGA
GGAACGCGGACGTGATTTGGAACCATTCTGCTTCCATCTTCAAGCATCGGAAGAAGCATATTTTGAAGCCCAATTTTGGAACCGCTAGAAGTGCTCCAGGATGCGTGAAATCGTTCACATTCAAGCCGGCCAATGTGGCAACCAGATAGGAGCCAAGTTCGTATTGCGGAGACAGCGATTTGCAGCTGGAGCGGATCAACGTGTACTACAACGAGGCTACGAGCGGGACCGTTTGGACAGCTGTTCCGGC
+
CCBCCBCCCCCCGGGGGGGGGGHGGHHHHHHHHHHGHHHHHHGHHEHHGGFFGHHHHFHDGHHHHGHHHHHHEHHHHHGHFHGGGGGGFHHHHHHHHHHHHHGHGGGGGHHHGHGHHHHHHHHHHHGGGGGGHHHHHHHHHHHGHHH1GHHHHGHGHHHHGGHHHHHGCCFGGHHHGAGGGEGGGGGGFEFGGGBGFFFFFAAFFFFBFFFFFFFFFFFFFFFFFFF=DFFFFFFFFFFEFFEFFFFF-D
@M03558:539:GW210131Amp:1:2105:24484:8057 1:N:0:TGCAGCTA+ACTACGGA
GGAACGCGGACGTGATTTGGAACCATTCTGCTTCCATCTTCAAGCATCTTATGAAGCATTTTTTGAAGCCCAATTTTGGAACCGCTAGAAGTGCTCCAGGATGCGTGAAATCGCTCACATTCAAGCCGGCCAATGTGGCAACCAGATAGGAGCCAAGTTGCGCCAAGGCGTATTGCGGAGACAGCGATTTGCAGCTGGAGCGGATCAACGTGTACTACAACGAGGCTACCCGGAGGAAAATACGTCCCAC
+
CCCCCCCCBCCBGGGGGGGGGGHGHHHHHHHHHHHHHHHHHGHH32DA5DA5B55B3BDBDBD>>?GFHHHHGHHHHHGHHHGGGGGGHHHHHHHHHHHHGHHHGGGGGHHHGGHHGHHHHHHHHHGGGGGGEHHHHHHHHGHGGHHHGHHHHGHHHHHGHGGGGGHGHGAFGHGGGGGGGGGGGGGGGGGGGGFFFFFFFFFFFFFFFFFFFFFFFFFFFFFFFFFFFFFFFFFFFFFFFFFFFEFFFF
@M03558:539:GW210131Amp:1:2105:4836:8070 1:N:0:TGCAGCTA+ACTACGGA
GGAACGCGGACGTGATTTGGAACCATTCTGCTTCCATCTTCAAGCATCGGAAGAAGCATATTTTGAAGCCCAATTTTGGAACCGCTAGAAGTGCTCCAGGATGCGTGAAATCGTTCACATTCAAGCCGGCCAATGTGGCAACCAGATAGGAGCCAAGTTCGTATTGCGTAGTAGGGCGTATTGCGGAGGCAGCGATTTGCAGCTGGAGCGGATCAACGTGTACTACAACGAGGCTAGGAAAATACGTCCC
+
ABCCCCCCCBBCGGGGGGGGGGHGHHHHHHHHGHHHHHHHHGHHHHHHGGGGGHHHHHHHGHHHHGHHHHHHHHHHHHGHHHGGGGGGHHHHHHHHHHHHHHHHGGGGGHHHGHHHHHHHHHHHHHGGGGGGHHHHHHHGHHHGHHHHHHHHHGGHHHHHGGHHHHGGEGGGHHHGHGEGGGGGGGGGAGGDDGGFFFFFFFFFFFFFFFFFFFFFFFEEFFFFFFFFFFFFFFFFFFFFFFFFFFFFED
@M03558:539:GW210131Amp:1:2105:4919:8111 1:N:0:TGCAGCTA+ACTACGGA
GGAACGCGGACGTGATTTGGAACCATTCTGCTTCCATCTTCAAGCATCGGAAGAAGCATATTTTGAAGCCCAATTTTGGAACCGCTAGAAGTGCTCCAGGATGCGTGAAATCGTTCACATTCAAGCCGGCCAATGTGGCAACCAGATAGGAGCCAAAATACGTCCCACGTGCCGTGCTGGTCGATTTGGAACCTGGCACTATGGATTCGGTCCGAGCGGGACCGTTTGGACAGCTGTTCCGGCCGGATA
+
BBBBBBBBDBBBEGGGGGBFGGHGHHFHHHHHHHHHGHHHHHHHGHHHGGGFGFHHHFHHHHHHHGHHHHHHHHHHHHCBGHGGGGFDFHEGGGFFHHHHGHGHGGGGGHHHGHHHHHHHHHHHHGGGGGGGEHFHHHH0FGHGHHHHHHHHHGHHHHHHHHHHGGHFGHHEHGGFFGHHGGGGGGGFGGFFGGGGFGGFFGGGFFGFGFFDFFFFFFFAAFFFFFFAABBBFAFFFFFFFFF;DAFDD
@M03558:539:GW210131Amp:1:2105:7285:8121 1:N:0:TGCAGCTA+ACTACGGA
GGAACGCGGACGTGATTTGGAACCATTCTGCTTCCATCTTCAAGCATCGGAAGAAGCATATTTTGAAGCCCAATTTTGGAACCGCTAGAAGTGCTCCAGGATGCGTGAAATCGTTCACATTCAAGCCGGCCAATGTGGCAACCAGATAGGGCGTATTGCGGAGACAGCGATTTGCAGCTGGAGCGGATCAACGTGTACTACAACGAGGCTACCCGGAGGAAAATACGTCCCACGTGCCGTGCTGGTCGAT
+
AAAAA?AD?DD>EEEGGGFBGGHGFHHHHHHHHHHHHHHHHHHFHHHHGGGGGHHHHHHHGHHHFGHHHHHHEHHHHHGHHHGGGGGGFFGHFHHHHHHHGHFHGGGGGHHHCHGHHHHHHHHHHHGGC@CGEHHHHHHHHHHGHHHGHHHGCGGGHFBCCGCCFHFGGGGGGGGGFFGGFFAF@G@GGGGFFFEFFFFFFFFF@FF@@FFFFFF@@@@FFFFFFFABFFFFF@FFFF?B?FFFFFF@?F
@M03558:539:GW210131Amp:1:2105:19821:8190 1:N:0:TGCAGCTA+ACTACGGA
GGAACGCGGACGTGATTTGGAACCATTCTGCTTCCATCTTCAAGCATCGGAAGAAGCATATTTTGAAGCCCAATTTTGGAACCGCTAGAAGTGCTCCAGGATGCGTGAAATCGTTCACATTCAAGCCGGCCAATGTGGCAACCAGATAGAGCCAAGGAGGTAATATCCGACGAGCACGGAATCGATGCCACCGTATTGCGGAGACAGCGATTTGCAGCTAGAGCGGATCAACGTGTACTACAACGGAGG
+
BB@BBBBBBBBBGGCGGGGGGGHGHHHHHGHHHHHHHHHHHHGHHHHHGGGGGGHHHHHHHGHHHGHHHHHHHHHHHHGHHHGGGGGGHGHHHHHHHHHHHHHHGGGGFHHHGHHHHHHHHHHHHHGGGGGGHHHHHHHHHHGGHFHHHFHHHHGEEFHGEHHGHHHHGGGGGGGGGGGGGGGGGGGGGGGGGFGGGGGGFFFFFFFFFFEEFFFFFFFFFFFFFFACFFFFFFFFFFFFFFFFFFBFF
@M03558:539:GW210131Amp:1:2105:9096:8224 1:N:0:TGCAGCTA+ACTACGGA
GGAACGCGGACGTGATTTGGAACCATTCTGCTTCCATCTTCAAGCATCGGAAGAAGCATATTTTGAAGCCCAATTTTGGAACCGCTAGAAGTGCTCCAGGATGCGCGAAATCTTTCACATTCAAGCCGGCCAATGTGGCAACCAGATAGGAGCCAAGTTCTGGGCGTATTGCGGAGACAGCGATTTGCAGCTGGAGCGGATCAACGTGTACTACAACGAGGCTACCGTTTGGACAGCTGTTCCGGCCGG
+
AAABBBBBBDBBGGGGGGGFGGHGHHHHHHHHHHHHHHHHHHHHHEHHGGGEGFHHHHHHHHHHGGHHHHHGHHHHHHGHHHGGGGGGHHHHHHHHHHHHHHHGGGGGGGHH3BGHHHFHHHHHHHGCCGGGHHFHHEHHHHHEHCHFFCGHHGGEHHHHGHHEGFGGGHGHGFGGGGBFEFAGGGGGGBGGGGGFFAF;DFFFFFEFFFFFFFFFFFFFAAFFFFCEDFDEBFFFFFFFFFFF-@FFF
@M03558:539:GW210131Amp:1:2105:22918:8260 1:N:0:TGCAGCTA+ACTACGGA
GGAACGCGGACGTGATTTGGAACCATTCTGCTTCCATCTTCAAGCATCGGAAGAAGCATATTTTGAAGTCCAATTTTGGAACCGCTAGAAGTGCTCCAGGATGCGTGAAATCGTTCACATTCAAGCCGGCCAATGTGGCAACCAGATAGGAGCCAAGTTCTCGGAGGAAAATACGTCCCACGTGCCGTGCTGGTCGATTTGGAACCTGGCACTATGGATTCAGTCCGAGCGGGACCGTTTGGACAGCTGT
+
ABBBBABBBBBBEGGGGGGGGGHGGHHHHHHHHHHHHHHHHHHHHHHHGGGGGHHHHHHHHHHHHGHHHHHHHHHHHHGHHHGGGGGGHHHGGHHHHHHHHHHHGGGGGHHHGHHHHHHHHHHHGHGG?DGGGHHHHGHHFFFFHHHHHHEHHGFHEHHHHHG.ADFGHHHHHHHHHGGHHGEEGGGGAGGGGGGG-CGEGFBFGGFFFFFFFFFFFFFFFFFFFFFFDFFFF;FFFFDFAEBBBEFFFF
@M03558:539:GW210131Amp:1:2105:22968:8274 1:N:0:TGCAGCTA+ACTACGGA
GGAACGCGGACGTGATTTGGAACCATTCTGCTTCCATCTTCAAACATCGGAAGAAGCATATTTTGAAGCCCAATTTTGGAACCGCTAGAAGTGCTCCAGGATGCGTGAAATCGTTCACATTCAAGCCGGCCAATGTGGCAACCAGACAGGAGCCAAGTTCGGGCGTATTGCGGAGACAGCGATTTGCAGCTGGAGCGGATCAACGTGTACTACAACGAGGCTACGAGCGGGACCGTTTGGACAGCTGTTC
+
CCDCCBCCCCBCGGGGGGGGGGHGHHHHHHHHHHHHHHHHHHHHHHHHGGGGGHHHHHHHHHHHHGHGHHHHHHHHHHGHGHGGGGGGHHHHHHHHHHHHHHHHGGGGGHHHGHHHHHHHHHHHHHGGGGGGHHCHHGHHHHHGHF.>GEHGHGHHHHGHGGGGGGGGHHHGA?DGGFFGGGGGGFFG0;FFF?FFFFFFFFBFFEEFFFFFFFFFFFFFFFFFFFFFCFF=DDFFFF.AFFFEFFFFFF
@M03558:539:GW210131Amp:1:2105:25346:8284 1:N:0:TGCAGCTA+ACTACGGA
GGAACGCGGACGTGATTTGGAACCATTCTGCTTCCATCTTCAAGCATCGGAAGAAGCATATTTTGAAGCCCAATTTTGGAACCGCCAGAAGTGCTCCAGGATGCGTGAAATCGTTCACATTCAAGCCGGCTAATGTGGCAACCAGATAGGCGTATTGCGGAGACAGCGATTTGCAGCTGGAGCGGATCAACGTGTACTACAACGAGGCTAATACGAGGATTCGGTCCGAGCGGGACCGTTTGGACAGCTG
+
CCCCCCCDBCCCGGGGGGGGGGHGHHHHHHHHHHHHHHHHHHHHHHHHGGGGGHHHHHHHHHHHHGHHGHHHHHHHGHGHHHGGGGGGHHHHHHHHHHHHHHHHGGGGGHHHGHHGHHHHHHHHHGGGGGGGHHHHHHHHHHHGHHHHHHHGDGGHHHGGGGEGHHHGGGHGHGGGGGGGGGGGGGGGGGGGEEFFFFFFFFFFFFFFFFFFFFFFFFFFFFFFFFCFFFFFFFFCFFFFFFFBFFFFFF
@M03558:539:GW210131Amp:1:2105:4869:8303 1:N:0:TGCAGCTA+ACTACGGA
GGAACGCGGACGTGATTTGGAACCATTCTGCTTCCATCTTCAAGCATCGGAAGAAGCATATTTTGAAGCCCAATTTTGGAACCGCTAGAAGTGCTCCAGGATGCGTGAAATCGTTCACATTCAAGCCGGCCAATGTGGCAACCAGATAGGAGCCAAGGTAGGTAATATCCGACGAGCACGGAATCGATGCCACCGGAGCGGGACCGTTTGGACAGCTGTTCCGGCCGGATAATTTTGTGTTCGGTCAATC
+
BCCDDDDCDDDDGGGGGGGGGGHGHHHHHHHHHHHHHHHHHHHHHHHHGGGGGHHHHHHHHHHHHGHHHHHHHHHHHHGHHHGGGGGGHHHHHHHHHHHHHHHHGGGGGHHHGHHHHHHHHHHHHHGGGGGGHHHHHHGHHHHGHGHHHHHHHGHHHGDGGGGHHHHHHHGGGGGGGGGGGGGGGGGGGGGGGGGGGGFFFFFFFFFFFFFFFFFFFFHFHHFFFFFFFFFFFFFFFFFFFFFFFFFFFF
@M03558:539:GW210131Amp:1:2105:24658:8350 1:N:0:TGCAGCTA+ACTACGGA
GGAACGCGGACGTGATTTGGAACCATTCTGCTTCCATCTTCAAGCATCGGAAGAAGCATATTTTGAAGCCCAATTTTGGAACCGCTAGAAGTGCTCCAGGATGCGTGAAATCGTTCACATTCAAGCCGGCCAATGTGGCAACCAGATAGGAGCCAAGTTCGCGTATTGCGGAGACGGCGATTTGCAGCTGGAGCGGATCAACGTGTACTACAACGAGGCGAGCGGGACCGTTTGGACAGCTGTTCCGGCC
+
BBBBBAAD?2ADGGEGGFGBCGFFHHHHHHGHGHHHHHHHHFHHGHHGGGGGGHFHHGHHHHGHHGHHHHHHHHHHHGGHHHGGGGGFHHHHHHHHHHHGHHFFGEEEGGHHGHHHHHHHHHHHHHGGGGCCHHHHFGFHCH0FEHFHHHFHEGHFHGHHGGGGGDHGHGGGGBGGGGGBBEEGFGFFFFFFFF?BBBBFFFFFFFFFFFFFFFBF?B?BBB<BBBBBFBFFFFFBFFFFFFFFFFFB?B
@M03558:539:GW210131Amp:1:2105:4339:8350 1:N:0:TGCAGCTA+ACTACGGA
GGAACGCGGACGTGATTTGGAACCATTCTGCTTCCATCTTCAAGCATCGGAAGAAGCATATTCTGAAGCCCAATTTTGGAACCGCTAGAAGTGCTCCAGGATGCGTGAAATCGTTCACATTCAAGCCGGCCAAGGTGGCAACCAGATAGGAGCCAAGGGAGGTAATATCCGACGAGCACGGAATCGATGCCACCGGGCGTATTGCGGAGACAGCGATTTGCAGCTGGAGCGGATCAACGTGTACTACAAC
+
CCCCCCCCBBCCGGGGGGGGGGGGHHHHHHHHHHHHHHHHHHHHHHHHGGGGGHHHHHHHHHHHHGHHHHHHHHHHHHGHHHGGGGGGHHHHHHHHHHHHHHHHGGGGGHHHGGHHHHHHHHHHHHGGGGGGHHGHHGHHFGHGHAHHHHHHGGHEGEGGFGDHFHHHHHGGGGGGGGGGGGGGGGGGGGGGGGGGFF@CBDFFFFFFFFFFFFFFFFFFFFFFFFFFFFFF;@FFFFFFFFFFFFFFFF
@M03558:539:GW210131Amp:1:2105:18736:8374 1:N:0:TGCAGCTA+ACTACGGA
GGAACGCGGACGTGATTTGGAACCATTCTGCTTCCATCTTCAAGCATCGGAAGAAGCATATTTTGAAGCCCAATTTTGGAACCGCTAGAAGTGCTCCAGGATGCGTGAAATCGTTCACATTCAAGCCGGCCAATGTGGCAACCAGATAGGAGCTGGGAGGTAATATCCGACGAGCACGGAATCGATCATGGCGTATTGCGGAGACAGCGGTTTGCAGCTGGAGCGGATCAACGTGTACTACAACGAGGCG
+
CCCCCCCCCCCCGGGGGGGGGGHGHHHHHHHHHHHHHHHHHHHHHHHHGGGGGHHHHHHHHHHHHGHHHHHHHHHHHHGHGHGGGGGGHHHHHHHHHHHHHHHHGGGGGHHHGHHHHHHHHHHHHHGGGGGGHHHHHHHHHHHGHHHGGHFHHHHGGHGFEHHGHHHHGGGGGGGGGGGGEGGGGGGGGGGGGGGGFFFFFFFFFFFFFFFFFFFFFFFFFFFFFFFFFFFFFFFFFFFFFFFFFFFFFF
@M03558:539:GW210131Amp:1:2105:12639:8380 1:N:0:TGCAGCTA+ACTACGGA
GGAACGCGGACGTGATTTGGAACCATTCTGCTTCCATCTTCAAGCATCGGAAGAAGCATATTTTGAAGCCCAATTTTGGAACCGCTAGAAGTGCTCCAGGATGCGTGAAATCGTTCACATTCAAGCCGGCCAATGTGGCAACCAGATAGGAGCCAATTGTAGCCAATTCAAGCCGGCGTATTGCGGAGACAGCGATTTGCAGCTGGAGCGGATCAACGGAGGAAAATACGTCCCACGTGCCGTGCTGGTC
+
CBCCCCCCBCCCGGGGGGGGGGHGHHHHHHHHHHHHHHHHHHHHHGHHGGGGGHHHHHHHHHHHHGHHHHHHGHHHHHCHGHGGGGGGHHHHHHHHHHHHHHHHGGGGGHHH/GHHHHHHHHHHHHGGGGGGHHHHHHHHHHHGHHHHHHHHHGFHHHHHHHHHGCHHHHHHHGGGGGGGGGGGGG?FGEBFEGFFFFFFFFFFFFFFFFFF;BFFFA>ADFFFFFEFFFFFFFFF=99EFDFFFFFFFF
@M03558:539:GW210131Amp:1:2105:23517:8406 1:N:0:TGCAGCTA+ACTACGGA
GGAACGCGGACGTGATTTGGAACCATTCTGCTTCCATCTTCAAGCATCGGAAGAAGCATATTTTGAAGCCCAATTTTGGAACCGCTAGAAGTGCTCCAGGATGCGTGAAATCGTTCACATTCAAGCCGGCCAATGTGGCAACCAGATAGGAGCCAAGTTCGGCGTATTGCGGAGACAGCGATTTGTAGCTGGAGCGGATCAACGTGTACTACAACGAGGCTAAAAATACGTCCCACGTGCCGTGCTGGTC
+
BBBBBBBBBBBBGGGGGGGGGGHGHHHHHHHHHHHHHHHHHHHHHHGGGGGAEFFHHHHGHHHHHGHHHHHGGHHHHHGHHHGGGGGGHHHHHHHGHHHHHHHHGGGGGHHHGHHHHHHHHHHHHHGGGGGGHHHHHHHHHHHGHHHHHHHHHGHHHHHHGGGFADGHHHGFDGGGGGGGGGGGGGGGGGGGGGGFFFFFFFFFEFFFFFFFFFFFFFFFFFFFFFFFFFFFFFFFFFFFFFFFFFFFFF
@M03558:539:GW210131Amp:1:2105:5814:8414 1:N:0:TGCAGCTA+ACTACGGA
GGAACGCGGACGTGATTTGGAACCATTCTGCTTCCATCTTCAAGCATCGGAAGAAGCATATTTTGAAGCCCAATTTTGGAACCGCTAGAAGTGCCCCAGGATGCGTGAAATCGTTCACATTCAAGCCGGCCAATGTGGCAACCAGATAGGAGCCAAGTATTGCGTATTGCGGAGACAGCGATTTGCACGGAGGAAAATACGTCCCACGTGCCGTGCTGGTCGATTTGGAACCTGGCACTATGGATTCGGT
+
B?3ABBBBBBBBEFFGGGFFGGHGHHHHHFHHHHHHHHHHHHHHGHHHGGGGGHHHHHHGHHHHGGHHHHHHGHHHHGFHHHGGGGGGHHGHHHHHGGGGHHHHGGGGGHHGDHHHHHHHHHHHHHGG?DCGFHGHHHHGHHHGHGFGHGFFHGFHGHHHHHHGGGGHHHGGGCGGEBFGFFGGGGGGEBGGGGGGFFFFEFFFFFFFFFFFCDDFFFFFFFAEFFFFFFFEFFFFFFFBFFB9BFF.AF
@M03558:539:GW210131Amp:1:2105:13967:8445 1:N:0:TGCAGCTA+ACTACGGA
GGAACGCGGACGTGATTTGGAACCATTCTGCTTCCATCTTCAAGCATCGGAAGAAGCATATTTTGAAGCCCAATTTTGGAACCGCTAGAAGTGCTCCAGGATGCGTGAAATCGTTCACATTCAAGCCGGCCAATGTGGCAACCAGATAGGAGCCAAGGCGTATTGCGGAGACAGCGATTTGCAGCTGGAGCGGATCAACGTGTACTACAACGAGGCACGGAGGAAAATACGTCCCACGTGCCGTGCTGGT
+
CCCCCCCCCCCCGGGGGGGGGGHGHHHHHHHHHHHHHHHHHHHHHHHHGGGGGHHHHHHHHHHHHGHHHHHHHHHHHHGHHHGGGGGGHHHHHHHHHHHHHHHHGGGGGHHHGHHHHHHHHHHHHHGGGGGGHHHHHHHHHHHGHGHHHHHHHGHHHGHCDDGHHHGGGGGGHHGGGGGGGGGGGGGG?.FGAAFFFFFFFFFFFFFFFFFDFFFFFFFFFFFFFFFFFFFFFFFFFFFFFFFFFFFFF/
@M03558:539:GW210131Amp:1:2105:23540:8447 1:N:0:TGCAGCTA+ACTACGGA
GGAACGCGGACGTGATTTGGAACCATTCTGCTTCCATCTTCAAGCATCGGAAGAAGCATATTTTGAAGCCCAATTTTGGAACCGCTAGAAGTGCTCCAGGATGCGTGAAATCGTTCACATTCAAGCCGGCCAATGTGGCAACCAGATAGGAGCCAAGTATTGCGGAGACAGCGATTTGCAGCTGGAGCGGATCAACGTGTACTACAACGAGGAAAATACGTCCCACGTGCCGTGCTGGTCGATTTGGAAC
+
1AAA?A?>DDDDFA0CGG1DGFFEGHHHHBGHCG112AFGGDGFG0FH?A//BGHFH1AAFG@GB/DBEGHHHHGHGFGB@BFEE?//1>BFGHB11BGGG11FE<EEFHHFC<F0GHHHHDHHHGFC?@CCFGHHHEHFFHCEGG<=<0<FHFCGH0<DDFHG@@C?CCCC@-:CAFBFFFFBFAFB@?A9?FFB.:ABFFFFFFFF@FB@@FFFFFFFFFA9FF?EEFE@A--EBFFF@@FFFFFEFF
@M03558:539:GW210131Amp:1:2105:23405:8453 1:N:0:TGCAGCTA+ACTACGGA
GGAACGCGGACGTGATTTGGAACCATTCTGCTTCCATCTTCAAGCATCGGAAGAAGCATATTTTGAAGCCCAATTTTGGAACCGCTAGAAGTGCTCCAGGATGTGTGAAATCGTTCACATTCAAGCCGGCCAATGTGGCAACCAGATAGGAGCCAAGTTCTTGGGAGGTAATATCCGACGAGCACGGAATCGATGCCACCGATCGGTGGCTACCGGAGGAAAATACGTCCCACGTGCCGTGCTGGGCGAT
+
CCCCCCCCCCCCGGGGGGGGGGHGFHHHHHHHHHHHHHHHHHHHHGHHGGGGGHHHHHHHHHHHFGHHHHH1FGHHHHGGHHGGGGGFHHHGHHHHHHHHHHHHHHGHHHHHGHHHHHHHHHHHHHGGGGGGHHHHHGHHGHHGHFHHHGHHHGFHHHHHHHHBHGGCFGFGGHHHGGGGFGGGGGDDGGGFGGGGGEGGG?BFFFDFFFFFFFFFFFFDFFFFFFFFFFFEFFFEFFBFFFFFBDFD9C
@M03558:539:GW210131Amp:1:2105:18025:8466 1:N:0:TGCAGCTA+ACTACGGA
GGAACGCGGACGTGATTTGGAACCATTCTGCTTCCATCTTCAAGCATCGGAAGAAGCATATTTTGAAGCCCAATTTTGGAACCGCTAGAAGTGCTCCAGGATGCGTGAAATCGTTCACATTCAAGCCGGCCAATGTGGCAACCAGATAGGAGCCAAGGCGTATTGCGGAGACAGCGATTTGCAGCTGGAGCGGATCAACGTGTACCACAACGAGGCTCCGGAGGAAAATACGTCCCACGTGCCGTGCTGG
+
BBBBCBCCCDDBGGGGGGGGGGHGHHHHGHHHHHHGHHHHHHHHHHHHGGGGGHHHHGHHHHHHHGHHHHHHFHHHHHGFHHGGGGGGHHHHHHHHHHHHHHHHGGGGGHHHGHHHHHHHHHHGHHGGGGGCHHHHHHHHHHHGGHGHHFHHHGHCHGHGGGGHCHDGCFGGGHGGGGGG0FFGGGGGGGGAGGFF.FFFFFFFFFFFFFFFFFFFFFFFFFFF?FFFEFFFFFFFFFFEEFFADCFFFF
@M03558:539:GW210131Amp:1:2105:14885:8492 1:N:0:TGCAGCTA+ACTACGGA
GGAACGCGGACGTGATTTGGAACCATTCTGCTTCCATCTTCAAGCATCGGAAGAAGCATATTTTGAAGCCCAATTTTGGAACCGCTAGAAGTGCTCCAGGATGCGTGAAATCGTTCACATTCAAGCCGGCCAATGTGGCAACCAGATAGGAGCCAAGTTCGTAAGATTTGCAGCTGGAGCGGATCAACGTGTACTACAAGGAGGAAAATACGTCCCACGTGCCGTGCTGGTCGATTTGGAACCTGGCACT
+
CCDDDCDDCDCDGGGGGGGGGGHGGHHHHHHHHHHHHHHHHHHHHHHHGGGGGHGHHHHHHHHHHGHHHHHHHHHHHHGHHHGGGGGGHHHHHHHHHHGHHHHHGGGGGHHHGHHHHHHHHHHGHHGGGGGGGHHHHGHHGHHGHFHHFHHGHGGGHHHHGFHHHHHHHHHHFHHHGHGHGG@FGGGGD;CFFGGGGFGGGGGGFFGFFFFFFFFFFFFFEFFFFFFFFFFFFFFFFHBFFFFFFFFFFF
@M03558:539:GW210131Amp:1:2105:12421:8504 1:N:0:TGCAGCTA+ACTACGGA
GGAACGCGGACGTGATTTGGAACCATTCTGCTTCCACCTTCAAGCATCGGAAGAAGCATATTTTGAAGCCCAATTTTGGAACCGCTAGAAGTGCTCCAGGATGCGTGAAATCGTTCACATTCAAGCCGGCCAATGTGGCAACCAGATAGGAGCGTGTACTACAACGAGCGGAGGAGAATACGTCCCACGTGCCGTGCTGGTCGATTTGGAACCTGGCACTATGGATTCGGGACCGTTTGGACAGCTGTTC
+
CCCCCCCCCCCCGGGGGGGGGGHGGHHHHHHHHHHHHHHHHHHHHHHHGGGGGHHHHHHHHHHHHGHFHHHHHHHHHHGHHHGGGGGGHHHHHHHHHHHHHGHHGEGGGHHH/GHHHHHHHHHHHHGGGGGGHHHHHHHHHHHGHHHHHHHHGGEGGHHHHHHHGGFGGGGGGGGGGGGGGGGGGGGGGEGGGFFFFFFFFFFFFFFFFFFFFFFFFFFFFFFFFFFFFFFFFFFFFFFEFFFFFFFFFF
@M03558:539:GW210131Amp:1:2105:14122:8525 1:N:0:TGCAGCTA+ACTACGGA
GGAACGCGGACGTGATTTGGAACCACTCTGCTTCCATCTTCAAGCATCGGAAGAAGCATATTTTGAAGCCCAATTTTGGAACCGCTAGAAGTGCTCCAGGATGCGTGAAATCGTTCACATTCAAGCCGGCCAATGTGGCAACCAGATAGGAGCCAAGTTGCGTATTGCGGAGACAGCGATTTGCAGCTGGAGCGGATCAACGTGTACTACAACGAGGCTAATACGTCCCACGTGCCGTGCTGGTCGATTT
+
AABBBBBDDDDBGGGGGGGGGGHGHGHHHHHHHHHHHHHHHHHHGHHHGGGGGHHHHHHHHHHHHGHHHHHHHHGHHHGHHHGGGGGGHHHHHHHHHHHHHHHHGGGGGHHHGHHHHHHHHHHHHHGGBFGGHHHHHHHHGHHGHHHHHHHHHGHHHHHGHGGGGHHHGGGGGGGGGGGGGEGGGGGGC9;FFB9BFFFFFFFFFFFFFFFFFFFFFFFFFFFFFFFFFFFFFFFFF?DFFFFFFF@EFF
@M03558:539:GW210131Amp:1:2105:26468:8548 1:N:0:TGCAGCTA+ACTACGGA
GGAACGCGGACGTGATTTGGAACCATTCTGCTTCCATCTTCAAGCATCGGAAGAAGCATATTTTGAAGCCCAATTTTGGAACCGCTAGAAGTGCTCCAGGATGCGTGAAATCGTTCACATTCAAGCCGGCCAATGTGGCAACCAGATAGAAGCAGCTGGAGCGGATCAACGCGTACTACAACGAGGCTACGAGCGGGACCGTTTGGACAGTTGTTCCGGCCGGATAATTTTGTGTTCGGTCAATCTGGCG
+
ABBBBBBBBBBBGGGGGGBDGGHGFHHHHHHGHFGHHHGCHHHHHHHHFGGGGHGHEHHHHHHHHGHHHHHHHHFHFFEHGHGGGGGGHHHHGHGHHHHGHHFHG/?EGHHHCCGFHHFHGGHHGHFGCCD?CGGHFFFBGCCFG0<FD1GHF10<CFGCG/@?-A@CFHGGGBFGGGGFGFB?ECGGFGGADABACFFFF.ABFFBF/ABFFFFBFFFFFFC-DFBFFFFFBFFFFFFEFFBF9BFFFF
@M03558:539:GW210131Amp:1:2105:16852:8562 1:N:0:TGCAGCTA+ACTACGGA
GGAACGCGGACGTGATTTGGAACCATTCTGCTTCCATCTTCAAGCATCGGAAGAAGCATATTTTGAAGCCCAATTTTGGAACCGCTAGAAGTGCTCCAGGATGCGTGAAATCGGGCGTATTGCGGAGACAGCGATTTGCAGCTGGAGCGGATCAACGTGTACTACAACGAGGCTACGAGCGGGACCGTTTGGACAGCTGTTCCGGCCGGATAATTTTGTGTTCGGTCAATCTGGCGCCGGCAACAATTGG
+
BBBBBBBBBBDBGGFGGGGGGGHGHHHHHHHHHHHHHHHHHHHHHHHHGGGGGHHHHHHHHHHHHGHHHHHGHHHHHHGBFHGGGGGGHHHHHHHHHHHHHHHHGGGGGHHHGGGGGFGGHHHGGGGGGHHHGGHHGHHHHHHHGHGHGGGGGHHHGHHGGGGGGGGGGGGGGGFGGGGGCDFAFFFFFFFFFFFFFFFFFFFFFFFFFAFFFFFFFFFFFFFFFFFFFFFFBFFAFFFFFFAFFFFFBF
@M03558:539:GW210131Amp:1:2105:14866:8567 1:N:0:TGCAGCTA+ACTACGGA
GGAACGCGGACGTGATTTGGAACCATTCTGCTTCCATCTTCAAGCATCGGAAGAAGCATATTTTGAAGCCCAATTTTGGAACCGCTAGAAGTGCTCCAGGATGCGTGAAATCGTTCACATTCAAGCCGGCCAATGTGGCAACCAGATAGGGAGGTAATATCCGACGAGCACGGAATCGATGCCACCGGGCGTATTGCGGAGACAGCGATTTGCAGCTGGAGCGGATCAACGTGTACTACAACGACCGG
+
CBCCCBCCCCBCGGGGGGGGGGHGHHHHHHHHHHHHHHHHHHHHHGHHGGGGFHHHHHHHHHHHHGHHHHHHGHHHHHGHHHGGGGGGHHHHHHHHHHHHHHHHGGGGGHHHGHHHHHHHHHHHHHGGGGGGHHHHHHHHHHHGHFGHHHHHGCGHHHHHHHGGGGGGGGHGGFGGGGGGGGGGGGGFBGDCFFFFFFFFFFEFFFFFFFFFFFFFFFFFFFFFFFFFFFFFFFFFFFFFFFFFFFFF
@M03558:539:GW210131Amp:1:2105:10554:8571 1:N:0:TGCAGCTA+ACTACGGA
GGAACGCGGACGTGATTTGGAACCATTCTGCTTCCATCTTCAAGCATCGGAAGAAGCATATTTTGAAGCCCAATTTTGGAACCGCTAGAAGTGCTCCAGGATGCGTGAAATCGTTCACATTCAAGCCGGCCAATGTGGCAACCAGATAGGAGCCAAGTGAGGTAATATCCGACGAGCACGGAATCGATGCCACGATGCGTATTGCGGAGACAGCGATTTGCAGCTGGAGCGGATCAACGTGTACTACAAC
+
CCCCCCCCCBCCGGGGGGGGFGHGHHHHHHHGHHHHHHHHHGHHHHHHGGDGGGHHHHHHHHHHHGHHGHGHHHHGHHGHHHGGGGGGFHHHHGHHHHGGHGFGGEEGGHHH/GHHHHHHHHHHHHGGGGGGHHHHHFHHHHHGHHHHHHHHHGHHHHHHHHCGHHHHHHGGGGGGGGGGGGFGGGGGGGGGGGGGGGGFBFFFFFFFFFFFFEDFFFFFFFFFFFFFFFFFFFCFFFFEEFFFFFFFFF
@M03558:539:GW210131Amp:1:2105:5239:8600 1:N:0:TGCAGCTA+ACTACGGA
GGAACGCGGACGTGATTTGGAACCATTCTGCTTCCATCTTCAAGCATCGGAAGAAGCATATTTTGAAGCCCAATTTTGGAACCGCTAGAAGTGCTCCAGGATGCGTGAAATCGTTCACATTCAAGCCGGCCAATGTGGCAACCAGATAGGAGCCAAGGATAATTTTGTGTTCGGTCAATCTGGCGCCGGCAACAATTGGGCCAAGGGACATTATACCGAAGGG
+
CCCCCCCCCCBCGGGGGGGGGGHGHHHHHHHHHHHHHHHHHHHHHHHHGGGGGHHHHHHHHHHHHGHHHHHHHHHHHHGHHHGGGGGGHHHHHHHHHHHHHHHHGGGGGHHHGHHHHHHHHHHHHHGGGGGGHHHHHHHHHHHGHHHGHHHHHGHHHGHHHHHHHHHHHHHHGGGGGHHHHHHHGGGGGGGGGGGGGGGEFFFFFFFFFFFFFFFFFFFFFFF
@M03558:539:GW210131Amp:1:2105:6448:8615 1:N:0:TGCAGCTA+ACTACGGA
GGAACGCGGACGTGATTTGGAACCATTCTGCTTCCATCTTCAAGCATCGGAAGAAGCATATTTTGAAGCCCAATTTTGGAACCGCTAGAAGTGCTCCAGGATGCGTGAAATCGTTCACATTCAAGCCGGCCAATGTGGCAACCAGATAGGAGCCAAGCCAAGGGCGTATTGCGGAGACAGCGATTTGCAGCTGGAGCGGATCAACGTGTACTACAACGAGGAAAATACGTCCCACGTGCCGTGCTGGTCG
+
CCCCCCCCCCCCGGGGGGGGGGHGHHHHHHHHHHHHHHHHHHHHHHHHGGGGGHHHHHHHHHHHHGHHHHHHHHHHHHGHHHGGGGGGHGHHHHHHHHHHHHHHGGGGGHHHGHHHHHHHHHHHHHGGGGGGHHHHHHHHHHHGHHHHHHHHHGHHHGGHHHGGGGGGGHHHGGGGGGGGGGAGGGFGGFGGGGGGGFFFFFFFFFFFFFFFFFFFFFEFFFFFFFFFFFFFFFFFFFFFFFFFFFFFFF
@M03558:539:GW210131Amp:1:2105:18633:8620 1:N:0:TGCAGCTA+ACTACGGA
GGAACGCGGACGTGATTTGGAACCATTCTGCTTCCATCTTCAAGCATCGGAAGAAGCATATTTTGAAGTCCAATTTTGGAACCGCTAGAAGTGCTCCAGGATGCGTGAAATCGTTCACATTCAAGCCGGCCAATGTGGCAACCAGATAGGAGCCAAGGCGTATTGCGGAGACAGCGATTTGCAGCTGGAGCGGATCAACGTGTACTACAACGAGGCTACGAGCGGGACCGTTTGGACAGCTGTTCCGGCC
+
CCCCCDCDDDCDGGGGGGGGGGHGHHHHHHHHHHHHHHHHHHHHHHHHGGGGGHGHHHHHHHHHHGHHHHHHHHHHHHGHHHGGGGGGHHHHHHHHHHHHHHHHGGGGGHHHGHHHHHHHHHHHHHGGGGGGHHHHHHHHGHHGHHHHHGHHHGHHGGHGGGGHHHGGGFCGGHHGGGGGGGGGGGGGGGGGGGGFFFFFFFFFFFFFFFFFFFFFFFFFFFFFFFFFFFDFFFFFFFFFFFFFFFFFFF
@M03558:539:GW210131Amp:1:2105:24709:8642 1:N:0:TGCAGCTA+ACTACGGA
GGAACGCGGACGTGATTTGGAACCATTCTGCTTCCATCTTCAAGCATCGGAAGAAGCATATTTTGAAGCCCAATTTTGGAACCGCTAGAAGTGCTCCAGGATGCGTGAAATCGTTCACATTCAAGCCGGCCAATGTGGCAACCAGATAGGAGCCAAGTTCGGCGTAGGAGGCGTATTGCGGAGACAGCGTATTGCGGAGGAAAATACGTCCCACGTGCCGTGCTGGTCGATTTGGAACCTGGCACTATGG
+
DDDDDDCDDDCCGGGGGGGGGGHGHHHHFHGHHFHHHHHGFHHHGHHHGGGFGHFGHHHHHHHHHGHHHHHHGHFHHHEHHHGGGGGGFHHFGHHGFHHEEFHFGEFFEHFHDGHHHHHHHHHHHHGGGGGFGHHHHFHHGGGCGHFBH0FGH.GHHGHFGGCAAEFDHHGGGEDFGGGGGCGGGGFEFDFFFFFFFFFFDF/BFFFFFFEFFFFEFFFFFFFFFFFFFFFFF0BFFFFFFFFFFFFFFF
@M03558:539:GW210131Amp:1:2105:4322:8698 1:N:0:TGCAGCTA+ACTACGGA
GGAACGCGGACGTGATTTGGAACCATTCTGCTTCCATCTTCAAGCATCGGAAGAAGCATATTTTGAAGCCCAATTTTGGAACCGCTAGAAGTGCTCCAGGATGCGTGAAATCGTTCACATTCAAGCCGGCCAATGTGGCAACCAGATAGGAGCCAAGTTCCTATCCTATTGCGGAGACAGCGATTTGCAGCTGGAGCGGATCAACGTGTACTACAACGAGGCTACGGAGGAAAATACGTCCCACGTGCCG
+
BCCCCCCCCCCCGGGGGGGGGGHGHHHHHHHHHHHHHHHHHHHHHHHHGGGGGHHHHHHHHHHHHGHHHHHHHHHHHHGHHHGGGGGGHHHHHHHHHHHGHFHGGFGGGHHGGHHHHHHHHHHHHHGGGGGGHGFHHHHHGHGGHGFGHHFHHGHHHHHHHHHHHHHHHHHHGGGGGGGHHGGGGGGGGGGEGGGGGGCDBFFFFF?EFFFFFFFFFCFDFFFFFFBDFFFFFFFFFFFFFFFFFFFFFF
@M03558:539:GW210131Amp:1:2105:9476:8711 1:N:0:TGCAGCTA+ACTACGGA
GGAACGCGGACGTGATTTGGAACCATTCTGCTTCCATCTTCGAGCATCGGAAGAAGCATATTTTGAAGCCCAATTTTGGAACCGCTAGAAGTGCTCCAGGATGCGTGAAATCGTTCACATTCAAGCCGGCCAATGTGGCAACCAGATAGGAGCCAAGTTCGGGCGTATTGCGGAGACAGCGATTTGCAGCTGGAGCGGATCAACGTGTACTACAACGAGGCTACCCAGAGGAAAATACGCCCCACGTGCC
+
BBACCCCCCBBCGGGGGGGGGGHGHHHHHHHHHHHHHHHHHHHHGGHHGGGGGHGHHHHHHHHHHGHHHHHHFHHHHHGHHHGGGGGGHHHHHHHHHHHHHHHHGGGGGGHH/GHHHHHHHHHHHHGGGGGGHHHHHHHGHHHGHHHHHHHHHGHGHHHHGGGGGGGGHHHGGDGGGGGGGGGGGGGGGGFFFFFFFFFFFFFFFFFFFFFFFFFFFFFFFFFFFFFFEFFFFFFFFFFFFFFDFFFFFF
@M03558:539:GW210131Amp:1:2105:27331:8731 1:N:0:TGCAGCTA+ACTACGGA
GGAACGCGGACGTGATTTGGAACCATTCTGCTTCCATCTTCAAGCATCGGAAGAAGCATATTTTGAAGTCCAATTTTGGAACCGCTAGAAGTGCTCCAGGATGCGTGAAATCGTTCACATTCAAGCCGGCCAATGTGGCAATCAGATAGGAGCCAAGGGAGGTAATATCCGACGAGCACGGAATCGATGCCAATGCCGGCGTATTGCGGAGACAGCGATTTGCAGCTGGAGCGGATCAACGTGTACTAC
+
BBBBA?ADBBDBGEEGGGFGGGFFHHHGHGCGBFEGCFGAFHHFHGBGGGGGGHHHFFHHBGEHHAGHD5FGGHBFGHGHHHFGCGCEHHHHGFGHFGFEHGFHGEEGGHHHGGHHHHHHHHHHHHGFGDDGHHHHHHHHHHHGHHHHHEGHHGHHFGGEEG<GHHGHHGGGGGGGGGGFGGGGGGGGGGGFFGFFFGGFB@DFFFFFFFFFEFFEBBEFFFFFFFFFFFFB@CD;CFFFFEFFBFFFF
@M03558:539:GW210131Amp:1:2105:24465:8925 1:N:0:TGCAGCTA+ACTACGGA
GGAACGCGGACGTGATTTGGAACCATTCTGCCTCCATCTTCAAGCATCGGAAGAAGCATATTTTGAAGCCCAATTTTGGAACCGCTAGAAGTGCTCCAGGATGCGTGAAATCGTTCACATTCTAGCCGGCCAATGTGGCAACCAGATAGGAGCCAATGGAAGGCCAATGGGAGCCAAAGGAGGAAAATACGTCCCACGTGCCGTGCTGGTCGATTTGGAACCTGGCACTATGGATTCGGTCCGAGCGGG
+
CCCCCCCCCCBCGGGGGGGGGGHGHHHHHHHHHHHHHHHHHHHHHHHHGGGGGHHHHHHHHHHHHGHHHHHHHHHHHHGHHHGGGGGGHHHHHHHHHHHHHHFHGFGFGHHHGHHHHHHHHHHHHHHGGGGGHHHHHHHHHHHGHHHHHHHGHGHHHHHHHHGHHHHHHHGHGGGHHHGHHHGGGGFGGGGGGGGGGGEGGGGGGGFFFFFFFFFFFFFFFFFFFFFFFFFFFFFFFFFFFFFF=DFFF
@M03558:539:GW210131Amp:1:2105:11137:8969 1:N:0:TGCAGCTA+ACTACGGA
GGAACGCGGACGTGATTTGGAACCATTCTGCTTCCATCTTCAAGCATCGGAAGAAGCATATTTTGAAGCCCAATTTTGGAACCGCTAGAAGTGCTCCAGGATGCGTGAAATCGTTCACATTCAAGCCGGCCAATGTGGCAACCAGATAGGAGCCAAGTTGGCGTATTGCGGAGACAGCGATTTGCAGCTGGAGCGGATCAACGTGTACTACAACGAGGAAAATACGTCCCACGTGCCGTGCTGGTCGATT
+
BBBBBBBBBBBBGGGGGGGGGGHGHHHHHHHHHHHHHHHHHHHHHHHHGGGGGHGHHHHHHHHHHGHHHHHHHHHHHHGHHHGGGGGGHHHHHHHHHHHHHHHHGGGGGGHH/FGHHHHHHHHHHHGGDGGGHHHHHHHHHHHGHHHHHFHHHGHHHHHHCHGGGGHHHGGGGGGGGGGGGGGGGGGGGGGGGGGGGFFFFFFFFFFFFFFFFFFFFFBFFFFFFFFFFFFFFFFFFFFFFFFFFFF=EF
@M03558:539:GW210131Amp:1:2105:12929:8979 1:N:0:TGCAGCTA+ACTACGGA
GGAACGCGGACGTGATTTGGAACCATTCTGCTTCCATCTTCAAGCATCGGAAGAAGCATATTTTGAAGCCCAATTTTGGAACCGCTAGAAGTGCTCCAGGGTGCGTGAAATCGTTCACATTCAAGCCGGCCAATGTGGCAACCAGATAGGAGCCAAGTTCGTATACAACGAGGCTACCGGAGGAAAATACGTCCCACGTGCCGTGCTGGTCGATTTGGAACCTGGCACTATGGATTCGGTCCGAGCGGG
+
ABBBBBBBBBBBGGGGGGFGGGHGGHHHHHHHHHHHHHHHHHHHHHHHGGGGGHHHHHHHHHHHHGHHHHHHHHHHHHGHHHGGGGGGHHHHHHHHHHHHGHGGGGGGGHHH/FHHHHHHHHHHHHGGGGGGHHHHHHHHHHHGHHHHHHHHHGHHHHHHGGHHHHHHHGGGGGHHHHGGGGFGGFGGGGGGGGGGGGGFFFFFFFFFFFFFFFFFFFFFFFFFFFFFFFFFEFFFFFFEFFF?BFFFA
@M03558:539:GW210131Amp:1:2105:5942:9005 1:N:0:TGCAGCTA+ACTACGGA
GGAACGCGGACGTGATTTGGAACCATTCTGCTTCCATCTTCAAGCATCGGAAGAAGCATATTTTGAAGCCCAATTTTGGAACCGCTAGAAGTGCTCCAGGATGCGTGAAATCGTTCACATTCAAGCCGGCCAATGTGGCAACCAGATAGGAGCCAAGTTCGGGCGTATTGCGGAGACAGCGATTTGCAGCTGGAGCGGATCAACGTGTACTACAACGGAGGAAAATACGTCCCACGTGCCGTGCTGGTCG
+
ABBBBBBBBBBBGGGGGGGGGGHGHHHHHGHHHHHHHHGHHHHHHHHHGGGGGHHHHHHHHHHHHGHHHHHHHHHHHHGHGHFGGGGGFHFHHHHHHHHHHGHHGGGGGHHHDHHHHHHGHHHHHHGGGCGGHHGHGFHHHHGGHFHHHHHHHGFHHHGHGGGCGCGGHHHGGDGGGGGGGGGGGGGGFGGFFGFFFCFFFFFFFEFFFFFFFFFFFADFFDFFBFFFFFFFFFFFFFFFFFFFEBFFFF
@M03558:539:GW210131Amp:1:2105:8549:9044 1:N:0:TGCAGCTA+ACTACGGA
GGAACGCGGACGTGATTTGGAACCATTCTGCTTCCATCTTCAAGCATCGGAAGAAGCATATTTTGAAGCCCAATTTTGGAACCGCTAGAAGTGCTCCAGGATGCGTGAAATCGTTCACATTCAAGCCGGCCAATGTGGCAACCAGATAGGAGCCAAGTTGGGCGTATTGCGGAGACAGCGATTTGCAGCTGGAGCGGATCAACGTGTACTACAACGAGGCGGGACCGTTTGGACAGCTGTTCCGGCCGG
+
CBCCCCCCCCCCGGGGGGGGGGHGHHHHHHHHHHHHHHHHHHGHHHHHGGFGGHHHHHHHHHHHHFHHHHHEGHHHHHGHHHGGGGGGHHHHHHHHHHHHHGHHGEGGGHHH/GGHHHHHHHHHHHGGGGGGHHHHHHHHGHHGHHHHFGHHHGHHFHHHFGHGDGFHHHGGGCGGGGGGGGGGGGGGGGGGGGGGFFFDFFFFFFFFFFFFFFFFFFFFFFFF-DDDDF.::FFEFFFFFFFF;-@>F
@M03558:539:GW210131Amp:1:2105:22805:9049 1:N:0:TGCAGCTA+ACTACGGA
GGAACGCGGACGTGATTTGGAACCATTCTGCTTCCATCTTCAAGCATCGGAAGGAGCATATTTTGAAGCCCAATTTTGGAACCGCTAGAAGTGCTCCAGGATGCGTGAAATCGTTCACATTCAAGCCGGCCAATGTGGCAACCAGATAGGAGCCAAGGAGGCGTATTGCGGAGGCAGCGATTTGCAGCTGGAGCGGATCAACGTGTACTACAACGAGGAGGAAAATACGTCCCACGTGCCGTGCTGGTCG
+
CDEEECDCCCBCGGGGGGGGGGHGHHHHHHHHHHHHHHHHHHHHHHHHGGGGGGHHHHHHHHHHHGHHHHHHHHHHHHGHHHGGGGGGHHHHHHHHHHHHHHHHGGGGGHHHGHHHHHHHHHHHHHGGGGGGHHHHHHHHHHHGHHHHHHHHHGHHHGHEGFGGGGHHHGGGGGGGGGGGGGGGGGFGGGGGGFFFAFFFFFFFFFFHFFFFFFFFFFFFFFFFFFFFFFFFFFFFFFF?CFFFFFFFFF
@M03558:539:GW210131Amp:1:2105:3495:9055 1:N:0:TGCAGCTA+ACTACGGA
GGAACGCGGACGTGATTTGGAACCATTCTGCTTCCATCTTCAAGCATCGGAAGAAGCATATTTTGAAGCCCAATTTTGGAACCGCTAGAAGTGCTCCAGGATGCGTGAAATCGTTCACATTCAAGCCGGCCAATGTGGCAACCAGATAGGAGCCAAGTATTGCGGAGACAGCGATTTGCAGCTGGAGCGGATCAAGGTGTACTACAACGAGCGGGACCGTTTGGACAGCTGTTCCGGCCGGATAATTTTG
+
CCCCCCCCCCCCGGGGGGGGGGHGHHHHHHHHHHHHHHHHHHHHHHHHGGGGGHHHHHHHHHHHHGHHHHHHHHHHHHGHHHGGGGGGHHHHHHHHHHHGHHHHGGGGGHHHGHHHHHHHHHHHHHGGGGGGHHHHGHHHHHHGHGHHHHHHHGHHHHHHHHHGGGGGGHHHGGHHGGGGGGGGGGGGG?-BGGGGGFFFFFFFFFFFFFFFFFFFFFFFFFFFFFFFFFBFFFFFFFFFFFFDFFFFFF
@M03558:539:GW210131Amp:1:2105:22925:9100 1:N:0:TGCAGCTA+ACTACGGA
GGAACGCGGACGTGATTTGGAACCATTCTGCTTCCATCTTCAAGCATCGGAAGAGGCATATTTTGAAGCCCAATCTTGGAACCGCTAGAAGTGCTCCAGGATGCGTGAAATCGTTCACATTCAAGCCGGCCAATGTGGCAACCAGATAGGAGCCAAGTTCGCGTATTGCGGAGACAGCGATTTGCAGCTGGAGCGGATCAACGTGTACTACAACGAGGAAAATACGTCCCACGTGCCGTGCTGGTCGATT
+
BBCCCBCBBCBCGGGGGGGGGGHGHHHHHHHGHHHHHHHHHHGHHHHHGGGGGHGHGGHHHHHHHGHHHHHHHHHHHHHHHHGGGGGGHHHHHHHHHHHHHHHHGGGGGHHHGHHHHHHHHHHHGHGGDGGGHHHHHGHHHHHGHHHHHGHHHGBCHHHHGGGGCGHHGG-D:BGGGGGGGGGGGGBBBFFFGGGFFFFFFFFFFFFFFFFFFFFFFABBFFFFFFFFFFFFFFFFFFFFFFFFFFFCEF
@M03558:539:GW210131Amp:1:2105:5650:9175 1:N:0:TGCAGCTA+ACTACGGA
GGAACGCGGACGTGATTTGGAACCATTCTGCTTCCATCTTCAAGCATCGGAAGAAGCATATTTTGAAGCCCAATTTTGGAACCGCTAGAAGTGCTCCAGGATGCGTGAAATCGTTCACATTCAAGCCGGCCAATGTGGCAACCAGATAGGGCGTATTGCGGAGACAGCGATTTGCAGCTGGAGCGGATCAACGTGTACTACAACGGAGGAAAATACGTCCCACGTGCCGTGCTGGTCGATTTGGAACCTG
+
B?ABAABBBBBBEGGGGGGGGGHGHHHHHHG5FFHHHHHHHHFFHHHHGGGGGAGFHHHHHHHHHGHHHHHHHHHGHHGGHHGGGGGGHHHHGHHHHHHHHHGHGGGGGHHHFHHHHHHHHHHHHHGGGGGGHHGHHHGHHHHGHFHHHHHHGGGGHHHGGCCGGHFHGGGGGGGGGGGFFGGGGGGGGGGFFFFFFFFFFFFFFFDFFFFFFFFFFFFFFFFFFFFFFFFFFFFFFFFFFFFFFFFFFF
@M03558:539:GW210131Amp:1:2105:18847:9197 1:N:0:TGCAGCTA+ACTACGGA
GGAACGCGGACGTGATTTGGAACCATTCTGCTTCCATCTTCAAGCATCGGAAGAAGCATATTTTGAAGCCCAATTTTGGAACCGCTAGAAGTGCTCCAGGATGCGTGAAATCGTTCACATTCAAGCCGGCCAATGTGGCAACCAGATAGGAGCCAAGTTCTTGGCGTATTGCGGAGACAGCGATTTGCAGCTGGAGCGGATCAACGTGTACTACAACGAGGCTACCCGGAGGAAAATACGTCCCACGTGC
+
CCCCCCCCCCCCGGGGGGFGCGHGHHHHHHHHHHHHHHHHHHHHHHHHGGGGGHHGHHHHHHHHHGHHHHHHHHHHHHGHHHGGGGGGHHHHHHHHHHHHHHHHGGGGGHHHGHHHHHHHHHHHHHGGGGGGHHHHHHHHHHHGHHHHHHHHHGHHHHHGHHHEHGGGGHHHGGGGGGGGGGAFGGGGGGGGGGGGGGAAAFFFFFFFFFFFFFFFFFFFFFFFFFFFFFFFFFFFFFFFFFFFFFFFFF
@M03558:539:GW210131Amp:1:2105:12378:9223 1:N:0:TGCAGCTA+ACTACGGA
GGAACGCGGACGTGATTTGGAACCATTCTGCTTCCATCTTCAAGCATCGGAAGAAGCATATTTTGAAGCCCAATTTTGGAACCGCTAGAAGTGCTCCAGGATGCGTGAAATCGTTCACATTCAAGCCGGCCAATGTGGCAACCAGATAGGAGGTAATATCCGACGAGCACGGAATCGATGCCACGGAATCGATGGCGTATTGCGGAGACAGCGATTTGCAGCTGGAGCGGATCAACGTGTACTACAACGG
+
CCCCCCCCCCCCGGGGGGGGGGHGHHHHHHHHHHHHHHHHHHHHHHHHGGGGGHGHHHHHHHHHHGHHHHHHHHHHHHGHHHGGGGGGHHHHHHHHHHHHHHHHGEGGGHHH?GHHHHHHHHHHGHGGGGGGHHHHHHHHHHHGHHHHHHHHDEHHHHHHHGGGGGGGGHGGGGGGGGGGGGGGGGGGGGGGGGGGGFFFFFFFFFFFFFFFFFFFFFFFFFFFFFFFFFFFFFFFFFABFFFFFFFFFF
@M03558:539:GW210131Amp:1:2105:11723:9226 1:N:0:TGCAGCTA+ACTACGGA
GGAACGCGGACGTGATTTGGAACCATTCTGCTTCCATCTTCAAGCATCGGAAGAAGCATATTTTGAAGCCCAATTTTGGAACCGCTAGAAGTGCTCCAGGATGCGTGAAATCGTTCACATTCAAGCCGGCCAATGTGGCAACCAGATAGGAGCCAAGGCTACCGGAGGAAAATACGTCCCACGTGCCGTGCTGGTCGATTTGGAACCTGGCACTATGGATTCGGTCCCGAGCGGGACCGTTTGGACAGCT
+
CC@BCABCCCCCGGGGGGGGGGHGHHHHHHHHHHHHHHHHHHHHHHHHGGGGGHHHHHHHHHHHHGHHHHHHHHHHHHGHHHGGGGGGHHHHHHHHHHHHHHHHGGGGGHHH?GHHHHHHHHHHHHGGGGGGHHHHHHHHHHHGHHHHHHHHHGHHHGHHHHHGGGGGGHCGHHHHHHGGGGGGEGGGGGGGGGGGGGGFFFFFFFFFFFFFFFFFFFFFFFFFFFFFFFFFFDFCFFADFF9EFFFFFF
@M03558:539:GW210131Amp:1:2105:6104:9266 1:N:0:TGCAGCTA+ACTACGGA
GGAACGCGGACGTGATTTGGAACCATTCTGCTTCCATCTTCAAGCATCGGAAGAAGCATATTTTGAAGCCCAATTTTGGAACCGCTAGAAGTGCTCCAGGATGCGTGAAATCGTTCACATTCAAGCCGGCCAATGTGGCAACCAGATAGGAGCCAAGGAGGTAATATCCGACGAGCACGGAATCGATGCCACCGCCGGAGGAAAATACGTCCCACGTGCCGTGCTGGTCGATTTGGAACCTGGCACTATG
+
BBCCCCCCCCCCGGGGGGGGGGHGHGHHHHHHHHHHHHHHHHHHHFHHGGGGGHHHHHHHGHHHHGHHHHHHHHHHHHGHHHGGGGGGHGHHHHHHHHHHHHHHGFGGGHHHGHHHHHHHHHHHHHGGGGGGGHHHHHHHHHHGHHHHHHHHHGHHHGHHGFHHHHGHHGGGGGGGGGGGGGGGGFGGGGFGGGGGFFFFFFBFFFFFFFFFFFFFFFFFFFFFFFFFFFFFFFFFFFFFFFFFFFFFFF
@M03558:539:GW210131Amp:1:2105:25240:9269 1:N:0:TGCAGCTA+ACTACGGA
GGAACGCGGACGTGATTTGGAACCATTCTGCTTCCATCTTCAAGCATCGGAAGAAGCATATTTTGAAGCCCAATTTTGGAACCGCTAGAAGTGCTCCAGGATGCGTGAAATCGTTCACACTCAAGCCGGCCAATGTGGCAACCAGATAGGAGCCAAGTAGCGTATTGCGGAGACAGCGATTTGCAGCTGGAGCGGATCAACGTGTACTACAACGAGGCGGGACCGTTTGGACAGCTGTTCCGGCCGGAT
+
BBCCCCDCCCCCGGGGGGGGGGHGHHHHHHHHHHHHHHHHHHHGHHHHGGGGGHHHHHHHHHHHHGHHHHHHHHHHHHGHHHGGGGGGHHHHHHHHHHHGHFHHGGGGGHHHGHHHHHHHHHHHHHGGGGGGHHHHHHHHHHHGHGHHHHHGHGHHHHHHHGEFGHHHGGGGGGHGGGGGGGGGGGGGGGGGGGGGFFFFFFFFFFFFFFFFFFFFFFFF@-;DDDFFAFBBBEEFBFFBFFF-@BD-;
@M03558:539:GW210131Amp:1:2105:14161:9293 1:N:0:TGCAGCTA+ACTACGGA
GGAACGCGGACGTGATTTGGAACCATTCTGCTTCCATCTTCAAGCATCGGAAGAAGCATATTTTGAAGCCCAATTTTGGAACCGCTAGAAGTGCTCCAGGATGCGTGAAATCGTTCACCGATGCCACCGTCCCACGTGCCGTGCTGGTCGATTTGGAACCTGGCACTATGGATTCGGTCCGAGCGGGACCGTTTGGACAGCTGTTCCGGCCGGATAATTTTGTGTTCGGTCAATCTGGCGCCGGCAACA
+
BCCBCCCCCCCCGGGGGGGGGGHGHHHHHHHHHHHHHHHHHHHHHHHGGGGGGHGHHHHHHHHHHGHHHHHHHHHHHHGGHHGGGGGGHHHHHHHHHHHHHHHHGGGGGHHHGHHHHHHGGGGGHHHHGHGGGHHGHGHHGGGGGHGHHGGFHGHFHHHGHHHHFHHGHHHGHHHGHGGGGDCGGGGBDFFFFFFAFFFFFFFFFFFFFFFFFFFFFFFFFFFFFFFFFFFFFFFFFFFFFFFFFFFFF
@M03558:539:GW210131Amp:1:2105:9931:9311 1:N:0:TGCAGCTA+ACTACGGA
GGAACGCGGACGTGATTTGGAACCATTCTGCTTCCATCTTCAAGCATCGGAAGAAGCATATTTTGAAGCCCAATTTTGGAACCGCTAGAAGTGCTCCAGGATGCGTGAAATCGTTCACATTCAAGCCGGCCAATGTGGCAACCAGATAGGAGCCAAGTTCGATGCCACGCGGGCGTATTGCGGAGACAGCGATTTGCAGCTGGAGCGGATCAACGTGTACTACAACGAGACTACCGGAGGAAAATACGTC
+
BCBCCCCCBBCCGGGGGGGGGGHGHHHHHHHHHHHHHHHHHHHHHHHHGGGGGHHHHHHHHHHHGGHHHHHHHHHHHHGHHHGGGGGGHHHHHHHHHHHHHHHHGGGGGHHH<GHHHHHHHHHHHHGGGGGGHHHHHHHGFGGGHHHHHHHHHGHHHHHHGHHHGHHHGGGGGGGGGGGGGGGFFFFFFFFFFFFFFFFFFFFFFFFFAFFFFFFAFFFFFFFFFFFFFFFFFFFFFFFFFFFFFFFFFF
@M03558:539:GW210131Amp:1:2105:12264:9339 1:N:0:TGCAGCTA+ACTACGGA
AGAACGCGGACGTGATTTGGAACCATTCTGCTTCCATCTTCAAGCATCGGAAGAAGCATATTTTGAAGCCCAATTTTGGGACCGCTAGAAGTGCTCCAGGATGCGTGAAATCGTTCACATTCAAGCCGGCCAATGTGGCAACCAGATAGGAGCCAAGTTCTGGCGTATTGCGGAGACAGCGATTTGCAGCTGGAGCGGATCAACGTGTACTACAACGGAGGAAAATACGTCCCACGTGCCGTGCTGGTCG
+
A?AAA?ABD@DBGGGGGGGFGGHGHHHHHHHHGGHFGHGHHHHHHGHHGGGEGHGHHGHDHHHHFAGHHFFHHHHHHH??FGGGGGG/GGGFHEHHHFHGHGHFCEEGEFHH/?GGGHHHHHHHFF/B/CGGH1<GH1GGFF<FCFFFF0<GHGCCGGGHHHHH-:@EHC0::@C?EFBE-9EEEFGGGGFBBF9/BF;BFFFFD?ABFFFFFFFBDB?ABFF/FFFFEFFFFFFAEFFEFFDFF/9;9-
@M03558:539:GW210131Amp:1:2105:6413:9408 1:N:0:TGCAGCTA+ACTACGGA
GGAACGCGGACGTGATTTGGAACCATTCTGCTTCCATCTTCAAGCATCGGAAGAAGCATATTTTGAAGCCCAATTTTGGAACCGCTAGAAGTGCTCCAGGATGCGTGAAATCGTTCACATTCAAGCCGGCCAATGTGGCAACCAGATAGGAGCCAAGTTAGCGTATTGCGGAGACAGCGATTTGCAGCTGGAGCGGACCAACGTGTACTACAACGAGGCAACGAGGAAAATACGTCCCACGTGCCGTGCT
+
CCCCCCCBBCCCGGGGGGGGGGHGHHHGHHHHHHHHHGHHHHHHGHHHGGGGGHHHHHHHHGHHHGGHHHHHHHHHHHGHHHEGGGGGHGGFGFEHHHHHHFHHGGGGGHGHGFHHHHHHHHHHHHGGGGGGHHHHGHGHGGGGHGFHHGHHHGHHGHHHHHGEFGHHHGGGGGGHHGFDGGGGGGGGGFFGGGGGCFFFFFFEEBFFFFFFFFFEFFFFFFFFFFFFFFFFFFFFFFFFFFFFFF.-DF
@M03558:539:GW210131Amp:1:2105:19464:9452 1:N:0:TGCAGCTA+ACTACGGA
GGAACGCGGACGTGATTTGGAACCATTCTGCTTCCATCTTCAAGCATCGGAAGAAGCATATTTTGAAGCCCAATTTTGGAACCGCTAGAAGTGCTCCAGGATGCGTGGAATCGTTCACATTCAAGCCTATTGAGACAGCGATTTGCAGCTGGAGCGGATCAACGTATACTACGGAGGAAAATACGTCCCACGTGCCGTGCTGGTCGATTTGGAACCTGGCACTATGGATTCGGTCCGAGCGGGACCGTTT
+
AAAB?ABBDBBDFGGGGGCGGGHEHHHHHCFHHHFFEFFHHHHHHGHHGGG1EHFHHFHGHHGFHAGGFCGHGHHHHFGGHHEEGGGGFEHFEHGDGGEFGFHFGEEEDHHHHHEGCHHGHHHHFHGHHHHEHFACHCCCGHGGGDHGCGFHHHHGGGGGHHFGEHBCCCFHGCEGGDGGGGGGGGFEDFFGG.A.BG?EEGFFFB?FFFFFFFFFFFAAFFFFFFFFFFFFFEFBBF>-;@B>>DBD?F
@M03558:539:GW210131Amp:1:2105:8037:9475 1:N:0:TGCAGCTA+ACTACGGA
GGAACGCGGACGTGATTTGGAACCATTCTGCTTCCATCTTCAAGCATCGGAAGAAGCATATTTTGAAGCCCAATTTTGGAACCGCTAGAAGTGCTCCAGGATGCGTGAAATCGTTCACATTCAAGCCGGCCAATGTGGCAACCAGATAGGAGCCAAGTAATAGGGAGGTAATATCCGACGAGCACGGAATCGATGCCACCGGAGGAAAATACGTCCCACGTGCCGTGCTGGTCGATTTGGAACCTGGCAC
+
BAACCCCDCCCCGGGGGGGGGGHGHHHHHHHHHHHHHHHHHHHHHHHHGGGGGHHHHHHHGHHHHGHHHHHHHHHHHHGHGHGGGGGGHHHHHHHHHHHHHHHHGFGGGHHHGHHHHHHHHHHHHHGGGGGGHHHHHHHHHHHGHHHHHHHHHGHHHHHHHHHHHHGGEHHHHHHHGGGGGGGGGGGGGGGGGGHGGGGGGFFFFFFFFFFFFFFFFFFFFFFFFFFFFFFFFFFFFFFFFFFFFFFFFF
@M03558:539:GW210131Amp:1:2105:21755:9506 1:N:0:TGCAGCTA+ACTACGGA
GGAACGCGGACGTGATTTGGAACCATTCTGCTTCCATCTTCAAGCATCGGAAGAAGCATATTTTGAAGCCCAATTTTGGAACCGCTAGAAGTGCTCCAGGATGCGTGAAATCGTTCACATTCAAGCCGGCCAATGTGGCAACCAGATAGGAGCCAAGTCGGAGGTAATATCCGACGAGCACGGAAAGCGATTTGCAGCTGGAGCGGATCAACGTGTACTACAACGAGGCTAAAATACGTCCCACGTCG
+
CDCDDCCDCDDDGGGGGGGGGGHGHHHHHHHHHHHHHHHHHHHHHHHHGGGGGHHHHHHHHHHHHGHGHHHHHHHHHHGHHHGGGGGGHHHHHHHHHHHHHHHHGGGGGHHHGHHHHHHHHHHHHHGGCGGGHHHHHHHHHHHGHHHHHHHHHGHHHGHDGGGCGHHHHHHHGGGGGGGGGGGGGGFGDGGGGGFFFFFFFFFFFFFFFFFFFFFFFFFFFFFFFFFFFFFFFFFFFFFFFFFFFFFF
@M03558:539:GW210131Amp:1:2105:27686:9507 1:N:0:TGCAGCTA+ACTACGGA
GGAACGCGGACGTGATTTGGAACCATTCTGCTTCCATCTTCAAGCATCGGAAGAAGCATATTTTGAAGCCCAATTTTGGAACCGCTAGAAGTGCTCCAGGATGCGTGAAATCGTTCACATTCAAGCCGGCCAATGTGGCAACCAGATAGGAGCCAAGTTCGGAGGAAAATACGTCCCACGTGCCGTGCTGGTCGATTTGGAACCTGGCACTATGGATTCGGAGCGGGACCGTTTGGACAGCTGTTCCGGC
+
BBABBBBBBDBBGGGGGGGGGGHGFHHHGFHHHHHHHFHHHFFHGHHHGGGGGHHHHGHFHHHHGFHHHFHHFFHHHHFHHHGGEGGGFHHGHHHHHGHHHHHHGEEGGHHHGHHHHHHHHHHHHHGGGCGGHHHHHDHFCFCFEAFGHGHFFGEGHHDHEGDGFD/GHHGHHGFCECGGEEGGGDGGFFGF0BAEGGFGGBFAFFEFBFFFFFFFFEBAFDFFFFFB-DBD.FDFFFFEFFF;9FFFFB
@M03558:539:GW210131Amp:1:2105:3369:9517 1:N:0:TGCAGCTA+ACTACGGA
GGAACGCGGACGTGATTTGGAACCATTCTGCTTCCATCTTCAAGCATCGGAAGAAGCATATTTTGAAGCCCAATTTTGGAACCGCTAGAAGTGCTCCAGGATGCGTGAAATCGTTCACATTCAAGCCGGCCAATGTGGCAACCAGCTAGGAGCCAAGTTGTATTGCGGAGACAGCGATTTGCAGCTGGAGCGGATCAACGTGTACTACAACGAGGCTAAATAGGAGGAAAATACGTCCCACGAGCCGTGC
+
B@ABAA?DBBBBGGFGGGFGG5FFGGHGHF5F5DFEEB5GGFHHH2GGA1A1BC3GHHHBFG5F51BBF??EHGHHHH?CFFCE?E@1GGHFHHHG3?F3/BG2EEGG/?GHA?C?BGGFHHHBDG<B/@D@GCFDHBG0FCFCE.1<G<CG.<G/<DDFHFFD0DA?@:-EHFGFCFA90FBF/9C/..;B-9-@FFFF..BBFF9BFFF;?.-;EF/BFF//9FBDBF99FF.9FADF?9--9B>AF?
@M03558:539:GW210131Amp:1:2105:22637:9582 1:N:0:TGCAGCTA+ACTACGGA
GGAACGCGGACGTGATTTGGAACCATTCTGCTTCCATCTTCAAGCATCGGAAGAAGCATATTTTGAAGCCCAATTTTGGAACCGCTAGAAGTGCTCCAGGATGCGTGAAATCGTTCACATTCAAGCCGGCCAATGTGGCAACCAGATAGGAGCCAAGTATTGCGTATTGCGGAGACAGCGATTTGCAGCTGGAGCGGATCAACGTGTACTACAACGAGGCTACCCGGAGGAAAATACGTCCCACGTGCCG
+
CCCCCCCCCBCCGGGGGGGGGGHGHHHHHHHHHHHHHHHHHHHHHHHHGGGGGHHHHHHHHHHHHGHHHHHHGHHHHHGHHHGGGGGGHHHHHHHHHHHHHHHHGGGGGHHHGHHHHHHHHHHHHHGGCGGGHHHHHGHHHHHGHHHHHHHHHGGFHHHHHHHCGGGHHHGGGGCGHHGGGGGGGGBFGGGGAFGGGFFFFFFFEFFFFFFFFFFFFDDFFFFFFFFDFFFFFFFFFFFFFFFFAEEFFF
@M03558:539:GW210131Amp:1:2105:8110:9603 1:N:0:TGCAGCTA+ACTACGGA
GGAACGCGGACGTGATTTGGAACCATTCTGCTTCCATCTTCAAGCATCGGAAGAAGCATATTTTGAAGCCCAATTTTGGAACCGCTAGAAGTGCTCCAGGATGCGTGAAATCGTTCACATTCAAGCCGGCCAATGTGGCAACCAGATAGGAGCCAAGTTGCGGAGTATTGCGGAGACAGCGATTTGCAGCTGGAGCGGATCAACGTGTACTACAACGAGGCTAGAGCGGGACCGTTTGGACAGCTGTTCC
+
BBCBCCCCCCCCGEGGGGGGGGHGHHGHHHHHHHHHHHHHHHHHHHHGGGGGGHHHHHHHHHHHHGHHHHHHHHHHGHGHHHGGFGGGHHGHHHHHHHHHHGHHGEEGGHHHGFHHHHHHHHGHHHGGBFGGHHHHHHHHHHHGHHHHGHHHHGHHHGHFHGG<@FHHHHHGGCBCGGGGGGGGGGGGGGGGGGGGGFFFFFFFFFFFFFFFFFFFFFFFFFFFFFFFFF@DFDADFFFFFFEFFFFFFF
@M03558:539:GW210131Amp:1:2105:5494:9619 1:N:0:TGCAGCTA+ACTACGGA
GGAACGCGGACGTGATTTGGAACCATTCTGCTTCCATCTTCAAGCATCGGAAGAAGCATATTTTGAAGCCCAATTTTGGAACCGCTAGAAGTGCTCCAGGATGCGTGAAATCGTTCACATTCAAGCCGGCCAATGTGGCAACCAGATAGGAGCCAAGTGTACTACACGGGACCGTTTGGACAGCTGTTCCGGCCGGATAATTTTGTGTTCGGTCAATCTGGCGCCGGCAACAATTGGGCCAAGGGACATT
+
BBBBBBADBBBBGGFFFGGGGGHGHFHHHHFHGHHHHHFDGFHH3GHHEEFGGHHHHHHGEBGHFFFGHFGGGHHGHHGGFHGGGGGGHFHHHHHHHHHFGFFGGEEGGHHHGHHHHHHHHHHHHHGGGGGGHHHHHHGHHHHEHGHGGHHHHGHHHGHHDGHHHGHGGGGGGGGGHGGGGGGGGGGGGGEGGGGG=D?FFFFFFFFFFFFFEFFFFFFFFFFFFFFFFFFFFFFFFFFFAAFFFEEEFF
@M03558:539:GW210131Amp:1:2105:9606:9691 1:N:0:TGCAGCTA+ACTACGGA
GGAACGCGGACGTGATTTGGAACCATTCTGCTTCCATCTTCAAGCATCGGAAGAAGCATATTTTGAAGCCCAATTTTGGAACCGCTAGAAGTGCTCCAGGATGCGTGAAATCGTTCACATTCAAGCCGTGGGAGGTAATATCCGACGAGCACGGAATCGATGCCACCGGAGGAAAATACGTCCCACGTGCCGTGCTGGTCGATTTGGAACCTGGCACTATGGATTCGGTCCGAGCGGGACCGTTTGGAC
+
CBCCCCCCCCCCGGGGGGGGGGHGHHHHHHHHHHHHHHHHHHHHHHHHGGGGGHHHHHHHHHHHHGHHHHHHHHHHHHGHHHGGGGGGHHHHHHHHHHHHHHHHGGGGGHHH<GHHHHHHHHHHHHGGGGGGHGGGHDGHHHHGGGGGGGGHGCGGGHGHHHGHHHHGGGGGGGGGGGGGFGGGGGGFGGGFFFFFFFFFFFFFFFFFFFFFFFFFFFFFFFFFFFFFFFFFDFFFBFAFFFFFFBEFF
@M03558:539:GW210131Amp:1:2105:9607:9731 1:N:0:TGCAGCTA+ACTACGGA
GGAACGCGGACGTGATTTGGAACCATTCTGCTTCCATCTTCAAGCATCGGAAGAAGCATATTTTGAAGCCCAATTTTGGAACCGCTAGAAGTGCTCCAGGATGCGTGAAATCGTTCACATTCAAGCCGGCCAATGTGGCAACCGGATAGGAGCCACCGGAGGAAGATACGTCCCACGTGCCGTGCTGGTCGATTTGGAACCTGGCACTATGGATTCGGTCCGAGCGGGACCGTTTGGACAGCTGTTCCGG
+
BBCCCCCCCCCCGGGGGGGFFGHGHHHHHHHHHHHHHHHHHHHHHHHHGGGGGGHHHHHHHHHHHGHHHHHHHHHHHHGHHHGGGGGGHHHHHHHHHHHHHHHHGFGGGHHH/GGHHHHHHHHHHHGGGGGGHHHHHEHHHHHGGGGGHHHHHGHHHGGGGGGHGHHHHGHGGGGGGGGGGGEGGGGGFGGGGFFFFFFFFFFFFFFFFFFFFFFFFFFFFFFFFFFFFFFFFFFFEFFFFFFFFFFFFF
@M03558:539:GW210131Amp:1:2105:15490:9852 1:N:0:TGCAGCTA+ACTACGGA
GGAACGCGGACGTGATTTGGAACCATTCTGCTTCCATCTTCAAGCATCGGAAGAAGCATATTTTGAAGCCCAATTTTGGAACCGCTAGAAGTGCTCCAGGATGCGTGAAATCGTTCACATTCAAGCCGGCCAATGTGGCAACCAGATAGGAGCCAAGTTCTGGCGTATTGCGGAGACAGCGATTTGCAGCTGGAGCGGATCAACGTGTACTACAACGAGGCTAGGAGGAAAATACGTCCCACGTGCCGTG
+
BB@BBBBBBBBBGGGGGGGGGGHGHHHHHHHHHHHHHHHHHHHHHHHHGGGGGHHHHGHHHHHHHGHHHHHHHHHHHHGHHHGGGGGGHHHHHHHHHHHHHHHHGGGGGHHHGHHHHHHHHHHHFHGGGGGGHHHHHHHGHHHGHGHHHFHHHGCGHHHHHHBHGEFFHGGGCFGGGGGGG?GGGFGBCFGFFFGGGGFFFF/BDFFFFFFFFFFFFEFFFFFFFFFFFFFFFFFFFF?DFFDFFFFCFF
@M03558:539:GW210131Amp:1:2105:16516:9906 1:N:0:TGCAGCTA+ACTACGGA
GGAACGCGGACGTGATTTGGAACCATTCTGCTTCCATCTTCAAGCATCGGAAGAAGCATATTTTGAAGCCCAATTTTGGAACCGCTAGAAGTGCTCCAGGATGCGTGAAATCGTTCACATTCAAGCCGGCCAATGTGGCAACCAGATAGGAGCCAAGTATCCGACGAGCACGGAATCGATGCCACCGAGCGATTTGCAGCTGGAGCGGATCAACGTGTACTACAACGGAGGAAAATACGTCCCACGTGCC
+
BBBBBBBBBBBBGGGGGGGGGGHGHHHHHHHHHHHHHHHHHHHHHFHHGGGGGHHHHFHHHHHHHFHHHHHGHHHHHHGFHHGGGGEGHHHHHHHHHHHHHGHHGGGGGHHHGHHHHHHHHHHGHHGGCGGFHHHHHHHEGGGEHHHHHGGHHGH/GHHHHHGDGGGGGGHGGGEFGGAE0EGGGGGGDFGBGFFFFFFFFFFFFFFFFCFFFFFFFFFFFFFFBFFFFFFBFEFFFFFFFFFFFFAEFF
@M03558:539:GW210131Amp:1:2105:25079:9912 1:N:0:TGCAGCTA+ACTACGGA
GGAACGCGGACGTGATTTGGAACCATTCTGCTTCCATCTTCAAGCATCGGAAGAAGCATATTTTGAAGCCCAATTTTGGAACCGCTAGAAGTGCTCCAGGATGCGTGAAATCGTTCACATTCAAGCCGGCCAATGTGGCAACCAGATAGGAGCCAAGGAGGAAAATACGTCCCACGTGCCGTGCTGGTCGATTTGGAACCTGGCACTATGGATTCGGTAGCGGGACCGTTTGGACAGCTGTTCCGGCCGG
+
BBBABA??D2D@FFGGGGGGGGHFHHHGHGHHHGHCHGHHHHHHHHGHGGGGGHHHGGHHHHHHDFHG3CHGGFGHHHGGHHGGGGFGBGFHG4FFHHHFFGFFEGEGGGHGDGHCHHHHHHBHFH/////><<<FD1GHGFFF.0FF<CHGHG0<.<GGDGBF<=GFAG.::GC@:GC:@.9CECFFGG-9CEB9/;CEF.9ABB9/BF9F/BFF?;9AB>@;DFFFFBFDEF/9A.FFFFF/.@->FF
@M03558:539:GW210131Amp:1:2105:28428:9950 1:N:0:TGCAGCTA+ACTACGGA
GGAACGCGGACGTGATTTGGAACCATTCAGCCTCAATCTTCAAGCATCGGAAGAAGCATATTTTGAAGCCCAATTTTGGAACCGCTAGAAGTGCTCCAGGATGCGTGAAATCGTTCACATTCAAGCCGGCCAATGTGACAACCAGATAGGAGCCAAGTCCGCGTATTGCGGAGACAGCGATTCGCAGCTGGAGCGGATCAACGTGTACTACAACGAGGCTACCCGGAGGAAAATACGTCCCACGTGCCGT
+
BCCCDCDCCCCCGGGGGGGGGGHGHHHH55D3BB3BFGHHHHHHHFHHGGGGGHHHHHHHHHHHHGHHHHHHHHHHHHGHHHGGGGGGHHHHHHHHHHHHHHHHGGGGGHHHGHHHHHHHHHHGHHGGGGGGHHHHHHHHHHGGHGHHHEGHHGHHHHHHGGGGGGHHHGGGGGGGGGGGGGHGGGGGGGGGGFFFAFFFEFFFFFFFFFFFFFFFFFFFFFFFFFAAFFFFFFFFFFFFFFFFFFFFFF
@M03558:539:GW210131Amp:1:2105:24867:9975 1:N:0:TGCAGCTA+ACTACGGA
GGAACGCGGACGTGATTTGGGACCATTCTGCTTCCATCTTCAAGCATCGGAAGAAGCATATTTTGAAGCCCAATTTTGGAACCGCTAGAAGTGCTCCAGGATGCGTGAAATCGTTCACATTCAAGCCGGCCAATGTGGCAACCAGATGGGAGCGTATTGCGGAGACAGCAATTTGCAGCTGGAGCGGATCAACGTGTACGGAGGAAAATACGTCCCACGTGCCGTGCTGGTCGATTTGGAACCTGGCACT
+
BCCCCCCCBBBCGGGGGGGGGGHGHHHHHHHHHHHHHHHHHHHHHHHHGGGGGHHHHHHHHHHHHGHHHHHHHHHHHHGHHHGGGGGGHHHHHHHHHHHHHHHHGGGGGHHHGHHHHHHHHHHHHHGGGGGGHHHHHHHHHHHGHHHHHHHGGECEGHHHGGCGGGGHHHHHGGGGGGGGGGFGGGFCGGGGGFFFFFFFFBFFFFFEFFFFFFFFFFFEEFFFFFFFFFFFFFFFFFBFFFFFFFFFFF
@M03558:539:GW210131Amp:1:2105:10315:9982 1:N:0:TGCAGCTA+ACTACGGA
GGAACGCGGACGTGATTTGGAACCATTCTGCTTCCATCTTCAAGCATCGGAAGAAGCATATTTTGAAGCCCAATTTTGGAACCGCTAGAAGTGCTCCAGGATGCGTGAAATCGTTCACATTCAAGCCGGCCAATGTGGGAGGTAATATCCGACGAGCACGGAATCGATGCCACCGTGTACTACAACGTGCTGGTCGATTTGGAACCTGGCACTATGGATTCGGTCCGAGCGGGACCGTTTGGACAGCTGT
+
BBBBBBBBBBBBGGGGGGFFGGHGHHHHHHHHHHGHHHHHHHHHHHHHGEECEGGFHGHFHHHHHCHHHHHHHHHHHHGHHHFGGGGGHHHDFHHHHHHGHHHHGGGGGHHH/FHHHHHHHHHHHHGGGGGGHHHHHGGHGGGGHHHHHHGGGGGGGGHGGGGGHHHHHGGGGGGGGGGGGGGGGGGEGGGGGGGGGFFFFFFFFFFFFFFFFFFFFFFFFFFFFFFFFFFFF=FFFFFFDEFFFFFFBF
@M03558:539:GW210131Amp:1:2105:27442:9990 1:N:0:TGCAGCTA+ACTACGGA
GGAACGCGGACGTGATTTGCAACCATTCTGCTTCCATCTTCAAGCATCGGAAGAAGCATATTTTGAAGCCCAATTTTGGAACCGCTAGAAGTGCTCCAGGATGCGTGAAATCGTTCACATTCAAGCCGGCCAATGTGGCAACCAGATAGGAGCCAAGTTCGTTAGACTCCGCGTATTGCGGAGACAGCGATTTGCAGCTGGAGCGGATCAACGTGTACTACAACGAGGCGGGACCGTTTTGACAGCTGTT
+
CBCCCCCCCCCCGGGGGGGGGGHHGHHHHHHHHHHHHHHHHHHHHHHHGGGGGHHHHHHHGHHHHGHHHHHHHHHHHHGHGHGGGGGGHHHHHHHHHHHHHHHHGEFGGHGHGHHHHHHHHHHHHHGGGGGGHHGHHHGHHHHGFGFHHFFHHGHHHGHHGGHGGHHHHHGGGCGGHHGGFGGGGGGGGGGGGGGGGGFFFFFFFFFFFFFFFFFFFFFFFFFFFFFFCFF;-;DB:DF.A;//;.:/;B
@M03558:539:GW210131Amp:1:2105:17283:10051 1:N:0:TGCAGCTA+ACTACGGA
GGAACGCGGACGTGATTTGGAACCATTCTGCTTCCATCCTCAAGCATCGGAAGAAGCATATTTTGAAGCCCAATTTTGGAACCGCTAGAAGTGCTCCAGGATGCGTGAAATCGTTCACATTCAAGCCGGCCAATGTGGCAACCAGATAGGAGCCAAGGGCAGCTGTTCCGGCCGGGTAATTTTGTGTTCGGTCAATCTGGCGCCGGCAACAATTGGGCCAAGGGACATTATACCGAAGGG
+
CBCAABBCCCCCGGGGGGGGGGHGHHHHHHHHHHHHHHHHHHHHHHHHGGGGGHHHHHHHHHHHHFHHHHHHHHHHHHGHHHGGGGGGGHHHHHHHHHHHHGHHGGGGGHHHGHHHGHHHHHHHHHGFFGGGHHHGHHHGGHHGHHHFBFHGHGHFHEGGGDDGGGHGHGGGGGGGGGEFGGGGGGGGGGGGGGGGGGEFFFFFFFFFFFFEFFFFFFFFFFEDEFFFFFFFFFFFCFFF
@M03558:539:GW210131Amp:1:2105:26579:10084 1:N:0:TGCAGCTA+ACTACGGA
GGAACGCGGACGTGATTTGGAACCATTCTGCTTCCATCTTCAAGCATCGGAAGAAGCATATTTTGAAGCCCAATTTTGGAACCGCTAGAAGTGCTCCAGGATGCGTGAAATCGTTCACATTCAAGCCGGCCAATGTGGCAACCAGATAGGAGCCAAGTTCTGGCGTATTGCGGAGACAGCGATTTGCAGCTGGAGCGGATCAACGTGTACTACAACGAGGCTACGAGCGGGACCGTTTGGACAGCTGTTC
+
CCCDCCDDCCCCGGGGGGGGGGHGHHHHHHHHHHHHHHHHHHHHHHHHGGGGGHHHHHHHHHHHHGHHHHHHHHHHHHGHHHGGGGGGHHHHHHHHHHHHHHHHGGGGGHHHGHHHHHHHHHHHHHGGGGGGHHHHHHHHHHHGHHHHHGHHHGHHHHHHHHHHGGGGHHHGGGGGGGGGGGGGGGHHGGGGGGGGGGFFFFFFFFFFFFFFFFFFFFFFFFFFFFFFFFFFFFFFFFFFFFFFFFFFFF
@M03558:539:GW210131Amp:1:2105:26151:10085 1:N:0:TGCAGCTA+ACTACGGA
GGAACGCGGACGTGATTTGGAACCATTCTGCTTCCATCTTCAAGCATCGGAAGAAGCATATTTTGAAGCCCAATTTTGGAACCGCTAGAAGTGCTCCAGGATGCGTGAAATCGTTCACATTCAAGCCGGCCAATGTGGCAACCAGATAGGAGCCAAGTTCTGGGCGTATTGCGGAGACAGTGATTTGCAGCTGGAGCGGATCAACGTGTACTACAACGAGGCTACCCGGAGGAAAATACGTCCCACGTGC
+
1A1AAA1DDD0DGGGGGGDG1AFAAFHFH2DHF1AAFABGDAGAGFHHA/A/AGCGH1GDFGDHBFF1BECGEG1GHF/BEFG??E/EHEHHGBGDFB>EE1>0</?EEE>1/?FFGHHFDDD2>1F@?CGGEB1FD1G0<<<.<GHB=01<<FGBG=DD<DD/<ACCAGCFCGC:AGF/00CFFGB0C0FFB/.;/9A9@--FFB-999FFFFBBF?FF?=?/;9AB-9---BBBFF/EFAE9/A;E?F
@M03558:539:GW210131Amp:1:2105:22982:10095 1:N:0:TGCAGCTA+ACTACGGA
GGAACGCGGACGTGATTTGGAACCATTCTGCTTCCATCTTCAAGCATCGGAAGAAGCATATTTTGAAGCCCAATTTTGGAACCGCTAGAAGTGCTCCAGGATGCGTGAAATCGTTCACATTCAAGCCGGCCAATGTGGCAACCAGATAGGAGCCAAGTTCTTCGTATTGCGGAGACAGCGATTTGCAGCTGGAGCGGATCAACGTGTACTACAACGAGGCTAGCGGGACCGTTTGGACAGCTGTTCCGGC
+
CCCCCCCCCCCCGGGGGGFGGGHGHHHHHHHHHHHHHHHHHHGHHHHHGGGFGHHHHHHGHHHHHGHHHHHHHHHHHHGGHHGGGGGGHHHHHHHGHHHHHHHHGGGGGHHHGHHHHHGHHHHHHHGGGGGGHHHHHHHHHHHGHHHHHHHHHGHHHHHHHHHHHHHHHHGGGGGGHHHGGGGGGFFGGGGGFGGGGGGFFFFFFFFFFFFFFFFFFFFFFFFFFFFFFFFFFFFEFFFFFFFFFFFFFF
@M03558:539:GW210131Amp:1:2105:13553:10117 1:N:0:TGCAGCTA+ACTACGGA
GGAACGCGGACGTGATTTGGAACCATTCTGCTTCCATCTTCAAGCATCGGAAGAAGCATATTTTGAAGCCCAATTTTGGAACCGCTAGAAGTGCTCCAGGATGCGTGAAATCGTTCACATTCAAGCCGGCCAATGTGGCAACCAGATAGGAGCCAAGTTCGGGCGTATTGCGGAGACAGCGATTTGCAGCTGGAGCGGATCAACGTGTACTACAACGGAGGAAAATACGTCCCACGTGCCGTGCTGGTCG
+
BBCCCCCCCCCCGGGGGGGGGGHGHHHHHHHHHHHHHHHHHHHHHHHHGGGGGHHHHHHHHHHHHGHHHHHHHHHHHHGHHHGGGGGGGHHHHHHHHHHHHHHHGGGGGHHHGHHHHHHHHHHHHHGGGGGGHHHHHGHHHHHGHAHHHHHHHGHHHHHHGGGGGGGGHHHGDGGGGGGGGAGGGGGGFFGGFGFFFFFFFF/BDFFFFFFFFFFFFFFFFFFFFFFFFFFFFFFFFFFFFFFFFFFFFF
@M03558:539:GW210131Amp:1:2105:9539:10124 1:N:0:TGCAGCTA+ACTACGGA
GGAACGCGGACGTGATTTGGAACCATTCTGCTTCCATCTTCAAGCATCGGAAGAAGCATATTTTGAAGCCCAATTTTGGAACCGCTAGAAGTGCTCCAGGATGCGTGAAATCGTTCACATTCAAGCCGGCCAATGTGGCAACCAGATAGGAGCCGAGTTCTTTGCGGAGACAGCGATTTGCAGCTGGAGCGGATCAACGTGTACTACAGCGGGACCGTTTGGACAGCTGTTCCGGCCGGATAATTTTGTG
+
BBBBBBBBBDDBGGGGGGGGGGHGHHHHHHHHHHHHHHHHHHHHHFHHGGGFGFHHHHHHHHHHFGHHHHHHHHHHHHGCHHGGGGGGEGHHHHHHHHHHHHFHGGGGGHHH/FGHHHHHHHHHHGGGGGGGHHHHHGHHHHHGHGHHHHHHHGGGGGGHHHHHHGGGGGGHHHGGGGGGGGGGGGGGGGGGGFFFFFFFFFFFFFFFFFFFFADFFFFFDEFFFFFFFFFFFFFFFFFDFFFFFFFFFF
@M03558:539:GW210131Amp:1:2105:23799:10179 1:N:0:TGCAGCTA+ACTACGGA
GGAACGCGGACGTGATTTGGAACCATTCTGCTTCCATCTTCAAGCATCGGAAGAAGCATATTTTGAAGCCCAATTTTGGAACCGCTAGAAGTGCTCCAGGATGCGTGAAATCGTTCACATTCAAGCCGGCCAATGTGGCAACCAGATAGGAGCCAAGTTCTTGGGAGGTAATATCCGACGAGCACGGAATCGATGCCACCGTATTGCGGAGACAGCGATTTGCAGCTGGAGCGGATCAACGTGTACTAC
+
ABCCCCCCBCBCGGGGGGGGGGGGHHHHHHHHHHHHHHHHHHHHHGHHGGGGGHHGHHHHHHHHHGHHHHHHHHHHHHGHHHGGGGGGGHHHHHHHHHHHHHHHGGGGGHHHGHHHHHHHHHHHHHGGGGGGHHHHHHHHFFGGHHFHHHHHHGHHHHHHHHHHHHGGGHHHHHGHGGGGGGGGGGGFGGGGGGGGGGGGGFAFFFFFFBFFFFFFFFFFFFFFFFFFFFFFFFFFFFFFAFFFFFFFF
@M03558:539:GW210131Amp:1:2105:14974:10186 1:N:0:TGCAGCTA+ACTACGGA
GGAACGCGGACGTGATTTGGAACCATTCTGCTTCCATCTTCAAGCATCGGAAGAAGCATATTTTGAAGCCCAATTTTGGAACCGCTAGAAGTGCTCCAGGATGCGTGAAATCGTTCACATTCAAGCCGGCCAATGTGGCAACCAGATAGGAGCCAAGTTCGGGCGTATTGCGGAGACAGCGATTTGCAGCTGGAGCGGATCAACGTGTACTGCAACGGAGGAAAATACGTCCCACGTGCCGTGCTGGTCG
+
CCDDDDDDCDCDGGGGGGGGGGHGHHHHHHHHHHHHHHHHHHHHHHHHGGGGGHHGHHHHHHHHHGHHHHHHGHHHHHGHHHGGGGGGHHHHGHHHHHHFHHHHGGGGGHHHGHHHHHHHHHHHHHGCFGGGHHHHHHHHGGHGHCHHGHHHHGHHHHHHGGGGGGGGHHHGCCGGGGGGG?FGGFGGFFGGFFFFFFFFFF0BDFFFFFFFFFFFFFFFFFFFFFFFFFFFFFFFFFFFFFFFFFFFFF
@M03558:539:GW210131Amp:1:2105:27010:10206 1:N:0:TGCAGCTA+ACTACGGA
GGAACGCGGACGTGATTTGGAACCATTCTGCTTCCATCTTCAAGCATCGGAAGAAGCATATCTTGAAGCCCAATTTTGGAACCGCTAGAAGTGCTCCAGGATGCGTGAAATCGTTCACATTCAAGCCGGCCAATGTGGCAACCAGATAGGCGTATTGCGGAGACAGCGATTTGCAGCTGGAGCGGATCAACGTGTACTACAACGGAGGAAAATACGTCCCACGTGCCGTGCTGGTCGATTTGGAACCTGG
+
CCCCCCCCCCDDGGGGGGGGGGGGHHHHGHHHHHHHHHHHHHHHHHHHGGGGGHHHHHHHHHHHHHHHHHHHHHHHHHGHHHGGGGGGHHHHHHHHHHHHHHHHGEGGGHHHGHHHGGHHHHHHHHGGGFGGGHHHHGHHHHHGF<FGHHHGGGGHHHGGGGGGHHADCHHGHGGGGGGGGFGGGFGGGGGFCEBFFFFFFFFFFDACABFFFFFFFFFFFFF9EFFFFFFFFFFFFAFFFFFFFFFFFF
@M03558:539:GW210131Amp:1:2105:10898:10211 1:N:0:TGCAGCTA+ACTACGGA
GGAACGCGGACGTGATTTGGAACCATTCTGCTTCCATCTTCAAGCATCGGAAGAAGCATATTTTGAAGCCCAATTTTGGAACCGCTAGAAGCGCTCCAGGATGCGTGAAATCGTTCACATTCAAGCCGGCCAATGTGGCAACCAGATAGGAGACAGCGATTTGCAGCTGGAGCGGATCAACGTGTACTACAACGAGGCTAAGGAGGAAAATACGTCCCACGTGCCGTGCTGGTCGATTTGGAACCTGGC
+
BBBBBBBBBBBBFGGGGGFGGGHGHHHHHHHHHHHHHHHHHHHHHHHHGGEFGHHHHHHHHHHHHGHHHHHHHHHHHHGHHHGGGGGGFHHHGGGGGHHHHHGHGGGGGHHG/FGHHHHHHHGHHHGGGGGGHHHHHGHHHHHGHHHHHHHHGGHHHGGGHGHHHHHHHHHHGGGGGGGGGGEFFFGGGGFGGGGGFFFFBFFFFFFFFFFFFFFFFFFFFFFFFFFFFFFFFFFFFFFFFFFFFFFFF
@M03558:539:GW210131Amp:1:2105:22327:10221 1:N:0:TGCAGCTA+ACTACGGA
GGAACGCGGACGTGATTTGGAACCATTCTGCTTCCATCTTCAAGCATCGGAAGAAGCATATTTTGAAGCCCAATTTTGGAACCGCTAGAAGTGCTCCAGGATGCGTATTGCGGAGACAGCGATTTGCAGCTGGAGCGGATCAACGTGTACTACAACGAGGCTAATACGTCCCACGTGCCGTGCTGGTCGATTTGGAACCTGGCACTATGGATTCGGTCCGAGCGGGACCGTTTGGACAGCTGTTCCGGCC
+
A@ABAAABBBB@ECCGGGGGGGGGHFHHHFHFFHGHHHHHGHHGHHFHGGGCFGFGFHHHHHHGHEHHGHEHHHHHGHGGGHGGCE?EFEFFGFHGHGHHHHHHGGGGHHGEDBCDGHHHGGHHGHHHHHHHHHHHGGGGGHHHGGHHHHHHHHHHGGGCGHHHHHHGGGGGGGGGGGGGGGGGGFCG?DFFFFFFFFFFFFFFFFFFFFFFFFFFFFFFFFFFFFFFFFFFFFFFFFAAFFFFFFFFFF
@M03558:539:GW210131Amp:1:2105:6044:10224 1:N:0:TGCAGCTA+ACTACGGA
GGAACGCGGACGTGATTTGGAACCATTCTGCTTCCATCTTCAAGCATCGGAAGAAGCATATTTTGAAGCCCAATTTTGGAACCGCTAGAAGTGCTCCAGGATGCGTGAAATCGTTCACATTCAAGCCGGCCAATGTGGCAACCAGATAGGAGCTAAGTAATATCCGACGAGCACGGAATCGATGCCACCGGAGGAAAATACGTCCCACGTGCCGTGCTGGTCGATTTGGAACCTGGCACTATGGATTCGG
+
BBBBBBBB?ADDFGGGGGGGGGHGHHHHHHHFHHHHHHHGHHHHHHFHGGGGGHGGHHHHHHHHGGHHHHHGHHHHHHGHHHGGGGGGGHGHHHHHHHHHHHHHGGGGGHHHGHGGHHHHHHHHHHGGGGGGHHHHFHHHHHHGHHGHHHHHHHHHHHHHHHHHHGGGGGGGGHGGGGGGGGGGGGGGGGGGGGFGFFFFFFFFFFFFFFFFFFDFFFFFFFFDFFFFFFFFFFFFFFFFFFFFFFFFEF
@M03558:539:GW210131Amp:1:2105:19983:10251 1:N:0:TGCAGCTA+ACTACGGA
GGAACGCGGACGTGATTTGGAACCATTCTGCTTCCATCTTCAAGCATCGGAAGAAGCATATTTTGAAGCCCAATTTTGGAACCGCTAGAAGTGCTCCAGGATGCGTGAAATCGTTCACATTCAAGCCGGCCAATGTGGCAACCAGATAGGAGCCAAGTATTGGCGTATTGCGGAGACAGCGATTTGCAGCTGGAGCGGATCAACGTGTACTACAACGAGGAGAATACGTCCCACGTGCCGTGCTGGTCG
+
CCCBCCCCCCCCGGGGGGGGGGHGHHHHHHHHHHHHHHHHHHHHHGHHGGGGGHFHHHHHHHHHHGHHHHHHHHHHHHGHGHGGGGGGHHHHHHHGHHGHHHHHGGGGGHHHGHHHHHHHHHHHGHGGGGGGHHHHHHHHHHHGHHHHHHHHHGHHHHHHHHHHGGGGHHHGGGGGGGGGGGGGGGGGGGGGGGGGGGFFFFFFFFFFFFFFHFFFFFFFFFFFFFFFFFFFFFFFFFFDFFFFFFFFF
@M03558:539:GW210131Amp:1:2105:28489:10307 1:N:0:TGCAGCTA+ACTACGGA
GGAACGCGGACGTGATGGGGAAAAAGGTAGAGTCTATCTTCAAGCATCGGAAGAAGCATATTTTGAAGCCCAATTTTGGAACCGCTAGAAGTGCTCCAGGATGCGTGAAATCGTTCACATTCAAGCCGGCCAATGTGGCAACCAGATAGGAGCCAATGGAAGGCCAATGGGAGTCAGAGGAGGAAAATACGTCCCACGTGCCGTGCTGGTCGATTTGGAACCTGGCACTATGGATTCGGTCCGAGCGGG
+
AAAAAAADD0D@FGGGAA000/A00BAB1A11DADAFAGDGHHHBEGC///A/0>FF1FHHHHHB/F@1GH//GHFHF@1@BF/>EE?HBGHF1GHGH10/1<BE/?AFGGH/FGHHBFFDFHBFFCCB//<?<1?D1.>GCGAEH11=FFG.EGEHCGHHF.C...:/;GC:E/C000.CA99BBF00FA0.::BFGA9.;:9;-;9BF/>@EFFFFB//;BF-FFF-:B/9/BFBEAEF<;A@@@@@
@M03558:539:GW210131Amp:1:2105:14811:10319 1:N:0:TGCAGCTA+ACTACGGA
GGAACGCGGACGTGATTTGGAACCATTCTGCTTCCATCTTCAAGCACCGGAAGAAGCATATTTTGAAGCCCAATTTCGGAACCGCTAGAAGTGCTCCAGGATGCGTGAAATCGTTCACATTCAAGCCGGCCAATGTGGCAACCAGATAGGGGCCAAGGTTAATAGGTAATATCCGACGAGCACGGAATCGATGCCACCGCGGGCGTATTGCGGAGACAGCGATTTGCAGCTGGAGCGGATCAACGTGTAC
+
BBBBBBBBBBBBGGFGGGGGGGHGHHHHHHHHHHHHHHHHHHHHHHHHGGGGGHHHHHHHHHHHHGHHGHHHHHHHHHGGFGGGGGGGGHHHHHHHHHHHHHHHGGGGGHHHGHHHHHHHHHHHHHGGGGGGHHHHHHHHHHHGHFHHHHHGGGGHHGGCHHHHHHHHHHHHHHGGGGGGGGGGA?.CB?FGGDFFFFFFFFFFFFFFFFFFFFFFFFFFFFFFFFFFFFFFBAFFFF;DFFFFFFFFFF
@M03558:539:GW210131Amp:1:2105:9621:10335 1:N:0:TGCAGCTA+ACTACGGA
GGAACGCGGACGTGATTTGGAACCATTCTGCTTCCATCTTCAAGCATCGGAAGAAGCATATTTTGAAGCCCAATTTTGGAACCGCTAGAAGTGCTCCAGGATGCGTGAAATCGTTCACATTCAAGCCGGCCAATGTGGCGACCAGATAGGAGCCAAGTTCGCGGGCGTATTGCGGAGACAGCGATTTGCAGCTGGAGCGGATCAACGTGTACTACAACGAGGAAAATACGTCCCACGTGCCGTGCTGGTC
+
BBBBBBBBBBBBGGGGGGFGGGHGHHHHHHHHHHHHHHHHHHHHHHHHGGGGGHHHHHHHHHHHHGHHHHHHHHHHHHGHHHGGGGGGHHHHHHHHHHHHHHHHGGGGGHHH/GHHHHHHHHHHHHGGGGGGGHHHHHHFGGGGHHHHHHHHHGHHHHHHGGGGGGGGGGGGGGFGFFFFFFFFFFFFFFFFFFFFFFFFFFCFFFFFFFFFFFFFFFFFFFFFFBFFFFFFFFFFFFFFFFFFFFFFFF
@M03558:539:GW210131Amp:1:2105:12600:10397 1:N:0:TGCAGCTA+ACTACGGA
GGAACGCGGACGTGATTTGGAACCATTCTGCTTCCATCTTCAAGCATCGGAAGAAGCATATTTTGAAGCCCAATTTTGGAACCGCTAGAAGTGCTCCAGGATGCGTGAAATCGTTCACATTCAAGCCGGCCAATGTGGCAACCAGATAGGAGCCAAGTTCGGGCGTATTGCGGAGACAGCGATTTGCAGCTGGAGCGGATCAACGTGTACTGAGCGGGACCGTTTGGACAGCTGTTCCGGCCGGATAATT
+
CCCCCBCCCCBCGGGGGGGFGGHGHHHHHHHHHHHHHHHHHHHHHHHHGGGGGHHHHHHGHHHHHGHHHHHHHHHHHHGHHHGGGGGGHHHHHHHHHHHHHHHHGGGGGHHH/GHHHHHHHHHHHHGGGGGGHHHHHHHHHHHGHHHHHHHHHGHHHHHHGGGGGGGGHHHGADAGGGGGFAGGGGGGGGGGGGFFFFFFFFFFFFFFFFFFFFFFFF=BFF.DFDFFFFFFFFFFFFD@FFFFFFAFFF
@M03558:539:GW210131Amp:1:2105:21899:10414 1:N:0:TGCAGCTA+ACTACGGA
GGAACGCGGACGTGATTTGGAACCATTCTGCTTCCATCTTCAAGCGTCGGAAGAAGCATATTTTGAAGCCCAATTTTGGAACCGCTAGAAGTGCTCCAGGATGCGTGAAATCGTTCACATTCAAGCCGGCCAATGTGGCAGCCAGATAGGAGCCAAGTTCGGTAATATCCGACGAGCACGGAATCGATGCCACCGCGGAGGAAAATACGTCCCGCGTGCCGTGCTGGTCGATTTGGAACCTGGCACTATG
+
CCCCCCCCCCCCGGGGGGGGGGHGHHHHHHHHHHHHHHHHHHHHHGGGGGGGGHHHHHHHHHHHHGHHHHHHHHHHHHGHHHGGGGGGHHHHHHHHHHHHHHHHGGGGGHGHGHHHHHHHHHHHHHGGGGGGHHHHHHHHGGHHHHHHHHHHHGHHHHHHGGEHFHHHHHGGGGGGGGGGGGGGGGEGBDGGGFFFFFFFFFEFFFFFFFFFFFFFADDE;DFFFFFFFF;EFEF0FFFEFFFFFFFFFF
@M03558:539:GW210131Amp:1:2105:28463:10452 1:N:0:TGCAGCTA+ACTACGGA
GGAACGCGGACGTGATTTGGGACCAGGTGGAATCAATCTTCAAGCATCGGAAGAAGCATATTTTGAAGCCCAATTTTGGAACCGCTAGAAGTGCTCCAGGATGCGTGAAATCGTTCACATTCAAGCCGGCCAATGTGGCAACCAGATAGGAGCCAAGTATTGCGGAGACAGCGATTTGCAGCTGGAGCGGATCAACGTGTACTACAACGAGGCTCCGGAGGAAAATACGTCCCACGTGCCGTGCTGGTCG
+
CCCCCCCCC@BCGGGGGGGGCGHG2AAB3223BB5BFGHHHHHHHHHHGGCCEHHHHGHHHHHHHGHHHHHGGHHHHHGHHHGGGGGGGHHHHHHHHHHFHHFHGGGGGHHHGHHHHHGHHHHHHHGGGGGGHHHHFHHHHHHGHHHFHGHHHGHHGDDHHGG.E@EFFHGHGGGGGGGGGFGGGGGFGGGGGFFFDFFFFFFFFFFFAE.@=FFFFFBDC?BFFFFFFFFEFFFAEFEFFFFFFFFFFF
@M03558:539:GW210131Amp:1:2105:25983:10485 1:N:0:TGCAGCTA+ACTACGGA
GGAACGCGGACGTGATTTGGAACCATTCTGCTTCCATCTTCAAGCATCGGAAGAAGCATATTTTGAAGCCCAATTTTGGAACCGCTAGAAGTGCTCCAGGATGCGTATTGCGGAGACAGCGATTTGCAGCTGGAGCGGATCAACGTGTACTACAACGAGGCTAATACGTCCCACGTGCCGTGCTGGTCGATTTGGAACCGGGCACTATGGATTCGGTCCGAGCGGGACCGTTTGGACAGCTGTTCCGGCC
+
CCCCCCCCCCCCGGGGGGGGGGHGHHHHHHHHHHHHHHHHHHHHHHHHGGGGGHHHHHHHHHHHHGHHHHHHHHHHHHGHHHGGGGGGHHHHHHHHHHHHHHHHGGGGHHHGGGGGGHHHGGHHGHHHHHHHHHHHGGGGGHHHGHHHHHHHHHHHGGGGGHHHHHHHFGGGGGGGGGGGGGGGGGGGG@FFFBFFFFFFFFFFFFFFFFFFFFFFFFFADFFFFFFFFFFFFFFBFFFFFFFFFFFFFF
@M03558:539:GW210131Amp:1:2105:17679:10496 1:N:0:TGCAGCTA+ACTACGGA
ATTATGCCCAGTACATGACCTTATGGGACTTTCCTACTTGGCAGTTGGTCATGACGGACCAGTTGACGGTCTGGTGGCCCGCACCGATCGCCCTTCCCAACAGTTGCGCAGCCTGAATGGCGAATGGCGCCTGATGCGGTATTTTCTCCTTACGCATC
+
CCCCCFFFFFCFGGGGGGGGGGGHHHHHHHHHHHHHHHHHHHHGHHHHGHHHHHHGGGGGHHHHHHHGGGGGHHHHGHHHGGGGGGGGGGGGGGHHHHHHGGHGHHHGGGGGHHHHHHHHHGGGGHHHGGGGHGHHHGG<CFHHHGHHHHHHHEGGGG
@M03558:539:GW210131Amp:1:2105:4055:10511 1:N:0:TGCAGCTA+ACTACGGA
GGAACGCGGACGTGATTTGGAACCATTCTGCTTCCATCTTCAAGCATCGGAAGAAGCATATTTTGAAGCCCAATTTTGGAACCGCTAGAAGTGCTCCAGGATGCGTGAAATCGTTCACATTCAAGCCGGCCAATGTGGCAACCAGATAGGAGCCAAGTTCTCCTTACGCCCTTAGGGAGGTAATATCCGACGAGCACGGAATCGATGCCACCGTATTGCGTATTGCGGAGACAGCGATTTGCAGCTGG
+
B@BBBBBBDBBBGGGGGGGGGGHGGHHHHHGHHHHGHHHHHHHHHGHHGGGEFHHHGGHHGGHHHGGFFGEGFHHGHGGHFHGGFGGGHHFGGFHHHHHGHFHHGGGGGHHHGHHGHHHFHHHGFHGGGGGGHGGFHGEGCGFFH0GGH<GHEFHFHHHHFHFHHHHGGGGGHEHHC/EFGHFGFGFGGDGG-@DAGABAAFFFFFFF/FFFFFFFFFFFFFFFFFFFFFFFFFFFFFFFFFFFFFFB
@M03558:539:GW210131Amp:1:2105:17546:10533 1:N:0:TGCAGCTA+ACTACGGA
GGAACGCGGACGTGATTTGGAACCATTCTGCTTCCATCTTCAAGCATCGGAAGAAGCATATTTTGAAGCCCAATTTTGGAACCGCTAGAAGTGCTCCAGGATGCGTGAAATCGTTCACATTCAAGCCGGCCAATGTGGCAACCAGATAGGAGCCAAGTTCGGGCGTATTGCGGAGACAGCGATTTGCAGCTGGAGCGGATCAACGTGTACTACAACGAAGGAAAATACGGCCCACGTGCCGTGCTGGTCG
+
BCCCCCCCCCBCGGGGGGGGGGHGHHHHHHHGHHHHHHHHHHHHHHHHGGGGGHHHHHHHHHHHHGHHHHHHHHHHHHGHHHGGGGGGHHHHHHGHHHHHHHGHGGGGGHHHGHHHHHHHHHHHHHGGGGGGHHHHHHHGGHHGHHHHHGHHHGHHHHHHGGGGGGGGHHGGGGGGGGGGGGGGGGGGGGGGGGFFFFFFFFFFFFFFFFFFFFFFFFFFFFFFFFFFFFFFFFFFFFFFFFFFFFFFFF
@M03558:539:GW210131Amp:1:2105:7932:10547 1:N:0:TGCAGCTA+ACTACGGA
GGAACGCGGACGTGATTTGGAACCATTCTGCTTCCATCTTCAAGCATCGGAAGAAGCATATTTTGAAGCCCAATTTTGGAACCGCTAGAAGTGCTCCAGGATGCGTGAAATCGTTCACATTCAAGCCGGCCAATGTGGCAACCAGCTGGAGCGGATCAACGTGTACTACAACGAGCGGGACCGTTTGGACAGCTGTTCCGGCCGGATAATTTTGTGTTCGGTCAATCTGGCGCCGGCAACAATTGGGCC
+
AABBBCCCCCBCEGGGGGGGGGHGHHHHHHHGHHHHHHHHHHHHHHGHGGGGGHGHHHHHHHHHHGHHHHHHHHHHHHGHHHGGGGGGHHHHHHHHHHHHHGHHGFGGGHHHGHHHHHHHHHHHHHGGGGGFHHHHHGHHHHHGHHFHGFGHGGCGGHHHGCHGGHHHHHHHGGGGGGGGGGDCFGAFFFFFFFFFFFFFFFFFFFFFFFFFFFFFFFFFFFFDFFFFFFFFFFFFFFFFFFFFF0:FE
@M03558:539:GW210131Amp:1:2105:8252:10553 1:N:0:TGCAGCTA+ACTACGGA
GGAACGCGGACGTGATTTGGAACCATTCTGCTTCCATCTTCAAGCATCGGAAGAAGCATATTTTGAAGCCCAATTTTGGAACCGCTAGAAGTGCTCCAGGATGCGTGAAATCGTTCACATTCAAGCCGGCCAATGTGGCAACCAGATAGGAGCCAAGTTCGGAGGTTAATCCGACGAGTACGGAATCGATGCCACCGCGTATTGCGGAGACAGCGATTTGCAGCTGGAGCGGATCAACGTGTACTACAAC
+
CDCCCDDDCDDDGGGGGGGGGGHGHHGHHHHHHHHHHHHHHHHHHHHHGGGGGHHHHHHHHHHHHGHHHHHHHHHHHHGHHHGGGGGGHHHHHHHHHHHHHHGHGGGGGHGHAHHHHHHHHHHHHHGGGGGGHHHHHGHHGGHGHHHHHHHHHGHHHHHHGGEGGGHHHHHHGGGGGGGGGGGGGGGGGGGGGGGGGFFFFFFHHFFFFFFFFFAFFFFFFFFFFFFFFFFFCFCFFFFFFFFFFFFFFF
@M03558:539:GW210131Amp:1:2105:17080:10583 1:N:0:TGCAGCTA+ACTACGGA
GGAACGCGGACGTGATTTGGAACCATTCTGCTTCCATCTTCAAGCATCGGAAGAAGCATATTTTGAAGCCCAATTTTGGAACCGCTAGACGTGCTCCAGGATGCGTGAAATCGTTCACACTCAAGCCGGCCAATGTGGCAACCAGATAGGAGCCAAGTTATTGGGCGTATTGCGGAGACAGCGATTTGCAGCTGGAGCGGATCAACGTGTACTACAACGAGCGGGACCGTTTGGACAGCTGTTCCGGCCG
+
BBCCCCCCCCCCGGGGGGGGGGHGHHHHHHHHHHHHHHHHHHHHHHHHGGGGGHHHHHHHHHHHGGHHHHHHHHHHHHGHHHGGGGGGHHGGGHGHHHHHHHHHGGGGGHHHGHHHHHHHHHHHHHGGGGGGHHHHHHHHHHHGHGHEHHHHHGHHHHHHHHHHGHGGGGHHHGGGGGGGEFGGGGGGEGGGGB;CFFFFFFFFFFFFFFFFFFFFFFFFFDFFFFFFFFFFDFFFFFFFFFFFFFFFFF
@M03558:539:GW210131Amp:1:2105:26517:10657 1:N:0:TGCAGCTA+ACTACGGA
GGAACGCGGACGTGATTTGGAACCATTCTGCTTCCATCTTCAAGCATCGGAAGAAGCATATTTTGAAGCCCAATTTTGGAACCGCTAGAAGTGCTCCAGGATGCGTGAAATCGTTCACATTCAAGCCGGCCAATGTGGCAACCAGATAGGAGGAAAATACGTCCCACGTGCCGTGCTGGTCGATTTGGAACCCGGCACTATGGATTCGGTCCATAGCGGGACCGTTTGGACAGCTGTTCCGGCCGGATA
+
ABCCCDDDDCCCGGGGGGGGGGHGHHHHHHHHHHHHHHHHHHHHHHHHGGGGGHHHHHHHHHHHHGHHHHHHHHHHHHGHHHGGGGGGHHHHHHHHHHHHHHHHGGGGGHHHGHHHHHHHHHHHHHGGGGGGHHHHHHHHHHGGHHHHHHHHGGHHHHHHHHHGGHHGHHHHGFGGGHHGGGGGGGGGGGFFGGCGGGGFFHFFFFFFFFFFFFFFFFFFDFFFFFFFFFFFFFFFFFFFFFFF@DDFF
@M03558:539:GW210131Amp:1:2105:27131:10661 1:N:0:TGCAGCTA+ACTACGGA
GGAACGCGGACGTGATTTGGAACCATTCTGCTTCCATCTTCAAGCATCGGAAGAAGCATATTTTGAAGCCCAATTTTGGAACCGCTAGAAGTGCTCCAGGATGCGTGAAATCGTTCACATTCAAGCCGGCCAATGTGGCAACCAGATAGGAGCCAAGCGTATTGCGGAGACAGCGATTTGCAGCTGGAGCGGATCAACGTGTACTACAACGAGCGGGACCGTTTGGACAGCTGTTCCGGCCGGATAATTT
+
DDDDDCBCCDDDGGGGGGGGGGHGHHHHHHHHHHHHHHHHHHHHHHHHGGGGGHHHHHHHHHHHHGHHHHHHHHHHHHGHHHGGGGGGHHHHHHHHHHHHHHHHGGGGGHHHGHHHHHGHHHHHHHGGGGGGHHHHHHHHHHHGHHHHHFHHHGHHHGGGGGHHHGGGGGGHHHGGGGGGGFFGGGGFFFDGACFFFFFFFFFFFFFFFFFFFFFFFFFFFFFFFFFFFFFFFFFFFFFFFFFFF.BFFF
@M03558:539:GW210131Amp:1:2105:25731:10678 1:N:0:TGCAGCTA+ACTACGGA
GGAACGCGGACGTGATTTGGAACCATTCTGCTTCCATCTTCAAGCATCGGAAGAAGCATATTTTGAAGCCCAATTTTGGAACCGCTAGAAGTGCTCCAGGATGCGTGAAATCGTTCACATTCAAGCCGGCCAATGTGGCAACCAGATAGGAGCCAATTGGCGTATTGGGGAGGGCGTATTGCGGAGACAGCGATTTGCAGCTGGAGCGGATCAACGTGTACTACAACGAGGCTAATAAATGTGTACTAC
+
CCDDDDCCCCDDGGGGGGGGGGHGHHHHHHHHHHHHHHHHHHHHHHHHGGGGGHHHHHHHHHHHHGHHHHHHHHHHHHGHHHGGGGGGHHHHHHHHHHHHHHGHGGGGGHHHGHHHHHHHHHHGHHGGGGGGHHHHHHHHHHHGHFHHHHHHHGHFHHHHHGGGEHHHHGGGGGGGGGGGGGGGGA?FGGFFFFFFFFFFFFFFEFFFFFFFFFFFEFFFFFFFFFFFFFFFFFFFFFFFFFFFFFFFF
@M03558:539:GW210131Amp:1:2105:13343:10689 1:N:0:TGCAGCTA+ACTACGGA
GGAACGCGGACGTGATTTGGAACCATTCTGCTTCCATCTTCAAGCATCGGAAGAAGCATATTTTGAAGCCCAATTTTGGAACCGCTAGAAGTGCTCCAGGATGCGTGAAATCGTTCACATTCAAGCCGGCCAATGTGGCAACCAGATAGGAGCCAAGTATTGCGGCGTATTGCGGAGACAGCGATTTGCAGCTGGAGCGGATCAACGTGTACTACAACGAGGAAAATACGTCCCACGTGCCGTGCTGGTC
+
CCCCDDCCCDCCGGGGGGGGGGHGHHHHHHHHHHHHHHHHHHHHHHHHGGGGGHHHHHHHHHHHHGHHHHHHHHHHHHGHHHGGGGGGHHHHHHHHHHHHHHHHGGGGGHHHEGHHHHHHHHHHHHGGGGGGHHHHHHHHHHHGHHHHHHHHHGHHHHHHHHHGGGGGGGHGGGGGGGGGFEFGGGGGFGGFFFFFFFFDFFFFFFFFFFFFFFFFFFFFFFFFFFFFFFFFFFFFFFEEFFFFFFFFFF
@M03558:539:GW210131Amp:1:2105:6418:10692 1:N:0:TGCAGCTA+ACTACGGA
GGAACGCGGACGTGATTTGGAACCATTCTGCTTCCATCTTCAAGCATCGGAAGAAGCATATTTTGAAGCCCAATTTTGGAACCGCTAGAAGTGCTCCAGGATGCGTGAAATCGTTCACATTCAAGCCGGCCAATGTGGCAACCAGATAGGGCGTATTGCGGAGACAGCGATTTGCAGCTGGAGCGGATCAACGTGTACTACAACGGAGGAAAATACGTCCCACGTGCCGTGCTGGTCGATTTGGAACCTG
+
AAAAAAABBDDDFEFGFGGGGGHGHHHHHHHHHHHFHHHHHHHHEH5FEAEFGFHHGHHFHHHHHGHHGHHGHHHHGHGHHGGGCEEGHHGGHHHFHHHHHEFFCEFGGHHHCFGHHGHGHHHHHHGGGGCFHHHHGFHGHHHFHHDGFHFHGGGGHGBEFGGGGHGHGGGGGGGGGGGGFGGGG??AGGFFFEFBFFFFFFF;DAFFCFFFFFFFEFF9DFFFEA.EDDF?EFFB9@FFFEFFFFFFFF
@M03558:539:GW210131Amp:1:2105:6218:10700 1:N:0:TGCAGCTA+ACTACGGA
GGAACGCGGACGTGATTTGGAACCATTCTGCTTCCATCTTCAAGCATCGGAAGAAGCATATTTTGAAGCCCAATTTTGGAACCGCTAGAAGTGCTCCAGGATGCGTGAAATCGTTCACATTCAAGCCGGCCAATGTGGCAACCAGATAGGAGCCAAGTTCGGGCGTATTGCGGAGACAGCGATTTGCAGCTGGAGCGGATCAACGTGTACTACAACGGAGGAAAATACGTCCCACGTGCCGTGCTGGTCG
+
CCDCCCCDCDDCGGGGGGGGGGHGHHHHHHHHHHHHHHHHHHHHHHHHGGGGGHHHHHHHHHHHHGHHHHHHHHHHHHGHHHGGGGGGHHFGHHHHHHHHHHHHGGGGGHHH?HHHHHHHHHHHHHGGGGGGHHHHHHHHHHHGHGHHHHHHHGHHHHHHGGGGGGGGHHGGDCGGGGGGGGGGGGGGGGGGGGFFFFFFFFFFFFFFFFFFFFFFFFFFFFFFFFFFFFFFFFFFFFFFFFFFFFFFFF
@M03558:539:GW210131Amp:1:2105:16445:10731 1:N:0:TGCAGCTA+ACTACGGA
GGAACGCGGACGTGATTTGGAACCATTCTGCTTCCATCTTCAAGCATCGGAAGAAGCATATTTTGAAGCCCAATTTTGGAACCGCTAGAAGTGCTCCAGGATGCGTGAAATCCGACGAAAATGCGTAATATCCGACGAGCACGGAATCGATGCCACCGAGGAAAATACGTCCCACGTGCCGTGCTGGCCGATTTGGAACCTGGCACTATGGATTCGGTCCGAGCGGGACCGTTTGGACAGCTGTTCCGGC
+
DDDDDDDDCCCCGGGGGGGGGGHGHHHHHHHHHHHHHHHHHHHHHHHHGGGGGHHHHHHHHHHHHGHGHHHHHHHHHHGHHHGGGGGGHHHHHHHHHHHHHHHHGGGGGHHHHGGGGGGGGHHHGGGGGHHHHGFGGGGGGHGGGEEHHHHGGHHHHGGGGGGGBFGGGGGGGGGGGGGGGGGFFFFFFFFFFFFFFFFFFFFFFFFFFFFFFFFFFFFFFFFFFFFFFFFFFFFFFFFEFFFFFFFFFF
@M03558:539:GW210131Amp:1:2105:19608:10821 1:N:0:TGCAGCTA+ACTACGGA
GGAACGCGGACGTGATTTGGAGCCATTCTGCTTCCATCTTCAAGCATCGGAAGAAGCATATTTTGAAGCCCAATTTTGGAACCGCTAGAAGTGCTCCAGGATGCGTGAAATCGTTCACATTCAAGCCGGCCAATGTGGCAACCAGATAGGAGCCAAGCGGGACCGTTTGGACAGCTGTTCCGGCCGGATAATTTTGTGTTCGGTCAATCTGGCGCCGGCAACAATTGGGCCAAGGGACATTATACCGA
+
CCDCDDDDDDDDGGGGGGGGGGHGHHHHHHHHHHHHHHHHHHHHHHHHGGGGGHHHHHHHHHHHHGHHHHHHHHHHHHGHHHGGGGGGHHHHHHHHHHHHHHHHGGGGGHHHGGHHHHHHHHHHHHGGGGGGHHHHHHHHHHHGHFGHHHHHHGHHHGGGGGGGGGGHGGGGGGGGGGGGGGGGGGGGFFBFFFFFFFFFFFFFFFFFFHHFFFFFFFFFFFFFFFFFFFFFFEFFFFFFFFFFFFFF
@M03558:539:GW210131Amp:1:2105:8399:10821 1:N:0:TGCAGCTA+ACTACGGA
GGAACGCGGACGTGATTTGGAACCATTCTGCTTCCATCTTCAAGCATCGGAAGAAGCATATTTTGAAGCCCAATTTTGGAACCGCTAGAAGTGCTCCAGGATGCGTGAAATCGTTCACATTCAAGCCGGCCAATGTGGCAACCAGATAGGAGCCCACGTGCCGTGCTGGTCGATTTGGAACCTGGCACTATGGATTCGGTCCGAGCGGGACCGTTTGGACAGCTGTTCCGGCCGGATAATTTTGTGTTCG
+
CBCCBBCCCCCCGGGGGGGGGGHGHHHHHHHHHHHHHHHHHHHHHHHHGGGGGHHHHHHHHHHHHGHHHHHHHHHHHGGGHHGGGGGGHHGHHHHHHHHHHFHHGFGGGHHH/GHHHHGHHHHHHHGGGGGGHHHGHFGHHHHGHHHHHHHHHGGHGGHHHHGDGGGHHHHGCGHGHHFGGGGGGGGGGGGGGGGFGGGGDGGDFFFFFFDFFDFF?E:FFFFFFFFFFF;FFFFCFDBFFFFFFFFFFD
@M03558:539:GW210131Amp:1:2105:12914:10850 1:N:0:TGCAGCTA+ACTACGGA
GGAACGCGGACGTGATTTGGAACCATTCTGCTTCCATCTTCAAGCATCGGAAGAAGCATATTTTGAAGCCCAATTTTGGCGGAGGAAAATACGTCCCACGTGCCGTGCTGGTCGATTTGGAACCTGGCACTATGGATTCGGTCCGAGCGGGACCGTTTGGACAGCTGTTCCGGCCGGATAATTTTGTGTTCGGTCAATCTGGCGCCGGCAACAATTGGGCCAAGGGACATTATACCGAAGGG
+
CBBCCCCCCCCCGGGGGGGGGGHGHHHHHHHHHHHHHHHHHHHHHHHHGGGGGHHHHHHHHHHHHGHHHHHHHHHHHHGHGGGGGGHHHHHHHHHGGHHGGHHHGGGGGHHHHGGGHGHHHHHGHHGHHHHHHHHHHHHGHGGGGGGGGGGGGGGGGGDA:CCEEGFGGGGGGGGFFFFFFFFFFEFFFFFFFFDFFFFFFFFFFFFFAFFFFFFFFFFFFFFFFBEEEFFFFFFFFFFFFF
@M03558:539:GW210131Amp:1:2105:6313:10853 1:N:0:TGCAGCTA+ACTACGGA
GGAACGCGGACGTGATTTGGAACCATTCTGCTTCCATCTTCAAGCATCGGAAGAAGCATATTTTGAAGCCCAATTTTGGAACCGCTAGAAGTGCTCCAGGATGCGTGAAATCGTTCACATTCAAGCCGGCCAATGTGGCAACCAGCTGGAGCGGATCAACGTGTACTACAACGAGCGGGACCGTTTGGACAGCTGTTCCGGCCGGATAATTTTGTGTTCGGTCAATCTGGCGCCGGCAACAATTGGGCC
+
DCCDDCDCCCDCGGGGGGGGGGHGHHGHHHHHHHHHHHHHHHHHHHHHGGGGGHHHHHHHHHHHHGHGHHHHHHHHHHGHHHGGGGGGHHHHHHHHHHHHHHHHGGGGGHHHDHHHHHHHHHHHHHGGGGGGHHHHHHHHHHHGHHHHHHHHGGEGGHHHGHHHHHHHHHHHGGGGGGGGGGGGGGAEFFFFFFFFFFFFFFFFFFFFFFFFFHFFFFFFFFFFFFFFFFFFFFFFFFFFFFFFF:AFF
@M03558:539:GW210131Amp:1:2105:11933:10855 1:N:0:TGCAGCTA+ACTACGGA
GGAACGCGGACGTGATTTGGAACCATTCTGCTTCCATCTTCAAGCATCGGAAGAAGCATATTTTGAAGCCCAATTTTGGAACCGCTAGAAGTGCTCCAGGATGCGTGAAATCGTTCACATTCAAGCCGGCCAATGTGGCAACCAGATAGGAGCCAAGGAGGTAATATCCGACGAGCACGGAATCGATGCCACCGTATTGCGGAGACAGCGATTTGCAGCCGGAGCGGATCAACGTGTACTACAACGAGG
+
B@AAAAABD@BBGGAFGGFFGGHGFFHHFGHGHCFGHGHHHHHHEGHHGGGGGHGGHHHHHHHHFGHHHHHHHHHHFFCHFHGGGGGGHHHHGFHHHFGFHCGHGEFFGHHHDHHHHHHHHGHHGHGGCDGGHHHHGFHHHHGEGHFHGHGHHGHGHFH<<<CDGHHHHGGGGGGGGGGGGFEGFFEGGG0FFGAEGGGGFFFFFEFFFFFFFFFFFBB;BFCFFFFFFFFFFFAAFFBFFFFFFAFD@
@M03558:539:GW210131Amp:1:2105:25335:10893 1:N:0:TGCAGCTA+ACTACGGA
GGAACGCGGACGTGATTTGGAACCATTCTGCTTCCATCTTCAAGCATCGGAAGAAGCATATTTTGAAGCCCAATTTTGGAACCGCTAGAAGTGCTCCAGGATGCGTGAAATCGTTCACATTCAAGCCGGCCAATGTGGGAGGTAATATCCGACGAGCACGGAATCGATGCCACCGGGCGTATTGCGGAGACAGTGATTTGCAGCTGGAGCGGATCAACGTGCACTACAACGAGGCCGGAGGAGAATACGT
+
ABBBBBBBBBBDGGGGGGGGGGHGHHHHHHHHHHHHHHGHHHHHHHHHGGGGGHHHHHHHHHHHHGGHHHHHHHHHHHGHHHEFGGGGHHHHHHGHHHHGHHHHGGGGGHHHGGHHHGHHHHGHHHGGGGGGHHGFHHGHGGAGHFHHHGGGGCACFGHGGGGGHHHHHGFGGFGGFAFBBDFGGF=9B9EFFBFFFFFFFFFFFFFFFFFFFFFFFFFAEEEFFFFFFFFFF-=EFCCFFDFFFEBFAF
@M03558:539:GW210131Amp:1:2105:24143:10918 1:N:0:TGCAGCTA+ACTACGGA
GGAACGCGGACGTGATTTGGAACCATTCTGCTTCCATCTTCAAGCATCGGAAGAAGCATATTTTGAAGCCCAATTTTGGAACCGCTAGAAGTGCTCCAGGATGCGTGAAATCGTTCACATTCAAGCCGGCCAATGTGGCAACCAGATAGGAGCCAAGTTCCCGGAGGAAAATACGTCCCACGTGTCGTGCTGGTCGATTTGGAACCTGGCACTATGGATTCGGTCCGAGCGGGACCGTTTGGACAGCTGT
+
CCCCCABCCCCCGGGGGGGGGGHGHHHHHGHHHHGHHHHHHHHGHHHHGGGGGHHHHHHHHHHHHGHHHHHHHHHHHHFHGHGGGGGGHHHHHHHHHHHHHHHHGGGGGHHHGHHHGHHHHHHHHHGGGGGGHHHHHGHHC?>FGCFGHGHHHGHHHHHHHHGCCGGGHHHHHHHHHGGGGCCFGGACDEFGGGGGGGGGGG/FFFFFFFFFFFFFFFFFFFFFDFDFFFFFFFAFFFFFFFFFFEFFFF
@M03558:539:GW210131Amp:1:2105:14288:10940 1:N:0:TGCAGCTA+ACTACGGA
GGAACGCGGACGTGATTTGGAACCATTCTGCTTCCATCTTCAAGCATCGGAAGAAGCATATTTTGAAGCCCAATTTTGGAACCGCTAGAAGTGCTCCAGGATGCGTGAAATCGTTCACATTCAAGCCGGCCAATGTGGCAACCAGATAGGAGCCAAGTTGGGCGTATTGCGGAGACAGCGATTTGCAGCTGGAGCGGATCAACGTGTACTACAACGAGGCTGGTCGATTTGGAACCTGGCCGAAGCGGG
+
CCCCCCBCCCCCGGGGGGGGGGHGHHHHHHHHHHHHGHHHHHHHHHHHGGGGGHHHHHHHHHHHHGHHHHHHHHHHHHGGGHGGGGGGHHHHHHHHHHHHHGHHGGGGGHHHGFHHHHHHHHHHHHGGGGGGHHHHHHHFFHHGHFHHHHHGHGHHHHHFGGHGGGGHHHGGGGGGGGGGGGGGFGGGGGGGGFGGFFFFFFFFFFFFFFFFFFFFFFFFFFFFFFFFFFFFFFFFFFAFFFFFFFFFF
@M03558:539:GW210131Amp:1:2105:5573:10941 1:N:0:TGCAGCTA+ACTACGGA
GGAACGCGGACGTGATTTGGAACCATTCTGCTTCCATCTTCAAGCATCGGAAGAAGCATATTTTGAAGCCCAATTTTGGAACCGCTAGAAGTGCTCCAGGATGCGTGAAATCGTTCACATTCAAGCCGGCCAATGTGGCAACCAGATAGGAGCCAAGTTCTACGCGTATTGCGGAGACGGCGATTTGCAGCTGGAGCGGATCAACGTGTACTACAACGAGGCTAGAGCGGGACCGTTTGGACAGCTGTTC
+
AAAAA1A>AD?DGGGGGGGFFFFFGHHHHHCGHHGHHHHHHHHFEFFGEGGGGFHG1EGEGHGGEFHFBFGGCG1FGFEGBCEEGGEGHFF1GGHHHC>EGFFFEEGGFEHHGEGHHHDGHHHHFHEGGGCC/FHD11?FBGFFFHHD<FFHGFFHFHHF0GH.CC@@E/:GACC?-CBG@@?@AA0;/;BFF-9-;@@;->AFFB9-/-:/FFFFF@FB?@?/-B/B@-;@@--9A9-9/9/99/BFF/
@M03558:539:GW210131Amp:1:2105:3339:10951 1:N:0:TGCAGCTA+ACTACGGA
GGAACGCGGACGTGATTTGGAACCATTCTGCTTCCATCTTCAAGCATCGGAAGAAGCATATTTTGAAGCCCAATTTTGGAACCGCTAGAAGTGCTCCAGGATGCGTGAAATCGTTCACATTCAAGCCGGCCAATGTGGCAACCAGATAGGAGGTAATATCCGACGAGCACGGAATCGATGCCACGCGTATTGCGGAGACAGCGATTTGCAGCTGGAGCGGATCAACGTGTACTACAACGAGGCTAAATAC
+
AAAAABBBBBBDCGGGGGGGGGHGHHHHHGHHHHHHHHHHHHHHGHHHGGGGGHHHHFHHHHGHHGHHHFHEFHHHHHGHHHGGGGGGHFHHHHHHHHHHHHHHGFGGGHHHGHHHHHHHHHHHHHGGGGGGFHHHGHHHHHHGH0FGHHHHGGHHHGHHHGDGGGGGGHGGDFEGGGGGGGFGGGGBFGGGGDCFFFFFFFFFFFFFFFFFFFFFFFFFFFFFFFFFFFFFFFFFBFF?DFFFFFFFFF
@M03558:539:GW210131Amp:1:2105:27537:10983 1:N:0:TGCAGCTA+ACTACGGA
GGAACGCGGACGTGATTTGGAACCATTCTGCTTCCATCTTCAAGCATCGGAAGAAGCATATTTTGAAGCCCAATTTTGGAACCGCTAGAAGTGCTCCAGGATGCGTGAAATCGTTCACATTCAAGCCGGCCAATGTGGCAACCAGATAGGAGCCAAGTTGGCTTGGCTCCTTGGAAAAAAGGAGGAAAATACGTCCCACGTGCCGTGCTGGTCGATTTGGAACCTGGCACTATGGATTCGGTCCGAGCGG
+
BCCCCCCCBDBBGGGGGGGGGGHGHHHHHHHHHGHHHGHHHHHHHHHHGGGGGHHHHHHHHHHHHEHHGHHHHHHHHHGHHHGGGGGGGHHHHHHGHHGHHGHHGGGGGHHHGHHHHHHHHHHHHHGGGGGGGHHHHHEGHHGFHHHHHGGHHGHHHHHHHHHHGGCGHGHHHHFHHBGCG?FEGEGFGGGFGGFEGFFGCEEGGFFFFFFFFFFFFFFFFFFFFFFFFFFFFFFFFFFFFFFF@;CFFF
@M03558:539:GW210131Amp:1:2105:24983:10984 1:N:0:TGCAGCTA+ACTACGGA
GGAACGCGGACGTGATTTGGAACCATTCTGCTTCCATCTTCAAGCATCGGAAGAAGCATATTTTGAAGCCCAATTTCGGAACCGCTAGAAGTGCTCCAGGATGCGTGAAATCGTTCACATTCAAGCCGGCCAATGTGGCAACCAGATAGGAGCCAAGTTGGGCGTATTGCGGAGACAGCGATTTGCAGCTGGAGCGGATCAACGTGTACTACAACGAGGCGGGACCGTTTGGACAGCTGTTCCGGCCGG
+
CCBCCCCCCCCCGGGGGGGGGGHGHHHHHHHHHHHHHHHHHHHHHHHHGGGGGHHHHHHHHHHHHGHHHGHGHHHHHHGEFGGGCGCFHHHHHGHHGHHHHHHHGGGGGHHHGFHHFHHHHHHHHHGGGCGGHGFHHGHHFHHGEGFGHEHHHGHHHHHFEGHGGGGHHHGGGGGGGGGGFEGGFGGGGGGGGFGGFAFFFFFFEEBFFFFFFFFFFFFFFF;==A9;AF..0BFEAF0FFFF?--@-@
@M03558:539:GW210131Amp:1:2105:19792:11010 1:N:0:TGCAGCTA+ACTACGGA
GGAACGCGGACGTGATTTGGAACCATTCTGCTTCCATCTTCAAGCATCGGAAGAAGCATATTTTGAAGCCCAATTTCGGAACCGCTAGAAGTGCTCCAGGATGCGTGAAATCGTTCACATTCAAGCCGGCCAATGTGGCAACCAGATAGGAGCCAAGGGCGTATTGCGGAGACAGCGATTTGCAGCTGGAGCGGATCAACGTGTACTACAACGAGGCTAAATACGTCCCACGTGCCGTGCTGGTCGATTT
+
CCCCCCCCCCCCGGGGGGGGGGHGHHHHHHHHHHHHHHHHHHHHHHHHGGGGGHHHHHHHHHHHHGHHHHHHHHHHHHGGGGGGGGGGHHHHHHHHHHHGHGHHGGGGGHHHGGHHHHHHHHHHHHGGGGGGHHHHHHHHHHHGHFGHHHHGHGHHHGGGGGGGHHHGGCGGGGGGGGGGGGGGGGGGFFAFDFFDCFFFFEFFFFFFFFFFFFFDFFFFFFFFFFFFFFFFFFFFFDCDFFFFFFFFFF
@M03558:539:GW210131Amp:1:2105:14209:11028 1:N:0:TGCAGCTA+ACTACGGA
GGAACGCGGACGTGATTTGGAACCATTCTGCTTCCACCTTCAAGCATCGGAAGAAGCATATTTTGAAGCCCAATTTTGGAACCGCTAGAAGTGCTCCAGGATGCGTGAAATCGTTCACATTCAAGCCGGCCAATGTGGCAACCAGATAGGAGCCAAGTAAGTATTGCGGAGACAGCGATTTGCAGCTGGAGCGGATCAACGTGTACTACAACGGAGGAACATACGTCCCACGTGCCGTGCTGGTCGATTT
+
CCCCBCCCBCCCGGGGGGGGGGFGHHHHHHHHFHHHHHHHHHHHHHGHGGGGGHHHHHHHHHHHHGHHHHGHHHHHHHGHHHGGGGGGGHHHHHHHHHHHHHHHGFFGGHGGFFGHHHHHHHHHHHGGGGGGHHHHHHHHHHHGHFHHHHHHHGHHHHHHHHHHHHGGGGGGGHHHGFGGGFFFGGGGBCFFGGGCGFFFFEFFFFFFFFFFFFFFFFFFFFFFFFFFFFFFFFFFFFFFFFFFFFAFFF
@M03558:539:GW210131Amp:1:2105:28329:11059 1:N:0:TGCAGCTA+ACTACGGA
GGAACGCGGACGTGATTTGGAACCATTCTGCTTCCATCTTCAAGCATCGGAAGAAGCATATTTTGAAGCCCAATTTTGGAACCGCTAGAAGTGCTCCAGGATGCGTGAAATCGTTCACATTCAAGCCGGCCAATGTGGCAACCAGATAGGAGCCAAGTTCGTATTGCGGAGACAGCGATTTGCAGCTGGAGCGGATCAACGTGTACTACAACGAGCGGGACCGTTTGGACAGCTGTTCCGGCCGGATAAT
+
CCCCBBBCCBBBGGGGGGGGGGHGHHHHHGHHHHHHHGHHHHHHHHHHGGGGGFHHHHHHHHHHHGHHHGHHHHHHHHGHHHGGGGGGFHHHHHHHHHHGHHHHGGGGGHHHGHHHFHHHHHHHHHGGGGGGHHHHHHGHHHHGHHHHHHGHGGGHHHHHGGHGHHFFGCGGGGHGG?EEFBFGGGGGFFFGGGGGFFFFFFFFFFFFFFFFF?D=BFFFFFFDDBAABFFFFFFFFFF?DFFFD9:.BF
@M03558:539:GW210131Amp:1:2105:7468:11094 1:N:0:TGCAGCTA+ACTACGGA
GGAACGCGGACGTGATTTGGAACCATTCTGCTTCCATCTTCAAGCATCGGAAGAAGCATATTTTGAAGCCCAATTTTGGAACCGCTAGAAGTGCTCCAGGATGCGTGAAATCGTTCACATTCAAGCCGGCCAATGTGGCAACCAGATAGGAGCCAAGTTGGGCGTATTGCGGAGACAGCGATTTGCAGCTGGAGCGGATCAACGTGTACTACAACGAGGCTACGAGCGGGACCGTTTGGACAGCTGTTCC
+
1AAAA1>11>D0AA002F11FDE/AG1FF21A11F12ABAGG1BGF1F/A///F00F1DAF2@22FFHHHEEFHFGFG@GFCFE/EE>1E1>BEG1>F>BF1FFGEFGGHHH?GGGHHHHHHHHHHGGGGGGHHHHHGHHHHGGHHFHHHHGHGHHHHHHHGHGGGGHHHGGGC@GFGGGGGGGGGGGGGGGGGG?@@?@FFFFFFFFFFFFFFF@FF@@FFFFFF@@@@@@F@FFFFFFFFFFF/;BFF
@M03558:539:GW210131Amp:1:2105:10823:11094 1:N:0:TGCAGCTA+ACTACGGA
GGAACGCGGACGTGATTTGGAACCATTCTGCTTCCATCTTCAAGCATCGGAAGAAGCATATTTTGAAGCCCAATTTTGGAACCGCTAGAAGTGCTCCAGGATGCGTGAAATCGTTCACATTCAAGCCGGCCAATGTGGCAACCAGATAGGAGCCAAGTTCTTGGAGGAAAATACGTCCCACGTGCCGTGCTGGTCGATTTGGAACCTGGCACTATGGATTCGGTCCGGGACCGTTTGGACAGCTGTTCCG
+
BCCDCCCCCCCCGGGGGGGGGGHGHHHHHHHHHHHHHHHHHHHHHHHHGGGGGHHHHHHHHHHHHGHHHHHHHHHHHHGHHHGGGGGGHHHHHHHHHHHHHHHHGFGGGHHHCHHHHHHHHHHHHHGGGGGGHHHHHHHHGGHGHHHHHHHHHGHHHHHHHHHHHHGGHHHHHHHHHGGHHGGHGGGGGGGHGGHGGGHGGHGGGGGGGFFFFFFFFFFFFFFFFFFAFFFFFFFFDFFFFFFFFFFFFF
@M03558:539:GW210131Amp:1:2105:24484:11101 1:N:0:TGCAGCTA+ACTACGGA
GGAACGCGGACGTGATTTGGAACCATTCTGCTTCCATCTTCAAGCATCGGAAGAAGCATATTTTGAAGCCCAATTTTGGAACCGCTAGAAGTGCTCCAGGATGCGTGAAATCGTTCACATTCAAGCCGGCCAATGTGGCAACCAGATAGAGCCAAGGCGTATTGCGGAGACAGCGATTTGCAGCTGGAGCGGATCAACGTGTACTACAACGAGGCTAATACGTCCCACGTGCCGTGCTGGTCGATTTGG
+
BB@BBBADDBDDFGCGGGGGGGHGHHHHHHGHHHGHHHHHHHHHHHHHGGGGGGHHGHHHHFHHHGHHHHHHHHHHGHGGHHGGGGGGHHFHHHHHHHHHHHHHGEEGFHHFEFHHHFHHHHGFHBFGC/DGAC1FHF/CFAHGHF>GF1DGG0GHGG@GGGFHGGDCFGGHFABCGFGGGFFGFGF9AF@CBBDFFFBEEB.;BFBFFFFEACFE9BFFFFF.EFFFFAEEFFFFFFFFFFF@FFFFE
@M03558:539:GW210131Amp:1:2105:27732:11120 1:N:0:TGCAGCTA+ACTACGGA
GGAACGCGGACGTGATTTGGAACCATTCTGCTTCCATCTTCAAGCATCGGAAGAAGCATATTTTGAAGCCCAATTTTGGAACCGCTAGAAGTGCTCCAGGATGCGTGAAATCGTTCACATTCAAGCCGGCCAATGTGGCAGCCAGATAGGAGCCAAGTTTGCAGTTGGAGCGGATCAACGTGTACTACAACGAGGCAAACGGAGGAAAATACGTCCCACGTGCCGTGCTGGTCGATTTGGAACCTGGCAC
+
CCCCCCCCCCCCGGGGGGGGGGHGHHHHHHHHHHHHHHHHHHHHHHHHGGGFGHHHHHHHHHHHHGHHGHHHHHHHHHGGGHGGGGGGHHHHHHHGHHHHHHHHGFGGGHHHGHHHHHHHHHHHHHGGGGGGHHHHHHHHGGHHHHHHHHGGHGFHHGHHHHHHHHHGFHHGGECFHHGFCEBFGGGGBFFGEDFGGGGGGFFFFFFFFFFFFFFFFFFFFFFFFFFFFFFFFFFFFFFFFFFFFFFFFF
@M03558:539:GW210131Amp:1:2105:11939:11125 1:N:0:TGCAGCTA+ACTACGGA
GGAACGCGGACGTGATTTGGAACCATTCTGCTTCCATCTTCAAGCATCGGAAGAAGCATATTTTGAAGCCCAATTTTGGAACCGCTAGAAGTGCTCCAGGATGCGTGAAATCGTTCACATTCAAGCCGGCCAATGTGGCAACCAGATAGGAGCCAAGTTCGGGCGTATTGCGGAGACAGCGATTTGCAGCTGGAGCGGATCAACGTGTACTACAACGAGGCTACCGTTTGGACAGCTGTTCCGGCCGGAT
+
CCCCCCCCCCCCGGGGGGGGGGHGHHHHHHHHHHHHHHHHHHHHHHHHGGGGGHHHHHHHHHHHHGHHHHHHHHHHHHGHHHGGGGGGHHHHHHHHHHHHHGHHGGGGGHHH?GHHHHHHHHHHHGGGGGGGHHHHHHHHHHHGHHHHHHHHHGHHHHHHGGGGGFGGHHHGGFGGGGGGGGGGGGGGGGGGGGFFFFFFFFFFFFFFFFFFFFFFFFDFFFFFFAFFFFFFFFFEFFFFFFFFFFFFFF
@M03558:539:GW210131Amp:1:2105:27841:11157 1:N:0:TGCAGCTA+ACTACGGA
GGAACGCGGACGTGATTTGGAACCATTCTGCTTCCATCTTCAAGCATCGGAAGAAGCATATTTTGAAGCCCAATTTTGGAACCGCTAGAAGTGCTCCAGGATGCGCGAAATCGTTCACATTCAAGCCGGCCAATGTGGCAACCAGATAGGAGCCAAGTTCGGGCGTATTGCGGAGACAGCGATTTGCAGCTGGAGCGGATCAACGTGTACTACAACGAGAGCGGAACCGTTTGGACAGCTGTTCCGGCCG
+
BBBBBB@BDBDDEFGGGGB5FFGGFGHGHGFB55FG55FGBGHHHHHHGGGEGEGGFGHFHHHHFEHHBFGGHHDHFB?HFHEE@@EEGHFFF4BBEFFCG?F0EAGGGGHGCHHHHFFHHF22GFF@D/<?ACGHHHHGB<<CG.0DG/<<GG/CH=<DFGCGGB-AFEBE?B--EFGEB?;9A///;9BFBFFBB;;-@FFFFEEFFEFB//9/BFFFBEBB?;>.@DDFFFF/FEAB9FFBFD@99B
@M03558:539:GW210131Amp:1:2105:11455:11202 1:N:0:TGCAGCTA+ACTACGGA
GGAACGCGGACGTGATTTGGAACCATTCTGCTTCCATCTTCAAGCATCGGAAGAAGCATATTTTGAAGCCCAATTTTGGAACCGCTAGAAGTGCTCCAGGATGCGTGAAATCGTTCACATTCAAGCCGGCCAATGTGGCAACCAGATAGGAGCCAAGGTAATATCCGACGAGCACGGAATCGATGCCACCGGCTCCAGGCGTATTGCGGAGACAGCGATTTGCAGCTGGAGCGGATCAACGTGTACTAC
+
AAA?AAADDDD0AECFFG1GCGFFHHHGHFFFHHFGHHHHHFGHHHHGGCG/EFHHHHFGFDFGHEGGHHFECFGGGHGGHHGGCEGGHHHHHGHGGGHHHFFHGEGGGHHH?GHHGHHFHHHHGHGCCC@CHFHHHBGH1FFFEEFDFGHFEFHHHGGFHHGHGHGGGGCCACFG@@GGGGGGFGGFGFBA@@BGFFFE@A@FFFFF?@@@FFFF??AFFFFFFFFFFFFF@@@@@FFFBAFFFFFFF
@M03558:539:GW210131Amp:1:2105:24397:11256 1:N:0:TGCAGCTA+ACTACGGA
GGAACGCGGACGTGATTTGGAACCATTCTGCTTCCATCTTCAAGCATCGGAAGAAGCATATTTTGAAGCCCAATTTTGGAACCGCTAGAAGTGCTCCAGGATGCGTGAAATCGTTCACATTCAAGCCGGCCAGCGGAGACAGCGATTTGCAGCTGGAGCGGATCAACGTGTACTACAACGAGGCTAAAATACGTCCCACGTGCCGTGCTGGTCGATTTGGAACCTGGCACTATGGATTCGGGACCGTTTG
+
CBCCCCCCCCCCGGGGGGGGGGHGHHHHGHHHHHHHHHHHHHHHHHHHGGGGGHHHHHHHHHHHHGHHHHHHHHHHHHGHGHGGGGGGHHHHHHHHHHHGHFHGGEFGGHHHGHHHHHHHHHHHHHGGGGGGHGGGG?CGHHHGGHHGHHHHHHHHHHHGGGGGFGGGGGGGGGGGGGGGGGGGGGGGGFFFFFFFFFFFFFFFFFFFFFFFFFFFF?0FFFFFFFFFFFFFF0FFFFFFFFFFFFFFF?
@M03558:539:GW210131Amp:1:2105:22221:11266 1:N:0:TGCAGCTA+ACTACGGA
GGAACGCGGACGTGATTTGGAGCCATTCTGCTTCCATCTTCAAGCATCGGAAGAAGCATATTTTGAAGCCCAATTTTGGAACCGCTAGAAGTGCTCCAGGATGCGTGAAATCGTTCACATTCAAGCCGGCCAATGTGGCAACCAGATAGGAGCCAAGGACAGCTGTTCCGGCCGGATAATTTTGTGTTCGGTCAATCTGGCGCCGGCAACAATTGGGCCAAGGGACATTATACCGAAGGG
+
BCCBCCCCCCCCGGGGGGGGGGHGHHHHHHHHHHHHHHHHHHHHHHHHGGGGGHHHHHHHHHHHHGHHHHHHHHHHHHGHHHGGGGGGHHHHHHHHHHHHHHHHGFGGGHHHB?GHHHHGHHHHHHGGGGGGHHHHHHHHHHHGHHHHFHHHHGHHHGHHHGHHHHHHHGGGGGGGGGGGGGGGGGGGGGGGGGGGGGGGGFFFFFFFFFFFFFFFFFFFFFFFFFFFFFFFFFFFFF.A
@M03558:539:GW210131Amp:1:2105:28272:11284 1:N:0:TGCAGCTA+ACTACGGA
GGAACGCGGACGTGATTTGGAACCATTCTGCTTCCATCTTCAAGCATCGGAAGAAGCATATTTTGAAGCCCAATTTTGGAACCGCTAGAAGTGCTCCAGGATGCGTGAAATCGTTCACATTCAAGCCGGCCAATGTGGCAACCAGATAGGAGCCAAGCGGGACCGTTTGGACAGCTGTTCCGGCCGGATAATTTTGTGTTCGGTCAATCTGGCGCCGGCAACAATTGGGCCAAGGGACATTATACCGA
+
BABBBBBBBBBBGGGGGGGGGGHGHHHHHHHHGHHHHHHHHHHHHHHHGGGGGGHHHHHHHHHHHGHHHHHHHHHHHH/GHHGFCGGGFHFGHHGHHHHEHHHHGEGGGHHHFFHHHHGHHHHHHFECGCGGHHHHFGGBFGFGHFHFH01<AFFGEGDGDGGGGDGGDF;F0.AF/CF0CDBAGA?:AAFFFFFFFFFFFFFFFFBFFFFFF-DC-DF->AFEFFF/AFEF.A.A9:AFFFFBFFF?
@M03558:539:GW210131Amp:1:2105:5198:11285 1:N:0:TGCAGCTA+ACTACGGA
GGAACGCGGACGTGATTTGGAACCATTCTGCTTCCATCTTCAAGCATCGGAAGAAGCATATTTTGAAGCCCAATTTTGGAACCGCTAGAAGTGCTCCAGGATGCGTGAAATCGTTCACATTCAAGCCGGCCAATGTGGCAACCAGATAGGAGCCAAGTGTACTACACGGGACCGTTTGGACAGCTGTTCCGGCCGGATAATTTTGTGTTCGGTCAATCTGGCGCCGGCAACAATTGGGCCAAGGGACATT
+
DCDDDDCCCCCDGGGGGGGGGGHGHHHHHHHHHHHHHHHHHHHHEHHHGGGGGFHHHHHHHHHHHGHHHHHHHHHHHHGHHHGGGGGGGHHHHHHHHHHHHHHHGGGGGHHHGHHHHHHHHHHHHHGGGGGGHHHHHHHHHHHGHCHGHHHHHGHHHHHHHHHHHHHGGGGGGGGGHGGGGGGGGGGGGHGGGGGGFFFFFHHHFFFFFFFFFFFFFFFFFFFFFFFFFFFFFFFFFFFFFEFFDAEFFF
@M03558:539:GW210131Amp:1:2105:26244:11334 1:N:0:TGCAGCTA+ACTACGGA
GGAACGCGGACGTGATTTGGAACCATTCTGCTTCCATCTTCAAGCATCGGAAGAAGCATATTTTGAAGCCCAATTTTGGAACCGCTAGAAGTGCTCCAGGATGCGTGAAATCGTTCACATTCAAGCCGGCCAATGTGGCAACCAGATAGGAGCCAAGTTCCGGAGGAAAATACGTCCCACGTGCCGTGCTGGTCGATTTGGAACCTGGCACTATGGATTCGGTCCGAGCGGGACCGTTTGGACAGCTGTT
+
BBBBBBBBBDDBGGFGGGGGGGHGHHHHHHHHHHHHHHHHHHHHHHHHGGGGGHHHHHHHHHHHHGHHHHHHHHHHHHGHHHGGGGGGHHHHHHHHHHHHHHHHGGGGGHHHGHHHHHHHHHHHHHGGGGGGHHHHHHHHGHHGHHHHHHHHHGHGHHHHHGGGGGGHHHHHGHGHGFFFGCEGGGGGFGGGB9??EGGG0FFFFFFFFFFFFFFFFFFFFFFFFFDFDCFF-BABFFFFEBFBFFF/FF
@M03558:539:GW210131Amp:1:2105:7396:11336 1:N:0:TGCAGCTA+ACTACGGA
GGAACGCGGACGTGATTTGGAACCATTCTGCTTCCATCTTCAAGCATCGGAAGAAGCATATTTTGAAGCCCAATTTTGGAACCGCTAGAAGTGCTCCAGGATGCGTGAAATCGTTCACATTCAAGCCGGCCAATGTGGCAACCAGATAGGAGCCAAGTTCGGAGGAAAATACGTCCCACGTGCCGTGCTGGTCGATTTGGAACCTGGCACTATGGATTCGGTCCGAGCGGGACCGTTTGGACAGCTGTTC
+
BBBBBBBDDDDDEFCGGGGGGGHGHFGGHHHGHHGHHHHFHFGHHGGFGEECE1EGHHHFHHHHGFHBGFEHHHHHHHGBGHGGGGGEGFGHHHHHHHHHHHHHGGGGGHHHFHHHHHGHHHHHHHGGGGGGCHHHHHHHGHHGH0F1FFHHHGFGGHHHGGGGFGGHGHFHHHHGGHHGGGGGGGBDGGGGGCBFGGGGEGGFFFFFEFFFFFFFFFFFFFFFFFFFFFFFFFDFFFF./;FFFFFFFF
@M03558:539:GW210131Amp:1:2105:26590:11370 1:N:0:TGCAGCTA+ACTACGGA
GGAACGCGGACGTGATTTGGAACCATTCTGCTTCCATCTTCAAGCATCGGAAGAAGCATATTTTGAAGCCCAATTTTGGAACCGCTAGAAGTGCTCCAGGATGCGTGAAATCGTTCACATTCAAGCCGGCCAATGTGGCAACCAGATAGGAGCCAAGGCGTATTGCGGAGACAGCGATTTGCAGCTGGAGCGGATCAACGTGTACTACAACGGAGGAAAATACGTCCCACGTGCCGTGCTGGTCGATTTG
+
CCCCCCCCCCBCGGGGGGGGGGHGHHHHHHHHHHHHHHHHHHGHHHHHGGGGGHHHHHHHHHHHHGHHHHHHEHHHHHGHHHGGGGGGHGHHHHHHHHHHHHHHGGGGGHHHGHHHHHHHHHHHHHGGGGGGHHHHHHHHGHHGHFHHHFHHHGHHHEHGGGGHHHGGGGGGHHGGGGGGGGGGGGGGGEGGGGFFFFFFFFFFFFFFFFFFFFFFFFFFFFFFFFFFFFFFFFFFFFFFFFFFFAFFFF
@M03558:539:GW210131Amp:1:2105:21083:11422 1:N:0:TGCAGCTA+ACTACGGA
GGAACGCGGACGTGATTTGGAACCATTCTGCTTCCATCTTCAAGCATCGGAAGAAGCATATTTTGAAGCCCAATTTTGGAACCGCTAGAAGTGCTCCAGGATGCGTGAAATCGTTCACATTCAAGCCGGCCAATGTGGCAACCAGATAGGAGCCAAGTTCTCGGAGGAAAATACGTCCCACGTGCCGTGCTGGTCGATTTGGAACCTGGCACTATGGATTCGGTCCGAGCGGGACCGTTTGGACAGCTGT
+
BBBBBBBBBDBBGGGGGGGGGGHGHHHHHHHHHHHHHHHHHHHHHGHHGGGGGHHHHHHHHHHHHGHHHHHHHHHHHHGHHHGGGGGGHHHHHHHHHHHHHHHHGGGGGHHHGHHHHHHHHHHHHHGGGGGGGHHHHHHHFGGGHHHHHHHHHGHHHHHHHHGGGGGGHHFHGHHHHGGHHGEFGGGGGGGGGGGGBFGGGGGGFFFFFFFFFFFFFFFFFFFFFFFFFFFFFFFFFFFFFFBFFFFFFF
@M03558:539:GW210131Amp:1:2105:4239:11457 1:N:0:TGCAGCTA+ACTACGGA
GGAACGCGGACGTGATTTGGAACCATTCTGCTTCCGTCTTCAAGCATCGGAAGAAGCATATTTTGAAGCCCAATTTTGGAACCGCTAGAAGTGCTCCAGGATGCGTGAAATCGTTCACATTCAAGCCGGCCAATGTGGCAACCAGATAGGAGCCAAGTATTGCGGAGACAGCGATTTGCAGCTGGAGCGGATCACGGAGGAAAATACGTCCCACGTGCCGTGCTGGTCGATTTGGAACCTGGCACTATGG
+
AA3AAABBB@BBGGEGGGGGGDGGHHHHHHHHHHHGHHHGHHHGHGHHGDDGGGHHHFHFHHHHHGFEHHHFCGHHHHGHHHGGGGEGHHHHHHHHHHHHHHHHGGGGGHHHGHHHGHHHHHFGHHGGGGGGHHFGHHHHHHHGHCGDGGHGGGHHHHGHHHH?D?GCGFHGGCFGGFGGGFFGGGFGGGGGGGGFF?FBDF/BFFFFFFEFFFBFFFFBFBBFFFFFB;EFF/F//BFFF?FEFF/BB/
@M03558:539:GW210131Amp:1:2105:3618:11463 1:N:0:TGCAGCTA+ACTACGGA
GGAACGCGGACGTGATTTGGAACCATTCTGCTTCCATCTTCAAGCATCGGAAGAAGCATATTTTGAAGCCCAATTTTGGAACCGCTAGAAGTGCTCCAGGATGCGTGAAGTCGTTCACATTCAAGCCGGCCAATGTGGCAACCAGATAGGAGCCAAGTTCCGGAGGAAAATACGTCCCACGTGCCGTGCTGGTCGATTTGGAACCTGGCACTATGGATTCGGTAGAGCGGGACCGTTTGGACAGCTGTTC
+
A?AAAABBBBBBAEGGGGGGCGHGFHHBHHFHHHHHHHHHHHHGHHHGFGGEAAGHHHHHHHHGHGGFGHHFGHFGGFGBGFGGGGEGHGGHHHHGHHHHHGHHGGGGGGH4EGGHHHHHHHEHHHGGGGFGHHHHHHHFGGHGHHHHHH1CHF/GGGFDHGGGGGGCGHHHHHHGGGHGGEGGGGDGGGGGFGGGGGGGF9/BEFFFFFFFFFFFFFFFFFEFFFFFF;CAFFFFFFFFBFFFFFFFFF
@M03558:539:GW210131Amp:1:2105:22251:11471 1:N:0:TGCAGCTA+ACTACGGA
GGAACGCGGACGTGATTTGGAACCGTTCTGCTTCCATCTTCAAGCATCGGAAGAAGCATATTTTGAAGCCCAATTTTGGAACCGCTAGAAGTGCTCCAGGATGCGTGAAATCGTTCACATTCAAGCCGGCCAATGTGGCAACCAGATAGGAGCCAAGTTCTTTGCGGAGACAGCGATTTGCAGCTGGAGCGGATCAACGTGTACTACAGCGGGACCGTTTGGACAGCTGTTCCGGCCGGATAATTTTGTG
+
AABBCCCCCCBCGGGGGGGGGGHGGGGHGHHHHHHHHHHHHHHHGHHHGGGGGHHHHHHHHHHHHGHHHHHHGHHHHHGHHHGGGGGGHHHHHHHHHHHHHHHHGGGGGHHHGHHHGHHHHHGHHHGGDGGGGHHHHHHHHHHGHFGHHHHHGGHHHHHHHHHHHGGGGGGHHHGGGGGFGGGGGGGGGGGGGGFFBFFFFFFFFFFFFFFFFFFFFFFFFFFFFFFFFFFFFFFFFF-@DDBFFFFFFF
@M03558:539:GW210131Amp:1:2105:20073:11485 1:N:0:TGCAGCTA+ACTACGGA
GGAACGCGGACGTGATTTGGAACCATTCTGCTTCCATCTTCAAGCATCGGAAGAAGCATATTTTGAAGCCCAATTTTGGAACCGCTAGAAGTGCCCCAGGATGCGTGAAATCGTTCACATTCAAGCCGGCCAATGTGGCAACCAGATAGGAGCCAAGTATTGGCGTATTGCGGAGACAGCGATTTGCAGCTGGAGCGGATCAACGTGTACTACAACGAGGAAAATACGTCCCACGTGCCGTGCTGGTCG
+
CCCCCDCDDCCCGGGGGGGGGGHGHHHHHHHHHHHHHHHHHHHHHHHHGGGGGHHHHHHHHHHHHGHHHHHGHHHHHHGHHHGGGGGGHHGHHHHHGGGGHHHHGGGGGHHHGHHHHHHHHHHHHHGGGGGGHHHHHHHHHHHGHHHHHHHHHGHHHGHHHHHHGGGGHHHGC:;CGGGGGGGGGGGGGGGB;;FGGFFFFFBFFFFFFFFFFFFFFFFFFFFFFFFFFFFFFFFFFFFFFFFFFFFFF
@M03558:539:GW210131Amp:1:2105:4418:11517 1:N:0:TGCAGCTA+ACTACGGA
GGAACGCGGACGTGATTTGGAACCATTCTGCTTCCATCTTCAAGCATCGGAAGAAGCATATTTTGAAGCCCAATTTTGGAACCGCTAGAAGTGCTCCAGGATGCGTGAAATCGTTCACATTCAAGCCGGCCAATGTGGCAACCAGATAGGAGCCAAGTATTGCGGAGACAGCGATTTGCAGCTGGAGCGGATGAGCGGGACCGTTTGGACAGCTGTTCCGGCCGGATAATTTTGTGTTCGGTCAATCTGG
+
BA@BCCCCCCCCGGGGGGGGGGHGHHHHHHHHHHHHHHHHHHHHHHHHGGGGGHHHHHHHHHHHHGHHHHHHHHHHHHGHHHGGGGGGHHHHHHHHHHHHHHHHGGGGGHHHGHHHHHHHHHGGHHGGCGGGHHHHHHHHHHHGHHHHHHHHHGHHHHFHHHHGGGGGGHHHGCHHGGGGGGGGBFFGGGGGGGGGGFFFFFFFFFFFFFFFFFFFFFFDFFFFFFFDFFFFFFFFFFFFFFFFFFFFFF
@M03558:539:GW210131Amp:1:2105:25536:11533 1:N:0:TGCAGCTA+ACTACGGA
GGAACGCGGACGTGATTTGGAACCATTCTGCTTCCATCTTCAAGCATCGGAAGAAGCATATTTTGAAGCCCAATTTTGGAACCGCTAGAAGTGCTCCAGGATGCGTGAAATCGTTCACATTCAAGCCGGCCAATGTGGCAACCAGATAGGAGCCAAGTTCTCCACTGGCGTATTGCGGAGACAGCGATTTGCAGCTGGAGCGGATCAACGTGTACTACAACGGAGGAAAATACGTCCCACGTGCCGTGCT
+
CCCCCCCCCDDBGGGGGGGGGGHGHHHHHHHHHHHHHHHHHHHHHHHHGGGEGFHHHHHHHHHHHGHHHHHHHHHHHHGHHHGGGGFGHHFHHHHHHHHHHHHHGGGGGHHHGHHHHHHHHHHHHHGGGGGGHHHHHHHHHHHGHGHHHHGHHGHHHHHHHHHHGHHHHGEGGHHHEEAFGGGGGG?FGGGGGGGGGGGGGGFFFFFFFFFFFFFFFFFFFFFFFFBFFFFFFFFFFFFFFFFFFFFFFF
@M03558:539:GW210131Amp:1:2105:23006:11565 1:N:0:TGCAGCTA+ACTACGGA
GGAACGCGGACGTGATTTGGAACCATTCTGCTTCCATCTTCAAGCATCGGAAGAAGCATATTTTGAAGCCCAATTTTGGAACCGCTAGAAGTGCTCCAGGATGCGTGAAATCGTTCTTGCGTATTTTTGCGTATTCTGCAGCTGGAGCGGATCAACGTGTACTACAACGAGGCTAGCTGGAGCGGGACCGTTTGGACAGCTGTTCCGGCCGGATAATTTTGTGTTCGGTCAATCTGGCGCCGGCAACAAT
+
BBBCCCCCCBCCGGGGGGGGGGHGHHHHHHHHHHHHHHHHHHHHHHHHGGGGGHHGHHHHHHHHHGHHHHHHHHHHHHGHHHGGGGGGHHGHHHHHHHHHHHHHGGGGGHHHGHHHGHHHGGGGHHHHGHGGGGHHHHHHHHHHHFHHGGGGGHHHGHHHHHHHHHHHGGGGGGGGGGGGGGGGBCDFGFFFFFFFFFFFFFFFFFFFFFFFFFFFFFFFFFFFFFFFFFFFFFFFFF-AFFAFFFFFEF
@M03558:539:GW210131Amp:1:2105:6295:11574 1:N:0:TGCAGCTA+ACTACGGA
GGAACGCGGACGTGATTTGGAACCATTCTGCTTCCATCTTCAAGCATCGGAAGAAGCATATTTTGAAGCCCAATTTTGGAACCGCTAGAAGTGCTCCAGGATGCGTGAAATCGTTCACATTCAAGCCGGCCAATGTGGCAACCAGATAGGAGCCAAGTTGCAGCCAAGTTGGGCGTATTGCGGAGACAGCGATTTGCAGCTGGAGCGGATCAACGTGTACTACAACGAGGCTACGGAAAATACGTCCCAC
+
CCCCCCCCCBBCGGGGGGGFFGHGGHHHHHHHHHHHHHHHHHHHHHHHGGGGGHHHHHHGHHHHHGHHHHHHHHHHHHGHHHGGGGGGHHHHHHHHHHHHHHHHGGGGGHHHGHHHHHHHHHHHHHGGGGGGHHHHHHHHHHHGHFHEHHHHHGHHHHHHHHHHHHHHHHHHGHGGGGHHHGGGG:EGGGGGGGGGGGGGGGFFFFFFAFFFFFFFFFFFFFFFFFFFFFFFFFFFFFFFFFFFFFFFFF
@M03558:539:GW210131Amp:1:2105:27142:11587 1:N:0:TGCAGCTA+ACTACGGA
GGAACGCGGACGTGATTTGGAACCATTCTGCTTCCATCTTCAAGCATCGGAAGAAGCATATTTTGAAGCCCAATTTTGGAACCGCTAGAAGTGCTCCAGGATGCATGAAATCGTTCACATTCAAGCCGGCCAATGTGGCAACCAGATAGGAGCCAAGTTCGTATTGCGGAGACAGCGATTTGCAGCTGGAGCGGATCAACGTGTACTACACGGAGGAAAATACGTCCCACGTGCCGTGCTGGTCGATTTG
+
BBBBBBBBBBDBGGGGGGGGFGHGHHHHHHHHHGHHHHHHHHHHHHHHGGGGGHHHHHHHHHHHHGHHHHHGHHHHHHGHHHGGGGGGHHHHHHHHHHHHHHHHHHHHHHHHGHHHHHHHHHHHHHGGGGGGGHHHHHHHHHHGHFHHFGFHHGHGHGHHGFGHHHHGGGGGGHHHGGHGGGGGGGGGGGGGGFCGGGGGFFFFFFFFFFFFFFFFFFFFFFFFFFFFFFFFFFFFFFFFFFFFFAEFFF
@M03558:539:GW210131Amp:1:2105:23285:11595 1:N:0:TGCAGCTA+ACTACGGA
GGAACGCGGACGTGATTTGGAACCATTCTGCTTCCATCTTCAAGCATCGGAAGAAGCATATTTTGAAGCCCAATTTTGGAACCGCTAGAAGTGCTCCAGGATGCGTGAGATCGTTCACATTCAAGCCGGCCAATGTGGCAACCAGATAGGAGCCAAGTTCGGGCGTATTGCGGAGACAGCGATTTGCAGCTGGAGCGGATCAACGTGTACTACAACGAGGGGAGGAAAATACGTCCCACGTGCCGTGCTG
+
BBBAA?ADB@DD22EGGGGFGCFEFHHFHHHGF5GGFFHHHHHGECDBEE?AFGHFHHFEEGGFGEFHGFHGFFFHHGGCHHGGGGCGFFDG3FGHEGFCHHHEE/<EGHHHEHGHFGHHHGFGFHGC/CCCFFHHDDHHHGHGHCHHFHFCAFHFHHHGGGGGGDGGHGGG@?BGGGGGGBGGG0FBFGGGBFFFBBBBBFFFFFFFFFFFFFFFB?DB@BF?BFFFFFFFFFFFFFFBFFFF?ABFFF
@M03558:539:GW210131Amp:1:2105:13187:11596 1:N:0:TGCAGCTA+ACTACGGA
GGAACGCGGACGTGATTTGGAACCATTCTGCTTCCATCTTCAAGCATCGGAAGAAGCATATTTTGAAGCCCAATTTTGGAACCGCTAGAAGTGCTCCAGGATGCGTGAAATCGTTCACATTCAAGCCGGCCAATGTGGCAACCAGATAGGAGCCAAGTTCTGGGCGTATTGCGGAGACAGCGATTTGCAGCTGGAGCGGATCAACGTGTACTACAACGGAGGAAAATACGTCCCACGTGCCGTGCTGGTC
+
BBBBBBBBBBBBGGCGGGGGGGHGHHHHHHHHHHHHHHHHHHHHHGHHGGGGGHHHHHHHHHHHHGHHHHHHHHHHHHGHHHGGGGGGHHHHHGHHHHHHHGHHGGGGGHHHGGHHHHHHHHHHHHGGGGGGHHHHHDFHHHHGGHHHHGHHHGHHGGHHHHHHHGGGGHHHGGCGGGGGGGAGGGGGGFGGFFAFGGFFFF?FFFEFFFFFFFFFFFFFFFFFFFFFFFFFFFFFFFFFFFFFFFFFFF
@M03558:539:GW210131Amp:1:2105:21145:11599 1:N:0:TGCAGCTA+ACTACGGA
GGAACGCGGACGTGATTTGGAACCATTCTGCTTCCATCTTCAAGCATCGGAAGAAGCATATTTTGAAGCCCAATTTTGGAACCGCTAGAAGTGCTCCAGGATGCGTGAAATCGTTCACATTCAAGCCGGCCAATGTGGCAACCAGATAGGAGCTGGGAGGTAATATCCGACGAGCACGGAATCGATGCCACGCGATTTGCAGCTGGAGCGGATCAACGTGTACTACAACGAGGCTAGCCGGAGGAAAAT
+
BCCCBBCCCBBBGGGGGGGGGGHGHHHHHGHHHHHGHHHHHHHHHHHHGGGGGFHHHHHHHHHHFGHHHHHHHHHHHHGHHHGGGGGGHHHHHGHHGHHHHHHHGEFEGHHHGHHHHHHHHHHGHHGGGGGGHHHHHHHHHHHGHHHHHHHHHHHHGHGDEHHHHHHHGGGGGGGGGGGGGGGGGGGGGGGGGGFFFFFFFFFFFFFFFFFFFFFFFFFFFFFFFFFFFAFDDFFFFFFFFFFFFFFFF
@M03558:539:GW210131Amp:1:2105:17310:11616 1:N:0:TGCAGCTA+ACTACGGA
GGAACGCGGACGTGATTTGGAACCATTCTGCTTCCATCTTCAAGCATCGGAAGAAGCATATTTTGAAGCCCAATTTTGGAACCGCTAGAAGTGCTCCAGGATGCGTGAAATCGTTCACATTCAAGCCGGCCGAGCGGGACCGTTTGGACAGCTGTTCCGGCCGGATAATTTTGTGTTCGGTCAATCTGGCGCCGGCAACAATTGGGCCAAGGGACATTATACCGAAGGG
+
BABBAB@?DBDDGCGFGFFFCGHGFHHHFCFHHHGFHHDGHHHHEBFHGGEE?AEFFFFGHHGHDFHHHFGEAGHHHHGGG@FEFCGEHHHDHFHGFGFEEFHGGE<EEHD?/?GCFGFFHHHBDFC@GGGDGCGCCC@@.CCCF:./::..CGGEGCD-?DDCGDDFFFFBF;FFGGD-.;A9B/BB//@A@-9@-9AFEFFFEAFEFEF?AEAAFB99FFFD.-999
@M03558:539:GW210131Amp:1:2105:15336:11629 1:N:0:TGCAGCTA+ACTACGGA
GGAACGCGGACGTGATTTGGAACCATTCTGCTTCCATCTTCAAGCATCGGAAGAAGCATATTTTGAAGCCCAATTTTGGAACCGCTAGAAGTGCTCCAGGATGCGTGAAATCGTTCACATTCAAGCCGGCCAATGTGGCAACCAGATAGGAGCCAAGCCAGGCGTATTGCGGAGACAGCGATTTGCAGCTGGAGCGGATCAACGTGTACTCGGAGGAAAATACGTCCCACGTGCCGTGCTGGTCGATTTG
+
CCCCCCCCCBCCGGGGGGGGGGHGGHHHHHHHHHHHHHHHHHHHHHHHGGGGGHHHHHHHHHHHHGHHHHHHHHHHHGGHHHGGGGEGHHGHHHHHHHHFHHHHGGGGGHHHGHHHHHHHHHHHHHGGGGGGHHHHGHHGHHHGHHHHHHHHHGHHGGGHHHHGGGGHHHGGDGGGGGGGGGGGGGGGGGFGGFGGGFFFFFFFEFFFFFFFFFFFFFFFFFFFFFFFFFFFFFFFFFFFFFFFD9AFFB
@M03558:539:GW210131Amp:1:2105:7643:11657 1:N:0:TGCAGCTA+ACTACGGA
GGAACGCGGACGTGATTTGGAACCATTCTGCTTCCATCTTCAAGCATCGGAAGAAGCATATTTTGAAGCCCAATTTTGGAGCCGCTAGAAGTGCTCCAGGATGCGTGAAATCGTTCACATTCAAGCCGGCCAATGTGGCAACCAGATAGGAGCCAGCGTATTGCGGAGACAGCGATTTGCAGCTGGAGCGGATCAACGTGTACTACAACGAGGAAAATACGTCCCACGTGCCGTGCTGGTCGATTTGGA
+
CBBCCCCCCCDDGGGGGGGGGGHGHHHHHHHHHHHHHHHHHHHHHHHHGGGGGHHHHHHHHHHHHGHHHHHHHHHHHHGHGHGGGGGGHHGHHHHHHHHHHHHHGGGGGHHHFGHHHGHGHHHHHHGGGGGGHHHHHHHHHGHGHFHEGHHHHGHHGGGGGHHHGGFGGGHHHGGGGGGGGGGGF;.FGFGGGFFFFFEFBFFFFFFFFFFFFFFFFFFFFFFFFFFFEEFFFFFFFFFFFD@EFFFFF
@M03558:539:GW210131Amp:1:2105:23441:11688 1:N:0:TGCAGCTA+ACTACGGA
GGAACGCGGACGTGATTTGGAACCATTCTGCTTCCATCTTCAAGCATCGGAAGAAGCATATTTTGAAGCCCAATTTTGGAACCGCTAGAAGTGCTCCAGGATGCGTGAAATCGTTCACATTCAAGCCGGCCAATGTGGCAACCAGATAGGAGCCAAGTGGGAGGTAATATCCGACGAGCACGGAATCGATGCCACCGACGCAATACGCGATTTGCAGCTGGAGCGGATCAACGTGTACTACAACGAGGCT
+
BBCCCCCCCCCCGGGGGGGGGGHGHHHHHHHHHHHHHHHHHHFHHHHHGGGGGHFHHHHHHHHHHGHHHHHHHHHHHHGGHHGGGGGGHFHHHHHHHGHHHHHHGGGGGHHHGHHHHHHHHHHFHHGGGGGGHHHHHHHHHHHGHCHHHHGHHGHGHHHHHEG<<<DHHGHHGGGG?GGGGGGGGEGGGGGGGGGGFGFFFFFFFFFFFFFFFFFFFFFFFFFFFFFFFFFFFFFFFFFFFFFFFFFFFF
@M03558:539:GW210131Amp:1:2105:15571:11731 1:N:0:TGCAGCTA+ACTACGGA
GGAACGCGGACGTGATTTGGAACCATTCTGCTTCCATCTTCAAGCATCGGAAGAAGCATATTTTGAAGCCCAATTTTGGAACCGCTAGAAGTGCTCCAGGATGCGTGAAATCGTTCACATTCAAGCCGGCCAATGTGGCAACCAGATAGGAGCCAAGGGCGTATTGCGGAGACAGCGATTTGCAGCTGCAGCGCACCAACGTCTACTACAACGCGGAAAATACGTCCCACGCGCCGTCCTGGCTGATTTG
+
>A1AAA1AD@0AEEFGGGFFGGHGFHHHHGHGFHGFFFHHHHGHGHHHGGGGGFFGHFHGGGGHHGHHF0GHHHHHGGGHHHFGGGGGCHHHGBGHHHHHEFCCEGGGGFHGCGHHHHHGHDDGFGFG?/@/CFFFFGHHFH<CG0GF1GHEHGB/<C.<CC-;/;0;--;-99BEG@AGEFGFC/9B///;;-----9--9--99/9B/FB@--@----9;B-/-;-9A---;-99---9/--9-;9FB
@M03558:539:GW210131Amp:1:2105:6609:11737 1:N:0:TGCAGCTA+ACTACGGA
GGAACGCGGACGTGATTTGGAACCATTCTGCTTCCATCTTCAAGCATCGGAAGAAGCATATTTTGAAGCCCAATTTTGGAACCGCTAGAAGTGCTCCAGGATGCGTGAAATCGTTCACATTCAAGCCGGCCAATGTGGCAACCAGATAGGAGCCGGAGGAAAATACGTCCCACGTGCCGTGCTGGTCGATTTGGAACCTGGCACTATGGATTCGGTCCGAGCGGGACCGTTTGGACAGCTGTTCCGGCCG
+
CCCCCCCDDCCCGGGGGGGGGGHGHHHHHHHHHHHHHHHHHHHHHHHHGGGGGHHHHHHHHHHHHGHHHHHHHHHHHHGHHHGGGGGGHHHHHHHHHHHHHHHHGFGGGHHHGGHHHHHHHHHHHHGGGGGGHHHHHHHHHHHGHCHHHHHHHGGGEGGGHHHH0GHHHGGHHGGGGGGGGGGGGFGGGGGGHGFGGGGFAAFFFFFFFFFFFFFFFFFFFFFFFFFFFFFFDFFFFFFFFFFFFFFFFF
@M03558:539:GW210131Amp:1:2105:18044:11773 1:N:0:TGCAGCTA+ACTACGGA
GGAACGCGGACGTGATTTGGAACCATTCTGCTTCCATCTTCAAGCATCGGAAGAAGCATATTTTGAAGCCCAATTTTGGAACCGCTAGAAGTGCTCCAGGATGCGTGAAATCGTTCACATTCAAGCCGGCCAATGTGGCAACCAGATAGGAGCCAGCGATTTGCAGCTGGAGCGGATCAACGTGTACTACAACGAGGCGGGACCGTTTTGACAGCTGTTCCGGCCGGATAATTTTGTGTTCGGTCAATCT
+
BBBBBBBBBBBBGGGGGGGBFGHGHHGHHHBFHHHHGHHHHHGHHHGHFGGGGHHHHHGHHHHHHFHHHHGHHHHFGHFFHHGCFFGGFGGFDGHHCHGHHGHHFEFEFHHHGHGHHHHHHHGGHHGGGGGGHHHHHGGHHHHGHGHHHFB<CF0CEG-AGG0GHHBGHH.GHGGCBDFFFA9;C/CFBFCFGAEGFGB@;-;D@DFF?F.9BFFF/BFFFFF;D;@-;AFFFFFFF.:F/9@.9.:B9B
@M03558:539:GW210131Amp:1:2105:23802:11775 1:N:0:TGCAGCTA+ACTACGGA
GGAACGCGGACGTGATTTGGAACCATTCTGCTTCCATCTTCAAGCATCGGAAGAAGCATATTTTGAAGCCCAATTTTGGAACCGCTAGAAGTGCTCCAGGATGCGTGAAATCGTTCTTGGCCTGGAGGAAAATACGTCCCACGTGCCGTGCTGGTCGATTTGGAACCTGGCACTATGGATTCGGACCGTTTGGACAGCTGTTCCGGCCGGATAATTTTGTGTTCGGTCAATCTGGCGCCGGCAACAATTG
+
BCABBBCCCBBBGGGGGGGGGGHGHHHHHHHGHHHFHHHHHHHHHHHHGGGGGHHHHHHHHHHHHGHHHHHHHHHHHHGHHHGGGGGGHHHHHHHHHHHHGHHHGGGEFGHHGHHHGHHHHHHGHHHGGHHHHHHHHHGGHHGHHHHGGGGFHHGHGFGHGHHFGHEHHHHHHHHHGCCCHHGHDGGGGGGGGGGFEGGBFGGGDGFFFFAFFFFFFFFFFFFFFFFFFFFFFFFFFFFFFFFFFFFFFF
@M03558:539:GW210131Amp:1:2105:29007:11778 1:N:0:TGCAGCTA+ACTACGGA
GGAACGCGGACGTGATTTGGAACCATTCTGCTTCCATCTTCAAGCATCGGAAGAAGCATATTTTGAAGCCCAATTTTGGAACCGCTAGAAGTGCTCCAGGATGCGTGAAATCGTTCACATTCAAGCCGGCCAACGTGGCAACCAGATAGGAGGAAACCAGACAGGCAGGAGGAAAATACGTCCCACGTGCCGTGCTGGTCGATTTGGAACCTGGCACTATGGATTCGGGGCACTATGGAGCGGGACCGTT
+
AA3A?AADD?@DGGCFGGGGGGHGHHGGHFGHFFHGHGGFHHHFHHHFGG?FEGHHFHHHHGHHEAGHF1FEEHGDHGGHHG?E@?EGHFHFG4GG3GG3GGFHC/<EGHHHGHHFFHHHHHHGDGGGCCDCHGGHHGGHFHEFEF<<GFFBDG//GHGHHGHBCEGEGGGF./:GHF0ACF.E0CBF.CF@C;:CBB9;@-;BE9FFFFEFF.ABFEFFFFB9FFAFFBB;DFBFFB/:BBB;-@.99D
@M03558:539:GW210131Amp:1:2105:2890:11779 1:N:0:TGCAGCTA+ACTACGGA
GGAACGCGGACGTGATTTGGAACCATTCTGCTTCCATCTTCAAGCATCGGAAGAAGCATATTTTGAAGCCCAATTTTGGAACCGCTAGAAGTGCTCCAGGATGCGTGAAATCGTATTGCGGAGACGGCGATTTGCAGCTGGAGCGGATCAACGTGTACTACAACGAGGCTACCGGAGGAAAATACGTCCCACGTGCCGTGCTGGTCGATTTGGAACCTGGCACTATGGATTCGGTCCGAGCGGGACCGTT
+
BBCCCCCCCCCCGGGGGGGGGGHGHHHHHHHHHHHHHHHHHFHHHHHHGGGGGHHHHCGHHHHHHGHHHHHHHHHHHHGHHHGGGGGGHGHHHHHHHHHHHGHHGFEGGHHHGHHHHHHGGGGGGGGGGGGHGHGFHHHHHHHHGGGGGHHHGHHHGGHHHHHGGGGGGGGGGGGGGGGFFFFFFFFFED:;@EFFEFFFFFFFFFFFFFFFFFFBEFFFFFFFFFFFFFFFFFFFFFFFFFFFD>AFAF
@M03558:539:GW210131Amp:1:2105:22697:11786 1:N:0:TGCAGCTA+ACTACGGA
GGAACGCGGACGTGATTTGGAACCATTCTGCTTCCATCTTCAAGCATCGGAAGAAGCATATTTTGAAGCCCAATTTTGGAACCGCTAGAAGTGCTCCAGGATGCGTGAAATCGTTCACATTCAAGCCGGCCAATGTGGCAACCAGCCGGAGGAAAATACATCCCACGTGCCGTGCTGGTCGATTTGGAACCTGGCACTATGGATTCGGTCCGAGCGGGACCGTTTGGACAGCTGTTCCGGCCGGATAATT
+
BABBBBBBDBBBGGGGGGBFGGHDFHHFHFFHHFFGHFHFHFHHHHHHFGGGGFGHGHHDFHHGHGE5FGHHGHEHHECEHHGGFGGGHHFHHHHHHGHGFFCGG/EEGHHHGHHHHHHHHHHHHHGGFGCGHHFGHHGHHGFGHHGGGCDGDHHGHGHHHHHHFHGCHHHGFGGGFFFGGAEFEGG/;BEGGF?FGGGGFFFFFFFFFFFFFFFFFFFFFFDFFFFFFFFFFFFFFF.@FFFFFFFFFF
@M03558:539:GW210131Amp:1:2105:13531:11797 1:N:0:TGCAGCTA+ACTACGGA
GGAACGCGGACGTGATTTGGAACCATTCTGCTTCCATCTTCAAGCATCGGAAGAAGCATATTTTGAAGCCCAATTTTGGAACCGCTAGAAGTGCTCCAGGATGCGTGAAATCGTTCACATTCAAGCCGGCCAATGTGGCAACCAGATAGGAGCCAAGTTCCGGAGGTAATATCCGACGAGCACGGAATCGATGCCACCATCGTATTGCGGAGACAGCGATTTGCAGCTGGAGCGGATTAACGTGTACTAC
+
AAAAA1AAA0ADEAFGGGBFGGHGFHHHHGHHCFHHHHHHHHBEHFGHEG/FGHHHHHHFHHHHHGHHHHHHFHFHFHEHHHGEGGCCC>GGHHHFHHHHHFHHC?EEGHHHGHHHHHHHHHFFHHGGGGGCCGHGHBGBGHHGGFB<D0FGHGCBG=GGFGGC@@:CHHHHHHGGGGGGGGGGGGFGFGGEFFGGGFFFFF9FFFFFA;-9@EFFE@@EEFFFFBFFFF-AF?@-@BB/FFFFF-FFFF
@M03558:539:GW210131Amp:1:2105:18105:11809 1:N:0:TGCAGCTA+ACTACGGA
GGACGGTAGGCCACGAAGAGACTCACAGTTCTCGGAAAGGATGCTGGCACTTTAACTGAAGACCCAGATGAAGGCACAGCTGGAGTGGAGTCCGCTGTTC
+
CCCCCCBBBCFFGGGGGGGGGGHHHHHHHHHHHGGGGGHHHGHHHHGGHHHHHHHHHHGHHHHHHHGHHHHHHHHHHHHHHHHHHHHGHHHHHGGGGFHH
@M03558:539:GW210131Amp:1:2105:19254:11826 1:N:0:TGCAGCTA+ACTACGGA
GGAACGCGGACGTGATTTGGAACCATTCTGCTTCCATCTTCAAGCATCGGAAGAAGCATATTTTGAAGCCCAATTTTGGAACCGCTAGAAGTGCTCCAGGATGCGTGAAATCGTTCACATTCAAGCCGGCCAATGTGGCAACCAGATAGGAGCCAAGGGCGTATTGCGGAGACAGCGATTTGCAGCTGGAGCGGATCAACGTGTACTACAACGAGGCTAAAAAAAAATAAAAAGGAGGCGAGCGGGACCG
+
BCCDCCCCDDCCGGGGGGGGGGHGHHHHHHHHHHHHHHHHHHHHHHHHGGGGGHHHHHHHHHHHHGHHHHHHHHHHHHGHHHGGGGGGHHHHHHHHHHHHHHHHGEGGGHHHGHHHHHHHHHHHHHGGGGGGHHHHHHHHHHHGHHHHHHHHHGHHHGGGGGGGGHHGGGGGEGGGGGGGGFGGGGGGGFF/ADFFFFFFFEEFFFFFFFFFFFF;FFFFFFFFFFFFFFFFFDDFEFFFFFFFFFAFFF
@M03558:539:GW210131Amp:1:2105:27424:11845 1:N:0:TGCAGCTA+ACTACGGA
GGAACGCGGACGTGATTTGGAACCATTCTGCTTCCATCTTCAAGCATCGGAAGAAGCATATTTTGAAGCCCAATTTTGGAACCGCTAGAAGTGCTCCAGGATGCGTGAAATCGGGAGCGTTTGGTCCCGTGAGCGGGACCGTTTGGACAGCTGTTCCGGCCGGATAATTTTGTGTTCGGTCAATCTGGCGCCGGCAACAATTGGGCCAAGGGACATTATACCGAAGGG
+
CCCDDDDDCCCDGGGGGGGGGGHGHHHGHHHHHHHHHHHHHHHHHHHHGGGGGHHHHHHHHHHHHGHHHHHHHHHHHHGHHHGGGGGGHHHHHHHHHHHHHHHHGGGGGHHHGGGGGGGGGGGGHHHHGHGGGHGGGDDGGGGHGGHHHGHHHHHHHGGGGGGGGGGGGGGGGGGGGGGGFFFFFFFFFFFFFFFFFFFFFFFFFFFFFFFFFFFFFFFFFFFFFFFF
@M03558:539:GW210131Amp:1:2105:8765:11868 1:N:0:TGCAGCTA+ACTACGGA
GGAACGCGGACGTGATTTGGAACCATTCTGCTTCCATCTTCAAGCATCGGAAGAAGCATATTTTGAAGCCCAATTTTGGAACCGCTAGAAGTGCTCCAGGATGCGTGAAATCGTTCACATTCAAGCCGGCCAATGTGGCAACCAGATAGGAGCCAGGGAGGTAATATCCGACGAGCACGGAATCGATGCCACCGCCGGAGGAAAATACGTCCCACGTGCCGTGCTGGTCGATTTGGAACCTGGCACTGTG
+
CCCCCCCCCCCCGGGGGGGGGGHGHHHHHHHHHHHHHHHHHHHHHHHHGGGGGHHHHHHHHHHHHGHHHHHHHHHHHHGHHHGGGGGGHGHHHHHHHHHHHHHHGGGGGHHHGHHHHHHHHHHHGHGGGGGGGHHHHHHHHHHGHGHHHGHHHGFHHGGGGGHHHHHHHGDGFGGGGGGGGFGGGAEFGGGGGGGFFFFFFFF/BFFFFFFFFFFFFFFFFFFFFFFBFCFFFFFFFFFFFFFFBFFFFF
@M03558:539:GW210131Amp:1:2105:29122:11884 1:N:0:TGCAGCTA+ACTACGGA
GGAACGCGGACGTGATTTGGAACCATTCTGCTTCCATCTTCAAGCATCGGAAGAAGCATATTTTGAAGCCCAATTTTGGAACCGCTAGAAGTGCTCCAGGATGCGTGAAATCGTTCACATTCAAGCCGGCCAATGTGGCAACCAGATAGGAGCCAAGTATTGCGGAGACAGCGATTTGCAGCTGGAGCGGATCAACGTGTACTACAACGAGGCTAAATACGTCCCACGTGCCGTGCTGGTCGATTTGGA
+
ABBABCCCCCCCEEGGGGGGGGHGGHHHHHGHHHHHGHHHHHHHHHHHGGGGGHHHGHHHGHHHGGGHHHHHHHHHHHGHHHGGGGGGHHGHHFHGHHHHHHHHGGEFGHHGDHHHHHHHHHHGHHGGGGGGHHGHHHHHGHAFHHHHHHHHHGGHHDGGGHDFGGGGFHHHGGHHGGGGGGGGGGGGAGGGGGFFGFEBFFFFFFFFFFFFFFFFFFFFFFFFFFFFEEEFFFFFFFFFFFFFFFFFF
@M03558:539:GW210131Amp:1:2105:28458:11885 1:N:0:TGCAGCTA+ACTACGGA
GGAACGCGGACGTGATTTGGAACCATTCTGCTTCCATCTTCAAGCATCGGAAGAAGCATATTTTGAAGCCCAATTTTGGAACCGCTAGAAGTGCTCCAGGATGCGTGAAATCGTTCACATTCAAGCCGGCCAATGTGGCAACCAGATAGGAGCCAAGTTCTTAATATCCGACGAGCACGGAATCGATGCCACCGTATTGCGGAGACAGCGATTTGCAGCTGGAGCGGATCAACGTGTACTACAACGAGGC
+
CCCCCCCCBBBBGGGGGGGGGGHGHHHHHHHHHHHHHHHHHHHHHEHHGGGGGHHHHGHHHHHHHGFHHHHHHGHHHHGHFHFGGGGGHGFHHEHGHHHHHHHHGGGGGHHHGHHHHHHHHHHHHHGGGGGGFHHHHGHHGHHFHAGFHGHHHGHFGHHHHHD=DGHHHG<DGFGGCHGGFEGGE?EGGGFGGGFEGGGGGFFF;EBFFFDEFFBFFFFFFFFFFFFCFFFFFFFFFFFFFFFFFFE?DF
@M03558:539:GW210131Amp:1:2105:21226:11907 1:N:0:TGCAGCTA+ACTACGGA
GGAACGCGGACGTGATTTGGAACCATTCTGCTTCCATCTTCAAGCATCGGAAGAAGCATATTTTGAAGCCCAATTTTGGAACCGCTAGAAGTGCTCCAGGATGCGTGAAATCGTTCACATTCAAGCCGGCCAATGTGGCAACCAGATATTGCGGAGACAGCGATTTGCAGCTGGAGCGGATCAACGTGTACTACAACGAGGAAAATACGTCCCACGTGCCGTGCTGGTCGATTTGGAACCTGGCACTATG
+
CCCCCBCCCCCCGGGGGGGGGGHGHHHHHHHHHHHHHHHHHHHHHHHHGGGGGHHHHHHHHHHHHGHFHHHHHHHHHHGHHHGGGGGGHHHHHHHHHHHHHHHHGGGGGHHHGHHHHHHHHHHHHHGGGGGGHHHHHHHHHGHGHHHHHHHHGFGCGGHHHGGHHGHHHHHHHHHHHGGGGGGGGGGGGGGGBFFFGFFFFFFFFFFFFFFFFFFFFFFFFFFFFFFFFFFEFFFFFFFFFFFFFFFFFF
@M03558:539:GW210131Amp:1:2105:16045:11952 1:N:0:TGCAGCTA+ACTACGGA
GGAACGCGGACGTGATTTGGAACCATTCTGCTTCCATCTTCAAGCATCGGAAGAAGCATATTTTGAAGCCCAATTTTGGAACCGCTAGAAGTGCTCCAGGATGCGTGAAATCGTTCACATTCAAGCCGGCCGATGTGGCAACCAGATAGGAGCCAAGTCATTGCGGAGACAGCGATTTGCGGCTGGAGCGGATCAACGTGTACTACAACGAGAGGAAAATACGTCCCACGTGCCGTGCTGGTCGATTTGG
+
B@BBBABBDBBDGGGGGGGGGGHGHHHHHGGHFHFHHHHGHHHHHFFHGGCFGGHHHHHHHHHHHEDGHHHHHHHHHHFFHHFGGGGGHHHHHGHGHHHFGGGHGGGGGHHHGHHHHHHHHGHHHHGGGCGCCFGHHHHGHEGGHFHHHGHHHGGFG=GGHHGHFG-CCEGGHGGE?EGGGGGGGDFEF>-9>DAFF.9AFFFFFFFFFAAD?B.FFFFF/BEBFEFBFD.A?EA.@DA9FFF--;FFBF
@M03558:539:GW210131Amp:1:2105:16111:11961 1:N:0:TGCAGCTA+ACTACGGA
GGAACGCGGATGTGATTTGGAACCATTCTGCTTCCATCTTCAAGCATCGGAAGAAGCATATTTTGAAGCCCAATTTTGGAACCGCTAGAAGTGCTCCAGGATGCGTGAAATCGTGAAAGCGTATTGCGGAGACAGCGATTTGCAGCTGGAGCGGATCAACGTGTACTACAACGAGGCTAGTTGTTAACTGAGAGGAAAATACGTCCCACGTGCCGTGCTGGTCGATTTGGAACCTGGCACTATGGACTCG
+
BBCBBCCCCCCCGGGGGGGGGGHGHHHHHHHHHHHHHHHHHHHHHHHHGGGGGHHHHHHHHHHHHGHHHHHHHHHHHHGHHHGGGGGGHHHHHHHHHHHHHHHHGGGGGHHHGHHHGHGHGGGGHHHGGGG?FHHHGGHHGHHHHHHHHHHHGFAEGHHHGHHHHHHHHHHHGGGGGGGGGGGGGFGGGG0CFFGGGGGGGGFGFFFFFFFFFFFFFFFFFFFDCFFFFFFFFFFF.;BFFFFFFFFFFF
@M03558:539:GW210131Amp:1:2105:13580:12026 1:N:0:TGCAGCTA+ACTACGGA
GGAACGCGGACGTGATTTGGAACCATTCTGCTTCCATCTTCAAGCATCGGAAGAAGCATATTTTGAAGCCCAATTTTGGAACCGCTAGAAGTGCTCCAGGATGCGTGAAATCGTTCACATTCAAGCCGGCCAATGTGGCAACCAGATAGGAGCCAAGTTCTTGGGAGGTAATATCCGACGAGCACGGAATCGATGCCGCCGCGGAATCCCGCAGCGGGACCGTTTGGACAGCTGTTCCGGCCGGATAATT
+
BCCCCCCCCBCCGGGGGGGGGGHGHHHHHHHHHHHHHHHHHHGHHHHHGGGGGHHHHHHHHHHHHGHHHHHHHHHHHHGHHHGGGGGGGHHHHHHHHHHHHHHHGGGGGHHHGHHHHHHHHHHHHHGGGGGGHHHHHGHGHHHGHFHHHGHHHGGHHGHHHHHHHCEGGHFHHGHHGGGGGGGGGGGAEGGGGGGGGGGFFFFFFFFFFFFFFFFFFFFFFFDFFDFFFFFFFFFFFFFFFFFFDFFFFF
@M03558:539:GW210131Amp:1:2105:24932:12052 1:N:0:TGCAGCTA+ACTACGGA
GGAACGCGGACGTGATTTGGAACCATTCTGCTTCCATCTTCAAGCATCGGAAGAAGCATATTTTGAAGCCCAATTTTGGAACCGCTAGAAGTGCTCCAGAAGGGAGGTAATATCCGACGAGCACGGAATCGATGCCACCGGGAGCGGGACCGTTTGGACAGCTGTTCCGGCCGGATAATTTTGTGTTCGGTCACTCTGGCGCCGGCAACAATTGGGCCAAGGGACATTATACCGAAGGG
+
CCCCCCCDBCBCGGGGGGGGGGHGHHHHHHHHHHHHHHHHHHHHHHHHGGGGGHHHHHHHHHHHHGHHHHHGGHHHHGGHHGGGGGCGBHHHHHHHGHHHHHHGHGGGGHHHHHHGGGGGGGGHGGGGGHHHHHGHHHHGGGGGGGGGGGGGGGGGGGGGGGGFCFFGGGGGGFFFDFFFFFFFFBFFFDEDFFFFFFFFFFFFFFFFFFFFFFFFFFFFFFFFFFFFFFFFFFDFFFF
@M03558:539:GW210131Amp:1:2105:15079:12208 1:N:0:TGCAGCTA+ACTACGGA
GGAACGCGGACGTGATTTGGAACCATTCTGCTTCCATCTTCAAGCATCGGAAGAAGCATATTTTGAAGCCCAATTTTGGAACCGCTAGAAGTGCTCCAGGATGCGTGAAATCGTTCACATTCAAGCCGGCCAATGTGGCAACCAGATAGGGGCCAAGTTCTTGGGAGGTAATATCCGACGAGCACGGAATCGATGCCACCGGGCGTATCGCGGAGACAGCGATTTGCAGCTGGAGCGGATCAACGTGTAC
+
BCBBCCCCCBBCGGGGGGGGGGHGHHHHHHHHHHHHHHHHHHHHHHHHGGGGGHHHHHHHHHHHHGHHHHHHHHHHHHGHHHGGGGGGHHHHHHHHHHHHHHHHGFGGGHHHGHHHHHHHHHHHHGGGGGGGHHHHHHHHHHHGHHHHHHHGGGGGHDGHHHGHHCFGGHHHHHHHGGGGGGGGGGGFAFGGGGGGGGGFFFFFFFFFFFFFFFFFFFFFFFFFFFFFFFFFFFFFFFFFFFFFFFFFFF
@M03558:539:GW210131Amp:1:2105:13951:12273 1:N:0:TGCAGCTA+ACTACGGA
GGAACGCGGACGTGATTTGGAACCATTCTGCTTCCATCTTCAAGAATCGGAAGAAGCATATTTTGAAGCCCAATTTTGGAACCGCTAGAAGTGCTCCAGGATGCGTGAAATCGTCCACATTCAAGCCGGCCAATGTGGCGACCAGATAGGAGCCAAGTTGGAAGCCAAGGCGTATTGCGGAGACAGCGATTTGCAGCTGGAGCGGATCAACGTGTACTACAACGAGGCTAAAGGAAAATACGTCCCACGT
+
A?ABBABD@DBDE2AG5FGFCGFFGFFH5DGGDFGFFFHHHHHHHHFHHDEEAGHHBGHGHFHHHGGD31?GGFF@FHCGHHGEEEEGGFHHHHFFFEG3FGH0E?AEFGHHGHHDAGFHHHBHFGGCDG@DACCGF1G<A--<C0GGFHBGCFFHHHFFEBHFHFBGAGHG:CAB9F9?-ABGEFG?@.EABFFFFFF.;AF?=>-9FFFFAAFBFFFFBBFB?DBBFFFFFFFFFFFFFFFFFFFFBF
@M03558:539:GW210131Amp:1:2105:16030:12293 1:N:0:TGCAGCTA+ACTACGGA
GGAACGCGGACGTGATTTGGAACCATTCTGCTTCCATCTTCAAGCATCGGAAGAAGCATATTTTGAAGCCCAATTTTGGAACCGCTAGAAGTGCTCCAGGATGCGTGAAATCGTTCACATTCAAGCCGGCCAATGTGGCAACCAGATAGGAGCCAAGGCGTATTGCGGAGACAGCGATTTGCAGCTGGAGCGGATCAACGTGTACTACAACGAGGCTACTTGGACAGCTGTTCCGGCCGGATAATTTTGT
+
BCCCCCCCDDCDGGGGGGGGGGHGHHHHHHHHHGHHHHHHHHHHHHHHGGGGGHHHHHHHHHHHHGHHHGHHHHHHHHGHHHGGGGGGHGHHHHHHHHHHHHHHGGGGGHHHGHHHHHHHHHHHHHGGGGGGHHHHHHHHHHHGHHHHHHHHHGHHHGH@<EGHHHGGGGGGHHGGGGGGGFGGGGGGFFGGGGFFFFFFFFFFFFFFFFFFFFFFFFFFFFFFFFFFFFFFFFFFFFFFFFFFFFFFFB
@M03558:539:GW210131Amp:1:2105:5960:12296 1:N:0:TGCAGCTA+ACTACGGA
GGAACGCGGACGTGATTTGGAACCATTCTGCTTCCATCTTCAAGCATCGGAAGAAGCATATTTTGAAGCCCAATTTTGGAACCGCTAGAAGTGCTCCAGGATGCGTGAAATCGTTCACATTCAAGCCGGCCAATGTGGCAACCAGATAGGAGCCAAGTTCTCGGAGGAACGAGCGGGACCGTTTGGACAGCTGTTCCGGCCGGATAATTTTGTGTTCGGTCAATCTGGCGCCGGCAACAATTGGGCCA
+
CCDDDCDDDDCDGGGGGGGGGGHGHHHHHHHHHHHHHHHHHHHHHHHHGGGGGHHHHHHHHHHH5FHHHHHHHHHHHHGHHHGGGGGGHHHHHHHHHHHHHHHHGGGGGHHHGHHHHHHHHHHHHHGGGGGGHHHHHHHHHHHGHGHHHHHHHGHHHHHHHHGGDGGGHHGGGGGGGGGGGGGGGE0FGGFFFFFHHFFFFFFFFFFFFFFFFFFFFFFFFFFFFFFFFFFFFFFFFFFFFFFFFFFF
@M03558:539:GW210131Amp:1:2105:28392:12317 1:N:0:TGCAGCTA+ACTACGGA
GGAACGCGGACGTGATTTGGAACCATTCTGCTTCCATCTTCAAGCATCGGAAGAAGCATATTTTGAAGCCCAATTTTGGAACCGCTAGAAGTGCTCCAGGATGCGTGAAATCGTTCACATTCAAGCCGGCCAATGTGGCAACCAGATAGGAGCCAAGGCGTATTGCGGAGACAGCGATTTGCAGCTGGAGCGGATCAACGTGTACTACAACGAGGCTAATACACAACGGAGGAAAATACGTCCCACGTGC
+
ABBCBBBCCBCCFEFGGGGGGGHGHHHGHHHHHHHHHHHHHHHGHHHHGGGFGFHHHHHFGHHHEFHHHHHGEHHHHHGGHHGGGGGFHDHHHHHHHHHGHHHHGGGGGHHHGHHHHFHHHHGHHHGCFGGFHHHHHFHBGHHEHCGFGB1FFFGFGAGGGCGFHHGGGGGGFHFGAEGGGGFGGGFGGFGGAGFFFFFFFFFFFFFFFFFFFADFFFFFFFFFFFF;F9DFDFEFFFFFFFFFFFCFFF
@M03558:539:GW210131Amp:1:2105:22546:12320 1:N:0:TGCAGCTA+ACTACGGA
GGAACGCGGACGTGATTTGGAACCATTCTGCTTCCATCTTCAAGCATCGGAAGGAGCATATTTTGAAGCCCAATTTTGGAACCGCTAGAAGTGCTCCAGGATGCGTGAAATCGTTCACATTCAAGCCGGCCAATGTGGCAACCAGATAGGAGCCAAGTTCTATCCGACGAGCACGGAATCGATGCCACCGCGGAGGAAAATACGTCCCACGTGCCGTGCTGGTCGATTTGGAACCTGGCACTATGGATTC
+
AABBB@ABBBBBGGGGGGGGGGHGHHHHHHHHHHHHHHHHHHHHHHHHGGGGGGHHGHHHHHHHHGGHHHHHHHHHHHGHHHGGGGGGHHHHHHHHHHHHHHHHGGGGGHHHGHHHHHHHHHHHHHGGGGGGHHHHHGHHFFFFHGHHHGHHHGHHHHHHHHHHFGGGGGGGGHGGGGGGGFGGGGGGFGGGGAFFAFFFFFFFFFFFFFFFFFFFFFFFFFFFFFFFFFFFFFFFFFFFFFFFFFFFFF
@M03558:539:GW210131Amp:1:2105:3779:12323 1:N:0:TGCAGCTA+ACTACGGA
GGAACGCGGACGTGATTTGGAACCATTCTGCTTCCATCTTCAAGCATCGGAAGAAGCATATTTTGAGGCCCAATTTTGGAACCGCTAGAAGTGCTCCAGGATGCGTGAAATCGTTCACATTCAAGCCGGCCAATGTGGCAACCAGATAGGAGCCAAGTTCTATATGCACTATCGATATATGCACGGGAGGTAATATCCGACGAGCACGGAATCGATGCCACCGCCGGAGGAAAATACGTCCCACGTGCCG
+
BBBCCCCCBCBCGGGGGGGGGGHGHHHHHHHHHHHHHHHHHHHHHHHHGGGGGHHHHHHHHHHHHGGHGGGGHHHHHHGHHHGGGGGGHHHHHHHHHHHHHHHHGGGGGHHHGHHHHHHHHHHHHHGGGGGGHHGHHHHHGHGGHHHHHHHHHGHHHHHHHHHGHHHHHHHHHGGHHGHHHHHHGGAFGGGGGGGHHGGGGGFGFFFFFFFFFFFFFFFFFFFFFFFFFFFFFFFFFFFFFFFFFFFFFF
@M03558:539:GW210131Amp:1:2105:25529:12383 1:N:0:TGCAGCTA+ACTACGGA
GGAACGCGGACGTGATTTGGAACCATTCTGCTTCCATCTTCAAGCATCGGAAGAAGCATATTTCGAAGCCCAATTTTGGAACCGCTAGAAGTGCTCCAGGATGCGTGAAATCGTTCACATTCAAGCCGGCCAATGTGGCAACCAGATAGGAGCCAAGTTCTCCACTGGCGTATTGCGGAGGCAGCGATTTGCAGCTGGAGCGGGTCAACGTGTACTACAACGAGCCGGAGGAAAATACGTCCCACGTGCC
+
CDDDDDDDCDCDGGGGGGGGGGHGHHHHHHHHHHHHHHHHHHHHHHHHGGGGGHHHHHHHHHHHHGHGGHHHHHHHHHGHHHGGGGGGHHHHHHHHHHHHHHHHGGGGGHHHGHHHHHHHHHHHHHGGGGGGHHHHHGHHHHHGHHHHHHHHHGHHHHHHHHHHHHHHHGFGGHHGC;ADFGGGGGGGGGGGHGGGGGGFFFFFFFFFFFEFFFFFFFFFFFFFFFFFFFFFFFFFFFFFFFFFFFFFFF
@M03558:539:GW210131Amp:1:2105:15146:12398 1:N:0:TGCAGCTA+ACTACGGA
GGAACGCGGACGTGATTTGGAACCATTCTGCTTCCATCTTCAAGCATCGGAAGAAGCATATTTTGAAGCCCAATTTTGGAACCGCTAGAAGTGCTCCAGGATGCGTGAAATCGTTCACATTCAAGCCGGCCAATGTGGCAACCAGATAGGAGCCAAGTTTATTGCGGAGACAGCGATTTGCAGCTGGAGCGGATCAACGTGTACTACAACGAGGCTACCCGGAGGAAAATACGTCCACGTGCCGTGCTGG
+
CCCCCCDCDCCCGGGGGGGGGGHGHHHHHHHHHHHHHHHHHHHHHHHHGGGGGHHHHHHHHHHHHGHHHHHHGHHHHHGHHHGGGGGGHHHHHHHHHHHHHHHHGFGGGHHHGHHHHHHHHHHHHHGGGGGGHHHHHGHHHHHGHGHHHHHGHGHHHHHHHHHHHGGGGGGHHHGGGGGGGFGGGGGGGGGGGGGGGGFFFFFFFFFFFFFFFFFFFFFFFFFFFFFFFFFFFFFFFFFAEEFFFFFFFF
@M03558:539:GW210131Amp:1:2105:25829:12425 1:N:0:TGCAGCTA+ACTACGGA
GGAACGCGGACGTGATTTGGAACCATTCTGCTTCCATCTTCAAGCATCGGAAGAAGCATATTTTGAAGCCCAATTTTGGAACCGCTAGAAGTGCTCCAGGATGCGTGAAATCGTTCACATTCAAGCCGGCCAATGTGGCGTATTGCGGAGACAGCGATTTGCAGCTGGAGCGGATCAACGTGTACTACAACGAGGAAGATACGTCCCACGTGCCGTGCTGGTCGATTTGGAACCTGGCACTATGGATTCG
+
AA@@3AABD@DDGGGBEFGBFGHGGBBF5FFBDB35F5DBGFBF3B5FDE?FA1FGH3GBGGE5D15FFGH1BCGDBE?B@FFEGECEGBGGHHHGHHGCE33BE/EE?E4BA?FGFFGHFHHHGHECGGCCFFFFHBGCGGG1GHGCD?-<</GCCGCEHB::CCCCGHF?9-BGF0BEAAGBCFCFFFG-EA==BFFFFFFFFFFFFBFEEFBFBBFFFFFBBEFFFFFFFFFFFFBBFFFFF/;BFF
@M03558:539:GW210131Amp:1:2105:26449:12431 1:N:0:TGCAGCTA+ACTACGGA
GGAACGCGGACGTGATTTGGAACCATTCTGCTTCCATCTTCAAGCATCGGAAGAAGCATATTTTGAAGCCCAATTTTGGAACCGCTAGAAGTGCTCCAGGATGCGTGAAATCGTTCACATTCAAGCCGGCCAATGTGGCAACCAGATAGGAGCCAAGTTCGGCGTATTGCGGAGACAGCGATTTGCAGCTGGAGCGGATCAACGTGTACTACAACGAGGCTCGGAGGAAAATACGTCCCACGTGCCGTGC
+
CCCCCBBCBDBCGGGGGGGGGGHGHHHHHHHHHHHHHHHHHHHHHHHHGGGGGHHHHHHHHHHHHGHHHHHHHHHHHHGHHHGGGGGGHHHHHHHHHHHHHHHHGGGGGHHHGHHHHHHHHHHHHHGGGGGGHHHHHHHHHHHGHHHHHHHHHGHHHHHHGGGGGGGHHHGGDGGGGGGGGGGGBFGGGGGGGGGFFFFFFFFFFFFFFFFFFFFFFFFFFFFFDFDDFFFFFFFFFFFFFFFEFFFFFF
@M03558:539:GW210131Amp:1:2105:21018:12438 1:N:0:TGCAGCTA+ACTACGGA
GGAACGCGGACGTGATTTGGAACCATTCTGCTTCCATCTTCAAGCATCGGAAGAAGCATATTTTGAAGCCCAATTTTGGAACCGCTAGAAGTGCTCCAGGATGCGTGAAATCGTTCACATTCAAGCCGGCCAATGTGGCAACCAGATAGGAGCCAAGTTCGGAGGAAAATACGTCCCACGTGCCGTGCTGGTCGATTTGGAACCTGGCACTATGGATTCGGTCCGAGCGGGACCGTTTGGACAGCTGTTC
+
CCCCCCCCCBCCGGGGGGGGGGHGHHHHHHHHHHHHHHHHHHHHGHHHGGGGGHHHHHHHHHHHHGHHHHHHHHHHHHGHHHGGGGGGHHHHHHHHHHHHHHHHGGGGGHHHGHHHHHHHHHHHHHGGGGGGHHHHHHHHFFFGHFGHHHHHHGHHHHHHGGGGCDHHHHHHHHHGGHHGFGGGFAAGGGGBFGGGGGFGGGGFFF?FFFFFFFFFFFFFFEFFFFFA>BFFFFDFFF.AFFFFFFFFFF
@M03558:539:GW210131Amp:1:2105:5623:12439 1:N:0:TGCAGCTA+ACTACGGA
GGAACGCGGACGTGATTTGGAACCATTCTGCTTCCATCTTCAAGCATCGGAAGAAGCATATTTTGAAGCCCAATTTTGGAACCGCTAGAAGTGCTCCAGGATGCGTGAAATCGTTCACATTCAAGCCGGCCAATGTGGCGTATTGCGGAGACAGCGACGGAGGAAAATACGTCCCACGTGCCGTGCTGGTCGATTTGGAACCTGGCACTATGGATTCGGTCCGAGCGGGACCGTTTGGACAGCTGTTCCG
+
CCCCCCCCCCCCGGGGGGGGGGHGHHHHHHHHHHHHHHHHHHHHHHHHGGGGGHHHHHHHHHHHHGHHHHHHHHHHHHGHHHGGGGGGHHHHHHHHHHHHHHHHGFGGGHHHGGHHHHHHHHHHHHGGGGGGHHHHHHHGGGGHHHG<<<=EHHHGCGGGGGGGGGGGGGGGGGGGGGGGGGGFFFEFFFFFFFFFFFFFFFFFFFFFFFFFFFFFFFFFFFFFFFFFFFFFFFFFFFFFFEFFFFFFFF
@M03558:539:GW210131Amp:1:2105:27680:12455 1:N:0:TGCAGCTA+ACTACGGA
GGAACGCGGACGTGATTTGGAACCATTCTGCTTCCATCTTCAAGCATCGGAAGAAGCATATTTTGAAGCCCAATTTTGGAACCGCTAGAAGTGCTCCAGGGTGCGTGAAATCGTTCACATTCAAGCCGGCCAATGTGGCAACCAGATAGGACGGAAGAAAATACGTCCCACGTGCCGTGCTGGTCGATTTGGAACCTGGCACTATGGATTCGGTCCGAGCGGGACCGTTTGGACAGCTGTTCCGGCCGG
+
BBBCCCCDCCCDGGGGGGGGGGHGHHHHHHHHHHHHHHHHHHHHHHHHGGGGGHHHHHHHHHHHHGHHHHHHHHHHHHGHHHGGGGGGHHHHHHHHHHHHGGGGGGGGGHHHGHHHHHHHHHHHHHGGGGGGHHHHHHHGHHHGHHHHHHHHGGFGGHHHHHHHHHHGGHHGHHHHGGGGGGGGGGGGGGHHGGGGGGGGGFFFFFFFFFFFFFFFFFFFFFFFFFFFFFFFFFFFFFFFFFFFFFFFF
@M03558:539:GW210131Amp:1:2105:20902:12463 1:N:0:TGCAGCTA+ACTACGGA
GGAACGCGGACGTGATTTGGAACCATTCTGCTTCCATCTTCAAGCATCGGAAGAAGCATATTTTGAAGCCCAATTTTGGAACCGCTAGAAGTGCTCCAGGATGCGTGAAATCGTTCACATTCAAGCCGGCCAATGTGGCAACCAGATAGGAGCCAAGTTCGGGCGTATTGCGGAGACAGCGATTTGCAGCTGGAGCGGATCAACGTGTACTACAACGAGGCTACCGGAGGAAAATACGTCCCACGTGCCG
+
BBCCCCCCCBBBGGGGGGGGGGHGHHHHHHHHHHHHHHHHHHHHHHHHGGGGGHHHHHHHHHHHHGHFHHHHHHHHHHGHHHGGGGGGHHHFHHHHHHHGHHHGGGGGGHHHGHHHHHHHHHHHHHGGGGGGHHHHGFHHCFFGHGHHHFHGHGHHHHHHGGDGGCGGHHHGD?BGGGGGGGGGAFFGGFGGFGFFFFFFFFFFFFFFFFFFFFFFFFFFFFFFFFFFFFFFFFFFFFFFFFFFFEEFFF
@M03558:539:GW210131Amp:1:2105:25462:12466 1:N:0:TGCAGCTA+ACTACGGA
GGAACGCGGACGTGATTTGGAACCATTCTGCTTCCATCTTCAAGCATCGGAAGAAGCATATTTTGAAGCCCAATTTTGGAACCGCTAGAAGTGCTCCAGGATGCGTGAAATCGTTCACATTCAAGCCGGCCAATGTGGCAACCAGATAGGAGCCAAGTGCGTATTGCGGAGACAGCGATTTGCAGCTGGAGCGGATCAACGTGTACTACAACGAGGCGGAGGAAAATACGTCCCACGTGCCGTGCTGGTC
+
BBBBBBBBDBDBGGGGGGFGCGHGHHHBFHFHHHHHHHGHHHHHGHHHGGGEGHFHGEFHHHHHEGHFHFHHEHHFHGCHGHGGGGGGGH3FGFEFHHHHHFFHEFGEGEFHGGHFFHHHHHGHHHAC///<CFGFGGHHHHFCG0F1DGBGCEFGA<GHGGCEFGDDF?DDAGHA;99AEGGGFBFG/.AFF9@-BF/FAA.BBFFFFFFFFE9DA;@9@A?.FFFFB?FF?DFFAFFFFFFFDFFFFB
@M03558:539:GW210131Amp:1:2105:22610:12468 1:N:0:TGCAGCTA+ACTACGGA
GGAACGCGGACGTGATTTGGAACCATTCTGCTTCCATCTTCAAGCATCGGAAGAAGCATATTTTGAAGCCCAATTTTGGAACCGCTAGAAGTGCTCCAGGATGCGTGAAATCGTTCACATTCAAGCCGGCCAATGTGGCAACCAGATAGGAGCCAAGGCGTATTGCGGAGACAGCGATTTGCAGCTGGAGCGGATCAACGTGTACTACACCGGAGGAAAATACGTCCCACGTGCCGTGCTGGTCGATTTG
+
CCCCCCCCBCBCGGGGGGGGGGHGHHHHHHHHHHHHHHHHHHHHHHHHGGGGGHHHHHHHHHHHHGHHHHHHHHHHHHGHHHGGGGGGHHHHHHHHHHHHHHHHGGGGGHHHGHHHHHHHHHHHHHGGGGGGGHHHHHHHHHHGHHHHHHHGHGHHHGHEEGGHHHGGGGGGHHGGGGGGGGGGGGGFGGGGGGFFFFFFFFFFFFFFFFFFFFFFFFFFFFFFFFFFFFFFFFFFFFFFFFFFFAFFFF
@M03558:539:GW210131Amp:1:2105:21042:12515 1:N:0:TGCAGCTA+ACTACGGA
GGAACGCGGACGTGATTTGGAACCATTCTGCTTCCATCTTCAAGCATCGGAAGAAGCATATTTTGAAGCCCAATTTTGGAACCGCTAGAAGTGCTCCAGGATGCGTGAAATCGTTCACATTCAAGCCGGCCAATGTGGCAACCAGATAGGAGCCAAGTAATATAGGTAATATCCGACGAGCACGGAATCGATGCCACCGCGGAGGAAAATACGTCCCACGTGCCGTGCTGGTCGATTTGGAACCTGGCAC
+
BBBBBBBBB@DBGFEGGGGF3GHGHHHHGHHHHHHGHHHHHHHHGHHHGG?FGGFGFHHHBGHHHGHFHGHHEHHHHHGGHGGGGGGGHHHHHHHHHHHHHHHHGEEGGHHHGHHHHHHHHGHHHHGGGGGGHHHHHHHHHHHGHFGGHGHHHGHHHGHHHHHHGHDHHHHHHHGGGGGGGGGGABFEFGGGGGGGGGGGGFFFFFFFFFFFFBFFDFFFFFFFFFFFFFFFFFFFFFBFFFFAFFFFFF
@M03558:539:GW210131Amp:1:2105:19118:12533 1:N:0:TGCAGCTA+ACTACGGA
GGAACGCGGACGTGATTTGGAACCATTCTGCTTCCATCTTCAAGCATCGGAAGAAGCATATTTTGAAGCCCAATTTTGGAACCGCTAGAAGTGCTCCAGGATCAGGCGTATTGCGGAGACAGCGATTTGCAGCTGGAGCGGATCAACGTGTACTACAACGAGGCCGGAGGAAAATACGTCCCACGTGCCGTGCTGGTCGATTTGGAACCTGGCACTATGGATTCGGTCCGAGCGGGACCGTTTGGACAGC
+
CCCCCDDCDDCDGGGGGGGGGGHGHHHHHHHHHHHHHHHHHHHHHHHHGGGGGHHHHHHHHHHHHGHHHHHHHHHHHHGHHHGGGGGGHHHHHHHHHHHHHHHHHHHGGGGHHGGGGGGGHHHGGHHGHHGFCGGFHFHGGGGGHGHGHHHHHGHHHHHGGGGGGFGGGGDGGGGGGGFGGGGGFFFFFFF>AEFFFFFF?FFFFFFFFFFFFFFFFFFFFFFFFFFDFFFFA@ACBFFFFFFFFFFFFF
@M03558:539:GW210131Amp:1:2105:9479:12570 1:N:0:TGCAGCTA+ACTACGGA
GGAACGCGGACGTGATTTGGAACCATTCTGCTTCCATCTTCAAGCATCGGAAGAAGCATATTTTGAAGCCCAATCTTGGAACCGCTAGAAGTGCTCCAGGATGCGTGAAATCGTTCACATTCAAGCCGGCCAATGTGGCAACCAGATAGCCGGAGGAAAATACGTCCCACGTGCCGTGCTGGTCGATTTGGAACCTGGCACTATGGATTCGGTCCGAGCGGGACCGTTTGGACAGCTGTTCCGGCCGGAT
+
BCCCCCCCCCCCGGGGGGGGGGHGHHHHHHHHHHHHHHHHHHHHGHHHGGGGGHHHHHHHHHHHHGHHHHHHHHHHHHHHHHGGGGGGHHHHHHHHHHHHHHHHGGGGGHHHGHHHHHHHHHHHHHGGGGGGHHHHHHHHHHHGHHHHHHGGC?-A?GHHHHHHHHGGHHGHGHHGGGGGGGGGG-EGGGGGEGGGGGGGGFFFFFFFFFFFFFFFFFFFAFFFFF.DF.EFFFFFFFFFFFFFFCFFFF
@M03558:539:GW210131Amp:1:2105:11701:12591 1:N:0:TGCAGCTA+ACTACGGA
GGAACGCGGACGTGATTTGGAACCATTCTGCTTCCATCTTCAAGCATCGGAAGAAGCATATTTTGAAGCCCAATTTTGGAACCGCTAGAAGTGCTCCAGGATGCGTGAAATCGTTCACATTCAAGCCGGCCAATGTGGCAACCAGATAGGAGCCAAGTGGGCGTATTGTGGAGACAGCGATTTGCAGCTGGAGGAAAATACGTCCCACGTGCCGTGCTGGTCGATTTGGAACCTGGCACTGAGCGGGACC
+
BBBBBBBBBBBBGGCGGGGGGGHGHGHHHHHHHHHHHHHHHHHHHHFHFEGGGHGHHHHHHGHHHGHHHHHHHHHHGHGHGHGGGGGFHHHHHHHHHHHHHHHHGGGGGHHHFGHHHHHHHHHHHHGGGGGGHHHHHD?FHHHGHHHHHGHHHGHHHHHGHGGGGGHHHHGHHHGHHHGGGGGGGGFEGGGGGA:CBCCFFEFFGGGFFFFFFFFFFFFFFFFFFFFFFFFFFFFFFFFFFFFFFFFFFF
@M03558:539:GW210131Amp:1:2105:20472:12607 1:N:0:TGCAGCTA+ACTACGGA
GGAACGCGGACGTGATTTGGAACCATTCTGCTTCCATCTTCAAGCATCGGAAGAAGCATATTTTGAAGCCCAATTTTGGAACCGCTAGAAGTGCTCCAGGATGCGTGAAATCGTTCACACTCAAGCCGGCCAATGTGGCAACCAGATAGGAGCCAAGTTCGTAACTAGGTTAAGGTTAAGATTTGCAGCTGGAGCGGATCAACGTGTACTACAACGACGGAGGAAAATACGTCCCACGTGCCGTGCTGGT
+
CCCCCCCCCCCCGGGGGGGGGGHGHHHHHHHHHHHHHHHHHHHHHHHHGGGGGHHHHHHHHHHHHGHHHHHHHHHHHHGHHHGGGGGGHHHHHHHHHHHHHHHHGGFGGHHHGHHHHHHHHHHHHHGGGGGGHHHHHHHHHHGGHHHHHHHHHGHHHHHHGGHHGHHHHHHH0GHHHHHHHHHHHHHHHGG9.;FCBGDDGGGGGGGGGFFFFFFFFFFFFFFFFFFFFFFFFFFFFFFFFFFFFFFFFF
@M03558:539:GW210131Amp:1:2105:3864:12608 1:N:0:TGCAGCTA+ACTACGGA
GGAACGCGGACGTGATTTGGAACCATTCTGCTTCCATCTTCAAGCATCGGAAGAAGCATATTTTGAAGCCCAATTTTGGAACCGCTAGAAGTGCTCCAGGATGCGTGAAATCGTTCACATTCAAGCCGGCCAATGTGGCAACCAGATAGGCCGAGCGGGACCGTTTGGACAGCTGTTCCGGCCGGATAATTTTGTGTTCGGTCAATCTGGCGCCGGCAACAATTGGGCCAAGGGACATTATACCGAAGGG
+
AAABBBBBBBBBGGGGGGGGGGHGHHHHHHHHHHHHHHHHHHHHHHHHGGGGGHHHHHHHHHHHHFHHHGHHHHHHHHGHHHGGGGGGHHHHHHHHHHHHHHHHGGGGGHHHGGHHHHHHHHHHHHGGGGGGHHHHHHHHHHHGGHHHHHHHGGGGGGGGGGGGGGGGGGGGGGGGGGGGGGGGABFFBFFFFFFFFFFFFFFFFFFFFFFFFFFFFFFFFFFFFFFFFFEEFFFF?BFFFFFFFA=BFF
@M03558:539:GW210131Amp:1:2105:28388:12618 1:N:0:TGCAGCTA+ACTACGGA
GGAACGCGGACGTGATTTGGAACCATTCTGCTTCCATCTTCAAGCATCGGAAGAAGCATATTTTGAAGCCCAATTTTGGAACCGCTAGAAGTGCTCCAGGATGCGCGAAATCGTTCAGGAGAAGTGCTCCAGGATGCGTGAAATGTGCAGCTGGAGCGGATCAACGTGTCCGGAGGAAAATACGTCCCACGTGCCGTGCTGGTCGATTTGGAACCTGGCACTATGGATTCGGTCCGAGCGGGACCGTTTG
+
BBBBBABBDBBBGGFGGGFGGGHGHHHHHHHHHHHHHHFHHHHHHHHHGGGFGFHHHGHHHHGHHGHHHHGFHHHHHGG3DGGGGGGEHFFHHHHHHHGHHHHHFGGGCGHHGHHHEGHHGHEBFGHHHHGHE/FGHGGFDGEGHFGHFDFHFF<GGGCDGGHGFGHHHHGG?A-BDFGEFFGGGGGGGGGGGFFADFDEBFFFFFFFFFBB/FFFFFFFFFFFFEFFFFFFFFFDAFFFFB->DCDDFA
@M03558:539:GW210131Amp:1:2105:13132:12650 1:N:0:TGCAGCTA+ACTACGGA
GGAACGCGGACGTGATTTGGAACCATTCTGCTTCCATCTTCAAGCATCGGAAGAAGCATATTTTGAAGCCCAATTTTGGAACCGCTAGAAGTGCCCCAGGATGCGTGAAATCGTTCACATTCAAGCCGGCCAATGTGGCAACCAGATAGGAGCCAAGGCGTATTGCGGAGACAGCGATTTGCAGCTGGAGCGGATCAACGTGTACTACAACGGAGGAAAATACGTCCCACGTGCCGTGCTGGTCGATTTG
+
CCCCCDDDDDCDGGGGGGGGGGHGHHHHHHHHHHHHHHHHHHHHHHHHGGGGGHHHHHHHHHHHHGHHHHHHHHHHHHGHHHGGGGGGHHHHHHHHGGGGHHHHGGGGGHHHFGHHHHHHHHHHHHGGGGGGHHHHHDCGHHHGHHHHHHHHHGHHHGHFEGGHHHGGGGGGGGGGGGGGFGGGGGGFFFGGGFFFFFFFEFFFFFFFFFFFFFFFFFFFHFFFFFFFFFFFFFFFFFFFHFFFFAFFFF
@M03558:539:GW210131Amp:1:2105:4476:12663 1:N:0:TGCAGCTA+ACTACGGA
GGAACGCGGACGTGATTTGGAACCATTCTGCTTCCATCTTCAAGCATCGGAAGAAGCATATTTTGAAGCCCAATTTTGGAACCGCTAGAAGTGCTCCAGGATGCGTGAAATCGTTCATACGCGATTTGCAGCTGGAGCGGATCAACGTGTACTACAACGAGGTGGCGGAGGAAAATACGTCCCACGTGCCGTGCTGGTCGATTTGGAACCTGGCACTATGGATTCGGTCCGAGCGGGACCGTTTGGAC
+
BBBBBB?DBBDDGGGGGGGGGGHGHHHGFHCFGHHHGHHHGHHHHHHHGGGEEHHHHGHHHHHHFEHFBFHHHHHHH4@CFHGGGGFGHFHHHGHHHGFHHHHFGEFGGHFGGGGHHHHGHFGGGHEHGHHFHHFFCGFACCCHHFDHHCFHHGHGFHGCFG;CCHGGGGGGGFFGGGGGGCDBFAAEFFFFFFFFFFFF=EFFFFFFFFFFFFFFFFFFFFFFFEFFFCFFAACFFFAA=D?FFFFF
@M03558:539:GW210131Amp:1:2105:24396:12672 1:N:0:TGCAGCTA+ACTACGGA
GGAACGCGGACGTGATTTGGAACCATTCTGCTTCCATCTTCAAGCATCGGAAGAAGCATATTTTGAAGCCCAATTTTGGAACCGCTAGAAGTGCTCCAGGATGCGTGAAATCGTTCACATTCAAGCCGGCCAATGTGGCAACCAGATAGGAGCCAAGTTCTCGGAGGAAAATACGTCCCACGTGCCGTGCTGGTCGATTTGGAACCTGGCACTATGGATTCGGTCCGAGCGGGACCGTTTGGACAGCTGT
+
DDDDDDDDDCDDGGGGGGGGGGHGHHHHHHHHHHHHHHHHHHHHHHHHGGGGGHHHHHHHHHHHHGHHHHHHHHHHHHGHHHGGGGGGHHHHHHHHHHHHHHHHGGGGGHHHGHHHHHHHHHHHHHGGGGGGHHHHHGHHGGGFHFHHHHHHHGHHHHHHHHGCEEGGHHHHHHHHHGGHHGGGGGGFGGGGGGG@-CFGGGGGFFFFFFFFFFFFFBFFFFFFFFFFFFFFFCFFFFFFDE<BBEEF0B
@M03558:539:GW210131Amp:1:2105:24706:12692 1:N:0:TGCAGCTA+ACTACGGA
GGAACGCGGACGTGATTTGGAACCATTCTGCTTCCATCTTCAAGCATCGGAAGAAGCATATTTTGAAGCCCAATTTTGGAACCGCTAGAAGTGCTCCAGGATGCGTGAAATCGTTCACATTCAAGCCGGCCAATGTGGCAACCAGATAGGAGCCAAGTTCGCGTATTGCGGAGACAGCGATTTGCAGCTGGAGCGGATCAACGTGTACTACAACGAGGCGGAGGAGGAAAATACGTCCCACGTGCCGTGC
+
BBCCCCCCCCCCGGGGGGGGGGHGHHHHHHHHHHHHHHHHHHHHHHHHGGGGGHHHHHHHHHHHHGHHHHHHHHHHHHGHHHGGGGGGHHHHHHHHHHHHHHHHGGGGGHHHGHHHHHHHHHHHHHGGGGGGHHHHHHHHHHHGHHHHHHHHHGHHHHHHGGGGDFHHHGGGGGGGCADAGGGGGFBGGGGGGGGFBFCFFFFFFFFFFFFFFFFFFDDFD@CFADFFFFFFFFFFFFFFFFFFFFFFFB
@M03558:539:GW210131Amp:1:2105:26011:12698 1:N:0:TGCAGCTA+ACTACGGA
GGAACGCGGACGTGATTTGGAACCATTCTGCTTCCATCTTCAAGCATCGGAAGAAGCATATTTTGAAGCCCAATTTTGGAACCGCTAGAAGTGCTCCAGGATGCGTGAAATCGTTCACATTCAAGCCGGCCAATGTGGCAACCAGATAGGAGCCAAGACGAGCACGGAATCGATGCCAGCGTATTGCGGAGACAGCGATTTGCAGCTGGAGCGGATCAACGTGTACTACAACGAGGCTACGAGCGGGGCC
+
CCCCCCCCCCCCGGGGGGGGGGHGHHHHHHHHHHHHHHHHHHHHHGHHGGGGGHHHHHHHHHHHHGHHHHHHHHHHHHGHHHGGGGGGHHHHHHHHHHHGHHHHGGGGGHHHGHHHHHHHHHHHHHGGGGGGHHHHHGHHHHHGHHHHHHHHGGHHHHHGGGGGHGGGGGHHHHHGGGGGGEGGGGGGGGGGGGGGFFFFFFFFFFFFFFFFFFFFFFFFFFFFFFFFFFFFFFFFFFFFFFFFFFFFFF
@M03558:539:GW210131Amp:1:2105:5866:12730 1:N:0:TGCAGCTA+ACTACGGA
GGAACGCGGACGTGATTTGGAACCATTCTGCTTCCATCTTCAAGCATCGGAAGAAGCATATTTTGAAGCCCAATTTTGGAACCGCTAGAAGTGCTCCAGGATGCGTGAAATCGTTCACATTCAAGCCGGCCAATGTGGCAACCAGATAGGGGCCAAGTTCTCCGGAGGAAAATACGTCCCACGTGCCGTGCTGGTCGATTTGGAACCTGGCACTATGGATTCGGCCCGTTTGGACAGCTGTTCCGGCCGG
+
BBAAAABB?@DBEEGGGGFGGGHGFHHGHHHHHHHHHHHGHHHHHHHHGGGGDFHFFHHHHHHHHGHHHHHHHHHHHHGHGHGFCGGGHHHGGHHGHHHHHHHHGGGGGHHHGGHHHGHHHHHHHFGGGGCCHHHHHGHGGFGGH0FDHGFDGGFHGHHHHGFGCGGFD:FGHFHHGFGGGGGGEAEBABGGGFBFGGFFFFFFFFFFFF9FFFFFFFFFFFFFF?DDFFFFFFFFFFFFFFFFFDFFFF
@M03558:539:GW210131Amp:1:2105:16307:12758 1:N:0:TGCAGCTA+ACTACGGA
GGAACGCGGACGTGATTTGGAACCATTCTGCTTCCATCTTCAAGCATCGGAAGAAGCATATTTTGAAGCCCAATTTTGGAACCGCTAGAAGTGCTCCAGGATGCGTGAAATCGTTCACATTCAAGCCGGCCAATGTGGCAACCAGATAGGAGCCTAGATTTGCAGCTGGAGCGGATCAACGTGTACTACAACGAGGCTACGAGCGGGACCGTTTGGACAGCTGTTCCGGCCGGATAATTTTGTGTTCGGT
+
BBBBBBBBDBBBGGGGGGGGGGHGHHHHHGHHHHHFDGHHHHHHHFHHEGGGGGGHHCFGGFHHHGHFGGEG1?3FGF?GFHGGGGGGFFF4?FGDGFFHFCGGGAEEFHFFFHHHHHHFHGHHHFEDFGGGHHHHFFFFGGHFCHHHHCGFHGHFHFFHFFHFFECCGFHFGC?CGHFGF=9CBFFFBFFGAGA-BEBBAEADA;=DFFFFFF?A9/B.AFFBFFFF=@@A-@DFFFFFFFFFFFFD=E
@M03558:539:GW210131Amp:1:2105:18040:12758 1:N:0:TGCAGCTA+ACTACGGA
GGAACGCGGACGTGATTTGGAACCATTCTGCTTCCATCTTCAAGCATCGGAAGAAGCATATTTTGAAGCCCAATTTTGGAACCGCTAGAAGTGCTCCAGGATGCGTGAAATCGTTCACATTCAAGCCGGCCAATGTGGCAACCAGATAGGAGCCAAGCGTATTGCGGAGACAGCGATTTGCAGCTGGAGCGGATCAACGTGTACTACAACGAGGCTACCCGGAGGAAAATACGTCCCACGTGCCGTGCTG
+
DDCDCDDDDDDDGGGGGGGGGGHGHHHHHHHHHHHHHHHHHHHHHHHHGGGGGHHHHHHHHHHHHGHHHHHHHHHHHHGHHHGGGGGGHHHHHHHHHHHHHHHHGGGGGHHGGHHHHHHHHHHHHHGGGGGGHHHHHHHHHHHGHHHHHHHHHGHHHGGFGGHHHGGGGGGHHHGGGGGHHGGGGGGGGGGGGGFFFFFFFFFFFFFFFFFFFFFFFFFFFFFFFFFFFFFFFFFFFFFFFFFFFFFFFF
@M03558:539:GW210131Amp:1:2105:28119:12762 1:N:0:TGCAGCTA+ACTACGGA
GGAACGGGACGTGATTTGGAACCATTCTGCTTCCATCCTCAAGCATCGGAAGAAGCATATTTTGAAGCCCAATTTTGGAACCGCTAGAAGTGCTCCAGGATGCGTGAAATCGTTCACATTCAAGCCGGCCAATGTGGCAACCAGATAGGAGCCAAGTTCGTATTGCGGAGACAGCGATTTGCAGCTGGAGCGGATCAACGTGTACTACAACGAGGCTACGGAGGAAAATACGTCCCACGTGCCGTGCTGG
+
CCDECDCCDDDCGGGGGGGGGGGHHHHHHHHHHHHHH2GHHHHHHHHGGGGGHHHHHHHHHHHHGHHHHHHHHHHHHGHHHGGGGGGHHHHHHHHHHHHHHHHGGGGGHHHGHHHHHHHHHHHHHGGGGGGHHHHHHHHHHHFHHHHHGHGHGHHHHHHGGHHHHHGGGGGGHHHGGHHGHHHHHHHGGGGGGGGGGGGGGGGGGGGGFFFFFFFFFFFFFFFFFFFFFFFFFFFFFFFEEFFFFFFFFF
@M03558:539:GW210131Amp:1:2105:19294:12779 1:N:0:TGCAGCTA+ACTACGGA
GGAACGCGGACGTGATTTGGAACCATTCTGCTTCCATCTTCAAGCATCGGAAGAAGCATATTTTGAAGCCCAATTTTGGAACCGCTAGAAGTGCTCCAGGATGCGTGAAATCGTTCACATTCAAGCCGGCCAATGTGGCAACCAGATAGGAGCGTATTGCGGAGACAGCGATTTGCAGCTGGAGCGGATCAACGTGTACTACAACGAGGAGGAAAATACGTCCCACGTGCCGTGCTGGTCGATTTGGAAC
+
BABBBBBBBBBBGGCGGGGGGGHGFHFFHFFBHGHHHGHCGHHHHF5CEEEFGHHHHHFHHFFBDCFGFHHHHHHHFHGHHGG?EFGGCGEHHHHHHHGFHGHHGEFGGHHHGGHHHHHHHGHHHHGGGGGFHHHHHHHHGHHFHGHHHHHHH@<CEGHHGGFG@EGHHCDHFGGGGGGGGGGGGFGGGGFFGFAFFFFFFFFFFFFFFFFFFFFFFFFFFFEFFFFEFFFFFBFFFFFFFFFFFFFEFF
@M03558:539:GW210131Amp:1:2105:14951:12799 1:N:0:TGCAGCTA+ACTACGGA
GGAACGCGGACGTGATTTGGAACCATTCTGCTTCCATCTTCAAGCATCGGAAGAAGCATATTTTGAAGCCCAATTTTGGAACCGCTAGAAGTGCTCCAGGATGCGTGAAATCGTTCACATTCAAGCCGGCCAATGTGGCAACCAGATAGGAGCCAAGTTGCGGCGTATTGCGGAGACAGCGATTTGCAGCTGGAGCGGATCAACGTGTACTACAACGAGGCTACGGAGGAAAATACGTCCCACGTGCCGT
+
BCBBCCCCCBCCGGGGGGGGGGHGHHHHHHHHHHHHHHHHHHHHHHHHGGGGGHHHHHHHHHHHHGHHHHHHHHHHHHGHHHGGGGGGHHHHHHHHHHHGHHHHGGGGGHHHGHHHHHHHHHHHHHGGGGGGHHHHHGHHHHHGHHHHHHHHHGHHHHHHHGGGGEEGHGGGGGGGGGGGFGGGGGGGGFFFFFFFFFFFFFFFFEABFFFFFFFFFFFFFFFFFFDFF?FFFFFFFFFFBFFFEFFFFD
@M03558:539:GW210131Amp:1:2105:9607:12802 1:N:0:TGCAGCTA+ACTACGGA
GGAACGCGGACGTGATTTGGAACCATTCTGCTTCCATCTTCAAGCATCGGAAGAAGCATATTTTGAAGCCCAATTTTGGAACCGCTAGAAGTGCTCCAGGATGCGTGAAATCGTTCACATTCAAGCCGGCCAATGTGGCAACCAGATAGGGGCCAAGTTCGGTAATATCCGACGAGCACGGAATCGATGCCACCGCGGAGGAAAATACGTCCCACGTGCCGTGCTGGTCGATTTGGAACCTGGCACTATG
+
CCDCCCDCDCCDGGGGGGGGGGHGHHHHHHHHHHHHHHHHHHHHHHHHGGGGGHHHHHHHHHHHHGHHHHHHHHHHHHGHHHGGGGGGHHHHHHHHHHHHHHHHGGGGGHHHGHHHHHHHHHHHHHGGGGGGHHHHHHHHGHGGHHHHHHHGGGGHHHHHGGGHGHHHHHGGGGGGGGGGGGGGGGGGHGGGGGGFFFFFFFB/BFFFFFFFFFFFEFFFFFFFFFFFFFFFFFFFFFFFFFFFFFFFFF
@M03558:539:GW210131Amp:1:2105:10099:12808 1:N:0:TGCAGCTA+ACTACGGA
GGAACGCGGACGTGATTTGGAACCATTCTGCTTCCATCTTCAAGCATCGGAAGAAGCATATTTTGAAGCCCAATTTTGGAACCGCTAGAAGTGCTCCAGGATGCGTGAAATCGTTCACATTCAAGCCGGCCAATGTGGCAGCCAGATAGGAGCCAAGTATTGCGGCGTATTGCGGAGACAGCGATTTGCAGCTGGAGCGGATCAACGTGTACTACAACGAGGCTACCTAGCGGGACCGTTTGGACAGCTG
+
AABBBBBBBBBBGGGGGGGGGGHGHHHHHHHHHHHHHHHHHHHHHHHHGGGGGHHHHHHHHHHHHGHHHHHHHHHFHHGGHHGGGGGGFHFHHGHHHHHHHHHHGGGGGHHHGHHHHHHHHHHHHHGGGGGGHHHHHHHHGGHHHHHHHHHHHGHHHHGHHHHGCDGGGGGGGGGGGGGGGGGGGGGGGGFFFFFFFFFFFFFFFFDFFFFFFFFFFFFFFAFFFFFFFFFFFFAFFFDFFDFFFFFFFF
@M03558:539:GW210131Amp:1:2105:25420:12817 1:N:0:TGCAGCTA+ACTACGGA
GGAACGCGGACGTGATTTGGAACCATTCTGCTTCCATCTTCAAGCATCGGAAGAAGCATATTTTGAAGCCCAATTTTGGAACCGCTAGAAGTGCTCCAGGATGCGTGAAATCGTTCACATTCAAGCCGGCCAATGCGGCAACCAGATAGGAGGTAATATCCGACGAGCACGGAATCGATGCCACGCGTATTGCGGAGACAGCGATTTGCAGCTGGAGCGGATCAACGTGTACTACAACGAGGCTACGAGC
+
CCCCCCCCCCCCGGGGGGGGFGHGHHHHHHHHHHHHHHHHHHHHHHHHGGGGGHHHHHHHHHHHHGHHHHHHHHHHHHGHHHGGGGGGHHHHHHHHHHHHHHHHGGGGGHHHGHHHHHHHHHHHHHGGGGGGHHHHGGGGGHHGHGHHHHHGGAHHHHHHHGGGC@DGGGGGGGGGCCEGGGGGGGGFFFFFFFFAFFFFFFFFFFFFFFFFFFFFFFFFFFFFFFFEFFFFFFFFFFFEFCFFFFFFFF
@M03558:539:GW210131Amp:1:2105:28259:12846 1:N:0:TGCAGCTA+ACTACGGA
GGAACGCGGACGTGATTTGGAACCATTCTGCTTCCATCTTCAAGCATCGGAAGAAGCATATTTTGAAGCCCAATTTTGGAACCGCTAGAAGTGCTCCAGAAGGGAGGTAATATCCGACGAGCACGGAATCGATGCCACCGGGAGCGGGACCGTTTGGACAGCTGTTCCGGCCGGATAATTTTGTGTTCGGTCAATCTGGCGCCGGCAACAATTGGGCCAAGGGACATTATACCGAAGGG
+
CBCCCCBBCDBBGGGGGGGGGGHGHHHHHHHHHHHHHHHHHHHHGHHHGGGGGHHHGHHHHHHHHGHHHGHHHHHHHHGHHHGGGGGGHHHGGHHHHHHHHHHGHGGGHHHHHHHGFFGGGGGHGGGGGHHHHHDHHHHFGGCCFGGGGGGGGGGGG/CFFGGGGGFFGGGGGF@DAFFFFFFF/FFFFFFFFFFFFFFFCFFFFF=DFFAFFF/EFFDEFFFEFFFF/;BBFF?==AF
@M03558:539:GW210131Amp:1:2105:13022:12848 1:N:0:TGCAGCTA+ACTACGGA
GGAACGCGGACGTGATTTGGAACCATTCTGCTTCCATCTTCAAGCATCGGAAGAAGCATATTTTGAAGCCCAATTTTGGAACCGCTAGAAGTGCTCCAGGATGCGTGAAATCGTTCACATTCAAGCCGGCCAATGTGGCAACCAGATAGGAGCCAAGTTCCGCGTATTGCGGAGACAGCGATTTGCAGCTGGAGCGGATCAACGTGTACTACAACGAGGAGGAAAATACGTCCCACGTGCCGTGCTGGTC
+
CCDDDDDCCDCCGGGGGGGGGGHGHHHHHHHHGHHHHHHHHHHHHHHHGGGGGHHHHHHHHHHHHGHHHHHHHHHHHHGHHHGGGGGGGHHHHHGHHHHHHGHHGGGGGHHHFGHHHHHHHHHHHHGGGGGGHHHHHDFGHHHGHHHHHHHHHGHHHHHHHGGG@EGHHHGGFGGGGGGGGGGGGGGGGGGGGGGGCFFFFFFFFFFFFFHFFFFFFFFFFFFFFFFFFFFFFFFFFFFFFFFFFFFFFF
@M03558:539:GW210131Amp:1:2105:10507:12863 1:N:0:TGCAGCTA+ACTACGGA
GGAACGCGGACGTGATTTGGAACCATTCTGCTTCCATCTTCAAGCATCGGAAGAAGCATATTTTGAAGCCCAATTTTGGAACCGCTAGAAGTGCTCCAGGGTGCGTGAAATCGTTCACATTCAAGCCGGCCAATGTGGCAACCAGTTGGCGTATTGCGGAGACAGCGATTTGCAGCTGGAGCGGATCAACGTGTACTACACCGGAGGAAAATACGCCCCACGTGCCGTGCTGGTCGATTTGGAACCTGGC
+
AABBBABBBBBBEEGGGGGFGGHGHHHHHHHHHHHHHHHHHHHHGHHHGGGGGHGHHHHHHHHHHGHHHHHHHHHHHHGGHHGGGGGGHHHHHHHHHHHHGFFGGFFGGGHHGHHHGHHHHHHHHFGGGGGGHHHHHHHHHHHFHHHHHHGGFGHHHGGGGGGHHHGGEHGGGGGGGGGGGGGGAGGGGGGFFFFFFFFFFFFFFFFFFFFFFFFFFFFFFF:AFFFFFFFFFFFFFFFFFFFFFFFFFF
@M03558:539:GW210131Amp:1:2105:16888:12915 1:N:0:TGCAGCTA+ACTACGGA
GGAACGCGGACGTGATTTGGAACCATTCTGCTTCCATCTTCAAGCATCGGAAGAAGCATATTTTGAAGCCCAATTTTGGAACCGCTAGAAGTGCTCCAGGATGCGTGAAATCGTTCACATTCAAGCCGGCCAATGTGGTAATTACCTAATAGGTAATATCCGACGAGCACGGAATCGATGCCACCGGGGTGAACCGGTACCGCGTATTGCGGAGACAGCGATTTGCAGCTGGAGCGGATCAACGTGTACT
+
AAAAA1>A10>>EG0AGFGFCFCFHHFEHHFHFGF1FGGFHGHGB0GCGGGGGFFHFFGBHHFHBFEFGGHEEF12B@F11@>EGEE>11B>1BFGHFBEGE1G</<<FHFGAGCGCFHFHFHFHHGC/CGCHGCFD1FFGHHFGDGFFGGD11>1>DDFGEGG--<@@G@--CEGC.909FFFF9A@A?AEFBE@-@?BFB?@=@BF/FF@@@@FFFF@@FEFFFFFFFFFFFF@-@;@FFFFFFFFFF
@M03558:539:GW210131Amp:1:2105:22529:12946 1:N:0:TGCAGCTA+ACTACGGA
GGAACGCGGACGTGATTTGGAACCATTCTGCTTCCATCTTCAAGCATCGGAAGAAGCATATTTTGAAGCCCAATTTTGGAACCGCTAGAAGTGCTCCAGGATGCGTGAAATCGTTCACATTCAAGCCGGCCAATGTGGCAACCAGATAGGAGCCAAGTGGAGGTAATATCCGACGAGCACGGAATCGATGCCATTGCGGAGACAGCGATTTGCAGCTGGAGCGGATCAACGTGTACTGCAACGAGCGGG
+
ABABBABBBDBBGFGGGGFGGGHGHHHHHHHHGHHHHHHHHGHHHHHHGGEGFHEHHHHHHHHHHGHHHHHHHGHHHHCGHGGGGGGGHHGHHHHHHHHHHHHHGFGGGHHHGHHHHHHHHHHHHHGGGGGGHHHHHHHHHHHGHHHHHHHHHGHHHGHGGHGGGHHHHHHGGGGGGGGGGGGGGGGGGGGGBFFGGGGGFFFFFFFFFFFFFFFFFFFFFFFFFFFFFFFFFFFFFFFFFFFE?=DFF
@M03558:539:GW210131Amp:1:2105:15919:12963 1:N:0:TGCAGCTA+ACTACGGA
GGAACGCGGACGTGATTTGGAACCATTCTGCTTCCATCTTCAAGCATCGGAAGAAGCATACTTTGAAGCCCAATTTTGGAACCGCTAGAAGTGCTCCAGGATGCGTGAAATCGTTCACATTCAAGCCGGCCAATGTGGCAACCAGATAGGAGCGGATATTGCGGAGACAGCGATTTGCAGCTGGAGCGGATCAACGTGTCGGAGGAAAACACGTCCCACGTGCCGTGCTGGTCGATTTGGAACCTGGCAC
+
CCCCCCCDDCCCGGGGGGGGGGHGHHHHHFHHHHHHHHHHHHHHHHGHGGGGGHHHHHHHHHHHHHHHHHGHHHGHHHGHHHGGGGGGHHHHHHHHHHHHHHHHGGGGGHHHGHHHHHHHHHHHHHGGGGGGHHHHHHHHHHHGHHHHHHHHHEAAFGHHHHGGGGGGHHHGGGGGGGGGGGGGGGGGGAFFFFFFFFFFFFFFFFFFFFFFFFFFFFFFFFFFFFFFFFFFHFFFFFFFFFFFFFFFFF
@M03558:539:GW210131Amp:1:2105:24748:12981 1:N:0:TGCAGCTA+ACTACGGA
GGAACGCGGACGTGATTTGGAACCATTCTGCTTCCATCTTCAAGCATCGGAAGAAGCATATTTTGAAGCCCAATTTTGGAACCGCTAGAAGTGCTCCAGGATGCGTGAAATCGTTCACATTCAAGCCGGCCAATGTGGCAACCAGATAGGAGCGGATATTGCGGAGACAGCGATTTGCAGCCGGAGCGGATCAACGTGTCGGAGGAAAATACGTCCCACGTGCCGTGCTGGTCGATTTGGAACCTGGCAC
+
BBBBBBBBBBBBGGGGGGGGGFHFHHHHHHHHHHHHHHHHHHHHGHHHGGGGGHHGHHHFHHHHHGHHHHHHHHHHHHCHGHGGGGGGHHGHHHHHHHGGHGHEFEFGGHHHGGHFFGHHHHHHHGGGGGGGHHHHHG/FFHFGHCGHHHFHHGGCCDHHFHGDC@DGHHGG?EGGG;FFFGFG?A?@>DDFFFFAEE;:DFAFADFFFFFFFFFFFFFF;EFFFF@AEFFFFFCEFFF//FFFFFFFFF
@M03558:539:GW210131Amp:1:2105:24387:13012 1:N:0:TGCAGCTA+ACTACGGA
GGAACGCGGACGTGATTTGGAACCATTCCGCTTCCATCTTCAAGCATCGGAAGAAGCATATTTTGAAGCCCAATTTTGGAACCGCTAGAAGTGCTCCAGGATGCGTGAAATCGTTCACATTCAAGCCGGCCAATGTGGCAACCAGATAGGAGCCAAGTTCGAATTTTCGAGCGGGACCGTTTGGACAGCTGTTCCGGCCGGATAATTTTGTGTTCGGTCAATCTGGCGCCGGCAACAATTGGGCCAAGGG
+
AAABBBBBBDBBGGGGGGFGGGGGHHHHHGGGGGHHHHHHGHHHFHHHGGGGGHHHHHHHHHHHHGHHHHHHHHHHHHCHHGGGGGGGHGHHGHHHHHHGHGHHGGGGGHHHGHHHHHHHHHHHHHGGGGGGHHGHHFEHHHFEHAHHFFGGGGHFHHHHGGHGHHHGCFGDCGGACGGGGGGGGG0CEGGGGGFA;@AFFFFFFFFFFFBBFFFFFFFFFFFFFFFFFFFFFFFFFFFFFFFFFDFFED
@M03558:539:GW210131Amp:1:2105:17129:13026 1:N:0:TGCAGCTA+ACTACGGA
GGAACGCGGACGTGATTTGGAACCATTCTGCTTCCATCTTCAAGCATCGGAAGAAGCATATTTTGAAGCCCAATTTTGGAACCGCTAGAAGTGCTCCAGGATGCGTGAAATCGTTCACATTCAAGCCGGCCAATGTGGCAACCAGATAGGAGCCAAGTATTGCGGAGACAGCGATTTGCAGCTGGAGCGGATCAACGTGTACTACAACGAGCGGGACCGTTTGGACAGCTGTTCCGGCCGGATAATTTTG
+
BCCDCCCCCCCCGGGGGGGGGGHGHHHHHHGHHHHHHHHHHHHHHGHHGGGGGGHHHHHHHHHHHGHHHHHHHHHHHHGHHHGGGGGGHHHHHHHHHHHHHHHHGGGGGHHHGHHHHHHHHHHHHHGGGGGGHHHHHHHHHHHGHHHHHHHHHGHHHHHHHHHGGGGGGHHHGGHHGGGHGGGGGGGGGGCFGGGGGFFFFFFFFFFFFFFFDDACFFFFFFFFFFFFFFFFFFFD-@DFFFFFBFFFFF
@M03558:539:GW210131Amp:1:2105:18396:13038 1:N:0:TGCAGCTA+ACTACGGA
GGAACGCGGACGTGATTTGGAACCATTCTGCTTCCATCTTCAAGCATCGGAAGAAGCATATTTTGAAGCCCAATTTTGGAACCGCTAGAAGTGCTCCAGGATGCGTGAAATCGTTCACATTCAAGCCGGCCAATGTGGCAACCAGATAGGAGCCAAGTCGGAGGAAAATACGTCCCACGTGCCGTGCTGGTCGATTTGGAACCTGGCACTATGGATTCGAGCGGGACCGTTTGGACAGCTGTTCCGGCCG
+
CDDDDDCDDCCDGGGGGGGGGGHGHHHHHHHHHHHHHHHHHHHHGHHHGGGGGHHHHHHHHHHHHGHHHHHHHHHHHHGHHHGGGGGGHHHHHHHHHHGHHHHHGGGGGHHHGHHHHHHHHHHHHHGGGGGGHHHHHHHHFGGFHHHHHHHHHGHHHHHGGGGGGHHHHHHHGHGGHHGFGGGGGGGGFCFBDGGGGGFFGGFFFFFFFFFFFFFFFFFFFFFFFFFFFFFFFFFFFFFFFFFFFFFFFF
@M03558:539:GW210131Amp:1:2105:7728:13079 1:N:0:TGCAGCTA+ACTACGGA
GGAACGCGGACGTGATTTGGAACCATTCTGCTTCCATCTTCAAGCATCGGAAGAAGCATATTTTGAAGCCCAATTTTGGAACCGCTAGAAGTGCTCCAGGATGCGTGAAATCGTTCACATTCAAGCCGGGCAATGTGGCAACCAGATAGGAGCCAAGTTGGTACGCCCGTATTGCGGAGACAGCGATTTGCAGCTGGAGCGGATCAACGTGTACTACAACGAGGAGGAAAATACGTCCCACGTGCCGTGC
+
CCCCCCCDDCCCGGGGGGGGGGHGHHGHHHHHHHHHHHHHHHHHHHHHGGGGGHHHHHHHHHHHHGHHHGHHHHHHHHGHHHGGGGGGHHHHHHHHHHHHHHHHGGGGGHHHFGHHHHHGHHHHHHGGGGGGGHHHHHHHHHHGHGHHHHHHHGHHHGHHHGHHGGGGGEGHHHHGGGGGGGGGFDFGGGGGGGGGFGGG@9@@FFFFFFFFFFFFFFFFFFFFFFFFFFFFFFFFFFFFFFFFFFFFFF
@M03558:539:GW210131Amp:1:2105:5641:13093 1:N:0:TGCAGCTA+ACTACGGA
GGAACGCGGACGTGATTTGGAACCATTCTGCTTCCATCTTCAAGCATCGGAAGAAGCATATTTTGAAGCCTAATTTTGGAACCGCTAGAAGTGCTCCAGGATGCGTGAAATCGTTCACATTCAAGCCGGCCAATGTGGCAACCAGATAGGAGCCAAGTTCTGGGCGTATTGCGGAGACAGCGATTTGCAGCTGGAGCGGATCAACGTGTACTACAACGAGGCTACGTCCCACGTGCCGTGCTGGTCGATT
+
CCDDDCCCCDDCGGGGGGGGGGHGHHHHHHHHHHHHHHHHHHHHHHHHGGGGGHHHHGHHHHHHHGHHHHHHHHHHHHGHHHGGGGGGHHHHHHHHHHHHHHHHGGGGGHHHGHHHHHHHHHHHHHGGGGGGHHHHHHHHHHHGHFHHHHGHHGHHHHHHHHHHHGGGGHHHGGGGGGGGGGGGGGFFGGGGGGGGGGDFDFFFFFFFFFFFFFFFFFFFFFFFFFFFFFFFFFFFFFFFFFFFFFFBFF
@M03558:539:GW210131Amp:1:2105:16103:13101 1:N:0:TGCAGCTA+ACTACGGA
GGAACGCGGACGTGATTTGGAACCATTCTGCTTCCATCTTCAAGCATCGGAAGAAGCATATTTTGAAGCCCAATTTTGGAACCGCTAGAAGTGCTCCAGGATGCGTGAAATCGTTCACATTCAAGCCGGCCAATGTGGCAACCAGATAGGAGCCAAGTTCGGAGGAAAATACGTCCCACGTGCCGTGCTGGTCGATTTGGAACCTGGCACTATGGATTCGGTCCGAGCGGGACCGTTTGGACAGCTGTTC
+
CCCBCCCCCCCCGGGGGGGGGGHGHHHHHHHHHHHHHHHHHHHHHHHHGGGGGHHHHHHHHHHHHGHHHHHHHHHHHHGGHHGGGGGGHHHHHHHHHHHHHHHHGGGGGHHHGHHHHHHHHHHHHHGGGGGGHHHHHHHHGGGGHHHHHHHHHGHHHHHHGGGGGGHHHHHHHHHGGHHGGCEEGGGGGFFFGGGGGGGFFGGFFFFFFFFFFFFFFFFFFFFFFFFFFAFFFFFFFFFFFFFFFFFFFF
@M03558:539:GW210131Amp:1:2105:27822:13209 1:N:0:TGCAGCTA+ACTACGGA
GGAACGCGGACGTGATTTGGAACCATTCCGCTTCCATCTTCAAGCATCGGAAGAAGCATATTTTGAAGCCCAATTTTGGAACCGCCAGAAGTGCTCCAGGATGCGTGAAATCGTTCACATTCAAGCCGGCCAATGTGGCAACCAGATAGGAGCCAAGTTCCGTCCCACGTGCCGTGCTGGTCGATTTGGAACCTGGCACTATGGATTCGGTCGGGACCGTTTGGACAGCTGTTCCGGCCGGATAATTTTG
+
BBBCCCCCCBCBGGGGGGGGGGHGHHHHHHGGGGHHHHHHHHHHHHHHGGGGGHHHHHHHHHHHHGHHHHHHHHHHHHGHHHGGGGGGHHHHHHHHHHHHHHHHGGGGGHHHGHHHHHHHHHHHHHGGGGGGHHHHHHHHGHHGHHHHHFHHHGFHHHHHHGHHGGHHGHHHHGGGGGGGGGFDGGGGGGGGGGGFFGGGGGFFFFFFEFFFFFFFFFFFFFF?FFFFFFFFFBFF;DCBB=FFFFFFFF
@M03558:539:GW210131Amp:1:2105:2901:13215 1:N:0:TGCAGCTA+ACTACGGA
GGAACGCGGACGTGATTTGGAACCATTCTGCTTCCATCTTCAAGCATCGGAAGAAGCATATTTTGAAGCCCAATTTTGGAACCGCTAGAAGTGCTCCAGGATGCGTGAAATCGTTCACATTCAAGCCGGCCAATGTGGCAACCAGATAGGAGCCAAGTTCTTGGCGATTTGCAGCTGGAGCGGATCAACGTGTACTACAACGAGGCTACCGGAGGAAAATACGTCCCACGTGCCGTGCTGGTCGATTTGG
+
BBBBBBBDBBBBGGGFGGGGGGHFGHHGHGFHHFFEHHHHHGHHFGHHGGGGGGGHG3FGGHHHHGHHBCGFHEFGHHGFBFFFGGGGGFFHHHHHFGHFHCFEE?EEFFGGF?GHHFFHHHFGGHADBGGCHHGHHHHCGGCFGFGF<GHGHEHFHDHHFHFHGGF-GGFFEHFFHEHHGGA???AFBEEEBFFF0CBC/A.DACEBFBDCFC-AFFFFFFA9AAD9F=;AEADFFFFFFFFDFFFFFF
@M03558:539:GW210131Amp:1:2105:24677:13216 1:N:0:TGCAGCTA+ACTACGGA
GGAACGCGGACGTGATTTGGAACCATTCTGCTTCCATCTTCAAGCATCGGAAGAAGCATATTTTGAAGCCCAATTCTGGAACCGCTAGAAGTGCTCCAGGATGCGTGAAATCGTTCACATTCAAGCCGGCCAATGTGGCAACCAGATAGGAGCCAAGTTCTGGCGTATTGCGGAGACAGCGATTTGCAGCTGGAGCGGATCAACGTGTACTACAACGAGGAAAATACGTCCCACGTGCCGTGCTGGTCG
+
BCCCCCCCCBBCGGGGGGGGGGHGHHHHHHHHGHHHHHHHHGHHHHHHGGGGGHHHHHHHHHHHHGHHHHHHHHHHHHHHHHGGGGGGHHHHHHHHHHGHHHHHGGGGGHHHGHHHHHHHHHHHHHGGGGGGHHHHHHHHGGGGHGHHHHHHHGHHHHHHHHHHDC@GHHHGGGGGGGGGFGGGGGGGGGGGGGGGGGFFFFFFFFFFFFFFFFFFFFFFFFFFFFFFFFFFFFFFFFF=DDFFFBBFF
@M03558:539:GW210131Amp:1:2105:7051:13227 1:N:0:TGCAGCTA+ACTACGGA
GGAACGCGGACGTGATTTGGAACCATTCTGCTTCCATCTTCAAGCATCGGAAGAAGCATATTTTGAAGCCCAATTTTGGAACCGCTAGAAGTGCTCCAGGATGCGTGAAATCGTTCACATTCAAGCCGGCCAATGTGGCAACCAGATAGGAGCCAAGTTCGGCGTATTGCGGAGACAGCGATTTGCAGCTGGAGCGGATCAACGTGTACTACAACGAGGCTAATACGTCCCACGTGCCGTGCTGGTCGAT
+
BBCC@BCCBCCCGGGGGGGGFGHGHHHHHHHHHHHHHHHHHHHHHHHHGGGGGGHHHHHHHHHHHAGHHHHHHHHHHHGGHHGGGGCEGHFHHHHHHHHHHHHHGGGGGHHHFHHHHHHHHHHHHHGGGGGGHHHHHHHHHHHGHFHFGHHHHGHHHHHHGGGGFGGHHHGGGGGGGGGGGGGFGGFFGGGGGGGFAFAFFFFFFEFFFFFFFFFFEFFFFFFFFFFFFFFFFFEFFFFFFFFFFFFFDF
@M03558:539:GW210131Amp:1:2105:14694:13234 1:N:0:TGCAGCTA+ACTACGGA
GGAACGCGGACGTGATTTGGAACCATTCTGCTTCCATCTTCAAGCATCGGAAGAAGCATATTTTGAAGCCCAATTTTGGAACCGCTAGAAGTGCTCCAGGATGCGTGAAATCGTGAAAGCGTATTGCGGAGACAGCGATTTGCAGCTGGAGCGGATCAACGTGTACTACGAAAATACGTCCCACGTGCCGTGCTGGTCGATTTGGAACCTGGCACTATGGATTCCGAGCGGGACCGTTTGGACAGCTGTT
+
CCCCCCCCCDBCGGGGGGGGGGHGGHHHHHHHHHHHHHHHHHHHHHHHGGGGGHHHHHHHHHHHHGHHHHHHHHHHHHCHHHGGGGGGHHHHHHHHHHHHHHHHGGGGGHHHGHHHGHHHGGGGHHHGGGGGGHHHGGHHGHHHHHHHHHHHGC-DGHHHGHHHHHHHHGGEGGGGGGGGGGGGGCGGGGGGFFFFFFFFFFFFFFFFFFFFFFFFFFFFFFFFFFFFFFFFFFFFFFFFFFFFFFFFFF
@M03558:539:GW210131Amp:1:2105:26759:13248 1:N:0:TGCAGCTA+ACTACGGA
GGAACGCGGACGTGATTTGGAACCATTCTGCTTCCATCTTCAAGCATCGGAAGAAGCATATTTTGAAGCCCAATTTTGGAACCGCTAGAAGTGCTCCAGGATGCGTGAAATCGTTCACATTCAAGCCGGCCAATGTGGCAACCAGATAGGAGCCAAGTTCGGGCGTATTGCGGAGACAGCGATTTGCAGCTGGAGCGGATCAACGTGTACTACAACGAGGCTCGTCCCACGTGCGAGGAGGAAAATACGT
+
BCCCBCCCCBCCGGGGGGGGGGHGHHHHHHHHHHHHHHHHHHHHHHHHGGGGGHHHHHHHHHHHHGHHHHHHGHHHHHGHHHGGGGGGHHHFHHHGHHHHHHHHGGGGGHHHGHHHHHHHHHHHHHGGGGGGHHHHHHHHHHHGHGHHHHHHHGHHHGHHGGGGGGGGHHHGGGGGGGGGGDGGGGGGGGGGGGFFFFFFFFFFFFFFFFFFFFFFFFFFFFFFFFFFFFFFFFFFCFDDFAFFFFFFFF
@M03558:539:GW210131Amp:1:2105:9872:13279 1:N:0:TGCAGCTA+ACTACGGA
GGAACGCGGACGTGATTTGGAACCATTCTGCTTCCATCTTCAAGCATCGGAAGAAGCATATTTTGAAGCCCAATTTTGGAACCGCTAGAAGTGCTCCAGGATGCGTGAAATCGTTCACATTCAAGCCGGCCAATGTGGCAACCAGATAGGAGCCAAGTTCTAATATTAACTAATATTAATATTAATAGGCAATATCCGACGAGCACGGAATCGATGCCACCGGCGTATTGCGGAGACAGCGATTTGCAGC
+
CCCCCCCCCCCCGGGGGGGGGGHGHHHHHHHHHHHHHHHHHHHHHHHHGGGGGHHHHHHHHHHHHGHHHHHHHHHHHHGHHHGGGGGGGHHHHHHHHHHHHHHHGFGGGHHHGHHHHHHHHHHHHHGGGGGGHHHHHHHHHHHGHHHHHHHHHGHHHHHHHHHHGHHHHHHHHHHHHHHHHHHHHHHHHHHHHHHHHGGGGGGGGGGGGGGGGFFFFFFFFFFFFFFFFFFFFFCAFFFFCFFFFFFFFF
@M03558:539:GW210131Amp:1:2105:12278:13312 1:N:0:TGCAGCTA+ACTACGGA
GGAACGCGGACGTGATTTGGAACCATTCTGCTTCCATCTTCAAGCATCGGAAGAAGCATATTTTGGAGCCCAATTTTGGAACCGCTAGAAGTGCTCCAGGATGCGTGAAATCGTTCACATTCAAGCCGGCCAATGTGGCAACCAGATAGGAGCCAAGTTCGGGCGTATTGCGGAGACAGCGATTTGCAGCTGGAGCGGATCAACGTGCACTGAGCGGGACCGTTTGGACAGCTGTTCCGGCCGGATAATT
+
CCCCCCCDDDDCGGGGGGGGGGHGHHHHHGHHHHHHHHGHHHHHHGHHGGGGGHHHHHHHHHHHHGHHHGGHHHHHHHGHHHGGGGGGHHHGHHHHHHHHHFHHGGGGGHHHGGGHGHHHHHHHHHGGGGGGHHHHH1?FGHHGHHHHHHHHHGHGHHGHGGGGGEGGHHGFGGGGGGGGGGGGGFGGEGGGFFFFFFFFFFFBFEEEFFFFFFFFFFFFFFFFFFFFFFFFFFFFFFFFFFFF>DFFFF
@M03558:539:GW210131Amp:1:2105:3443:13323 1:N:0:TGCAGCTA+ACTACGGA
GGAACGCGGACGTGATTTGGAACCATTCTGCTTCCATCTTCAAGCATCGGAAGAAGCATATTTTGAAGCCCAATTTTGGAACCGCTAGAAGTGCTCGAGGAAAATACGTCCCACGTGCCGTGCTGGTCGATTTGGAACCTGGCACTATGGAGAGTGGGACCGTTTGGACAGCTGTTCCGGCCGGATAATTTTGTGTTCGGTCAATCTGGCGCCGGCAACAATTGGGCCAAGGGACATTATACCGAAGGG
+
ABBABBBDDDBBGGGGGGGFGGHGGHHHHHHHHHHHHHHHHHHHHHHHGGEGGGHHHHHHHHHHHGHHHHHHHHHHHHGHHHGGGGGGEHHHHHHHGGGGGHHHHHHHHHGGHHGHHHHGGGGGGHHHGGGHGHHHHGGHHHHHHHHHHHFHHECHGHHHGGGGHGEFHHGHHHHHHHGGGGGGGGGFGGGGGGGGGFFFFFFFFFFFFFFFFFFFFFFFFFFFFFFFFFFFFFFFFFFFFFFFFCFFD
@M03558:539:GW210131Amp:1:2105:3791:13332 1:N:0:TGCAGCTA+ACTACGGA
GGAACGCGGACGTGATTTGGAACCATTCTGCTTCCATCTTCAAGCATCGGAAGAAGCATATTTTGAAGCCCAATTTTGGAACCGCTAGAAGTGCTCCAGGATGCGTGAAATCGTTCACATTCAAGCCGGCCAATGTGGCAACCAGATAGGAGGTAATATCCGACGAGCACGGAATCGATGCCACCGTATTGCGGAGACAGCGATTTGCAGCTGGAGCGGATCAACGTGTACTACAACGAGGCTACGGAGG
+
CCCCCCCCCCCCGGGGGGGGCGHGHHHHHHHHHHHHHHHHHHHHHHHHGGGGGHHHHHHHHHHHGGHHHHHHHHHHHHGHHHGGGGGGGHHHHHHHHHHHHHHHGGGGGHHHGHHHHHHHHHHHHHGGGGGGHHHHHGGHHHHGHFHHHHHHGDGHHHHHHGGGGGGGGHGGGGGGGGGGGGGGGGGGGGGGGGGGFFFFFFFFFFFFFFEFFFFFFFFFFFFFFFFFFFFFFFFFFFEFFFFFFFFDFA
@M03558:539:GW210131Amp:1:2105:5793:13336 1:N:0:TGCAGCTA+ACTACGGA
GGAACGCGGACGTGATTTGGAACCATTCTGCTTCCATCTTCAAGCATCGGAAGAAGCATATTTTGAAGCCCAATTTTGGAACCGCTAGAAGTGCTCCAGGATGCGTGAAATCGTTCACATTCAAGCCGGCCAATGTGGCAACCAGATAGGAGCCAGGTAATATCCGACGAGCACGGAATCGATGCCACCGTACGGGCGTATTGCGGAGACAGCGATTTGCAGCTGGAGCGGATCAACGTGTACTACAACG
+
BAABCCCCCCCCGGGGGGGGGGHGHHHHHHHHHHHHHHHHHHHHHHHHGGGGGHHHHHHHHHHHHGHGHHHHHHHHHHGHHHGGGGGGHHHHHHHHHHHHHHGHGFGGGHHHGHHHHHHHHHHHHHGGGGGGHHHHHHHHHHHGH0G1GGHHHGHHHGHHHHHHHGGGGGGGGHGGDGEGGGGGGGEFGGFFGA.ADFDFFFFFFFFFFEFFFFFFFFFFFFFFFFFFFFFFFFFFFFEEFFFFFFFFFF
@M03558:539:GW210131Amp:1:2105:10134:13344 1:N:0:TGCAGCTA+ACTACGGA
GGAACGCGGACGTGATTTGGAACCATTCTGCTTCCATCTTCAAGCATCGGAAGAAGCATATTTTGAAGCCCAATTTTGGAACCGCTAGAAGTGCTCCAGGATGCGTGAAATCGTTCACATTCAAGCCGGCCAATGTGGCAACCAGATAGGAGCCAAGCGTATTGCGGAGACAGCGATTTGCAGCTGGAGCGGATCAACGTGTACTACAACGACGGAGGAAAATACGTCCCACGTGCCGTGCTGGTCGATT
+
DDDDDDDDDCDDGGGGGGGGGGGGHHHHHHHHHHHHHHHHHHHHHHHHGGGGGHHHHHHHHHHHHGHHHHHHHHHHHHGHHHGGGGGGHHHHHHHHHHHHHHHHGFGGGHHHGHHHHHHHHHHHHHGGGGGGHHHHHHHHHHHGHHHHHHHHHGHHHGGGGGHHHGGGGGGHHHGGGGGHHGGGGGGGGGGGGGFFFFFFFFBFFFFFFFFFFFFFFFFFFFFFFFFFFFFFFFFFFFFFFFFF:FFCFF
@M03558:539:GW210131Amp:1:2105:24883:13363 1:N:0:TGCAGCTA+ACTACGGA
GGAACGCGGACGTGATTTGGAACCATTCTGCTTCCATCTTCAAGCATCGGAAGAAGCATATTTTGAAGCCCAATTTTGGAACCGCTAGAAGTGCTCCAGGATGCGTGAAATCGTTCACATTCAAGCCGGCCAATGTGGCAACCAGATAGGAGCCAAGGTAATATCCGACGAGCACGGAATCGATGCCACCGCGTGGTATCAACGTGTACTACAACGAGGCAACGGAGGAAAATACGTCCCACGTGCCGTG
+
CCCCCCCCCCCCGGGGGGGGGGHGHHHHHHHHHHHHHHHHHHHHGHHHGGFGGHHHHHHHHHHHHGHHHHHHHHHHHHGHHHGGGGGGHHHHHHHGHHHHHHHHGGGGGHHHGHHHHHHHHHHHHHGGGGGGHHHHHHHHGGGGHHHHHHHHHGHGHGHHHHHHHHGGGGGGGGHG?9;EGGFGGDGGGGGGGGGCAFFFFFFFFFFFFFFFFFFFFFFFFFFFFFFFFFFFFFFFFFFFFFFFFEFFFF
@M03558:539:GW210131Amp:1:2105:14080:13364 1:N:0:TGCAGCTA+ACTACGGA
GGAACGCGGACGTGATTTGGAACCATTCTGCTTCCATCTTCAAGCATCGGAAGAAGCATATTTTGAAGCCCAATTTTGGAACCGCTAGAAGTGCTCCAGGATGCGTGGAATCGTTCACATTCAAGCCGGCCAATGTGGCAACCAGATAGGAGCCAAGTTCGGCGTATTGCGGAGACAGCGATTTGCAGCTGGAGCGGATCAACGTGTACTACAACGAGCGGGACCGTTTGGACAGCTGTTCCGGCCGGAT
+
BCCCCCCCCDBBGGGGGGGGGGHGHGHHHHHHHHHHHHHHHHHHHHHHGGGGGHHHHHHHHHHHHGHGHHHHHFHHHHGHHHGGGGGGHHHHHHHHHHGHHHHGGFGGGHHHHGHHHHHHHHHHHHGGGGGGHHHHHHHGHHHGGFHHHHHHHGGHHHHHGGGGDGGHHHGGGGGGGGGGAGGGGGGGGGGGGGGFFFFFFFFFFFFFFFFFFFFFFFFFFFBDFFFFFFFFFFFFFFFFFFFFFFFF;F
@M03558:539:GW210131Amp:1:2105:23845:13386 1:N:0:TGCAGCTA+ACTACGGA
GGAACGCGGACGTGATTTGGAACCATTCCGCTTCCATCTTCAAGCATCGGAAGAAGCATATTTTGAAGCCCAATTTTGGAACCGCTAGAAGTGCTCCAGGATGCGTGAAATCGATTTGCAGCTGGAGCGGATCAACGTGTACTACAACGAGGCTTCACGGAGGAAAATACGTCCCACGTGCCGTGCTGGTCGATTTGGAACCTGGCACTATGGATTCGGTCGAGCGGGACCGTTTGGACAGCTGTTCCGG
+
BCBCCCCCBCCBGGGGGGGGGGHGHHHHHHGGGGHHHHHHHHHHHHHHGGGGGHHHGHHHHHHHHGHHHHHHHHHHHHGHHHGGGGGGHHHHHHHHHHHHHHHHGGGGGHHHGHHHGHHHHHHHHHHHGGGGGHHHGHHHHHHHHHHHGGGGGHHHHHHGGGGGCCGHHGGGGGGGGGFGGGGGFGGGGGGGFFFFFFFFFFFFFFFFFFFFFFFFFFFEDFFFDFFFFFFFFFFFAFFFFFFFFFFFFF
@M03558:539:GW210131Amp:1:2105:16343:13386 1:N:0:TGCAGCTA+ACTACGGA
GGAACGCGGACGTGATTTGGAACCATTCTGCTTCCATCTTCAAGCATCGGAAGAAGCATATTTTGAAGCCCAATTTTGGAACCGCTAGAAGTGCTCCAGGATGCGTGAAATCGTTCACATTCAAGCCGGCCAATGTGGCAACCAGATAGGAGCCAAGTTCTATCCGACGAGCACGGAATCGATGCCACCGCGGAGGAAAATACGTCCCACGTGCCGTGCTGGTCGATTTGGAACCTGGCACTATGGATTC
+
CCDCCDEEECCCGGGGGGGGGGHGHHHHHHHHHHHHHHHHHHHHHHHHGGGGGHHHHHHHHHHHHGHHHHHHHHHHHHGHHHGGGGGGHHHHHHHHHHHHHHHHGGGGGHHGGHHHHHHHHHHHHHGGGGGGHHHHHHHHGGGGHHHHHHHHHGHHHHHHHHHHHGDGGGGGGHGGGGGGGFGGGGGGGGGGGFFFFFFFFFFFFFFFFFFFFFFFFFFFFFFFFFFFFFFFFFFFFFFFFFFFFFFFFF
@M03558:539:GW210131Amp:1:2105:27870:13392 1:N:0:TGCAGCTA+ACTACGGA
GGAACGCGGACGTGATTTGGAACCATTCTGCTTCCATCTTCAAGCATCGGAAGAAGCATATTTTGAAGCCCAATTTTGGAACCGCTAGAAGTGCTCCAGGATGCGTGAAATCGTTCACATTCAAGCCGGCCAATGTGGCAACCAGATAGGAGCCAAGTTGGGCGTATTGCGGAGACAGCGATTTGCAGCTGGAGCGGATCAACGTGTACTACAACGAGGCTCCGGAGGAAAATACGTCCCACGTGCCGTG
+
CCBCCCCBCBCCGGGGGGGGGGHGHHHHHHHHHHHHHHHHHHHHHHHHGGGGGHHHHHHHHHHHHGHHHHHHHHHHHHGGHHGGGGGGHHHHHHHHHHHHHHHHGGGGGHHHGHHHHHHHHHHHHHGGGGGGHHHHHHHHHHHGHHHGGHHGHGHHHHHHHGHGGGGHHHGGGGGGGGGGGGGGFGGGGGGGGFFCFFFFFFFFFFFFFFFFFFFFFFFFFFFFFFFFFFFFFFFFFFFFFFFAEFFFFF
@M03558:539:GW210131Amp:1:2105:27503:13405 1:N:0:TGCAGCTA+ACTACGGA
GGAACGCGGACGTGATTTGGAACCATTCTGCTTCCATCTTCAAGCATCGGAAGAAGCATATTTTGAAGCCCAATTTTGGAACCGCTAGAAGTGCTCCAGGATGCGTGAAATCGTTCACATTCAAGCCGGCCAATGTGGCAACCAGATAGGGAGGTAATATCCGACGAGCACGGAATCGATGCCGCGTATTGCGGAGACAGCGATTTGCAGCTGGAGCGGATCAACGTGTACTACCGGAGGAAAATACGTC
+
BBBBBB@BBBBBEGGGGGGGGGHGHHHGHHHHHHHGHHHHHHHHHHHHGGGGGHHHHHHHHHHHHGHHFHHHHHHHHHGHHHGGGGGGGHHHHHHHHHHHHHHHGGGGGHGHGGHHHHHHHHHGHFGGGGCGHHHHHGGHGHGFGF<GHGFBDC<FDHHHGHDDFC@CGCHGG?AEGGGGGDFDAGGGGFFFFF=@AEFFFFAEFFFFFFBFFFFFFFFFAFFBFFEFFFFFBFFFFADBDFBFFFFEF.
@M03558:539:GW210131Amp:1:2105:25508:13452 1:N:0:TGCAGCTA+ACTACGGA
GGAACGCGGACGTGATTTGGAACCATTCCGCTTCCATCTTCAAGCATCGGAAGAAGCATATTTTGAAGCCCAATTTTGGAACCGCTAGAAGTGCTCCAGGATGCGTGAAATCGTTCACATTCAAGCCGGCCAATGTGGCAACCAGATAGGAGCCAAGTTTGCCGGAGGAAAATACGTCCCACGTGCCGTGCTGGTCGATTTGGAACCTGGCACTATGGATTCGGTCCGAGCGGGACCGTTTGGACAGCTG
+
ABBBBCCCCBDBGGGGGGGGGGHGHHHHHHGGGGHHHHHHHHHHHHHHGGGGGHHHHHGHHHHHGGHHHHHHHHHHHHGHHHGGGGGGHHHHHHHHHHHHHHHHGFGGGHHHGHHHHHHHHHHHHHGGGGGGHHHHHHHHGGGGHGHHHHHHHGHHHHHHHGH<CAADGHHHHHGGGGGGGGGGEFGGGFGGGGGFGFFFFFFFFFFFFFFFFFFFFBBFFFFFFFFFFFFFFFFFFFFFFFFBFFFFFF
@M03558:539:GW210131Amp:1:2105:22701:13463 1:N:0:TGCAGCTA+ACTACGGA
GGAACGCGGACGTGATTTGGAACCATTCTGCTTCCATCTTCAAGCATCGGAAGAAGCATATTTTGAAGCCCAATTTTGGAACCGCTAGAAGTGCTCCAGGATGCGTGAAATCGTTCACATTCAAGCCGGCCAATGTGGAGGTAATATCCGACGAGCACGGAATCGATGCCACCGGGGGGGGCGTATTGCGGAGACAGCGATTTGCAGCTGGAGCGGATCAACGTGTACTACAACGGAGGAAAATACGTCC
+
BBCBCBBCBCBCGGGGGGGGGGHGHHHHHHHHHHHHHHHHHHHHHGHHGGCGGFEHHHGHHHHHHGHGHHHHHHHHHHFHHHGGGGFGHHHHHHHHHHHHHHHHGEGGGHHHGHHHHHHHHHHHHHGGGGGGHHHHHHGFEEHHHGHHHGGGGGGGGHGGFGGGHHHHGHGHHGGGGGFFFFFFFFFFFFFF;DFFFFFFFFFFFFFFFFFFFFFFFFFFFFFFFFFFFFFFFFAFFF-.BFFFFFFFFF
@M03558:539:GW210131Amp:1:2105:8109:13463 1:N:0:TGCAGCTA+ACTACGGA
GGAACGCGGACGTGATTTGGAACCATTCTGCTTCCATCTTCAAGCATCGGAAGGAGCATATTTTGAAGCCCAATTTTGGAACCGCTAGAAGTGCTCCAGGATGCGTGAAATCGTTCACATTCAAGGTAATATCCGACGAGGAGGTAATATCCGACGAGCACGGAATCGATGCCACCGTATCGTATTGCGGCCTATTGGAGATAAACCTGGATTGCGGCGTATTGCGGAGACAGCGATTTGCAGCTGGAGC
+
ABCCCCCCCCCCGGGGGGGGGGHGHHHHHHHHHHGHHHHHHHHHHHHGGGGGGGHHHHHHHHHHHGHHHHHHHHHHHHGHHHGGGGGGHHHHHHHHHHHHHHHHGGGGGHHHFGHHHHHHHHHHHHGHHHHHHHGGGGFGGGGGEHHHHHHHGGGGGGGGHGGGEGHHHGGGGGGGGGGGGGFGGGGGGGGFFFFHFFFFFFB0FFFFFFFFFFFFFFFFFFFFFF><<@FFFFFFFFFFFFFFFFFFFF
@M03558:539:GW210131Amp:1:2105:10667:13477 1:N:0:TGCAGCTA+ACTACGGA
GGAACGCGGACGTGATTTGGAACCATTCTGCTTCCATCTTCAAGCATCGGAAGAAGCATATTTTGAAGCCCAATTTTGGAACCGCTAGAAGTGCTCCAGGATGCGTGAAATCGTTCACATTCAAGCCGGCCAATGTGGCAACCAGATAGGAGCCAAGTATTGCGTATTGCGGAGACAGCGATTTGCACGGAGGAAAATACGTCCCACGTGCCGTGCTGGTCGATTTGGAACTTGGCACTATGGATTCGGT
+
CCCCCCCCCCCCGGGGGGGGGGHGHHHHHHHHHHHHHHHHHHHHHHHHGGGGGHHHHHHHHHHHHGHHHHHHHHHHHHGHHHGGGGGGHHHHHHHHHHHHHHHHGGGGGHHHGHHHHHHHHHHHHHGGGGGGHHHHHFGHGGGEHHHHHEHHHGHHHGHHHHHGDGGHHHGGGGGGHHGGGGGGGGFGGG?DGDGGFFGGFFFFFFFFEFFFFDFFFFFFFFFFFEFBBFFFFFEFFFFFFFFBFFFFFE
@M03558:539:GW210131Amp:1:2105:11396:13481 1:N:0:TGCAGCTA+ACTACGGA
GGAACGCGGACGTGATTTGGAACCATTCTGCTTCCATCTTCAAGCATCGGAAGAAGCATATTTTGAAGCCCAATTTTGGAACCGCTAGAAGTGCTCCAGGATGCGTGAAATCGTTCACATTCAAGCCGGCCAATGTGGCAACCAGATAGGAGCAATACGGCGTATTGCGGAGACAGCGATTTGCAGCTGGAGCGGACCAACGTGTACTACAACGGAGGAAAATACGTCCCACGTGCCGTGCTGGTCGATT
+
CCCDDDCDDCBCGGGGGGGGGGHGHHHHHHHHHHHHHHHHHHHHHHHHGGGGGHGHHHHHHHHHHGHHHHHHHHHHHHGHHHGGGGGGHHHHHHHHHHHHHHHHGFFGGHHGGGGHHHHHHHHHHHGGGGGGHHHHHDFGHHHGHHHHHFHHHHHHGHHFGGFGGHHHGGGGGGGGGGGGGGHGGGGGGGGGGB:@@FFFFFFFFFFFFFFFFFFFFFFFFFFFFFFFFFFFFFFFFFFFFFFFFFF>FF
@M03558:539:GW210131Amp:1:2105:23714:13493 1:N:0:TGCAGCTA+ACTACGGA
GGAACGCGGACGTGATTTGGAACCATTCTGCTTCCATCTTCAAGCATCGGAAGAAGCATATTTTGAAGCCCGATTTTGGAACCGCTAGAAGTGCTCCAGGATGCGTGAAATCGTTCACATTCCGGAGGAAAATACGTCCCACGTGCCGTGCTGGTCGATTTGGAACCTGGCACTATGGATTCGGTCGAGCGGGACCGTTTGGACAGCTGTTCCGGCCGGATAATTTTGTGTTCGGTCAATCTGGCGCCGG
+
BBBBBBBBB@BBGCFFGGFFGGHGHHHHHGHHHHHHCEHHHHHFHHHHGGGGGHHHHGHFHHGHHEHH3BFE/FFFGD?CD3FEEGEE3FDHHFFGFHHGHGGHGEFGFHGDFFGFHHGHHHFGCECGGHHHHHHGHHGGDGGFE.GGGGGEGH/DC@CFGFE/CGCGGFFGHGGFC99;CBA?EA-9-.BBC;DDBFFFAEFB9AAFFFFFFD==F9=9DAFFFFFFFFFFFDC9.A;FFFFFFADDCB
@M03558:539:GW210131Amp:1:2105:7389:13511 1:N:0:TGCAGCTA+ACTACGGA
GGAACGCGGACGTGATTTGGAACCATTCTGCTTCCATCTTCAAGCATCGGAAGAAGCATACTTTGAAGCCCAATTTTGGAACCGCTAGAAGTGCTCCAGGATGCGTGAAATCGTTCACATTCAAGCCGGCCAATGTGGCAACCAGATAGGAGCCAAGTTCGGCGCCAGCGTATTGCGGAGACAGCGATTTGCAGCTGGAGCGGATCAACGTGTACTACAACGAGGCTAAATACGTCTAAAGGCTAAATAC
+
CCCCCCCCCCCCGGGGGGGGGGHGHHHHHHHHHHHHHHHHHHHHHHHHGGGGGHHHHHHHHHHHHHHHHHHHHHHHHHGHHHGGGGGGHHHHHHHHHHHHHHHHGGGGGHHHGHHHHHHHHHHHHHGGGGGGHHHHHHHHHHHGHHHHHHHHHGHHHHHHGGGGGGGGGGGGGGGGGGGGGGGGGG?EGFFFFFFFFFFFFFFFFFFFFFFFFFFFFFFFFFFFFFFFFFFFFFFFFFFFFFFFFFFFFF
@M03558:539:GW210131Amp:1:2105:5163:13524 1:N:0:TGCAGCTA+ACTACGGA
GGAACGCGGACGTGATTTGGAACCATTCTGCTTCCATCTTCAAGCATCGGAAGAAGCATATTTTGAAGCCCAATTTTGGAACCGCTAGAAGTGCTCCAGGATGCGTGAAATCGTTCACATTCAAGCCGGCCAATGTGGCAACCAGATAGGAGCCAAGTTCTTGGGAGGTAATATCCGACGAGCACGGAATCGATGCCACCGATCGGTGGCTACCGGAGGAAAATACGTCCCACGTGCCGTGCTGGTCGAT
+
BBBBBBBBBBDBGGGGGGGGGGHGHHHFHHGFHHHHHHHHHHHHHHHHGGGGDHHFHFHHHHGFHGHHHHHHHHHHHH?GFHGGGGG1EGFHHHHHHHHHHHFHGEGGGHHHGHHHHHHHHHHHHHGGGGGGHHHHHHHHHHHGHHHHHGHHHGHHHHHFHHHHHHGGGHHHHHHHGGGGGCGGGG?BEAFGGGGGGGGGF;FFFBA.DFFFFFFAFFFFFEFFFFFFFFFFFF9AEFFADDEFFFFF-E
@M03558:539:GW210131Amp:1:2105:14693:13553 1:N:0:TGCAGCTA+ACTACGGA
GGAACGCGGACGTGATTTGGAACCATTCTGCTTCCATCTTCGAGCATCGGAAGAAGCATATTTTGAAGCCCAATTTTGGAACCGCTAGAAGTGCTCCAGGATGCGTGAAATCGTTCACATTCAAGCCGGCCAATGTGGCAACCAGATAGGAGCCAAGGAAAATACGTCCCACGTGCCGTGCTGGTCGATTTGGAACCTGGCACTATGGATTCGGTCCGAGCGGGACCGTTTGGACAGCTGTTCCGGCCGG
+
BBBBBABBBBBDGGGGGGGGGGHGHHHHHHHHHHHHHGHHHHHHGGHHGGGGGHHHHGHHHHHHHGHHHHHHHHHHHHGHHHGGGGGGHHGHHHHHHHHHHHHHGGGGGFHHGGHHHHHHHHHHHHGGGGGFHHHHHHHBFGGGGHGHHHFHHGEHHGHHHHHHHHHHGFEHFGHHHGGGGGGGBFFFFGGGGEGGGGGGGGGGGFFBBFFFFFFFFFFFFFFF;DFFFDFFEFFFFFFFFFFFFFFFFF
@M03558:539:GW210131Amp:1:2105:4304:13571 1:N:0:TGCAGCTA+ACTACGGA
GGAACGCGGACGTGATTTGGAACCATTCTGCTTCCATCTTCAAGCATCGGAAGAAGCATATTTTGAAGCCCAATTTTGGAACCGCTAGAAGTGCTCCAGGATGCGTGAAATCGTTCACATTCAAGCCGGCCAATGTGGCAACCAGGTAGGAGCCAAGTACGTCCCACGGAGGAAAATACGTCCCACGTGCCGTGCTGGTCGATTTGGAACCTGGCACTATGGATTCGGTCCGTTTGGACAGCTGTTCCGG
+
BCCDCDDCCBCCGGGGGGGGGGHGHHHHHHHHHHHHHHHHHHHHHHHHGGGGGHHHHHHHHHHHHGHHHHHHHHHHHHGHHHGGGGGGHHHHHHHHHHHHHHHHGGGGGHHGGHHHHHHHHHHHHHGGGGGGHHHHHHHHHHHGHGHHHGHHHGHHHHHHGHHGGHHGGGGGGHHHHGGGGGGGGGGGGGGGGGGGGGFGFFFFFFFFFFFFFFFFFFFFFFFFFFFFFFFFFFFDFFFFFFFFFFFFFF
@M03558:539:GW210131Amp:1:2105:4198:13609 1:N:0:TGCAGCTA+ACTACGGA
GGAACGCGGACGTGATTTGGAACCATTCTGCTTCCATCTTCAAGCATCGGAAGAAGCATATTTTGAAGCCCAATTTTGGAACCGCTAGAAGTGCTCCAGGATGCGTGAAATCGTTCACATTCAAGCCGGCCAATGTGGCAACCAGATAGGAGCCATAGGGGCGTATTGCGGAGACAGCGATTTGCAGCTGGAGCGGATCAACGTGTACTACAACGAGGCTAGAGGAAAATACGTCCCACGTGCCGTGCTG
+
BAABBBBBBBBBGGGGGGGGGGHGHHHHHHHHHHHHHHHHHHHHHHHHGGGGGHHHHHHHHHHHHGHHHHHHHHHHHHGHHHGGGGGGHHHHHHHHHHHHHHHHGGGGGHHHGHHHGHHHHHHHHHGGGGGGHHHHHGHHHHHGHHHHHHFHHGFHHFC<.A@DCDHHHGGGFGGGGGGGGFGGGFBFGGFFFFFFFFFFFFFFFFFFFFFFFFFFFFFFFFFFFFFFFFFFEFFFFFFFFFFFFFFFFF
@M03558:539:GW210131Amp:1:2105:8983:13636 1:N:0:TGCAGCTA+ACTACGGA
GGAACGCGGACGTGATTTGGAACCATTCTGCTTCCATCTTCAAGCATCGGAAGAAGCATATTTTGAAGCCCAATTTTGGAACCGCTAGAAGTGCTCCAGGATGCGTGAAATCGTTCACATTCAAGCCGGCCAATGTGGCAACCAGATAGGAGCCAAGGCGTATTGCGGAGACAGCGATTTGCAGCTGGAGCGGATCAACGTGTACTACAACGAGGCTACCGGAGGAAAATACGTCCCACGTGCCGTGCTG
+
CCCCCCCCCCCCGGGGGGGGGGHGHHHHHHHHHHHHHHHHHHHHHHHHGGGGGHHHHHHHHHHHHGHHHHHHHHHHHHGHHHGGGGGGHHHHHHHHHHHHHHHHGGGGGHHHGHHHHHHHHHHHHHGGGGGGEHHHHHHHHHHGHHHHHHHHHGHHHGHGGGGHHHGGGGEGHGGGGGGGGGGGGGGGGGGGGGFFFFFFFFFBFFFFFFFFFFFFFFFFFFFFFFFFFFFFFFFFFFFFFFFFFFAFFF
@M03558:539:GW210131Amp:1:2105:29064:13697 1:N:0:TGCAGCTA+ACTACGGA
GGAACGCGGACGTGATTTGGAACCATTCTGCTTCCACCTTCAAGCATCGGAAGAAGCATATTTTGAAGCCCAATTTTGGAACCGCTAGAAGTGCTCCAGGATGCGTGAAATCGTTCACATTCAAGCCGGCCAATGTGGCAACCAGATAGGAGCCAAGTATTGTGGAGACAGCGATTTGCAGCTGGAGCGGATCAACGCGTACTACAACGTGGGAAAATACGTCCCACGTGCCGTGCTGGTCGATTTGGA
+
AABABCCBBCCCGGGGGGGGGGHGHHHHGHHHHFHHHHHHHHHHHHHHGGGGGHHHHHHGFHHHHGHFGHHHHHHHHHGHGHGGGGGGHGGGGHHFHHHHHHHHGGGGGHHHGHHHHHHHHGHGHHFGFGGGHHHHHHHGFEFGHHHHGFFHHG/GHGDGGHDGDHHHEHHHGGHHGHHHHHHGGGGGGGG-?CFFFGGFFFFFFFFFFFFF;EBEFFFFFFFFFFFFFFFFFFCDEFFFFFFFFFFFF
@M03558:539:GW210131Amp:1:2105:14421:13709 1:N:0:TGCAGCTA+ACTACGGA
GGAACGCGGACGTGATTTGGAACCATTCTGCTTCCATCTTCAAGCATCGGAAGAAGCATATTTTGAAGCCCAATTTTGGAACCGCTAGAAGTGCTCCAGGATGCGTGAAATCGTTCACATTCAAGCCGGCCAATGTGGCAACCAGATAGGAGCCAAGTTCGGGAGGTAATATCCGACGAGCACGGAATCGATGCCACCGCGGAGGAAAATACGTCCCACGTGCCGTGCTGGTCGATTTGGAACCTGGCAC
+
CCCCCCCCCCCCGGGGGGGGGGHGHHHHHHHHHHHHHGHHHGHGHHHHGGGGGHHHHHHHHHHHHGHHHFHHGHHHGHGHHHGGGGGGHHFGHHHHHHHGHHHHFGGGGHHHGHHHHHHHHHHHHHGGGGGGHHHHHHHFFFGGGFGHHGFHHGHHHHHHGGGE;ECGHHHHHHGGGGGGGGGGGGGGGGGGGGGGFFFFFFFFFFFFFFFFFFFFFFFFFFFFFFFFFFBBFFFFFFFFFFFFFFFFEF
@M03558:539:GW210131Amp:1:2105:20195:13731 1:N:0:TGCAGCTA+ACTACGGA
GGAACGCGGACGTGATTTGGAACCATTCTGCTTCCATCTTCAAGCATCGGAAGAAGCATATTTTGAAGCCCAATTTTGGAACCGCTAGAAGTGCTCCAGGATGCGTGAAATCGTTCACATTCAAGCCGGCCAATGTGGCAACCAGATAGGAGCCAAGTTCTGGGCGTATTGCGGAGACAGCGATTTGCAGCTGGAGCGGATCAACGTGTACTACAACGAGGCTTTAGGAAAATACGTCCCACGTGCCGTG
+
A3AB@AABDDBBFGGGGGGFGGHGHHHHHHHGHFHHGHHHHHFHHHHHGGGGGEHGHHHHGHHHHGHGHHHHGHHHHHGHGGGGGFFFFHBDGHGFHHHFHHFHGEEFGHHHGEHGHHHHGHHHHHGGCGGGEHHHGHHHGGFCFCHHHHHHHGFHEHHHHHGHHGCCGHHH::;-;CGGGGGGGGGGBBFBFGGGGGFFFFFFFFAAFFFFFFFFFFFFABAFFFFFFFFFFFFFFFFFFFFFFFF;DF
@M03558:539:GW210131Amp:1:2105:12579:13742 1:N:0:TGCAGCTA+ACTACGGA
GGAACGCGGACGTGATTTGGAACCATTCTGCTTCCATCTTCAAGCATCGGAAGAAGCATATTTTGAAGCCCAATTTTGGAACCGCTAGAAGTGCTCCAGGATGCGTGAAATCGTTCACATTCAAGCCGGCCAATGTGGCAACCAGATAGGAGCGTATTGCGGAGACAGCGATTTGCAGCTGGAGCGGATCAACGTGTACGGAGGAAAATACGTCCCACGTGCCGTGCTGGTCGATTTGGAACCTGGCACT
+
CCCCCCCCCCCCGGGGGGGGGGHGHHHHHHHHHHHHHHHHHHHHHHHHGGFGGHHHHHHHHHHHHGHHHHHHHHHHHHGHHHGGGGGGHHHHHHHHHHHHHHHHGGGGGHHHGHHHHHHHHHHHHHGGGGGGHHHHHD?FGHHGHHHHHHHHHDCEGHFHGGCGGGHHHGGHGGFFGGGGFFGGGGFBBF?FGDEFFFFFFFFFFFFFFFFFBFFFFFFAAEFFFFFFFFFFFFFFFF00;FFFFFFFFF
@M03558:539:GW210131Amp:1:2105:25063:13742 1:N:0:TGCAGCTA+ACTACGGA
GGAACGCGGACGTGATTTGGAACCATTCTGCTTCCATCTTCAAGCATCGGAAGAAGCATATTTTGAAGCCCAATTTTGGAACCGCTAGAAGTGCTCCAGGATGCGTGAAATCGTTCACATTCAAGGAGGTAATATCCGACGAGCACGGAATCGATGCCACCGGCGTATTGCGGAGACAGCGATTTGCAGCTGGAGCGGATCAACGTGTACTCGGAGGAAAATACGTCCCACGTGCCGTGCTGGTCGATTT
+
CCCCCCCCCCBCGGGGGGGGGGHGHHHHHHHHHHHHHHHHHHHHHHHHGGGGGHHHHHHHHHHHHGHHHHHHFHHHHHGHHHGGGGGGHHHHHHHHHHHHHHHHGGGGGHHHGHHHHHHHHHHHHHHHGBHHHHHHHGGGGGGGGHGGGGGHHHHHGHHHHGGFDCDGGGGGGCGGGGGGGGGFGBFFFFFFFFFFFFFFFFFFFFFFFFFFFFFFFAFFFFFFEFFFFFFFFFFFFFFFFFFFFFBFFF
@M03558:539:GW210131Amp:1:2105:24483:13745 1:N:0:TGCAGCTA+ACTACGGA
GGAACGCGGACGTGATTTGGAACCATTCTGCTTCCATCTTCAAGCATCGGAAGAAGCATATTTTGAAGCCCAATTTTGGAACCGCTAGAAGTGCTCCAGGATGCGTGAAATCGTTCACATTCAAGCCGGCCAATGTGGCAACCAGATAGGAGCCAAGGCGTATTGCGGAGACAGCGATTTGCAGCTGGAGCGGATCAACGTGTACTACAACGAGGCTCCGGAGGAAAATACGTCCCACGTGCCGTGCTGG
+
CCCCCBCCCBBCGGGGGGFDGGHGHHHHHHHHHHHHHHHHHHGHHGHHGGGGGGHHHHHHHHHHHGHHHHHGHHHHHHGHHHGGGGGGHHHHHHHHHHHHHHHHGGGGGHHHGHHHHHHHHHHGHHGGGGGGHHHHHHHHHHHGHHHHHHHHHGHHHGHGCDGHFCECFGGGHHGG?FGGFGGGGGGGGFGGGGFFFFFFFFFFFFFFFFFFFFFFFFFF@DFFFFEFFFFFFFFFFFFFFFFFDAFFFF
@M03558:539:GW210131Amp:1:2105:27363:13757 1:N:0:TGCAGCTA+ACTACGGA
GGAACGCGGACGTGATTTGGAACCATTCTGCTTCCATCTTCAAGCATCGGAAGAAGCATATTTTGAAGCCCAATTTTGGAACCGCTAGAAGTGCTCCAGGATGCGCGAAATCGTTCACATTCAAGCCGGCCAATGTGGCAACCAGATAGGAGCCAAGGCGTATTGCGGAGACAGCGATTTGCAGCTGGAGCGGATCAACGTGTACTACAACGAGGCTACGAGCGGGACCGTTTGGACAGCTGTTCCGGCC
+
CCCCCCBBCBBCGGGGGGGGGGHGHHHHHHHHHHHHHHHHHHHHHHHHGGGGGGHGHHHHGHHHHGHHHHHHHGHHHHGHHHGGGGGGHHHHHHHHHHHHHHHGGGGGGGHHGHHHHHHHHHHHHHGGGGGGHHHHGHEHHHGGHGHHFGHHHGHGHGHGEGGHHHGGGGFGFGGGGGGGGGGGGGGGGGGFFFFFFFFFFFFFFFFFFFFFFFFFFFFFFFFFFFFFFFDAFFFFFFFFFBFFFFFFFF
@M03558:539:GW210131Amp:1:2105:15009:13770 1:N:0:TGCAGCTA+ACTACGGA
GGAACGCGGACGTGATTTGGAACCATTCTGCTTCCATCTTCAAGCATCGGAAGAAGCATATTTTGAAGCCCAATTTTGGAACCGCTAGAAGTGCTCCAGGATGCGTGAAATCGTCCACATTCAAGCCGGCCAATGTGGCAACCAGATAGGAGCCAAGTTCGGGCGTATTGCGGAGACAGCGATTTGCAGCTGGAGCGGATCAACGGAAGCGGGACCGTTTGGACAGCTGTTCCGGCCGGATAATTTTGTG
+
ABBCBCCCBDBCGGGGGGGFGGHGHHHHHHHHHHHHHHHHHHHHHGHHGGGGGHHHHHHHHHHHHGHHHHHHHHHHHHGHHHGGGGEGGHHHHGHHHHHHHHHHGGGFGGHHGHHGGHHHHHHGHHGGGGGGHHHHHHHGHHHGHHHHHHHHHGHHHHHHGGGGGDFGHHHGGCCGGGGGGGGGGGGGGGGGFFFFFFFFFFFFFFFFFFFFFFFFFFFFFFFFFFFFFFFFFFFFFFF=DABFFFFFFF
@M03558:539:GW210131Amp:1:2105:28679:13802 1:N:0:TGCAGCTA+ACTACGGA
GGAACGCGGACGTGATTTGGAACCATTCTGCTTCCATCTTCAAGCATCGGAAGAAGCATATTTTGAAGCCCAATTTTGGAACCGCTAGAAGTGCTCCAGGATGCGTGAAATCGTTCACATTCAAGCCGGCCAATGTGGCAACCAGAGAGGAGCCAAGTTCTGGTTTTCGGAGGAAAATACGTCCCACGTGCCGTGCTGGTCGATTTGGAACCTGTCACTATGGATTCGGTCCGAGCGGGACCGTTTGGAC
+
AAABA@BDDAADGGGGGGBEFGHGGHHFHFHGHHHHHHHFH5EGHFHHGGDAEHHHHHHHHHHGFGHHHFHHHHHHHHCHFHGFGGGGGGHGHHHHHHHHHHGHGGGGGHHF/FGHHHHGGHHHFHGGGCGGHHHHF1/FFF<FHH.FE>0CHGFHG0DFGFHDDGEHGGCGGGHHHHHGFG.EGGGGEEFEGG?F.F/;FCFFBAFFFFFE../9BFFFEF/B/;;:.EFFADF;FAFAFDDFFFD./F
@M03558:539:GW210131Amp:1:2105:4208:13810 1:N:0:TGCAGCTA+ACTACGGA
GGAACGCGGACGTGATTTGGAACCATTCTGCTTCCATCTTCAAGCATCGGAAGAAGCATATTTTGAAGCCCAATTTTGGAACCGCTAGAAGTGCTCCAGGATGCGTGAAATCGTTCACATTCAAGCCGGCCAATGTGGCAACCAGATAGGAGCCAGGGCGTAGAGGAAAATACGTCCCACGTGCCGTGCTGGTCGATTTGGAACCTGGCACTATGGATTCGGTCCCGAGCGGGACCGTTTGGACAGCTGT
+
AAABABBDDADDEFGGFGGGFFGFEHHDGHHHHGHFHHHHHGFGHFHHGGDCFHHFHFHFHGGHHFHEGGEHEHDGHFEFFFFGGGGGCGDGHHFHFHHGGFCGGEAEFHE?EFHF2FDGHHHHHHGC//@CCGFHDF/FFHHGHCGFGFHGEGGHFAD<-<:C0::CGF:GHEFHFDFGAAEEFDABDGFB/;@-EF.9;B/BAFF.99FFFFF/9FFF.9AA;A9;=B;AB>BF-9AB?EBFFEFFFF
@M03558:539:GW210131Amp:1:2105:7277:13828 1:N:0:TGCAGCTA+ACTACGGA
GGAACGCGGACGTGATTTGGAACCATTCTGCTTCCATCTTCAAGCATCGGAAGAAGCATATTTTGAAGCCCAATTTTGGAACCGCTAGAAGTGCTCCAGGATGCGTGAAATCGTTCACATTCAAGCCGGCCAATGTAGGAGGAAAATACGTCCCACGTGCCGTGCTGGTCGATTTGGAACCTGGCACTATGGATTCGGTCCGAGCGGGACCGTTTGGACAGCTGTTCCGGCCGGATAATTTTGTGTTCGG
+
CCDCCCCCCDBCGGGGGGGGGGHGHHHHHHHHHHHHHHHHHHHHHGHHGGGGGHHHHGHHHHHHHGHHHHHHGHHHHHGHHHGGGGGGHHHHHHHHHHHHHHHHGGGGGHHHGHHHHHHHHHHHHHGGGGGGHHHHHHHHHGGHHGHGHHHHGGHHGHHHHGGGGGHHHHGGGHGGHFHGGGGGGBFGGGGGGGGGGGGGGGGGFFFFFFFFFFFFFFFFFFFFFFFFFCFFFFFFDFFFFFFFFFFFFF
@M03558:539:GW210131Amp:1:2105:7842:13844 1:N:0:TGCAGCTA+ACTACGGA
GGAACGCGGACGTGATTTGGAACCATTCTGCTTCCATCTTCAAGCATCGGAAGAAGCATATTTTGAAGCCCAATTTTGGAACCGCTAGAAGTGCTCCAGGATGCGTGAAATCGTTCACATTCAAGCCGGCCAATGTGGCAACCAGATAGGAGCCATTGCGGAGACAGCGATTTGCAGCTGGAGCGGATCAACGTGTCGGAGGAAAATACGTCCCACGTGCCGTGCTGGTCGATTTGGAACCTGGCACTAT
+
CCCCCCCCCBCBGGGGGGGGGGHGHHHHHHHHHHHHHHHHHHHHHHHHGGGGGHHHHHHHHHHHHGHHHHHHHHHHHHGHHHGGGGGGHHHHHHHHHHHHHHHHGFGGGHHHGHHHHHHHHHHHHHGGGGGGHHHHHHHHHHHGHFHFHHHHHGHHHHHGGGGGGHHHGGHHGHHHGGGGGFGGDA-AFGGGGEGGFFFF@;DFFFFFFFBFFFFFFFFFFFFFFFFFFFFFFFFFFFFFFFFFFFFFFF
@M03558:539:GW210131Amp:1:2105:2646:13845 1:N:0:TGCAGCTA+ACTACGGA
GGAACGCGGACGTGATTTGGAACCATTCTGCTTCCATCTTCAAGCATCGGAAGAAGCATATTCTGAAGCCCAATTTTGGAACCGCTAGAAGTGCTCCAGGATGCGTGAAATCGTTCACATTCAAGCCGGCCAATGTGGCAACCAGATAGGAGCCAAGATTTGCAGCTGGAGCGGATCAACGTGTACTACAACGAGGCTATACTACAACGGAGGAAAATACGTCCCACGTGCCGTGCTGGTCGATTTGGA
+
ABABBCCCCCCCGGGGGGGGGGHGHHHHHHHHHHHHHHHHHHHHHHHHGGGGGHHHHHHHHHHHHHHHHHHHHHHHHHGHHHGGGGGGHHHHHHHHHHHHHHHHGGGGGHHHGHHHHHHHHHHHHHGGGGGGHHHHHHHHHHHGHHHHHHHGHGHHHHHHHHHGHHHHHHHHGDFGGHGGGGGGGGGGGGFFGGGG?EFGGFGGGFFFFFFFFFFFFFFFFFFFFFFFFFFFFFFFFFFFFFFFFEFFF
@M03558:539:GW210131Amp:1:2105:5558:13866 1:N:0:TGCAGCTA+ACTACGGA
GGAACGCGGACGTGATTTGGAACCATTCTGCTTCCATCTTCAAGCATCGGAAGAAGCATATTTTGAAGCCCAATTTTGGAACCGCTAGAAGTGCTCCAGGATGCGTGAAATCGTTCACATTCAAGCCGGCCAATGTGGCAACCAGATAGGAGCCAAGTAGCGTATTGTGGAGACAGCGATTTGCAGCTGGAGCGGATCAACGTGTACTACAACGAGGCTAGGAAAATACGTCCCACGTGCCGTGCTGGTC
+
BCCBBCCCCCCCGGGGGGGGGGHGHHHGHHHHHHHHHHHHHHHHHHHHGGGGGHHHHHHHHHHHHGGHHHHGHHHHHHGHHHGGGGGGHHHHHHHHHHHHHGHHGGGGGHHHCGHHGHHHHHHHHHGGCGGCHHHHHHGHHHHGHCGHHHFHHGHGHGEEHGEEFHHHHGGHHGHHHGEHHGGGGGGGGGGGGGAGGGGGGFFFFFFFFFFFFFFFFFFFFFFFFEFFFFFFFDFFFFFFFFFFFFFFFF
@M03558:539:GW210131Amp:1:2105:17459:13890 1:N:0:TGCAGCTA+ACTACGGA
GGAACGCGGACGTGATTTGGAACCATTCTGCTTCCATCTTCAAGCATCGGGCGTATTGCGGAGACAGCGATTTGCAGCTGGAGCGGATCAACGTGTACTACAACGAGGCTATTACGAAGGAAAATACGTCCCACGTGCCGTGCTGGTCGATTTGGAACCTGGCACTATGGATTCGGTCCGAGCGGGACCGTTTGGACAGCTGTTCCGGCCGGATAATTTTGTGTTCGGTCAATCTGGCGCCGGCAACAAT
+
ABBBBBCCCBCCGGGGGGGGGGHGHHHHHHHHHHHHHHHHHHHHGHHHGGGGGGGGHHHGGGGGGHHHGGHHGHHHHHHHHHHHGGGGGHHHGHHHHHHHHHHHGGGGGHHHHHHGGHGGHHHHHHHHHHGGHHGHHHHGGGGGHHHHGGGHGG;CFGGGGGGGGGGGGGGGGGGGGGGGFCFFFFFFFFDFFDFFFFFFFFFFFFFFFFFFFFFFFFFFFFFFFFFCFFFFFFFF0BDFFFDFAFFFFF
@M03558:539:GW210131Amp:1:2105:22740:13906 1:N:0:TGCAGCTA+ACTACGGA
GGAACGCGGACGTGATTTACAAGGGACATTATACCGAAGGG
+
BCCCCCCDDDCCGGGGGGGGGGHHGHGGHHHHHHHGGGGGG
@M03558:539:GW210131Amp:1:2105:8711:13910 1:N:0:TGCAGCTA+ACTACGGA
GGAACGCGGACGTGATTTGGAACCATTCTGCTTCCATCTTCAAGCATCGGAAGAAGCATATTTTGAAGCCCAATTTTGGAACCGCTAGAAGTGCTCCAGGATGCGTGAAATCGTTCACATTCAAGCCGGCCAATGTGGCAACCAGATAGGAGCCAAGGAGGTAATATCCGACGAGCACGGAATCGATGCGCGTATTGCGGAGACAGCGATTTGCAGCTGGAGCGGATCAACGTGTACTACAACGAGGAA
+
CCBCCCCCCCCCGGGGGGGGGGHGHHHHHHHHHHHHHHHHHHHHHHHHGGGGGHHHHHHHHHHHHGHHHHHHHHHHHHGHHHGGGGGGHHHHGHHHHHHHHHHHGGGGGHHHGHHHHHHHHHHHHHGGGGGGHHHHHHHHHHHGHHHGHHHHHGHHHGHHGGHHHHHHHGDGGGGGGGGGGGGGGFGGGGGGCFFFFFFFFF=EFFFFFFFF/FFFFFFFFFFFFFFFFFFFFFFFFFFFFFFFEFF@F
@M03558:539:GW210131Amp:1:2105:10097:13950 1:N:0:TGCAGCTA+ACTACGGA
GGAACGCGGACGTGATTTGGAACCATTCTGCTTCCATCTTCAAGCATCGGAAGAAGCATATTTTGAAGCCCAATTTTGGAACCGCTAGAAGTGCTCCAGGATGCGTGAAATCGTTCACATTCAAGCCGGCCAATGTGGCAACCAGATAGGAGCCAAGAGCGGGACCGTTTGGACAGCTGTTCCGGCCGGATAATTTTGTGTTCGGTCAATCTGGCGCCGGCAACAATTGGGCCAAGGGACATTATACCG
+
CCCCCCDDCCCDGGGGGGGGGGHGHHHHHHHHHHHHHHHHHHHHHHHHGGGGGHHHHHHHHHHHHGHHHHHHHHHHHHGHHHGGGGGGHHHHHHHHHHHHHHHHGGGGGHHHGHHHHHHHHHHHHHGGGGGGHHHHHHHHHHHGHHHHHHHHHGHHHHHHGGGGGGGGGHGGGGGGGGGGGHHGGGGGGFFFFFFFFHFFFFHFFFFFFFFFFFFFFFFFFFFFFFFFFFFFFFFFFFFFFFFFFFFFF
@M03558:539:GW210131Amp:1:2105:3025:13972 1:N:0:TGCAGCTA+ACTACGGA
GGAACGCGGACGTGATTTGGAACCATTCTGCTTCCATCTTCAAGCATCGGAAGAAGCATATTTTGAAGCCCAATTTTGGAACCGCTAGAAGTGCTCCAGGATGCGTGAAATCGTTCACATTCAAGCCGGCCAATGTGGCAACCAGATAGGAGCCAAGCGGGACCGTTTGGACAGCTGTTCCGGCCGGATAATTTTGTGTTCGGTCAATCTGGCGCCGGCAACAATTGGGCCAAGGGACATTATACCGA
+
AAABBAADDBDBFGGGGGGGFFFFGCHFBFHFFCHFGGHGF5GHGFGFFGGGGFFHGFHEGEGHHGFHGHHEEHHHHHCFFGGGGGFFHFFGHHHFHHHHHHHHGEFGGHHGGHHHHGHHHHHHHHGGGGCDCG1FHHHHHHHGHHHHHHGHEFCGFFG<<:;CDGGHDGGGFGGGGGGGGGGGGGGFFFFFFFFFFFFFFFFFF?BFFFFFFFFFFFFAFFFFFFBFE?FFFFFFEFFFFFFFF/D.
@M03558:539:GW210131Amp:1:2105:27626:13989 1:N:0:TGCAGCTA+ACTACGGA
GGAACGCGGACGTGATTTGGAACCATTCTGCTTCCATCTTCAAGCATCGGAAGGAGCATATTTTGAAGCCCAATTTTGGAACCGCTAGAAGTGCTCCAGGATGCGTGAAATCGTTCACATTCAAGCCGGCCAATGTGGCAACCAGATAGGAGCCAAGTTCGGCGTATTGCGGAGACAGCGATTTGCAGCTGGAGCGGATCAACGTGTACTACAACGAGGACCGTTTGGACAGCTGTTCCGGCCGGATAAT
+
BBCBCCCCCBBCEEGGGGGGGGHGHHHHHGHHHHHHHHHHHHHHHGHHGGGGGGHHHGHHHHHHHGHHHHHHHHHGHHGHHHGGGGGGHHHHHGHHHHHHHHGHGGGGGHHHGHHHHHHHHHHHHGGGGGGGHHHHHHHHHHHGHHHHHHHHHGHHGGFHGGGGCGGHHHGGGGGGGGGGGGGGFGGGGGGGGGGFFFFFFFEFFFFFFFFFFFFFFFFFFFFDFFFE/FFFFFFFFFFDDFAFC;DFFF
@M03558:539:GW210131Amp:1:2105:25418:14047 1:N:0:TGCAGCTA+ACTACGGA
GGAACGCGGACGTGATTTGGAACCATTCTGCTTCCATCTTCAAGCATCGGAAGAAGCATATTTTGAAGCCCAATTTTGGAACCGCTAGAAGTGCTCCAGGATGCGTGAAATCGTTCACATTCAAGCCGGCCAATGTGGCAACCAGATAGGAGCCACCGGAGGAAAATACGTCCCACGTGCCGTGCTGGTCGATTTGGAACCTGGCACTATGGATTCGGTCCGAGCGGGACCGTTTGGACAGCTGTTCCGG
+
DDDDDDDDDDDDGGGGGGGGGGHGHHHHHHHHHHHHHHHHHHHHHHHHGGGGGHHHHHHHHHHHGGHHHHHHHHHHHHGHHHGGGGGGHHHHHHHHHHHHHHHHGGGGGHHHGHHHHHHHHHHHHHGGGGGGHHHHHHHHHHHGHHHHHHHHHGHHHGGGGGGHFCGHHHHHGGHH@CCFGGGGGGFGGGGGGHGF;CFGFFFFFFFFFFFFFFFFFFEFFFFFFFFFFFFFFFFFAFFFEFFFFFFFFD
@M03558:539:GW210131Amp:1:2105:6452:14047 1:N:0:TGCAGCTA+ACTACGGA
GGAACGCGGACGTGATTTGGAACCATTCTGCTTCCATCTTCAAGCATCGGAAGAAGCATATTTTGAAGCCCAATTTTGGAACCGCTAGGAGTGCTCCAGGATGCGTGAAATCGCTCACATTCAAGCCGGCCAATGTGGCAACCAGACAGGAGCCAAGTTCTACAACGAGGCTACCGGAGGAAAATACGTCCCACGTGCCGTGCTGGTCGATTTGGAACCTGGCACTATGGATTCGGATTCCAAGCGGGAC
+
CCCCCDDDDDBCGGGGGGGGGGHGHHHHHHHHHHHHHHHHHHHHHHHHGGGGGHHHHHHHHHHHHGHHHHHHHHHHHHGHHHGGGGGGHHHHHGHHHHHHHHHHGGGGGHHHGGHHGHHHHHHHHHGGGGGGHHHHHHHHHHHGHHGGHGHGHGHHHHHHHHHHGHGGGGGHGGHGGGGGGGGGHGGGGGGGGGGGGFFFADFFFFFFFFEFFFFFFFFFFFFFFFFFFFFFFFFFFFFFFFFFFFFFFF
@M03558:539:GW210131Amp:1:2105:26026:14056 1:N:0:TGCAGCTA+ACTACGGA
GGAACGCGGACGTGATTTGGAACCATTCTGCTTCCATCTTCAAGCATCGGAAGAAGCATATTTTGAAGCCCAATTTTGGAACCGCTAGAAGTGCTCCAGGATGCGTGAAATCGTTCACATTCAAGCCGGCCAATGTGGCAACCAGATAGGAGCCAAGTTCGGTAATATCCGACGAGCACGGAATCGATGCCACCGCGGAGGAAAATACGTCCCACGTGCCGTGCTGGTCGATTTGGAACCTGGCACTATG
+
CCCCCCCCC@DBGGGGGGGGGGHGHHHHHHHHHHHHHHHHHHHHHGHHGGFGGHHHHHHFHHHHHGHHHHHHGHHHHHGGHHGGGGGGGHHHHHHHHHHHGHHHGGGGGHHHGHHHHHHHHHHHHHGGGGGGGHHHHHHGGHHGHHHHHHHHHGHHHHHHGGGHGHHHHHGGGGGGGGGGGGGGGGGGGGGGGGGGGFFFFFFFFFFFEFFFFFFFFFFFFFFFFFFFFFFFFFFFFFFFFFFFFFFFFF
@M03558:539:GW210131Amp:1:2105:25553:14111 1:N:0:TGCAGCTA+ACTACGGA
GGAACGCGGACGTGATTTGGAACCATTCTGCTTCCATCTTCAAGCATCGGAAGAAGCATATTTTGAAGCCCAATTTTGGAACCGCTAGAAGTGCTCCAGGATGCGTGAAATCGTTCACATTCAAGCCGGCCAATGTGGCAACCAGATAGGAGCCAAGTTCTGGCGTATTGCGGAGACAGCGAGAGCGGGACCGTTTGGACAGCTGTTCCGGCCGGATAATTTTGTGTTCGGTCAATCTGGCGCCGGCAAC
+
DCCDDCCCDDDDGGGGGGGGGGGGHHHHHGHHHHHHHHHHHHHHHHHHGGGGGHHHHHHHHHHHHGHHHHHHHHHHGHFHHHGGGGGGHHHHHHHHHHHHHHHHGFGGGHHHGGHHHHHHHHHHHHGGGGGGHHHHHHHHHHHGHFGHHHHHHGHHHHHHHHGH<<AEHHHGCEGGGGGGGGGGDGDGGADFFFFFFFFFFFFFFFFHHFFFFFFFFFFFFFFFFFFFFFFFFFFFFFFBFFFFF=DFFF
@M03558:539:GW210131Amp:1:2105:2172:14113 1:N:0:TGCAGCTA+ACTACGGA
GGAACGCGGACGTGATTTGGAACCATTCTGCTTCCATCTTCAAGCATCGGAAGAAGCATATTTTGAAGCCCAATTTTGGAACCGCTAGAAGTGCTCCAGGATGCGTGAAATCGTTCACATTCAAGCCGGCCAATGTGGCAACCAGATAGGAGCCAAGTTCTGGGCGTATTGCGGAGACAGCGAGAGCGGGACCGTTTGGACAGCTGTTCCGGCCGGATAATTTTGTGTTCGGTCAATCTGGCGCCGGCA
+
ABBBBB?DBDDBFGCGGGG5FGHGHHHBGGDGGFHHGHHHHH5FFHHEGGCGGGGHHFHHHGGHHGHHHHHHHHHHHH/GGHEGGGGGHHHHHGHHHHGHHHBHGEEGGHHGGHHHHHHHHHHHHHGGGGGGHHHHHHHHHHHGHHHBGFHHFFHHHHHHHHHHHGGGGHHFGGCDDGGGGGGGFGGG@;>@D=DDFF.BFFFFFFFFFFFFFA=BDDF/BFFFFBFFFBDFFDDFFFFFFFAA9BAF-
@M03558:539:GW210131Amp:1:2105:10358:14150 1:N:0:TGCAGCTA+ACTACGGA
GGAACGCGGACGTGATTTGGAACCATTCTGCTTCCATCTTCAAGCATCGGAAGAAGCATATTTCGAAGCCCAATTTTGGAACCGCTAGAAGTGCTCCAGGATGCGTGAAATCGTTCACATTCAAGCCGGCCAATGTGGCAACCAGATAGGAGCGTATTGCGGAGACAGCGATTTGCAGCTGGAGCGGATCAACGTGTACTCGGAGGAAAATACGTCCCACGTGCCGTGCTGGTCGATTTGGAACCTGGC
+
CCCCCCCCCBCCGGGGGGGGGGHGHHHHHGHHHHHHHHHHHHHHHHHHGGGGGHHHHHHHHGHHHGHGGFHHHGHHHHGGHHGGGGGGHHHHHHHHHHHHHGHHCFGGGHHHGHHHHHHHHHGHHHGGGGGGGGHHHHHHHHHGHHHHHHHHHDCGEHHGGGDFGGHHHGAGGGGGGGGGGGGGGGGGGGFFFFFFFFFFFFF.;CFFFFFFFFFFFFFFFFFFFFDFFFFFFFFFFFFFFFFFFFFFF
@M03558:539:GW210131Amp:1:2105:5827:14178 1:N:0:TGCAGCTA+ACTACGGA
GGAACGCGGACGTGATTTGGAACCATTCTGCTTCCATCTTCAAGCATCGGAAGAAGCATATTTTGAAGCCCAATTTTGGAACCGCTAGAAGTGCTCCAGGATGCGTGAAACCGTTCACATTCAAGCCGGCCAATGTGGCAACCAGATAGGAGCCAAGATAGGTAATATCCGACGAGCACGGAATCGATGCCACCGATGCGTATTGCGGAGACAGCGATTTGCAGCTGGAGCGGATCAACGTGTACTACA
+
CCCCCCCCCDBCGGGGGGGGGGHGHHHHHHHHHHHHHHHHHHHHHHHHGGGGGHHHHHHHHHHHHGHHHHHHHHHHHHGHHHGGGGGGHHHHHHHHHHHHHHHHGGGGGHHHDEGHHHHHHHHHHHGGGGGGHHHHHHHHHHHGHFHGHFHHHGHHHHHHHHGHEGHHHHGGGGGGGGGGGGGGGGFGGGGGGGGGGFFF.DFFFFFFAFFFFFFFFFFFFFFFFFFFFFFFFFFFFFFFFFFFFFFFF
@M03558:539:GW210131Amp:1:2105:25888:14278 1:N:0:TGCAGCTA+ACTACGGA
GGAACGCGGACGTGATTTGGAACCATTCTGCTTCCATCTTCAAGCATCGGAAGAAGCATATTTTGAAGCCCAATTTTGGAACCGCTAGAAGTGCTCCAGGATGCGTGAAATCGTTCACATTCAAGCCGGCCAATGTGGCAACCAGATAGGAGCCGTATTGCGGAGACAGCGATTTGCAGCTGGAGCGGAGGAAAATACGCCCCACGTGCCGTGCTGGTCGATTTGGAACCTGGCACTATGGATTCGGTCG
+
CCCCCCCCCCBBGGGGGGGGGGHGHHHHHFHHHHHHHHHHHHHHHHHHGGCGGHHHHHHHHHHHHGFHHHHHHHHHHHGGHHGGGGGGHHHHHHHHHHHGHHFHGGGGGHHHGHHHFHHHHHHHHHGGCGGGHHHHHHHHHHHGHFHHHHEHHGGGDHHHHGC?::EGFHGGHGGGFFGGGGGGFGDGGDGFFFFFFFF.;CFFFFFFFFFFFFFFFFFFFFFFFFFFFFFFFFFFFFF/FEFFFEFFFF
@M03558:539:GW210131Amp:1:2105:4106:14284 1:N:0:TGCAGCTA+ACTACGGA
GGAACGCGGACGTGATTTGGAACCATTCTGCTCCCATCTTCAAGCATCGGAAGAAGCATATTTTGAAGCCCAATTTTGGAACCGCTAGAAGTGCTCCAGGATGCGTGAAATCGTTCACATTCAAGCCGGCCAATGTGGCAACCAGATAGGAGGTAATATCCGACGAGCACGGAATCGATGCCACCGCCGGAGGAAAATACGTCCCACGTGCCGTGCTGGTCGATTTGGAACCTGGCACTATGGATTCGGT
+
AB3ABBABBBBBGGGGGGGGGGHGHHHHHGHHHHGHHHHHHHHHHHHHGGGEDHHHHHHHHHHHHGGFGGHHHGHHHHGHHHGGGGGGHHHGHEHHHHHHHFHHGGGGGHHFGGHHHHHHHHHHGFGGGCGGHHGHHEHEHHHGHFHHHFGHGDHGHHHHHDDDGGCCFHGGGGGGGGGGGGGGGGGGGGFFFFFFFFFFFFFEFFFFFFFFFFF?FFFFFFCEFEBFFFFFFFF?BFFBFFFFFFFFFF
@M03558:539:GW210131Amp:1:2105:23893:14432 1:N:0:TGCAGCTA+ACTACGGA
GGAACGCGGACGTGATTTGGAACCATTCTGCTTCCATCTTCAAGCATCGGAAGAAGCATATTTTGAAGCCCAATTTCGGAACCGCTAGAAGTGCTCCAGGATGCGTGAAATCGTTCACATTCAAGCCGGCCAATGTGGCAACCAGATAGGAGCCAAGTAGGGAGGTAATATCCGACGAGCACGGAATCGATGCCACCGGAGCGGATCAACGTGTACTACGACGAGGAAAATACGTCCCACGTGCCGTGCT
+
BBBB@ABBBBBBGGGGGGGGGGHGHHHHHGHHGHHHHHHHHHHHHHHHGGGGGGHGHHHHHHHGHGHHHHHHHHHHHHGGGGGGGGGGHHHGHHGHHHHFHGHHGEEGGHHHGHHHHHHHHHHHHHGGGGGGHHHHHHHHGFHGHGHHHHHHGGHHHGHHHGH<@;:CGGHHHGGG@?BGGFGGAEEGGGGFGGGFGFCBFFFFFFFFFFFFEFFFFFFFDFFAFFFFFFFFFFFFFFFFAEFFFDADFF
@M03558:539:GW210131Amp:1:2105:5263:14433 1:N:0:TGCAGCTA+ACTACGGA
GGAACGCGGACGTGATTTGGAACCATTCTGCTTCCATCTTCAAGCATCGGAAGAAGCATATTTTGAAGCCCAATTTTGGAACCGCTAGAAGTGCTCCAGGATGCGTGAAATCGTTCACATTCAAGCCGGCCAATGTGGCAACCAGATAGGAGCCAAGTTCGGGCGTATTGCGGAGACAGCGATTTGCAGCTGGAGCGGATCAACGTGTACTACAACGAGGCTAAAAATACGTCCCACGTGCCGTGCTGGT
+
BCBCCBBBBCCCGGGGGGGGGGHGHHHHHHHHHHHHHHHHHHHHHHGHGGGGGHHHHHHHHHHHFEGHHHHHHHHHHHGHHHGGGGGGHGHHHHHHHHHHHHHHGGGGGHHHGHHHHHHHHHHHHHGGGGGGHHHHHGHHFFFFHHHHHHHHHEHHHHHGGGGGG@FGHGCDFDFCGGGGFGGGGGGGGGGGGGFFFFFFFFF/AEFFFFFFFFFFFFFFFFFFFFFFFFFFFAFFFCFFFFFDDFFFFF
@M03558:539:GW210131Amp:1:2105:3124:14437 1:N:0:TGCAGCTA+ACTACGGA
GGAACGCGGACGTGATTTGGAACCATTCTGCTTCCATCTTCGAGCATCGGAAGAAGCATATTTTGAAGCCCAATTTTGGAACCGCTAGAAGTGCTCCAGGATGCGCGAAATCGTTCACATTCAAGCCGGCCAATGTGGCAACCAGATAGGAGCCAAGTTCAGGAGCGGGGCCGTTTGGACAGCTGTTCCGGCCGGATAATTTTGTGTTCGGTCAATCTGGCGCCGGCAACAATTGGGCCAAGGGACATT
+
AABABBBB@DDDEECGGGGGGGHGHHHHHHHFHHHHHHHHHHHHGGHHGGFGEHHHHHHHHHHHHGHHHHHHHHHHHHGHFHGGGGGGHHHHHHHHHHHHHHHHGGGGGGHGGHHHHHHHHHHHHHGGGGGGHHFHHGHGHHHGHGHHFFHHHGHHHHHHHHHHGHGGGDFCGFFFDEFFFFFFFFFFFFFFFFFFFFFFFFFFFFFFFFFFFFFFFFFFFFFFFFFFFFFFFFF/AFFDFAEFEEAFF
@M03558:539:GW210131Amp:1:2105:21632:14441 1:N:0:TGCAGCTA+ACTACGGA
GGAACGCGGACGTGATTTGGAACCATTCTGCTTCCATCTTCAAGCATCGGAAGAAGCGTATTTTGAAGCCCAATTTTGGAACCGCTAGAAGTGCTCCAGGATGCGTGAAATCGTTCACATTCAAGCCGGCCAATGTGGCAACCAGATAGGAGCCAAGTTGGCAAGCCAAGCGTATTGCGGAGACAGCGATTTGCAGCTGGAGCGGATCAACGTGTACTACAACGAGGCTACGGAGGAAAATACGTCCCAC
+
BABBCCBCCBCCGEGGGGGGGGHGHHHHHHHHHHHHHGHHHHGHHHGHGGGGGHHGGGEFGHHHHGHHHHHHGFHHHHCHHHAEGGGGFHHHHHHHHHHHHHHHGEGGGHHHGHHHHHHHHHHHHHGGGGGGHHHHHHHGHHHFHGGGGGFHHGHHHDGGHHHHGHGHHHGGDGGHHHGGGGGGGGGGGGGGGGGGGGGGFFFFFFFFFFFFEEFFFFFFFFFFFFFFFFFFFFFFFBFFFFFFFFFFFF
@M03558:539:GW210131Amp:1:2105:6681:14543 1:N:0:TGCAGCTA+ACTACGGA
GGAACGCGGACGTGATTTGGAACCATTCTGCTTCCATCTTCAAGCATCGGAAGAAGCATATTTTGAAGCCCAATTTTGGAACCGCTAGAAGTGCTCCAGGATGCGTGAAATCGTTCACATTCAAGCCGGCCAATGTGGCAACCAGATAGGAGCCAAGTATTGCGGAGACAGCGATTTGCAGCTGGAGCGGATCAACGTGTACTACAACGAGGAAAATACGTCCCACGTGCCGTGCTGGTCGATTTGGAAC
+
BABABBBDDBBBGGGGGGGGGGHGHHHHHHHHGHHHHHHHHHHHHHHHGGGGGHFHHHHHHHHHHGHHHHHGHHHHHHGFHHGGGGGGHHGHHHHGHHHHHHHHGFGFGHHHGGHHHHHHHHHHHHGGGGGGHHHHHHHHGHHGHHGHHHHHHGHHHGHHHHHGGGGGGHHHGGHHGGGGGGGGFFFBBGGGGGGGGEFFEFFFFFFFFFFFFFFFFFFFFFFFFFFEFFFFFFFFFFFFFFFFFFFFFF
@M03558:539:GW210131Amp:1:2105:14667:14548 1:N:0:TGCAGCTA+ACTACGGA
GGAACGCGGACGTGATTTGGAACCATTCTGCTTCCATCTTCAAGCATCGGAAGAAGCATATTTTGAAGCCCAATTTTGGAACCGCTAGAAGTGCTCCAGGATGCGTGAAATCGTTCACATTCAAGCCGGCCAATGTGGCAACCAGATAGGAGCCAAGTTAGGGAGGTAATATCCGACGAGCACGGAATCGATGCCACCGTATGGGCGTATTGCGGAGACAGCGATTTGCAGCTGGAGCGGATCAACGTGT
+
A@CCCCBCCCCCGGGGGGGGGGHGHHHHHHHHHHHHHHHHHHHHHHHHGGGGGHHHHHHHHHHHHGHHGHHHHHHHHHGHHHGGGGGGHHHHHGHHHHHHHHHHGGGGGGHHGGHHHHHHHHHHHHGGGGGGHHHHHHHGHHHGHHHHHHGHHGFGGGHHHHHHEFCGHHHHHHGGGGGGGGGGGGGGGGGEGGGGGGGGFFFFFF@;@FFFFFFFFFFFFFFFFFFFFBFFFFFFFFFFFFCFFFFEFF
@M03558:539:GW210131Amp:1:2105:29108:14575 1:N:0:TGCAGCTA+ACTACGGA
GGAACGCGGACGTGATTTGGAACCATTCTGCTTCCATCTTCAAGCATCGGAAGAAGCATATTTTGAAGCCCAATTTTGGAACCGCTAGAAGTGCTCCAGGATGCGTGAAATCGTTCACATTCAAGCCGGCCAATGTGGCAACCAGATAGGAGCCAAAGGAATACGGCGCAATAAGCCGTATTACGCCCATATCCGCAATAAGCCAAAGGAGGAAAATACGTCCCACGTGCCGTGCTGGTCGATTTGGAAC
+
BCCBCCDDDDDCGGGGGGGGGGHGHHHHHHHHHHHHHHHHHHHHHHHHGGGGGHHHHHHHHHHHHGHHHHHHHHHHHHGHHHGGGGGGHHHHGHHHHHHHHHHHGGFGGHHHDHHHHHHHHHHHHHGGGGGGHHHHHHHHHHHGHHFHHGHHHGHHHHHHHHGHHGGGGGGGGGGGGGGGGGGGGGAFEFGGGGGGGFFFFFFFFFFFFFFFFFFFFFFEFFFFFFFFFFFFFFFFFFFFFFFFFFFFFF
@M03558:539:GW210131Amp:1:2105:9618:14608 1:N:0:TGCAGCTA+ACTACGGA
GGAACGCGGACGTGATTTGGAACCATTCTGCTTCCATCTTCAAGCACCGGAAGAAGCATATTTTGAAGCCCAATTTTGGAACCGCTAGAAGTGCTCCAGGATGCGTGAAGTCGTTCACACTCAAGCCGGCCAATGTGGCAACCAGATAGGAGCCAAGTTCTCGTATTTTCGTATTGCGGAGACAGCGATTTGCAGCTGGAGCGGATCAACGTGAGCGGGACCGTTTGGACAGCTGTTCCGGCCGGATAAT
+
CCDDCCDDDDDCGGGGGGGGGGHGHHHHHHHHHHHHHHHHHHHHHHHHGGGGGHHHHHHHHHHHHGHHHHHHHHHHHHGHHHGGGGGGHHHHHHGHHHHHHHHHGGGGGHHHGGGHHHHHHHHHHHGGGGGGHHHHHHHHHHHGHHHHHHHHHGHHHHHHHHGGGHHHHHGHHHHHHGGGGGGGGGGGGGGGGGGGGGGGGFFFFFFFFFFFFFFFFFFDFFFDFFFFFFFFFFFFFFFD-@FFF@DDFF
@M03558:539:GW210131Amp:1:2105:21248:14629 1:N:0:TGCAGCTA+ACTACGGA
GGAACGCGGACGTGATTTGGAACCATTCTGCTTCCATCTTCAAGCATCGGAAGAAGCATATTTTGAAGCCCAATTTTGGAACCGCTAGAAGTGCTCCAGGATGCGTGAAATCGTTCACATTCAAGCCGGCCAATGTGGCAACCAGATAGGAGCCAAGTTCAAATTTTCGAGCGGGACCGTTTGGACAGCTGTTCCGGCCGGATAATTTTGTGTTCGGTCAATCTGGCGCCGGCAACAATTGGGCCAAGGG
+
CCCCCCDCDCCCGGGGGGGGGGHGHHHHHHHHHHHHHHHHHHHHHHHHGGGGGHHHHHHHHHHHHGHHHHHHHHHHHHGHGHGGGGGGHHHHHHHHHHHHHHHHGGGGGHHHGHHHHHHHHHHHHHGGGGGGHHHHHHHHHHHGHHHHHGHHHGHHHHHHHHHHHHHHGGHGGGGGGGGGGGGGGGGGGGGGGGGGGFFFFFFFFFFHFHFFFFFFFFFFFFHHHFFFFFFFFFFFFFFFFFFFFFFFFF
@M03558:539:GW210131Amp:1:2105:12157:14639 1:N:0:TGCAGCTA+ACTACGGA
GGAACGCGGACGTGATTTGGAACCATTCTGCTTCCATCTTCAAGCATCGGAAGAAGCATATTTTGAAGCCCAATTTTGGAACCGCTAGAAGTGCTCCAGGATGCGTGAAATCGTTCACATTCAAGCCGGCCAATGTGGCAACCAGATAGGAGCCAAGTTGCGGAGACAGCGATTTGCAGCTGGAGCGGATCAACGTGTACTACAACGAGGCTCGAACAACGAGGAAAATACGTCCCACGTGCCGTGCTGG
+
AABCCCCCCCCCGGGGGGGGGGHGHHHHHHHHHHHHHHHHHHHHHHHHGGFGGHHHHHHHHHHHHGHHHHHHHHHHHHGHHHGGGGGGHHHHHHHHHHGHHHHHGEFGGHHHCFGHHGHHHHHHHHGGGGGGHHHHGF=FGGHGHHHHHFHFHGHHHGHGFGGGCGGHGHGGHHGGGGGGGGGGGFCDADGGFFFEFFFFFFFBBBBFDFBFFFFFFFFFFFFFFFFFFFFFFFFFFFF;EEFFFCFFFF
@M03558:539:GW210131Amp:1:2105:18844:14664 1:N:0:TGCAGCTA+ACTACGGA
GGAACGCGGACGTGATTTGGAACCATTCTGCTTCCATCTTCAAGCATCGGAGGAAGCATATTTTGAAGCCCAATTTTGGAACCGCTAGAAGTGCTCCAGGATGCGTGAAATCGTTCACATTCAAGCCGGCCAATGAGGCAACCAGATAGGAGCCAAGTTCTGGCGTATTGCGGAGACAGCGATTTGCAGCTGGAGCGGATCAACGTGTACTACAACGAGGCCGGAGGAAAATACGTCCCACGTGCCGTGC
+
BCCCCCCCCCBCGGGGGGGGGGHGGHHHHHHHHHHHHHHHHHHHHHHHGGGGGGHHHHHHHHHHHGHHHHHHHHHHHHGHHHGGGGGGHHHHHHHHHHHHHHHHGGGGGHHHGHHHHHHHHHHHHHGGGGGGHHHHHHGGHHHGHHHHHHHHHGHHHHHHHHHHGGGGHHHG@:;DGGGGGGGGGEFGGGGF;;FFGFFFFFFFFFFFFFFFFFFFFFFFFFFFAFF?FFFFFFFFFFFFFFFFFFFFFF
@M03558:539:GW210131Amp:1:2105:23279:14667 1:N:0:TGCAGCTA+ACTACGGA
GGAACGCGGACGTGATTTGGAACCATTCTACTTCCATCTTCAAGCATCGGAAGAAGCATATTTTGAAGCCCAATTTTGGAACCGCTAGAAGTGCTCCAGGATGCGTGAAATCGTTCACATTCAAGCCGGCCAATGTGGCAACCAGATAGGAGCCAAGTTCTCGGAGGAAAATACGTCCCACGTGCCGTGCTGGTCGATTTGGAACCTGGCACTATGGATTCGGTCCGAGCGGGACCGTTTGGACAGCTGT
+
BCCCCDDDCDDDGGGGGGGGGGHGHHHHHHHHHHHHHHHHHHHHHHHHGGGGGHHHHHHHHHHHHGHHHHHHHHHHHHGHHHGGGGGGHHHHHHHHHHHHHHHHGGGGGHHHGHHHHHHHHHHHHHGGGGGGHHGHHGHHGGGGHHHHHHHHHGHHHHHHHHGGFGGDHHFHHHHHHGGHHGEGGGGGGGGGGGGGGGGGGGGGGFFFFFFFFFFFFFFFFFFFFFFFFFFFFFFFFFFFFFFFFFFFFF
@M03558:539:GW210131Amp:1:2105:17707:14713 1:N:0:TGCAGCTA+ACTACGGA
GGAACGCGGACGTGATTTGGAACCATTCTGCTTCCATCTTCAAGCATCGGAAGAAGCATATTTTGAAGCCCAATTTTGGAACCGCTAGAAGTGCTCCAGGATGCGTGAAATCGGTAATGGGGGAGGTAATATCCGACGAGCACGGAATCGATGCCACTCCGATGCCGATTCAAGGAGGAAAATACGTCCCACGTGCCGTGCTGGTCGATTTGGAACCTGGCACTATGGATTCGGTCGAGCGGGACCGTTT
+
BBBA?AADA??@EGGGGGGGFGF2FBHHHFDBFEHFBG5AEE5532FCAEC1ECG3FCDGHGHFFFH5F?GFHHFHFH?HFBFGCGEEFHHFF4FHGGEHHFGHGEEEGHFGFGBGFHFHHGCGGG?GGBDGHHDGGCCDGGHGGGEEHGHHGFGHHHHHGCEEGG@BBGGGBFEFADABFBFGGGFGEFFFBEEFFBFBFFFFFF?BFFFFFFFFEFFFFFFFFFFFFFFFFFF.B?BFBBB?B.BDFF
@M03558:539:GW210131Amp:1:2105:19156:14718 1:N:0:TGCAGCTA+ACTACGGA
GGAACGCGGACGTGATTTGGAACCATTCTGCTTCCATCTTCAAGCATCGGAAGAAGCATATTTTGAAGCCCAATTTTGGAACCGCTAGAAGTGCTCCAGGATGCGTGAAATCGTGAGCCAAGCGTATTGCGGAGACAGCGATTTGCAGCTGGAGCGGATCAACGTGCACTGAGCGGGACCGTTTGGACAGCTGTTCCGGCCGGATAATTTTGTGTTCGGTCAATCTGGCGCCGGCAACAATTGGGCCA
+
CCCCCCCCCCCCGGGGGGGGGGHGHHHHHHHHGHHHHHHHHHHHHHHHGGGGGHHHHHHHHHHHHGHHHHHHHHHHHHGHHHGGGGGGHHHGHHHHHHHHHGHHGGGGGHHHGHHHGHGHHHGGGGGHGHGC<A@FHHHGGHHGGHHHHHHHHHGFDGGGGHHGHGCHHGFF9;;BDCGGGGGGF.:FFEFFFFFFFFFFFFFFFFFFFFFFFFBFFDFEDFFFFFFFFFFFFFFFFFFEFFFFFFFF
@M03558:539:GW210131Amp:1:2105:19737:14724 1:N:0:TGCAGCTA+ACTACGGA
GGAACGCGGACGTGATTTGGAACCATTCTGCTTCCATCTTCAAGCATCGGAAGAAGCATATTTTGAAGCCCAATTTTGGAACCGCTAGAAGTGCTCCAGGATGCGTGAAATCGTTCACATTCAAGCCGGCCAATGTGGCAACCAGATAGGAGCCAAGTTCTGCGTATTGCGGAGACAGCGATTTGCAGCTCGGAGGAAAATACGTCCCACGTGCCGTGCTGGTCGATTTGGAACCTGGCACTATGGATTC
+
CCDDDDCCCCDDGGGGGGGGGGHGHHHHHHHHHHHHHHHHHHHHHHHHGGGGGHHHHHHHHHHHHGHHHHHHHHHHHHGHHHGGGGGGHHHGHHHHHHHHHHHHGGGGGHHHGHHHHHHHHHHHHHGGGGGGHHHHHHHHGGGGHHHHHHHHHGHHHHHHHHHGFGGHHHGG-EGGHHGGGGGGGGGGGGG:9;ADDGFFFFFFFFFFFFFFFFFFFFFFFFFFFFFFFFFFFFFFFFFFFFFFFFFFFF
@M03558:539:GW210131Amp:1:2105:2111:14730 1:N:0:TGCAGCTA+ACTACGGA
GGAACGCGGACGTGATTTGGAACCATTCTGCTTCCATCTTCAAGCATCGGAAGAAGCATATTTTGAAGCCCAATTTTGGAACCGCTAGAAGTGCTCCAGGATGCGTGAAATCGTTCACATTCAAGCCGGCCAATGTGGCAACCAGATAGGAGCCAAGTTCGTTAGACTCCGCGTATTGCGGAGACAGCGATTTGCAGCTGGAGCGGATCAACGTGTACTACAACGAGGCGGGACCGTTTGGACAGCTGTT
+
BABBBB@DBBBBGGGGGGGGGGHGHHHHHHHHHHHHHHHHHHHHHHHHGGGGGHHHHHHHHHHHHGHHHHHGHHHHHHGHHHGGGGGGHHHHHHHHHHHGHHHHGGGGGHHHGHHHHHHHHHHHHHGGGGGGHHHHHHHHCGHGHHHHHHHFHGHGHHHHGGHHGHHGHHGGFDGGHHGGGGGGGGGG;9CEGGGGGGFFFF?FDFFFFFFFFFFFFFFFFFFFFFFFFFFF@>DAFFFF./F9A.;/;F
@M03558:539:GW210131Amp:1:2105:7802:14766 1:N:0:TGCAGCTA+ACTACGGA
GGAACGCGGACGTGATTTGGAACCATTCTGCTTCCATCTTCAAGCATCGGAAGAAGCATATTTTGAAGCCCAATTTTGGAACCGCTAGAAGTGCTCCAGGATGCGTGAAATCGTTCACATTCAAGCCGGCCAATGTGGCGTATTGCGGAGACAGCGACGGAGGAAAATACGTCCCACGTGCCGTGCTGGTCGATTTGGAACCTGGCACTATGGATTCGGTCCGAGCGGGACCGTTTGGACAGCTGTTCCG
+
CBBCCCCCCCCCGGGGGGGGGGHGHHHHHHHHHHHHHHHHHHHHHHHHGGGGGHHHHHHHHHHHHGHHHHHHHHHHHHGHHHGGGGGGHHHHHHHHHHHHHGHHGFGGGHHHFGHHHHHHHHHHHHGGGGGGHHHHHHGGGGGHHGG@<<AEHHHGGGGGGGGGGGGGGGGGGGGGGGGGGGGFDDEFFFFFFFHFFFFFFFFFFFFFFFFFFFFFFFFFFFFFFFFFFFFFFFFFFFFFFFFFFFFFFF
@M03558:539:GW210131Amp:1:2105:20780:14769 1:N:0:TGCAGCTA+ACTACGGA
GGAACGCGGACGTGATTTGGAACCATTCTGCTTCCATCTTCAAGCATCGGAAGAAGCATATTTTGAAGCCCAATTTTGGAACCGCTAGAAGTGCTCCAGGATGCGTGAAATCGTTCACATTCAAGCCGGCCAATGTGGCAACCAGATAGGAGCCAAGGAGCTGGAGCGGAGCGTATTGCGGAGACAGCGATTTGCAGCTGGAGCGGATCAACGTGTACTACAACGGAGGAAAATACGTCCCACGTGCCGT
+
BBCCCCCCCCCCGGGGGGGGFGHGHHGHGHHGHHHHHHHHHHHHEHHHGGDFGHHFHHHHHHHHHGHHHHHHHHHHHHGHHHGGGGGGHGHHGHHHHHHHHHHHGGGGGHHHGHHHHHHHHHHHHHGGGGGGHHHHHHHHHHHGGHHHHHHHHGHHHGHHHHHHHHHGGGGG:;CFGGGGGGGGGBBEF?EEFFFFFFFFFFFFFFFFFFFFFFFFFFFFFFFFFFFFFFFFFFFFEFFFFFFFFFFFFF
@M03558:539:GW210131Amp:1:2105:6854:14833 1:N:0:TGCAGCTA+ACTACGGA
GGAACGCGGACGTGATTTGGAACCATTCTGCTTCCATCTTCAAGCATCGGAAGAAGCATATTTTGAAGCCCAATTTTGGAACCGCTAGAAGTGCTCCAGGATGCGTGAAATCGTTCACATTCAAGCCGGCCAATGTGGCAACCAGATAGGAGCCAAGGAGGAAAATACGTCCCACGTGCCGTGCTGGTCGATTTGGAACCTGGCACTATGGATTCGGTCCGAGCGGGACAGCTGTTCCGGCCGGATAATT
+
CCCCCCCCCCCCGGGGGGGGGGHGHHHHHHHHHHHHHHHHHHHHHHHHGGGGGHHHHHHHHHHHHGHFHHHHHHHHHHGHHHGGGGGGHHHHHHHHHHHHHHHHGGGGGHHHGHHHHHHHHHHHHHGGGGGGHHHHHHHHGGGGHGHFHHHHHGHHHGHHGGHHCGHHHHHGGHHGHHHHGGGGEFCFFGGGGGGGGGGGGGGGGGFFFFFFFFFFFFFFFFFFFFFFFFFFFFFFFFFDFFFFFFFFFF
@M03558:539:GW210131Amp:1:2105:6293:14845 1:N:0:TGCAGCTA+ACTACGGA
GGAACGCGGACGTGATTTGGAACCATTCTGCTCCCATCTTCAAGCATCGGAAGAAGCATATTTTGAAGCCCAATTTTGGAACCGCTAGAAGTGCTCCCGGAGGAAAATACGTCCCACGTGCCGTGCTGGTCGATTTTGAACCTGGCACTATGGATTCGGTCCGAGCGGGACCGTTTGGACAGCTGTTCCGGCCGGATAATTTTGTGTTCGGTCAATCTGGCGCCGGCAACAATTGGGCCAAGGGACATT
+
CCCBCCCDCCCCGGGGGGGGGGHGHHHHHHHH5FFHHHHHHHHHHHHHGGGGGHHHHHHHHHHHHGHHHHHHHHHHHHGHHHGGGGGGHHHHHHHHHGGGGGGGHHHHHHHHHGGHHGHHHHGGGGGHHHHGGGHGHHGHHHHHHHHHHHHHHHHHHGHGGGGGGGGGGGGGGGGGFGGGGGGFFFFFFFFFFBCDFFFFFFFFFFFFFFCFFFFFFFHHFFFFFFFFFFFFFFFFFFFFFEFFFFFFF
@M03558:539:GW210131Amp:1:2105:29444:14911 1:N:0:TGCAGCTA+ACTACGGA
GGAACGCGGACGTGATTTGGAACCATTCTGCTTCCATCTTCAAGCATCGGAAGAAGCATATTTTGAAGCCCAATTTTGGAACCGCTAGAAGTGCTCCAGGATGCGTGAAATCGTTCACATTCAAGCCGGCCAATGTGGCAACCAGATAGGAGCCAAGTTCGGGCGTATTGCGGAGACAGCGATTTGCAGCTGGAGCGGATCAACGTGTACTACAACGAGGCTACACAGCGGGACCGTTTGGACAGCTGTT
+
AAAABBBBBBBBGFGGGGBGGGHGHHHHHHGGHHHHHHHHHGHHHHHHGGGGGHHHHHHHGHGHHGHHHHHHHHHHHHGHHHGGGGGGHHHHGHHHHHHHHHHHGGFGGHHHFHHHHHHGHHHHHHGGGGGGHHHHHHHHHHHGHHHHHHHHHGHHHHHHGGGGGGGGGGHGGGGGGGGGGGGGGGFGFGGGFFFFFFAACFFFFFFFFFFFFFFFFFFCFFFFFFFFFFFFFFFFFFFFFFFBFFFFFF
@M03558:539:GW210131Amp:1:2105:8594:14948 1:N:0:TGCAGCTA+ACTACGGA
GGAACGCGGACGTGATTTGGAACCATTCTGCTTCCATCTTCAAGCATCGGAAGAGGCATATTTTGAAGCCCAATTTTGGGACCGCTAGAAGTGCTCCAGGATGCGTGAAATCGTTCACATTCAAGCCGGCCAATGTGGCAACCAGATAGGAGGAAAATACGTCCCACGTGCCGTGCTGGTCGATTTGGAACCTGGCACTATGGATTCGGTGAGCGGGACCGTTTGGACAGCTGTTCCGGCCGGATAATTT
+
BBBBBBBBB?DDGGGGGGGGGGHGHHGHHHHHHGHFHHHHHGHHGHHHGGGGGGHHGGHHHHHHGGFHHFEHHHHHFGGGHHGGGGGGHHFHHHHHHGHHHGHHGGGGGHHHGHHHHHHHHHHHGHGGGGGGHHHGHFEHHHGGHGHHHHFF?DFGFHHHHHHGGHHGCGGHGGFFGGGGGG?EFGFFFGGGGGGGGGGGGGG;FFFFFFFF.BDCCFFFFFFFFFFFFEFFFFFFFFAFFFFDFFFFFF
@M03558:539:GW210131Amp:1:2105:2430:14949 1:N:0:TGCAGCTA+ACTACGGA
GGAACGCGGACGTGATTTGGAACCATTCTGCTTCCATCTTCAAGCATCGGAAGAAGCATATTTTGAAGCCCAATTTTGGAACCGCTAGAAGTGCTCCAGGATGCGTGAAATCGTTCACATTCAAGCCGGCCAATGTGGCAACCAGATAGGAGCCAAGTTCTGGCGTATTGCGGAGACAGCGATTTGCAGCTGGAGCGGATCAACGTGTACTACAACGAGGCTACCGGAGGAAAATACGTCCCACGTGCCG
+
BBBBBBBBBBBBGGFFGGGGGGHGHHHHHHHHHHHHGFHHHHHHHHHGGGGGGHHHHHHHHHHHHGHHHGHGHHHHHHGGHHFGGGGGHHHGHHFHHHHHHGHGGGGGGHHHGHHHHHHHHHHHHHGGGGGGHHHHHHGHGFFGHHHHHHHHHGGHHHHHHHHHGGGGHHHGCA@CGGGGGGGGGGGFFFGGGGGGGGFFFF/BDEEFFFFFFFFFCFFFFFFFFFFFF=AFFFFFFFFFADFFFFEEFF
@M03558:539:GW210131Amp:1:2105:29296:14963 1:N:0:TGCAGCTA+ACTACGGA
GGAACGCGGACGTGATTTGGAACCATTCTGCTTCCATCTTCAAGCATCGGAAGAAGCATATTTTGAAGCCCAATTTTGGAACCGCTAGAAGTGCTCCAGGATGCGTGAAATCGTTCACATTCAAGCCGGCCAATGTGGCAACCAGATAGGAGCCAAGTTCTTGGGAGGTAATATCCGACGAGCACGGAATCGATGCCATCGATGCGTATTGCGGAGACAGCGATTTGCAGCTGGAGCGGATCAACGTGT
+
AABABB?DDBBBEGGGGGBGGGHGHHHHHHHGHGHGHHHHHFHHHHHHGGGGGHHHHHHHEHHHFAFFF1GHFHHHHFGHFHGGGGGGHGH4FDGHHHGGHEHHGEGGGHGHDHHFHHHHHHGHHHGCF?/@GHCFGGHHHG0FEHGHG0GFFFHB.0DDGHHEEEGFDHGHHGFHDFGCB9-DFGGGEEFGFEGDGBFGDCEFFFFDFF/F?-9@BEFB?BFAFFFFFFFFFEFFFFFFFCFBBA;9:
@M03558:539:GW210131Amp:1:2105:11310:14994 1:N:0:TGCAGCTA+ACTACGGA
GGAACGCGGACGTGATTTGGAACCATTCTGCTTCCATCTTCAAGCATCGGAAGAAGCATATTTTGAAGCCCAATTTTGGAACCGCTAGAAGTGCTCCAGGATGCGTGAAATCGTTCACATTCAAGCCGGCCAATGTGGCAACCAGATAGGAGCCAAGTGTATTGCGGAGACAGCGATTTGCAGCTGGAGCGGATCAACGTGTACTACAACGAGGCTAAATACGTCCCACGTGCCGTGCTGGTCGATTTGG
+
AABBBBBBBBBBGGGGGGGGGGHGHHHHHHHHHGHHHHHHHHHHHHHHGGGGGHHHHHHHHHHHHGHHHHHHHHHHHHGHHHGGGGGGHHHHHHGHHHHHHHHHGGGGGHHHFGHHHHHHHHHGHGGGGGGGHHHHH<CGHGGGHHHHHHHHHGHHHFHHHHHHHGGGGGGHHHGGHGGGGGGGGGF.FGGGGGGGFFDFFFFFFFFFFFFFDFFFFFFFFFFFFFFFFFFFFFFFFFFFFFFFAEFFFF
@M03558:539:GW210131Amp:1:2105:15096:15066 1:N:0:TGCAGCTA+ACTACGGA
GGAACGCGGACGTGATTTGGAACCATTCTGCTTCCATCTTCAAGCATCGGAAGAAGCATATTTTGAAGCCCAATTTTGGAACCGCTAGAAGTGCTCCAGGATGCGTGGAATCGTTCACATTCAAGCCGGCCAATGTGGCAACCAGATAGGAGCCAAGTTCTGGGCGTATTGCGGAGACAGCGATTTGCAGCTGGAGCGGATCAACGTGTACTACAACGAGGCTACGAGGCGGAGGAAAATACGTCCCACG
+
BCBBCCCCCDBBGGGGGGGGGGHGHHHHHHHHHHHHHHHHHHHHHHHHGGGGGHHHHHHHHHHHFGHHHHHHHHHHHHGHHHGGGGGGHHHHHHGHHHHHHHHHGFGGGHHHHHHHHHHHHHHHHHGGGGGGHHHHHECFGGFFHGHHHBGHHGHHHHHHHHGHGGGGGHHHGGGGGGGGGGFGGGGGGGGGGEFFGGFFFFFFFF9AFFFFFFFFFFFFFFFFFFFFFFFFDFFAFFFFFFFFFFFFFF
@M03558:539:GW210131Amp:1:2105:23423:15077 1:N:0:TGCAGCTA+ACTACGGA
GGAACGCGGACGTGATTTGGAACCATTCTGCTTCCATCTTCAAGCATCGGAAGAAGCATATCTTGAAGCCCAATTTTGGAACCGCTAGAAGTGCTCCAGGATGCGTGAAATCGTTCACATTCAAGCCGGCCAATGTGGCAACCAGATAGGAGCCAAGTTCGGGCGTATTGCGGAGACAGCGATTGAGCGGGACCGTTTGGACAGCTGTTCCGGCCGGATAATTTTGTGTTCGGTCAATCTGGCGCCGGC
+
BB@BBBBBBDBDFGGGGGFGGGGGHHHHHGHHHHHHHHHHHHHHHHHHGGGGGHHHHHHHHHHHHFFHHHHHHHHHHHGHHHGGGGGGGHHHHHHHHHHHHHHHGEFGGHHHGHHHHHHHHHHHHHGGGGGGEHHHHGHHHHHEH0GHHHGHHGFHFGHHGGDC::=AGHHGGGGFGGGGG-EEE0CFGDFDFDBDDFD.;BFFFFFFFFFDFFFFF;DFFFBFFFFFFFFFFFFFFFFFFFFFFFFFF
@M03558:539:GW210131Amp:1:2105:8012:15078 1:N:0:TGCAGCTA+ACTACGGA
GGAACGCGGACGTGATTTGGAACCATTCTGCTTCCATCTTCAAGCATCGGAAGAAGCATATTTTGAAGCCCAATTTTGGAACCGCTAGAAGTGCTCCAGGATGCGTGAAATCGTTCACATTCAAGCCGGCCAATGTGGCAACCAGATAGGAGCCAAGTTCTCGGAGGAAAATACGTCCCACGTGCCGTGCTGGTCGATTTGGAACCTGGCACTATGGATTCGGTCCGAGCGGGACCGTTTGGACAGCTGT
+
BABBBBBBBBDDGFGGGGGGGGHGHHHGHFHHFGHHGGHHHGHGHHFGFGGFGHHGHFHGHHHHFAGG3?FCFGGHFHCHHFFEGGFECGFHHGHFHGHHHHFHGEEGGHHFAFGGHHGHHHGHHHFGGGCCHFFHHBHB1?<FG0DFHHHHEGHFHGHHFHGG.@@AGBFCGHHHGEGCHGGGG.AEAAFEB;B?-CFEFFFFB9BFFAFFBFFFFFF/FFFEDCC.99=FA-B?DADFFF/9/9EFF:
@M03558:539:GW210131Amp:1:2105:22450:15081 1:N:0:TGCAGCTA+ACTACGGA
GGAACGCGGACGTGATTTGGAACCATTCTGCTTCCATCTTCAAGCATCGGAAGAAGCATATTTTGAAGCCCAATTTTGGAACCGCTAGAAGTGCTCCAGGATGCGTGAAATCGTTCACATTCAAGCCGGCCAATGTGGCAACCAGATAGGAGCCAAGATTTGGAACCTGGCACTATGGAGCGGGACCGTTTGGACAGCTGTTCCGGCCGGATAATTTTGTGTTCGGTCAATCTGGCGCCGGCAACAATTG
+
CCCBCCCCCCCBGGGGGGGGGGHGHHHHHHHHHHHHHHHHHHHHHHHHGGGGGHHHHHHHHHHHHGHGHHHHHHHHHHGHHHGGGGGGHHHGHHHHHHGHHHHHGGGGGHHHGHHHHHHHHHHHHHGGGGGGHHHHHHHHGGHGHHHHHHHHHGHHHHHHHGHHHHGGHGHHHHHHHHHHHGGGAGGGGFFGFGGGGGGGGFFFFFFFFFFFFFFFFFFFFFFFFFFFFFFFFFFFFFFFFF;DEFFFFF
@M03558:539:GW210131Amp:1:2105:19404:15145 1:N:0:TGCAGCTA+ACTACGGA
GGAACGCGGACGTGATTTGGAACCATTCTGCTTCCATCTTCAAGCATCGGAAGAAGCATATTTTGAAGCCCAATTTTGGAACCGCTAGAAGTGCTCCAGGATGCGTGAAATCGTTCACATTCAAGCCGGCCAATGTGGCAACCAGATAGGAGCCAAGTTCTCGGAGGAAAATACGTCCCACGTGCCGTGCTGGTCGATTTGGAACCTGGCACTATGGATTCGGTCCGAGCGGGACCGTTTGGACAGCTGT
+
CBBCCCCCCCCCGGGGGGGGGGHGHHHHHHHHHHHHHHHHHHHHHHHHGGGFGHHHHHHHHHHHHGHGHHHHHHHHHHGHHHGGGGGGHHHHHHHHHHHHHHHHGFGGGHHHGHHHHHHHHHHHHHGGGGGGHHHHHHHHF?>FHFHHHHHHHGHHHGHHHHGFDGGGHHHHHHHHHGGGHGAFGGGDCDF9:;CCCGFGGGGGFFFFFFFFFFFFFFFFFFFFFFFDFFFFFAFFFFFFDFEFFFFFFF
@M03558:539:GW210131Amp:1:2105:10902:15288 1:N:0:TGCAGCTA+ACTACGGA
GGAACGCGGACGTGATTTGGAACCATTCTGCTTCCATCTTCAAGCATCGGAAGAAGCATATTTTGAAGCCCAATTTTGGAACCGCTAGAAGTGCTCCAGGATGCGTGAAATCGTTCACATTCAAGCCGGCCAATGTGGCAACCAGATAGGAGCCGTGGGCGTATTGCGGAGACAGCGATTTGCAGCTGGAGCGGATCAACGTGTACTACGACGAGGCCCGGAGGAAAATACGTCCCACGTGCCGTGCTGG
+
DDDDDDDDCCDCGGGGGGGGGGHGHHHHHHHHHHHHHHHHHHHHHHHHGGGGGFHHHHHHHHHHHGHHHHHHHHHHHHGHHHGGGGGGHHHHHHHHHHHHHHHHGGGGGHHGFGHHHHHHHHHHHHGGGGGGHHHHHD?GHHHGHHHHHFHHHGGGGGGGGGGGHHHGGGGGGGGGGGGGGGGGGGGGGGGGGC@DFFFFFEFFFFFFFFFFFFFDFFFFCFFFFFFFFFFFFFFFFFFAEEFFFFFFFF
@M03558:539:GW210131Amp:1:2105:20366:15350 1:N:0:TGCAGCTA+ACTACGGA
GGAACGCGGACGTGATTTGGAACCATTCTGCTTCCATCTTCAAGCATCGGAAGAAGCATATTTCGAAGCCCAATTTTGGAACCGCTAGAAGTGCTCCAGGATGCGTGAAATCGTTCACATTCAAGCCGGCCAATGTGGCAACCAGATAGGAGCCAAGTATTGCGGAGACAGCGATTTGCAGCTGGAGCGGATCAACGTGTACTACAACGAGCGGGACCGTTTGGACAGCTGTTCCGGCCGGATAATTTTG
+
CCCCCCCCCCCBGGGGGGGGGGHGHHHHHHHHHHHHHHHHHHHHHHHHGGGGGHHHHHHHHHHHHGHGGHHHHHHHHHGHHHGGGGGGHHHHHHHHHHHHHHHHGFGGGHHHGHHHHHHHHHHHHHGGGGGGHHHHHHHHHHHGHGHHHHHHHGHHHGHHHHHGGGGGGHHH@;CEGGGGGGGGGFFFD;B-AFGFFFFFFFFFFFFFFFFFFFFFFFFAFFFFFFFFFFFFFFFFCFFFFFFFFFFFFF
@M03558:539:GW210131Amp:1:2105:25009:15390 1:N:0:TGCAGCTA+ACTACGGA
GGAACGCGGACGTGATTTGGAACCATTCTGCTTCCATCTTCAAGCATCGGAAGAAGCATATTTTGAAGCCCAATTTTGGAACCGCTAGAAGTGCTCCAGGATGCGTGAAATCGTTCACATTCAAGCCGGCCAATCGAGCGGGACCGTTTGGACAGCTGTTCCGGCCGGATAATTTTGTGTTCGGTCAATCTGGCACCGGCAACAATTGGGCCAAGGGACATTATACCGAAGGG
+
BBBBBBBBBBBDGGGGFFGFGGHGHHHHHHHHHHHHHHHHHHHHHHHHGFEEEHGHHHHHGHHHHGHHHHHGAGHHDG@GHHEGG?EGHHFFGHDGHHHHHGFHGEEGGHHHDGHHHHHHHHHHHHGGGGGGHHGGEFGG?C@DFG<EHGEBHCACHHHGHHG:;9B??DFGGGGGB9;CFGGG.;AFFFFFFFFFFF=@9>AFAFFFFFFEFFEADAAEFFFFFFFFFFFFF
@M03558:539:GW210131Amp:1:2105:22766:15436 1:N:0:TGCAGCTA+ACTACGGA
GGAACGCGGACGTGATTTGGAACCATTCTGCTTCCATCTTCAAGCATCGGAAGAAGCATATTTTGAAGCCCAATTTTGGAACCGCTAGAAGTGCTCCAGGATGCAGCGGGACCGTTTGGACAGCTGTTCCGGCCGGATAATTTTGTGTTCGGTCAATCTGGCGCCGGCAACAATTGGGCCAAGGGACATTATACCGAAGGG
+
@BAABBBDBDDBGGGGGGGGGGHDHHHHFFHHHHHHHHHGHHGGHGHHGG1AECGEHGHGHHHHHEGFFFHHGHFHHHCFBGGEGGEGHHHHHHHFHGHCGBGHHHFC?CFGGCDCGGFHH2FGHB<GHHGGGGCDCD.GHHHHF<GHHHDGGGGFGHHHFC@EABGGGGGFAFGF/AFFDEF?A.AAFFFFFB999@CFD
@M03558:539:GW210131Amp:1:2105:12299:15454 1:N:0:TGCAGCTA+ACTACGGA
GGAACGCGGACGTGATTTGGAACCATTCTGCTTCCATCTTCAAGCATCGGAAGAAGCATATTTTGAAGCCCAATTTTGGAACCGCTAGAAGTGCTCCAGGATGCGTGAAATCGTTCACATTCAAGCCGGCCAATGTGGCAACCAGATAGGAGCCAAGTTTGGACAGCTGTTCCGGCCGGATAATTTTGTGTTCGGTCAATCTGGCGCCGGCAACAATTGGGCCAAGGGACATTATACCGAAGGG
+
BCCCDDDDDCCCGGGGGGGGGGHGHHHHHHHHHHHHHHHHHHHHHHHHGGGGGHHHHHHHHHHHHGHHHHHHHHHHHHGHHHGGGGGGHHHHHHHHHHHHHHHHGGGGGHHHFHHHHHHHHHHHHHGGGGGGHHHHHDFGHHHGHHHHHHHHHGHHHHHHHGHHHGHHHHHHHGGGGGGGGGGGGGGHGGGGGGGGGGGGGHGGFFFFFFFFFFFFFHFFFFFFFFFFFFFFFFFFFFBACFFF
@M03558:539:GW210131Amp:1:2105:19690:15515 1:N:0:TGCAGCTA+ACTACGGA
GGAACGCGGACGTGATTTGGAACCATTCTGCTTCCATCTTCAAGCATCGGAAGAAGCATATTTTGAAGCCCAATTTTGGAACCGCTAGAAGTGCTCCAGGATGCGTGAAATCGTTCACATTCAAGCCGGCCAATGTGGCAACCAGATAGGAGCCAAGTATTGGCGTATTGCGGAGACAGCGATTTGCAGCTGGAGCGGATCAACGTGTACTACAACGAGGCTAATACGTCCCACGTGCCGTGCTGGTCG
+
BCCCCCDDCCCDGGGGGGGGGGHGHHHHHHHHHHHHHHHHHHHHHHHHGGGGGHHHHHHHHHHHHGHHGHHHHHHHHHGHHHGGGGGGHHHHHHHHHHHHHHHHGGGGGHHHGHHHHHHHHHHHHHGGGGGGHHHHHHHHHHHGHHGHHHHHHGHHHHHHHHHHGGGGHHHGC<AEGGGGGGGGGEGGFGGB<<FGGGFFFFFFFFFFFFFFFFFFFFFFFFFFFFHFFFFFFFFFFFFFFFFFHFFFF
@M03558:539:GW210131Amp:1:2105:27025:15520 1:N:0:TGCAGCTA+ACTACGGA
GGAACGCGGACGTGATTTGGAACCATTCTGCTTCCATCTTCAAGCATCGGAAGAAGCATATTTTGAAGCCCAATTTTGGAACCGCTAGAAGTGCTCCAGGATGCGTGAAATCGTTCACATTCAAGCCGGCCAATGTGGCAACCAGATAGGAGCCAAGTTCTGGCGTATTGCGGAGACAGCGATTTGCAGCTGGAGCGGATCAACGTGTACTACAACGAGGCTAAGGAGGAAAATACGTCCCACGTGCCGT
+
BBBBBA?DBBBBGGGGGGGFGGHGHHHHHGHHHHHHHHGHGHHHHHHHGGGGGHHHHHHHGHHHHEFFHHHGHGFHHEECGHGGEEGGHHGDGHHHHHHHHHHHGGGGEGHHDFGFHFHHHHBFHFFG?B@DHFCHHFHHCGCFHHD<1BB<CCCGHHHEFB0<@<:CGHED?CCG?BFEG?EGGFBFFGGGFFFGBGFF-AFBDFFFFFFFFFF/@EFFFFFFFFEEFDFFBFBF?FFFFFFFEEEEF9
@M03558:539:GW210131Amp:1:2105:28134:15556 1:N:0:TGCAGCTA+ACTACGGA
GGAACGCGGACGTGATTTGGAACCATTCTGCTTCCATCTTCAAGCATCGGAAGAAGCATATTTTGAAGCCCAATTTTGGAGCCGCTAGAAGTGCTCCAGGATGCGTGAAATCGTTCACATTCAAGCCGGCCAACGTGGCAACCGGATAGGAGCCAAGTTCTGGGCGTATTGCGGAGACAGCGATTTGCAGCTGGAGCGGATCAACGTGTACTACAACGAGGCTACAAGGAGGAAAATACGTCCCACGTGC
+
BCBBCCCDCCCCGGGGGGGGGGHGHHHHHHHHHHHHHHHHHHGHHHHHGGGGGHHHHHHHHHHHHGHHHHHHHHHHHHGHHHGGGGGGHHHHHHHHHHHHHHHHGGGGGHHHGHHHHHHHHHHHHHGGGGGGHGGHHGGHHHHGGDGGHHHHHGHHGHHHHHHGHGGGGHHHGGGGGGGGGGGGGGGGGGGGGFFFFFFFFFFFFFFFFFFFFFFFFFFFFFFFFFFFFFFFFFFFFFFFFFFFFFFFFF
@M03558:539:GW210131Amp:1:2105:7398:15591 1:N:0:TGCAGCTA+ACTACGGA
GGAACGCGGACGTGATTTGGAACCATTCTGCTTCCATCTTCAAGCATCGGAAGAAGCATATTTTGAAGCCCAATTTTGGAACCGCTAGAAGTGCTCCAGGATGCGTGAAATCGTTCACATTCAAGCCGGCCAATGTGGCAACCAGATAGGAGCCAAGTTGTAGTACACGTTGATCCGCTCCAGCTGCAAATCGGGGCCGTTTGGACAGCTGTTCCGGCCGGATAATTTTGTGTTCGGTCAATCTGGCGCC
+
BABBCCCCCCCCGGGGGGGGGGGGHHHHHHHHHHHHHHHHHHHHHGHHGGGGGHHHHHHHHHHHHGHHHHHHHHHHHHGHHHGGGGGGHHHHHHHHHHHHHHHHGGGGGHHHGHHHHHHHHHHHHHGGGGGGHHHHHHHHHHHGHFHDHGGHHGHHHHHHHHHHFHHHGHHHHHHHHGGGGFHHHHGGGGGGGGGGGGGGGGFFFFFFFFFFFFFFFFFFFFFFFFFFFFFFFFFFFFFFFFFFFFFFFF
@M03558:539:GW210131Amp:1:2105:20449:15596 1:N:0:TGCAGCTA+ACTACGGA
GGAACGCGGACGTGATTTGGAACCATTCTGCTTCCATCTTCAAGCATCGGAAGAAGCATATTTTGAAGCCCAATTTTGGAACCGCAAGAAGTGCTCCAGGATGCGTGAAATCGTTCACATTCAAGCCGGCCAATGTGGCAACCAGATATTGCGGAGACAGCGATTTGCAGCTGGAGCGGATCAACGTGTACTACAACGAGGCTACAACGAGCGGGACCGTTTGGACAGCTGTTCCGGCCGGATAATTTTG
+
CCCCCCCCCCCCGGGGGGGGGGHGGHHHHHHHHHHHHHHHHHHHHHHHGGGGGHHHHHHHHHHHHGHHHHHHHHHHHHGHHHGGGGGGHGHHHHHHHHHHHHHHGGGGGHHHGHHHHHHHHHHHHHGGGGGGHHHHHHHHHHHGHGHHHHHHGG=DGGHHHGGHHGHHHHHHG;;GFGGGGGGGGGGGGGGGGGGGGF?DFFFFFFFFFFFFFDFDFFFDFFFFFFFFFFFFFFFF>BFFCADDFBFFFF
@M03558:539:GW210131Amp:1:2105:26142:15615 1:N:0:TGCAGCTA+ACTACGGA
GGAACGCGGACGTGATTTGGAACCATTCTGCTTCCATCTTCAAGCATCGGAAGAAGCATATTTTGAAGCCCAATTTTGGAACCGCTAGAAGTGCTCCAGGATGCGTGAAATCGTTCACATTCAAGCCGGCCAATGTGGCAACCAGATAGGAGCCAAGTTCCGTCCCACGTGCCGTGCTGGTCGATTTGGAACCTGGCACTATGGATTCGGTCGGGACCGTTTGGACAGCTGTTCCGGCCGGATAATTTTG
+
AABBBBBBBBDBGGGGGGFGGGHGHHHHHHHHHHHHHHHHHHHHHHHHGGGGGHHHHHHHHHHHHGHHHHHHHHHHHHGHHHGGGGGGHHHHHHHHHHHHHHHHGGGGGHHHGHHHHHHHHHHHHHGGGGGGHHHHHHHHHHHGHHHHHHHHHGHHHHHHHGHHGGHHGHHHHGGGGGHGGGGGGGGGGGGGGGGGGGGGGGGGGGGGGFEFFFFFFFFFFFFFFFFFFFFFFFFFFFFCFFFDFFFFFF
@M03558:539:GW210131Amp:1:2105:2598:15642 1:N:0:TGCAGCTA+ACTACGGA
GGAACGCGGACGTGATTTGGAACCATTCTGCTTCTATCTTCAAGCATCGGAAGAAGCATATTTTGAAGCCCAATTTTGGAACCGCTAGAAGTGCTCCAGGATGCGTGAAATCGTTCACATTCAAGCCGGCCAATGTGGCAACCAGATAGGAGCCAAGTTGTGGCGTCCCACGTGCCGTGCTGGTCGATTTGGAACCTGGCACTATGGATTCGGTCCGAGCGGGACCGTTTGGACAGCTGTTCCGGCCGG
+
BBBBBAAD@BBBGGGGGFBBFGHGGGFHGFHHHHHBFFG5GGDGBGFGEGEGGHFGHHDGHHHFFFFHCGH1FGHFHHGEGFFGFGGGFHFHHHHHBGFBG?3FEEEEGHHHGHHHHHHHHHGHHHGGGGGGGHHHHHHHHHHGHHHHHFHGHGHGHGHHHGGHGGGGGHHGFHHHGGGGGGGGGGGGGGGGGGGGGG.FFGGFFFFFFFFFFFFFFFFFFF;=FFD;DFFFFFFFFFFFFFFFFFFAF
@M03558:539:GW210131Amp:1:2105:28145:15647 1:N:0:TGCAGCTA+ACTACGGA
GGAACGCGGACGTGATTTGGAACCATTCTGCTTCCATCTTCAAGCATCGGAAGAAGCATATTTTGAAGCCCAATTTTGGAACCGCTAGAAGTGCTCCAGGATGCGTGAAATCGTTCACATTCAAGCCGGCCAATGTGGCAACCAGATAGGAGCCAAGTTCATGGGCGTATTGCGGAGACAGCGATTTGCAGCTGGAGCGGATCAACGTGTACTACAACGAGGCTACGAGCGGGACCGTTTGGACAGCTGT
+
BABBBBBBBBBBEEGGGGGGGGHGHHHHHHHHHHHHGHHHHHHHHHHHGGGGGHHHHHHHHHGHHGHFHHHHHHHHHHGHHHGGGGFDGHHHHHHHHHHHHHHHGGGGGHHHGHHHHHHHHHHHHHGGGGGGHHHHHHHHHHHGHHHHHHHHHGHGHGHHHHHHHHGGGGHHHGCC@FGGGGGGGGGGGGGGGGFFFGGFFFFFFFDFFFFFFFFFFFFFFFAFFFFFFFFFFFFDFFFFFEFFBEFFFF
@M03558:539:GW210131Amp:1:2105:19815:15654 1:N:0:TGCAGCTA+ACTACGGA
GGAACGCGGACGTGATTTGGAACCATTCTGCTTCCATCTTCAAGCATCGGAAGAAGCATATTTTGAAGCCCAATTTTGGAACCGCTAGAAGTGCTCCAGGATGCGTGAAATCGTTCACATTCAAGCCGGCCAATGTGGCAACCAGATAGGGCGTATTGCGGAGACAGCGATTTGCAGCTGGAGCGGATCAACGTGTGAGGAAAATACGTCCCACGTGCCGTGCTGGTCGATTTGGAACCTGGCACTATGG
+
CCCCCCCCCCCCGGGGGGGGGGHGHHHHHHHHHHHHHHHHHHHHHHHHGGGGGHHHHHHHHHHHHGHHHHHHHHHHHHGHHHGGGGGGHHHHHHHHHHHHHHHHGFGGGHHHGHHHHHHHHHHHHHGGGGGGHHHHHHHHHHHGHFHHHHHHGEFGHHHGGGGGGHHHGGGGGGGGGGGGFGGGGAGGGGGFFFFFFFFFFFFFFFFFFFFFFFFFFFFFFFFFFFFFFFFFFFFFFFFFFFFFFFFFFF
@M03558:539:GW210131Amp:1:2105:4522:15666 1:N:0:TGCAGCTA+ACTACGGA
GGAACGCGGACGTGATTTGGAACCATTCTGCTTCCATCTTCAAGCATCGGAAGAAGCATATTTTGAAGCCCAATTTTGGAACCGCTAGAAGTGCTCCAGGATGCGTGAAATCGTTCACATTCAAGCCGGCCAATGTGGCAACCAGATAGGAGCCGGCGTATAGGCGTATTGCGGAGACAGCGATTTGCAGCTGGAGCGGATCAACGTGTACTACAACGAGGCTAAATACGAGGAAAATACGTCCCACGTG
+
AABBBBBBBDBDEFGGGGGGGGHGHFGFFHHHHHHHHGHHHHHHGHGHGGGGGHHHHHHHHHHHHGHHHHHHHHHHHHGHHHGGGGGGHHHHHHHHHHHHHHHHGGGGGHHGGHHHHHHHHHHHHHGGGGGGGHHHHHGGHHHGHHHGHHGHHGGGGGGCGHGHHGFGGGGGGGGGGGGGGGAFGGGGGFFFFFFFFFFFFFFFFFEFBFFFFFFFFCFFFFEFFFFFFFFFADFFFFFFFFFFFFFFAE
@M03558:539:GW210131Amp:1:2105:13335:15674 1:N:0:TGCAGCTA+ACTACGGA
GGAACGCGGACGTGATTTGGAACCATTCTGCTTCCATCTTCAAGCATCGGAAGAAGCATATTTTGAAGCCCAATTTTGGAACCGCTAGAAGTGCTCCAGGATGCGTGAAATCGTTCACATTCAAGCCGGCCAATGTGGCAACCAGATAGGAGCCAAGGCGTATTGCGGAGACAGCGATTTGCAGCTGGAGCGGATCAACGTGTACTACAACGAGGCTCCGGAGGAAAACACGTCCCACGTGCCGTGCTGG
+
CCCCCCCCCBCCGGGGGGGGGGHGHHHHHHHHHHHHHHHHHHHHHHHHGGGGGHHGHGHHHHHHHGHHHHHHHHHHHHGHHHGGGGGGHHHHHHHHHHHHHHHHGGGGGHHHGHHHHHHHHHHHHHGGGGGGHHHHHGHBGHHGGHHHHHHHHGHHHGHGFGGHHHGGGGFGHHGGGGGGGGGGGGGFGGGGGGFFFFFFFFFFFFFFFFFFFFFFFFFFFFFCFEFFFFFFFFFFFFFEEFFFFFFFFF
@M03558:539:GW210131Amp:1:2105:27882:15697 1:N:0:TGCAGCTA+ACTACGGA
GGAACGCGGACGTGATTTGGAGCCATTCTGCTTCCATCTTCAAGCATCGGAAGAAGCATATTTTGAAGCCCAATTTTGGAACCGCTAGAAGTGCTCCAGGATGCGTGAAATCGTTCACATTCAAGCCGGCCAATGTGGCAACCAGATAGGAGCCAAGTTCGTATACAACGAGGCTACCGGAGGAAAATACGTCCCACGTGCCGTGCTGGTCGATTTGGAACCTGGCACTATGGATTCGGTCCGAGCGGG
+
BBBBB@BBDBBBGGGCGGGGGBFGFGFHFHHGGFBGHHHDGFDFHHHHGDEEFHHHHFHHFHHHDAFGEGEHEHHHHEEHHHGGGGGEHFHHHGFHFHHEGHHHGAEFGHHGGHHHHHGHHHHHHHGGGGCGHFFGFHHHHHHGHCGHHEHFHFHHHHHHGGFHHGDGHGGGDGHGCCDG?BBGFGGGGGGGGEDGGGGGFFBA=DEFBF/@BEFFFFFFFFFFFFFFFFFFFFFFFFE;DBBFBBBB?
@M03558:539:GW210131Amp:1:2105:20786:15767 1:N:0:TGCAGCTA+ACTACGGA
GGAACGCGGACGTGATTTGGAACCATTCTGCTTCCATCTTCAAGCATCGGAAGAAGCATATTTTGAAGCCCAATTTTGGAACCGCTAGAAGTGCTCCAGGATGCGTGAAATCGTTCACATTCAAGCCGGCCAATGTGGCAACCAGATAGGAGCCAAGTACTGCGGAGACAGCGATTTGCAGCTGGAGCGGATCAACGTGTACTACAACGAGGCACTACGAGGAAAATACGTCCCACGTGCCGTGCTGGTC
+
B@BCCCCCCCBCGGGGGGGGGGFGHHHHHHHHHHHHHHHHHHHHHFHHGGGFGHHHHHHHHHHHHFHHHHHHGHHHHHGHHHGGGGGGHHHHHHHHHHHHHGHHGGGGGGHHGHHHHHHHHHHHFHGGCGG?GFHHHHHHHHHGHCGHHHFHHG0CGHFHHHHGGGGGGHFH@@GHGGGEBGGGF9CFF-A-CGGGBEFFFFFFFFFFF.;CDFFFFFFFFFAFFFFFFFFFFFFFFFFFFFFFFFFFFF
@M03558:539:GW210131Amp:1:2105:4697:15819 1:N:0:TGCAGCTA+ACTACGGA
GGAACGCGGACGTGATTTGGAACCATTCTGCTTCCATCTTCAAGCATCGGAAGAAGCATATTTTGAAGCCCAATTTTGGAACCGCTAGAAGTGCTCCAGGATGCGTGAAATCGTTCACATTCAAGCCGGCCAATGTGGCAACCAGATAGGAGCCAAGTTCTGGGCGTATTGCGGAGACAGCGATTTGCAGCTGGAGCGGATCAACGTGTACTACAACGAGGCTAGGAGGAAAATACGTCCCACGTGCCGT
+
BBBBAB?DDB?DEECGGGGGGGFAG3GDGGFEBFGFGGFGHHFHHHGH?EEFAHGFGEB5FGEGFGHHFHEHHHHHFHEHFHGGGGCEB3BBGGHFFHHFHE3FEEEGGHHGFHHHHHHHHHHHHHGGGGGGHHHHHHGGGGHGHHHHHHHHHGHGHHHHHFHBGGGGDHHHGGGGGGGGFB@EGGGGGGGGGGGGGGBBBBFFFFEEFFFFFFFFFBFDB?FFFFFFFFFFFFFFFFFFFFFBFFFFBF
@M03558:539:GW210131Amp:1:2105:13898:15821 1:N:0:TGCAGCTA+ACTACGGA
GGAACGCGGACGTGATTTGGAACCATTCTGCTTCCATCTTCAAGCATCGGAAGAAGCATATTTTGAAGCCCAATTTTGGAACCGCTAGAAGTGCTCCAGGATGCGTGAAATCGTTCACATTCAAGCCGGCCAATGTGGCAACCAGATAGGAGCCAAGTACGTCCCACGTGCCGTGCTGGTCGATTTGGAACCTGGCACTATGGATTCGGTCGCGGGACCGTTTGGACAGCTGTTCCGGCCGGATAATTTT
+
BCCCCCCCCBCCGGGGGGGGGGHGHHHHHGHGHHHHHHHHHHGHHFHHGGGGGHHHHHGGHHHHHGHHGHHHHGGHHHGHHHGGGGGGFHHHHHHHHHHHHHHHGFGGGHHHGHHHHHHHHHHHHHGGGGGGHHHHHGHGGGHGHHHHHHHHHGHHHHHHGHHGGHHGHHHHGGGGGHHGGGCFGGGGFBBEGFGGGGGGGGGGGGFGGFFFFFFFFFFFFFFFFFFFFEFFFFFFFFFFFFADFBFFFF
@M03558:539:GW210131Amp:1:2105:7141:15852 1:N:0:TGCAGCTA+ACTACGGA
GGAACGCGGACGTGATTTGGAACCATACTGCTTCCATCTTCAAGCATCGGAAGAAGCATATTTTGAAGCCCAATTTTGGAACCGCTAGAAGTGCTCCAGGATGCGTGAAATCGTTCACATTCAAGCCGGCCAATGTGGTAACCAGATCGAGCGGGACCGTTTGGACAGCTGTTCCGGCCGGATAATTTTGTGTTCGGTCAGTCTGGCGCCGGCAACAATTGGGCCAAGGGACATTATACCGAAGGG
+
BCCCCCDDCDCCGGGGGGGGGGHGHHGHHHHHHHHHHHHHHHHHHHHHGGGGGHHHHHHHHHHHHGHHHHHHHHHHHHGHHHGGGGGGHHHHHHHHHHHHGHHHGGGGGHHHGHHHHHHHHHHHHHGGGGGGHHHHHHHHHHHHHHHGHGGGGGGGGGGGGHGGHHHGGGGGGGGGGGGGGAGGFFFFFFFFFFFFFFFFFBFFFFFFFFFCFFFFFFFFFFFFFFFFFFFFFFFFFFFFFFFFFF
@M03558:539:GW210131Amp:1:2105:10159:15854 1:N:0:TGCAGCTA+ACTACGGA
GGAACGCGGACGTGATTTGGAACCATTCTGCTTCCATCTTCAAGCATCGGAAGAAGCATATTTTGAAGCCCAATTTTGGAACCGCTAGAAGTGCTCCAGGATGCGTGAAATCGTTCACATTCAAGCCGGCCAATGTGGCAACCAGATAGGAGCTGGGAGGTAATATCCGACGAGCACGGAATCGATCATGGCGTATTGCGGAGACAGCGATTTGCAGCTGGAGCGGATCAACGTGTACTACAACGAGGC
+
CCCCCCDDDDDCGGGGGGGGGGHGHHHHHHHHHHHHHHHHHHHHHHHHGGGGGHHHHHHHHHHHHGHHHHHHHHHHHHGHHHGGGGGGHHHHHHHHHHHHHHHHGGGGGHHHGHHHHHHHHHHHGHGGGGGGHHHHHHHHHHHGHHHHHHGHHHFHGHGGGHHGHHFHGGGGGGGGGGGGGGGGGGGGGGGGGGGGFFFFFFF-AFFEFFFFFFHFFFFFFFFFFFFFFFFFFFFFFFF0FFFFDFFFF
@M03558:539:GW210131Amp:1:2105:16194:15862 1:N:0:TGCAGCTA+ACTACGGA
GGAACGCGGACGTGATTTGGAACCATTCTGCTTCCATCTTCAGGCATCGGAAGAAGCATATTTTGAAGCCCAATTTTGGAACCGCTAGAAGTGCTCCAGGATGCGTGAAATCGTTCACATTCAACGGAGGAAAATGCGTCCCACGTGCCGTGCTGGTCGATTTGGAACCTGGCACTATGGATTCGGTCCGAGCGGGACCGTTTGGACAGCTGTTCCGGCCGGATAATTTTGTGTTCGGTCAATCTGGCGC
+
CCCCCBCCCCCCGGGGGGGGGGHGHHHHHHHHHHHGHHHHHHHHHFHHGGGGGHHHHHHHGHHHHGHHGHHHHHHHHHCFHHGGGGGGHHFHHHHHHHHGHHHHGGGGGHHHGHHHHHHHHHHHHGCDFGGHFHHHHGFGGGHHGGGHHGGGGFFGHHGCFHGGHHGHGHHFHHGHFGFGFFGGGGGGGG9BD?FFFFFAFFFFFFFFEEFFFFFFFFFFFFAFBFFFFFFFFFFFDFFFFFFFFFFEFF
@M03558:539:GW210131Amp:1:2105:28807:15880 1:N:0:TGCAGCTA+ACTACGGA
GGAACGCGGACGTGATTTGGAACCATTCTGCTTCCATCTTCAAGCATCGGAAGAAGCATATTTTGAAGCCCAATTTTGGAACCGCTAGAAGTGCTCCAGGATGCGTGAAATCGTTCACATTCAAGCCGGCCAATGTGGCAACCAGATAGGAGCCAAGTTCTGGGCGTATTGCGGAGACAGCGATTTGCAGCTGGAGCGGATCAACGTGTACTACAACGAGGCTACAAGGAGGAAAATACGTCCCACGTGC
+
AAABBBBBBDDDGGGGGGGGGGHGHHHHHHHHHHHHHHHHHHHHHHHHGGGGGHHHGHHHHHHHHGHHHHHHHHHHHHGHHHGGGGGGHHHHHHHHHHHHHHHHGGGGGHHHDHHHHHHHHHHHHHGGGGGGHHHHHHEHHHHGHHHHHHHHHGHHHGHHHHGHHGGGGHHHGGGGGGGGGGGGGGGGFGGGGFGGGG=DFFFFFFEFFFFFFFFFFFFFFFFFFFFFFFEADFFFFFFEFFFFFFFFFF
@M03558:539:GW210131Amp:1:2105:23079:15886 1:N:0:TGCAGCTA+ACTACGGA
GGAACGCGGACGTGATTTGGAACCATTCTGCTTCCATCTTCAAGCATCGGAAGAAGCATATTTTGAAGCCCAATTTTGGAACCGCTAGAAGTGCTCCAGGATGCGTGAAATCGTTCACATTCAAGCCGGCCAATGTGGCAACCAGATAGGAGCCAAGTTCGGAATATCCGACGAGCACGGAATCGATGCCACCGGCGTATTGCGGAGACAGCGATTTGCAGCTGGAGCGGATCAACGTGTACTACAACG
+
BCCC@BBCCCCCGGGGGGGGGGHGHHHHHHHHHHHHHHHHHHHHHHHHGGGGGHHHHHHHHHHHHGHHHHHHHHHHHHGHHHGGGGGGHHHHHHHHHHHHHHHHGGGGGHHHGHHHHHHHHHHHHHGGGGGGHHHHHHHHHHHGHGHHHHHHHGHHHHHHGGGGGHHHHGGGGGGGGGGGGGGGFFGGGGGGGGGFFFFFFFFFFFFFFFFFFFFFFFFFFFFFFFFFFFFFFFFFFFEFFFFFFFFFF
@M03558:539:GW210131Amp:1:2105:4890:15888 1:N:0:TGCAGCTA+ACTACGGA
GGAACGCGGACGTGATTTGGAACCATTCTGCTTCCATCTTCAAGCATCGGAAGAAGCATATTTTGAAGCCCAATTTTGGAACCGCTAGAAGTGCTCCAGGATGCGTGAAATCGTTCACATTCAAGCCGGCCAATGTGGCAACCAGATAGGAGCCAAGTTGCGTATTGCGGAGACAGCGATTTGCAGCTGGAGCGGATCAACGTGTACTACAACGAGGCTAATACGTCCCACGTGCCGTGCTGGTCGATTT
+
AA@AAAA?D@>DEEACDDGG1DFEFAF2FGFDFFHHHHHGHD1210GFAEEGCFGFG1D1@FEEGAB11GG//BFGHFE1@EF/@@>/@F>11B>G11>0/110<<///FHHAGHHBBBBF1BGG1//>@C@<1?<FGHF1F<.G<1>G0>0.>G/<G0=0-C..<C0::-;-:/:99-9EGFF0BBFG/9A/--9-9?//-9A/BFFFFFFF@FF@@FFBFFFFFEFFFF?EFFF@F@BEFFFF@-AFF
@M03558:539:GW210131Amp:1:2105:25795:15889 1:N:0:TGCAGCTA+ACTACGGA
GGAACGCGGACGTGATTTGGAACCATTCTGCTTCCATCTTCAAGCATCGGAAGAAGCATATTTTGAAGCCCAATTTTGGAACCGCTAGAAGTGCTCCAGGATGCGCGAAATCGTTCACATTCAAGCCGGCCAATGTGGCAACCAGATAGGAGCCGTATTGCGGAGACAGCGATTTGCAGCTGGAGCGGATCAACGTGGAAAATACGTCCCACGTGCCGTGCTGGTCGATTTGGAACCTGGCACTATGGAT
+
CCCCCCCCCDBCGGGGGGGGGGHGHHHHHHHHHHHHHHHHHHHHHGHHGGGGGHHHHHHHHHHHHGHHHHHHHHHHHHGHHHGGGGGGHHHHHHHHHHHGHHHHGGGGGGHHGHHHHHHHHHHHHHGGGGGGHHHHHHHHHHHGHFHHHGGHHGGGGHHHHGGCC@EFGGGGGGGFGGGGGGGGFGDGFFFFFFFEFF?FFFFFFFFFFFFFFFFFFFDFFFFFFFFBFFFFFBFFFFF.FFFFBFFF/B
@M03558:539:GW210131Amp:1:2105:9343:15909 1:N:0:TGCAGCTA+ACTACGGA
GGAACGCGGACGTGATTTGGAACCATTCTGCTTCCATCTTCAAGCATCGGAAGAAGCATATTTTGAAGCCCAATTTTGGAACCGCTAGAAGCGCTCCAGGATGCGTGAAATCGTTCACATTCAAGCCGGCCAATGTGGCAACCAGATAGGAGCCAAGTTCTCGGAGGAAAATACGTCCCACGTGCCGTGCTGGTCGATTTGGAACCTGGCACTATGGATTCGGTCCGAGCGGGACCGTTTGGACAGCTGT
+
ABCBBCCCCCCCGGGGGGGGGGHGHHHHHHHHHHHHHHHHHHHHHHHHGGGGGHHHHHHHHHHHHGHHHHHHGHHHHHGHHHGGGGGGHHHHGGGGGHHHHHHHGGGGGHHHGHHHHHHHHHHHHHGGGGGGGHHHHHHHGGHGHHHHHHHHHGHHHHHHHHGG.DGGHHFHHHHHGGGGGGEGGGGGGGGGGGGGGGFFFF//BEFFFFFFFFFFFFFFFFFFFFFDFFFFFAFFFFFFDFBFFFFFFF
@M03558:539:GW210131Amp:1:2105:14240:15912 1:N:0:TGCAGCTA+ACTACGGA
GGAACGCGGACGTGATTTGGAACCATTCCGCTTCCATCTTCGAGCATCGGAAGAAGCATATTTTGAAGCCCAATTTTGGAACCGCTAGAAGTGCTCCAGGATGCGTGAAATCGTTCACATTCAAGCCGGCCAATGTGGCAACCAGATAGGAGCCAAGTATTGCGGAGACAGCGATTTGCAGCTGGAGCGGATCAACGTGTACTACAACGAGGAAAATACGTCCCACGTGCCGTGCTGGTCGATTTGGAAC
+
AABBBBBBBBBBGGGGGGGGGGHGGHHHHHGGGGHHHHHHHHHHGGHHGGGGGHHHHHHHHHHHHGHHHHHHHHHHHHGHHHGGGGGGHHHHHHHHHHHHHHHHGGGGGHHHGHHHHHHHHHHHHHGGGGGGHHHHHFHGGHGGHFGHHGFFHGHHHGGHHHHGG@CFGHHHGGGGGGGGFFFGFFFGGGGAFFFFFFFFFFFFFFFFFFFFFFFFFFFFFFFFFFFFFEFFDFFFFFFFFFFFFFFFFF
@M03558:539:GW210131Amp:1:2105:28381:15931 1:N:0:TGCAGCTA+ACTACGGA
GGAACGCGGACGTGATTTGGAACCATTCTGCTTCCATCTTCAAGCATCGGAAGAAGCATATTTTGAAGCCCAATTTTGGAACCGCTAGAAGTGCTCCAGGATGCGTGAAATCGTTCACATTCAAGCCGGCCAATGTGGCAACCAGATAGGAGCCAAGGGAGGTAATATCCGACGAGCACGGAATCGATGCCAATGCCGGCGTATTGCGGAGACAGCGATTTGCAGCTGGAGCGGATCAACGTGTACTAC
+
ABBAAABBDBDDAEFGGGFGGGFFHHFFE5FA5FGHFFGHGDGFDCGGGDG1ABCE3EFHHEGHF?DDGFGHEGFHH4E3BFF?EG/?@33FGFHHHHHGGFHHGGGGFHHHGHHHGHHHHHHHHHGGGGGCFGGHFHHFFHHFHGHBGHFGHFCCGEGCEGA<0=;GHHGCGGGCGGGGG-AAGFFGFGGGGGGGGGFFFFFFFFFF-@DCFFFFFFFAFFFFFFFFFFFFAFFFFFFFAEEFFFFFF
@M03558:539:GW210131Amp:1:2105:13718:15953 1:N:0:TGCAGCTA+ACTACGGA
GGAACGCGGACGTGATTTGGAACCATTCTGCTTCCATCTTCAAGCATCGGAAGAAGCATATTTTGAAGCCCAATTTTGGAACCGCTAGAAGTGCTCCGGGATGCGTGAAATCGTTCACATTCAAGCCGGCCAATGTGGCAACCAGATAGGAGCCAAGTTCGTATTGCGGAGGAAAATACGTCCCACGTGCCGTGCTGGTCGATTTGGAACCTGGCACTATGGATTCGGGACCGTTTGGACAGCTGTTCCG
+
ABBBBBBBB@DBGGFGGGGGGGHGHHHHHHHHHHHHHHHHHHHHHHHHFC?EGHHHHGHBHHHHHGHGHHHHHHHHGHCHHHGGGGGGFHHHHHHHHGGEGGGHGGGGGHHHGHHHHHHHHHFHHHGGGGGGHHHHHHHGHHHGHFHHHHHHHGEHFHHHGGHHHHHGGGGG?FFGGGGGGGGGGGGGGGGGD?DFFFFFFFFFFFFFFFFFFFFFFFFFFF/FFFFFD;DFFDFFDFFF/AFFFFFFFF
@M03558:539:GW210131Amp:1:2105:19205:15992 1:N:0:TGCAGCTA+ACTACGGA
GGAACGCGGACGTGATTTGGAACCATTCTGCTTCCATCTTCAAGCATCGGAAGAAGCATATTTTGAAGCCCAATTTTGGAACCGCTAGAAGTGCTCCAGGATGCGTGAAATCGTTCACATTCAAGCCGGCCAATGTGGCAACCAGATAGGAGCCAATAGGGCGCAATAGGGCGTATTGCGGAGACAGCGATTCGCAGCTGGAGCGGATCAACGTGTACTACAACGAGGCGGAGGAAAATACGTCCCACGT
+
AAABBBBBDBBBGGGGGGGGGGHGHHHHHHHHHHHHHHHHHHHHHHHHGGGGGHHHHHHGHHHHHGHHHHHHHHHHHHGHHHGGGGGGHHHHHHHHHHHHHHHHGGGGGHHHGHHHHHHHHHHHHHGGGGGGHHHHHHHHGGGGHHHHHHHHHGHHHHHHHHGGGGGHHHGH@;AEGGGGAFGGG99CDFGAFFFFFFFFFFFFFFFFFFFFFEFFFFFFFFFFFFFFFFFFFFFFFFFFFFFFFFFFFF
@M03558:539:GW210131Amp:1:2105:10323:16000 1:N:0:TGCAGCTA+ACTACGGA
GGAACGCGGACGTGATTTGGAACCATTCTGCTTCCATCTTCAAGCATCGGAAGAAGCATATTTTGAAGCCCAATTTTGGAACCGCTAGAAGTGCTCCAGGATGCGTGAAATCGTTCACATTCAAGCCGGCCAATGTGGCAACCAGATAGGAGCCAAGTATTGCGGAGACAGCGATTTGCAGCTGGAGCGGATGAGCGGGACCGTTTGGACAGCTGTTCCGGCCGGATAATTTTGTGTTCGGTCAATCTGG
+
CCCCCCCCCBCCGGGGGGGGGGHGHHHHHHHHHHHHHHHHHHHHHHHHGGGGGHHHHHHHHHHHHGHHHHHHHHHHHHGHHHGGGGGGHHHHHHHHHHHHHHHHGGGGGHHHGHHHHHHHHHHHHHGGGGGGHHHHHHHHHHHGHHHHHHHHHGHHHHHHHHHGGGGGGHHHGGHHGGGGGGGGGFFGGGGGGGGGGFFFFFFFFFAFFFFFFFFFFFFFFFFFFFFFFFFFFFFFFFFD9EFFFFFFFF
@M03558:539:GW210131Amp:1:2105:7479:16014 1:N:0:TGCAGCTA+ACTACGGA
GGAACGCGGACGTGATTTGGAACCATTCTGCTTCCATCTTCAAGCATCGGAAGAAGCATATTTTGAAGCCCAATTTTGGAACCGCTAGAAGTGCTCCAGGATGCGTGAAATCGTTCACATTCAAGCCGGCCAATGTGGCAACCAGATAGGAGCCAAGGAAAATACGTCCCACGTGCCGTGCTGGTCGATTTGGAACCTGGCACTATGGATTCGGTCCGAGCGGGACCGTTTGGACAGCTGTTCCGGCCGG
+
BABBCBCCCCCBGGGGGGGGGGHGHHHHHHHHHHHHHHHHHHHHHHHHGGGGGGHHHHHHHHHHHGHHHGHHHHHHHHGHHHGGGGGGHGHHHHHHHHHHHHHHGGGGGHHHGHHHHHHHHHHHHGGGGGGGHHHHHHHHGGHGHFHHHHHHHGHHHGHHHHHHHHHHGGHHGHHHHGGGGGGGFGA-;FGGGGGGGGGGGGGGGGGGGFFFFFFFFFFFFFFFFFFFFFFFFFFFFFFFFFFFFFFFFF
@M03558:539:GW210131Amp:1:2105:4937:16035 1:N:0:TGCAGCTA+ACTACGGA
GGAACGCGGACGTGATTTGGAACCATTCTGCTTCCATCTTCAAGCATCGGAAGAAGCATATTTTGAAGCCCAATTTTGGAACCGCTAGAAGTGCTCCAGGATGCGTGAAATCGTTCACATTCAAGCCGGCCAATGTGGCAACCAGATAGGAGCCAAGTTCGGGCGTATTGCGGAGACAGCGATTTGCAGCTGGAGCGGATCAACGTCGGAGGAAAATACGTCCCACGTGCCGTGCTGGTCGATTTGGAAC
+
CCBCCCCCCCCCGGGGGGGGGGHGHHHHHHHHHHHHHHHHHHHHHHHHGGGGGHHHHHHHHHHHHGHHHHHHHHHHHHGHHHGGGGGGGHHHHHHHHHHHHHGHGGGGGHHHGHHHHHHHHHHHHHGGGGGGHHHHHHHGGHGGHHHHHHHHHGHHHHHGGGGGGGGGHHHGGGGGGGGGGGGGGGGGGGGGGGFFFFFFFFFFFFFFFFFFFFFFFFFFFFFFFFFFFFFFFFFFFFFFFFFFFFFFFF
@M03558:539:GW210131Amp:1:2105:8728:16043 1:N:0:TGCAGCTA+ACTACGGA
GGAACGCGGACGTGATTTGGAACCATTCTGCTTCCATCTTCAAGCATCGGAAGAAGCATATTTTGAAGCCCAATTTTGGAACCGCTAGAAGTGCTCCAGGATGCGTGAAATCGTTCACATTCAAGCCGGCCAATGTGGCAACCAGATAGGAGCCAAGGGCGTATTGCGGAGACAGCGATTTGCAGCTGGAGCGGATCAACGTGTACTACAACGAGGCCGGAAGAAAATACGTCCCACGTGCCGTGCTGGT
+
CCBCCCCCCCCCGGGGGGGGGGHGHHHHHHHHHHHHHHHHHHHHHHHHGGGGGHHHHHHHHHHHHGHHHHHHHHHHHHGHHHGGGGGGGHHHHHHHHHHHHHHHGGGGGHHHGHHHHHHHHHHHHHGGGGGGHHHHHHHHHHHGHHHHGHHHHGHHHEGGGGGGHHHGGGGGGGGGGGGGGGGGGGGGGGGGGGFFFFFFFFFFFFFFFFFFAFFFFFFFFFFFFFFFFFFFFFFFFFFEEFFFDFFEFF
@M03558:539:GW210131Amp:1:2105:3090:16046 1:N:0:TGCAGCTA+ACTACGGA
GGAACGCGGACGTGATTTGGAACCATTCTGCTTCCATCTTCAAGCATCGGAAGAAGCATATTTTGAAGCCCAATTTTGGAACCGCTAGAAGTGCTCCAGGATGCGTGAAATCGTTCACATTCAAGCCGGCCAATGTGGCAACCAGATAGGAGCCAAGTTAGGAGGTAATATCCGACGAGCACGGAATCGATGGGCGTATTGCGGAGACAGCGATTTGCAGCTGGAGCGGATCAACGTGTACTACAACG
+
11AA>11>1@0A00C02BFGBGF/BFG22A1F111BF1FGBFFHFF1FECGFA0FGEHHHHGFFFEBEFFHHEGFHFBEHHHCEEGEAEFHHHGFHEGFFHFCHGGGGGHHFGHHHHHHHHHHHHGGGGGGGFHHHHHHHGGHGHGHHHGHHEFHHHHHGHEDFCEBFHHHHGGGGGGGGGGGG-CEFFGGFGGGGA@FFBFF?@@@FFFF@?FFFFFFFFFFFFFF@;@@@FFFFEFFFFFFFFFF@
@M03558:539:GW210131Amp:1:2105:18736:16049 1:N:0:TGCAGCTA+ACTACGGA
GGAACGCGGACGTGATTTGGAACCATTCTGCTTCCATCTTCAAGCATCGGAAGAAGCATATTTTGAAGCCCAATTTTGGAACCGCTAGAAGTGCTCCAGGATGCGTGAAATCGTTCACATTCAAGCCGGCCAATGTGGCAACCAGATAGGAGCCAAGTTCTGGGCGTATTGCGGAGACAGCGATTTGCAGCTGGAGCGGATCAACGTGTACTACAACGGAGGAAAATACGTCCCACGTGCCGTGCTGGTC
+
BCCCCCCCCCCCGGGGGGGGGGHGHHHHHHHHHHHHHHHHHHHHGHHHGGGGGHHHHHHGHHHHHGHHHHHHHHHHHHGHHHGGGGGGHHHHHHHHHHHHHHHHGFGGGHGHGHHHHHHHHHHHHHGGGGGGHHHHHHHHHHHGHGHHHHHHHGHHHHHHHHHGHGEGGHHHA;ACGGGGGGGGGGGGEGGBFFGGFGFFFFFFFFFFFFFFFFFFFFFFFFFFFFFFFFFFFFFFFFFFFFFFFFFFFF
@M03558:539:GW210131Amp:1:2105:20106:16091 1:N:0:TGCAGCTA+ACTACGGA
GGAACGCGGACGTGATTTGGAACCATTCTGCTTCCATCTTCAAGCATCGGAAGAAGCATATTTTGAAGCCCAATTTTGGAACCGCTAGAAGTGCTCCAGGATGCGTGAAATCGTTCACATTCAAGCCGGCCAATGTGGCAACCAGATAGGAGCGGGACCGTTTGGACAGCTGTTCCGGCCGGATAATTTTGTGTTCGGTCAATCTGGCGCCGGCAACAATTGGGCCAAGGGACATTATACCGAAGGG
+
BBBBBBABDDBBGGGGGGGGGGHFHHHHHHGHHGHHHHHHHHHHHHHHGGGGGGFHHHHHHHHHHGHGHGHHHHHHHHFHHHGGGCGGHDGFGHFHHHHGHFFGCEFGGFHHGHHHHHHHHHHHGHGGGGGGEHHHHHHHHHGFHGFGFHHFCADGDGFGGGHGGHHGGGGGFFFGGGGGGGGEGFFFFFF9FFFFFFADFFFFFFFFFFFAFFFFFFFFFFFFFFFFFFFEEFFFFFFFFFFCFFF
@M03558:539:GW210131Amp:1:2105:6411:16098 1:N:0:TGCAGCTA+ACTACGGA
GGAACGCGGACGTGATTTGGAACCATTCTGCTTCCATCTTCAAGCATCGGAAGAAGCATATTTTGAAGCCCAATTTCGGAACCGCTAGAGGTGCTCCAGGATGCGTGAAACCGTTCACATTCAAGCATCGGAAGAAGCATATTTTGAAGCCCAATTTTGGAACCGCTAGAAGTGCTCCAGGATGCGTGAAATCGTTCACATTCAAGCCGGCCAATGTGGCAACCAGATAGGAGCCAAGTTTGGACAGCTG
+
CCCCCCCCCCCDGGGGGGGGGGGGHHHHHHHHHHHHHGHHHHHHHHHHGGGGGHHHHHHHHHHHHGHHHHHHHHHHHHGGGGGGGGGGHHHHHHHHHHHHHHFHGGGGGHHHCEGHHHHHHHHHHHGGHGFDFGHHHEGGHHHHHGEGHHGHHFHHHHHCHHHGGGGGGHGHHHHHHGGGCHHGH?DGGEGGGDEFGGGGGGGGGGGGDDFFFEFFFFFFFFFFFFFFFFB0FEFFFEFFFFFBFFEEFF
@M03558:539:GW210131Amp:1:2105:15371:16131 1:N:0:TGCAGCTA+ACTACGGA
GGAACGCGGACGTGATTTGGAACCATTCTGCTTCCATCTTCAAGCATCGGAAGAAGCATATTTTGAAGCCCAATTTTGGAACCGCTAGAAGTGCTCCAGGATGCGTGAAATCGTTCACATTCAAGCCGGCCAATGTGGCAACCAGATAGGAGGCGTATTGCGGAGACAGCGATTTGCAGCTGGAGCGGATCAACGTGTACTACAACGAGGCTACGGAGGAAAATACGTCCCACGTGCCGTGCTGGTCGAT
+
AAABCCCCCCBCGGGGGGGGGGHGHHHHHHHHHHHHHHHHHHHHHHHHGGGGGHGHHHHHHHHHHGHHHHHHHHHHHHGHHHGGGGGGGHHHHHHHHHHHHHHHGGGGGHHHGHHHHHHHHHHHHHGGGGGGHHHHHHHHHHHGHGHHHHHHGG@<EEHHHGGGEEGHHHGGGGGGGGGGGGGGGFGGGGFFFFFEFFFFFFFFFFBEDFCFFFFFFFFFFFFFFFFFFFFFFFFFFFFDFFFFFFFFCF
@M03558:539:GW210131Amp:1:2105:8656:16182 1:N:0:TGCAGCTA+ACTACGGA
GGAACGCGGACGTGATTTGGAACCATTCTGCTTCCATCTTCAAGCATCGGAAGAAGCATATTTTGAAGCCCAATTTTGGAACCGCTAGAAGTGCTCCAGGATGCGTGAAATCGTTCACATTCAAGCCGGCCAATGTGGCAACCAGATAGGAGCCAAGTTAATAAGGTAATTAGCCAAGTGAGCGGGACCGTTTGGACAGCTGTTCCGGCCGGATAATTTTGTGTTCGGTCAATCTGGCGCCGGCAACAAT
+
AAABBB@DBBDDGFGGGGFGGGFFFHHHH5GHHGHHHFGHHHHHHHFGGGFGGHHHHFGFGFGFGFFGCGGHEGGHFHCHFHGGGGGGGHHHHHHFFGHGHFHHGGGGGHHHGHHHHHHHHHHHHHGGGGGGGHHHHHHHHHHGHHHHHHHHHGHHHHHHHGHHHHGGHHHHHHHHHHHHHHGGCGGGGGFGGGGGGGGGGGGGGGDBBBBBBFFFFFFFFFFFFFFBFFFFFFFFFFBFBBBBBBFFFF
@M03558:539:GW210131Amp:1:2105:28123:16202 1:N:0:TGCAGCTA+ACTACGGA
GGAACGCGGACGTGATTTGGAACCATTCTGCTTCCATCTTCAAGCATCGGAAGAAGCATATTTTGAAGCCCAATTTTGGAACCGCTAGAAGTGCTCCAGGATGCGTGAAATCGTTCACATTCAAGCCGGCCAATGTGGCAACCAGATAGGAGCCAAGTTCTGCGTATTGCGGAGACAGCGATTTGCAGCTGGAGCGGATCAACGTGTACTACAACGAGGCGGAGGAAAATACGTCCCACGTGCCGTGCTG
+
BBCCCCCCCBCCGGGGGGGGGGHGGHHHHHHHHHHHHHHHHHHHHHHHGGGGGHHHHHHHHHHHHGHHHHHHHHHHHHGGGHGGGGGGHHHHHHHHHHHHHHHHGGGGGHHHGHHHHHHHHHHHHHGGGGGGGHHHHHHHHHHGHHHHHGHHHGHHHHHHHHHGGGGHHHGGDGGGHHGGGGGGFGGGGGGGGGGGGGFFFFFFFFFFFFFFFFFFFFFFFFFFFFFFFFFFFFFEFFFFFEFFFFFFFF
@M03558:539:GW210131Amp:1:2105:14147:16265 1:N:0:TGCAGCTA+ACTACGGA
GGAACGCGGACGTGATTTGGAACCCGGAGGAAAATACGTCCCACGTGCCGTGCTGGTCGATTTGGAACCTGGCACTATGGAGCGGGACCGTTTGGACAGCTGTTCCGGCCGGATAATTTTGTGTTCGGTCAATCTGGCGCCGGCAACAATTGGGCCAAGGGACATTATACCGAAGGG
+
ABCCCCCDDBCCGGGGGGGGGGHGGGGGGGGHHHHHHHHHGGHHGHHHHGGGGGHHHHGFGHGHHHHHGHHHHHHHHHHHHHHGGGGGGGFGHGGHHHGHHHHHHHGGGGGGGGGHHHHHHHHHHHGGGGGHHHHHHHG?GGGGG?EGGGGGGG.EDFFFFFFFFFFFFFFFDFFFF
@M03558:539:GW210131Amp:1:2105:24778:16293 1:N:0:TGCAGCTA+ACTACGGA
GGAACGCGGACGTGATTTGGAACCATTCTGCTTCCATCTTCAAGCATCGGAAGAAGCATATTTTGAAGCCCAATTTTGGAACCGCTAGAGGTGCTCCAGGATGCGTGAAATCGTTCACATTCAAGCCGGCCAATGTGGCAACCAGATAGGAGCCAAGTTCGTATTGCGGAGACAGCGATTTGCAGCTGGAGCGGATCGACGTGTACTACAACGAGGCACGTCCCACGTGCCGTGCTGGTCGATTTGGAAC
+
BBBBBBBBBDBDGGGFGGDGFEGGFHHHHFHHHHGHHHHHFHFHHFHHEEFFFGHFHHHBGHHHEAEDFGHHHHHHHHFHHHGE/EGGBGHHHGHHHFFHHFHECFFGGHHHGGFH2GGHHGHHGHECDCCGHGFHHBGGFC0>G0GGHB1GEEFEADGGEGHHHFHGGG--CGHF9-99CF00CBFGB?AFCA?@FDFFFFDFFFFFFFFF=EADAFFBF?EFFFAAEFFCDFFFFFFFFFFFFFFFFF
@M03558:539:GW210131Amp:1:2105:8001:16296 1:N:0:TGCAGCTA+ACTACGGA
GGAACGCGGACGTGATTTGGAACCATTCTGCTTCCATCTTCAAGCATCGGAAGAAGCATATTTTGAAGCCCAATTTTGGAACCGCTAGAAGTGCTCCAGGATGCGTGAAATCGTTCACATTCAAGCCGGCCAATGTGGCAACCAGATAGAGCCAAGGCGTATTGCGGAGACAGCGATTTGCAGCTGGAGCGGATCAACGTGTACTACAACGAGGCTAATACGTCCCACGTGCCGTGCTGGTCGATTTGG
+
CCBBCCCCCCCCGGGGGGGGGGHGHHHHHHHHHHHHHHHHHHHHHHHHGGGGGHHHHHHHHHHHHGHHHHHHHHHHHHGHHHGGGGGGHHHHHHHHHHHHHHHHGGGGGHHHFGHHHHHHHHHHHHGGGGGGHHHHHHHHHHHGHHHHHHHHHHHHGHGGGGHHHGGGGGGHHHGGGGGGGGGGGGB:CFGGGGFFFFFFA;FFFFFFFFFFFFFFFFFFFFFFFFFFFFFFFFDFFFFBBFFFFFFFF
@M03558:539:GW210131Amp:1:2105:22922:16338 1:N:0:TGCAGCTA+ACTACGGA
GGAACGCGGACGTGATTTGGAACCATTCTGCTTCCATCTTCAAGCATCGGAAGAAGCATATTTTGAAGCCCAATTTTGGAACCGCTAGAAGTGCTCCAGGATGCGTGAAATCGTTCACATTCAAGCCGGCCAATGTGGCAACCAGATGTGGCGTATTGCGGAGACAGCGATTTGCAGCTGGAGCGGATCAGCGTGTACTACAACAAGGCTAAAATACGTCCGAGGGACGAGGGAAAATACGTCCCACGTG
+
BBBBBAABBBBBGGGGGGGGGGHGHHHHHHHHHHHHHHHHHHHHGHHHGGGGGHHHHHHHHHHHHGGHHHHHHHHHHHGHHHGGGGGGHHGHGHHHHHHHHGHHGGGGGHHHGHHHHHHHHHHHHHGGGGGGHHHHGHHHHHHGHFGHHHHHGDCGHHHGGGGGGHHHGFHHGGGFGGGGGGGGGBFGGGGGFFFFFFFFFFFFFFFFFFFFFFFFFFFFFFFFFFFFFFFFFDFFFFFFFFFEFFFFFF
@M03558:539:GW210131Amp:1:2105:6863:16369 1:N:0:TGCAGCTA+ACTACGGA
GGAACGCGGACGTGATTTGGAACCATTCTGCTTCCATCTTCAAGCATCGGAAGAAGCATATTTTGAAGCCCAATTTTGGAACCGCTAGAAGTGCTCCAGGACGCGTGAAATCGTTCACATTCAAGCCGGCCAATGTGGCAACCAGATAGGAGCCAAGTTATTTGCAGCTGGAGCGGATCAACGTGTACTCGGAGGAAAATACGTCCCACGTGCCGTGCTGGTCGATTTGGAACCTGGCACTATGGATTCG
+
CCCDDDDDDDCDGGGGGGGGGGHGHHHHHHHHHHHHHHHHHHHHHHHHGGGGGHHHHHHHHHHHHGHHHHHHHHHHHHGHHHGGGGGGHHHHHFHHHHHHHHGGGFGGGHHHGHHHHHHHHHHHHHGGGGGGHHHHHHHHHHHGHGHFHHHHHGHGHHHHHHHHHHHHHHHHHHGGGGGGGGGGEFFGGGGGGDBDFFFFFFFFFFFFFFEFFFFFFFFFFFFFFFFFHFFFFFFFFFFFFFFFFFFFFF
@M03558:539:GW210131Amp:1:2105:20784:16427 1:N:0:TGCAGCTA+ACTACGGA
GGAACGCGGACGTGATTTGGAACCATTCTGCTTCCATCTTCAAGCATCGGAAGAAGCATATTTTGAAGCCCAATTTTGGAACCGCTAGAAGTGCTCCAGGATGCGTGAAATCGTTCACATTCAAGCCGGCCAATGTGGCAACCAGATAGGAGCCAAGTTCGGGCGTATTGCGCAGACAGCGACTTGTAGCTGGAGCGGATCAACGCGTACTACAACGAGGCTAAATACGTCCCACCTGCCGTGCCTGTCG
+
CCCCCCCCCCCCGGGGGGGGGGHGFHHHHHHHHHHHHHHHHHHHHGHHGGGGGHHHHHHGHHHHHGHHHHHHHHHHHHGHHHGGGGGGHHHHHHHHHHHHHHHHGGGGGGHHGHHHHHHHHHHHHHGGGGGGHHHHHHHHHHHGHHHHHHHHHGHHE0<DE-.---:.:::.-;C9.B/.:--;90000;00;../--;--.0/9-----.0;BB0-.;-:.BFFB09.9.ADB..9/.;-;-..0;:0.
@M03558:539:GW210131Amp:1:2105:4181:16430 1:N:0:TGCAGCTA+ACTACGGA
GGAACGCGGACGTGATTTACAAGGGACATTATACCGAAGGG
+
CCCCCCCCCCCCGGGGGGGGGGHHGHGGHHHHHHHGGGGGG
@M03558:539:GW210131Amp:1:2105:18767:16495 1:N:0:TGCAGCTA+ACTACGGA
GGAACGCGGACGTGATTTGGAACCATTCTGCTTCCATCTTCAAGCATCGGAAGAAGCATATTTTGAAGCCCAATTTTGGAACCGCTAGAAGTGCTCCAGGATGCGTGAAATCGTTCACATTCAAGCCGGCCAATGTGGCAACCAGATAGGAGCCAAGGCGTATTGCGGAGACAGCGATTTGCAGCTGGAGCGGATCAACGTGTACTACAACGAGGCTACGAGCGGGACCGTTTGGACAGCTGTTCCGGCC
+
CCCCCCCCBCCBGGGGGGGGGGGGHHHCFHHGGHHHHHGFHHFGHGHHGGGGGGGFHHHFHHHFGFFGGFHHHHGHHHGHHHFEGGCEFFFGFHHFHHHHHCGHGGGGGHHHGHHHHHHHHHHHHHGGGGGGHHHHGGCGHHHGHHHHHHHHHGHHGGHDECGHHHGGGGGGHHGGGGGGFEFGGGGGFFGGGGFFFFFFFFFFFFFFFFFFFFFFFFFFFFFDFFBDFCDFFAEBFFFFFFFFFFFFFF
@M03558:539:GW210131Amp:1:2105:18297:16533 1:N:0:TGCAGCTA+ACTACGGA
GGAACGCGGACGTGATTTGGAACCATTCTGCTTCCATCTTCAAGCATCGGAAGAAGCATATTTTGAAGCCCAATTTTGGAACCGCTAGAAGTGCTCCAGGATGTGTGAAATCGTTCACATTCAAGCCGGCCAATGTGGCAACCAGATAGGTAATAATATAGCGATTTGCAGCTGGAGCGGATCAACGTGTACTACAACGGAGGAAAATACGTCCCACGTGCCGTGCTGGTCGATTTGGAACCTGGCACT
+
BBCCCCCCCBCBGGGGGGGGGGHGHHHHHHHHHHHHHHHHHHHGHHHHGGGGGHHHHHHHHHHHHFHHGHHHHHHHHHGHHHGGGGGGHGHHHGHHHHHHHHHHHHHHHHHFEGGHHHHHHHGHHHGGGGGGHHHHHHHHHHHGHHHHHBGHHHHHHFHFHGGCHHGHHFGHHHHGHHGGGGFHGGDEEGGGGGGG0FG??DGGGGGGFFFFFFFFFFEEEFFFFFFFFFFFCEFFBFFFFFFFFFFFF
@M03558:539:GW210131Amp:1:2105:11498:16542 1:N:0:TGCAGCTA+ACTACGGA
GGAACGCGGACGTGATTTGGAACCATTCTGCTTCCATCTTCAAGCATCGGAAGAAGCATATTTTGAAGCCCAATTTTGGAACCGCTAGAAGTGCTCCAGGATGCGTGAAATCGTTCACATTCAAGCCGGCCAATGTGGCAACCAGATAGGAGCCAAGGCGTATTGCGGAGACAGCGATTTGCAGCTGGAGCGGATCAACGTGTACTACAACGGAGGAAAATACGTCCCACGTGCCGTGCTGGTCGATTTG
+
CCCCCCCCCCCCGGGGGGGGGGHGHHHHHGHHHHGHHHHHHHGHHHHHGGGGGHGHHHHHHHHHHGHHHHHHHHHHHHGHHHGGGGGGHHHHHGHHHHHHHHHHGEGGGHHHGGHHHHHHHHHHHHGGGGGGHHHHHHHHHHGGHGHHHHHHHGHHHGHGEGGHHHGGGGGGHHGGGGGGGGGGGGF;.CFDFGAFFFFFEFFFFFFFFFFFFFFFFFFFFFFFFFFFFFFEFFFFFFDFFFFFFFFFFF
@M03558:539:GW210131Amp:1:2105:6784:16544 1:N:0:TGCAGCTA+ACTACGGA
GGAACGCGGACGTGATTTGGAACCATTCTGCTTCCATCTTCAAGCATCGGAAGAAGCATATTTTGAAGCCCAATTTTGGAACCGCTAGAAGTGCTCCAGGATGCGTGAAATCGTTCACATTCAAGCCGGCCAATGTGGCAACCAGATAGGAGCCAAGTTCTCGGAGGAAAATACGTCCCACGTGCCGTGCTGGTCGATTTGGAACCTGGCACTATGGATTCGGTCCGAGCGGGACCGTTTGGACAGCTGT
+
CCDCCCCCCCCCGGGGGGGGGGHGHHHHHHGHHHHHHHHGHHHHHHHHGGGGGHHHHHHHHHHHHGHHHHHHHHHHHHGHGHGGGGGGHHHHHHHHHHHHHHHHGEGGGHHHCFGHHHHHHHHHHHGGGGGGHHHHHHGHF?>FHHHHHHHHHGHHHHHHHHGGGGGGFHHHHHHHHGGHHB<EEGGEGGGGGGGGGGGGGGGGFFFFFFFFFFFHFFFFFFFFFFFFFFFFFAC9DFFFDEFFFFFFFF
@M03558:539:GW210131Amp:1:2105:21761:16548 1:N:0:TGCAGCTA+ACTACGGA
GGAACGCGGACGTGATTTGGAACCATTCTGCTTCCATCTTCAAGCATCGGAAGAAGCATATTTTGAAGCCCAATTTTGGAACCGCTAGAAGTGCTCCAGGATGCGTGAAATCGTTCACATTTAAGCCGGCCAATGTGGCAACCAGATAGGGAGGTAATATCCGACGAGCACGGAATCGATGCCACGCAAATGCGCAGATTTGCAGCTGGAGCGGATCAACGTGTACTACAACGAGGAAAATACGTCCCAC
+
CCDCDDDDDDDCGGGGGGGGGGHGHHHHHHHHHHHHHHHHHHHHHHHHGGGGGHHHHHHHHHHHHGHHHHHHHHHHHHGHHHGGGGGGHHHHHHHHHHHHHHHHGGGGGHHHGHHHHHHHHHHHHHHGGGGGHHHHHHHHHHHGHGHFHHHHA@<GHHHHHHGGGGGGGGHGGGGGGGGGGGGGGGGGAGGGGGGFFFFFFFFFFFFF/FFFFFFDFFFFFE.BBFFFFFFFFFFFFFFFFFFFFFFFFF
@M03558:539:GW210131Amp:1:2105:24829:16552 1:N:0:TGCAGCTA+ACTACGGA
GGAACGCGGACGTGATTTGGAACCATTCTGCTTCCATCTTCAAGCATCGGAAGAAGCATATTTTGAAGCCCAATTTTGGAACCGCTAGAAGTGCTCCAGGATGCGTGAAATCGTTCACATTCAAGCCGGCCAATGTGGCAACGTTTGGACAGCTGTTCCGGCCGGATAATTTTGTGTTCGGTCAATCTGGCGCCGGCAACAATTGGGCAAGGGACATTATACCGAGGG
+
BCCCCCBBCCCCGGGGGGGGGGHGHHGHHHHHHHHGHFGHHHHHHHFHGGGGGHHHHHHHHHHHHGHHHHHHGHHHHHGHHHGGCEGGHHHHHGHHHHHHHGFHGEEGGHHFAHHHHHHHHHHHHHGGGGCGHHHHHHHHHHGHHHGGHHHGHHHHHHHEDGCFGGGGGHHHGGGGGGGECEGGFGGGFF;:EDFFDFFFFFFFFFFFFFFFFFFFFFFFFFFAADBB
@M03558:539:GW210131Amp:1:2105:26306:16555 1:N:0:TGCAGCTA+ACTACGGA
GGAACGCGGACGTGATTTGGAACCATTCTGCTTCCATCTTCAAGCATCGGAAGAAGCATATTTTGAAGCCCAATTTTGGAACCGCTAGAAGTGCTCCAGGATGCGTGAAATCGTTCACATTCAAGCCGGCCAATGTGGCAACCAGATAGGAGCCAAGTTCGGCGTATTGCGGAGACAGCGATTTGCAGCTGGAGCGGATCAACGTGCGGGGGAAAATACGTCCCACGTGCCGTGCTGGTCGATTTGGAAC
+
BCCCABCCCCBBGGGGGGGGGGHGHHHHHHHHHHHHHHHHHHHHHHHHGGGGGHHHHHHHHHHHHGGHHHHHHHHHHHGHHHGGGGGGHHHHHHHHHHHHHHHHGGGGGHHHGHHHHHHHHHHHHHGGGGGGHHHHHHHHFEGEHFHHGHGHHGHHHHHHGGGGGGGHHHGGGGGGGGGGGGGGGGGGGGGGGGGFFFFFFFFF;EEBCAFFFDFFFFFFFFFFFFFFFFFFFFFFFFFFFFFFFFFFFF
@M03558:539:GW210131Amp:1:2105:28641:16564 1:N:0:TGCAGCTA+ACTACGGA
GGAACGCGGACGTGATTTGGAACCATTCTGCTTCCATCTTCAAGCATCGGAAGAAGCATATTTTGAAGCCCAATTTTGGAACCGCTAGAAGTGCTCCAGGATGCGTGAAATCGTTCACATTCAAGCCGGCCAATGTGGCAACCAGATAGGAGCCAAGTTCTCGGCGTATTGCGGAGACAGCGATTTGCAGCTGGAGCGGATCAACGTGTACTACAACGAGGCTCCGGAGGAAAATACGTCCCACGTGCCG
+
AA@AABADB?DDFFGGGGGFGGHGHGHHHFHBGHHGHFGBFFHHHHFF?FEE?EGHGHHFHHGFFFHHHHFFHHHHFGEG3GGE/EECBHGHHFGGBGHFHC?CE/<EFHGBB?FFGGHFFFDHHHGCDCDGEHHHGFAFC<>FCF<FHGGHHGHHE=DGHHGEGGA-=;C0:@C-AEBF?-9AGGFFEFFGGFFG/@?B-@9;BD;A9FFFFBFF9BFF?BFFEDBFB?D9::BF9AFFFFFFB9AF9B
@M03558:539:GW210131Amp:1:2105:2815:16572 1:N:0:TGCAGCTA+ACTACGGA
GGAACGCGGACGTGATTTGGAACCATTCTGCTTCCATCTTCAAGCATCGGAAGAAGCATATTTTGAAGCCCAATTTTGGAACCGCTAGAAGTGCTCCAGGATGCGTGAAATCGTTCACATTCAAGCCGGCCAATGTGGCAACCAGATAGAAGCGGAGACAGCGATTTGCAGCTGGAGCGGATCAACGTGTACTACAAAGAGGCTACCGGAGGAAAATACGTCCCACGTGCCGTGCTGGTCGATTTGGAAC
+
AAAAACCCCCBCGGGGGGGGGGHGHHGHHHHGHHHHHGHHHHGHGHHHGGGGGHGHCFGGHEHHHEDGFGHEEFHHHHGHBF?EEGFGGFDGHHHHGFGFGBFCEEEEFGFF?GAGFFHHGGFHHHGGCB<@E1GFHHGHGC<CGHHFHHFFGGGGGGEHHHGCCHGHHFHHECCCABBAA-AFBFD;.:9CFFC/:/;:BA:9FB/@CF;;AFFF/;BA;9;DBFC.;9E>9@.AFFFBD>EFEFFB/;
@M03558:539:GW210131Amp:1:2105:19347:16573 1:N:0:TGCAGCTA+ACTACGGA
GGAACGCGGACGTGATTTGGAACCATTCTGCTTCCATCTTCAAGCATCGGAAGAAGCATATTTTGAAGCCCAATTTTGGAACCGCTAGAAGTGCTCCAGGGCGTATTGCGGAGACAGCGATTTGCAGCTGGAGCGGATCAACGTGTACTACAGCGAGGCTGAAAATACGTCCCACGTGCCGTGCTGGTCGATTTGGAACCTGGCACTATGGATTCGGTCCGAGCGAGACCGTTTGGACAGCTGTTCCGGC
+
CCCDCCDDDDCDGGGGGGGGGGHGHHHHHHHHHHHHHHHHHHHHHHHHGGGGGHHHHHHHHHHHHGHHHHHHHHHHHHGHHHGGGGGGHHHHHHHHHHHHGGGFFFHHHGGGGGGHHHGGHHGHHHHHHHHHHHGGGGGHHHGHHGHHHHHHHHGGGGGHFGFGFGGGGFGGGGGGGGGG@:BFEFFFFFFFFFFHFFFFFFFFFFFFFFFFFFFFFFFFFFFFFFFFFFFFFFFFFFFFFFFHFFFFFF
@M03558:539:GW210131Amp:1:2105:19464:16619 1:N:0:TGCAGCTA+ACTACGGA
GGAACGCGGACGTGATTTGGAACCATTCTGCTTCCATCTTCAAGCATCGGAAGAAGCATATTTTGAAGCCCAATTTTGGAACCGCTAGAAGTGCTCCAGGATGCGTGAAATCGTTCACATTCAAGCCGGCCAATGTGGCAACCAGATAGGAGGAAAATACGTCCCACGTGCCGTGCTGGTCGATTTGGAACCTGGCACTATGGAGCGGGACCGTTTGGACAGCTGTTCCGGCCGGATAATTTTGTGTTCG
+
BBCCCCCCCCCCGGGGGGGGGGHGHHHHHHHHHHHHHHHHHHHHHHHHGGGGGHHHHHHHHHHHHGHHHHHHHHHHHHGHHHGGGGGGHHHHHHHHHHHHHHHHGGGGGHHHGHHHHHHHHHHHHHGGGGGGHHHHHGGHHHGGFHHHHGHHGDFHFGGHHHHGGHHGHHHHGGGGGHHGGGGGGGGGFGFEFFGGGGGGGGGGGGFFFFCFFFFFFFFFFFFFFFFFFFFFFFFFFFFFFFFF9BFFFF
@M03558:539:GW210131Amp:1:2105:3378:16626 1:N:0:TGCAGCTA+ACTACGGA
GGAACGCGGACGTGATTTGGAACCATTCTGCTTCCATCTTCAAGCATCGGAAGAAGCATATTTTGAAGCCCAATTTTGGAACCGCTAGAAGTGCTCCAGGATGCGTGAAATCGTTCACATTCAAGCCGGCCAATGTGGCAACCAGATAGGAGCCAAGGCGTATTGCGGAGACAGCGATTTGCAGCTGGAGCGGATCAACGTGTACTACAACGAGCGGGACCGTTTGGACAGCTGTTCCGGCCGGATAATT
+
AAAAABBCCCDCGGGGGGGGGGHGHHHHHHHHHHHHHHHHHHHHHHHHGGGGGHHHHHHHHHHHHGHHHHHHHHHHHHGHHHGGGGGGHHHHHHHHHHHHHHHHGGGGGHHHGHHHHHHHHHHHHHGGGGGGHHHHHHHHHHHGHCGHHHHHHGHHHGHGGGGHHHGGGGGGHHGGGGGGGGGGGGFGGGGGGGFFFFFFFFFFFHHHFFFFFFFFFFCDFFFFFFFFFFFFFFFFBFF-@FFFFFFFFF
@M03558:539:GW210131Amp:1:2105:19998:16647 1:N:0:TGCAGCTA+ACTACGGA
GGAACGCGGACGTGATTTGGAACCATTCTGCTTCCATCTTCAAGCATCGGAAGAAGCATATTTTGAAGCCCAATTTTGGAACCGCTAGAAGTGCTCCAGGATGCGTGAAATCGTTCACATTCAAGCCGGCCAATGTGGCAACCAGATAGGAGCCAAGTTCGGGCGTATTGCGGAGACAGCGATTTGCAGCTGGAGCGGATCAACGTGTACTACAACGAGGAGGAGGAAAATACGTCCCACGTGCCGTGCC
+
CDDDDDDDDCCDGGGGGGGGGGHGHHHHHHHHHHHHHHHHHHHHHHHHGGGGGHHHHHHHHHHHHGHHHHHHHHHHHHGHHHGGGGGGHHHHGHHHHHHHHHHHGGGGGHHHGHHHHHHHHHHHHHGGGGGGHHHHHHHHGGGGHGHHHHHHHGHGHHHHGGGGGGGGHHHGGGGGGGGGBBAEGGGGEGGGGGFFFFFFFFFFFFFFFFFFFFFFFFFFFFFFFFFFFFFFFFFFFFFFFFFFFFFFFF
@M03558:539:GW210131Amp:1:2105:12367:16668 1:N:0:TGCAGCTA+ACTACGGA
GGAACGCGGACGTGATTTGGAACCATTCTGCTTCCATCTCCAAGCATCGGAAGAAGCATATTCTGAAGCCCAATTTTGGAACCGCTAGAAGTGCTCCAGGATGCGTGAAATCGTTCACATTCAAGCCGGCCAATGTGGCAACCAGATAGGAGGTAATATCCGACGAGCACGGAATCGATGCCACCGGAGGAAAATACGTCCCACGTGCCGTGCTGGTCGATTTGGAACCTGGCACTATGGATTCGGTCCG
+
CCCCCBCCCCCCGGGGGGGGGGGGHHHHHFHHHHHHHHHHHHHHGHHHGGGGGHHHHHHHHHGHHGHHHHHHHHHHHHGHHHGGGGGGHHHHHHHHHHHGGGFFGGGGGHHHFFGHHHHHHHHHHHGGGGGCGHHHHHHHHHHGHGHHHHHHGAHHHHHHHGGGGGGGGHGGGGGGGGGGGGGGGGF-:9AC9FFFFFFFFFBACAAEFFFFFFFFFFFFFFFFFFFFFFFFFFFFFFFFFFFFFFFFFF
@M03558:539:GW210131Amp:1:2105:20996:16671 1:N:0:TGCAGCTA+ACTACGGA
GGAACGCGGACGTGATTTGGAACCATTCTGCTTCCATCTTCAAGCATCGGAAGAAGCATATTTTGAAGCCCAATTTTGGAACCGCTAGAAGTGCTCCAGGATGCGTGAAATCGTTCACATTCAAGCCGGCCAATGTGGCAACCAGATAGGAGCCAAGTATTGCGGAGACAGCGATTTGCAGCTGGAGCGGATCAAGGAGGAAAATACGTCCCACGTGCCGTGCTGGTCGATTTGGAACCTGGCACTATGG
+
BCCCCCCDDCCCGGGGGGGGGGHGHHHHHHHHHHHHHHHHGHHHHHHHGGGGGHHHHHHHHHHHHGHHHHHHHHHHHHGHHHGGGGGGHHHHHHHHHHHHHHHHGGGGGHHHGGHHHHHHHHHHHHGGGGGGHHHHHHHHHHHGHHHFHHHHHGHHHHHHHHHGGGGGGHHHGGHHGGGHGGGGBF.CCBGFGGGF<FFFFFFFFFFFFFFFFFFEFFFFDFFEFFFFF;FFFBFFFFFFFFFFFFFFFF
@M03558:539:GW210131Amp:1:2105:8491:16672 1:N:0:TGCAGCTA+ACTACGGA
GGAACGCGGACGTGATTTGGAACCATTCTGCTTCCATCTTCAAGCATCGGAAGAAGCATATTTTGAAGCCCAATTTTGGAACCGCTAGAAGTGCTCCAGGATGCGTGAAATCGTTCACATTCAAGCCGGCCAATGTGGCAACCAGATAGGAGCCAAGTATTGCGGAGACAGCGATTTGCAGCTGGAGCGGATCAACGTGTACTACAACGAGGCTACGGCGGGACCGTTTGGACAGCTGTTCCGGCCGGGT
+
BBBBAAADDBBDEEGGGGFGGGHFHFFHHFCDGGGFGHHFHHHGHHHHGGGEEEGHEHHHHGHHGFHGHHHHHHHHFGGFFFGGGGGFHHHHGFFFHHHFHHHFGEEEGHHHGGHHGHHHHHHHHGGG/B@CGHHHGHGHFCHGFHHHGFHHEFHGHHHGHFHGCCC-EHFCC@GGGGGFGGGGGGGGGG?AGGGGFEABFFFFFFFFFFDFFFFFDFFFFC9-A-.99../;9.:;/9BBF.--9-9-;
@M03558:539:GW210131Amp:1:2105:25855:16695 1:N:0:TGCAGCTA+ACTACGGA
GGAACGCGGACGTGATTTGGAACCATTCTGCTTCCATCTTCAAGCATCGGAAGAAGCATATTTTGAAGCCCAATTTTGGAACCGCTAGAAGTGCTCCAGGATGCGTGAAATCGTTCACATTCAAGCCGGCCAATGTGGCAACCAGATAGGAGCCAAGTTCGGGAGGTAATATCCGACGAGCACGGAATCGATGCGTATTGCGGAGACAGCGATTTGCAGCTGGAGCGGATCAACGCGTACTACAACGAGG
+
BBBBBBBBBBBDEGGGGGGGGGHGHHHHHHHHHHHFHHHHHHFHGHHHGGGGGHHHHHHHHHHHGGHHHHHHHHHHHHGHHHGGGFGGHHHHHHHHHHHGHHHHGEGGGHHHAHHHGGHHHHHHHHGGGGGGHHHHHEEHHHHGG0GHHHHHHGFHHHHHGGGCFCEHHHHHHHFGFGGGGGGGF@EGGFFEFGGFDDFFFFFFFFFFFFFFFFFFFFFFFFFFFFFD>FFFFFFFDFFFFFFFFFFEFD
@M03558:539:GW210131Amp:1:2105:20959:16720 1:N:0:TGCAGCTA+ACTACGGA
GGAACGCGGACGTGATTTGGAACCATTCTGCTTCCATCTTCAAGCATCGGAAGAAGCATATTTTGAAGCCCAATTTTGGAACCGCTAGAAGTGCTCCAGGATGCGTGAAATCGTTCACATTCAAGCCGGCCAATGTGGCAACCAGATAGGAGCCAAGGAAGCCAAGGGAGGTAATATCCGACGAGCACGGAATCGATGCCACCGTTATTGCGGAGACAGCGATTTGCAGCTGGAGCGGATCAACGTGTAC
+
CCCCCCCCCCBCGGGGGGGGGGHGHHGHHHHHHHHHHHHHHHHHHHHHGGGGGHHHHHHHHHHHHGHHHHHHGHHHHHGHHHGGGGGGHHHHHHHHHHHHHHHHGGGGGHHHGGHHHHHHHHHHHHGGGGGGHHHHHHHHHHHGHHHFHHHHHGHHHGHHHHHHHHGGHGGFHHHHHHHGGGGGGGGGGGGGGGGGGGFFFFFFFFFFFFFFFFFFFFFFFFFFFFFFFFFFFFFFFFFFFFFFDEFFFF
@M03558:539:GW210131Amp:1:2105:21998:16751 1:N:0:TGCAGCTA+ACTACGGA
GGAACGCGGACGTGATTTGGAACCATTCTGCTTCCATCTTCAAGCATCGGAAGAAGCATATTTTGAAGCCCAATTTTGGAACCGCTAGAGGTGCTCCAGGATGCGTGAAATCGTTCACATTCAAGCCGGCCAATGTGGCAACCAGATAGGAGCCAAGTTCTGTACGTAATACGTACAAGTAATACGCCAATACGGAGGAAAATACGTCCCACGTGCCGTGCTGGTCGATTTGGAACCTGGCACTATGGAT
+
CCCCCCCCCCCCGGGGGGGGGGHGHHHHHHHHHHHHHHHHHHHHHHHHGGGGGHHHHHHHHHHHHGHHFGHHHHHHHHGHHGGGGGGGHHHHHHHHHHHHHGHHGFGGGHHHFGHHHHHHHHHHHHGGGGGGHHHHHHHHGFFFHHHHHHHHHGHHHHHHHHHHHHHHHGHHHHHHGHHHHHHHHHGGGGGGGGGGGGGGGGGGGGFGGGFFFFFFFFDCFF0;;FDBEFFFFFFFFFFFFFFFEFFFFF
@M03558:539:GW210131Amp:1:2105:22186:16776 1:N:0:TGCAGCTA+ACTACGGA
GGAACGCGGACGTGATTTGGAACCATTCTGCTTCCATCTTCAAGCATCGGAAGAAGCATATTTTGAAGCCCAATTTTGGAACCGCTAGAAGTGCTCCAGGATGCGTGAAATCGTTCACATTCAAGCCGGCCAATGTGGCAACCAGATAGGAGCCAAGTTCTAGGGCGTATTGCGGAGACAGCGATTTGCAGCTGGAGCGGATCAACGTGTACTACAACGAGGCTACCGAGCGGGACCGTTTGGACAGCTG
+
CBCCCDDDCDCCGGGGGGGGGGHGHHHHHHHHHHHHHHHHHHHHHHHHGGGGGHHHHHHHHHHHHGHHHHHHHHHHHHGHHHGGGGGGHHHHHHHHHHHHHHHHGGGGGHHHGGHHHHHHHHHHHHGGGGGGHHHHHHHHHHHGHGHBGGHHHGHHHHHHHHHHGHGGGGHHHGGGGGGGGGGGGGGGGFGGGGGGGGGFFFFFFFFF9BFFFFFFFFFFFFFEFFFFFCDFFFFFDFFFFDFFFFFFFF
@M03558:539:GW210131Amp:1:2105:22687:16779 1:N:0:TGCAGCTA+ACTACGGA
GGAACGCGGACGTGATTTGGAACCATTCTGCTTCCATCTTCAAGCATCGGAAGAAGCATATTTTGAAGCCCAATTTTGGAACCGCTAGAAGTGCTCCAGGATGCGTGAAATCGTTCACATTCAAGCCGGCCAATGTGGCAACCAGATAGGAGCCAAGTTCGTATTGCGGAGACAGCGATTTGCAGCTGGAGCGGATCAACGTGTACTACAACGAGGCTAACGGAGGACGGAGGAAATAGCGGGAGGAA
+
BABBCCCCCCCCGGGGGGGGGGHGHHHHHHHHHHHHHHHHHHHHHHHHGGGGGHHHHHHHHHHHHGHHGHHGHHHHHHGHHHGGGGGGHHGHHHHHHHHHHHFHGGGGGHHHDFHHHHHHHHHHHHGGGGGGHHHHGHGFHHHGHHHFGGFHFGHHHHHHGGHHHHHGGGGGGHHHGGGGGFFFBFGGGFGGGGGCFFFFFFFFFFFFFFFFFFFFFFFFFF-.ADDFFAAFFFFFFFFFFFFF@-.;
@M03558:539:GW210131Amp:1:2105:19272:16802 1:N:0:TGCAGCTA+ACTACGGA
GGAACGCGGACGTGATTTGGAACCATTCTGCTTCCATCTTCAAGCATCGGAAGAAGCATATTTTGAAGCCCAATTTTGGAACCGCTAGAAGTGCTCCAGGATGCGTGAAATCGTTCACATTCAAGCCGGCCAATGTGGCAACCAGATAGGAGCCAAGTTCCCTTGCCAAGGAAAATACGTTACAAGGAAAAGAAGTTACAAGAAGTAACTTGCCAAGGAAAATACGTCCCACGTGCCGTGCTGGTCGATT
+
BCCDCCCDCCCDGGGGGGGGGGHGHHHHHHHHHHHHHHHHHHHHHHHHGGGGGHHHHHHHHHHHHGHHHHHHHHHHHHGHHHGGGGGGHHHHHHHHHHHHHHHHGGGGGHHHGHHHHHHHHHHHHHGGGGGGHHHHHHHHGGGGHHHHHFHHHGHHHHHHHHHHHHHHHHGHHHHHHHHHHGGHHHHHFFBBAFGFGGGGGGFFGFFGGGGGHGGGGGGGGGFFFFFFFFFFFFFFFFFFFFFFFEDBFF
@M03558:539:GW210131Amp:1:2105:16358:16802 1:N:0:TGCAGCTA+ACTACGGA
GGAACGCGGACGTGATTGGAACCATTCTGCTTCCATCTTCAAGCATCGGAAGAAGCATATTTTGAAGCCCAATTTTGGAACCGCTAGAAGTGCTCCAGGATGCGTGAAATCGTTCACATTCAAGCCGGCCAATGTGGCAACCAGATAGGAGCGGGCGTATTGCGGAGACAGCGATTTGCGGCTGGAGCGGATCAACGTGTACTACAACGAGGCTACTACAACGACGGAGGAAAATACGTCCCACGTGCCG
+
B@BBBBBBBBBBGGGGGFGGGGGHHHHHHHHHHHHHHHHHHHHHGHHGEACFHHHGHHHHHHHFGHHHHHHHHHHHFFHHHGGGGGEHHHHHHHHHHHHHHHHGEGGGHHHFHHHHHHHHHHHHHGGGGGGHHHHHHHHHHHGHHHHHHHHH<-=AD@DGHHHDABGGGGGGGBGGGGGGFFCFAFFFFCFDFEFFFFFFFFFFFFFFFFFFFFFFFFFFFFFFFFFDFF?FFFFFFEFFFFFFFEEEFC
@M03558:539:GW210131Amp:1:2105:18177:16805 1:N:0:TGCAGCTA+ACTACGGA
GGAACGCGGACGTGATTTGGAACCATTCTGCTTCCATCTTCAAGCATCGGAAGAAGCATATTTTGAAGCCCAATTTTGGAACCGCTAGAAGTGCTCCAGGATGCGTGAAATCGTTCACATTCAAGCCGGCCAATGTGGCAACCAGATAGGAGCCATTGTATTGCGGAGACAGCGATTTGCAGCTGGAGCGGATCAACGTGTACTACAACGAGGCTACGAGCGGGACCGTTTGGACAGCTGTTCCGGCCGG
+
CDDDDDDDDDCCGGGGGGGGGGHGHHHHHHHHHHHHHHHHHHHHHHHHGGGGGHHHHHHHHHHHHGHHHHHHHHHHHHGHHHGGGGGGHHHHHHHHHHHHHHHHGGGGGHHHFHHHHHHHHHHHHHGGGGGGHHHHHHHHHHHGHHHHHFHHGGHHHHHHHHHGFGECGGHHHGGHHGGGGGGGF:CFFGGGGGFGGGEFFFFFFHFFFDFFFDFFFFD?FFFFFFFFFFFFEFFFFFF0<FFFFFFFFF
@M03558:539:GW210131Amp:1:2105:9275:16847 1:N:0:TGCAGCTA+ACTACGGA
GGAACGCGGACGTGATTTGGAACCATTCTGCTTCCATCTTCAAGCATCGGAAGAAGCATATTTTGAAGCCCAATTTTGGAACCGCTAGAAGTGCTCCAGGATGCGTGAAATCGTTCACATTCAAGCCGGCCAATGTGGCAACCAGATAGGAGCCAAGTTCCGGAGGAAAATACGTCCCACGTGCCGTGCTGGTCGATTTGGAACCTGGCACTATGGATTCGGTCCGAGCGGGACCGTTTGGACAGCTGTT
+
CCCDCDDCDBCCGGGGGGGGGGHGHHHHHHHHHHHHHHHHHHHHHHHHGGGGGHHGHHHHHHHHHGHHHHHHHHHHHHGHHHGGGGGGHHHHHHHHHHHHHHHHGGGGGHHHGHHHGHHHHHHHHHGGGGGGHHHHHHHF?FFGHHHHHHHHHGHHHFHHHGGGGGGHHHHHHHHHGGHGGGFGGGGGGGGGGGGGGHGHGGGFFFFFFFFFFFFFFFFFFFFFFFFFFFFFFFFFFFFAEBFFFFFFFF
@M03558:539:GW210131Amp:1:2105:8554:16909 1:N:0:TGCAGCTA+ACTACGGA
GGAACGCGGACGTGATTTGGAACCATTCTGCTTCCATCTTCAAGCATCGGAAGAAGCATATTTTGAAGCCCAATTTTGGAACCGCTAGAAGTGCTCCAGGATGCGTGAAATCGTTCACATTCAAGCCGGCCAATGTGGCAACCAGATAGGAGCCAAGGCGTATTGCGGAGACAGCGATTTGCAGCTGGAGCGGATCAACGTGTACTACAACGGAGGAAGATACGTCCCACGTGCCGTGCTGGTCGATTTG
+
CCCCCCCCCCCCFEGGGGGGGGHGHHHHHHHHHHHHHHHHHHHHHHHHGGGGGHHHHHHHHHHHHGHHHHHHHHHHHHGHHHGGGGGGHHHHHHHHHHHHHGHHGEGGGHHHGHHHHHHHHHHHHHGGGGGGHHHHHHHHHHHGHHHHHHHHHGHHHGHGEGGHHHGGGGGGHHGGGGGGGGGGGGGGEFGGGGFFFFFFFFFFFFFFFFFFFFFCFFFFFFFFFFFFFFFEFFFFFFFFFFFFFDFFFF
@M03558:539:GW210131Amp:1:2105:16042:16912 1:N:0:TGCAGCTA+ACTACGGA
GGAACGCGGACGTGATTTGGAACCATTCTGCTTCCATCTTCAAGCATCGGAAGAAGCATATTTTGAAGCCCAATTTTGGAACCGCTAGAAGTGCTCCAGGATGCGTGAAATCGTTCACATTCAAGCCGGCCAATGTGGCAACCGGAGGAAAATACGTCCCACGTGCCGTGCTGGCCGATTTGGAACCTGGCACTATGGATTCGGGAGCGGGACCGTTTGGACAGCTGTTCCGGCCGGATAATTTTGTGTT
+
BBCCCCCCCCCCGGGGGGGGGGHGHHHHHHHHHHHHHHHHHHHHHHHHGGGGGHHHHHHHHHHHHGHHHHHHHHHHHHGHHHGGGGGGHHHHHHHHHHHHHHHHGGGGGHHHFFHHHHHHHHHHHHGGGGGGHHHHHHHHHHHGGGGGGCGHHHHHHHGGHHGHHHHGGGGGGGGGGGGGGGFFFGGGGFGGGGFGFFFFFFFFFFFFFFFFFFFFFFFEFFFEEFFFFFFFBFFFFFFFFFFFFFFFFF
@M03558:539:GW210131Amp:1:2105:5621:16914 1:N:0:TGCAGCTA+ACTACGGA
GGAACGCGGACGTGATTTGGAACCATTCTGCTCCCATCTTCAAGCATCGGAAGAAGCATATTTTGAAGTCCAATTTTGGAACCGCTAGAAGTGCTCCAGGATGCGTGAAATCGTTCACATTCAAGCCGGCCAATGTGGCGACCAGATAGGAGCCAAGTTCGGGCGTATTGCGGAGACAGCGATTTGCAGCTGGAGCGGATCAACGTGTACTACAACGGAGGAAAATACGTCCCACGTGCCGTGCTGGTCG
+
BCCCCDBBCCCCGGGGGGGGGGHGHHHHHHHHHHGHHGHHHGHHHHHHGGGGGHHHHHHHHHHHHGHHHHHHHHHHHHGHHHGGGGGGHHHHHHHHHHHHHHHHGGGGGHHHEFGHHHHHHHHHHHGGGGGGHHHHHHHGGGGGHHHHHHHHHGHHHHHHGGGGGGGGGGGGGGGGGGGGGAFGGGHFFFFFFFFFFFFFFFFFFFFFFHFFFFFFFFFFFFFFFFFFFFFFFFFFFFFFFFFFFFFFFF
@M03558:539:GW210131Amp:1:2105:25600:16943 1:N:0:TGCAGCTA+ACTACGGA
GGAACGCGGACGTGATTTGGAACCATTCTGCTTCCATCTTCAAGCATCGGAAGAAGCATATTTTGAAGCCCAATTTTGGAACCGCTAGAAGTGCTCCAGGATGCGTGAAATCGTTCACATTCAAGCCGGCCAATGTGGCAACCAGATAGGAGCCATTGCGGAGACAGCGATTTGCAGCTGGAGCGGATCAACGTGTACTACGGAGGAAAATACGTCCCACGTGCCGTGCTGGTCGATTTGGAACCTGGC
+
CCCC@BCCCBCBFGGGGGGGGGGGHHHHHHHHHHHHHHHHHHHHHHHHGGGGGGHBHHHHHHHHHGHHHHHHHHHHHHFFHHGGGGGGHHHHGHHHHHHHHHHHGEFGGHHHGHHHHHGHHHHHHGGGGGGGHHHHHHHHGHFGHCHHHBFHHGHHHHGDFDCGGHHHGGHHEHHHGGGGFFGGGGDGFGFFDGGGFFFFFFFFFFFFFFFFFFFFEFFFFFFFFF.:DEFFFFF=EFFFFFFFFFFFF
@M03558:539:GW210131Amp:1:2105:21960:16958 1:N:0:TGCAGCTA+ACTACGGA
GGAACGCGGACGTGATTTGGAACCATTCTGCTTCCATCTTCAAGCATCGGAAGAAGCATATTTTGAAGCCCAATTTTGGAACCGCTAGAAGTGCTCCAGGATGCGTGAAATCGTTCACATTCAAGCCGGCCAATGTGGCAACCAGATAGGAGCCAAGTATTGTGGAGACAGCGATTTGCAGCTGGAGCGGATCAACGTGTACTACAACGAGGCTACCCGGAGGAAAATACGTCCCACGTGCCGTGCTGGT
+
B@ABBBBBBBBBGGGGGGGGGGHGHHHHHGGHFHHHHHHHHHHGHHHHGGDFGHGHHHGFFHHHHGHHHHHHHHHHHFCHFHGGGGGGHHHHHGGHHHHHHHHHGGGFGHFHB?FGFGHHHHHHHHGGGGGGHHGHHHHHHHHGEFHGFFGHFGHHHDHHGHHHCFHHGFHHGCGHGHHEHHGHBF.9BBCDGGFGGCE9FGGGGGFFAEFFFFFFFFDDA=-.;FFFFFFFFFFF?;.;AFFFDDFFF9
@M03558:539:GW210131Amp:1:2105:26004:17003 1:N:0:TGCAGCTA+ACTACGGA
GGAACGCGGACGTGATTTGGAACCATTCTGCTTCCATCTTCAAGCATCGGAAGAAGCATATTTTGAAGCCCAATTTTGGAACCGCTAGAGGTGCCCCAGGATGCGTGAAATCGTTCACATTCAAGCCGGCCAATGTGGCAACCAGATAGGAGCCAAGTTCTCGGAGGAAAATACGTCCCACGTGCCGTGCTGGTCGATTTGGAACCTGGCACTATGGATTCGGTCCGAGCGGGACCGTTTGGACAGCTGT
+
CCCCCCBBBBDBGGGGGGGGGGHGHHHHHHHHHHHHHHHHHHHHHHHHGGGGGHHHHHHHHHHHHGHHHHHHHHHHHHGHHHGGGGGGGHHHHHHHGGGGHHHHGGGGGHHHDHHHHHHHHHHHHHGGGGGGHHHHH1GHFGHCG0GFHHHHHGHHHHHHHHGGGGGGHGHHHHHHHGGGGGCFGGGGGGGGGGGDGGGGFFFFFFFFFFFFFFFFFFFFFFFFFFFFFFFFFFFFFFDFFFFFBAFFFF
@M03558:539:GW210131Amp:1:2105:17113:17019 1:N:0:TGCAGCTA+ACTACGGA
GGAACGCGGACGTGATTTGGAACCATTCTGCTTCCATCTTCAAGCATCGGAAGAAGCATATTTTGAAGCCCAATTTTGGAACCGCTAGAAGTGCTCCAGGATGCGTGAAATCGTTCACATTCAAGCCGGCCAATGTGGCAACCAGATAGGAGCCAAGTATTGCGGAGACAGCGATTTGCAGCTGGAGCGGATCAACGTGTACTACAACGAGGCTAATACGTCCCACGTGCCGTGCTGGTCGATTTGGAAC
+
AA?A3AADBDBDGGGFGGFGGBFEGGHCG55F55BD5B5GFBFFHHHCA?AFDGFHH3FFFGBGFEFFG1?1FGHFGF?3B3C//>/1@GGFFFHHGGHEGCGEGGGGE?GHGCGHCHDGFGHGDG/>//>CFFGFHFAFC/FFGAFDG0<FAC</C=DBHHB.-=:@AGFH?DEEABF0BFFBCFFFB-@-9.09EFFBBF//9///-A.--;FFFFF.::.DFF@.;.9-9@AEFB99@BEBE/9BB/
@M03558:539:GW210131Amp:1:2105:2546:17032 1:N:0:TGCAGCTA+ACTACGGA
GGAACGCGGACGTGATTTGGAACCATTCTGCTTCCATCTTCAAGCATCGGAAGAAGCATATTTTGAAGCCCAATTTTGGAACCGCTAGAAGTGCTCCAGGATGCGTGAAATCGTTCACATTCAAGCCGGCCAATGTAATAGGAGGTAATATCCGACGAGCACGGAATCGGTGCCATCGATGCGTATTGCGGAGACAGCGATTTGCAGCTGGAGCGGATCAACGTGTACTACAACGAGGCTACCGTTTGG
+
BBBABBBBBBBBGGGGGGGGGGHGHHHHHHHHHHHHHHHHHGHHHHHHGGGGGHHGHHHHHHHHHGHHHHHFHHHHHHGHHHGGGGGGHHHGHHHHHHGHHHHHGGGGGHHH/FFHHHHHHHHHHHGG/>ACGHHGHFHHHHHHG<FFHFHHEEGGGGGGGHGG-CEFHGGGGGGGGGGGF.BEDGGGBDGGGFFFBAC>AAFFFFFFFFBFFFFFF;AFFFF9AFFFFFFFFFF?DFFFFFFFEDFFF
@M03558:539:GW210131Amp:1:2105:3242:17035 1:N:0:TGCAGCTA+ACTACGGA
GGAACGCGGACGTGATTTGGAACCATTCTGCTTCCATCTTCAAGCATCGGAAGAAGCATATTTTGAAGCCCAATTTTGGAACCGCTAGAAGTGCTCCAGGATGCGTGAAATCGTTCACATTCAAGCCGGCCAATGTGGCAACCAGATAGGAGCCAAGTTCGGCGTATTGCGGAGACAGCGATTTGCAGCTGGAGCGGATCAACGTGTACTACAACGGAGGAAAATACGTCCCACGTGCCGTGCTGGTCG
+
AABAAAADDBDBAEGGGGG5GEHGHGHHGHHHHHHHHHHHHHHHHHHHGGAGGHHHHHHHHHHHHGHFFHGHHHHHHHGHGHGGGGGGGHHHHHHHHHHGHHHHGGGGGHHHGHHHHHGHHHHHHHGGGGGGHHHHHHHHHHHEHGHGHHHHHGHHHHHHGGGGGGGGHHGG@BGGGGGG@GGGGGGGGGGGGGGBBBBBFFFFFFFFFFFFFFFBBFDBFFFFFFFFFFFFFFBFFFFBFBFFFEBFB
@M03558:539:GW210131Amp:1:2105:8191:17045 1:N:0:TGCAGCTA+ACTACGGA
GGAACGCGGACGTGATTTGGAACCATTCTGCTTCCATCTTCAAGCATCGGAAGAAGCATATTTTGAAGCCCAATTTTGGAACCGCTAGAAGTGCTCCAGGATGCGTGAAATCGTTCACATTCAAGCCGGCCAATGTGGCAACCAGATAGGAGCCAAGTGAGGTAATATCCGGCGAGCACGGAATCGATGCCACGATGCGTATTGCGGAGACAGCGATTTGCAGCTGGAGCGGATCAACGTGTACTACAAC
+
AAAAAAADDDD@0AFCEGB1BGGFHHHHHFH1FFAGHFGFFHHHHFHHGGCCAFGHHHHHHHHFHEGHFHEEAGHFDE@CF1FEG@E>GGDEDFEDGFGHEHB0EEEAFFHGCFGHBG2FDFHHFBC</</<CG1DFGEGCCHGFGFBDCBGEFHHF<DGFA/C<0=GDF<-A:CG?-F-?-.=FF;AFGFFG@?A-B@;-BFBFB@@@;9BFE@@FFFFFFFFFFFFFF@?@@?FFFFFFFFFFFFFFF
@M03558:539:GW210131Amp:1:2105:10168:17100 1:N:0:TGCAGCTA+ACTACGGA
GGAACGCGGACGTGATTTGGAACCATTCTGCTTCCATCTTCAAGCATCGGAAGAAGCATATTTTGAAGCCCAATTTTGGAACCGCTAGAAGTGCTCCAGGATGCGTGAAATCGTTCACATTCAAGCCGGCCAATGTGGCAACCAGATAGGAGCCAAGTTGGTAATATCCGACGAGCACGGAATCGATGCCACCGGCGTATTGCGGAGACAGCGATTTGCAGCTGGAGCGGATCAACGTGTACTACAACGG
+
CCCCBCCCCCCCGGGGGGGGGGHGHHHHHHHHHHHHHHHHHHHHHHHHGGGGGHHHHHHHHHHHHGHHGHHHHHHHHHGHHHGGGGGGHHHHHHHHHHHHHHHHGGGGGHHHGHHHHHHHHHHHHHGGGGGGHHHHGGHHHHHGHHGHHGHHHGHGHHHHHGHHFHHHHGGGGGGGGGGGGGGGGGGGGGFGGGGGFFAFFFFFFFFFFFFFFFFFFFFFFFFFFFFFFFFFFFFFFFFFFFFFFFFFFF
@M03558:539:GW210131Amp:1:2105:8401:17114 1:N:0:TGCAGCTA+ACTACGGA
GGAACGCGGACGTGATTTGGAACCATTCTGCTTCCATCTTCAAGCATCGGAAGAAGCATATTTTGAAGCCCAATTTTGGAACCGCTAGAAGTGCTCCAGGATGCGTGAAATCGTTCACATTCAAGCCGGCCAATGTGGCAACCAGATAGGAGCCAAGTTCTGGGCGTATTGCGGAGACAGCGATTTGCAGCTGGAGCGGATCAACGTGTACTACAACGAGGCTACGAGCGGGACCGTTTGGACAGCTGTT
+
AAAAAAB@A2@AEGGFGGGFFFGFHHHHHHHFGHHGFGHEGHHHHHHFGG?1EAGHHHHGHHHDECGFHAGHFFGHHHGGHHGGCEGEHGGHHHHDEGFFG3FGGEAGGHHHG?FGHHHHHHHHHHGG?DDGCCCGBDAGGGGFEGHHGCGHHGC/C=DHHDBGGGC@EGCGGCCGGGGBA-AAEEBFEBFFF/.FFA9-;9AFFDAEFFFFFFFFFFE.-@AFFFFDFFAAD;DFAFF;ABB/9EFF/B
@M03558:539:GW210131Amp:1:2105:27481:17118 1:N:0:TGCAGCTA+ACTACGGA
GGAACGCGGACGTGATTTGGAACCATTCTGCTTCCATCTTCAAGCATCGGAAGAAGCATATTTTGAAGCCCAATTTTGGAACCGCTAGAAGTGCTCCAGGATGCGTGAAATCGTTCACATTCAAGCCGGCCAATGTGGCAACCAGATAGGAGCCAAGTTCGGGCGTATTGCGGAGACAGCGATTTGCAGCTGGAGCGGATCAACGTGTACTACAACGGAGGAAAATACGTCCCACGTGCCGTGCTGGTCG
+
BBABBB@BB@2AEFEGFGGFBFGCF3A5FHCFFHFHGHGGGFFFGHHHGGGGFHECGB5ADF@GFFGHHGF1FGGFHGGHFFGGGGC1333FGFHGHFE?GG?GEGEEFHHHDHA?GFHBHHHHFFFGGGGGHHF1G1/?F?GFEH11D01FF.0CC0<0<@.CC-;CGG0A9?B@G/CAB@AE.BFFBFGGFFFF;?B?;FFE.;A9FBBFFFFFB?D??FFFFFFFFBAFFFEBFFFEBFBFFFFFF?
@M03558:539:GW210131Amp:1:2105:16714:17129 1:N:0:TGCAGCTA+ACTACGGA
GGAACGCGGACGTGATTTGGAACCATTCTGCTTCCATCTTCAAGCATCGGAAGAAGCATATTTTGAAGCCCAATTTTGGAACCGCTAGAAGTGCCCCAGGATGCGTGAAATCGTTCACATTCAAGCCGGCCAATGTGGCAACCAGATAGGAGCCAAGTTCTCGGAGGAAAATACGTCCCACGTGCCGTGCTGGTCGATTTGGAACCTGGCACTATGGATTCGGTCCGAGCGGGACCGTTTGGACAGCTGT
+
BCCCCCCCCCCCGGGGGGGGGGHGHHHHHHHHHHHHHHHHHHHHHHHHGGGGGHHHHHHHHHHHHGHHHHHHHHHHHHGHHHGGGGGGHHHHHHHHGGGGHHGHGGGGGHHHDGHHHHHHHHHHHHGGGGGGHHHHHHHHGHGFHHHHHHHHHGHHHHHHHHGGEFGGHHHHHHHHHGGGGG:EGGGGGGGGGGGGFGGGGGFFFFFFFFFFFFFFFFFFFFFEFFFFFFFFFFFFFFFFFFFFFFFFFF
@M03558:539:GW210131Amp:1:2105:3387:17141 1:N:0:TGCAGCTA+ACTACGGA
GGAACGCGGACGTGATTTGGAACCATTCTGCTTCCATCTTCAAGCATCGGAAGAAGCATATTTTGAAGCCCAATTTTGGAACCGCTAGAAGTGCTCCAGGATGCGTGAAATCGTTCACATTCAAGCCGGCCAATGTGGCAACCAGATAGGAGGCGTATTGCGGAGACAGCGATTTGCAGCTGGAGCGGGTCAACGTGTACTACAACGAGGCTCGGAGGAAAATACGCCCCACGGGCCGTTCTGGCCGATT
+
AAAAABCCCCCCGGGGGGGGGGHGHHHHHHHHHHHHHHHHHHHHHHHHGGGGGHHHHHHHHHHHGGHHHHHHHHHHHHGGHHGGGGGGGHHHHHHHHHHHHHHHGGGGGHHHGHHHHHHHHHHHDGCC<C/@CGFFG1FGFHHCC0<<G>1F<E@C-</0<:;-;-;//;;-;EE0C009//9;9::?-9;A/B.:.:/9//;9/;-.;@>.:>9.C;9FB/B/;9;DFF.A---;@--.:9B//9--;A
@M03558:539:GW210131Amp:1:2105:5339:17166 1:N:0:TGCAGCTA+ACTACGGA
GGAACGCGGACGTGATTTGGAACCATTCTGCTTCCATCTTCAAGCATCGGAAGAAGCATATTTTGAAGCCCAATTTTGGAACCGCTAGAAGTGCTCCAGGATGCGTGAAATCGTTCACATTCAAGCCGGCCAATGTGGCAACCAGATAGGAGCCAAGGAGGGCGTATTGCGGAGACAGCGATTTGCAGCTGGAGCGGATCAACGTGTACTGCAACGAGGCTACGTCCCACGTGCCGTGCTGGTCGATTTG
+
CCCCCCCCCCCCGGGGGGGGGGHGHHHHHHHHHHHHHHHHHHHHHHHHGGGGGHHHHHHHHHHHHGHHHHHHHHHHHHGHHHGGGGGGHHHHHHHGHHHHHGHHGFGGGHHHGHHHHHHHHHHHHHGGGGGGHHHHHHHHGHHGHHHHHHHHGGHHHGHHGGGGGCGHHHGGGGGGGGGGGGGGGGGGGGGGGGGFFFFFFFFFEFFFFFFFFFFFFFFFFFFFFFFFFFFFFFFFFFFFFFFFFCFFFF
@M03558:539:GW210131Amp:1:2105:24194:17192 1:N:0:TGCAGCTA+ACTACGGA
GGAACGCGGACGTGATTTGGAACCATTCTGCTTCCATCTTCAAGCATCGGAAGAAGCATATTTTGAAGCCCAATTTTGGAACCGCTAGAAGTGCTCCAGGATGCGTGAAATCGTTCACATTCAAGCCGGCCAATGTGGCAACCAGATAGGAGCCAAGTTAGGCGTATTGCGGAGACAGCGATTTGCAGCTGGAGCGGATCAACGCGTACTACAACGAGGCTACGAAAATACGCCCCACGTGCCGTGCTGG
+
BBBBBABBBBBBGGGGGGGGGGHGHHHHHHHHHHHHHHHHHHHHHHHHGGGGGHHHHHHHHHHHFGHHHGHHHGHHHHGHGHGGGGGGHHHHHHHHHHHHHHHHGGGGGHHH/GGHHHHHHHHHFHGGC@DFFHHHHFHHGHCFG0GHDCHHHGFG.DGHHHH?EGGHHFGGCGGGGGGGAGFFFGFFFFGFF.FDFFFFFFFFFFFFFFFFFFFFFFACFFFFFFFFFFFFFFFCFFF9AEF=:B?EBF
@M03558:539:GW210131Amp:1:2105:8987:17271 1:N:0:TGCAGCTA+ACTACGGA
GGAACGCGGACGTGATTTGGAACCATTCTGCTTCCACCTTCAAGCATCGGAAGAAGCATATTTTGAAGCCCAATTTTGGAACCGCTAGAAGTGCTCCAGGATGCGTGAAATCGTCCACATTCAAGCCGGCCAATGTGGCAACCAGATAGGAGCCAAGTTCGGGCGTATTGCGGAGACAGCGATTTGCAGCTGGAGCGGATCAACGTGTACTACAACGAGGAAAATACGTCCCACGTGCCGTGCTGGTCG
+
BBCCCDCDDDDDGGGGGGGGGGHGHHHHHHHHHHHHHHHHHHHHHHHHGGGGGHHHHHHHHHHHHGHHHHHGHHHHHHGHHHGGGGGGHHHHHHHHHHHGHHHHGGGGGHHHGHHGGHHHHHHHHHGGGGGGHHHHHGHGHHHGHHHHHHHHHGHFHHHHGGGGGGGGHHHGGGGCGGGGGGGGGGGGGGGFFFFFFFCFFFFFFFFFFFFFFFFFFFFAFFFFFFFEFFFFFFFFFFFFFFFFFFFFF
@M03558:539:GW210131Amp:1:2105:12699:17305 1:N:0:TGCAGCTA+ACTACGGA
GGAACGCGGACGTGATTTGGAACCATTCTGCTTCCATCTTCAAGCATCGGAAGAAGCATATTTTGAAGCCCAATTTTGGAACCGCTAGAAGTGCTCCAGGATGCGTGAAATCGTTCACATTCAAGCCGGCCAATGTGGCAACCAGATAGGAGCCAAGTTCATGTATTGCGGAGACAGCGATTTGCAGCTGGAGCGGATCAACGTGTACTACAACGAGCGGGACCGTTTGGACAGCTGTTCCGGCCGGAT
+
ABABBABBBBDDGGGCGGFGGGHGHHHHHHHHFGHFDFFHHHHGHHHHAEAAEHFHHFFHHHHHHGHFH1FG1GEGBHGHHHGGGGGDBG3??FD4GHHHHFFGFEEEEHFHAGHHHDFHGFHFDGGCBDGCGHG11?GCHFGGG0<=10F0<<0/<<D0GDD<DGG0<EC@C?ECGGGGEAFGGFFG/CFG.:9??B?F/BA9.FFFFBFFFFAF.9@=@BFA=ADE.9;999AFFFFFFFCAFFFDD
@M03558:539:GW210131Amp:1:2105:16311:17324 1:N:0:TGCAGCTA+ACTACGGA
GGAACGCGGACGTGATTTGGAACCATTCTGCTTCCATCTTCAAGCATCGGAAGAAGCATATTTTGAAGCCCAATTTTGGAACCGCTAGAAGTGCTCCAGGACGCGTGAAATCGTTCACATTCAAGCCGGCCAATGTGGCAACCAGATAGGAGCCAAGTTCCTCGCCAAGTAGCCTCGTTGTAGTACACGTTGATCCGCTCCAGCTGCAAATCGCTGTCTCCGCAATACGCCTCCGGCGGTGGCATCGATT
+
BCCCCBCCBBBCGGGGGGGGFGHGHHHGHHHHGHHHHHHGHHHHHHHHGGGGGHFHHHHHHHHHHGHGHHHGHHHHHHGHGHGGGGGGHGHHHHHHHHHHHHGGGCGGGHHHGGHHHHHHHHHHHHGGGGGGHHHHHHHHFGGGHHHHHHHHHGHHHHHHHHHGGGGGHHHHHHGGGGGGGGFFFGGGGGGGFGGGGGGGGFFFFFFFFFFFDFFFFFFFFFFFFFFFFFFFFFFFFFFFFFFFFFFFEF
@M03558:539:GW210131Amp:1:2105:24365:17360 1:N:0:TGCAGCTA+ACTACGGA
GGAACGCGGACGTGATTTGGAACCATTCTGCTTCCATCTTCAAGCATCGGAAGAAGCATATTTTGAAGCCCAATTTTGGAACCGCTAGAAGTGCTCCAGGATGCGTGAAATCGTTCACATTCAAGCCGGCCAATGTGGCAACCAGATAGGAGCCAAGATTGGACAGCTGTTCCGGCCGGATAATTTTGTGTTCGGTCAATCTGGCGCCGGCAACAATTGGGCCAAGGGACATTATACCGAAGGG
+
BCBCBBCCCCCCGGGGGGGGGGHGHHHHHHHHHHHHHHHHHHHHHHHHGGGGGHHHHHHHHHHHHGHHHHHHHHHHHHGHHHGGGGGGHHHHHGHHHHHHHHHHGGGGGHHHDHHHHHHHHHHHHHGGGGGGHHHHHHHHHHHGHHHHHHHHHGHHHHHHHHHHHGHHHHHHHGGGGGGGGGFFGGGGFFFGGDGGGGGGGGGFFFFFFFFFFFFFFFFFFFFFFFFDEFFFFFFFFFFF;DFF
@M03558:539:GW210131Amp:1:2105:2713:17408 1:N:0:TGCAGCTA+ACTACGGA
GGAACGCGGACGTGATTTGGAACCATTCTGCTTCCATCTTCAAGCATCGGAAGAAGCATATTTTGAAGCCCAATTTTGGAACCGCTAGAAGTGCTCCAGGATGCGTGAAATCGTTCACATTCAAGCCGGCCAATGTGGCAACCAGATAGGAGCCAAGTTCTTAATATCCGACGAGCACGGAATCGATGCCACCGTATTGCGGAGACAGCGATTTGCAGCTGGAGCGGATCAACGTGTACTACAACGAGGC
+
?AAAAA3>@DDDAEE35FGGGGHAGF555GBDFGFGFEHFGFHHGFDAE?EFGF33BFDHHHH5FF@BG??1FGEHFDE3GFGE?EE1B33BFBGGBG3FGGFHGEGGGHHH/FGGHHDHHBGHHGFG///<?GHGHD?GC?>FGGDDGGDFFGHHHGHHHHFGFHHHHFD@:@AACFBGGEEFC;CF.;BCA9;9CBFFCBBB?EBF.@BFFFFFFB/:BFFA9@;=9-ABBAE9BF//BFBF/@EF?B
@M03558:539:GW210131Amp:1:2105:6048:17477 1:N:0:TGCAGCTA+ACTACGGA
GGAACGCGGACGTGATTTGGAACCATTCTGCTTCCATCTTCAAGCATCGGAAGAAGCATATTTTGAAGCCCAATTTTGGAACCGCTAGAAGTGCTCCAGGATGCGTGAAATCGTTCACATTCAAGCCGGCCAGTGTGGCAACCAGATAGGAGCCAAGCGATTTGCAGCTGGAGCGGATCAACGTGTACTACAACGAGGCTACGGAGGAAAATACGTCCCACGTGCCGTGCTGGTCGATTTGGAACCTGGC
+
BCCCCCCCDDDBGGGGGGGGGGHGHHHHHHHHHHHHGHHHHHHHHHHHGGGGGHHHHHHHHHHHHGHHHHHHHHHHHHGHHHGGGGGGFHHHHHHHHHHHHHHHGGGGGHHHGHHHHHHHHHHHHHGGGGGGHHGHHGHGHHHGHHHHHEHHHGHHHGGGGGGHHHHHHHHHHHGGGGGGGGGGGGGGGGGGGGGGGGFFFFFFFFFFFFFFFFFFFFFFFFFFFFFFFFFFFBFFFFFFFEFFFFFFFF
@M03558:539:GW210131Amp:1:2105:9715:17517 1:N:0:TGCAGCTA+ACTACGGA
GGAACGCGGACGTGATTTGGAACCATTCTGCTTCCATCTTCAAGCATCGGAAGAAGCATATTTTGAAGCCCAATTTTGGAACCGCTAGAAGTGCTCCAGGATGCGTGAAATCGTTCACATTCAAGCCGGCCAATGTGGCAACCAGATAGGAGCCAAGTATTGCGGAGACAGCGATTTGCAGCTGGAGCGGATCAACGTGTACTACAACGAGGCACTACGAGGAAAATACGTCCCACGTGCCGTGCTGGTC
+
CBCCCCCCCCCCGGGGGGGGGGHGHHHHHHHHHHHHHHHHHHHHHHHHGGGGGHHHHHHHHHHHHGHHHHHHHHHHHHGHHHGGGGGGHHHHHHHHHHHHHHHHGGFGGHHHGHHHGHHHHHHHHHGGCGGGHHHHHGHHHHHGHGHHHGHHHGFHHHHHHHHGCGG?FFHHGGHHGGGGGGGGGGGGGG?DGGGGGFEFFFFFFFFFFFFCDFFFFFFFFFFFFFFFFFFFFFFFFFFFFFFFFFFFFF
@M03558:539:GW210131Amp:1:2105:22395:17526 1:N:0:TGCAGCTA+ACTACGGA
GGAACGCGGACGTGATTTGGAACCATTCTGCTTCCATCTTCAAGCATCGGAAGAAGCATATCTTGAAGCCCAATTTTGGAACCGCTAGAAGTGCTCCAGGATGCGTGAAATCGTTCACATTCAAGCCGGCCAATGTGGCAACCAGATAGGAGCCAAGTTCTTGGCGTATTGCGGAGACAGCGATTTGCAGCTAGAGCGGATCAACGTGTACTACAACGAGGCTAAAACGGAGGAAAATACGTCCCACGTG
+
CCCDDDDDCCCCGGGGGGGGGGHGHHHHHHHHHHHHHHHHHHHHHHHHGGGGGHHHHHHHHHHHHHHHHHHHHHHHHHGHHHGGGGGGHHHHHHHHHHHHHHHHGGGGGHHHGGHHHHHHHHHHHHGGGGGGHHHHHHHHHHHGHGHGHGHHHGHHHHHHHHHHHGGGGHHHGGGGGGGGGGCGGG0FFGGGGGGGGGGGFFFFFFEFFFFFFHFFFFFFFFFFFFFFFFFFFFFFFFFFFFFEFFFFFF
@M03558:539:GW210131Amp:1:2105:20670:17537 1:N:0:TGCAGCTA+ACTACGGA
GGAACGCGGACGTGATTTGGAACCATTCTGCTTCCATCTTCAAGCATCGGAAGAAGCATATTTTGAAGCCCAATTTTGGAACCGCTAGAAGTGCTCCAGGATGCGTGAAATCGTTCACATTCAAGCCGGCCAATGTGGCAACCAGATAGGAGCCAAGGAGGTAATATCCGACGAGCACGGAATCGATGCCACCGGCGGAGGAACGAGCGGGACCGTTTGGACAGCTGTTCCGGCCGGATAATTTTGTGTT
+
BCCCCCCCCDDBGGGGGGGGGGHGHHHHHHHHHHHHHHHHHHHHHHHHGGGGGHHHHHHGFHHHHGHHHHHHHHHHHHGHHHGGGGGGHHHHHHHHHHHGGHHHGGGGGGHHGHHHHHHHHHHHHHGGGGGGHHHHHHHHGHHGHHHGHHHHHGHHHGGGGGGHHHHHHGDGGGGGGGGGFGGGFFGFGGGGGDGGFFFCDDFFFDFFFFFFFFFFFFFEBFFFFFFFFFFFFFD;FBFFBFFFFFFFFF
@M03558:539:GW210131Amp:1:2105:26139:17543 1:N:0:TGCAGCTA+ACTACGGA
GGAACGCGGACGTGATTTGAAACCATTCTGCTTCCATCTTCAAGCATCGGAAGAAGCATATTTTGAAGCCCAATTTTGGAACCGCTAGAAGTGCTCCAGGATGCGTGAAATCGTTCACATTCAAGCCGGCCAATGTGGCAACCAGATAGGAGCCAAGTAATATCCGACGAGCACGGAATCGATGCCACCGTCCGTGCCACCGTCCAGCGTATTGCGGAGACAGCGATTTGCAGCTGGAGCGCATCAACGT
+
BBBBBBBBBBBBGGGGGGGGGGHHHHHHHHHHHHHHHHHHHHHHHHHHGGGGGHHHHHHHHHHHHGHHHHHHHHHHHHGHHHGGGGGGHHHHHHHHHHHHHHHHGEFGGHHHGHHHHHHHHHHHHHGGGGGGHHHHHHHHHHHGHHHHHHHHHGHHHHHHHHHHHGGGGGGGGHGGGGGGGGGGGGGGGGGGGGGGGGGFFFFFFFFFFFFFFFFFFFFFFFFFFFFFFFFFFFFFFFFFFFFFFFFFFF
@M03558:539:GW210131Amp:1:2105:17544:17556 1:N:0:TGCAGCTA+ACTACGGA
GGAACGCGGACGTGATTTGGAACCATTCTGCTTCCATCTTCAAGCATCGGAAGAAGCATATTTTGAAGCCCAATTTTGGAACCGCTAGAAGTGCTCCAGGATGCGTGAAATCGTTCACATTCAAGCCGGCCAATGTGGCAACCAGATAGGAGCCATAGGGGCGTATTGCGGAGACAGCGATTTGCAGCTGGAGCGGATCAACGTGTACTACAACGAGCGGGACCGTTTGGACAGCTGTTCCGGCCGGAT
+
CCCCCCCCCCCCGGGGGGGGGGHGHHHHHHHHHHHHHHHHHHHHHHHHGGGGGHHHHHHHHHHHHGHHHHHHHHHHHHGHHHGGGGGGHHHHHHHHHHHHHHGHGGGGGHHHFGHHHHHHHHHHHHGGGGGGHHHHHHHHHHHGHHHHHFHHFGHGGHHGGGGCCFHHHGGGGGGFGGGGGGGGGGGGGGFFFB>FFFFFFFFFFFFFFFFFFFFFBFFFFFFFFFFFDAFFFEFFFFFFFF;FFFF-D
@M03558:539:GW210131Amp:1:2105:12634:17569 1:N:0:TGCAGCTA+ACTACGGA
GGAACGCGGACGTGATTTGGAACCATTCTGCTTCCATCTTCAAGCATCGGAAGAAGCATATTTTGAAGCCCAATTTTGGAACCGCTAGAAGTGCTCCAGGATGCGTGAAATCGCTCACATTCAAGCCGGCCAATGTGGCAACCGGATAGGGCGTATTGCGGAGACAGCGATTTGCAGCTGGAGCGGATCAACGTGTACTACAACGAGGCGAGCGGGACCGTTTGGACAGCTGTTCCGGCCGGATAATTTT
+
BBBBBBBBBBBBGGGGGGGGGGHEHHHHHHHHGHHHHGHFFHHFHHHHGGGEGFHHHHFGHHHFHGGGHHHHHGHHHFGHHFGGGGGGFHHGHHHFHHGHHGFGGGGEGGHGGGHHGHHHHHHHHHGGGGGGHHHHHHHHHHHGDGGGGHHGGACAHHHGGGGGGGGGGGGGGGFGGGGGGFGGGGACCFFFFEFFFFFFFFFFFF?BFFFFFFFFFFFFFFFFFFFBFFFFFFFFFFFFFFCFBFFFFF
@M03558:539:GW210131Amp:1:2105:9362:17583 1:N:0:TGCAGCTA+ACTACGGA
GGAACGCGGACGTGATTTGGAACCATTCTGCTTCCATCTTCAAGCATCGGAAGAAGCATATTTTGAAGCCCAATTTTGGAACCGCTAGAAGTGCTCCAGGATGCGTGAAATCGTTCACATTCAAGCCGGCCAATGTGGCAACCAGATAGGAGCCAAGCTGCGATTTGCAGCTGGAGCGGATCAACGTGTACTACAACCGGAGGAAAATACGTCCCACGTGCCGTGCTGGTCGATTTGGAACCTGGCACT
+
CBCCBCCCCCCCGGGGGGGGGGHGHHHHHHHHHHHHHHHHHHHHHHHHGGGGGHHHHHHHHHHHHGHHHHHHHHHHHHGHHHGGGGGGHHHHHHHHHHHHHHHHGGGGGHHHGHHHHHHHHHHHHHGGGGGGHHHHHGHHHHHGHHHHHHHHHGHHHGHHHGGHHGHHHHHHHGHHHGGGGGGGGGGGGGGGGGGGGGGBDFFFFFFFFFFFFFFFFFEEFFDFFFFFFFFFFFFFFBFFFFFFFFFFF
@M03558:539:GW210131Amp:1:2105:24274:17600 1:N:0:TGCAGCTA+ACTACGGA
GGAACGCGGACGTGATTTGGAACCATTCTGCTTCCATCTTCAAGCATCGGAAGAAGCATATTTTGAAGCCCAATTTTGGAACCGCTAGAAGTGCTCCAGGGTGCGTGAAATCGAGGAAAATACGTCCCACGTGCCGTGCTGGTCGATTTGGAACCTGGCACTATGGATTCGGTCCGCGGGACCGTTTGGACAGCTGTTCCGGCCGGATAACTTTGTGTTCGGTCAATCTGGCGCCGGCAACAATTGGGC
+
AA3AAABBBBBBGGGGGGGGGGGGHHHHHHHHHHHHHHHHHGHHGHHHGG?FGGHHHFHHHHHHHGHHHHHHGHHHHHGHHHGGGGGGFHGHHHHGHHHHGHGGGGGGGHHH?GFGGHHHHHHHHHGGHHGHHHHGGCFGHHFGDAGHFGBFFHFGHHHHHHBGCGHHHHGHFGGGGFGF@FFGGFFFFFFFFFFFFFFFFFFFFFFFFFFFFFFFFFFFFFFDFFFFFFFFFFFFFFAFFFFFFFFFF
@M03558:539:GW210131Amp:1:2105:23760:17620 1:N:0:TGCAGCTA+ACTACGGA
GGAACGCGGACGTGATTTGGAACCATTCTGCTTCCATCTTCAAGCATCGGAAGAAGCATATTTTGAAGCCCAATTTTGGAACCGCTAGAAGTGCTCCAGGATGCGTGAAATCGTTCACATTCTAGCCGGCCAATGTGGCAACCAGATAGGAGCCAGCGATTTGCAGCTGGAGCGGATCAACGTGTACTACAACGAGGCGGAGGAAAATACGTCCCACGTGCCGTGCTGGTCGATTTGGAACCGAGCGGG
+
ABBBAABBBBBDEGGGGGGBGGHGHHHHHHCDFHHHHHHHHGFHHHGHGGGEEHHHHFEFHHHGHFEFHHHHHHFHHHGGHHEGGGGFHHBHHHHHHHHHHHGHGEGGGHHHCHHHHHHHHHHHHHHGGGGGHHHHHGHHHHHGHEGHHGHHHGFHEGGHHGHHHHGHGHHHGGGGGGGGGGEEGGGGFFFFFFGGGGFFFFFFFFFFFFFFFFFFFFFEFFFFFFFFFFFFDFFFFFF/BEFFFAFFF
@M03558:539:GW210131Amp:1:2105:23720:17625 1:N:0:TGCAGCTA+ACTACGGA
GGAACGCGGACGTGATTTGGAACCATTCTGCTTCCATCTTCAAGCATCGGAAGAAGCATATTTTGAAGCTCAATTTTGGAACCGCTAGAAGTGCTCCAGGATGCGTGAAATCGTTCACATTCAAGCCGGCCAATGTGGCAACCAGATAGGAGCCAAGTAATATCCGACGGGGAGGTAATATCCGACGAGCACGGAATCGATGCCACCGCGCCAATAGCGATTTGCGGCTGGAGCGGATCAACGTGTACT
+
AABBBBABBBBBGGGGGGFGGGHGHHHHHHHHHHHHHHHHHHHHHHHHGGGGGFHHHHHHHHHHGGHHHHHHHHHHHHGHHHGGGGGGFHFHHHHHHHHHHHHHGGGGGHHH?GHHHHHHHHHHHHGGGCGGHHHHHFHGHHHGHAGHHHHHHGFHHHHHHHHHEGGGGGGGCFGGGFFGGGGGGGA-AFCFFBFFFFFFFFFFFFFFFFFFD;FFFFFFFFFFFDCFFFFFFFFFAFFFFFFFFFFFF
@M03558:539:GW210131Amp:1:2105:9850:17654 1:N:0:TGCAGCTA+ACTACGGA
GGAACGCGGACGTGATTTGGAACCATTCTGCTTCCATCTTCAAGCATCGGAAGAAGCATATTTTGAAGCCCAATTTTGGAACCGCTAGAAGTGCTCCAGGATGCGTGAAATCGTTCACATTCAAGCCGGCCAATGTGGCAACCAGATAGGAGCCAAGTTCCCGGAGGAAAATACGTCCCACGTGCCGTGCTGGTCGATTTGGAACCTGGCACTATGGATTCGGGACCGTTTGGACAGCTGTTCCGGCCGG
+
CCCCCCCCCCCCGGGGGGGGGGHGHHHHHHHHHHHHHHHHHHHHHHHHGGGGGHHHHHHHHHHHHGHHHHHHHHHHHHGHHHGGGGGGFHHHHHHHHHHHHHHHGGGGGHHHGHHHHHHHHHHHHHGGGGGGHHHHHFHHGGGGHHHHHHHHHGHHHHHHHHGGGGGGHHHHHHHHHGGGGGGGGGGGGGGGGGGGGGGGGFFFFFFFFFFFFFFFFFFFFFFFFFFFFFFFFFFFFFF9FFFFFFFFFF
@M03558:539:GW210131Amp:1:2105:29061:17704 1:N:0:TGCAGCTA+ACTACGGA
GGAACGCGGACGTGATTTGGAACCATTCTGCTTCCATCTTCAAGCATCGGAAGAAGCATATTTTGAAGCCCAATTTTGGAACCGCTAGAAGTGCTCCAGGATGCGTGAAATCGTTCACATTCAAGCCGGCCAATGTGGCAACCAGATAGGAGCCATTGCGGAGACAGCGATTTGCAGCTGGAGCGGATCAACGTGTCGGAGGAAAATACGGCCCACGTGCCGTGCTGGTCGATTTGGAACCTGGCGCTAT
+
ABBABBBDD2ADGGGGGGGGCGHGHHHGHHHHHGHHHHHHHHHHGHFHGGGGGFHHFHHGHHHHHGHFHHHHGHHHHHGHHHGGGGGGHHHHHG4GHHHHHHGHGGGGGHHGD?GFG3GGGHHHHHGGD?AGHHFGGHEHHEC.<AFGHFHEHGFHHHFAC-C:EHHHGGHAFHH0CCFFF.;CDB?B?F9/E;ECBAB==BF9/:/:9E.9DFFEDFFFED;BDFFB;BB;./;FB/99EFFFAF?BCD
@M03558:539:GW210131Amp:1:2105:18588:17734 1:N:0:TGCAGCTA+ACTACGGA
GGAACGCGGACGTGATTTGGAACCATTCTGCTTCCATCTTCAAGCATCGGAAGAAGCATATTTTGAAGCCCAATTTTGGAACCGCTAGAAGTGCTCCAGGATGCGTGAAATCGTTCACATTCAAGCCGGTCAATGTGGCAACCAGATAGGAGCCAAGTGCGGAGACAGCGATTTGCAGCTGGAGCGGATCAACGTGTACTACGTCCCACGTGCCGTGCTGGTCGATTTGGAACCTGGCACTATGGATTCG
+
ABCCCCCCBCBCGGGGGGGGGGHGHHHHHHHHHGHHHHHHHHHHHHHHGGGGGHHHHHHHHHHHHGHHHHHHHHHHHHGHHHGFGGGGHHHHHHHHHHHHHHHHGGGGGHHHGHHHHHHHHHHHHHGGGGGGHHHHHHHHHHHGHHHHHHHHHGHHHHHHGGGGGGHHHGCHHGHHHHHGF/;FGGGGGGFGGDGGGGGFFFFFFFFFFFAAFFFFFFFFFFFFFFFFFFEFFFFFFFFFFBFFFFFFFE
@M03558:539:GW210131Amp:1:2105:14739:17768 1:N:0:TGCAGCTA+ACTACGGA
GGAACGCGGACGTGATTTGGAACCATTCTGCTTCCATCTTCAAGCATCGGAAGAAGCATATTTTGAAGCCCAATTTTGGAACCGCTAGAAGTGCTCCAGGATCAGGCGTATTGCGGAGACAGCGATTTGCAGCTGGAGCGGATCAACGTGTACTACAACGAGGCCGGAGGAAAATACGTTCCACGTGCCGTGCTGGTCGATTTGGAACCTGGCACTATGGATTCGGTCCGGGACCGTTTGGACAGCTGTT
+
BCCCCCCDDCCCGGGGGGGGGGHGHHHHHHHHHHHHHHHHHHHHHHHHGGGGGHHHHHHHHHHHHGHHHHHHHHHHHHGHHHGGGGGGHHHHHHHHHHHHHHHHHHHGGGGHHHGGGGGGHHHGGHHGHHHHHHHGHHHGGGGGHHHGHHHHHHHHHHHGEGGGGGGGGGGGGGGGGGGGGGGGGGFFFFFFFFFFFFFFFFFFFFFFFFFFFFFFFFHFFFFFFFFFFFFFCFFFFFFFAFFFFFFFFF
@M03558:539:GW210131Amp:1:2105:16466:17773 1:N:0:TGCAGCTA+ACTACGGA
GGAACGCGGACGTGATTTGGAACCATTCTGCTTCCATCTTCAGGCATCGGAAGAAGCATATTTTGGAGCCCAATTTTGGAACCGCTAGAAGTGCTCCAGGATGCGTGAAATCGTTCACATTCAAGCCGGCCAATGTGGCAACCAGATAGGAGCCAAGTACGTCCCACGGAGGAAAATACGTCCCACGTGCCGTGCTGGTCGATTTGGAACCTGGCACTATGGATTCGGTCCGTTTGGACAGCTGTTCCGG
+
BBBBBABDDBBBGGGGGG5DGGHGHHHHHHHHHHHHHHHHHHHHHHHHGGGGGHHHHHHHHHHHFEHHHGGHEGGHFHCHHGG?EGGGGHHFFHGHHHHGHEGGFFFGGFFHFFHFHHHHHHHHGHGGGGGGCGGGGHGHGHHGHHHFFFHHEGHEFHHFGHGGGHHGGGCFGFHFFGFGBFGGGGGGGEECGGGGGG9BDFFFEFBFFFFF9AF.BFFFFBFFFF..;DFCFFF?./;B..9BFFBFA-
@M03558:539:GW210131Amp:1:2105:17296:17792 1:N:0:TGCAGCTA+ACTACGGA
GGAACGCGGACGTGATTTGGAACCATTCTGCTTCCATCTTCAAGCATCGGAAGAAGCATATTTTGAAGCCCAATTTTGGAACCGCTAGAAGTGCTCCAGGATGCGTGAAATCGTTCACATTCAAGCCGGCCAATGTGGCAACCAGATAGGAGCCAAGTTCTTCGTATTGCGGAGAAAGCGATTTGCAGCTGGAGCGGATCAACGTGTACTACAACGAGGCTAGCGGGACCGTTTGGACAGCTGTTCCGGC
+
CCCCCDDDDDCCGGGGGGGGGGHGHHHHHHHHHHHHHHHHHHHHHHHHGGGGGHHHHHHHHHHHHGHHHHHHHHHHHHGHHHGGGGGGHHHHHHHHGHHHHHHHGGGGGHHHFGHHHHHHHHHHHHGGGGGGHHHHHHHHHHHGHHHHHGHHHGHHHHHHHHHHCGHHHHGGGGGHHHHGGGGGFFGGGGGGGFFGDFDGFFFFFFFFFFFFFFFFFFFFFFFFFFFFFFFFFFFFFFFEFFFFFFFFFF
@M03558:539:GW210131Amp:1:2105:4725:17794 1:N:0:TGCAGCTA+ACTACGGA
GGAACGCGGACGTGATTTGGAACCATTCTGCTTCCATCTTCAAGCATCGGAAGAAGCATATTTTGAAGCCCAATTTTGGAACCGCTAGAAGTGCTCCAGGATGCGTGAAATCGTTCACATTCAAGCCGGCCAATGTGGCAACCAGATAGGAGCCAAGCTCTCGGAGGAAAATACGTCCCACGTGCCGTGCTGGTCGATTTGGAACCTGGCACTATGGATTCGGTCCGAGCGGGACCGTTTGGACAGCTGT
+
BCCCCCCCCCCCGGGGGGGGGGHGHHHHHHHHHHHHHHHHHHHHHHHHGGGGGHHHHHHHHHHHHGHHHHHHHHHHHHGHHHGGGGGGHHHHHHHHHHHHHHHHGGGGGHHHGHHHHHHHHHHHHHGGGGGGHHHHHHHHGGHGHHHHHHHHHGHHHGHHHHGGGGGGHHFHHHHHHGGGGDEEGGGGGGGGGGGGGGGGGGGFFFFFFFFFFFFFFFFFFFFFFFFFFFFFFFFFFFFFFFFFFFFFFF
@M03558:539:GW210131Amp:1:2105:16535:17838 1:N:0:TGCAGCTA+ACTACGGA
GGAACGCGGACGTGATTTGGAACCATTCTGCTTCCATCTTCAAGCATCGGAAGAAGCATATTTTGAAGCCCAATTTTGGAACCGCTAGAAGTGCTCCAGGATGCGTGAAATCGTTCACACTCAAGCCGGCCAATGTGGCAACCAGATAGGAGCCAAGTTCTGGGCGTATCGCGGAGACAGCGATTTGCAGCTGGAGCGGATCAACGTGTACTACAACGGAGGAAAATACGTCCCACGTGCCGTGCTGGTC
+
ABCCCCCCCCCCGGGGGGGGGGHGHHHHHHHHHGHHHHHHHHHHHHHHGGGGGHHHHHHHHHHHHGHHHHHHHHHHHHGHHHGGGGGGHHHHHHHHHHHHHHHHGFGGGHGHFFGHHHHHHHHHHHGGGGGGHHHHHHHHGGHGHHHHHHHHEGHFHHHHHHHFEGGGGHGGGA?GGGGGGGAGFGGGFFGGGB;FFFFFFFFFFFFFFFFFFFFFFFFFFFFFFFFFF.FFFFFFFFEEFFFFFFFFFF
@M03558:539:GW210131Amp:1:2105:25476:17842 1:N:0:TGCAGCTA+ACTACGGA
GGAACGCGGACGTGATTTGGAACCATTCTGCTTCCATCTTCAAGCATCGGAAGAAGCATATTTTGAAGCCCAATTTTGGAACCGCTAGAAGTGCTCCAGGATGCGTGAAATCGTTCACATTCAAGCCGGCCAATGTGGCAACCAGATAGGAGCCAAGTATTGCGGAGACAGCGATTTGCAGCTGGAGCGGACCAACGTGTACTACAACGGATCAACGTGTACTACAACGGAGGAGAATACGTCCCACGTG
+
DDCDCCDCDBBCGGGGGGGGGGHGHHHHHHHHHHHHHHHHHHHHHHHHGGGGGGHHHHHHHHHHGGHHHHHHHHHHHHGHHHGGGGGGHHHHHHHHHHHHHHHHGFGGGHHHFHHHHHHHHHHHHHGGGGGGHHHHHGHHGGHGHHHHHHHHHGHHHHHHHHHGGGGGGHHH@;GHGGGGGGGGGGFGGGGDAAGGFEFFFFFFFFFFFFFFFFFFFFFFFFFFFFFFFFFFFFDFFFFFFFFFFFFFFF
@M03558:539:GW210131Amp:1:2105:19584:17888 1:N:0:TGCAGCTA+ACTACGGA
GGAACGCGGACGTGATTTGGAACCATTCTGCTCCCATCTTCAAGCATCGGAAGAAGCATATTTTGAAGCCCAATTTTGGAACCGCTAGAAGTGCTCCAGGATGCGTGAAATCGTTCACATTCAAGCCGGCCAATGTGGCAACCAGATAGGAGCCAAGTTCTGGCGTATTGCGGAGACAGCGATTTGCAGCTGGAGCGGATCAACGTGTACTACAACGAGGCTACGGAGGAAAATACGTCCCACGTGCCGT
+
>1AAA?>>1>A0A0GBBG11FBFFGGFGFBDHGHGGHBGEFHH2B011EEFGCF00FG1FGHHHFGHHGGFCC0EGFG@GFF/>EGECFFDHHH2DEGHHH1EFEGGGGHGHGHHHHHHHHGFHBHFCCGGGFHHFFDCF?><CGHHHHBGF.CHFEDGHHHGHCGGGHHHGC?@-EFG.:AAAE9FGFFGGFG.F@G?@@FFFFFFBFFFFFFFF@FF;;-BFFFFF@BFFFFFFFFFEBFF?;-AE@B
@M03558:539:GW210131Amp:1:2105:9161:17904 1:N:0:TGCAGCTA+ACTACGGA
GGAACGCGGACGTGATTTGGAACCATTCTGCTTCCATCTTCAAGCATCGGAAGGAGCATATTTTGAAGCCCAATTTTGGAACCGCTAGAAGTGCTCCAGGATGCGTGAAATCCGACGAAAATGCGTAATATCCGACGAGCACGGAATCGATGCCACCGAGGCGGGACCGTTTGGACAGCTGTTCCGGCCGGATAATTTTGTGTTCGGTCAATCTGGCGCCGGCAACAATTGGGCCAAGGGACATTATACC
+
BBBCCCCCCCCCGGGGGGGGGGHGHHHHHHHHHHHHHHHHHHHHHHHHGGGGGGHHHHHHHHHHHGHHHHHHHHHHHHGHHHGGGGGGHHHHHHHHHHHHHHHHGFGGGHHHHGGGGGGGGHHHGGGGGHHHHGGGGGGGGHGGGGGHHHHHGHHHHGGGGGGGF>DFFDFF?A;F0EFFFFFFFFFFFCF;DFFFFFF0B9:BFDA.DDFFFFFFF;DFAFF=BEF?BFBBEFFAFFF?.;.BF0B9FF
@M03558:539:GW210131Amp:1:2105:8809:17951 1:N:0:TGCAGCTA+ACTACGGA
GGAACGCGGACGTGATTTGGAACCATTCTGCTTCCATCTTCAAGCATCGGAAGAAGCATATTTTGAAGCCCAATTTTGGAACCGCTAGAAGTGCTCCAGGATGCGTGAAATCGTTCACATTCAAGCCGGCCAATGTGGCAACCAGATAGGAGCCAAGTTCTTTGCGGAGACAGCGATTTGCAGCTGGAGCGGATCAACGTGTACTACAGCGGGACCGTTTGGACAGCTGTTCCGGCCGGATAATTTTGTG
+
CCCCCCCCCCCCGGGGGGGGFGHGHHHHHHGHHHGFHHHHHHHHGHHHGGCGGHHHHHHGHHHHHGHGHHGHGHHHHHGHHHGGGGGGGGHHHHHHHHHHHGHHGGGGGHHHGHHHHHHHHHHHHHGGGGGGHHHHHHHHHHHGHHHHHHHHHGHHHHHHHHHHHGGGGGGHHHGGGGGGGGGGGGGGGGGGGGGGGGDEEFBFFFFFFFFFFFFFFFFFFFFFFFFFFFFFFDFFFFCFFFFFFFFFFF
@M03558:539:GW210131Amp:1:2105:27040:17968 1:N:0:TGCAGCTA+ACTACGGA
GGAACGCGGACGTGATTTGGAACCATTCTGCTTCCATCTTCAAGCATCGGAAGAAGCATATTTTGAAGCCCAATTTTGGAACCGCTAGAAGTGCTCCAGGATGCGTGAAATCGTTCACATTCGAGCCGGCCAATGTGGCAACCAGATAGGAGCCAAGTTCGGAGGAAAATACGTCCCACGTGCCGTGCTGGTCGATTTGGAACCTGGCACTATGGATTCGGTCCCGAGCGGGACCGTTTGGACAGCTGTT
+
AABBBAADB@DBCEGGGGGDFGHCEHFHFHGFHHFGDFGHHGGGBFHHGGGGGGHFBGHHHHHFGGGGHHHHHGHHFHCFHHGGGGGGGHHHHFHHHHFHFHFHF<EEGHHFGHHHHHHHHHHHHGGGFGCGHHGHHHHHGF0FHFFGHGFGHGHGHGHHFGEDGGHHGHHHHHHGGGGF9CGGGCCGGGG/FGCEGGGGGFFFFFFFFFEFFFFFFFFFFFFFFADFFFFFCADBDFFFEFFFFFFFFF
@M03558:539:GW210131Amp:1:2105:8261:17982 1:N:0:TGCAGCTA+ACTACGGA
GGAACGCGGACGTGATTTGGAACCATTCTGCTTCCATCTTCAAGCATCGGAAGAAGCATATTTTGAAGCCCAATTTTGGAACCGCTAGAAGTGCTCCAGGATGCGTGAAATCGTTCACATTCAAGCCGGCCAATGTGGCAACCAGATAGGAGCCAAGTTCCGGAGGTAATATCCGACGAGCACGGAATCGATGCCACCATCGTATTGCGGAGACAGCGATTTGCAGCTGGAGCGGGTCAACGTGTACTAC
+
CCDDDBBCDCCCGGGGGGGGGGHGHHHHHHHHHHHHHHHHHHHHHHHHGGGGGHHHHHHHHHHHHGHHHHHHHHHHHHGHHHGGGGGGHHHHHHHHHHHHHHHHGGGGGHHHGHHHHHHHHHHHHHGGGGGGHHHHHHHHGHHGHHHHHHHHHGHHHHHHHGGGGGGHHHHHHHGGGGGGGGGGDG?EGGFGGGGGGFFFFFFFFFFFFFFFFFFFFFFFFFFFFFFFFFFFFFFFFFFFFFFFFFFFFF
@M03558:539:GW210131Amp:1:2105:11070:17992 1:N:0:TGCAGCTA+ACTACGGA
GGAACGCGGACGTGATTTGGAACCATTCTGCTTCCATCTTCAAGCATCGGAAGAAGCATATTTTGAAGCCCAATTTTGGAACCGCTAGAAGTGCTCCAGGATGCGTGAAATCGTTCACATTCAAGCCGGCCAGCGGAGACAGCGATTTGCAGCTGGAGCGGATCAACGTGTACTACAACGAGGCTAAAATACGTCCCACGTGCCGTGCTGGTCGATTTGGAACCTGGCACTATGGATTCGGGACCGTTTG
+
CCCDDCCCCDCCGGGGGGGGGGHGHHHHHHHHHHHHHHHHHHHHHHHHGGGGGHHHHHHHHHHHHGHHHHHHHHHHHHGHHHGGGGGGHHHHHHHHHHHHHHHHGGGGGHHHGHHHHHHHHHHHHHGGGGGGHGGCA@DEHHHGGHHGHHHHHHHHHHHCGCGGFCFGGGGGGGGGGGGGGGGGGGGGEFBFEFFFFFFFFFFFFFFDFFFFHFFFHFFFFFFFFFABFFFFFFFFFFFFAD>FFFFFFF
@M03558:539:GW210131Amp:1:2105:6082:18021 1:N:0:TGCAGCTA+ACTACGGA
GGAAGCGGACGTGATTTGGAACCATTCTGCTTCCATCTTCAAGCATCGGAAGAAGCATATTTTGAAGCCCAATTTTGGAACCGCTAGAAGTGCTCCAGGATGCGTGAAATCGTTCACATTCAAGCCGGCCAATGTGGCAACCAGATAGGAGCCAAGTTACAGCGATTTGCAGCTGGAGCGGATCAACGTGTACTACAACGAGGCTACCGGAGGAAAATACGTCCCACGTGCCGTGCTGGTCGATTTGGA
+
BCCDCCCCCDDCGGGGGGGGGGGHHHHHHHHHHHHHHHHHHHHHHHHGGGGGHHHHHHHHHHHHGHHHHHHHHHHHHGHHHGGGGGGHHHHHHHHHHHHHHHHGGGGGHHHGHHHHHHHHHHHHHGGGGGGHHHHHHHHHHHGHHHHHHHHHGHHHHHHHHHHGGHHGHHHHHHHHHHHGGCGGGFGGGGGGGGGHGGGGGGGGGGGGFFFFFFFFFFFFFFFFFFFFFFFFFFFFFFFFFFDFFFFFF
@M03558:539:GW210131Amp:1:2105:24324:18021 1:N:0:TGCAGCTA+ACTACGGA
GGAACGCGGACGTGATTTGGAACCATTCTGCTTCCATCTTCAAGCATCGGAAGAAGCATATTTTGAAGCCCAATTTTGGAACCGCTAGAAGTGCTCCAGGATGCGTGAAATCGTTCACATTCAAGCCGGCCAATGTGGCAACCAGATAGGAGCCAAGTTCGGCCAAGGCGTATTGCGGAGACAGCGATTTGCAGCTGGAGCGGATCAACGTGTACTACAACGAGGCTACGGAGGAAAATACGTCCCACGT
+
BBBAABBBBDDDGGGGGGGGCGHGHHHHHHHHHHHHHHHHHHHHHHHHGGDEFFHHHHHHHHHHHGHHHHHHEGHHHHGGHHFGGGGGGHGHHHHHHHHHHHHHGGGGGEHH/GHHHHHHHHHHGHGGCGGGHHHHHHHHGFFCHGHHG0GHHGHHHHHHGGGGGHHGHGGGGHHEA-9ABGGGGGBGGGGGGEGGGGFFFBBBBBFFFFFFFFFFFFFFFBFFBBFFFFFAFBDFFFFFFFFFFFFFBE
@M03558:539:GW210131Amp:1:2105:22684:18030 1:N:0:TGCAGCTA+ACTACGGA
GGAACGCGGACGTGATTTGGAACCATTCTGCTTCCATCTTCAAGCATCGGAAGAAGCATATTTTGAAGCCCAATTTTGGAACCGCTAGAAGTGCTCCAGGATGCGTGAAATCGTTCACATTCAAGCCGGCCAATGTGGCAACCAGATAGGAGCCAAGTTCTTGGGAGGTAATATCCGACGAGCACGGAATCGATTCCGTATACGCCGTATACGGCGTATTGCGGAGACAGCGATTTGCAGCTGGAGCGG
+
DDDDDCDCCCCCGGGGGGGGGGHGHHHHHHHHHHHHHHHHHHHHHHHHGGGGGGHHHHHHHHHHHGHHHHHHHHHHHHGHHHGGGGGGHHHHHHHHHHHHHHHGGFGGGHHHDGHHHHHGHHHHHHGGGGGGHHHHHHHHHHHGHHHEHGHHHGHHHHHHHHHHHHGGGHHHHHHHGGGGGGGGGG--EGGGGGGGGGGGGGHFFFFFFFFHFFFFFFFFFF.:9@CFFFFFCFFFFFFFFFFFFFFFF
@M03558:539:GW210131Amp:1:2105:10755:18041 1:N:0:TGCAGCTA+ACTACGGA
GGAACGCGGACGTGATTTGGAACCATTCTGCTTCCATCTTCAAGCATCGGAAGAAGCATATTTTGAAGCCCAATTTTGGAACCGCTAGAAGTGCTCCAGGATGCGTGAAATCGTTCACATTCAAGCCGGCCAATGTGGCGACCAGATAGGAGCCAAGGAGGAAAATACGTCCCACGTGCCGTGCTGGTCGATTTGGAACCTGGCACTATGGATTCGGGACCGTTTGGACAGCTGTTCCGGCCGGATAATT
+
AAA@>AA?A0ADGGGFGFF1GGHG0F1AFGFFBGEEFGGDFGEGFF1EEEEFEGGBHEBEB2F@@EFHB0/BGBBBBG@GBC/EE@/E1BB1BG2FBGHHG1>0<?EEFGB1??/0<GHHHHGHDHECGC?CFCHB<</>C<<<GH1DG<0CH./<CECHCCFGFHHHHHGGGFGG.;AC?B?..99/0;9CFFGGFFFEFFFF-BFFEFFBFFFEA-9@A@9AF?ABBBFFFEFBBBB@?@@@<--/;9
@M03558:539:GW210131Amp:1:2105:20100:18051 1:N:0:TGCAGCTA+ACTACGGA
GGAACGCGGACGTGATTTGGAACCATTCTGCTTCCATCTTCAAGCATCGGAAGAAGCATATTTTGAAGCCCAATTTTGGAACCGCTAGAAGTGCTCCAGGATGCGTGAAATCGTTCACATTCAAGCCGGCCAATGTGGCAACCAGATAGGAGCCAAGTTCTGGCGTATTGCGGAGACAGCGATTTGCAGCTGGAGCGGATCAACGTGTACTACAACGAGGCTAACGGAGGAAAATACGTCCCACGTGCCG
+
CCCCCCCCCCBCGGGGGGGGGGHGHHHHHHHHHHHHHHHHHHHHHHHHGGGGGHHHHHHHHHHHHGHHHHHHHHHHHHGHHHGGGGGGHHHHHHHHHHHHHHHHGGGGGHHHGHHHHHHHHHHHHHGGGGGGHHHHHHHHHHHGHHGHHGHHHGHHHHHHHHHGGGGGHHHGGGGGGGGGBAEGFFGGBFGGGGGGGGFFFFFFFFFFFFFFFFFFFFFCFFFFFFFFFFDFFFFFFFFFFFFFFFFFFB
@M03558:539:GW210131Amp:1:2105:7392:18066 1:N:0:TGCAGCTA+ACTACGGA
GGAACGCGGACGTGATTTGGAACCATTCTGCTTCCATCTTCAAGCATCGGAAGAAGCATATTTTGAAGCCCAATTTTGGAACCGCTAGAAGTGCGGAGGAAAATACGTCCCACGTGCCGTGCTGGTCGATTTGGAACCTGGCACTATGGATTCGGTCCGGACCGTTTGGACAGCTGTTCCGGCCGGATAATTTTGTGTTCGGTCAATCTGGCGCCGGCAACAATTGGGCCAAGGGACATTATACCGAAGG
+
CCCCCCCCCCCBGGGGGGGGGGHGHHHHHHHHHHHHHHHHHHHHHHHHGGGGGHHHHHHHHHHHHGHHHHHHHHHHHHGHHHGGGGGGHHHHHHGGGGGGHHHHHHHHHGGHHGHHHHGGGGGHGHHGDGHGHHHHHGHHHHHHHFHHGHHHH.GGGGGGGGGGGGGGGGGGGGGFGGGFFFGGGFFFFFFFFFFFFFFFFFFFFFFFFFFFFFFFFFFFFFFFFFFFFFFFFFFEFFFFFFFFFFDCFF
@M03558:539:GW210131Amp:1:2105:3273:18072 1:N:0:TGCAGCTA+ACTACGGA
GGAACGCGGACGTGATTTGGAACCATTCTGCTTCCATCTTCAAGCATCGGAAGAAGCATATTTTGAAGCCCAATTTTGGAACCGCTAGAAGTGCTCCAGGATGCGTGAAATCGTTCACATTCAAGCCGGCCAATGTGGCAACCAGATAGGAGCCAAGTTCTGGCGTATTGCGGAGACAGCGATTTGCAGCTGGAGCGGATCAACGTGTACTACAACGAGAGGATCAACGTGTACTACAACGGAGGAAAAT
+
>AAAAAABCBBCGGGGGGGGGGHGGHHHHHHHHHHHHHHHHHHHHHHHGGGGGHHHHHHHHHHHHGHHHHHHHHHHHH?GGHGGGGGGGHGHHHHHHHHHHHHHGGFGGHHHGHHHHHHHHHHHHHGGGGGGHHHHHHHHHHHGHFHFHCFHHGHGHGHHHHHHGGGGHHHGGGGGGGGGGGGFGGGGGGGGGGGGGGFFFFFFFFFFFFFFFFFFFFFFFFFFFFFFFFFFFFFFFFFFFFFFFDFFFF
@M03558:539:GW210131Amp:1:2105:7511:18097 1:N:0:TGCAGCTA+ACTACGGA
GGAACGCGGACGTGATTTGGAACCATTCTGCTTCCATCTTCAAGCATCGGAAGAAGCATATTTTGAAGCCCAATTTTGGAACCGCTAGAAGTGCTCCAGGATGCGTGAAATCGTTCACATTCAAGCCGGCCAATGTGGCAACCAGATAGGAGCCAAGTTGGCGTAACACGGCGTATTGCGGAGACAGCGATTTGCAGCTGGAGCGGATCAACGTGTACTACAACGAGGCTAAATAAAAAAGGAAATAAA
+
CCCCCCCCC@DBGGGGGGGGGGHGHHHHHHGHHHHHHHHHHHHHHHHHGGGGGHHHHHHHHHHHHGHHHHHHGHHHHHGHHHGGGGGGHHHHHHHHHHHHHHHHGGGGGHHHGGHHHHHHHHHHHHGGGGGGHHHHHHHHHHHGHHHHHGHHHGHHHHHHHHGGGGGHHGGGGGGGGGGGG?FGGFGGGGFFFFFFFFFFFFFFFFFFFFFFFEFFFFFFFFFFFFFFFFFFFFFF0FFFFBFFFFFFF
@M03558:539:GW210131Amp:1:2105:19345:18153 1:N:0:TGCAGCTA+ACTACGGA
GGAACGCGGACGTGATTTGGAACCATTCTGCTTCCATCTTCAAGCATCGGAAGAAGCATATTTTGAAGCCCAATTTTGGAACCGCTAGAAGTGCTCCAGGATGCGTGAAATCGTTCACATTCAAGCCGGCCAATGTGGTAATTACCTAATAGGTAATATCCGACGAGCACGGAATCGATGCCACCGGGGTGAACCGGTACTGCGTATTGCGGAGACAGCGATTTGCAGCTGGAGCGGATCAACGTGTACT
+
BBBBBBBBBBBDGGGGGGGGGGHGHHHHHHHHHFGHHHHHHHHHHHHHGGGGGHHHFHHFHHHHHGHHHHHHHHHHHGGFHHGGGGGDHHHHHHHHHFGHHHFFGEEGGHHHGHHHHHHHHHHHHEGGGGGGHHHHHFFGHHHHHHHHHHHHH1FGHHHGHGGGGGGGGHGGGGGHHHGGGGGGGGGGDD@EFFFFFFFFFFFFDDFFFFFFFFFFFFFFFFFFFFFEFFFFFFFFFADFEFFFF?BFFF
@M03558:539:GW210131Amp:1:2105:12740:18214 1:N:0:TGCAGCTA+ACTACGGA
GGAACGCGGACGTGATTTGGAACCATCCTGCTTCCATCTTCAAGCATCGGAAGAAGCATATTTTGAAGCCCAATTTTGGAACCGCTAGAAGTGCTCCAGGATGCGTGAAATCGTTCACGCCCGTCCGCGTATTGCGGAGACAGCGATTTGCAGCTGGAGCGGATCAACGTGTACTACAACGGAGGAAAATACGTCCCACGTGCCGTGCTGGTCGATTTGGAACCTGGCACTATGGAGCGGGACCGTTTGG
+
ABCABBCCCCCCGGGGGGGGGGHGHHHHHHHHHHHHHHCHHHHHHHHHGGGGGHHHHHHHHHHHHGHHHHHHHHHHHHGHGHGGGGGGHHHHHHHHHHHHHHHHGGGGGHHHDGHHHHEHGGGGGGGGGGGGHHHC>@CCGHHHGGHHGHHHHHHHHHHHGGGGGGGGGEGGGGGGGGGGGA9DAFBF/B:;ABFFFFFFFFFFFFFFFFFFFFFFFFFFFFFFFFEFFFFFFFFFFFFF-;DDFFFFAF
@M03558:539:GW210131Amp:1:2105:21554:18221 1:N:0:TGCAGCTA+ACTACGGA
GGAACGCGGACGTGATTTGGAACCATTCTGCTTCCATCTTCAAGCATCGGAAGAAGCATATTTTGAAGCCCAATTTTGGAACCGCTAGAAGTGCTCCAGGATGCGTGAAATCGTTCACATTCAAGCCGGCCAATGTGGCAACCAGATAGGAGGAAAATACGTCCCACGTGCCGCGCTGGTCGATTTGGAACCTGGCACTATGGATTCGGGACCGTTTGGACAGCTGTTCCGGCCGGATAATTTTGTGTTC
+
CCDDDDDDCCCCGGGGGGGGGGHGHHHHHHHHHHHHHHHHHHHHHHHHGGGGGHHHHHHHHHHHHGHHHHHHHHHHHHGHHHGGGGGGHHHHHHHHHHHHHHHHGGGGGHHHFGHHHHHHHHHHHHGGGGGGHHHHHHHHHHHGHHHHHHHHDCHHHHHHHHHGGHHGHHHHGGGGGGGGGBAFGG:FFFGGGGGGGFFFFFFFFFFF?DDCFFFFFFFFFF..BFFFFFFFFFFFFFFFFFFFFFFFFF
@M03558:539:GW210131Amp:1:2105:21094:18268 1:N:0:TGCAGCTA+ACTACGGA
GGAACGCGGACGTGATTTGGAACCATTCTGCTTCCATCTTCAAGCATCGGAAGAAGCATATTTTGAAGCCCAATTTTGGAACCGCTAGAAGTGCTCCAGGATGCGTGAAATCGTTCACATTCAAGCCGGCCAATGTGGCAACCAGATAGGAGCCACGTGGGCGTATTGCGGAGACAGCGATTTGCAGCTGGAGCGGATCAACGTGTACTACAACGACGGAGGAAAATACGTCCCACGTGCCGTGCTGGTC
+
ABCCCBCCCCCCGGGGGGGGGGHGHHHHHHHHHHHHHHHHHHHHHHHHGGGGGHHHHHHHHHHHHGHHHHHHHHHHHHGHHHGGGGGGHHHHHHHHHHHHHHHHGGGGGHHHGGHHHHHHHHHHHHGGGGGGHHHHHHHHHHHGHHHGFFHFGGHHGHHGGGGGEGHHHGGGGGGGGGGGGGGGGG9FGGGGGGGA:@DFFFFFFFFFFFFFFFFFFFFFFFFFFFFFFFFFFFFFFFFFFFFFFFFFFF
@M03558:539:GW210131Amp:1:2105:14189:18297 1:N:0:TGCAGCTA+ACTACGGA
GGAACGCGGACGTGATTTGGAACCATTCTGCTTCCATCTTCAAGCATCGGAAGAAGCATACTTTGAAGCCCAATTTTGGAACCGCTAGAAGTGCTCCAGGATGCGTGAAATCGTTCACATTCAAGCCGGCCAATGTGGCAACCAGATAGGAGCCAAGTGTACTACACGGGACCGTTTGGACAGCTGTTCCGGCCGGATAATTTTGTGTTCGGTCAATCTGGCGCCGGCAACAATTGGGCCAAGGGACATT
+
BBBBBBBDBBBBEGGGGGGFFGHEGHHHHHGHHGHHHGHHGHHGGHHGGGFGGGFFHHHHHHHHHHHHFHHHHHGHHHGGGHGGGGGGGFHFHHHHHGHCGGHHGFEGGHGECGEHHHHGHHHHHHFGGGGGHHHHHHGHHG<FHGHHHHGHG<GHH=DGHGFDGHHGGGGCDCEFHDGFGFEGGGGGGGFGBCGGGBFFFFFFFFFFFFFF?AFFFFFFFFFAFFFCFFFFEFFFFFAEFFEEF..9BF
@M03558:539:GW210131Amp:1:2105:14290:18321 1:N:0:TGCAGCTA+ACTACGGA
GGAACGCGGACGTGATTTGGAACCATTCTGCTTCCATCTTCAAGCATCGGAAGAAGCATATTTTGAAGCCCAATTTTGGAACCGCTAGAAGTGCTCCAGGATGCGTGAAATCGTTCACATTCAAGCCGGCCAATGTGGCAACCAGATAGGAGCCAAGTTCGCGTATTGCGGAGACAGCGATTTGCAGCTGGAGCGGATCAACGTGTACTACAACGAGGCTAGAGCGGGACCGTTTGGACAGCTGTTCCGG
+
A?AAAAADDD0DGGGFGG1FFGFFCFHHFDBGHFGGFGGHHHHGHFHHGGGCFFFHHHHHGHHHFEHFFHHHHHHFHH@CFHFGGCGGHHHHHHHHHFH0GEGGEGGAFHHHGEEFFHHHHHHFFFCC@CGGHFFFHDFGHEHFCGGGHFHHGGHCGDGFEGC-:;CHHCGCGGGGFGG?GEGGGFGBFFFAFG@@@?;AFFFFFFFFFFFFFF;EF@@FFFFB/@=@@@B9--BAEBFFFEFFFFFEF-
@M03558:539:GW210131Amp:1:2105:22227:18348 1:N:0:TGCAGCTA+ACTACGGA
GGAACGCGGACGTGATTTGGAACCATTCTGCTTCCATCTTCAAGCATCGGAAGAAGCATATTTTGAAGCCCAATTTTGGAACCGCTAGAAGTGCTCCAGGATGCGTGAAATCGTTCACATTCAAGCCGGCCAATGTGGCAACCAGATGGGGCGTATTGCGGAGACAGCGATTTGCAGCTGGAGCGGATCAACGTGTACTACAACGGAGGAAAATACGTCCCACGTGCCGTGCTGGTCGATTTGGAACCTG
+
CCCCCCCCCCCCGGGGGGGGGGHGHHHHHHHHHHHGHHHHHHHHHHHHGGGGGFHHHHHHHHHHGGHHGHHHEHHHHHFHHHGGGGGGHHGHHHHHHHHHHHHHGFGGGHHHGGHHHHHHHHHHHHGGGGGGHHHHHHHHHHHGHHH=>>>EEAEGHHHGGGGGGGGGGGGGGGGGGGGGEAFGGFFFFFFFFFFFFFFFFFFFFFDF-DFFFFFFFFFFFFFFAAEFF:>FFFFFFFFFFFFFFFFFFF
@M03558:539:GW210131Amp:1:2105:28703:18349 1:N:0:TGCAGCTA+ACTACGGA
GGAACGCGGACGTGATTTGGAACCATTCTGCTTCCATCTTCAAGCATCGGAAGAAGCATATTTTGAAGCCCAATTTTGGAACCGCTAGAAGTGCTCCAGGATGCGTGAAATCGTTCACATTCAAGCCGGCCAATGTGGCAACCAGATAGGAGCCAAGTTCGCGTATTGCGGAGACAGCGATTTGCAGCTGGAGCGGATCAACGTGTACTACAACGAGGCTCCGGAGGAAAATACGTCCCACGTGCCGTGC
+
BBBBBBABBBBBGGGGGGGGGGHGHHHHHHHHHHHHHHHHHHFGFHHGGGGGGHHHGHHHHHHHHGHHHHHHHHHHHHGHGFGGGGGGHHHHHHHHHGHGHFHFFEFGGHHHB?GGHHHHHHHHHHGFGG/@CGHHHHEFHH0<FAFGGCFGHGGGEGDGGGFGGGHHFEGCGAF/CCAAC.CFGBCFFGFGGGGFA-@FBFFFFFFFFFFFFFAEFFFFFFFFFFFFFFFFFFFFFFDFFFFFF.BFFD
@M03558:539:GW210131Amp:1:2105:23291:18351 1:N:0:TGCAGCTA+ACTACGGA
GGAACGCGGACGTGATTTGGAACCATTCTGCTTCCATCTTCAAGCATCGGAAGAAGCATATTTTGAAGCCCAATTTTGGAACCGCTAGAAGTGCTCCAGGATGCGTGAAATCGTTCACATTCAAGCCGGCCAATGTGGCAACCAGACGTTGATCCGCTCCAGCTGCAAATCGCTGTCTCCGCAATACGGAGGAAAATACGTCCCACGTGCCGTGCTGGTCGATTTGGAACCTGGCACTATGGATTCGGTC
+
ABBBCCCCC@BBGGGGGGGGGGHGHHHHHHHHHHHHHHHHHHHHHGHHGGGGGHFHHHHHHHHHHGHHHHHHHHHHHHGHHHGGGGGGHHHHHHHHHHHHHHGHGGGGGFHHGHHHHHHHHHFHHHGGGGGGHHHHHHHHHHHGHGG>>>FGHHHHGGGGHHHHGHHFHHHGGHGGHHHHGGG?EGGGGGGGDFGEFFGGGGFFFFFEEEFFFFFFFFFFFFFFFFFFFFFFFEFFFFBFFFFFFFFFFF
@M03558:539:GW210131Amp:1:2105:9559:18386 1:N:0:TGCAGCTA+ACTACGGA
GGAACGCGGACGTGATTTGGAACCATTCTGCTTCCATCTTCAAGCATCGGAAGAAGCATATTTTGAAGCCCAATTTTGGAACCGCTAGAAGTGCTCCAGGATGCGTGAAATCGTTCACATTCAAGCCGGCCAATGTGGCAACCAGATAGGAGCCAAGTAGGAAAAGGAGGAAAATACGTCCCACGTGCCGTGCTGGTCGATTTGGAACCTGGCACTATGGATTCGGTCCGAGCGGGACCGTTTGGACAGC
+
CCCCCCDCCCCCGGGGGGGGGGHGHHHHHHHHHHHHHHHHHHHHHHHHGGGGGHHHHHHHHHHHHGHHHHHHHHHHHHGHHHGGGGGGHHHHHHHGHHHHHHHHGGGGGHHHGHHHHHHHHHHHHHGGGGGGHHHHHHHFFGGGHHHHHHHHHGHHHHHHHGHHCGGFHGGHHHHFHHHHGGHHGGGGGGGGGGGGGGAAEFGGGGGGFFFFFFFFFFFFFFFFFFFFFFFFF=FFFFFFFFFDFBFFFF
@M03558:539:GW210131Amp:1:2105:18065:18417 1:N:0:TGCAGCTA+ACTACGGA
GGAACGCGGACGTGATTTGGAACCATTCTGCTTCCATCTTCAAGCATCGGAAGAAGCATATTTTGAAGCCCAATTTTGGAACCGCTAGAAGTGCTCCAGGATGCGTGAAATCGTTCACATTCAAGCCGGCCAATGTGGCAACCAGATAGGAGCCAAGCCAAGGAGAGGCGTATTGCGGAGACAGCGATTTGCAGCTGGAGCGGATCAACGTGTACTCGGAGGAAAATACGTCCCACGTGCCGTGCTGGTC
+
BBCCCCCDCCCCGGGGGGGGGGHGHHHHHHHHHHHHHHGHHHHHHHHHGGGGGHHHHHHHHHHHHGHHHHHHHHHHHHGHHHGGGGGGHHHHHHHHHHHHHHGHGGGGGHHHDFHHHHHHHHHHHHGGGGGGHHHHHHHHHHHGHHHHHGHHHGHHHGGHGHGGHHGGGGGGGHHHGGGGGGGGFFGGGGGGBCFFFFFFFFFFFFFFFFFFFFFFHFFFFFFFFFFFF?FFFFFFFFFFFFFFFFHFFF
@M03558:539:GW210131Amp:1:2105:23822:18418 1:N:0:TGCAGCTA+ACTACGGA
GGAACGCGGACGTGATTTGGAACCATTCTGCTTCCATCTTCAAGCATCGGAAGAAGCATATTTTGAAGCCCAATTTTGGAACCGCTAGAAGTGCTCCAGGATGCGTGAAATCGTTCACATTCAAGCCGGCCAATGTGGCAACCAGATAGGAGCCAAGTTCTGGGCGTATTGCGGAGACAGCGATTTGCAGCTGGAGCGGATCAACGTGTACTAACAACGTAGGCTTCCGGAGGAAAATACGTCCCACGTG
+
AA1AAAAD10A@EFCGGFGGGGHGHHHCH2GF1DF1D1A2BGFFHGDEGG/FEAGHHCHFHH2GFFGG10?GFHGGH2>1FHAEG?EGHHEGB1>DEFGFE110EEGGCDDD/<FFGFHHH12GBGEG//<<<FF1<1FHBFFAG0>FFFHGEEH/.=0=FGD/.<<?ECG0;--;@EFF.A@E?FFBBB9BB/..;-9---AFFBEFFBFFFFFFFF<FF?AF/BFBA-;----/-9/BAFF?B/A-EE
@M03558:539:GW210131Amp:1:2105:19408:18423 1:N:0:TGCAGCTA+ACTACGGA
GGAACGCGGACGTGATTTGGAACCATTCTGCTTCCATCTTCAAGCATCGGAAGAAGCATATTTTGAAGCCCAATTTTGGAACCGCTAGAAGTGCTCCAGGATGCGTGAAATCGTTCACATTCAAGCCGGCCAATGTGGCAACCAGATAGGAGCCAAGTTTATTGCGGAGACAGCGATTTGCAGCTGGAGCGGATCAACGTGTACTACAACGAGGCTACCCGGAGGAAAATACGTCCCACGTGCCGTGCTG
+
CCCCCCCCCCCCGGGGGGGGGGHGHHHHHHHHHHHHHHHHHHHHHHHHGGGGGHHHHHHHHHHHGGHHHHHHHHHHHHGHGHGGGGGGHHHHHHHHHHHHHHHHGFEGGHHHGHHHHHHHHHHHHHGGGGGGHHHHHHHHHHHGHGHHHHHHHGHHHGHHHHHHHGGGGGGHHHGGHGGGGFGGGGGG?FGGACGGFGFFFFFFFFFFFFFFFFFFFFFFFFFFFFFFFFFFFFFEFFFFFEFFFAFFFF
@M03558:539:GW210131Amp:1:2105:13965:18426 1:N:0:TGCAGCTA+ACTACGGA
GGAACGCGGACGTGATTTGGAACCATTCTGCTTCCATCTTCAAGCATCGGAAGAAGCATATTTTGAAGCCCAATTTTGGAACCGCTAGAAGTGCTCCAGGATGCGTGAAATCGTTCACATTCAAGCCGGCCAATGTGGCAACCAGATAGGAGCCAAGTTGGGCGTATTGCGGAGACAGCGATTTGCAGCTGGAGCGGATCAACGTGTACTACAACGAGGCTCCGGAGGAAAATACGTCCCACGTGCCGTG
+
CCCCBCCCCBCCGGGGGGGGGGHGHHHHHHHHHHHHHHHHHHHHHHHHGGGGGHHHHHHHHHHHHGHHHHHHHHHHHHGHHHGGGGGGHHHHHHHHHHHHHHHHGGGGGHHHFGHHHHHHHHHHHHGGGGGGHHHHHHHHHHHGHHHHHEGHHGHHHHHDGEHE@EGHHHGGGGGGGGGBCGEGGGGGGGGGGGGGFFFFFFFFEFFFFFFFFFFFFFFFFFFFDD@@DFFFFFFFFFFFFFFEFFFFF=
@M03558:539:GW210131Amp:1:2105:10729:18433 1:N:0:TGCAGCTA+ACTACGGA
GGAACGCGGACGTGATTTGGAACCATTCTGCTTCCATCTTCAAGCATCGGAAGAAGCATATTTTGAAGCCCAATTTTGGAACCGCTAGAAGTGCTCCAGGATGCGTGAAATCGTTCACATTCAAGCCGGCCAATGTGGCAACCAGATAGGAGCCAAGTTGTAGTACACGTTGATCCGCTCCAGCTGCAAATCGGGACCGTTTGGACAGCTGTTCCGGCCGGATAATTTTGTGTTCGGTCAATCTGGCGCC
+
BCCCDDECCCDDGGGGGGGGGGHGHHHHHHHHHHHHHHHHHHHHGHHHGGGGGHHHHHHHHHHHHGHHHHHHHHHHHHGHHHGGGGGGHHHHHHHHHHHHHHHHGGGGGHHHGHHHHHHHHHHHHHGGGGGGHHHHHHHHHHHGHGHHHHHHHGHHHHHHHHHHGHHHGHHHHHHHHGGGGGHHHGGFFGGGGGGGGGBEGGBGGGGFFFFFFFFFFFFFFFFFFFFFFFBFFFFFFFFFFFFFFFFFFF
@M03558:539:GW210131Amp:1:2105:10259:18586 1:N:0:TGCAGCTA+ACTACGGA
GGAACGCGGACGTGATTTGGAACCATTCTGCTTCCATCTTCAAGCATCGGGAGAAGCATATTTTGAAGCCCAATCTTGGAACCGCTAGAAGTGCTCCAGGATGCGTGAAATCGTTCACATTCAAGCCGGCCAATGTGGCAACCAGATAGGAGCCAAGTTCGCGTATTGCGGAGACAGCGATTTGTAGCTGGAGCGGATCAACGTGTACTACAACGGAGGAAAATACGTCCCACGTGCCGTGCTGGCCGAT
+
BBBBBBBBBBBBGGGGGGGGGGHGHHHHHHHHHHHHHHHHHHHHHHHHGGGGGGHHHHHHHHHHHGGHHHHHHHHHHHHHHHGGGGGGHHHHHHHGHHHHHHHHGGGGGHHHGHGHHHHHHGHHHHGGGGGGHHHHHHHHHHHGHHGHHHHHHGHHHHHHGGGG@:GHHGGGGGGGGGGGGGGGGGGGGGGGGGGFFFFFFFFFEFFFFFFFFFFBFFFFFFFFFFFFFFFFFAEEEFFFFFFFFFFFFF
@M03558:539:GW210131Amp:1:2105:14461:18592 1:N:0:TGCAGCTA+ACTACGGA
GGAACGCGGACGTGATTTGGAACCATTCTGCTTCCATCTTCAAGCATCGGAAGAAGCATATTTTGAAGCCCAATTTTGGAACCGCTAGAAGTGCTCCAGGATGCGTGAAATCGTTCACATTCAAGCCGGCCAATGTGCAGCTGGAGCGGATCAACGTGTACTACAACGAGGCTTAGGAGGAAAATACGTCCCACGTGCCGTGCTGGTCGGTTTGGAACCTGGCACTATGGATTCGGTCCGAGCGGGACCG
+
CBBCCCCCCCCCGGGGGGGGGGHGHHHHHGHHGHHHHHHHHHHHHHHHGGGGGHHHHHHHHHHHHGHHHHHHHHGHHHFHHHGGGGGGHHHHHHHHHHHHHFHGGEFGGHHGFGGHHHHHHHHHHHGGFGGGHHGHHHHGHHHHHGHGGGCGHHHGHHHHHHHHHHHGGGGGGGGGGGG9:FFFGFGEFGGGFGGEFGGF.@FFFFFFA-;AFFFFFFFFFFFFFFFFFFFFFFFFFFFFDDCFFFFFFF
@M03558:539:GW210131Amp:1:2105:15825:18598 1:N:0:TGCAGCTA+ACTACGGA
GGAACGCGGACGTGATTTGGAACCATTCTGCTTCCATCTTCAAGCATCGGAAGAAGCATATTTTGAAGCCCAATTTTGGAACCGCTAGAAGTGCTCCAGGATGCGTGAAATCGTTCACATTCAAGCCGGCCAATGTGGCAACCAGATAGGAGCCAAGTTCTGGCGTATTGCGGAGACAGGGATTTGCAGCTGGAGCGGATCAACGTGTACTACAACGAGGCTACGTCCCACGTGCCGTGCTGGTCGATTT
+
ABCBCCCDDECDGGGGGGGGGGHGHHHHHHHHHHHHHHHHHHHHHHHHGGGGGHHHHHHHHHHHHGHHHHHHHHHHHHGHHHGGGGGGHHHHHHHHHHHHHHHHGGGGGHHHDFGHHHHHHHHHHHGGGGGGHHHHHHHHHHHGHHHHHHHHHGHHHHHHHHHHGGGGHHHGGGGGGGGGGGGGFGGGGGGGGEGGGGGFFFFFFFFFFFFFFFFFFFFFFFFFFFFFFFFFFFFFFFFFFFFFFFFFFF
@M03558:539:GW210131Amp:1:2105:22455:18623 1:N:0:TGCAGCTA+ACTACGGA
GGAACGCGGACGTGATTTGGAACCATTCTGCTTCCATCTTCAAGCATCGGAAGAAGCATATTTTGAAGCCCAATTTTGGAACCGCTAGAAGTGCTCCAGGATGCGTGAAATCGTTCACATTCAAGCCGGCCAATGTGGCAACCAGATAGGAGCCAAGTTCTGGGCGTATTGCGGAGACAGCGATTTGCAGCTGGAGCGGATCAACGTGTACTACAACGAGGCTACGGAGGAAAATACGTCCCACGTGCCG
+
CCCCCCCCBBBDGGGGGGGBGGHGHHHHHHHHHHHHHHHHHHHHHHHHGGEGGHHHHHHHHHHHHGHHHHHHHHHHHHGHHHGGGGGGHHHHHHHHHHHHHHHHGFGGGHHHGHHHHHHHHHHHHHGGGGGGHHHHHHHHHHHGHHHHHGHHGGHHHHHHHHHHHGGGGHHHGGGGGGGGGDCGGG0CFGGGGGGAFGFFFFFFFF.AFFFFFFFFFFFDFFFFFFDDFAFFFFFFFFFFFFFFFFFFFF
@M03558:539:GW210131Amp:1:2105:10455:18673 1:N:0:TGCAGCTA+ACTACGGA
GGAACGCGGACGTGATTTGGAACCATTCTGCTTCCATCTTCAAGCATCGGAAGAAGCATATTTTGAAGCCCAATTTTGGAACCGCTAGAAGTGCTCCAGGATGCGTGAAATCGTTCACATTCAAGCCGGCCAGTGTGGCAACCAGATAGGAGCCAGGGAGGTAATATCCGACGAGCACGGAATCGATGCCACCGCCGGAGGAAAATACGTCCCACGTGCCGTGCTGGTCGATTTGGAACCTGGCACTATG
+
BCCDCCCDDBCCGGGGGGGGGGHGHHHHHHHHHHHHHHHHHHHHHHHHGGGGGHHHHHHHHHHHHGHHHHHHHHHHHHGHGHGGGGGGHHHHHHHHHHHHHHHHGFGGGHHHGHHHHHHHHHHHHHGGGGGGHGHHHGHHFGGGHHHHHHHHHGHHHGGGGFHHGHHHHGGGGGGGGGGGGGGGGFGGGGGGGDGFFFAFFFFFFFFFFFFFFFFFEFFFFDFFFFFFFFFFFFFFFFFFFFFFFFFFFF
@M03558:539:GW210131Amp:1:2105:4060:18674 1:N:0:TGCAGCTA+ACTACGGA
GGAACGCGGACGTGATTTGGAACCATTCTGCTTCCATCTTCAAGCATCGGAAGAAGCATATTTTGAAGCCCAATTTTGGAACCGCTAGAAGTGCTCCAGGATGCGTGAAATCGTTCACATTCAAGCCGGCCAATGTGGCAACCAGATAGGAGCCAAGTTCTGGGCGTATTGCGGAGACAGCGATTTGCAGCTGGAGCGGATCAACGTGTACTACAACGAGGCTAAATAGGAGGAAAATACGTCCCACGTG
+
BCCCCCCCCCCCGGGGGGGGGGHGHHHHHHHHHHHHHHHHHHHHHHHHGGGGGHHHHHHHHHHHHGHHHHHHHHHHHHGHHHGGGGGGHHHHHHHHHHHHHHHHGGGGGHHHGHHHHHHHHHHHHHGGGGGGHHHHHHHHGGHGHHHHHHHHHGHHHHHHHHHGHGDCGHHGGGGGGGGGGFGGGGFGGGGGGGGGGGFFFFFFFFFFFFFFFFFFFFFFFFFFFFFFFFFFFFFEFFFFFFFFFFFFFF
@M03558:539:GW210131Amp:1:2105:29052:18682 1:N:0:TGCAGCTA+ACTACGGA
GGAACGCGGACGTGATTTGGAACCATTCTGCTTCCATCTTCAAGCATCGGAAGAAGCATATTTTGAAGCCCAATTTTGGAACCGCTAGAAGTGCTCCAGGATGCGTGAAATCGTTCGCATTCAAGCCGGCCAATGTGGCAACCAGATAGGAGCCAAGTTCCCGGAGGAAAATACGTCCCACGTGCCGTGCTGGTCGATTTGGAACCTGGCACTATGGATTCGGTCCGAGCGGGACCGTTTGGACAGCTGT
+
AA@AABBCCCCCGGGGGGGGGGHGHHHHHHHHHGHHHHHHHHHHHHHHGGGGGHHHHHHHHHHHHGHBGHHHHHHHHHGHHHGGGGGGHHHHHGHHHHHHHHHHGFFGGHHFFFHHGGGGGHHHHHGGGGCGHHGHFFEHG>FFHFGFGFGHHGGHCDDHHHGGGGGAGHEC<CE0CEGBF-;CEG?DDDGGGGGGFEFFB;:BFEFFFFFFFFFFFFFFFFFFFFF?@9B-@9CDFFDFF?:FBFEFFB
@M03558:539:GW210131Amp:1:2105:15911:18685 1:N:0:TGCAGCTA+ACTACGGA
GGAACGCGGACGTGATTTGGAACCATTCTGCTTCCATCTTCAAGCATCGGAAGAAGCATATTTTGAAGCCCAATTTTGGAACCGCTAGAAGTGCTCCAGGATGCGTGAAATCGTTCACATTCAAGCCGGCCAATGTGGCAACCAGATAGGAGCCAAGTTGGGCGTATTGCGGAGACAGCGATTTGCAGCTGGAGCGGATCAACGTGTACTACAACGGAGGAAAATACGTCCCACGTGCCGTGCTGGTCG
+
AA1A?AADA0>AF0EGFGGGGGCFEGHHA2EFHFGGBGHHHHHHFGD1EEEEEHHHHGHHFHFFFEFHHGHFEGFFHHCHHFFGGGGCHH1FFHDF1GBHHGCFE<AEEGFFA?FGFGHHFHGFBBFGG@CGA<CDGGGH1CGFCAHFD0F0CFFCC0<0FCH<A-:CHHG@:C?9/B.?9..9CB0C/FGGGF/99@;@FFFFAABBFFFEFFB@;FF?FBB-BF9-;FAFFF@AA?A-;@-AFBFB9
@M03558:539:GW210131Amp:1:2105:11654:18714 1:N:0:TGCAGCTA+ACTACGGA
GGAACGCGACGTGATTTGGAACCATTCTGCTTCCATCTTCAAGCATCGGAAGAAGCATATTTTGAAGCCCAATTTTGGAACCGCTAGAAGTGCTCCAGGATGCGTGAAATCGTTCACATTCAAGCCGGCCAATGTGGCAACCAGATAGGAGCCAATAGGAGGTAATATCCGACGAGCACGGAATCGATGCCACCGCGGAGGAAAATACGTCCCACGTGCCGTGCTGGTCGATTTGGAACCTGGCACTATG
+
BBBCCCCCBBCBGGGGGGGFGGGHHHHHHHHHHHHHHHHHHHHHHHHGGGGGHHHGHHHHHHHHGHHHGHHHHHFHHGHHHGGGGGGHHGFHHHHHHHHHHHHGGGGGHHHGHHHHHHHHHHHHHGGGGGGHGHGFDGHHHHGGGHHHHHHGGFHHHHHEHGCGFFGHGHGGGGGGGGHGGAGGGGGGBACFGGGGGGFFFFFFFFFFFFFFFFFFFFFFFFFFFFEFFFFFFFFEFFFFFFFFFFFFFF
@M03558:539:GW210131Amp:1:2105:7640:18740 1:N:0:TGCAGCTA+ACTACGGA
GGAACGCGGACGTGATTTGGAACCATTCTGCTTCCATCTTCAAGCATCGGAAGAAGCATATTTTGAAGCCCAATTTTGGAACCGCTAGAAGTGCTCCAGGATGCGTGAAATCGTTCACATTCAAGCCGGCCAATGTGGCAACCAGATAGGGAGGTAATATCCGACGAGCACGGAATCGATGCCAGGCGTATTGCGGAGACAGCGATTCGCAGCTGGAGCGGATCAACGTGTACTACAACGAGGCTAAAAT
+
CCCCCCCCCCCCGGGGGGGGGGHGHHHHHHHHHHHHHHHHHHHHHHHHGGGGGHHHHHHHHHHHHGHHHHHHHHHHHHGHHHGGGGGGHHHHHHHHHHHHHHHHGGGGGHHHFFGHHHHHHHHHHHGGGGGGHHHHHHHHHHHGHHHHHHHHGGGGHHHHHHGGGGGGGGHGGGGGGGGGGGGGGGGGGGGGGGGFFFFFFFFFFFFFFFFFFFFFFFFFFFFFFFFFFFFFFFFFFFFFF.DFFFFFFF
@M03558:539:GW210131Amp:1:2105:8787:18745 1:N:0:TGCAGCTA+ACTACGGA
GGACGCGGACGTGATTTGGAACCATTCTGCTTCCATCTTCAAGCATCGGAAGAAGCATATTTTGAAGCCCAATTTTGGAACCGCTAGAAGTGCTCCAGGATGCGTGAAATCGTTCACATTCAAGCCGGCCAATGTGGCAACCAGATAGGAGCGTATTGCGGAGACAGCGATTTGCAGCTGGAGCGGATCAACGTGTACTACAACGAGGCTACGAGCGGGACCGTTTGGACAGCTGTTCCGGCCGGATAAT
+
CCCDCCBCCDBBGGGGGGGGGGGHHHHHHHHHHHHHHHHHHHHHHHHGGGGGHHHHHHHHHHHHGHHHHHHHHHHHHGHHHGGGGGGHHHHHHHHHHHHHHHHGGGGGHHHGHHHHHHHHHHHHHGGGGGGHHHHHHHHHHHGHHHHHGHHHGEGGHHHGGGGGGHHHGGGGGGGGGGGGGGGGGD?ADGBFFFFFFFFFFFFFFFFFFFFFFFFFFFFFFFFFFFFEFFBFFFFFFFFAFFFFFAFFFF
@M03558:539:GW210131Amp:1:2105:4530:18756 1:N:0:TGCAGCTA+ACTACGGA
GGAACGCGGACGTGATTTGGAACCATTCTGCTTCCATCTTCAAGCATCGGAAGAAGCATATTTTGAAGCCCAATTTTGGAACCGCTAGAAGTGCTCCAGGATGCGTGAAATCGTTCACATTCAAGCCGGCCAATGTGGCAACCAGATAGGAGCCAAGTTCTGGGCGTATTGCGGAGACAGCGATTTGCAGCTGGAGCGGATCAACGTGTACTACAACGAGGCTAGGAGGAAAATACGTCCCACGTGCCGT
+
@BCCCBBBCCCCGGGGGGFGGGHGHHHHHHHHHHHHHHHHHHHHHHHHGGGGGHHHHHHGHHHHGGGHHHHHHHHHHHGHGHGGGGGEHHHHHGHGHHHHHHHHGGGGGHHHGGHHGHHHHHHHHHGGGGGGHHHHHHHFHGHGHEGHHHHHHGHHHHHHHHGHHGGGGHHHGCGGGGGGGGGGGGFGFFFGGGGGGGFFAFFFFFAEFFFFFFFFFFEDAFFFFFFFFFFFFFFFFFFFFFFFEEFFFF
@M03558:539:GW210131Amp:1:2105:3237:18763 1:N:0:TGCAGCTA+ACTACGGA
GGAACGCGGACGTGATTTGGAACCATTCTGCTTCCATCTTCAAGCATCGGAAGAAGCATATTTTGAAGCCCAATTTTGGAACCGCTAGAAGTGCTCCAGGATGCGTGAAATCGTTCACATTCAAGCCGGCCAATGTGGCAACCAGATAGGAGCCAAGTATTGCGTATTGCGGAGACAGCGATTTGCAGCTGGAGCGGATCAACGTGTACTACAACGAGGCTACGAGCGGGACCGTTTGGACAGCTGTTCC
+
AAAAAAABBBBDEFGGGGGGGGGGFHHGHGHHHHHGHHHHHFHHHHHHGDEFEHFHHHHFHHHHFEHHGHHFEGHHHHFHHHGEEEEFHHHHHFHHHHHGFHHHCGGGEGHHGHEHCHFGHFHFHHEC<<D/GFHFHFCFHHHGH<D1G0<FCFCCGG0DGHGDGGFHHHGFCCGGHHGGGGGFFFGFFFFBFFGCFBCAFFFFEA9FFFFFFBFFFA=@AFFFFF->DB9@A99;F.A/;FEEFBFFFB
@M03558:539:GW210131Amp:1:2105:16996:18772 1:N:0:TGCAGCTA+ACTACGGA
GGAACGCGGACGTGATTTGGAACCATTCTGCTTCCATCTTCAAGCATCGGAAGAAGCATATTTTGAAGCCCAATTTTGGAACCGCTAGAAGTGCTCCAGGATGCGTGAAATCGTTCACATTCAAGCCGTCCAATGTGGTAACCAGATAGGAGGCAATCGATGCGTATTGCGGCGACAGCGATTTGCAGCTGGCGCGGATCAACGTCGGAGGAAAATACGTCCCACGTGCCGTGCTGGTCGATTTGGAACC
+
AAAAA>111>>0EA00FGD1FG1FGCFF2A11DA11DEGG22ABGCHH?C?/A0AB1FGHFH2F2?FF1GEC/BF2@@>@FFF/E///B111B>21>>E0/G10E///?>G1??FHCD222BFH21//////1@111?0?1?GH/01110<>..>0<<<G.0CAC.C<00.---;99-9-;E.C000F/FB/.9-----;-9B-EF;@9---;FFFFBA9AAFFF@FFFE@F@FFFFFF==EFFFFFFBF
@M03558:539:GW210131Amp:1:2105:27900:18778 1:N:0:TGCAGCTA+ACTACGGA
GGAACGCGGACGTGATTTGGAACCATTCTGCTTCCATCTTCAAGCATCGGAAGAAGCATATTTTGAAGCCCAATTTTGGAACCGCTAGAAGTGCTCCAGGATGCGTGAAATCGTTCACATTCAAGCCGGCCAATGTGGCTCCCTGTACCCTGTGGGAGGTAATATCCGACGAGCACGGAATCGATGCCACCGTATTGCGGCGTATTGCGGAGACAGCGATTTGCAGCTGGAGCGGATCAACGTGTACTAC
+
AABBB@ABBADBGGGGGGGGGGHGHHHHHHHHGHHHHHHGHHHHHHHHGGGGGHHHHHHHHHHHHGHHHHHHHHHHHHGHHHGGGGGGHHHGHHHHHHHHHHHHGGGGGHHHGEGHHHHHHHHHHHGGGGGGHGHHHHHHHGGHHFGHHHHHHHHGGGGGHHHHHGHGGGGGGGGGGGDGGGGGGGGGGGGGFGFGGGGFFFFCFFFFFFFCFFFFFFAFFFFEFFFFFFFFFFFFFFFFFFFFFFFFFF
@M03558:539:GW210131Amp:1:2105:6367:18794 1:N:0:TGCAGCTA+ACTACGGA
GGAACGCGGACATGATTTGGAACCATTCTGCTTCCATCTTCAAGCATCGGAAGAAGCATATTCTGAAGCCCAATTTTGGAACCGCTAGAAGTGCTCCAGGATGCGTGAAATCGTTCACATTCAAGCCGGCCAATGTGGCAACCAGATAGGAGCCAAGTTCTGGCGTATTGCGGAGACAGCGATTTGCAGCTGTAGCGGATCAACGTGTACTACAACGAGGAAAATACGTCCCACGTGCCGTGCTGGTCG
+
CCCCCCCCCCCCGGGGGGGGGGHGHHHHHHHHHHHHHHHHHHHHHHHHGGGGGHGHHGHHHHHHHHHHHHHHHHHHHHGHGHGGGGGGHHHHHHHHHHHHHHHHGGGGGHHHEGHHHHHHHHHHHHGGGGGGHHHHHHGHHHHCHHHHHHHHHGHHHHHHHHHHGGGGHHHGGGGGGHHHGDEGGGGGGGGGGGGGGGGGGGFFFFFFFFFFFFFFFFFFFFFFFFFFFFFFFFFFFFFFFFFFFFFFF
@M03558:539:GW210131Amp:1:2105:23849:18802 1:N:0:TGCAGCTA+ACTACGGA
GGAACGCGGACGTGATTTGGGACCATTCTGCTTCCATCTTCAAGCATCGGAAGAAGCATATTTTGAAGCCCAATTTTGGAACCGCTAGAAGTGCTCCAGGATGCGTGAAATCGTTCACATTCAAGCCGGCCAATGTGGCAACCAGATAGGAGCTGGGAGGTAATATCCGACGAGCACGGAATCGATGCCACGCGATTTGCAGCTGGAGCGGATCAACGTGTACTACAACGAGGCTAAAACGGAGGAAAAT
+
1?A11AAD?ADD0AGGGGGGGGHGHHHHHHBFHGFHHHHHGGHHEHEHG/EEFHHHFHHHHHHHGFGHEHHA/FGHDFGHHH/>/>EEGEF>>1GFHHFFHEBFGGCGGHHGCFGHHHHFHDFHDDF@CCGGHHEHFGGFFGFGGA1FFGHEEGHHG.E?CC0DGHHHG?CGCGGGGGG-;ABFFAFAFGB-A9@@FFBBFFFFFEFFF?@?=@ABFBFFFFFFF9BB/@9A@@FFFFEF@BBB@FFFFF
@M03558:539:GW210131Amp:1:2105:8913:18820 1:N:0:TGCAGCTA+ACTACGGA
GGAACGCGGACGTGATTTGGAACCATTCTGCTTCCATCTTCAAGCATCGGAAGAAGCATATTTTGAAGCCCAATTTTGGAACCGCTAGAAGTGCTCCAGGATGCGTGAAATCGTTCACGTTCAAGCCGGCCAGCGGAGACAGCGATTTGCAGCTGGAGCGGATCAACGTGTACTACAACGAGGCTAAAATACGTCCCACGTGCCGTGCTGGTCGATTTGGAACCTGGCACTATGGATTCGGGACCGTTTG
+
CCCCCCCCCCCCGGGGGGGGGGHGHHHHHHHHHHHHHHHHHHHHHHHHGGGGGHHHHHHHHHHHHGHHHHHHHHHHHHGHHHGGGGGGHHHHHHHHHHHHHHHHGGGGGHHHGHHHHHHHHHHHHHGGGGGGHGGGGGGGHHHGGHHGHHHHHHHHHHHGGFGGACFFGGGGGGGGGGGGGDGGGGFFFFBFFFFFFFFFFFFFFFFFFFFFFFFFFFFFFFFFFFFFFFFFF0BFFFF9FFDFFFFDF.
@M03558:539:GW210131Amp:1:2105:2345:18856 1:N:0:TGCAGCTA+ACTACGGA
GGAACGCGGACGTGATTTGGAACCATTCTGCTTCCATCTTCAAGCATCGGAAGAAGCATATTTTGAAGCCCAATTTTGGAACCGCTAGAAGTGCTCCAGGATGCGTGAAATCTTTCACATTCAAGCCGGCCAATGTGGCAACCAGATAGGAGCCAAGTAAGGCGTATTGCGGAGACAGCGATTTGCAGCTGGAGCGGATCAACGTGTACTACAACGAGGCCGGAGGAAAATACGTCCCACGTGCCGTGCT
+
AAAAAAAD?DD@FGAGGG11FFHGHHFDDDFDFGFGGFGHHFHGDG1FE//AEAGAGFHFHHGHD>G@CE>>FGHFFD/1@GC??E>?FF>>BD>GFHHHGHBCEEA<FHD>2BFFHFHHHFHHFBFCCCGCEGF11FHFCCGGF0GGDGFHHFHHHHFDHFG@.-<CDG:@?@GECG.?9.CEFGBF/FGBAAB---@9F/9AAE/FFFFFFFF-AB;-;@@-9@ABFFFFBAFF-AB99;EFE-9-AE
@M03558:539:GW210131Amp:1:2105:7381:18858 1:N:0:TGCAGCTA+ACTACGGA
GGAACGCGGACGTGATTTGGAACCATTCCGCTTCCATCTTCAAGCATCGGAAGAAGCATATTTTGAAGCCCAATTTTGGAACCGCTAGAAGTGCTCCAGGATGCGTGAAATCGTTCACATTCAAGCCGGCCAATGTGGCAACCAGATAGGAGCCAAGTATTGCGGAGACAGCGATTTGCAGCTGGAGCGGATCAACGTGTACTACAACGAGGCTACCGGAGGAAAATACGTCCCACGTGCCGTGCTGGTC
+
BBBBAAADBBBB2EGGFBBFFGCFHHHHGFFEAFHHHHHHHHHGHHHHGGGGEF3?CGHHFHGFDGHHHFFHGHHHFFCHHGGGGGGEHFHHHHFHHGHGHHFGG?EEFHHHDFGHHHHHFFDHFFFGCCGCEHFHHH.FGGGFHFGGDGHHHGHHHDGHHHHGGGGGGHHHGGGGGGGGGGGGG?FFGGGGGGFFFFA;FFFFFFFFBFDBBFFFFBBBBBFFFFFFFFFFFFFFBFFFFBFBFFFFFF
@M03558:539:GW210131Amp:1:2105:13060:18865 1:N:0:TGCAGCTA+ACTACGGA
GGAACGCGGACGTGATTTGGAACCATTCTGCTTCCATCTTCAAGCATCGGAAGAAGCATATTTTGAAGCCCAATCTTGGAACCGCTAGAAGTGCTCCAGGATGCGTGAAATCGTTCACATTCAAGCCGGCCAATGTGGCAACCAGAGCACGGAATCGATGCCACCGCCGGAGGAAAATACGTCCCACGGGCCGTGCTGGTCGATTTGGAACCTGGCACTATGGATTCGGTCCGGGACCGTTTGGACAGCT
+
BCCCCCCCCCCCGGGGGGGGGGHGHHHHHHHHHHHHHHHHHHHHHHHHGGGGGHHHHHHHHHHHHGHHHHHHHHHHHHHHHHGGGGGGHHHHHHHHHHHHHHHHGEEAFHHHGGHHHHHHHHHHHHGGGGGGHHHHHHHHHHHGHHHHHHGGGGGHHHHFGHHHHGGGGGGGGGGGGGGGGFGGGGGG-:BFFFFFFFFFFFFFFFBFFFFFFFFFFFFFFFFFFFFFFFFFFAFFFFFDFFFFFFFFFF
@M03558:539:GW210131Amp:1:2105:10931:18869 1:N:0:TGCAGCTA+ACTACGGA
GGAACGCGGACGTGATTTGGAACCATTCTGCTTCCATCTTCAAGCATCGGAAGAAGCATATTTTGAAGCCCAATTTTGGAACCGCTAGAAGTGCTCCAGGATGCGTGAAATCGTTCACATTCAAGCCGGCCAATGTGGCAACCAGATAGGAGCGTATTGCGGAGACAGCGATTTGCAGCTGGAGCGGATCAACGTGTACTACAACGAGGCTATACGTCCCACGTGCCGTGCTGGTCGATTTGGAACCTGG
+
DDDDCCDDDDDDGGGGGGGGGGHGHHHHHHGHHHHGHHHHHHHHHHHHGGGGGHHHHHHHHHHHHGHHHHHHHHHHHHGHGHGGGGGGHHHHHHHHHHHHHHHHGGGGGHHHFGHHHHHHHHGHHHGGGGGGHHHHHHHHHHHGHHHHHHHHHA<CGHGHGGGGFGHHHGGHGGGGGGGGGGAFFGCA?FFGGFEFFFFFFFFFFFFFFFFFFFFFFFFFFFFFFFFFFFFFFFFFFFFFEFFBFFFFFF
@M03558:539:GW210131Amp:1:2105:6890:18876 1:N:0:TGCAGCTA+ACTACGGA
GGAACGCGGACGTGATTTGGAACCATTCTGCTTCCATCTTCAAGCATCGGAAGAAGCATATTTTGAAGCCCAATTTTGGAACCGCTAGAAGTGCTCCAGGATGCGTGAAATCGTTCACATTCAAGCCGGCCAATGTGGCAACCAGATAGGAGCCAAGTTCTGGGCGTATTGCGGAGACAGCGATTTGCAGCTGGAGCGGATCAACGTGTACTACAACGAGGCTACAGCGGGACCGTTTGGACAGCTGTTC
+
BBBBBB@BBDDDGEGGFGF5EGGGHFHHHFDDGFGGHGFGHHHHHHHBEGEEAFGFHHHFHHGFFEGGHHHHHHHHHHGHHHFGGGGGFFFFHHFFHHHFGGFHGEGGGHHHCFGHHHHHHHHHHHGGGGGGHHHHHHHHHHHGHHHHHHHHHGHHHGHHHHHHHGDCGHHHGGGGGGGGGGBGGGGGGGGGGGFGGGBBBBFFFFFFFFFFFFFFFBFFBBFFFFFFBBBBBFBFFFFFFFFFFFFFFF
@M03558:539:GW210131Amp:1:2105:18455:18965 1:N:0:TGCAGCTA+ACTACGGA
GGAACGCGGACGTGATTTGGAACCATTCTGCTTCCATCTTCAAGCATCGGAAGAAGCATATTTTGAAGCCCAATTTTGGAACCGCTAGAAGTGCTCCAGGATGCGTGAAATCGTTCACATTCAAGCCGGCCAATGTGGCAACCAGATAGGAGCCAAGTTCCCGGAGGAAAATACGTCCCACGTGCCGTGCTGGTCGATTTGGAACCTGGCACTATGGATTCGGTCCGAGCGGGACCGTTTGGACAGCTGT
+
ABCCCCCCCCBCGGGGGGGGGGHGHHHHHHHHHHHHHHHHHHHHHHHHGGGGGHHHHHHHHHHHHGHHHHHHHHHHHHGHHHGGGGGGHHHHHHHHHHHHHHHHGGGGGHHHGHHHHHHHHHHHHHGGGGGGHHHHHHHHGGHGHHHHHHHHHGHHHHHHHHGGCGGGHHHHHHHHHGGGG-;EEGGGFGGGGGGG?FGGGFFFFEFEFFFFFFFFFFFFFFFFFFFFFFFFFFFFFFFF?FFFEFFFFF
@M03558:539:GW210131Amp:1:2105:19409:18974 1:N:0:TGCAGCTA+ACTACGGA
GGAACGCGGACGTGATTTGGAACCATTCTGCTTCCATCTTCAAGCATCGGAAGAAGCATATTTTGAAGCCCAATTTTGGAACCGCTAGAAGTGCTCCAGGATGCGTGAAATCGTTCACATTCAAGCCGGCCAATGTGGCAACCAGATAGGAGCCAAGTTCTGGCGTATTGCGGAGACAGCGATTTGCAGCTGGAGCGGATCAACGTGTACTACAACGAGGCTAACACGAGCGGGACCGTTTGGACAGCTG
+
AABBBBBBBDBBFEFFGGGGGGHGHHHHHHHHGHHHHHHHHHHHFEHHGGGGGGGHEGHHHHHHHGHHHHHEHHHHHHGHHHGECGEGGDGFGHHHHHHFHFHHGGEFGHHHGHHHHHHHHHHHFFGGCGGGEHHHFHHHHHHGEEFHEFHHHGHHHHHHHHGHGGGDHHFEC@FCFGGG@@CEGFGGBFGFGGGGGGFFFFFFFFFFFFFFFFFFFFFFFFFFFFFFFFFFFFABFFDFFFFFFFFFFF
@M03558:539:GW210131Amp:1:2105:12458:18981 1:N:0:TGCAGCTA+ACTACGGA
GGAACGCGGACGTGATTTGGAACCATTCTGCCTCCATCTTCAAGCATCGGAAGAAGCATATTTTGAAGCCCAATTTTGGAACCGCTAGAAGTGCTCCAGGATGCGTGAAATCGTTCACATTCAAGCCGGCCAATGTGGCAACCAGATAGGAGCCAAGTTCGGGCGTATTGCGGAGACAGCGATTTGCAGCTGGAGCGGATCAACGTGTACTACAACGAGGCTACAACGAGCGGGACCGTTTGGACAGCTG
+
BAABBBBBBBBBGGGGGGGGGGHGHHHHHGHHHHFGHGFHHHGHHHGHGGGGGGHGHFHHHHHHHGHHHHHHHHFFHGGHFHGGGCGDHHDGHHHHHHFHHHHHGEEFFHFGCGHHHHHHHHHHHHGGCCGGGHHHHHHHHHHGGHHBGFGHHGHHH=GHFCDGGG@GGHHG?BGGGGGGG-CFGGGE9:CFFFFFFFFFFFFFFFFFFFFFFFFFFEFFFFFFFFFAFFFFFFFFFFFFFFFFFFFFFF
@M03558:539:GW210131Amp:1:2105:10921:19031 1:N:0:TGCAGCTA+ACTACGGA
GGAACGCGGACGTGATTTGGAACCATTCTGCTTCCATCTTCAAGCATCGGAAGAAGCATATTTTGAAGCCCAATTTTGGAACCGCTAGAAGTGCTCCAGGATGCGTGAAATCGTTCACATTCAAGCCGGCCAATGTGGCAACCAGATAGGAGCCAAGTTCCCGGAGGAAAATACGTCCCACGTGCCGTGCTGGTCGATTTGGAACCTGGCACTAAGCGGGACCGTTTGGACAGCTGTTCCGGCCGGATA
+
BBBBBBBBBBBBGGFGGGGGGGHGHHHHHHHHHHHHHHHHHHHHHHHHGGGGGHHHHGGHHHHHHGHHHHHHHHHHHHGHHHGGGGGGHFHHHHHHHHHHHGGHGEFGGHHHEHHHHHHHHHHHHHGGGGGGHHHHHHHHHHHGHHHGHHHHHGHFHHHHHHGGGGGGGHGHHHEGHGGGGGFGGGGDBDEGGBFC-EFEBFFFFFFFFFFFFFFFFFFFFFFFFFFFEFFFEFFFFFBFFFFFFFBDD
@M03558:539:GW210131Amp:1:2105:12413:19071 1:N:0:TGCAGCTA+ACTACGGA
GGAACGCGGACGTGATCTGGAACCATTCTGCTTCCATCTTCAAGCATCGGAAGAAGCATATTTTGAAGCCCAATTTTGGAACCGCTAGAAGTGCCCCAGGATGCGTGAAATCGTTCACATTCAAGCCGGCCAATGTGGCAACCAGATAGGAGCCAAGTTATTGCGGAGACGTTACGTATTGCGGAGACAGCGATTTGCAGCTGGAGCGGATCAACGTGTACTACAACGAGGCGAAAATACGTCCCACGTG
+
CBCBCBCCCCCCGGGGGGGGGGHGHHHHHGHHGHHHHHHHHHHHHFHHGGGGGHHHHHHHHHHHHGHFFHHHHFHHHHGHHHGGGGGGHHHHGHHHGGGGHHHHGGGGGHHHDFGHHHHHHHHHHHGGDGGGEHHGHHHHHHHGHHHHHHHHHGHHHDGHHHFHGGCCGGGGEHGGBFGGGGGGGGAE/BEFFGGFFFFFFFFFFFFFFFAFFFFFFFFFFFFFFFFF?A9DF;FFFFFFFFFFFFFCFF
@M03558:539:GW210131Amp:1:2105:29149:19088 1:N:0:TGCAGCTA+ACTACGGA
TTAACGCGGACGTGATTTGGAACCATTCTGCTTCCATCTTCAAGCATCGGAAGAAGCATATTTTGAAGCCCAATTTTGGAACCGCTAGAAGTGCTCCAGGATGCGTGAAATCGTTCACATTCAAGCCGGCCAATGTGGCAACCAGATAGGAGCCAAGTTCTGGCGTATTGCGGAGACAGCGATTTGCAGCTGGAGCGGATCAACGTGTACTACAACGAGGCTACGAGCGGGACCGTTTGGACAGCTGTTC
+
>>AAABDDBDA>EEGGGGGGGGHGCFHHFHHGHGEGCFHHHF5EFGHHGGEGGHHHFFHHHHHHF1GHEH1FGGHHFHCBGFGEEEEGHHHHHHHHHGHHHEGHFEEEGHHBEFHHHHH3GHHHHHFGC/@CGHHGHF?GCFGCHFFDG0>FCFGCG<DHHHHGCC@.CGF?CAC-9FFED?..;C0;;CFFF?FBCGFA-;::A9EBFFFBFFFFDFDAAFFFFDA;==DA@.BADFFFFFBEEFFFFF
@M03558:539:GW210131Amp:1:2105:27231:19095 1:N:0:TGCAGCTA+ACTACGGA
GGAACGCGGACGTGATTTGGAACCATTCTGCTTCCATCTTCAAGCATCGGAAGAAGCATATTTTGAAGCCCAATTTTGGAACCGCTAGAAGTGCTCCAGGATGCGTGAAATCGTTCACATTCAAGCCGGCCAATGTGGCAACCAGATAGGAGCCAAGTATTGCGGAGACAGCGATGAGCGGGACCGTTTGGACAGCTGTTCCGGCCGGATAATTTTGTGTTCGGTCAATCTGGCGCCGGCAACAATTGGG
+
BCCCCDDDDCDBGGGGGGGGGGHGHHHHHHHHHHHHHHHHHHHHHHHHGGGGGHHHHHHHHHHHHGGHHFHFHHHHHHGGHHGGGGGGHHHHHHHHHHHHHHHHGEGGGHHHGHHHGHHHHHHHHHGGGGFGHHHHHHHHHHHGHHHHHHGHHGFGGDHHHHHGGGGGGHHHGGHGGGFGGGGGGGFGGGFFFFFFFFFFFFFFFF@CDFFFFFFFHFFFFFFFFFFFFFFFFFFFFFFFFFFFFFFFFF
@M03558:539:GW210131Amp:1:2105:15747:19103 1:N:0:TGCAGCTA+ACTACGGA
GGAACGCGGACGTGATTTGGAACCATTCTGCTTCCATCTTCAAGCATCGGAAGAAGCATATTTTGAAGCCCAATTTTGGAACCGCTAGAAGTGCTCCAGGATGCGTGAAATCGTTCACATTCAAGCCGGCCAATGTGGCAACCAGATAGGAGCCAAGTTGGTAATATCCGACGAGCACGGAATCGATGCCACCGGGCGTATTGCGGAGACAGCGATTTGCAGCTGGAGCGGATCAACGTGTGGAGGA
+
BBCCCDDCDDCCGGGGGGGGGGHGHHHHHHHHHHHHHHHHHHHHHHHHGGGGGHHHHHHHHHHHHGHHHHHHHHHHHHGHHHGGGGGGHHHHHHHHHHHHHHHHGFGGGHHHDGHHHHHHHHHHHHGGGGGGHHHHHHHHHHHGHHHHHHHHHGHGHHHGHEHHHHHHHGGGGGGGGGG@@CEGGGEFGGEGGDGFGFCFFFFFFFFFFFFFFFFFFFFFFFFFFFFFFFFFFFFFFFFFFFFFFFF
@M03558:539:GW210131Amp:1:2105:7883:19117 1:N:0:TGCAGCTA+ACTACGGA
GGAACGCGGACGTGATTTGGAACCATTCTGCTTCCATCTTCAAGCATTGGAAGAAGCATATTTTGAAGCCCAATTTTGGAACCGCTAGAAGTGCTCCAGGATGCGTGAAATCGTTCACATTCAAGCCGGCCAATGTGGCAACCAGATAGGAGCCAAGTTCGGGCGTATTGCGGAGACAGCGATTTGCAGCTGGAGCGGATCAACGTGTACTACAACGAGGCTAAGGAGGAAAATACGTCCCACGTGCCGT
+
CBCCCCCCCBBCGGGGGGGGGGHGHHHHHHHHHHHHHHHHHHHHHHHHHHHHHHHHHHHHHHHHHGHHHHHHHHHHHHGHHHGGGGGGHHHHHHHHHHHHHHHHGGGGGHHHFGHHHHHHHHHHHHGGGGGGHHHHHHHHHHHGHHHHHHHHHGHHHHHHGGGGGGGGHHHGGGGGGGGGGAEGGGGGGGGGGGGGFFACFFFFFFFFFFFFFFFFFFFFFFFFFFFFFFFFFFFFFFFFFFFFFFFFFF
@M03558:539:GW210131Amp:1:2105:23341:19144 1:N:0:TGCAGCTA+ACTACGGA
GGAACGCGGACGTGATTTGGAACCATTCTGCTTCCATCTTCAAGCATCGGAAGAAGCATATTTTGAAGCCCAATTTTGGAACCGCTAGAAGTGCTCCAGGATGCGTGAAATCGTTCACATTCAAGCCGGCCAATGTGGCAACCAGATAGGAGCCAAGTTCATGGGCGTATTGCGGAGACAGCGATTTGCAGCTGGAGCGGATCAACGTGTACTACAACGAGGCTACGAGCGGGACCGTTTGGACAGCTGT
+
CCCCDDDDDDDDGGGGGGGGGGHGHHHHHHHHHHHHHHHHHHHHHHHHGGGGGHHHHHHHHHHHHGHHHHHHHHHHHHGGHHGGGGGGHHHHHHHHHHHHHHHHGGGGGHHHGHHHHHHHHHHHHHGGGGGGGHHHHEHHHHHGHFHGHFHHHGHHHHHHHHGCAGFGGGHHHGGGGGGGGFGAGGGGGHGGGGGFGGGFFFFFFFDEAFFFFHFFFFFFFFFFFFFFFFFFFFFFFFFFFFFFBAEFFF
@M03558:539:GW210131Amp:1:2105:22713:19234 1:N:0:TGCAGCTA+ACTACGGA
GGAACGCGGACGTGATTTGGAACCATTCTGCTTCCATCTTCAAGCATCGGAAGAAGCATATTTTGAAGCCCAATTTTGGAACCGCTAGAAGTGCTCCAGGATGCGCGAAATCGTTCACATTCAAGCCGGCCAATGTGGCAACCAGATAGGAGCCAAGTTCCGGAGGAAAATACGTCCCACGTGCCGTGCTGGTCGATTTGGAACCTGGCACTATGGATTCGGTCCGAGCGGGACCGTTTGGACAGCTGTT
+
BBCCCCCCCCCCGGGGGGGGGGHGHHHHHHHGHHHHHHHHHHHHHHHHGGGGGGHHGHHHHHHHHGHHHHHHHHHHHHGHHHGGGGGGHHHHHHHHHHHHHHHHGGGGGGHHGGHHHHHHHHHHHHGGGGGGHHHHHHHHFFFFHHHGHHHHHGHHHHHHHGGGGGGGHHGGGGGGGGGGGGGGGGGGGGGGGGFFFFFFFFFFFFFFFFFFFFFFFFFFFFFFFFFFFFFF@FFFFFFDFFFFFFFFFF
@M03558:539:GW210131Amp:1:2105:16174:19258 1:N:0:TGCAGCTA+ACTACGGA
GGAACGCGGACGTGATTTGGAACCATTCTGCTTCCATCTTCAAGCATCGGAAGAAGCATATTTTGAAGCCCAATTTTGGAACTGCTAGAAGTGCTCCAGGATGCGTGAAATCGTTCAGGTAATATCCGACGAGCACGGAATCGATGCCACCGGGCGTATTGCGGAGACAGCGATTTGCAGCTGGAGCGGATCAACGTGTACTACAACGAGGCTACGAGCGGGACCGTTTGGACAGCTGTTCCGGCCGGAT
+
DDDDDDDDCCCDGGGGGGGGGGHGHHHHHHHHHHHHHHHHHHHHHHHHGGGGGHHHHHHHHHHHHGHHHHHHHHHHHHGHHHHGHHHHHHHHHHHHHHHHHHHHGGGGGHHHFGHHHHHHHHHHHHHGGGGGGGGHGGGGGHHHHHGHHHHG<<<EEGGHHHGGCCDGGGGGAGGGGHGGGGGC:CFGFFFF?FFFFFFFFFFFFFFFFFFFFFFFFFFFFFFFFFFFFAFFFFFFFFFFFFFFFFFFFF
@M03558:539:GW210131Amp:1:2105:18266:19276 1:N:0:TGCAGCTA+ACTACGGA
GGAACGCGGACGTGATTTGGAACCATTCTGCTTCCATCTTCAAGCATCGGAAGAAGCATATTTTGAAGCCCAATTTTGGAACCGCTAGAAGTGCTCCAGGATGCGTGAAATCGTTCACATTCAAGCCGGCCAATGTGGCAACCAGATAGGAGCCAAGTTATATCCGGGGGGTAATATCCGACGAGCACGGAATCGATGCCACCGCCGGAGGAAAATACGTCCCACGTGCCGTGCTGGTCGATTTGGAACC
+
BBBBBBBB@BBBGGGGGGGGGGHGGHHHHGHHHHHHHHHHHHHHHHHHGGGGGHHHHHHHHHHHHGHHHHHHHHHHHHGHHHGGGGGGHHHHHHHGHHGHHHFHGGGGGHHHGHHHHHHHHHHHHHGGGGGGHHHHHHHHHHHFHHHGHHHHHGHHHHHHHHHHHGFGGGCDFFFFFFFFFFC;BCFFFBDFFBFFFFFFFFFFFFFFFDFFFFFFFFFFFFFFFFFFFFFFFFFFEFF--;FEFF:FFF
@M03558:539:GW210131Amp:1:2105:9950:19311 1:N:0:TGCAGCTA+ACTACGGA
GGAACGCGGACGTGATTTGGAACCATTCTGCTTCCATCTTCAAGCATCGGAAGAAGCATATTTTGAAGCCCAATTTTGGAACCGCTAGAAGTGCTCCAGGATGCGTGAAATCGTTCACATTCAAGCCGACCAATGTGGCAACCAGATAGGAGCCAAGTTCTGGCGTATTGCGGAGACAGCGATTTGCAGCTGGAGCGGATCAACGTGTACTACAACGAGGCTACCGAGCGGGACCGTTTGGACAGCTGTT
+
CCDDDCDCDDCDGGGGGGGGGGHGHHHHHHHHHHHHHHHHHHHHHHHHGGGGGHHGHHHHHHHHHGHHHHHHHHHHHHGHHHGGGGGGHHHHHHHHHHHHHHHHGGGGGHHHGHHHHHHHHHHHHHGGGGGGHHHHHHHHHHHGHHHHHHHHHGHHHHHHHHHHGGGGHHHGGGGGGGGGGFGGGGGGGGGGGGGGGGFFFFFFFFFFFFHFFFFFFFF;FFFFFFFFFFFFFFFFFFFAEFFFFFFFFF
@M03558:539:GW210131Amp:1:2105:28115:19313 1:N:0:TGCAGCTA+ACTACGGA
GGAACGCGGACGTGATTTGGAACCATTCTGCTTCCATCTTCAAGCATCGGAAGAAGCATATTTTGAAGCCCAATTTTGGAACCGCTAGAAGTGCTCCAGGATGCGTGAAATCGTTCACATTCAAGCCGGCCAATGTGGCAACCAGATAGGGCGTAGAGCGGGACCGTTTGGACAGCTGTTCCGGCCGGATAATTTTGTGTTCGGTCAATCTGGCGCCGGCAACAATTGGGCCAAGGGACATTATACCGA
+
CCCCCDCCCCCCGGGGGGGGGGHGHHHHHHHHHHHHHHHHHHHHHHHHGGGGGHHHHHHHHHHHHGHHHHHHHHHHHHGHHHGGGGGGHHHHHHHHHHHHHHHHGFGGGHHHGHHHHHHHHHHHGHGGGGGGHHHHHHHHHHGGHHHHFHGHGGGGGHHGGGGGGGGGGGGGGGGGGGGGGGGGGGFF=FFFFFFFFFFFFFFFFFFFFFHHFFFFFFFFFFFFFFFFFEFFFFFFFFFFFFFFFFFFF
@M03558:539:GW210131Amp:1:2105:11677:19356 1:N:0:TGCAGCTA+ACTACGGA
GGAACGCGGACGTGATTTGGAACCATTCTGCTTCCATCTTCAAGCATCGGAAGAAGCATATTTTGAAGCCCAATTTTGGAACCGCTAGAAGTGCTCCAGGATGCGTGAAATCGTCCACATTCAAGCCGGCCAATGTGGCAACCAGATAGGAGGTGGCGTATTGCGGAGACAGCGATTTGCAGCTGGAGCGGATCAACGTGTACTACAACGAGGCTAGCGGGACCGTTTGGACAGCTGTTCCGGCCGGAT
+
3>AAABABDDDBGGGGGGGGFGGGHHFDDGCGFFHGHHHHGGFHFHFHGGDCFFFFFGHHHGHHGGHHHFHAEGFHFFGHGFFGGGGG3FFEGGFEHGHFHHFHEEEGGFHHBGEGGHHHHHHGHHEGGFC@FHHHHFGCHHHGHFHFHHBHG.<<CFGGGHHHGGCCGGHHGGGGGGGFFFBFGF.F/99@=;FBFF.AFFFFFFFEFFFF--AFFFFFF;-;DFFFFFE//AEFFFFBFD>@BCF-;
@M03558:539:GW210131Amp:1:2105:15199:19372 1:N:0:TGCAGCTA+ACTACGGA
GGAACGCGGACGTGATTTGGAACCATTCTGCTTCCATCTTCAAGCATCGGAAGAAGCACATTTTGGAGCCCAATTTTGGAACCGCTAGAAGTGCTCCAGGATGCGTGAAATCGTTCACATTCAAGCCGGCCAATGTGGCAACCAGATAGGAGCCAGGCGTATTGCGGAGACAGCGATTTGCAGCTGGAGCGGATCAACGTGTACTACAACGAGGCTACGAGCGGGACCGTTTGGACAGCTGTTCCGGCCT
+
?AABBBBBBDBBGGGGGGGGGFHGHHHHHHHHHHHHHHHHHHHHHHHHGGGFGGHGHHHHHHHHGGHFHGGHHHHHHHGHHHGGGGGGHHHHHHHHHHHHHHFHGGGGGHHHGGHHHHHHHHHHHHGGGGGGGHHHHHHHHHHGHHHHHHHHHGHHHHGFGGHHEFCDCGGHGGGGGGFFBBFGGGGFGGGGFAFFFFFFABBFFFFFFFFFFFFFFFFFFDFFFADFFFFFFFFFFFFFFFFFFFFFF.
@M03558:539:GW210131Amp:1:2105:15707:19393 1:N:0:TGCAGCTA+ACTACGGA
GGAACGCGGACGTGATTTGGAACCATTCTGCTTCCATCTTCAAGCATCGGAAGAAGCATATTTTGAAGCCCAATTTTGGAACCGTTAGAAGTGCTCCAGGATGCGTGAAGTCGTTCACATTCAAGCCGGCCAATGTGGCAACCAGATAGGAGCCAAATACGTCCCACGTGCCGTGCTGGTCGATTTGGAGCCTGGCACTATGGATTCGGTCCGAGCGGGACCGTTTGGACAGCTGTTCCGGCCGGATAAT
+
CCDCDDDDCDDCGGGGGGGGGGHGHHHHHHHHHHHHHHHHHHHHHHHHGGGGGHHHHHHHHHHHHGHHHHHHHHHHHHGHHHGGGGGGHHHHHHHHHHHHHHHHGGGGG4HHEFGHHHHHHHHHHHGGGGGGHHHHHHHHHHHGHHHHHHHHHGGHHHHHHHHGGHHGHHHHGGGGGHHGHGGEGGGBGGGGGGGGGGGGGGEFEFGGGGGFFFFFFFFFFFFBDFFABFFFFFFFFFFFFFFFFCFFFF
@M03558:539:GW210131Amp:1:2105:17647:19401 1:N:0:TGCAGCTA+ACTACGGA
GGAACGCGGACGTGATTTGGAACCATTCTGCTTCCATCTTCAAGCATCGGAAGAAGCATATTTTGAAGCCCAATTTTGGAACCGCTAGAAGTGCTCCAGGATGCGTGAAATCGTTGGGAGGTAATATCCGACGAGCACGGAATCGATGCCACGGCGTATTGCGGAGACAGCGATTTGCAGCTGGAGCGGATCAACGTGTACTACAACGAGGCTAAAATACGTCCCACGTGCCGTGCTGGTCGATTTGGA
+
BABBBBBBBBBBEAGFFGGGGGFGHHFFFFHHHHHHHGFHHGHHHHHHGGGGGGHHHHHHHHHHDCGHHHHHGHFGHH@FGHGCEFFEFE3GFHFHEGFHHFHGE<EFEGHH<??GHGHFC/FGFHFHHDBDGGCGFHGGGGEGHHEFDCDF<-:::;AGCHDA?D@EFGGG?EGGG0BFFFB..9BCC>FCFFFDEA;9B9BB9BBAF?;BFFFFFFFFA:A9AFFFFEFFFFF?EBFFFC-EFFFF/
@M03558:539:GW210131Amp:1:2105:23330:19405 1:N:0:TGCAGCTA+ACTACGGA
GGAACGCGGACGTGATTTGGAACCATTCTGCTTCCATCTTCAAGCATCGGAAGAAGCATATTCTGAAGCCCAATTTTGGAACCGCTAGAAGTGCTCCAGGATGCGTGAAATCGTTCACATTCAAGCCGGCCAATGTGGCAAGGTAATATCCGACGAGCACGGAATCGATGCCACCGGAGGAAAATACGTCCCACGTGCCGTGCTGGTCGATTTGGAACCTGGCACTATGGATTCGGTCGAGCGGGACCGT
+
AABBBB@DDDDDEGGFDGGGGGFGHHHGHFFFGHGHHHHHHFFGHHHFGGG1FFGHHHHFHHFHGFHFGHHHHHHHGGCF3FF@EFGFBGFHFHHHFGHHHHHHGGGGGEHHGHHHFHGHHHHFHHGG?FGGHHHHHHHHHGGHHHHGHHHGFGDGGGGHGGFGGHHGHHGHHHGGGCGGDGGFFFGGGGGGGGFFFFFFFFFFFFBFFFFFFFFFFFFFFFFFFFFFFFFFFFFFFFF>>DFFF-9ABD
@M03558:539:GW210131Amp:1:2105:17898:19427 1:N:0:TGCAGCTA+ACTACGGA
GGAACGCGGACGTGATTTGGAACCATTCTGCTTCCATCTTCAAGCATCGGAAGAAGCATATTTTGAAGCCCAATTTTGGAACCGCTAGAAGTGCTCCAGGATGCGTGAAATCGTTCACATTCAAGCCGGCCAATGTGGCAACCAGATAGGAGCCAAGTTCCCGGAGGAAAATACGTCCCACGTGCCGTGCTGGTCGATTTGGAACCTGGCACTATGGATTCGGTCCGGGCGGGACCGTTTGGACAGCTGT
+
BBBBBBBBB@DBGGGGGGGFGGHGHHHHHHHHHHHHHHHHHHHHHHHHGGGGGHHHHHHHHHHHHGHHHHHHHHHHHHGHHHGGGGGGHHHHHHHHHHHHHHHHGGGGGHHHDGHHHHHHHHHHHHGGGGGGHHHHHHHHGGHGHHHHHHHHEGHHHHHHHHGG-CDGHHHHHHHHHGGGGGCAAFGGDFGGGBFB?GGGGFFFFFFFFFFFFFFFFFFFFFFFFF>DFFFFABFFFFFFDFBFB?EFFF
@M03558:539:GW210131Amp:1:2105:7980:19447 1:N:0:TGCAGCTA+ACTACGGA
GGAACGCGGACGTGATTTGGAACCATTCTGCTTCCATCTTCAAGCATCGGAAGAAGCATATTTTGAAGCCCAATTTTGGAACCGCTAGAAGTGCTCCAGGATGCGTGAAATCGTTCACATTCAAGCCGGCCAATGTGGCAACCAGATAGGAGCCAAGTTCGGAGGAAAATACGTCCCACGTGCCGTGCTGGTCGATTTGGAACCTGGCACTATGGATTCGGTCCGAGCGGGACCGTTTGGACAGCTGTTC
+
BBB@BBBBBDDBGGGGGGGGGGHGHHHGHHHHHHHHHHHHHHGHGHHHGGGGGHHHGHFHHHHGFGHHHAGHHHHHHHGHHHGGGGGGHHHHHHHHHHHHHHHHGGGGGHHHDGHHHHHHHHHHHHGGFGG@FGFHFFHHGFFFHGHHHHHGGGHHHHGHGGGGGGHHHGHHCGHFGHHGGCEFGGGGGGGGG@;EFGGFBFFFFFFFFFFFFBFFFFFF?FFFADFFFFFFFFFFFF.EFFF?9FFFFF
@M03558:539:GW210131Amp:1:2105:10058:19450 1:N:0:TGCAGCTA+ACTACGGA
GGAACGCGGACGTGATTTGGAACCATTCTGCTTCCATCTTCAAGCATCGGAAGAAGCATATTTTGAAGCCCAATTTTGGAACCGCTAGAAGTGCTCCAGGATGCGTGAAATCGTTCACATTCAAGCCGGCCAATGTGGCAACCAGATAGGAGCCAAGTATTGCGGAGACAGCGATTTGCAGCTGGAGCGGATCAACGTGTACTACAACCCGGAGGAAAATACGTCCCACGTGCCGTGCTGGTCGATTTGG
+
BCDCCDDCCDCCGGGGGGGGGGHGHHHHHHHHHHHHHHHHHHHHHHHHGGGGGHHHHHHHHHHHHGHHHHHHHHHHHHGHHHGGGGGGHHHHHHHHHHHHHHHHGGGGGHHHGHHHHHHHHHHHHHGGGGGGHHHHHHHHHHHGHHHHHHHHHGHHHHHHHHHGGGGEGHHHGFHHGGGGGGGGGGGGGG--CGGGGFEFFFFFFFFFFFFFFFFFFFFFFFFFFFFFFFFFFFFFFFEBFFFFFFFFFF
@M03558:539:GW210131Amp:1:2105:5459:19462 1:N:0:TGCAGCTA+ACTACGGA
GGAACGCGGACGTGATTTGGAACCATTCTGCTTCCATCTTCAAGCATCGGAAGAAGCATATTTTGAAGCCCAATTTTGGAACCGCTAGAAGTGCTCCAGGATGCGTGAAATCGTTCACATTCAAGCCGGCCAATGTGGCAACCAGATAGGAGCCAAGTTCGGCGTATTGCGGAGACAGCGATTTGCAGCTGGAGCGGATCAACGTGTACTACAACGAGGAAAATACGTCCCACGTGCCGTGCTGGTCGAT
+
BBBCCCCCCCCCGGGGGGGFGGHGHHHHHHHHHHHHHHHHHGHHHHHHGGGGGHHHHHHHHHHHHGHHHHHHHHHHHHGHHHGGGGGGHHHHHHHHHHHHHGHHGFGGGHHHGHHHHHHHHHHHHHGGGGGGHHHHHHHHCFFFHGHHHHHHHGHHHHHHGGGGGDGHHHGGGGGGGGGGGGGGGGGGGGGGGGGFFFFFFFFFFFFFFFFFFFFFFFFFFFFFFFFFFFFFFFEFFFFFFFFFFFFFFF
@M03558:539:GW210131Amp:1:2105:23492:19474 1:N:0:TGCAGCTA+ACTACGGA
GGAACGCGGACGTGATTTGGAACCATTCTGCTTCCATCTTCAAGCATCGGAAGAAGCATATTTTGAAGCCCAATTTTGGAACCGCTAGAAGTGCTCCAGGATGCGTGAAATCGTTCACATTCAAGCCGGCCAATGTGGCAACCAGATAGGAGCCAAGTTCTTGGCTTCTTGGAAGTTCCCAAGCCAAGAGGTAATATCCGACGAGCACGGAATCGATGCCACCGGCGTATTGCGGAGACAGCGATTTGC
+
BBBBBBBBBDDBGGCGGGGGFGHGHHHHHHHHHHHHHHHHHHGHHGHHGGEGGHHHHHHHHHHHHGHHHHHHHHHHHHGHHHGGGGGGHHHHHHHHHHHHHHHHGGGGGHHHGHHHHHHHHHHHHHGGGGGGHHHHHHHHHHHGHGHHHHHHHGHHHHHHHHHGHHHHHHHHBHHHHHHHHHHGGFHHHFFFFFGGGGGGGGGGGGGGGFFFFFFFFFFFFFFFBFFBFFFFFFFCBCFFFFFAEEFFF
@M03558:539:GW210131Amp:1:2105:22943:19494 1:N:0:TGCAGCTA+ACTACGGA
GGAACGCGGACGTGATTTGGAACCATTCTGCTTCCATCTTCAAGCATCGGAAGAAGCATATTTTGAAGCCCAATTTTGGAACCGCTAGAAGTGCTCCAGGATGCGTGAAATCGTTCACATTCAAGCCGGCCAATGTGGCAACCAGATAGGAGCCAAGTTCGGGAGGTAATATCCGACGAGCACGGAATCGATGCCAGGAGCGATGTATTGCGGAGACAGCGATTTGCAGCTGGAGCGGATCAACGTGTAC
+
BBBBBBBBBBBBGGGGGGGFGGHGGHHHHFHHHHHHHHHHHHHHHHHHGGGGGGHHHHHHGHHHFGHHHHHHHHHHHH/FGHGGGGGGHHHGGHGHHHHEHHHHGEEEGHHHGHHHHHGHHHHHHHGGGGGGHHHHHFHHHHHEHFHEHGFHGEGFEGGHGGGCCGGHHHHHHHCEDGCGGGGGAFFGGGGGFGGFEEEAEFAAFFBFFFFFACBFFFFFFFFEEFFFEFFFFFFEFF@DFFFFDEEFFF
@M03558:539:GW210131Amp:1:2105:19402:19551 1:N:0:TGCAGCTA+ACTACGGA
GGAACGCGGACGTGATTTGGAACCATTCTGCTTCCATCTTCAAGCATCGGAAGAAGCATATTTTGAAGCCCAATTTTGGAACCGCTAGAAGTGCTCCAGGATGCGTGAAATCGTTCACATTCAAGCCGGCCAATCGAGCGGGACCGTTTGGACAGCTGTTCCGGCCGGATAATTTTGTGTTCGGTCAATCTGGCGCCGGCAACAATTGGGCCAAGGGACATTATACCGAAGGG
+
CCCDCCDDCCCDGGGGGGGGGGHGHHHHHHHHHHHHHHHHHHHHHHHHGGGGGHHHHHHHHHHHHGHHHHHHHHHHHHGHHHGGGGGGHHHHGHHHHHHHHHHHGFGGGHHHGHHHHHHHHHHHHHGGGGGGHHHFHGGFGGGGGGEEGGGHHGGHHHHHHHGGGGGGGGGGGGGGGGGGGGGGFFFFFFFFFFFFFFFFFFFFFFFFFFFFFFFFFFFFFFFFHFFFDFFFF
@M03558:539:GW210131Amp:1:2105:24649:19552 1:N:0:TGCAGCTA+ACTACGGA
GGAACGCGGACGTGATTTGGAACCATTCTGCTTCCATCTTCAAGCATCGGAAGAAGCATATTTTGAAGCCCAATTTTGGAACCGCTAGAAGTGCTCCAGGATGCGTGAAATCGTTCACATTCAAGCCGGCCAATGTGGCAACCAGATAGGAGCCAAGTTCTCGGAGGAAAATACGTCCCACGTGCCGTGCTGGTCGATTTGGAACCTGGCACTATGGACTCGGTCCGTTTGGACAGCTGTTCCGGCCGG
+
BCBBCCCCCCBCGGGGGGGGGGHGHHHHHHHHGHHHHHHHHHHHHHHHGGGGGHHHHHHHHHHHHGHHHHHHHHHHHHGHHHGGGGGGHHHHHHHHHHHHHHHHGGGGGHHHDHHHHHHHHHHHHHGGFGGGHHHHHFHHFGHGHFHFHGHHHGHGAGHHHHGGGGGGGHCGBGEHHGGHHGGGGGCGGGGGGGGG?EFGGGGGFFFFFFFFFFFFFFFFFFFFFFDEFFA./BFFFFFFFFFFFFFFA
@M03558:539:GW210131Amp:1:2105:11383:19572 1:N:0:TGCAGCTA+ACTACGGA
GGAACGCGGACGTGATTTGGAACCATTCTGCTTCCATCTTCAAGCATCGGAAGAAGCATATTTTGAAGCCCAATTTTGGAACCGCTAGAAGTGCTCCAGGATGCGTGAAATCGTTCACATTCAAGCCGGCCAATGTGGCAACCAGATAGGAGCCAAGGAGGTAATATCCGACGGGCACGGAATCGATGCCACCGGCGGAGGAAAATACGTCCCACGTGCCGTGCTGGTCGATTTGGAACCTGGCACTATG
+
A3AABABDBBBBGGCGGDFFGGHFGGHHHHGHHHFHHHHHHHGCHHHHCGGGGHFGHHHFHHGHBEHHGGHEHGFHHHGFHHEGGGGGFHFHFHHHHHHFHHHGGEFGGHHHEGHHHHHHHHHHHHGGGGGGHHHHHHHHGGGGHHHHHHHHHGHGHGHHEGHHHHHHHGGGGGGGGGGGGEGGGGGGGGFFGGGFFFFFFF:FBFFFFFFFFFFFFFFFFFFFFFFFFFFFFFFFFFFFFFFFFFFFFF
@M03558:539:GW210131Amp:1:2105:12843:19619 1:N:0:TGCAGCTA+ACTACGGA
GGAACGCGGACGTGATTTGGAACCATTCTGCTACCATCTTCAAGCATCGGAAGAAGCATATTTTGAAGCCCAATTTTGGAACCGCTAGAAGTGCTCCAGGATGCGTGAAATCGTTCACATTCAAGCCGGCCAATGTGGCAACCAGATAGGAGCCAAGTATTGCGGAGACAGCGATTTGCAGCTGGAGCGGATCAACGTGTACTACAACGAGGAAAATACGTCCCACGTGCCGTGCTGGTCGATTTGGAAC
+
BBBBBBBBBBBBGGGGGGGGGGHGHHHHHHHHHHHHHHHHHHHHHHHHGGGGGFHHHHHHHHHHGGHHHHHHHHHHHHGHHHGGGGGGHHHHHHHHHHHHHHHHGGGGGHHHGHHHHHHHHHHHHHGGGGGGHHHHHGHFHHHGGHHHHHHHHGHHHGHHHHHGGCGGGGHHGGHHGGGGGGGGGGGG@-@ADGGGFFEFFFFFFFFFFFFFFFFFFFFFFFFFFF;EFFFFFAFFFFFFFCEFFFFFFF
@M03558:539:GW210131Amp:1:2105:2679:19651 1:N:0:TGCAGCTA+ACTACGGA
GGAACGCGGACGTGATTTGGAACCATTCTGCTTCCATCTTCAAGCATCGGAAGAAGCATATTTTGAAGCCCAATTTTGGAACCGCTAGAAGTGCTCCAGGATGCGTGAAATCGTTCACATTCAAGCCGGCCAATGTGGCAACCAGATAGGAGCCAAGTAATAGGAGGAAAATACGTCCCACGTGCCGTGCTGGTCGATTTGGAACCTGGCACTATGGATTCGGTCCGAGCGGGACCGTTTGGACAGCTGT
+
ABBBBBBDDBBBFGGGGGCGGGHGHHHHHHHHHHHHHHHHHHHHHHHHGGGGGGHHHHHFHHHHHGHHHHHHHHHHHHGHHHGGGGGGHHHHHHGHHHGHHFFHGFGGGHGH/F/GHHHHHHHHHHGG@BCGHFHHHGHGGGHGHHFFGGFHHGHHHHHGHHHHDGDFFHHEFFHHHGGFHCCGEEGF-CEFFFFDFEGGFGGGGE/CFFFFFFFFFB/BFE?.AD@;BFBFFFF?DADF.ABB/AAFBF
@M03558:539:GW210131Amp:1:2105:28788:19657 1:N:0:TGCAGCTA+ACTACGGA
GGAACGCGGACGTGATTTGGAACCATTCTGCTTCCATCTTCAAGCATCGGAAGAAGCATATTTTGAAGCCCAATTTTGGAACCGCTAGAAGTGCTCCAGGATGCGTGAAATCGTTCACACTCAAGCCGGCCAATGTGGCAACCAGATAGGAGCCAAGTTGGGCGTATTGCGGAGACAGCGATTTGCAGCTGGAGCGGATCAACGTGTACTACAACGAGGCTACACGTTGTAGCGGGACCGTTTGGACAGC
+
BBBBBABBBBBBGGGGGGGGGGHGHHHHHHHHHHHGHHHHHHHHHHHHGGEGGHHHHHHHHHHHHGHHHGHHGHHHHHGHHHGEEGGGHHFHHHHHHHHGHHHHGGGGGHHHF?FGGHHHHHHHHHGFBDGGHHHHHHGHGHGGEFGFFFGHHGHHEFF0GGHCCGGGHHGGCAD.BCAGGEGGGG0CCFGGEABBDADDFFFFEFFFFFFFFFFFFDFFFEFFFFFFFFFFEBFFFFFBADFFFFFF.A
@M03558:539:GW210131Amp:1:2105:7340:19703 1:N:0:TGCAGCTA+ACTACGGA
GGAACGCGGACGTGATTTGGAACCATTCTGCTTCCATCTTCAAGCATCGGAAGAAGCATATTTTGAAGCCCAATTTTGGAACCGCTAGAAGTGCTCCAGGATGCGTGAAATCGCTCACGTTCAAGCCGGCCAATGTGGCAACCAGATAGGAGCCAAGTATTGCGGAGACAGCGATTTGCAGCTGGAGCGGATCAACGTGTACTACAACGAGGAGGAAAACACGTCCCACGTGCCGTGCTGGTCGATTTGG
+
BBBBBBBBD@BDGGGGGGGGGGHGHHHHHHHHHHHHHHHHHHHHHHHHGGGGGHHHHGHFHHHHHGHHHHHHHHHHHHGHHHGGGGGGHHHHHHHHHHHHHHHHGGGGGHHHGGHHGHHHHHHHHHGGCGGGFHHHHHGHHHHGHHHGHEFHHGHGHHGHHHHGG?DGGHHHGGGGGGGGGGGGGAFGGAFGGGGFFFEFFFFFFFFFFFFFFFFDFFFFFFFFFFFFFFFFFFFFFFFFFFFFFFFFFE
@M03558:539:GW210131Amp:1:2105:13954:19732 1:N:0:TGCAGCTA+ACTACGGA
GGAACGCGGACGTGATTTGGAACCATTCTGCTTCCATCTTCAAGCATCGGAAGAAGCATATTTTGAAGCCCAATTTTGGAACCGCTAGAAGTGCTCCAGGATGCGTGAAATCGTTCACATTCAAGCCGGCCAATGTGGCAACCAGATAGGAGCCAAGTTCGTATTGCGGAGACAGCGATTTGCAGCTGGAGCGGATCAACGTGTACTACAACGAGGCTCGGAGGAAAATACGTCCCACGTGCCGTGCTGG
+
BCCCCCCBCCCCGGGGGGGGGGHGHHHHHHHHHHHHHHHGHGHHHHHHGGGGGHHHHHHHHHHHHGHHHHHHHHHHHGGHHHGGGGGGHHGHHHHHHHHHHHHHGGGGGHHHFGHHHHGHHHHHHHGGGGGGHHHHHHHHGGHGHHHHGEDGHGHGFDGHGGHHGHHGGGGGGHHHGGGEFGGGFGGGGGGGGGGGFFFFFEEFFFFFFFFFFFFDFFFFF?BCDFFFFFFFFFFFFFF;EAEFFC?EF9
@M03558:539:GW210131Amp:1:2105:3713:19732 1:N:0:TGCAGCTA+ACTACGGA
GGAACGCGGACGTGATTTGGAACCATTCTGCTTCCATCTTCAAGCATCGGAAGAAGCATATTTTGAAGCCCAATTTTGGAACCGCTAGAAGTGCTCCAGGATGCGTGAAATCGTTCACATTCAAGCCGGCCAATGTGGCAACCAGATAGGAGCCAAGTTCTTGGAGGTAATATCCGACGAGCACGGAATCGATGTTACGAGTCGTCGATGTCGATCGCGACGAGCACGGGCGTATTGCGTAGACAGCGAT
+
B?AAABADBDDBGCGGGGGGGGHGGHHGHHGHHHHHHHHHHHHHHHHHGGGGGFHHGHHHHHHHFGHHHHHHHHHHHHGHGHGGGGGGHHHHHGHHHHHGHHHHGEFGGHHHGHHHHHHHHGGHHHGGGGFGHHHHHFEHHHHGH0GHHGHHGGHGHDGHHGHHGHGGHHHHHHHGGGGGGGGGGGGGGGGGGGGGGGGGGGGFFFFFFFFFEEFFFFFFFFFFFFFFFFFFFFFFFFF..;9FFFFCCF
@M03558:539:GW210131Amp:1:2105:15025:19793 1:N:0:TGCAGCTA+ACTACGGA
GGAACGCGGACGTGATTTGGAACCATTCTGCTTCCATCTTCAAGCATCGGAAGAAGCATATTTTGAAGCCCAATTTTGGAACCGCTAGAAGTGCTCCAGGATGCGTGAAATCGTTCACATTCAAGCCGGCCAATGTGGCAACCGGATAGGAGCCGTATTGCGTATTGCGGAGACAGCGATTTGCAGCTGGAGCGGATCAACGTGTACTACAACGGAGGAAAATACGTCCCACGTGCCGTGCTGGTCGATT
+
CCCCCCCDDDDBGGGGGGGGGGHGHHHHHHHHHHHHHHHHHHHHHHHHGGGGGHHHHHHHHHHHHGHHHHHHHHHHHHGHHHGGGGGGHHHHHHHHHHHHHHHHGGGGGHHHGHHHHHHHHHHHHHGGGGGGHHHHHGHHHHHGGGGGHHHHHGGGGHHHHGEGGHHHGGGGGGGGGGGGGGGGGGGGGGFFGFFFFFFFFFFFFFFFFFFFFFFFFFFFFFFFFFFFFFFFFFFFFFFFFFFFFFFFFF
@M03558:539:GW210131Amp:1:2105:14013:19796 1:N:0:TGCAGCTA+ACTACGGA
GGAACGCGGACGTGATTTGGAACCATTCTGCTTCCATCTTCAAGCATCGGAAGAAGCATATTTTGAAGCCCAATTTCGGAACCGCTAGAAGTGCTCCAGGATGCGTGAAATCGTTCACAATCAAGCCGGCCAATGTGGCAACCAGATAGGAGCCAAGTTAATATCCGACGAGCACGGAATCGATGCCAGCGGGACCGTTTGGACAGCTGTTCCGGCCGGATAATTTTGTGTTCGGTCAATCTGGCGCCGG
+
BCCCCDDCDCCCGGGGGGGGGGHGHHHHHHHHHHHHHHHHHHHHHHHHGGGGGHHHHHHHHHHHHGHHHHHHHHHHHHGGGGGGGGGGHHHHHHHHHHHHHHHHGGGGGHHHGGHHHHHHHHHHHHGGGGGGHHHHHHHHHHHGHHHHHGHHHGHHHHHHHHHHHHGGGGGGGGGGGGGGGGGGGGGGGGGGGFFFFFFFFFFFFFFFFFFFFFFFFFFFFFFFFFFFBFFFFFFFFFFFFFFFFFFFF-
@M03558:539:GW210131Amp:1:2105:27097:19803 1:N:0:TGCAGCTA+ACTACGGA
GGAACGCGGACGTGATTTGGAACCATTCTGCTTCCATCTTCAAGCATCGGAAGAAGCATATTTTGAAGCCCAATTTTGGAACCGCTAGAAGTGCTCCAGGATGCGTGAAATCGTTCACATTCAAGCCGGCCAATGTGGCAACCAGATAGGAGCCAAGTATTGGGAGGCGTATTGCGGAGACAGCGATTTGCAGCTGGAGCGGATCAACGTGTACTACAACGAGGCTACGAGCGGGACCGTTTGGACAGCT
+
CBCCCCCDDDDDGGGGGGGGGGHGHHHHHHHHHHHHHHHHHHHHHHHHGGGGGHHHHHHHHHHHHGHHHHHHHHHHHHGHHHGGGGGGHHHHHHHHHHHHHHHHGGGGGHHHGHHHHHHHHHHHHHGGGGGGHHHHHGEHHHHGHHHHHHHHHGHHHGHHHHHGHGGGGGGGGHHGGGGGGGGGG?EGGGGGGGGGGGFFFFFFFFFFFFFFFFFFFFFFFFFCFFFFFFFFFFFFFFFADFFE0BFFFF
@M03558:539:GW210131Amp:1:2105:14903:19805 1:N:0:TGCAGCTA+ACTACGGA
GGAACGCGGACGTGATTTGGAACCATTCTGCTTCCATCTTCAAGCATCGGAAGAAGCATATTTTGAAGCCCAATTTTGGAACCGCTAGAAGTGCTCCAGGATGCGTGAAATCGTTCACATTCAAGCCGGCCAATGTGGCAACCAGATAGGAGCCAAGGAGGCGTATTGCGGGGACAGCGATTTGCAGCTGGAGCGGATCAACGTGTACTACGTCCCACGTGCCGTGCTGGTCGATTTGGAACCTGGCACT
+
BBCCCCCDCCBCGGGGGGGFGGHGHHHHHHHHHHHHHHHHHHHHHHHHGGGGGHHHHHHHHHHHHGHHHHHHHHHHHHGHHHGGGGGGHHHHHHHHHHHHHHHHGGGGGHHHGHHHHHHHHHHHHHGGGGGGHHHHHHHHHHHGHHHHHHHHHGHHHGFCEGGEEGHHHGGGGGGEGGGGGFFFFFFFFFFFFFFFFFFFFFFFFFFFFFFFFFFFFFFFFFFFFFFFFFFFFFFFFFFFFFFFFFFFFF
@M03558:539:GW210131Amp:1:2105:11492:19809 1:N:0:TGCAGCTA+ACTACGGA
GGAACGCGGACGTGATTTGGAACCATTCTGCTTCCATCTTCAAGCATCGGAAGAAGCATATTTTGAAGCCCAATTTTGGAACCGCTAGAAGTGCTCCAGGATGCGTGAAATCGTTCACATTCAAGCCGGCCAATGTGGCAACCAGATAGGAGCCAAGTTCTAGTGCCAATAGTGTACTACAACGAGGCTATACGAGGCTATACGGAGGAAAATACGTCCCACGTGCCGTGCTGGTCGATTTGGAACCTGG
+
BBBBBBBBBBDBGGFGGGGGGGHGHHHHHHHHHHHHHHHHHHHHGHHHGGGGGHHHHHHHHHHHHGHHHHHHHHHHHHGHHHGGGGGGHHHHHHHHHHHHHHHHGEGGGHHHFGHHHHHHHHHHHHGGGGGFHHHHHGHHHHHGHGHHHHHHHGHHHHHHHHHHHHHHHHHHHHHHHHHHHHHGGGCGFGGGGGEGGGGGGGFGGGGGFFFFFFFFFFFFFFFEFFFFFAFFFBBFFFEFFFFBFFFFFF
@M03558:539:GW210131Amp:1:2105:9315:19849 1:N:0:TGCAGCTA+ACTACGGA
GGAACGCGGACGTGATTTGGAACCATTCTGCTTCCATCTTCAAGCATCGGAAGAAGCATATTTTGAAGCCCAATTTTGGAACCGCTAGAAGTGCTCCAGGATGCGTGAAATCGTTCACATTCAAGCCGGCCAATGTGGCAACCAGATAGGAGCCAAGTATGGTGGGCGTATTGCGGAGACAGCGATTTGCAGCTGGAGCGGATCAACGTGTACTACAACGGAGGAAAATACGTCCCACGTGCCGTGCTGG
+
A@AAAAA1>DD?AEGGGGGFGGHGHGHHFGGHHHHHHHHHHHGFHHHHFF/EEGFEFHFFHFGGGFHHHHHEEGHHHHCHHFFEEG/?1FGHHHGGHHHHHHHHGGGGGHHHGHHHHHHGHHHHHHGGGGGGHHHHHHHHHHHGHHHGHGHHHGFHHHHHHHGGGGGGGGGHHHGGGGGGFFGGGGGGGGGFGGGGFGB@??@@FFFFFFFFFFFFFFF@@FF@FFFFFFFFFFFFFF@FEEF@B@FFFF
@M03558:539:GW210131Amp:1:2105:4606:19910 1:N:0:TGCAGCTA+ACTACGGA
GGAACGCGGACGTGATTTGGAACCATTCTGCTTCCATCTTCAAGCATCGGAAGAAGCATATTTTGAAGCCCAATTTTGGAACCGCTAGAAGTGCTCCAGGATGCGTGAGATCGTTCACATTCAAGCCGGCCAATGTGGCAACCAGATAGGAGCCAAGTTCTCGGAGGAAAATACGTCCCACGTGCCGTGCTGGTCGATTTGGAACCTGGCACTATGGATTCGGTCCGAGCGGGACCGTTTGGACAGCTGT
+
CCCCCCCCCCCCGGGGGGGGGGHGHHHHHHHHHHHHHHHHHHFHHHHHGGGGGHGHHHHHHHHHGGHHHHHHHHHHHHGGHHGGGGGGHHHHHHHHHHHHHHHHGGGFGHHHHHHHHHHHHHHHHHGGGGGGHHGHHFGHFFGGHAGHHHGHHGHGHHHHHHGGGGGGHHHHHHHHHGGHHGGGGG?DFGGGGGGGGGGGGGGGGFFFFFFFFFFFFFFFFFFFFFFFFFFFF;FFDFDFFFFFFFFFFF
@M03558:539:GW210131Amp:1:2105:6719:20021 1:N:0:TGCAGCTA+ACTACGGA
GGAACGCGGACGTGATTTGGAACCATTCTGCTTCCATCTTCAAGCATCGGAAGAAGCATATTTTGAAGCCCAATTTTGGAACCGCTAGAAGTGCTCCAGGATGCGTGAAATCGTTCACATTCAAGCCGGCCAATGTGGCAACCAGATAGGAGCCAAGGCGTATTGCGGAGACAGCGATTTGCAGCTGGAGCGGATCAACGTGTACTACAACGGAGGAAAATACGTCCCACGTGCCGTGCTGGTCGATTTG
+
BBBBBABBBBBBGGGGGGGGGGHGHHHHHHHHHHHHHHHHHHHHGHHHGGGGGHHHHHHHHHHHHGHHHGHHHHHHHHGHHHGGGGGGHGHHHHHHHHHHHHHHGGGGGHHHDGHHHHHHHHHHHHGGFGGGHHHHHHGGHHHGHEHHHHHHGGFHHEFDEFGHHHGGGGGGHHGGGGGGGGGGGGGGFGGGGGFFFFFFEFFFFFFFFFFFFFDDFFFFFFFEFFFFFFFFFFFFFFFFFFFFFDFFFF
@M03558:539:GW210131Amp:1:2105:21409:20022 1:N:0:TGCAGCTA+ACTACGGA
GGAACGCGGACGTGATTTGGAACCATTCTGCTTCCATCTTCAAGCATCGGAAGAAGCATATTTTGAAGCCCAATTTTGGAACCGCTAGAAGTGCTCCAGGATGCGTGAAATCGTTCACATTCAAGCCGGCCAATGTGGCAACCAGATAGGAGCCAAGGTAATATCCGACGAGCACGGAATCGATGCCACCGGCGTATTGCGGAGACAGCGATTTGCAGCTGGAGCGGATCAACGTGTACTACAACGGAGG
+
BABBBBBBBBDBEEGFGGGGGGHAFHHHHHHHGHFHHHHHHGHHFHHHGGGGGGHHHFHHFHHHHGHFHFHHHHHHHGEFHHGFGGGGHHHGFHHHHHHHHGGFEEFGGHHHF?FGHHHHHHHHFHGGGCFDGHHHHGHFGHGFGGGBHFHHHGHHHEHFFHHHHHGGGGGGGGHGABGGGGGE0EFGGGG?BCFAFFFFF;BFFFFF?D@AEEFFFFFFFFFAFD;9@AFFFFFFFF/FFFEFF-@AFA
@M03558:539:GW210131Amp:1:2105:19898:20085 1:N:0:TGCAGCTA+ACTACGGA
GGAACGCGGACGTGATTTGGAACCATTCTGCTTCCATCTTCAAGCATCGGAAGAAGCATATTTCGAAGCCCAATTTTGGAACCGCTAGAAGTGCTCCAGGATGCGTGAAATCGTTCACATTCAAGCCGGCCAATGTGGCAACCAGATAGGAGCCAAGTTGCGGAGACAGCGATTTGCAGCTGGAGCGGATCAACGTGTACTACAACGAGGCGGAGGAAAATACGTCCCACGTGCCGTGCTGGTCGATTTG
+
AABBBBBBBBBBGGGGGGFGGGHGGHHHHHHHHHHHHHHHHGHHHHHHGGGGGHHHHHHHHHHHFFGGGHHHGHHHGHGHHHGGGGGGHHHHHHHHHHHHHHGHGGGGGHHHGHHHHHHHHHGHHHGGGGGGHHHHHHGHHHHGHHHHGFHHHGHHEHHHHGGGCGGGHHGGGGGGGGGGF/FFFFGGBBDGBFFFEFFFFFFFBFFFFB@FDFFFFFFFFFFFFFEFFFFFFFFFFFFFFFFFB@EFFF
@M03558:539:GW210131Amp:1:2105:24282:20107 1:N:0:TGCAGCTA+ACTACGGA
GGAACGCGGACGTGATTTGGAACCATTCTGCTTCCATCTTCAAGCATCGGAAGAAGCATATTTTGAAGCCCAATTTTGGAACCGCTAGAAGTGCTCCAGGATGCGTGAAATCGTTTCGTGGCGTATTGCGGAGACAGCGATTTGCAGCTGGAGCGGATCAACGGAGGAAAATACGCCCCACGTGCCGTGCTGGTCGATTTGGAACCTGGCACTATGGATTCGGTCCGAGCGGGACCGTTTGGACAGCTGT
+
BABBBBBBBBBBGGGGGGGGCGFFHHHHHHHHHHHHHHHHGHHHHGHHGGGGGEHHHHHHHHHHHGHHGHHHHHHHGHGHGHGGGGGGGHGHHHHHHHGHHHHHGGGGGHHHGGHGHGGFDCCFFGHHHGGCCCFGHHGGHHGFHDGHHHGHHHGGGGGFHHGGGGCGGGGGFGEDGGGGGGFFFFFFFFFBFFFF-AFEFBFFFFFFFFFFFFFFFFFFFEF9AFDD=BFFC@CFFFFF.E/9FEAFBF
@M03558:539:GW210131Amp:1:2105:2695:20109 1:N:0:TGCAGCTA+ACTACGGA
GGAACGCGGACGTGATTTGGAACCATTCTGCTTCCATCTTCAAGCATCGGAAGAAGCATATTTTGAAGCCCAATTTTGGAACCGCTAGAAGTGCTCCAGGATGCGTGAAATCGTTCACATTCAAGCCGGCCAATGTGGCAACCAGATAGGAGCCAAGTATTGCGGAGACAGCGATTTGCAGCTGGAGCGGATCAACGTGTACTACAACGAGGCCGGAGGAAAATACGTCCCACGTGCCGTGCTGGTCGAT
+
AABACCCCCCBCGGGGGGGGGGHGHHHHHHHHHHHHHHHHHHHHHHHHGGGGGHHHHHHHHHHHHGHHHHHHHHHHHHGHHHGGGGGGHHHHHHHHHHGHHHHHGGGGGHGH/FGHHHHHHHHHHHGG?CDGHHHFHHHHHHHFHHHDGHHHGGHHHGHHHHHECEE@EHHE:@GGGGFFBBFGFFFFGGGGGFGFGEFFFFFFFFFFCFFA;ADFFBAABFFFFFE:AADFFFA:AABADBFFF;0@=:
@M03558:539:GW210131Amp:1:2105:12323:20134 1:N:0:TGCAGCTA+ACTACGGA
GGAACGCGGACGTGATTTGGAACCATTCTGCTTCCATCTTCAAGCATCGGAAGAAGCATATTTTGAAGCCCAATTTTGGAACCGCTAGAAGTGCTCCAGGATGCGTGAAATCGTTCACATTCAAGCCGGCCAATGTGGCAACCAGATAGGAGCCAAGCGTATTGCGGAGACAGCGATTTGCAGCTGGAGCGGATCAACGTGTACTACAACGAGGAGGAAAATACGTCCCACGTGCCGTGCTGGTCGATTT
+
BBBCCCCCCCCCGGGGGGGGGGHGHHHHHHHHHHHHHHHHHHHHHHHHGGGGGHHHHHHHHHHHHGHHHHHHHHHHHHGHGHGGGGGGHHHHHHHHHHHHHHHHGGGGGHHHGHHHHHHHHHHHHHGGGGGGHHHHHHHHHHHGHHHHHHHHHGHHHGGGGGHHHGGGGGGHHHGGGGGGGGGGGGG?FFFGBGFFFFFFFFFFFFFFFFFFFFFFFFFFFFFFFFFFFFFFFFFFFFDDFFFFFFFFFF
@M03558:539:GW210131Amp:1:2105:18982:20149 1:N:0:TGCAGCTA+ACTACGGA
GGAACGCGGACGTGATTTGGAACCATTCTGCTTCCATCTTCAAGCATCGGAAGAAGCATATTTTGAAGCCCAATTTTGGAACCGCTAGAAGTGCTCCAGGATGCGTGAAATCGTTCACATTCAAGCCGGCCAATGTGGCAACCAGATAGGAGCCAAGTGGGAGCCAGCTGGAGCGGATCAACGTGTACTACAACGAGGCTAATACGTCCCACGTGCCGTGCTGGTCGATTTGGAACCTGGCACTATGGAT
+
CCCCCCCCCBBBGGGGGGGGGGHGHHHHHHHHHHHHHHHHHHHHHGHHGGGGGHGHHHHHHHHHGGHHHHHHHHHHHHGHHHGGGGGGHHHHGHHHHHHHHHHHGGGGGHHHGHHHHHHHHHHHHHGGGGGGHHHHGHHGHHHGHHHHHHHHHGHEHHHG<GFGGHHGHHFHFHGGGGGGGGGGGGGGGGGGGGGGGGGFFFFFFFFFFFFFFFFFFFDFFFFFFFF-EFFFBFFFFFFFFFFFEFFFFF
@M03558:539:GW210131Amp:1:2105:16718:20152 1:N:0:TGCAGCTA+ACTACGGA
GGAACGCGGACGTGATTTGGAACCATCCTGCTTCCATCTTCAAGCATCGGAAGAAGCATATTTTGAAGCCCAATTTTGGAACCGCTAGAAGTGCTCCAGGATGCGTGAAATCGTTCACATTCAAGCCGGCCAATGTGGCAACCAGATAGGAGCCAAGTTGTAGTACACGTTGATCCGCTCCAGCTGCAAATCGCTGTGTACTACGTGTACTACGGAGGAAACCCGTAGTCCCGGAGCGGGACCGTTTGG
+
ABBBBBBBBBBBGGGGFGGFGGHGHHHHHHHHHHHHHHHHHHHHHGHHGGGGGGFHHHBGHHHHHGHGHHHHHHHHHHCHHHGGGGGGHHHHHHGHHHHHHHHHGEGGGHHHGHHHHHHHHHHHHHGGGGGGEHHHHHHHHHHGHHHHHHGHHGHHHHHHHHHHHHHHGHHHHHHGHGGGGGHHGFFFFBFGG?FGGGFGGGGGGGFFFGGGGGGFFDFFFFFFFFFFFFFFFFAFFFF-->DFFFFDF
@M03558:539:GW210131Amp:1:2105:12731:20172 1:N:0:TGCAGCTA+ACTACGGA
GGAACGCGGACGTGATTTGGAACCATTCTGCTTCCATCTTCAAGCATCGGAAGAAGCATATTTTGAAGCCCAATTTTGGAACCGCTAGAAGTGCTCCAGGATGCGTGAAATCGTTCACATTCAAGCCGGCCAATGTGGCAACCAGATAGGAGCCAGGGAGGTAATATCCGACGAGCACGGAATCGATGCCAGGAAAATACGTCCCACGTGCCGTGCTGGTCGATCTGGAACCTGGCACTATGGATTCGGT
+
BCCCCCCCCCCCGGGGGGGGGGHGHHHHHHHHHHHHHHHHHHHHHHHHGGGGGHHHHHHHHHHHHGHHHHHHHHHHHHGHHHGGGGGGHHHHHHHHHHHHHHHHGGGGGHHHGHHHHHHHHHHHHHGGGGGGHHHHHHHHHHHGHHHHHHHHHGHHHGGGGGHHHHHHHGGGGGGGGGGGGEGGGGGGGGGGGGGGGGGFFFFFFFFFFFFFFFFFFFFFFFFFFFFFFFFFFFFFFFFFFFFBFFFFFA
@M03558:539:GW210131Amp:1:2105:19338:20218 1:N:0:TGCAGCTA+ACTACGGA
GGAACGCGGACGTGATTTGGAACCATTCTGCTTCCATCTTCAAGCATCGGAAGAAGCATATTTTGAAGCCCAATTTTGGAACCGCTAGAAGTGCTCCAGGATGCGTGAAATCGTTCCCGGAGGAAAATACGTCCCACGTGCCGTGCTGGTCGATTTGGAACCTGGCACTATGGATTCGGTCCGAGCGGGACCGTTTGGACAGCTGTTCCGGCCGGATAATTTTGTGTTCGGTCAATCTGGCGCCGGCAAC
+
CBCCCBCCCCCCGGGGGGGGGGHGHHHHHHHHHHHHHHHHHHHHHHHHGGGGGHHHHHHHHHHHHGHHHHHHHHHHHHGHHGGGGGGGHHHHHHHHHHHHHHHHGGGGGHHHGHHHHHGGGGGGHHHHHHHHHGGHHGHGHHGGGGGHHHHGGGHGHHHHHGHHHHHHHHHHHHHHHGGGGGGGGGDD?DFFFFFFFFFFFFFFFFFFFFFFFFFFFFFFFFFFFFBFFFFFFFFFFFFFFFFFFFFF@E
@M03558:539:GW210131Amp:1:2105:8860:20236 1:N:0:TGCAGCTA+ACTACGGA
GGAACGCGGACGTGATTTGGAACCATTCTGCTTCCATCTTCAAGCATCGGAAGAAGCATATTTTGAAGCCCAATTTTGGAACCGCTAGAAGTGCTCCAGGATGCGTGAATACGTGTACTACAACGGAGGAAAATACGTCCCACGTGCCGTGCTGGTCGATTTGGAACCTGGCACTATGGATTCGGTCCGAGCGGGACCGTTTGGACAGCTGTTCCGGCCGGATAATTTTGTGTTCGGTCAATCTGGCGCC
+
CCCDDDCDDDCCGGGGGGGGGGHGHHHHHHHHHHHHHHHHHHHHHHHHGGGGGHHHHHHHHHHHHGHHHHHHHHHHHHGHHHGGGGGGHHHHHHHHHHHHHHHHGGGGGHHHHHHHHHHHHHHHGGGGGGHHHHHHHHHGGHHGHHHHGGGGGHHHHGGGHGHHHHHGHHHHHHHCHHHHHHGGGGGGGGGGGFGFFFFFFFFFFFFFFFFFFFHFFFFFFFFFFFFFFHFFFFFFFFFFFFFFFFFFFF
@M03558:539:GW210131Amp:1:2105:17243:20262 1:N:0:TGCAGCTA+ACTACGGA
GGAACGCGGACGTGATTTGGAACCATTCTGCTTCCATCTTCGAGCATCGGAAGAAGCATATTTTGAAGCCCAATTTTGGAACCGCTAGAAGTGCTCCAGGATGCGTGAAATCGCTCACATTCAAGCCGGCCAATGTGGCAACCAGATAGGAGCCAAGTTGGGCGTATTGCGGAGACAGCGATTTGCAGCTGGAGCGGATCAACGTGTACTACAACGAGGCGGGACCGTTTGGGCAGCTGTTCCGGCCGGG
+
BBBB?ABBBDBBGGFGGGGGGGHGHHHHHGHHHHHHHHHHHHHFGGHGGGGGGGHGHHHHHHHHHGHHGFHEGHHHFHGHHHGGGGGGHHFHHHHHHGGFHFFHGGGGGGHGGGHHGHHHHHHGGHGGFDGGHGHFHHHHHHHGH0FFHFDGHEC<GHHGGGHG-DGHFGGG?CGGFGGGGGGFFBFFGGGGEC9@DA-BFFFDEFFBFFFFFFFFEFCFFCF-9DB..B9E...:99/;FBBA;-9-@-
@M03558:539:GW210131Amp:1:2105:19680:20293 1:N:0:TGCAGCTA+ACTACGGA
GGAACGCGGACGTGATTTGGAACCATTCTGCTTCCATCTTCAAGCATCGGAAGAAGCATATTTTGAAGCCCAATTTTGGAACCGCTAGAAGTGCTCCAGGATGCGTGAAATCGTTCACATTCAAGCCGGCCAATGTGGCAACCAGATAGGAGCCAAGTTCGGGCGTATTGCGGAGACAGCGATTTGCAGCTGGAGCGGATCAACGTGTACTACAACGAGAGCGGGACCGTTTGGACAGCTGTTCCGGCCG
+
BBBBBBBBBBBBGEGFGGGGGGHGHGHHHHHGHHHHHHHHHHHHEHHHGGGGGHHHGHHHHGHHHGHHHGHHHHHHHHGHHGFEGGGGHHHHHHHHHHHGHHHHGGGGGHHHGHHGHHHHHHHHHHGGGGGGHHHHHHHHHHHGHHHHHHHHHGHHHHHHGGGGGGGGHHHGGGGGGGGGCACEEGGGEFGGGGFFFFFFFFFFFFFFFFFFFFFFFFFFFFFFFFFFFFFFFFFFFEFFFFFFFFFFFF
@M03558:539:GW210131Amp:1:2105:25398:20348 1:N:0:TGCAGCTA+ACTACGGA
GGAACGCGGACGTGATTTGGAACCATTCTGCTTCCATCTTCAAGCATCGGAAGAAGCATATTTTGAAGCCCAATTTTGGAACCGCTAGAAGTGCTCCAGGATGCGTGAAATCGTTCACATTCAAGCCGGCCAATGTGGCAACCAGATAGGAGCCAATAGGCGTATTGCGGAGACAGCGATTTGCAGCTGGAGCGGATCAACGTGTCCGGAGGAAAATACGTCCCACGTGCCGTGCTGGTCGATTTGGAAC
+
BCCBBBCCCCCCGGGGGGGGGGHGHHHHHHHHHHHHHHHHHHHHHHGHGGGGGHHHHHHHHHHHHGHHHHHHHHHHHHGHHHGGGGGGHHHHHHHHHHHHHHHHGGGGGHHHGHHHHHHHHHHHHHGGGGGGHHHHHHHHHHHGHFHGHGHHHGHHHHHHHGFGGHHHGGGGFGHHGGGGGGGGGGGGFGGFGGGGFFFFFFAEFFFDFFFFFFFFFFFFFFFFFFBAEEEFFDDEFFFFFAFFFFFFFF
@M03558:539:GW210131Amp:1:2105:13301:20356 1:N:0:TGCAGCTA+ACTACGGA
GGAACGCGGACGTGATTTGGAACCATTCTGCTTCCATCTTCAAGCATCGGAAGAAGCATATTTTGAAGCCCAATTTTGGAACCGCTAGAAGTGCTCCAGGATGCGTGAAATCGTTCACATTCAAGCCGGCCAATGTGGCAACCAGATAGGAGCCAAGCGTATTGCGGAAACAGCGATTTGCAGCTGGAGCGGATCAACGTGTACTACAACGAGGAAAATACGTCCCACGTGCCGTGCTGGTCGATTTGG
+
CDDCCBCCCCCCGGGGGGGGGGHGHHHHHHHHHHHHHHHHHHHHHHHHGGGGGHHHHHHGHHHHHGHHHHHHHHHHHHGHHHGGGGGGHHHHHHHHHHHHHHHHGFGGGHHGGHHHHHHHHHHHHHGGGGGGHHHHHHHHHHHGHHHHHGHHHGHHHGGEGGHFHGGGGGHGFFGGGGGGFGGGGGFFGGGGABGFFFFFBBFFFFFFFFFFDFFFFFFFFFFFFFFFFFFFFFDFFFFFFFFDEFFFF
@M03558:539:GW210131Amp:1:2105:17538:20369 1:N:0:TGCAGCTA+ACTACGGA
GGAACGCGGACGTGATTTGGAACCATTCTGCTTCCATCTTCAAGCATCGGAAGAAGCATATTTTGAAGCCCAATTTTGGAACCGCTAGAAGTGCTCCAGGATGCGTGAAATCGTTCACATTCAAGCCGGCCAATGTGGCAACCAGATAGGAGCCAAGTTCATGGGAGGATGAGACAGCGATTTGCAGCTGGAGCGGATCAACGTGTACTACAACGAGGCTACGGAGGAAAATACGTCCCACGTGCCGTGC
+
BBBBBBBBBBDDGGCGGGGGGGHGHHHHHHHHHHHHHHHHHHHHHHHHGGGGGHHHHHHHHHHHHGHHHHHHHHHHHHGHGHGGGGGGHGHHHHHHHHHHHHHHGEGGGHHHGHHHHHHHHHHHHHGGGGGGHHHHHHHHHHHFH0GHHHHHEGHHHHHHHHHHHFGGGHFHHFHHHHGGHHEGEGGGEGGGGGGGGGGGGGDFFFFFFFFFFFFFFFFFFFFD?D-AFFFFFFFFFFFFFFEFFFFFFF
@M03558:539:GW210131Amp:1:2105:28705:20377 1:N:0:TGCAGCTA+ACTACGGA
GGAACGCGGACGTGATTTGGAACCATTCTGCTTCCATCTTCAAGCATCGGAAGAAGCATATTTTGAAGCCCAATTTTGGAACCGCTAGAAGTGCTCCAGGATGCGTGAAATCGTTCACATTCAAGCCGGCCAATGTGGCAACCAGATGTGGCGTATTGCGGGGACAGCGATTTGCAGCTGGAGCGGATCAACGTGTACTACAACAAGGCTAAAATACGTCCGAGGGACGAGGGAAAATACGTCCCACGTG
+
AABCCCCCCDBCGGGGGGGGGGHGHHHHHHHHHHHHHHHHHHHHHHHHGGGGGHHHHHHHHHHHHGHHHHHHHHHHHHGHGHGGGGGGHHHHHHHHHHHHHHHHGFGGGHHHB?GHHHHHHHHHHHGGGGGGHHHHHHHHHHHGFFHHHHGGGE@EHHGDGGGGGGGGGGGGGGG0CCFGGF.CGF=:;FFFF;EBFFFFFFF;AEFFFFFFFFFFFFFFFFFFFFFFF;FA@.AEFFFFEFF;DFFFFE
@M03558:539:GW210131Amp:1:2105:10308:20401 1:N:0:TGCAGCTA+ACTACGGA
GGAACGCGGACGTGACTTGGAACCATTCTGCTTCCATCTTCAAGCATCGGAAGAAGCATATTTTGAAGCCCAATTTTGGAACCGCTAGAAGTGCTCCAGGATGCGTGAAATCGTTCACATTCAAGCCGGCCAATGTGGCAACCAGATAGGAGCCAAGGCGTATTGCGGAGACAGCGATTTGCAGCTGGAGCGGATCAACGTGTACTACAACGGAGGAAAATACGTCCCACGTGCCGTGCTGGTCGATTTG
+
BBBBBBBBBBBBEEGEGGGGGGHGHHHHHHHHHHHHHHHHHHHHHHHHGGGGGHHHHGHHHHHHHGHHHHHHHHHHHHGHHHGGGGGGHHHHHHHHHHHHHHHHGFGGGHHHGHHHHHHHHHHFHHGGGGGGHHHHHHHHHHHGHHHHHHHHHGHHHGHDEGGHHHGGGGGGHGGGGGGGGGGGGGGGFGGGGGFFFFFFFFFFFFFFFFFFFFFFFFFFFFFFFFFFFFFFFFFFFFFFFFFFF;EFFF
@M03558:539:GW210131Amp:1:2105:15374:20419 1:N:0:TGCAGCTA+ACTACGGA
GGAACGCGGACGTGATTTGGAACCATTCTGCTTCCATCCTCAAGCATCGGAAGAAGCATATTTTGAAGCCCAATTTTGGAACCGCTAGAAGTGCTCCAGGATGCGTGAAATCGTTCACATTCAAGCCGGCCAATGTGGCAACCAGATAGGAGCCAAGTTGCGGAGTACTCGGAGGAAAATACGTCCCACGTGCCGTGATGGTCGATTTGGAACCTGGCACTATGGATTCGGTGAGCGGGACCGTTTGGAC
+
BBBBBBBBBBBBGGGGGGGGGGHGHHHHHGGHHHHHHHHHHGHHHHHHGGDGGHGHHHHHHHHHHGHHBFGHHHHHHGGHHHGGGFGGHHHHHHGHHHHHHFGHGFGGGHHHGGHHHHHFHHHHHHGGGGGGEHHFHFHHHFCFHHHHHGGHHGHHHGGDGGG@FAHHHHGGDDCGGGGGGFGGG?EG?A9CEEGECFFF9;FF=AFEFBFFFFFFFFFFFFFFFFFFFEFEDEFFADFFFFFDFFF?9F
@M03558:539:GW210131Amp:1:2105:9876:20464 1:N:0:TGCAGCTA+ACTACGGA
GGAACGCGGACGTGATTTGGAACCATTCTGCTTCCATCTTCAAGCATCGGAAGAAGCATATTTTGAAGCCCAATTTTGGAACCGCTAGAAGTGCTCCAGGATGCGTGAAATCGTTCACATTCAAGCCGGCCAATGTGGCAACCAGATAGGAGCCAAGTTCGTATCTGGTTGCCACATTGGCGTATTGCGGAGACAGCGATTTGCAGCTGGAGCGGATCAACGTGTACTACAACGAGGCTCGGAGGAAAAT
+
CCCCCCCCCCCBGGGGGGGGGGHGHHHHHHHGHHHHHHGHHHHHHGHHGGGGGGHHHHHHHHHHHGHHHHHHHHHHHHGHHHGGGGGGHGHHHHHHHHHGHHHHGGGGGHHHGHHHHHHHHHHHHHGGGGGGHHHHHHHHHHGGHHHHHHHHHGHHHHHHGGHHHHHHGGGHHHHHHHHHHGGGGGGGGG?DGGGGGGGGGGGFFFFFFFFFFFFFFFFFFFFFFFFFFFFFFFFFFFFFFFDFFDFFFF
@M03558:539:GW210131Amp:1:2105:24973:20503 1:N:0:TGCAGCTA+ACTACGGA
GGAACGCGGACGTGATTTGGAACCATTCTGCTTCCATCTTCAAGCATCGGAAGAAGCATATTTTGAAGCCCAATTTTGGAACCGCTAGAAGTGCTCCAGGATGCGTGAAATCGTTCACATTCAAGCCGGCCAATGTGGCAACCAGATAGGAGCCGTATTGCGGAGACAGCGATTTGCAGCTGGAGCGGATCAACGTGTACTACAACGAGGCTAGAGCGGGACCGTTTGGACAGCTGTTCCGGCCGGATA
+
CCBCCCCCCCBCGGGGGGGGGGHGHHHHHHHHHHHHHHHHHHHHHGHHGGGGGHHHHHHHHHHHHGHHHHHHHHHHHHGHHHGGGGGGHHHHHHHHHHHHHHHHGGGGGHHHGHHHHHHHHHHHHHGGGGGGHHHHHHHHHHHGHGHHHHHHHGGGGHHHHGGGGGGHHHGGHGGGGGGGGGGGGGGGGGGGGGFFFFFFFFFFFFFFFFFFFFFFFFFFFFFDDFFDFFFFFFFFFFFFFFFFFFCFF
@M03558:539:GW210131Amp:1:2105:3303:20528 1:N:0:TGCAGCTA+ACTACGGA
GGAACGCGGACGTGATTTGGAACCACTCTGCTTCCATCTTCAAGCATCGGAAGAAGCATATTTTGAAGCCCAATTTTGGAACCGCTAGAAGTGCTCCAGGATGCGTGAAATCGTTCACATTCAAGCCGGCCAATGTGGCAACCAGATAGGAGCCAAGTTCTGGGCGTATTGCGGAGACAGCGATTTGCAGCTGGAGCGGATCAACGTGTACTACAACGAGGAAAATACGTCCCACGTGCCGTGCTGGTCG
+
ABBAAAA?DDBDEEGGGGGGGGHGHGHHHHHHHHHHHHFHHGFFHHHHGGGEEHHGHHHHHHHHHFDFHHHEHHGHHHGHHHGCGGCGGHGHHHGHHGHHGHGHGGGGGFHHGHHHHHHHHHHHHHGGCDGGHHHHHFHHGGHGH0FFHBHHHGHBGHHGHHHHHG@@EHFHGGGGGGFGE--:EGBFGGGGGGGGGGFFADFFFFFFFFFFFFFFFFEFFFFFFFFFFFFFFFFFFFFFFFFFFFFFFF
@M03558:539:GW210131Amp:1:2105:17095:20548 1:N:0:TGCAGCTA+ACTACGGA
GGAACGCGGACGTGATTTGGAACCATTCTGCTTCCATCTTCAAGCATCGGAAGAAGCATATTTTGAAGCCCAATTTTGGAACCGCTAGAAGTGCTCCAGGATGCGTGAAATCGTTCACATTCAAGCCGGCCAATGTGGCAACCAGATAGGAGCCGGAGGAAAGTACGTCCCACGTGCCGTGCTGGTCGATTTGGAACCTGGCACTATGGACTCGGTCCGAGCGGGACCGTTTGGACAGCTGTTCCGGCCG
+
CCCCCDDDDDCDGGGGGGGGGGHGHHHHHHHHHHHHHHHHHHHHHHHHGGGGGHHHHHHHHHHHHGHHHHHHHHHHHHGHHHGGGGGGHHHHHHHHHHHHHHHHGGGGGHHHFHHHHHHHHHHHHHGGGGGGHHHHHHHHHHHGHHHHHHHHHGGGGGGGHGHHGHGHHGGHHGGGGGGGGDEGFFFGGGGGHFBFGGGFFFFFFFFFFFFFFFFFFFFFFFFFC>DFFDFFFFFFFFFFFFFFFFFFFF
@M03558:539:GW210131Amp:1:2105:12171:20550 1:N:0:TGCAGCTA+ACTACGGA
GGAACGCGGACGTGATTTGGAACCATTCTGCTTCCATCTTCAAGCATCGGAAGAAGCATATTTTGAAGCCCAGCTTTGGAACCGCTAGAAGTGCTCCAGGATGCGTGAAATCGTTCACATTCAAGCCGGCCAATGTGGCAACCAGATAGGAGCCAAGCGTATTGCGGAGACAGCGATTTGCAGCTGGAGCGGATCAACGTGTACTACAACGAGGAAAATACGTCCCACGTGCCGTGCTGGTCGATTTGG
+
BCCCDCCCCDCDGGGGGGGGGGHGHHHHHHHHHHHHHHHHHHHHHHHHGGGGGHHHHHHHHHHHHGHHHHHHHHHHHHHHHHGGGGGGHHHHHHHHHHHHHHHHGGGGGHHHFHHHHHHHHHHHHHGGGGGGHHHHHHHHHHHGHHHHGHHHHGHHHGGGGGHHHGGGGGGHHHGGGGGGGGGGGGF.ABDGAAGFFFFEFFBFFFFFFFFFFFFFFFFFFFFFFFFFFFFFFFFFFFFFFFF>FFFFF
@M03558:539:GW210131Amp:1:2105:4322:20581 1:N:0:TGCAGCTA+ACTACGGA
GGAACGCGGACGTGATTTGGAACCATTCTGCTTCCATCTTCAAGCATCGGAAGAAGCATATTTTGAAGCCCAATTTTGGAACCGCTAGAAGTGCTCCAGGATGCGTGAAATCGTTCACGTGTCCGGAGGAAAATACGTCCCACGTGCCGTGCTGGTCGATTTGGAACCTGGCACTATGGATTCGGTCCGAGCGGGACCGTTTGGACAGCTGTTCCGGCCGGATAATTTTGTGTTCGGTCAATCTGGCGCC
+
BCCBCCBBCCCCGGGGGGGGGGHGHHHHHHHHHHHHHHHHHHHHHGHHGGGGGHHHHHHHHHHHHGHHHHHHHHHHHHGHHHGGGGGGHHHHHHHHHHHGHHHHGGGGGHHHGHHHHHHHHHHHGGGGGGHHHHHHHHHGGHHGHHHHGGGGGGHHHGGGHGHFHHHGHGGHHHHHHHGGGGGGGGGGGGGGGGFFFFFFFFFFFFFFFFFFFFFFFFFFFFFFFFFFFFFFFFFFAFFFFFFFFBFBFF
@M03558:539:GW210131Amp:1:2105:10945:20596 1:N:0:TGCAGCTA+ACTACGGA
GGAACGCGGACGTGATTTGGAACCATTCTGCTTCCATCTTCAAGCATCGGAAGAAGCATATTTTGAAGCCCAATTTTGGAACCGCTAGAAGTGCTCCAGGATGCGTGAAATCGTTCACATTCAAGCCGGCCAATGTGGCAACCAGATAGGAGCCATATCCGACGTAGGTAATATAGGTAATATCCGACGAGCACGGAATCGCGTATTGCGTATTGCGGAGACAGCGATTTGCAGCTGGAGCGGATCAACG
+
CCCCCCCCCCCCGGGGGGGGGGHGHHHHHHHHHHHHHHHHHHHHHHHHGGGGGHHHHHHHHHHHHGHHHHHHHHHHHHGHHHGGGGGGHHHHHHHHHHHHHHHHGGGGGHHHGHHHHHHHHHHHHHGGGGGGHHHHHHHHHHHGHGHHHHHHHGGHHHHGGGGGGHHGHHHHHHHHHHHHHHHHHGGGB??DCGGGFGGGFFFFFFFFFFFFFFFFFFFFFFFFFFFFFFFFFFFFFFFFFFF=FFFFFD
@M03558:539:GW210131Amp:1:2105:13032:20597 1:N:0:TGCAGCTA+ACTACGGA
GGAACGCGGACGTGATTTGGAACCATTCTGCTTCCATCTTCAAGCATCGGAAGAAGCATATTTTGAAGCCCAATTTTGGAACCGCTAGAAGTGCTCCAGGATGCGTGAAATCGTTCACATTCAAGCCGGCCAATGTGGCAACCAGATAGGAGCCAAGGAGGAAAATACGTCCCACGTGCCGTGCTGGTCGATTTGGAACCTGGCACTATGGATTCGGTCCGCGGGACCGTTTGGACAGCTGTTCCGGCCG
+
[truncated: 29,636,767 more chars]
