# Supplementary material for: Suppressing mosquito populations with precision guided sterile males
Source: Nat Commun. 2021 Sep 10;12:5374. doi: 10.1038/s41467-021-25421-w (PMC8433431; doi:10.1038/s41467-021-25421-w)
Supplement: Supplementary file 2 — Supplemental Data File 1 [file 41467_2021_25421_MOESM2_ESM.zip › Supplemental Data File 1/1067A1 bTub/1067A1 bTub Pooled data.xlsx]

## Sheet: Plate1-A1-pgSIT Female+Male
TargetSequence	Reads	AvgQScore	Type	Pct	IndelLength	TargetAA	ReferenceAA	WideTargetSeq	WideReference	TargetLeftFlank	TargetRightFlank
GGAACCATTCTGCTTCCATCTTCAAGCATCGGAAGAAGCATATTTTGAAGCCCAATTTTGGAACCGCTAGAAGTGCTCCAGGATGCGTGAAATCGTTCACATTCAAGCCGGCCAATGTGGCAACCAGATAGGAGCCAA---------------------------------------------GGCGTATTGCGGAGACAGCGATTTGCAGCTGGAGCGGATCAACGTGTACTACAA---------CGGAGGAAAATACGTCCCACGTGCCGTGCTGGTCGATTTGGAACCTGGCACTATGGATTCGGTCCGAGCGGGACCGTTTGGACAGCTGTTCCGGCCGGATAATTTTGTGTTCGGTCAATCTGGCGCCGGCAACAATTGGGC	58	36	Deletion	0.19	-54	GTILLPSSSIGRSIF*	GTILLPSSSIGRSIF*	GGAACCATTCTGCTTCCATCTTCAAGCATCGGAAGAAGCATATTTTGAAGCCCAATTTTGGAACCGCTAGAAGTGCTCCAGGATGCGTGAAATCGTTCACATTCAAGCCGGCCAATGTGGCAACCAGATAGGAGCCAA---------------------------------------------GGCGTATTGCGGAGACAGCGATTTGCAGCTGGAGCGGATCAACGTGTACTACAA---------CGGAGGAAAATACGTCCCACGTGCCGTGCTGGTCGATTTGGAACCTGGCACTATGGATTCGGTCCGAGCGGGACCGTTTGGACAGCTGTTCCGGCCGGATAATTTTGTGTTCGGTCAATCTGGCGCCGGCAACAATTGGGC	GGAACCATTCTGCTTCCATCTTCAAGCATCGGAAGAAGCATATTTTGAAGCCCAATTTTGGAACCGCTAGAAGTGCTCCAGGATGCGTGAAATCGTTCACATTCAAGCCGGCCAATGTGGCAACCAGATAGGAGCCAAGTTCTGGGAGGTAATATCCGACGAGCACGGAATCGATGCCACCGGGGCGTATTGCGGAGACAGCGATTTGCAGCTGGAGCGGATCAACGTGTACTACAACGAGGCTACCGGAGGAAAATACGTCCCACGTGCCGTGCTGGTCGATTTGGAACCTGGCACTATGGATTCGGTCCGAGCGGGACCGTTTGGACAGCTGTTCCGGCCGGATAATTTTGTGTTCGGTCAATCTGGCGCCGGCAACAATTGGGC
GGAACCATTCTGCTTCCATCTTCAAGCATCGGAAGAAGCATATTTTGAAGCCCAATTTTGGAACCGCTAGAAGTGCTCCAGGATGCGTGAAATCGTTCACATTCAAGCCGGCCAATGTGGCAACCAGATAGGAGCCAA------------------------------------------------GTATTGCGGAGACAGCGATTTGCAGCTGGAGCGGATCAACGTGTACTACAAC----------GAGGAAAATACGTCCCACGTGCCGTGCTGGTCGATTTGGAACCTGGCACTATGGATTCGGTCCGAGCGGGACCGTTTGGACAGCTGTTCCGGCCGGATAATTTTGTGTTCGGTCAATCTGGCGCCGGCAACAATTGGGC	55	36	Deletion	0.18	-58	GTILLPSSSIGRSIF*	GTILLPSSSIGRSIF*	GGAACCATTCTGCTTCCATCTTCAAGCATCGGAAGAAGCATATTTTGAAGCCCAATTTTGGAACCGCTAGAAGTGCTCCAGGATGCGTGAAATCGTTCACATTCAAGCCGGCCAATGTGGCAACCAGATAGGAGCCAA------------------------------------------------GTATTGCGGAGACAGCGATTTGCAGCTGGAGCGGATCAACGTGTACTACAAC----------GAGGAAAATACGTCCCACGTGCCGTGCTGGTCGATTTGGAACCTGGCACTATGGATTCGGTCCGAGCGGGACCGTTTGGACAGCTGTTCCGGCCGGATAATTTTGTGTTCGGTCAATCTGGCGCCGGCAACAATTGGGC	GGAACCATTCTGCTTCCATCTTCAAGCATCGGAAGAAGCATATTTTGAAGCCCAATTTTGGAACCGCTAGAAGTGCTCCAGGATGCGTGAAATCGTTCACATTCAAGCCGGCCAATGTGGCAACCAGATAGGAGCCAAGTTCTGGGAGGTAATATCCGACGAGCACGGAATCGATGCCACCGGGGCGTATTGCGGAGACAGCGATTTGCAGCTGGAGCGGATCAACGTGTACTACAACGAGGCTACCGGAGGAAAATACGTCCCACGTGCCGTGCTGGTCGATTTGGAACCTGGCACTATGGATTCGGTCCGAGCGGGACCGTTTGGACAGCTGTTCCGGCCGGATAATTTTGTGTTCGGTCAATCTGGCGCCGGCAACAATTGGGC
GGAACCATTCTGCTTCCATCTTCAAGCATCGGAAGAAGCATATTTTGAAGCCCAATTTTGGAACCGCTAGAAGTGCTCCAGGATGCGTGAAATCGTTCACATTCAAGCCGGCCAATGTGGCAACCAGATAGGAGCCAA------------------------------------------------GTATTGCGGAGACAGCGATTTGCAGCTGGAGCGGATCAACGTGTACTACAACGAGGCTACCGGAGGAAAATACGTCCCACGTGCCGTGCTGGTCGATTTGGAACCTGGCACTATGGATTCGGTCCGAGCGGGACCGTTTGGACAGCTGTTCCGGCCGGATAATTTTGTGTTCGGTCAATCTGGCGCCGGCAACAATTGGGC	47	36	Deletion	0.16	-48	GTILLPSSSIGRSIF*	GTILLPSSSIGRSIF*	GGAACCATTCTGCTTCCATCTTCAAGCATCGGAAGAAGCATATTTTGAAGCCCAATTTTGGAACCGCTAGAAGTGCTCCAGGATGCGTGAAATCGTTCACATTCAAGCCGGCCAATGTGGCAACCAGATAGGAGCCAA------------------------------------------------GTATTGCGGAGACAGCGATTTGCAGCTGGAGCGGATCAACGTGTACTACAACGAGGCTACCGGAGGAAAATACGTCCCACGTGCCGTGCTGGTCGATTTGGAACCTGGCACTATGGATTCGGTCCGAGCGGGACCGTTTGGACAGCTGTTCCGGCCGGATAATTTTGTGTTCGGTCAATCTGGCGCCGGCAACAATTGGGC	GGAACCATTCTGCTTCCATCTTCAAGCATCGGAAGAAGCATATTTTGAAGCCCAATTTTGGAACCGCTAGAAGTGCTCCAGGATGCGTGAAATCGTTCACATTCAAGCCGGCCAATGTGGCAACCAGATAGGAGCCAAGTTCTGGGAGGTAATATCCGACGAGCACGGAATCGATGCCACCGGGGCGTATTGCGGAGACAGCGATTTGCAGCTGGAGCGGATCAACGTGTACTACAACGAGGCTACCGGAGGAAAATACGTCCCACGTGCCGTGCTGGTCGATTTGGAACCTGGCACTATGGATTCGGTCCGAGCGGGACCGTTTGGACAGCTGTTCCGGCCGGATAATTTTGTGTTCGGTCAATCTGGCGCCGGCAACAATTGGGC
GGAACCATTCTGCTTCCATCTTCAAGCATCGGAAGAAGCATATTTTGAAGCCCAATTTTGGAACCGCTAGAAGTGCTCCAGGATGCGTGAAATCGTTCACATTCAAGCCGGCCAATGTGGCAACCAGATAGGAGCCAAGTTC----------------------------------------GGGCGTATTGCGGAGACAGCGATTTGCAGCTGGAGCGGATCAACGTGTACTACAA---------CGGAGGAAAATACGTCCCACGTGCCGTGCTGGTCGATTTGGAACCTGGCACTATGGATTCGGTCCGAGCGGGACCGTTTGGACAGCTGTTCCGGCCGGATAATTTTGTGTTCGGTCAATCTGGCGCCGGCAACAATTGGGC	43	35	Deletion	0.14	-49	GTILLPSSSIGRSIF*	GTILLPSSSIGRSIF*	GGAACCATTCTGCTTCCATCTTCAAGCATCGGAAGAAGCATATTTTGAAGCCCAATTTTGGAACCGCTAGAAGTGCTCCAGGATGCGTGAAATCGTTCACATTCAAGCCGGCCAATGTGGCAACCAGATAGGAGCCAAGTTC----------------------------------------GGGCGTATTGCGGAGACAGCGATTTGCAGCTGGAGCGGATCAACGTGTACTACAA---------CGGAGGAAAATACGTCCCACGTGCCGTGCTGGTCGATTTGGAACCTGGCACTATGGATTCGGTCCGAGCGGGACCGTTTGGACAGCTGTTCCGGCCGGATAATTTTGTGTTCGGTCAATCTGGCGCCGGCAACAATTGGGC	GGAACCATTCTGCTTCCATCTTCAAGCATCGGAAGAAGCATATTTTGAAGCCCAATTTTGGAACCGCTAGAAGTGCTCCAGGATGCGTGAAATCGTTCACATTCAAGCCGGCCAATGTGGCAACCAGATAGGAGCCAAGTTCTGGGAGGTAATATCCGACGAGCACGGAATCGATGCCACCGGGGCGTATTGCGGAGACAGCGATTTGCAGCTGGAGCGGATCAACGTGTACTACAACGAGGCTACCGGAGGAAAATACGTCCCACGTGCCGTGCTGGTCGATTTGGAACCTGGCACTATGGATTCGGTCCGAGCGGGACCGTTTGGACAGCTGTTCCGGCCGGATAATTTTGTGTTCGGTCAATCTGGCGCCGGCAACAATTGGGC
GGAACCATTCTGCTTCCATCTTCAAGCATCGGAAGAAGCATATTTTGAAGCCCAATTTTGGAACCGCTAGAAGTGCTCCAGGATGCGTGAAATCGTTCACATTCAAGCCGGCCAATGTGGCAACCAGATAGGAGC--------------------------------------------------CGTATTGCGGAGACAGCGATTTGCAGCTGGAGCGGATCAACGT----------------------GGAAAATACGTCCCACGTGCCGTGCTGGTCGATTTGGAACCTGGCACTATGGATTCGGTCCGAGCGGGACCGTTTGGACAGCTGTTCCGGCCGGATAATTTTGTGTTCGGTCAATCTGGCGCCGGCAACAATTGGGC	42	35	Deletion	0.14	-72	GTILLPSSSIGRSIF*	GTILLPSSSIGRSIF*	GGAACCATTCTGCTTCCATCTTCAAGCATCGGAAGAAGCATATTTTGAAGCCCAATTTTGGAACCGCTAGAAGTGCTCCAGGATGCGTGAAATCGTTCACATTCAAGCCGGCCAATGTGGCAACCAGATAGGAGC--------------------------------------------------CGTATTGCGGAGACAGCGATTTGCAGCTGGAGCGGATCAACGT----------------------GGAAAATACGTCCCACGTGCCGTGCTGGTCGATTTGGAACCTGGCACTATGGATTCGGTCCGAGCGGGACCGTTTGGACAGCTGTTCCGGCCGGATAATTTTGTGTTCGGTCAATCTGGCGCCGGCAACAATTGGGC	GGAACCATTCTGCTTCCATCTTCAAGCATCGGAAGAAGCATATTTTGAAGCCCAATTTTGGAACCGCTAGAAGTGCTCCAGGATGCGTGAAATCGTTCACATTCAAGCCGGCCAATGTGGCAACCAGATAGGAGCCAAGTTCTGGGAGGTAATATCCGACGAGCACGGAATCGATGCCACCGGGGCGTATTGCGGAGACAGCGATTTGCAGCTGGAGCGGATCAACGTGTACTACAACGAGGCTACCGGAGGAAAATACGTCCCACGTGCCGTGCTGGTCGATTTGGAACCTGGCACTATGGATTCGGTCCGAGCGGGACCGTTTGGACAGCTGTTCCGGCCGGATAATTTTGTGTTCGGTCAATCTGGCGCCGGCAACAATTGGGC
GGAACCATTCTGCTTCCATCTTCAAGCATCGGAAGAAGCATATTTTGAAGCCCAATTTTGGAACCGCTAGAAGTGCTCCAGGATGCGTGAAATCGTTCACATTCAAGCCGGCCAATGTGGCAACCAGATAGGAGCCAAGTTC----------------------------------------GGGCGTATTGCGGAGACAGCGATTTGCAGCTGGAGCGGATCAACGTGTACTACAACGAGGCT----------AATACGTCCCACGTGCCGTGCTGGTCGATTTGGAACCTGGCACTATGGATTCGGTCCGAGCGGGACCGTTTGGACAGCTGTTCCGGCCGGATAATTTTGTGTTCGGTCAATCTGGCGCCGGCAACAATTGGGC	41	36	Deletion	0.14	-50	GTILLPSSSIGRSIF*	GTILLPSSSIGRSIF*	GGAACCATTCTGCTTCCATCTTCAAGCATCGGAAGAAGCATATTTTGAAGCCCAATTTTGGAACCGCTAGAAGTGCTCCAGGATGCGTGAAATCGTTCACATTCAAGCCGGCCAATGTGGCAACCAGATAGGAGCCAAGTTC----------------------------------------GGGCGTATTGCGGAGACAGCGATTTGCAGCTGGAGCGGATCAACGTGTACTACAACGAGGCT----------AATACGTCCCACGTGCCGTGCTGGTCGATTTGGAACCTGGCACTATGGATTCGGTCCGAGCGGGACCGTTTGGACAGCTGTTCCGGCCGGATAATTTTGTGTTCGGTCAATCTGGCGCCGGCAACAATTGGGC	GGAACCATTCTGCTTCCATCTTCAAGCATCGGAAGAAGCATATTTTGAAGCCCAATTTTGGAACCGCTAGAAGTGCTCCAGGATGCGTGAAATCGTTCACATTCAAGCCGGCCAATGTGGCAACCAGATAGGAGCCAAGTTCTGGGAGGTAATATCCGACGAGCACGGAATCGATGCCACCGGGGCGTATTGCGGAGACAGCGATTTGCAGCTGGAGCGGATCAACGTGTACTACAACGAGGCTACCGGAGGAAAATACGTCCCACGTGCCGTGCTGGTCGATTTGGAACCTGGCACTATGGATTCGGTCCGAGCGGGACCGTTTGGACAGCTGTTCCGGCCGGATAATTTTGTGTTCGGTCAATCTGGCGCCGGCAACAATTGGGC
GGAACCATTCTGCTTCCATCTTCAAGCATCGGAAGAAGCATATTTTGAAGCCCAATTTTGGAACCGCTAGAAGTGCTCCAGGATGCGTGAAATCGTTCACATTCAAGCCGGCCAATGTGGCAACCAGATAGGAGCCAAGTT---------------------GCA----------GCCA-AGTtgGGCGTATTGCGGAGACAGCGATTTGCAGCTGGAGCGGATCAACGTGTACTACAACGAGGCTAC----GGAAAATACGTCCCACGTGCCGTGCTGGTCGATTTGGAACCTGGCACTATG----------GAGCGGGACCGTTTGGACAGCTGTTCCGGCCGGATAATTTTGTGTTCGGTCAATCTGGCGCCGGCAACAATTGGGC	39	36	Insertion and Deletion	0.13	-44	GTILLPSSSIGRSIF*	GTILLPSSSIGRSIF*	GGAACCATTCTGCTTCCATCTTCAAGCATCGGAAGAAGCATATTTTGAAGCCCAATTTTGGAACCGCTAGAAGTGCTCCAGGATGCGTGAAATCGTTCACATTCAAGCCGGCCAATGTGGCAACCAGATAGGAGCCAAGTT---------------------GCA----------GCCA-AGTTGGGCGTATTGCGGAGACAGCGATTTGCAGCTGGAGCGGATCAACGTGTACTACAACGAGGCTAC----GGAAAATACGTCCCACGTGCCGTGCTGGTCGATTTGGAACCTGGCACTATG----------GAGCGGGACCGTTTGGACAGCTGTTCCGGCCGGATAATTTTGTGTTCGGTCAATCTGGCGCCGGCAACAATTGGGC	GGAACCATTCTGCTTCCATCTTCAAGCATCGGAAGAAGCATATTTTGAAGCCCAATTTTGGAACCGCTAGAAGTGCTCCAGGATGCGTGAAATCGTTCACATTCAAGCCGGCCAATGTGGCAACCAGATAGGAGCCAAGTTCTGGGAGGTAATATCCGACGAGCACGGAATCGATGCCACCGGGGCGTATTGCGGAGACAGCGATTTGCAGCTGGAGCGGATCAACGTGTACTACAACGAGGCTACCGGAGGAAAATACGTCCCACGTGCCGTGCTGGTCGATTTGGAACCTGGCACTATGGATTCGGTCCGAGCGGGACCGTTTGGACAGCTGTTCCGGCCGGATAATTTTGTGTTCGGTCAATCTGGCGCCGGCAACAATTGGGC
GGAACCATTCTGCTTCCATCTTCAAGCATCGGAAGAAGCATATTTTGAAGCCCAATTTTGGAACCGCTAGAAGTGCTCCAGGATGCGTGAAATCGTTCACATTCAAGCCGGCCAATGTGGCAACCAGATAGGAGCCAA----TGGAAG---------------------------GCCAATG-------------------------------GGAGC----------------CAA---------AGGAGGAAAATACGTCCCACGTGCCGTGCTGGTCGATTTGGAACCTGGCACTATGGATTCGGTCCGAGCGGGACCGTTTGGACAGCTGTTCCGGCCGGATAATTTTGTGTTCGGTCAATCTGGCGCCGGCAACAATTGGGC	38	35	Deletion	0.13	-87	GTILLPSSSIGRSIF*	GTILLPSSSIGRSIF*	GGAACCATTCTGCTTCCATCTTCAAGCATCGGAAGAAGCATATTTTGAAGCCCAATTTTGGAACCGCTAGAAGTGCTCCAGGATGCGTGAAATCGTTCACATTCAAGCCGGCCAATGTGGCAACCAGATAGGAGCCAA----TGGAAG---------------------------GCCAATG-------------------------------GGAGC----------------CAA---------AGGAGGAAAATACGTCCCACGTGCCGTGCTGGTCGATTTGGAACCTGGCACTATGGATTCGGTCCGAGCGGGACCGTTTGGACAGCTGTTCCGGCCGGATAATTTTGTGTTCGGTCAATCTGGCGCCGGCAACAATTGGGC	GGAACCATTCTGCTTCCATCTTCAAGCATCGGAAGAAGCATATTTTGAAGCCCAATTTTGGAACCGCTAGAAGTGCTCCAGGATGCGTGAAATCGTTCACATTCAAGCCGGCCAATGTGGCAACCAGATAGGAGCCAAGTTCTGGGAGGTAATATCCGACGAGCACGGAATCGATGCCACCGGGGCGTATTGCGGAGACAGCGATTTGCAGCTGGAGCGGATCAACGTGTACTACAACGAGGCTACCGGAGGAAAATACGTCCCACGTGCCGTGCTGGTCGATTTGGAACCTGGCACTATGGATTCGGTCCGAGCGGGACCGTTTGGACAGCTGTTCCGGCCGGATAATTTTGTGTTCGGTCAATCTGGCGCCGGCAACAATTGGGC
GGAACCATTCTGCTTCCATCTTCAAGCATCGGAAGAAGCATATTTTGAAGCCCAATTTTGGAACCGCTAGAAGTGCTCCAGGATGCGTGAAATCGTTCACATTCAAGCCGGCCAATGTGGCAACCAGATAGGAGCCAAGTTC----------------------------------------GGGCGTATTGCGGAGACAGCGATTTGCAGCTGGAGCGGATCAACGTGTACTACAA---------CGGAGGAAAATACGTCCCACGTGCCGTGCTGGTCGATTTGGAACCTGGCACTATG----------GAGCGGGACCGTTTGGACAGCTGTTCCGGCCGGATAATTTTGTGTTCGGTCAATCTGGCGCCGGCAACAATTGGGC	37	36	Deletion	0.12	-59	GTILLPSSSIGRSIF*	GTILLPSSSIGRSIF*	GGAACCATTCTGCTTCCATCTTCAAGCATCGGAAGAAGCATATTTTGAAGCCCAATTTTGGAACCGCTAGAAGTGCTCCAGGATGCGTGAAATCGTTCACATTCAAGCCGGCCAATGTGGCAACCAGATAGGAGCCAAGTTC----------------------------------------GGGCGTATTGCGGAGACAGCGATTTGCAGCTGGAGCGGATCAACGTGTACTACAA---------CGGAGGAAAATACGTCCCACGTGCCGTGCTGGTCGATTTGGAACCTGGCACTATG----------GAGCGGGACCGTTTGGACAGCTGTTCCGGCCGGATAATTTTGTGTTCGGTCAATCTGGCGCCGGCAACAATTGGGC	GGAACCATTCTGCTTCCATCTTCAAGCATCGGAAGAAGCATATTTTGAAGCCCAATTTTGGAACCGCTAGAAGTGCTCCAGGATGCGTGAAATCGTTCACATTCAAGCCGGCCAATGTGGCAACCAGATAGGAGCCAAGTTCTGGGAGGTAATATCCGACGAGCACGGAATCGATGCCACCGGGGCGTATTGCGGAGACAGCGATTTGCAGCTGGAGCGGATCAACGTGTACTACAACGAGGCTACCGGAGGAAAATACGTCCCACGTGCCGTGCTGGTCGATTTGGAACCTGGCACTATGGATTCGGTCCGAGCGGGACCGTTTGGACAGCTGTTCCGGCCGGATAATTTTGTGTTCGGTCAATCTGGCGCCGGCAACAATTGGGC
GGAACCATTCTGCTTCCATCTTCAAGCATCGGAAGAAGCATATTTTGAAGCCCAATTTTGGAACCGCTAGAAGTGCTCCAGGATGCGTGAAATCGTTCACATTCAAGCCGGCCAATGTGGCAACCAGATAGGAGCCAAGTTCT-----------------------------------------GCGTATTGCGGAGACAGCGATTTGCAGCTGGAGCGGATCAACGTGTACT------------CCGGAGGAAAATACGTCCCACGTGCCGTGCTGGTCGATTTGGAACCTGGCACTATGGATTCGGTCcCGAGCGGGACCGTTTGGACAGCTGTTCCGGCCGGATAATTTTGTGTTCGGTCAATCTGGCGCCGGCAACAATTGGGC	37	36	Insertion and Deletion	0.12	-52	GTILLPSSSIGRSIF*	GTILLPSSSIGRSIF*	GGAACCATTCTGCTTCCATCTTCAAGCATCGGAAGAAGCATATTTTGAAGCCCAATTTTGGAACCGCTAGAAGTGCTCCAGGATGCGTGAAATCGTTCACATTCAAGCCGGCCAATGTGGCAACCAGATAGGAGCCAAGTTCT-----------------------------------------GCGTATTGCGGAGACAGCGATTTGCAGCTGGAGCGGATCAACGTGTACT------------CCGGAGGAAAATACGTCCCACGTGCCGTGCTGGTCGATTTGGAACCTGGCACTATGGATTCGGTCCCGAGCGGGACCGTTTGGACAGCTGTTCCGGCCGGATAATTTTGTGTTCGGTCAATCTGGCGCCGGCAACAATTGGGC	GGAACCATTCTGCTTCCATCTTCAAGCATCGGAAGAAGCATATTTTGAAGCCCAATTTTGGAACCGCTAGAAGTGCTCCAGGATGCGTGAAATCGTTCACATTCAAGCCGGCCAATGTGGCAACCAGATAGGAGCCAAGTTCTGGGAGGTAATATCCGACGAGCACGGAATCGATGCCACCGGGGCGTATTGCGGAGACAGCGATTTGCAGCTGGAGCGGATCAACGTGTACTACAACGAGGCTACCGGAGGAAAATACGTCCCACGTGCCGTGCTGGTCGATTTGGAACCTGGCACTATGGATTCGGTCCGAGCGGGACCGTTTGGACAGCTGTTCCGGCCGGATAATTTTGTGTTCGGTCAATCTGGCGCCGGCAACAATTGGGC
GGAACCATTCTGCTTCCATCTTCAAGCATCGGAAGAAGCATATTTTGAAGCCCAATTTTGGAACCGCTAGAAGTGCTCCAGGATGCGTGAAATCGTTCACATTCAAGCCGGCCAATGTGGCAACCAGATAGGA---------------------------------GGAA--------ACC--------------AGACAG------GCA-------------------------------------GGAGGAAAATACGTCCCACGTGCCGTGCTGGTCGATTTGGAACCTGGCACTATGGATTCGGGGCActatggAGCGGGACCGTTTGGACAGCTGTTCCGGCCGGATAATTTTGTGTTCGGTCAATCTGGCGCCGGCAACAATTGGGC	35	35	Insertion and Deletion	0.12	-92	GTILLPSSSIGRSIF*	GTILLPSSSIGRSIF*	GGAACCATTCTGCTTCCATCTTCAAGCATCGGAAGAAGCATATTTTGAAGCCCAATTTTGGAACCGCTAGAAGTGCTCCAGGATGCGTGAAATCGTTCACATTCAAGCCGGCCAATGTGGCAACCAGATAGGA---------------------------------GGAA--------ACC--------------AGACAG------GCA-------------------------------------GGAGGAAAATACGTCCCACGTGCCGTGCTGGTCGATTTGGAACCTGGCACTATGGATTCGGGGCACTATGGAGCGGGACCGTTTGGACAGCTGTTCCGGCCGGATAATTTTGTGTTCGGTCAATCTGGCGCCGGCAACAATTGGGC	GGAACCATTCTGCTTCCATCTTCAAGCATCGGAAGAAGCATATTTTGAAGCCCAATTTTGGAACCGCTAGAAGTGCTCCAGGATGCGTGAAATCGTTCACATTCAAGCCGGCCAATGTGGCAACCAGATAGGAGCCAAGTTCTGGGAGGTAATATCCGACGAGCACGGAATCGATGCCACCGGGGCGTATTGCGGAGACAGCGATTTGCAGCTGGAGCGGATCAACGTGTACTACAACGAGGCTACCGGAGGAAAATACGTCCCACGTGCCGTGCTGGTCGATTTGGAACCTGGCACTATGGATTCGGTCCGAGCGGGACCGTTTGGACAGCTGTTCCGGCCGGATAATTTTGTGTTCGGTCAATCTGGCGCCGGCAACAATTGGGC
GGAACCATTCTGCTTCCATCTTCAAGCATCGGAAGAAGCATATTTTGAAGCCCAATTTTGGAACCGCTAGAAGTGCTCCAGGATGCGTGAAATCGTTCACATTCAAGCCGGCCAATGTGGCAACCAGATAGGAGCCAA---------------------------------------------GGCGTATTGCGGAGACAGCGATTTGCAGCTGGAGCGGATCAACGTGTACTACAACGAGG----CGGAGGAAAATACGTCCCACGTGCCGTGCTGGTCGATTTGGAACCTGGCACTATGGATTCGGTCCGAGCGGGACCGTTTGGACAGCTGTTCCGGCCGGATAATTTTGTGTTCGGTCAATCTGGCGCCGGCAACAATTGGGC	35	36	Deletion	0.12	-49	GTILLPSSSIGRSIF*	GTILLPSSSIGRSIF*	GGAACCATTCTGCTTCCATCTTCAAGCATCGGAAGAAGCATATTTTGAAGCCCAATTTTGGAACCGCTAGAAGTGCTCCAGGATGCGTGAAATCGTTCACATTCAAGCCGGCCAATGTGGCAACCAGATAGGAGCCAA---------------------------------------------GGCGTATTGCGGAGACAGCGATTTGCAGCTGGAGCGGATCAACGTGTACTACAACGAGG----CGGAGGAAAATACGTCCCACGTGCCGTGCTGGTCGATTTGGAACCTGGCACTATGGATTCGGTCCGAGCGGGACCGTTTGGACAGCTGTTCCGGCCGGATAATTTTGTGTTCGGTCAATCTGGCGCCGGCAACAATTGGGC	GGAACCATTCTGCTTCCATCTTCAAGCATCGGAAGAAGCATATTTTGAAGCCCAATTTTGGAACCGCTAGAAGTGCTCCAGGATGCGTGAAATCGTTCACATTCAAGCCGGCCAATGTGGCAACCAGATAGGAGCCAAGTTCTGGGAGGTAATATCCGACGAGCACGGAATCGATGCCACCGGGGCGTATTGCGGAGACAGCGATTTGCAGCTGGAGCGGATCAACGTGTACTACAACGAGGCTACCGGAGGAAAATACGTCCCACGTGCCGTGCTGGTCGATTTGGAACCTGGCACTATGGATTCGGTCCGAGCGGGACCGTTTGGACAGCTGTTCCGGCCGGATAATTTTGTGTTCGGTCAATCTGGCGCCGGCAACAATTGGGC
GGAACCATTCTGCTTCCATCTTCAAGCATCGGAAGAAGCATATTTTGAAGCCCAATTTTGGAACCGCTAGAAGTGCTCCAGGATGCGTGAAATCGTTCACATTCAAGCCGGCCAATGTGGCAACCAGATA----------------------------------------------------GGGCGTATTGCGGAGACAGCGATTTGCAGCTGGAGCGGATCAACGTGTACTACAACGAGGC-------------TACGTCCCACGTGCCGTGCTGGTCGATTTGGAACCTGGCACTATGGATTCGGTCCGAGCGGGACCGTTTGGACAGCTGTTCCGGCCGGATAATTTTGTGTTCGGTCAATCTGGCGCCGGCAACAATTGGGC	33	35	Deletion	0.11	-65	GTILLPSSSIGRSIF*	GTILLPSSSIGRSIF*	GGAACCATTCTGCTTCCATCTTCAAGCATCGGAAGAAGCATATTTTGAAGCCCAATTTTGGAACCGCTAGAAGTGCTCCAGGATGCGTGAAATCGTTCACATTCAAGCCGGCCAATGTGGCAACCAGATA----------------------------------------------------GGGCGTATTGCGGAGACAGCGATTTGCAGCTGGAGCGGATCAACGTGTACTACAACGAGGC-------------TACGTCCCACGTGCCGTGCTGGTCGATTTGGAACCTGGCACTATGGATTCGGTCCGAGCGGGACCGTTTGGACAGCTGTTCCGGCCGGATAATTTTGTGTTCGGTCAATCTGGCGCCGGCAACAATTGGGC	GGAACCATTCTGCTTCCATCTTCAAGCATCGGAAGAAGCATATTTTGAAGCCCAATTTTGGAACCGCTAGAAGTGCTCCAGGATGCGTGAAATCGTTCACATTCAAGCCGGCCAATGTGGCAACCAGATAGGAGCCAAGTTCTGGGAGGTAATATCCGACGAGCACGGAATCGATGCCACCGGGGCGTATTGCGGAGACAGCGATTTGCAGCTGGAGCGGATCAACGTGTACTACAACGAGGCTACCGGAGGAAAATACGTCCCACGTGCCGTGCTGGTCGATTTGGAACCTGGCACTATGGATTCGGTCCGAGCGGGACCGTTTGGACAGCTGTTCCGGCCGGATAATTTTGTGTTCGGTCAATCTGGCGCCGGCAACAATTGGGC
GGAACCATTCTGCTTCCATCTTCAAGCATCGGAAGAAGCATATTTTGAAGCCCAATTTTGGAACCGCTAGAAGTGCTCCAGGATGCGTGAAATCGTTCACATTCAAGCCGGCCAATGTGGCAACCAGATAGGAGCCAAGTTCTTG-------------------------------------------------------GCGATTTGCAGCTGGAGCGGATCAACGTGTACTACAACGAGGCTACCGGAGGAAAATACGTCCCACGTGCCGTGCTGGTCGATTTGGAACCTGGCACTATGGATTCGGTCCGAGCGGGACCGTTTGGACAGCTGTTCCGGCCGGATAATTTTGTGTTCGGTCAATCTGGCGCCGGCAACAATTGGGC	31	36	Deletion	0.1	-55	GTILLPSSSIGRSIF*	GTILLPSSSIGRSIF*	GGAACCATTCTGCTTCCATCTTCAAGCATCGGAAGAAGCATATTTTGAAGCCCAATTTTGGAACCGCTAGAAGTGCTCCAGGATGCGTGAAATCGTTCACATTCAAGCCGGCCAATGTGGCAACCAGATAGGAGCCAAGTTCTTG-------------------------------------------------------GCGATTTGCAGCTGGAGCGGATCAACGTGTACTACAACGAGGCTACCGGAGGAAAATACGTCCCACGTGCCGTGCTGGTCGATTTGGAACCTGGCACTATGGATTCGGTCCGAGCGGGACCGTTTGGACAGCTGTTCCGGCCGGATAATTTTGTGTTCGGTCAATCTGGCGCCGGCAACAATTGGGC	GGAACCATTCTGCTTCCATCTTCAAGCATCGGAAGAAGCATATTTTGAAGCCCAATTTTGGAACCGCTAGAAGTGCTCCAGGATGCGTGAAATCGTTCACATTCAAGCCGGCCAATGTGGCAACCAGATAGGAGCCAAGTTCTGGGAGGTAATATCCGACGAGCACGGAATCGATGCCACCGGGGCGTATTGCGGAGACAGCGATTTGCAGCTGGAGCGGATCAACGTGTACTACAACGAGGCTACCGGAGGAAAATACGTCCCACGTGCCGTGCTGGTCGATTTGGAACCTGGCACTATGGATTCGGTCCGAGCGGGACCGTTTGGACAGCTGTTCCGGCCGGATAATTTTGTGTTCGGTCAATCTGGCGCCGGCAACAATTGGGC
GGAACCATTCTGCTTCCATCTTCAAGCATCGGAAGAAGCATATTTTGAAGCCCAATTTTGGAACCGCTAGAAGTGCTCCAGGATGCGTGAAATCGTTCACATTCAAGCCGGCCAATGTGGCAACCAGATAGGAGCC----------------------------------------------------ATTGCGGAGACAGCGATTTGCAGCTGGAGCGGATCAACGTGT----------------CGGAGGAAAATACGTCCCACGTGCCGTGCTGGTCGATTTGGAACCTGGCACTATGGATTCGGTCCGAGCGGGACCGTTTGGACAGCTGTTCCGGCCGGATAATTTTGTGTTCGGTCAATCTGGCGCCGGCAACAATTGGGC	30	36	Deletion	0.1	-68	GTILLPSSSIGRSIF*	GTILLPSSSIGRSIF*	GGAACCATTCTGCTTCCATCTTCAAGCATCGGAAGAAGCATATTTTGAAGCCCAATTTTGGAACCGCTAGAAGTGCTCCAGGATGCGTGAAATCGTTCACATTCAAGCCGGCCAATGTGGCAACCAGATAGGAGCC----------------------------------------------------ATTGCGGAGACAGCGATTTGCAGCTGGAGCGGATCAACGTGT----------------CGGAGGAAAATACGTCCCACGTGCCGTGCTGGTCGATTTGGAACCTGGCACTATGGATTCGGTCCGAGCGGGACCGTTTGGACAGCTGTTCCGGCCGGATAATTTTGTGTTCGGTCAATCTGGCGCCGGCAACAATTGGGC	GGAACCATTCTGCTTCCATCTTCAAGCATCGGAAGAAGCATATTTTGAAGCCCAATTTTGGAACCGCTAGAAGTGCTCCAGGATGCGTGAAATCGTTCACATTCAAGCCGGCCAATGTGGCAACCAGATAGGAGCCAAGTTCTGGGAGGTAATATCCGACGAGCACGGAATCGATGCCACCGGGGCGTATTGCGGAGACAGCGATTTGCAGCTGGAGCGGATCAACGTGTACTACAACGAGGCTACCGGAGGAAAATACGTCCCACGTGCCGTGCTGGTCGATTTGGAACCTGGCACTATGGATTCGGTCCGAGCGGGACCGTTTGGACAGCTGTTCCGGCCGGATAATTTTGTGTTCGGTCAATCTGGCGCCGGCAACAATTGGGC
GGAACCATTCTGCTTCCATCTTCAAGCATCGGAAGAAGCATATTTTGAAGCCCAATTTTGGAACCGCTAGAAGTGCTCCAGGATGCGTGAAATCGTTCACATTCAAGCCGGCCAATGTGGCAACCAGATAGGAGCCAA--------------------------------------------GGGCGTATTGCGGAGACAGCGATTTGCAGCTGGAGCGGATCAACGTGTACTACAACGAGG----CGGAGGAAAATACGTCCCACGTGCCGTGCTGGTCGATTTGGAACCTGGCACTATGGATTCGGT----------CCGTTTGGACAGCTGTTCCGGCCGGATAATTTTGTGTTCGGTCAATCTGGCGCCGGCAACAATTGGGC	30	36	Deletion	0.1	-58	GTILLPSSSIGRSIF*	GTILLPSSSIGRSIF*	GGAACCATTCTGCTTCCATCTTCAAGCATCGGAAGAAGCATATTTTGAAGCCCAATTTTGGAACCGCTAGAAGTGCTCCAGGATGCGTGAAATCGTTCACATTCAAGCCGGCCAATGTGGCAACCAGATAGGAGCCAA--------------------------------------------GGGCGTATTGCGGAGACAGCGATTTGCAGCTGGAGCGGATCAACGTGTACTACAACGAGG----CGGAGGAAAATACGTCCCACGTGCCGTGCTGGTCGATTTGGAACCTGGCACTATGGATTCGGT----------CCGTTTGGACAGCTGTTCCGGCCGGATAATTTTGTGTTCGGTCAATCTGGCGCCGGCAACAATTGGGC	GGAACCATTCTGCTTCCATCTTCAAGCATCGGAAGAAGCATATTTTGAAGCCCAATTTTGGAACCGCTAGAAGTGCTCCAGGATGCGTGAAATCGTTCACATTCAAGCCGGCCAATGTGGCAACCAGATAGGAGCCAAGTTCTGGGAGGTAATATCCGACGAGCACGGAATCGATGCCACCGGGGCGTATTGCGGAGACAGCGATTTGCAGCTGGAGCGGATCAACGTGTACTACAACGAGGCTACCGGAGGAAAATACGTCCCACGTGCCGTGCTGGTCGATTTGGAACCTGGCACTATGGATTCGGTCCGAGCGGGACCGTTTGGACAGCTGTTCCGGCCGGATAATTTTGTGTTCGGTCAATCTGGCGCCGGCAACAATTGGGC
GGAACCATTCTGCTTCCATCTTCAAGCATCGGAAGAAGCATATTTTGAAGCCCAATTTTGGAACCGCTAGAAGTGCTCCAGGATGCGTGAAATCGTTCACATTCAAGCCGGCCAATGTGGCAACCAGATAGGAGCCAA----------GTAATATCCGACGAGCACGGAATCGATGCCACCGG---------------------------------------------------------------CGGAGGAAAATACGTCCCACGTGCCGTGCTGGTCGATTTGGAACCTGGCACTATGGATTCGGTCCGAGCGGGACCGTTTGGACAGCTGTTCCGGCCGGATAATTTTGTGTTCGGTCAATCTGGCGCCGGCAACAATTGGGC	30	35	Deletion	0.1	-73	GTILLPSSSIGRSIF*	GTILLPSSSIGRSIF*	GGAACCATTCTGCTTCCATCTTCAAGCATCGGAAGAAGCATATTTTGAAGCCCAATTTTGGAACCGCTAGAAGTGCTCCAGGATGCGTGAAATCGTTCACATTCAAGCCGGCCAATGTGGCAACCAGATAGGAGCCAA----------GTAATATCCGACGAGCACGGAATCGATGCCACCGG---------------------------------------------------------------CGGAGGAAAATACGTCCCACGTGCCGTGCTGGTCGATTTGGAACCTGGCACTATGGATTCGGTCCGAGCGGGACCGTTTGGACAGCTGTTCCGGCCGGATAATTTTGTGTTCGGTCAATCTGGCGCCGGCAACAATTGGGC	GGAACCATTCTGCTTCCATCTTCAAGCATCGGAAGAAGCATATTTTGAAGCCCAATTTTGGAACCGCTAGAAGTGCTCCAGGATGCGTGAAATCGTTCACATTCAAGCCGGCCAATGTGGCAACCAGATAGGAGCCAAGTTCTGGGAGGTAATATCCGACGAGCACGGAATCGATGCCACCGGGGCGTATTGCGGAGACAGCGATTTGCAGCTGGAGCGGATCAACGTGTACTACAACGAGGCTACCGGAGGAAAATACGTCCCACGTGCCGTGCTGGTCGATTTGGAACCTGGCACTATGGATTCGGTCCGAGCGGGACCGTTTGGACAGCTGTTCCGGCCGGATAATTTTGTGTTCGGTCAATCTGGCGCCGGCAACAATTGGGC
GGAACCATTCTGCTTCCATCTTCAAGCATCGGAAGAAGCATATTTTGAAGCCCAATTTTGGAACCGCTAGAAGTGCTCCAGGATGCGTGAAATCGTTCACATTCAAGCCGGCCAATGTGGCAACCAGATAGGAGCCAAGTTC------GTATtgcgtaTA------------------------------GCGTATTGCGGAGACAGCGATTTGCAGCTGGAGCGGATCAACGTGTACTACAACGAGGCT----------AATACGTCCCACGTGCCGTGCTGGTCGATTTGGAACCTGGCA-------------CCGAGCGGGACCGTTTGGACAGCTGTTCCGGCCGGATAATTTTGTGTTCGGTCAATCTGGCGCCGGCAACAATTGGGC	30	36	Insertion and Deletion	0.1	-53	GTILLPSSSIGRSIF*	GTILLPSSSIGRSIF*	GGAACCATTCTGCTTCCATCTTCAAGCATCGGAAGAAGCATATTTTGAAGCCCAATTTTGGAACCGCTAGAAGTGCTCCAGGATGCGTGAAATCGTTCACATTCAAGCCGGCCAATGTGGCAACCAGATAGGAGCCAAGTTC------GTATTGCGTATA------------------------------GCGTATTGCGGAGACAGCGATTTGCAGCTGGAGCGGATCAACGTGTACTACAACGAGGCT----------AATACGTCCCACGTGCCGTGCTGGTCGATTTGGAACCTGGCA-------------CCGAGCGGGACCGTTTGGACAGCTGTTCCGGCCGGATAATTTTGTGTTCGGTCAATCTGGCGCCGGCAACAATTGGGC	GGAACCATTCTGCTTCCATCTTCAAGCATCGGAAGAAGCATATTTTGAAGCCCAATTTTGGAACCGCTAGAAGTGCTCCAGGATGCGTGAAATCGTTCACATTCAAGCCGGCCAATGTGGCAACCAGATAGGAGCCAAGTTCTGGGAGGTAATATCCGACGAGCACGGAATCGATGCCACCGGGGCGTATTGCGGAGACAGCGATTTGCAGCTGGAGCGGATCAACGTGTACTACAACGAGGCTACCGGAGGAAAATACGTCCCACGTGCCGTGCTGGTCGATTTGGAACCTGGCACTATGGATTCGGTCCGAGCGGGACCGTTTGGACAGCTGTTCCGGCCGGATAATTTTGTGTTCGGTCAATCTGGCGCCGGCAACAATTGGGC
GGAACCATTCTGCTTCCATCTTCAAGCATCGGAAGAAGCATATTTTGAAGCCCAATTTTGGAACCGCTAGAAGTGCTCCAGGATGCGTGAAATCGTTCACATTCAAGCCGGCCAATGTGGCAACCAGATA-----------------------------------------------------GGCGTATTGCGGAGACAGCGATTTGCAGCTGGAGCGGATCAACGTGTACTACAACGAGGCTATacgAGGAGGAAAATACGTCCCACGTGCCGTGCTGGTCGATTTGGAACCTGGCACTATGGATTCGGTCCGAGCGGGACCGTTTGGACAGCTGTTCCGGCCGGATAATTTTGTGTTCGGTCAATCTGGCGCCGGCAACAATTGGGC	29	36	Insertion and Deletion	0.1	-50	GTILLPSSSIGRSIF*	GTILLPSSSIGRSIF*	GGAACCATTCTGCTTCCATCTTCAAGCATCGGAAGAAGCATATTTTGAAGCCCAATTTTGGAACCGCTAGAAGTGCTCCAGGATGCGTGAAATCGTTCACATTCAAGCCGGCCAATGTGGCAACCAGATA-----------------------------------------------------GGCGTATTGCGGAGACAGCGATTTGCAGCTGGAGCGGATCAACGTGTACTACAACGAGGCTATACGAGGAGGAAAATACGTCCCACGTGCCGTGCTGGTCGATTTGGAACCTGGCACTATGGATTCGGTCCGAGCGGGACCGTTTGGACAGCTGTTCCGGCCGGATAATTTTGTGTTCGGTCAATCTGGCGCCGGCAACAATTGGGC	GGAACCATTCTGCTTCCATCTTCAAGCATCGGAAGAAGCATATTTTGAAGCCCAATTTTGGAACCGCTAGAAGTGCTCCAGGATGCGTGAAATCGTTCACATTCAAGCCGGCCAATGTGGCAACCAGATAGGAGCCAAGTTCTGGGAGGTAATATCCGACGAGCACGGAATCGATGCCACCGGGGCGTATTGCGGAGACAGCGATTTGCAGCTGGAGCGGATCAACGTGTACTACAACGAGGCTACCGGAGGAAAATACGTCCCACGTGCCGTGCTGGTCGATTTGGAACCTGGCACTATGGATTCGGTCCGAGCGGGACCGTTTGGACAGCTGTTCCGGCCGGATAATTTTGTGTTCGGTCAATCTGGCGCCGGCAACAATTGGGC
GGAACCATTCTGCTTCCATCTTCAAGCATCGGAAGAAGCATATTTTGAAGCCCAATTTTGGAACCGCTAGAAGTGCTCCAGGATGCGTGAAATCGTTCACATTCAAGCCGGCCAATGTGGCAACCAGATA--------------GGAGGTAATATCCGACGAGCACGGAATCGATGCCAC----GCGTATTGCGGAGACAGCGATTTGCAGCTGGAGCGGATCAACGTGTACTACAACGAGGCTA-----------------------------------------------------------------CGAGCGGGACCGTTTGGACAGCTGTTCCGGCCGGATAATTTTGTGTTCGGTCAATCTGGCGCCGGCAACAATTGGGC	29	35	Deletion	0.1	-83	GTILLPSSSIGRSIF*	GTILLPSSSIGRSIF*	GGAACCATTCTGCTTCCATCTTCAAGCATCGGAAGAAGCATATTTTGAAGCCCAATTTTGGAACCGCTAGAAGTGCTCCAGGATGCGTGAAATCGTTCACATTCAAGCCGGCCAATGTGGCAACCAGATA--------------GGAGGTAATATCCGACGAGCACGGAATCGATGCCAC----GCGTATTGCGGAGACAGCGATTTGCAGCTGGAGCGGATCAACGTGTACTACAACGAGGCTA-----------------------------------------------------------------CGAGCGGGACCGTTTGGACAGCTGTTCCGGCCGGATAATTTTGTGTTCGGTCAATCTGGCGCCGGCAACAATTGGGC	GGAACCATTCTGCTTCCATCTTCAAGCATCGGAAGAAGCATATTTTGAAGCCCAATTTTGGAACCGCTAGAAGTGCTCCAGGATGCGTGAAATCGTTCACATTCAAGCCGGCCAATGTGGCAACCAGATAGGAGCCAAGTTCTGGGAGGTAATATCCGACGAGCACGGAATCGATGCCACCGGGGCGTATTGCGGAGACAGCGATTTGCAGCTGGAGCGGATCAACGTGTACTACAACGAGGCTACCGGAGGAAAATACGTCCCACGTGCCGTGCTGGTCGATTTGGAACCTGGCACTATGGATTCGGTCCGAGCGGGACCGTTTGGACAGCTGTTCCGGCCGGATAATTTTGTGTTCGGTCAATCTGGCGCCGGCAACAATTGGGC
GGAACCATTCTGCTTCCATCTTCAAGCATCGGAAGAAGCATATTTTGAAGCCCAATTTTGGAACCGCTAGAAGTGCTCCAGGATGCGTGAAATCGTTCACATTCAAGCCGGCCAATGTGGCAACCAGATAGGAGCCAA------------------------------------------------------------------------------------------GTACTACAACGAG------GGAGGAAAATACGTCCCACGTGCCGTGCTGGTCGATTTGGAACCTGGCACTATGGATTCGGTCCGAGCGGGACCGTTTGGACAGCTGTTCCGGCCGGATAATTTTGTGTTCGGTCAATCTGGCGCCGGCAACAATTGGGC	29	36	Deletion	0.1	-96	GTILLPSSSIGRSIF*	GTILLPSSSIGRSIF*	GGAACCATTCTGCTTCCATCTTCAAGCATCGGAAGAAGCATATTTTGAAGCCCAATTTTGGAACCGCTAGAAGTGCTCCAGGATGCGTGAAATCGTTCACATTCAAGCCGGCCAATGTGGCAACCAGATAGGAGCCAA------------------------------------------------------------------------------------------GTACTACAACGAG------GGAGGAAAATACGTCCCACGTGCCGTGCTGGTCGATTTGGAACCTGGCACTATGGATTCGGTCCGAGCGGGACCGTTTGGACAGCTGTTCCGGCCGGATAATTTTGTGTTCGGTCAATCTGGCGCCGGCAACAATTGGGC	GGAACCATTCTGCTTCCATCTTCAAGCATCGGAAGAAGCATATTTTGAAGCCCAATTTTGGAACCGCTAGAAGTGCTCCAGGATGCGTGAAATCGTTCACATTCAAGCCGGCCAATGTGGCAACCAGATAGGAGCCAAGTTCTGGGAGGTAATATCCGACGAGCACGGAATCGATGCCACCGGGGCGTATTGCGGAGACAGCGATTTGCAGCTGGAGCGGATCAACGTGTACTACAACGAGGCTACCGGAGGAAAATACGTCCCACGTGCCGTGCTGGTCGATTTGGAACCTGGCACTATGGATTCGGTCCGAGCGGGACCGTTTGGACAGCTGTTCCGGCCGGATAATTTTGTGTTCGGTCAATCTGGCGCCGGCAACAATTGGGC
GGAACCATTCTGCTTCCATCTTCAAGCATCGGAAGAAGCATATTTTGAAGCCCAATTTTGGAACCGCTAGAAGTGCTCCAGGATGCGTGAAATCGTTCACATTCAAGCCGGCCAATGTGGCAACCAGATAGGAGCCAAGTT-----------------------------------------GGGCGTATTGCGGAGACAGCGATTTGCAGCTGGAGCGGATCAACGTGTACTACAACGAG--------------------------------GCTGGTCGATTTGGAACCTGG---------------CCGAaGCGGGACCGTTTGGACAGCTGTTCCGGCCGGATAATTTTGTGTTCGGTCAATCTGGCGCCGGCAACAATTGGGC	29	35	Insertion and Deletion	0.1	-87	GTILLPSSSIGRSIF*	GTILLPSSSIGRSIF*	GGAACCATTCTGCTTCCATCTTCAAGCATCGGAAGAAGCATATTTTGAAGCCCAATTTTGGAACCGCTAGAAGTGCTCCAGGATGCGTGAAATCGTTCACATTCAAGCCGGCCAATGTGGCAACCAGATAGGAGCCAAGTT-----------------------------------------GGGCGTATTGCGGAGACAGCGATTTGCAGCTGGAGCGGATCAACGTGTACTACAACGAG--------------------------------GCTGGTCGATTTGGAACCTGG---------------CCGAAGCGGGACCGTTTGGACAGCTGTTCCGGCCGGATAATTTTGTGTTCGGTCAATCTGGCGCCGGCAACAATTGGGC	GGAACCATTCTGCTTCCATCTTCAAGCATCGGAAGAAGCATATTTTGAAGCCCAATTTTGGAACCGCTAGAAGTGCTCCAGGATGCGTGAAATCGTTCACATTCAAGCCGGCCAATGTGGCAACCAGATAGGAGCCAAGTTCTGGGAGGTAATATCCGACGAGCACGGAATCGATGCCACCGGGGCGTATTGCGGAGACAGCGATTTGCAGCTGGAGCGGATCAACGTGTACTACAACGAGGCTACCGGAGGAAAATACGTCCCACGTGCCGTGCTGGTCGATTTGGAACCTGGCACTATGGATTCGGTCCGAGCGGGACCGTTTGGACAGCTGTTCCGGCCGGATAATTTTGTGTTCGGTCAATCTGGCGCCGGCAACAATTGGGC
GGAACCATTCTGCTTCCATCTTCAAGCATCGGAAGAAGCATATTTTGAAGCCCAATTTTGGAACCGCTAGAAGTGCTCCAGGATGCGTGAAATCGTTCACATTCAAGCCGGCCAATGTGGCAACCAGATAGGAGCCAAGTTC----------------------------------------GGGCGTATTGCGGAGACAGCGATTTGCAGCTGGAGCGGATCAACGTGTACTACAACGAGAggatcaacgtgtaCTACAacGGAGGAAAATACGTCCCACGTGCCGTGCTGGTCGATTTGGAACCTGGCACTATGGATTCGGTCC----------------------------------TAATTTTGTGTTCGGTCAATCTGGCGCCGGCAACAATTG…	29	36	Insertion and Deletion	0.1	-59	GTILLPSSSIGRSIF*	GTILLPSSSIGRSIF*	GGAACCATTCTGCTTCCATCTTCAAGCATCGGAAGAAGCATATTTTGAAGCCCAATTTTGGAACCGCTAGAAGTGCTCCAGGATGCGTGAAATCGTTCACATTCAAGCCGGCCAATGTGGCAACCAGATAGGAGCCAAGTTC----------------------------------------GGGCGTATTGCGGAGACAGCGATTTGCAGCTGGAGCGGATCAACGTGTACTACAACGAGAGGATCAACGTGTACTACAACGGAGGAAAATACGTCCCACGTGCCGTGCTGGTCGATTTGGAACCTGGCACTATGGATTCGGTCC----------------------------------TAATTTTGTGTTCGGTCAATCTGGCGCCGGCAACAATTG…	GGAACCATTCTGCTTCCATCTTCAAGCATCGGAAGAAGCATATTTTGAAGCCCAATTTTGGAACCGCTAGAAGTGCTCCAGGATGCGTGAAATCGTTCACATTCAAGCCGGCCAATGTGGCAACCAGATAGGAGCCAAGTTCTGGGAGGTAATATCCGACGAGCACGGAATCGATGCCACCGGGGCGTATTGCGGAGACAGCGATTTGCAGCTGGAGCGGATCAACGTGTACTACAACGAGGCTACCGGAGGAAAATACGTCCCACGTGCCGTGCTGGTCGATTTGGAACCTGGCACTATGGATTCGGTCCGAGCGGGACCGTTTGGACAGCTGTTCCGGCCGGATAATTTTGTGTTCGGTCAATCTGGCGCCGGCAACAATTGGGC
GGAACCATTCTGCTTCCATCTTCAAGCATCGGAAGAAGCATATTTTGAAGCCCAATTTTGGAACCGCTAGAAGTGCTCCAGGATGCGTGAAATCGTTCACATTCAAGCCGGCCAATGTGGCAACCAGATA--------------GGAGGTAATATCCGACGAGCACGGAATCGATGCCACCG---------------------------------------------------------------CCGGAGGAAAATACGTCCCACGTGCCGTGCTGGTCGATTTGGAACCTGGCACTATGGATTC-------GCGGGACCGTTTGGACAGCTGTTCCGGCCGGATAATTTTGTGTTCGGTCAATCTGGCGCCGGCAACAATTGGGC	28	35	Deletion	0.09	-84	GTILLPSSSIGRSIF*	GTILLPSSSIGRSIF*	GGAACCATTCTGCTTCCATCTTCAAGCATCGGAAGAAGCATATTTTGAAGCCCAATTTTGGAACCGCTAGAAGTGCTCCAGGATGCGTGAAATCGTTCACATTCAAGCCGGCCAATGTGGCAACCAGATA--------------GGAGGTAATATCCGACGAGCACGGAATCGATGCCACCG---------------------------------------------------------------CCGGAGGAAAATACGTCCCACGTGCCGTGCTGGTCGATTTGGAACCTGGCACTATGGATTC-------GCGGGACCGTTTGGACAGCTGTTCCGGCCGGATAATTTTGTGTTCGGTCAATCTGGCGCCGGCAACAATTGGGC	GGAACCATTCTGCTTCCATCTTCAAGCATCGGAAGAAGCATATTTTGAAGCCCAATTTTGGAACCGCTAGAAGTGCTCCAGGATGCGTGAAATCGTTCACATTCAAGCCGGCCAATGTGGCAACCAGATAGGAGCCAAGTTCTGGGAGGTAATATCCGACGAGCACGGAATCGATGCCACCGGGGCGTATTGCGGAGACAGCGATTTGCAGCTGGAGCGGATCAACGTGTACTACAACGAGGCTACCGGAGGAAAATACGTCCCACGTGCCGTGCTGGTCGATTTGGAACCTGGCACTATGGATTCGGTCCGAGCGGGACCGTTTGGACAGCTGTTCCGGCCGGATAATTTTGTGTTCGGTCAATCTGGCGCCGGCAACAATTGGGC
GGAACCATTCTGCTTCCATCTTCAAGCATCGGAAGAAGCATATTTTGAAGCCCAATTTTGGAACCGCTAGAAGTGCTCCAGGATGCGTGAAATCGTTCACATTCAAGCCGGCCAATGTGGCAACCAGATAGGAGCC---------------ATA---------------------------GGGGCGTATTGCGGAGACAGCGATTTGCAGCTGGAGCGGATCAACGTGTACTACAACGAGGCTA---GAGGAAAATACGTCCCACGTGCCGTGCTGGTCGATTTGGAACCTGGCACTATGGATTCGGTCCGAGCGGGACCGTTTGGACAGCTGTTCCGGCCGGATAATTTTGTGTTCGGTCAATCTGGCGCCGGCAACAATTGGGC	28	36	Deletion	0.09	-45	GTILLPSSSIGRSIF*	GTILLPSSSIGRSIF*	GGAACCATTCTGCTTCCATCTTCAAGCATCGGAAGAAGCATATTTTGAAGCCCAATTTTGGAACCGCTAGAAGTGCTCCAGGATGCGTGAAATCGTTCACATTCAAGCCGGCCAATGTGGCAACCAGATAGGAGCC---------------ATA---------------------------GGGGCGTATTGCGGAGACAGCGATTTGCAGCTGGAGCGGATCAACGTGTACTACAACGAGGCTA---GAGGAAAATACGTCCCACGTGCCGTGCTGGTCGATTTGGAACCTGGCACTATGGATTCGGTCCGAGCGGGACCGTTTGGACAGCTGTTCCGGCCGGATAATTTTGTGTTCGGTCAATCTGGCGCCGGCAACAATTGGGC	GGAACCATTCTGCTTCCATCTTCAAGCATCGGAAGAAGCATATTTTGAAGCCCAATTTTGGAACCGCTAGAAGTGCTCCAGGATGCGTGAAATCGTTCACATTCAAGCCGGCCAATGTGGCAACCAGATAGGAGCCAAGTTCTGGGAGGTAATATCCGACGAGCACGGAATCGATGCCACCGGGGCGTATTGCGGAGACAGCGATTTGCAGCTGGAGCGGATCAACGTGTACTACAACGAGGCTACCGGAGGAAAATACGTCCCACGTGCCGTGCTGGTCGATTTGGAACCTGGCACTATGGATTCGGTCCGAGCGGGACCGTTTGGACAGCTGTTCCGGCCGGATAATTTTGTGTTCGGTCAATCTGGCGCCGGCAACAATTGGGC
GGAACCATTCTGCTTCCATCTTCAAGCATCGGAAGAAGCATATTTTGAAGCCCAATTTTGGAACCGCTAGAAGTGCTCCAGGATGCGTGAAATCGTTCACATTCAAGCCGGCCAATGTGGCAACCAGATAGGAGCCAAGTTCT---------------------------------------GGGCGTATTGCGGAGACAGCGATTTGCAGCTGGAGCGGATCAACGTGTACTACAAC----------GAGGAAAATACGTCCCACGTGCCGTGCTGGTCGATTTGGAACCTGGCACTATGGATTCGGTCCGAGCGGGACCGTTTGGACAGCTGTTCCGGCCGGATAATTTTGTGTTCGGTCAATCTGGCGCCGGCAACAATTGGGC	28	36	Deletion	0.09	-49	GTILLPSSSIGRSIF*	GTILLPSSSIGRSIF*	GGAACCATTCTGCTTCCATCTTCAAGCATCGGAAGAAGCATATTTTGAAGCCCAATTTTGGAACCGCTAGAAGTGCTCCAGGATGCGTGAAATCGTTCACATTCAAGCCGGCCAATGTGGCAACCAGATAGGAGCCAAGTTCT---------------------------------------GGGCGTATTGCGGAGACAGCGATTTGCAGCTGGAGCGGATCAACGTGTACTACAAC----------GAGGAAAATACGTCCCACGTGCCGTGCTGGTCGATTTGGAACCTGGCACTATGGATTCGGTCCGAGCGGGACCGTTTGGACAGCTGTTCCGGCCGGATAATTTTGTGTTCGGTCAATCTGGCGCCGGCAACAATTGGGC	GGAACCATTCTGCTTCCATCTTCAAGCATCGGAAGAAGCATATTTTGAAGCCCAATTTTGGAACCGCTAGAAGTGCTCCAGGATGCGTGAAATCGTTCACATTCAAGCCGGCCAATGTGGCAACCAGATAGGAGCCAAGTTCTGGGAGGTAATATCCGACGAGCACGGAATCGATGCCACCGGGGCGTATTGCGGAGACAGCGATTTGCAGCTGGAGCGGATCAACGTGTACTACAACGAGGCTACCGGAGGAAAATACGTCCCACGTGCCGTGCTGGTCGATTTGGAACCTGGCACTATGGATTCGGTCCGAGCGGGACCGTTTGGACAGCTGTTCCGGCCGGATAATTTTGTGTTCGGTCAATCTGGCGCCGGCAACAATTGGGC
GGAACCATTCTGCTTCCATCTTCAAGCATCGGAAGAAGCATATTTTGAAGCCCAATTTTGGAACCGCTAGAAGTGCTCCAGGATGCGTGAAATCGTTCACATTCAAGCCGGCCAATGTGGCAACCAGATAGGAGCCAAGT------AGGAAA----------------------------------------------------------------------------------------------AGGAGGAAAATACGTCCCACGTGCCGTGCTGGTCGATTTGGAACCTGGCACTATGGATTCGGTCCGAGCGGGACCGTTTGGACAGCTGTTCCGGCCGGATAATTTTGTGTTCGGTCAATCTGGCGCCGGCAACAATTGGGC	27	35	Deletion	0.09	-100	GTILLPSSSIGRSIF*	GTILLPSSSIGRSIF*	GGAACCATTCTGCTTCCATCTTCAAGCATCGGAAGAAGCATATTTTGAAGCCCAATTTTGGAACCGCTAGAAGTGCTCCAGGATGCGTGAAATCGTTCACATTCAAGCCGGCCAATGTGGCAACCAGATAGGAGCCAAGT------AGGAAA----------------------------------------------------------------------------------------------AGGAGGAAAATACGTCCCACGTGCCGTGCTGGTCGATTTGGAACCTGGCACTATGGATTCGGTCCGAGCGGGACCGTTTGGACAGCTGTTCCGGCCGGATAATTTTGTGTTCGGTCAATCTGGCGCCGGCAACAATTGGGC	GGAACCATTCTGCTTCCATCTTCAAGCATCGGAAGAAGCATATTTTGAAGCCCAATTTTGGAACCGCTAGAAGTGCTCCAGGATGCGTGAAATCGTTCACATTCAAGCCGGCCAATGTGGCAACCAGATAGGAGCCAAGTTCTGGGAGGTAATATCCGACGAGCACGGAATCGATGCCACCGGGGCGTATTGCGGAGACAGCGATTTGCAGCTGGAGCGGATCAACGTGTACTACAACGAGGCTACCGGAGGAAAATACGTCCCACGTGCCGTGCTGGTCGATTTGGAACCTGGCACTATGGATTCGGTCCGAGCGGGACCGTTTGGACAGCTGTTCCGGCCGGATAATTTTGTGTTCGGTCAATCTGGCGCCGGCAACAATTGGGC
GGAACCATTCTGCTTCCATCTTCAAGCATCGGAAGAAGCATATTTTGAAGCCCAATTTTGGAACCGCTAGAAGTGCTCCAGGATGCGTGAAATCGTTCACATTCAAGCCGGCCAATGTGGCAACCAGATAGGA---------------------------------------------------GCGTATTGCGGAGACAGCGATTTGCAGCTGGAGCGGATCAACGTGTACTACAA---------CGGAGGAAAATACGTCCCACGTGCCGTGCTGGTCGATTTGGAACCTGGCACTA-------------AGCGGGACCGTTTGGACAGCTGTTCCGGCCGGATAATTTTGTGTTCGGTCAATCTGGCGCCGGCAACAATTGGGC	26	35	Deletion	0.09	-73	GTILLPSSSIGRSIF*	GTILLPSSSIGRSIF*	GGAACCATTCTGCTTCCATCTTCAAGCATCGGAAGAAGCATATTTTGAAGCCCAATTTTGGAACCGCTAGAAGTGCTCCAGGATGCGTGAAATCGTTCACATTCAAGCCGGCCAATGTGGCAACCAGATAGGA---------------------------------------------------GCGTATTGCGGAGACAGCGATTTGCAGCTGGAGCGGATCAACGTGTACTACAA---------CGGAGGAAAATACGTCCCACGTGCCGTGCTGGTCGATTTGGAACCTGGCACTA-------------AGCGGGACCGTTTGGACAGCTGTTCCGGCCGGATAATTTTGTGTTCGGTCAATCTGGCGCCGGCAACAATTGGGC	GGAACCATTCTGCTTCCATCTTCAAGCATCGGAAGAAGCATATTTTGAAGCCCAATTTTGGAACCGCTAGAAGTGCTCCAGGATGCGTGAAATCGTTCACATTCAAGCCGGCCAATGTGGCAACCAGATAGGAGCCAAGTTCTGGGAGGTAATATCCGACGAGCACGGAATCGATGCCACCGGGGCGTATTGCGGAGACAGCGATTTGCAGCTGGAGCGGATCAACGTGTACTACAACGAGGCTACCGGAGGAAAATACGTCCCACGTGCCGTGCTGGTCGATTTGGAACCTGGCACTATGGATTCGGTCCGAGCGGGACCGTTTGGACAGCTGTTCCGGCCGGATAATTTTGTGTTCGGTCAATCTGGCGCCGGCAACAATTGGGC
GGAACCATTCTGCTTCCATCTTCAAGCATCGGAAGAAGCATATTTTGAAGCCCAATTTTGGAACCGCTAGAAGTGCTCCAGGATGCGTGAAATCGTTCACATTCAAGCCGGCCAATGTGGCAACCAGATAGGAGCCAA--------------------------------------------GGGCGTATTGCGGAGACAGCGATTTGCAGCTGGAGCGGATCAACGTGTACTACAACGAGGCTAAtaCGGAGGAAAATACGTCCCACGTGCCGTGCTGGTCGATTTGGAACCTGGCACTATGGATTCGGTCCGAGCGGGACCGTTTGGACAGCTGTTCCGGCCGGATAATTTTGTGTTCGGTCAATCTGGCGCCGGCAACAATTGGGC	25	36	Insertion and Deletion	0.08	-42	GTILLPSSSIGRSIF*	GTILLPSSSIGRSIF*	GGAACCATTCTGCTTCCATCTTCAAGCATCGGAAGAAGCATATTTTGAAGCCCAATTTTGGAACCGCTAGAAGTGCTCCAGGATGCGTGAAATCGTTCACATTCAAGCCGGCCAATGTGGCAACCAGATAGGAGCCAA--------------------------------------------GGGCGTATTGCGGAGACAGCGATTTGCAGCTGGAGCGGATCAACGTGTACTACAACGAGGCTAATACGGAGGAAAATACGTCCCACGTGCCGTGCTGGTCGATTTGGAACCTGGCACTATGGATTCGGTCCGAGCGGGACCGTTTGGACAGCTGTTCCGGCCGGATAATTTTGTGTTCGGTCAATCTGGCGCCGGCAACAATTGGGC	GGAACCATTCTGCTTCCATCTTCAAGCATCGGAAGAAGCATATTTTGAAGCCCAATTTTGGAACCGCTAGAAGTGCTCCAGGATGCGTGAAATCGTTCACATTCAAGCCGGCCAATGTGGCAACCAGATAGGAGCCAAGTTCTGGGAGGTAATATCCGACGAGCACGGAATCGATGCCACCGGGGCGTATTGCGGAGACAGCGATTTGCAGCTGGAGCGGATCAACGTGTACTACAACGAGGCTACCGGAGGAAAATACGTCCCACGTGCCGTGCTGGTCGATTTGGAACCTGGCACTATGGATTCGGTCCGAGCGGGACCGTTTGGACAGCTGTTCCGGCCGGATAATTTTGTGTTCGGTCAATCTGGCGCCGGCAACAATTGGGC
GGAACCATTCTGCTTCCATCTTCAAGCATCGGAAGAAGCATATTTTGAAGCCCAATTTTGGAACCGCTAGAAGTGCTCCAGGATGCGTGAAATCGTTCACATTCAAGCCGGCCAATGTGGCAACCAGATAGGAGCCAAGTT---GGAGGTAATATCCGACGAGCACGGAATCGATGCCACCG----------------------------------------------------------------CGGAGGAAAATACGTCCCACGTGCCGTGCTGGTCGATTTGGAACCTGGCACTATGGATTCGGTCCGAGCGGGACCGTTTGGACAGCTGTTCCGGCCGGATAATTTTGTGTTCGGTCAATCTGGCGCCGGCAACAATTGGGC	24	36	Deletion	0.08	-67	GTILLPSSSIGRSIF*	GTILLPSSSIGRSIF*	GGAACCATTCTGCTTCCATCTTCAAGCATCGGAAGAAGCATATTTTGAAGCCCAATTTTGGAACCGCTAGAAGTGCTCCAGGATGCGTGAAATCGTTCACATTCAAGCCGGCCAATGTGGCAACCAGATAGGAGCCAAGTT---GGAGGTAATATCCGACGAGCACGGAATCGATGCCACCG----------------------------------------------------------------CGGAGGAAAATACGTCCCACGTGCCGTGCTGGTCGATTTGGAACCTGGCACTATGGATTCGGTCCGAGCGGGACCGTTTGGACAGCTGTTCCGGCCGGATAATTTTGTGTTCGGTCAATCTGGCGCCGGCAACAATTGGGC	GGAACCATTCTGCTTCCATCTTCAAGCATCGGAAGAAGCATATTTTGAAGCCCAATTTTGGAACCGCTAGAAGTGCTCCAGGATGCGTGAAATCGTTCACATTCAAGCCGGCCAATGTGGCAACCAGATAGGAGCCAAGTTCTGGGAGGTAATATCCGACGAGCACGGAATCGATGCCACCGGGGCGTATTGCGGAGACAGCGATTTGCAGCTGGAGCGGATCAACGTGTACTACAACGAGGCTACCGGAGGAAAATACGTCCCACGTGCCGTGCTGGTCGATTTGGAACCTGGCACTATGGATTCGGTCCGAGCGGGACCGTTTGGACAGCTGTTCCGGCCGGATAATTTTGTGTTCGGTCAATCTGGCGCCGGCAACAATTGGGC
GGAACCATTCTGCTTCCATCTTCAAGCATCGGAAGAAGCATATTTTGAAGCCCAATTTTGGAACCGCTAGAAGTGCTCCAGGATGCGTGAAATCGTTCACATTCAAGCCGGCCAATGTGGCAACCAGATAGGAGCCAAGTTCT----------------------------------------GGCGTATTGCGGAGACAGCGATTTGCAGCTGGAGCGGATCAACGTGTACTACAA---------CGGAGGAAAATACGTCCCACGTGCCGTGCTGGTCGATTTGGAACCTGGCACTATGGATTCGGTCCGAGCGGGACCGTTTGGACAGCTGTTCCGGCCGGATAATTTTGTGTTCGGTCAATCTGGCGCCGGCAACAATTGGGC	24	36	Deletion	0.08	-49	GTILLPSSSIGRSIF*	GTILLPSSSIGRSIF*	GGAACCATTCTGCTTCCATCTTCAAGCATCGGAAGAAGCATATTTTGAAGCCCAATTTTGGAACCGCTAGAAGTGCTCCAGGATGCGTGAAATCGTTCACATTCAAGCCGGCCAATGTGGCAACCAGATAGGAGCCAAGTTCT----------------------------------------GGCGTATTGCGGAGACAGCGATTTGCAGCTGGAGCGGATCAACGTGTACTACAA---------CGGAGGAAAATACGTCCCACGTGCCGTGCTGGTCGATTTGGAACCTGGCACTATGGATTCGGTCCGAGCGGGACCGTTTGGACAGCTGTTCCGGCCGGATAATTTTGTGTTCGGTCAATCTGGCGCCGGCAACAATTGGGC	GGAACCATTCTGCTTCCATCTTCAAGCATCGGAAGAAGCATATTTTGAAGCCCAATTTTGGAACCGCTAGAAGTGCTCCAGGATGCGTGAAATCGTTCACATTCAAGCCGGCCAATGTGGCAACCAGATAGGAGCCAAGTTCTGGGAGGTAATATCCGACGAGCACGGAATCGATGCCACCGGGGCGTATTGCGGAGACAGCGATTTGCAGCTGGAGCGGATCAACGTGTACTACAACGAGGCTACCGGAGGAAAATACGTCCCACGTGCCGTGCTGGTCGATTTGGAACCTGGCACTATGGATTCGGTCCGAGCGGGACCGTTTGGACAGCTGTTCCGGCCGGATAATTTTGTGTTCGGTCAATCTGGCGCCGGCAACAATTGGGC
GGAACCATTCTGCTTCCATCTTCAAGCATCGGAAGAAGCATATTTTGAAGCCCAATTTTGGAACCGCTAGAAGTGCTCCAGGATGCGTGAAATCGTTCACATTCAAGCCGGCCAATGTGGCAACCAGATAGGA---------------------------------------------------GCGTATTGCGGAGACAGCGATTTGCAGCTGGAGCGGATCAACGTGTACTACAACGA-------GGAGGAAAATACGTCCCACGTGCCGTGCTGGTCGATTTGGAACCTGGCACTATGGAT--------AGCGGGACCGTTTGGACAGCTGTTCCGGCCGGATAATTTTGTGTTCGGTCAATCTGGCGCCGGCAACAATTGGGC	23	36	Deletion	0.08	-66	GTILLPSSSIGRSIF*	GTILLPSSSIGRSIF*	GGAACCATTCTGCTTCCATCTTCAAGCATCGGAAGAAGCATATTTTGAAGCCCAATTTTGGAACCGCTAGAAGTGCTCCAGGATGCGTGAAATCGTTCACATTCAAGCCGGCCAATGTGGCAACCAGATAGGA---------------------------------------------------GCGTATTGCGGAGACAGCGATTTGCAGCTGGAGCGGATCAACGTGTACTACAACGA-------GGAGGAAAATACGTCCCACGTGCCGTGCTGGTCGATTTGGAACCTGGCACTATGGAT--------AGCGGGACCGTTTGGACAGCTGTTCCGGCCGGATAATTTTGTGTTCGGTCAATCTGGCGCCGGCAACAATTGGGC	GGAACCATTCTGCTTCCATCTTCAAGCATCGGAAGAAGCATATTTTGAAGCCCAATTTTGGAACCGCTAGAAGTGCTCCAGGATGCGTGAAATCGTTCACATTCAAGCCGGCCAATGTGGCAACCAGATAGGAGCCAAGTTCTGGGAGGTAATATCCGACGAGCACGGAATCGATGCCACCGGGGCGTATTGCGGAGACAGCGATTTGCAGCTGGAGCGGATCAACGTGTACTACAACGAGGCTACCGGAGGAAAATACGTCCCACGTGCCGTGCTGGTCGATTTGGAACCTGGCACTATGGATTCGGTCCGAGCGGGACCGTTTGGACAGCTGTTCCGGCCGGATAATTTTGTGTTCGGTCAATCTGGCGCCGGCAACAATTGGGC
GGAACCATTCTGCTTCCATCTTCAAGCATCGGAAGAAGCATATTTTGAAGCCCAATTTTGGAACCGCTAGAAGTGCTCCAGGATGCGTGAAATCGTTCACATTCAAGCCGGCCAATGTGGCAACCAGATAGGAGCCAA--------------------------------------------GGGCGTATTGCGGAGACAGCGATTTGCAGCTGGAGCGGATCAACGTGTACTACAACGAGGCTACcCGGAGGAAAATACGTCCCACGTGCCGTGCTGGTCGATTTGGAACCTGGCACTATGGATTCGGTCCGAGCGGGACCGTTTGGACAGCTGTTCCGGCCGGATAATTTTGTGTTCGGTCAATCTGGCGCCGGCAACAATTGGGC	23	36	Insertion and Deletion	0.08	-43	GTILLPSSSIGRSIF*	GTILLPSSSIGRSIF*	GGAACCATTCTGCTTCCATCTTCAAGCATCGGAAGAAGCATATTTTGAAGCCCAATTTTGGAACCGCTAGAAGTGCTCCAGGATGCGTGAAATCGTTCACATTCAAGCCGGCCAATGTGGCAACCAGATAGGAGCCAA--------------------------------------------GGGCGTATTGCGGAGACAGCGATTTGCAGCTGGAGCGGATCAACGTGTACTACAACGAGGCTACCCGGAGGAAAATACGTCCCACGTGCCGTGCTGGTCGATTTGGAACCTGGCACTATGGATTCGGTCCGAGCGGGACCGTTTGGACAGCTGTTCCGGCCGGATAATTTTGTGTTCGGTCAATCTGGCGCCGGCAACAATTGGGC	GGAACCATTCTGCTTCCATCTTCAAGCATCGGAAGAAGCATATTTTGAAGCCCAATTTTGGAACCGCTAGAAGTGCTCCAGGATGCGTGAAATCGTTCACATTCAAGCCGGCCAATGTGGCAACCAGATAGGAGCCAAGTTCTGGGAGGTAATATCCGACGAGCACGGAATCGATGCCACCGGGGCGTATTGCGGAGACAGCGATTTGCAGCTGGAGCGGATCAACGTGTACTACAACGAGGCTACCGGAGGAAAATACGTCCCACGTGCCGTGCTGGTCGATTTGGAACCTGGCACTATGGATTCGGTCCGAGCGGGACCGTTTGGACAGCTGTTCCGGCCGGATAATTTTGTGTTCGGTCAATCTGGCGCCGGCAACAATTGGGC
GGAACCATTCTGCTTCCATCTTCAAGCATCGGAAGAAGCATATTTTGAAGCCCAATTTTGGAACCGCTAGAAGTGCTCCAGGATGCGTGAAATCGTTCACATTCAAGCCGGCCAATGTGGCAACCAGATAGGAGCCAAG---TGGGAGGTAATATCCGACGAGCACGGAATCGATGCCACCG---------------------------------------------------------------------------ACGTCCCACGTGCCGTGCTGGTCGATTTGGAACCTGGCACTATGGATTCGGTCCGAGCGGGACCGTTTGGACAGCTGTTCCGGCCGGATAATTTTGTGTTCGGTCAATCTGGCGCCGGCAACAATTGGGC	23	35	Deletion	0.08	-78	GTILLPSSSIGRSIF*	GTILLPSSSIGRSIF*	GGAACCATTCTGCTTCCATCTTCAAGCATCGGAAGAAGCATATTTTGAAGCCCAATTTTGGAACCGCTAGAAGTGCTCCAGGATGCGTGAAATCGTTCACATTCAAGCCGGCCAATGTGGCAACCAGATAGGAGCCAAG---TGGGAGGTAATATCCGACGAGCACGGAATCGATGCCACCG---------------------------------------------------------------------------ACGTCCCACGTGCCGTGCTGGTCGATTTGGAACCTGGCACTATGGATTCGGTCCGAGCGGGACCGTTTGGACAGCTGTTCCGGCCGGATAATTTTGTGTTCGGTCAATCTGGCGCCGGCAACAATTGGGC	GGAACCATTCTGCTTCCATCTTCAAGCATCGGAAGAAGCATATTTTGAAGCCCAATTTTGGAACCGCTAGAAGTGCTCCAGGATGCGTGAAATCGTTCACATTCAAGCCGGCCAATGTGGCAACCAGATAGGAGCCAAGTTCTGGGAGGTAATATCCGACGAGCACGGAATCGATGCCACCGGGGCGTATTGCGGAGACAGCGATTTGCAGCTGGAGCGGATCAACGTGTACTACAACGAGGCTACCGGAGGAAAATACGTCCCACGTGCCGTGCTGGTCGATTTGGAACCTGGCACTATGGATTCGGTCCGAGCGGGACCGTTTGGACAGCTGTTCCGGCCGGATAATTTTGTGTTCGGTCAATCTGGCGCCGGCAACAATTGGGC
GGAACCATTCTGCTTCCATCTTCAAGCATCGGAAGAAGCATATTTTGAAGCCCAATTTTGGAACCGCTAGAAGTGCTCCAGGATGCGTGAAATCGTTCACATTCAAGCCGGCCAATGTGGCAACCAGATAGGAGCCA---------------------------------------------------ATTGCGGAGACAGCGATTTGCAGCTGGAGCGGATCAACGTGTACTACAACGAGGCCTCC-GAGGAAAATACGTCCCACGTGCCGTGCTGGTCGATTTGGAACCTGGCACTATG---------CGAGCGGGACCGTTTGGACAGCTGTTCCGGCCGGATAATTTTGTGTTCGGTCAATCTGGCGCCGGCAACAATTGGGC	22	35	Deletion	0.07	-61	GTILLPSSSIGRSIF*	GTILLPSSSIGRSIF*	GGAACCATTCTGCTTCCATCTTCAAGCATCGGAAGAAGCATATTTTGAAGCCCAATTTTGGAACCGCTAGAAGTGCTCCAGGATGCGTGAAATCGTTCACATTCAAGCCGGCCAATGTGGCAACCAGATAGGAGCCA---------------------------------------------------ATTGCGGAGACAGCGATTTGCAGCTGGAGCGGATCAACGTGTACTACAACGAGGCCTCC-GAGGAAAATACGTCCCACGTGCCGTGCTGGTCGATTTGGAACCTGGCACTATG---------CGAGCGGGACCGTTTGGACAGCTGTTCCGGCCGGATAATTTTGTGTTCGGTCAATCTGGCGCCGGCAACAATTGGGC	GGAACCATTCTGCTTCCATCTTCAAGCATCGGAAGAAGCATATTTTGAAGCCCAATTTTGGAACCGCTAGAAGTGCTCCAGGATGCGTGAAATCGTTCACATTCAAGCCGGCCAATGTGGCAACCAGATAGGAGCCAAGTTCTGGGAGGTAATATCCGACGAGCACGGAATCGATGCCACCGGGGCGTATTGCGGAGACAGCGATTTGCAGCTGGAGCGGATCAACGTGTACTACAACGAGGCTACCGGAGGAAAATACGTCCCACGTGCCGTGCTGGTCGATTTGGAACCTGGCACTATGGATTCGGTCCGAGCGGGACCGTTTGGACAGCTGTTCCGGCCGGATAATTTTGTGTTCGGTCAATCTGGCGCCGGCAACAATTGGGC
GGAACCATTCTGCTTCCATCTTCAAGCATCGGAAGAAGCATATTTTGAAGCCCAATTTTGGAACCGCTAGAAGTGCTCCAGGATGCGTGAAATCGTTCACATTCAAGCCGGCCAATGTGGCAACCAGATAGGAGCCAA--------------------------------------------GGGCGTATTGCGGAGACAGCGATTTGCAGCTGGAGCGGATCAACGTGTACTACAACGAGGCT---------AAATACGTCCCACGTGCCGTGCTGGTCGATTTGGAACCTGG---------------CCGAGCGGGACCGTTTGGACAGCTGTTCCGGCCGGATAATTTTGTGTTCGGTCAATCTGGCGCCGGCAACAATTGGGC	22	36	Deletion	0.07	-68	GTILLPSSSIGRSIF*	GTILLPSSSIGRSIF*	GGAACCATTCTGCTTCCATCTTCAAGCATCGGAAGAAGCATATTTTGAAGCCCAATTTTGGAACCGCTAGAAGTGCTCCAGGATGCGTGAAATCGTTCACATTCAAGCCGGCCAATGTGGCAACCAGATAGGAGCCAA--------------------------------------------GGGCGTATTGCGGAGACAGCGATTTGCAGCTGGAGCGGATCAACGTGTACTACAACGAGGCT---------AAATACGTCCCACGTGCCGTGCTGGTCGATTTGGAACCTGG---------------CCGAGCGGGACCGTTTGGACAGCTGTTCCGGCCGGATAATTTTGTGTTCGGTCAATCTGGCGCCGGCAACAATTGGGC	GGAACCATTCTGCTTCCATCTTCAAGCATCGGAAGAAGCATATTTTGAAGCCCAATTTTGGAACCGCTAGAAGTGCTCCAGGATGCGTGAAATCGTTCACATTCAAGCCGGCCAATGTGGCAACCAGATAGGAGCCAAGTTCTGGGAGGTAATATCCGACGAGCACGGAATCGATGCCACCGGGGCGTATTGCGGAGACAGCGATTTGCAGCTGGAGCGGATCAACGTGTACTACAACGAGGCTACCGGAGGAAAATACGTCCCACGTGCCGTGCTGGTCGATTTGGAACCTGGCACTATGGATTCGGTCCGAGCGGGACCGTTTGGACAGCTGTTCCGGCCGGATAATTTTGTGTTCGGTCAATCTGGCGCCGGCAACAATTGGGC
GGAACCATTCTGCTTCCATCTTCAAGCATCGGAAGAAGCATATTTTGAAGCCCAATTTTGGAACCGCTAGAAGTGCTCCAGGATGCGTGAAATCGTTCACATTCAAGCCGGCCAATGTGGCAACCAGATAGGAGCCAAG--------GGTTA------------------------------GGGCGTATTGCGGAGACAGCGATTTGCAGCTGGAGCGGATCAACGTGT----------------CGGAGGAAAATACGTCCCACGTGCCGTGCTGGTCGATTTGGAACCTGGCACTATGGATTCGGTCCGAGCGGGACCGTTTGGACAGCTGTTCCGGCCGGATAATTTTGTGTTCGGTCAATCTGGCGCCGGCAACAATTGGGC	22	36	Deletion	0.07	-54	GTILLPSSSIGRSIF*	GTILLPSSSIGRSIF*	GGAACCATTCTGCTTCCATCTTCAAGCATCGGAAGAAGCATATTTTGAAGCCCAATTTTGGAACCGCTAGAAGTGCTCCAGGATGCGTGAAATCGTTCACATTCAAGCCGGCCAATGTGGCAACCAGATAGGAGCCAAG--------GGTTA------------------------------GGGCGTATTGCGGAGACAGCGATTTGCAGCTGGAGCGGATCAACGTGT----------------CGGAGGAAAATACGTCCCACGTGCCGTGCTGGTCGATTTGGAACCTGGCACTATGGATTCGGTCCGAGCGGGACCGTTTGGACAGCTGTTCCGGCCGGATAATTTTGTGTTCGGTCAATCTGGCGCCGGCAACAATTGGGC	GGAACCATTCTGCTTCCATCTTCAAGCATCGGAAGAAGCATATTTTGAAGCCCAATTTTGGAACCGCTAGAAGTGCTCCAGGATGCGTGAAATCGTTCACATTCAAGCCGGCCAATGTGGCAACCAGATAGGAGCCAAGTTCTGGGAGGTAATATCCGACGAGCACGGAATCGATGCCACCGGGGCGTATTGCGGAGACAGCGATTTGCAGCTGGAGCGGATCAACGTGTACTACAACGAGGCTACCGGAGGAAAATACGTCCCACGTGCCGTGCTGGTCGATTTGGAACCTGGCACTATGGATTCGGTCCGAGCGGGACCGTTTGGACAGCTGTTCCGGCCGGATAATTTTGTGTTCGGTCAATCTGGCGCCGGCAACAATTGGGC
GGAACCATTCTGCTTCCATCTTCAAGCATCGGAAGAAGCATATTTTGAAGCCCAATTTTGGAACCGCTAGAAGTGCTCCAGGATGCGTGAAATCGTTCACATTCAAGCCGGCCAATGTGGCAACCAGATAGGAGCCAAGT------AGGTAATATCCGACGAGCACGGAATCGATGCCACCG----------------------------------------------------------------CGGAGGAAAATACGTCCCACGTGCCGTGCTGGTCGATTTGGAACCTGGCACTATGGATTCGGTCCGAGCGGGACCGTTTGGACAGCTGTTCCGGCCGGATAATTTTGTGTTCGGTCAATCTGGCGCCGGCAACAATTGGGC	22	34	Deletion	0.07	-70	GTILLPSSSIGRSIF*	GTILLPSSSIGRSIF*	GGAACCATTCTGCTTCCATCTTCAAGCATCGGAAGAAGCATATTTTGAAGCCCAATTTTGGAACCGCTAGAAGTGCTCCAGGATGCGTGAAATCGTTCACATTCAAGCCGGCCAATGTGGCAACCAGATAGGAGCCAAGT------AGGTAATATCCGACGAGCACGGAATCGATGCCACCG----------------------------------------------------------------CGGAGGAAAATACGTCCCACGTGCCGTGCTGGTCGATTTGGAACCTGGCACTATGGATTCGGTCCGAGCGGGACCGTTTGGACAGCTGTTCCGGCCGGATAATTTTGTGTTCGGTCAATCTGGCGCCGGCAACAATTGGGC	GGAACCATTCTGCTTCCATCTTCAAGCATCGGAAGAAGCATATTTTGAAGCCCAATTTTGGAACCGCTAGAAGTGCTCCAGGATGCGTGAAATCGTTCACATTCAAGCCGGCCAATGTGGCAACCAGATAGGAGCCAAGTTCTGGGAGGTAATATCCGACGAGCACGGAATCGATGCCACCGGGGCGTATTGCGGAGACAGCGATTTGCAGCTGGAGCGGATCAACGTGTACTACAACGAGGCTACCGGAGGAAAATACGTCCCACGTGCCGTGCTGGTCGATTTGGAACCTGGCACTATGGATTCGGTCCGAGCGGGACCGTTTGGACAGCTGTTCCGGCCGGATAATTTTGTGTTCGGTCAATCTGGCGCCGGCAACAATTGGGC
GGAACCATTCTGCTTCCATCTTCAAGCATCGGAAGAAGCATATTTTGAAGCCCAATTTTGGAACCGCTAGAAGTGCTCCAGGATGCGTGAAATCGTTCACATTCAAGCCGGCCAATGTGGCAACCAGATAGGAGCCAAGTTCT---------------------------------------GGGCGTATTGCGGAGACAGCGATTTGCAGCTGGAGCGGATCAACGTGTACTACAACGAGGCTACcCGGAGGAAAATACGTCCCACGTGCCGTGCTGGTCGATTTGGAACCTGGCACTATGGATTCGGTCCGAGCGGGACCGTTTGGACAGCTGTTCCGGCCGGATAATTTTGTGTTCGGTCAATCTGGCGCCGGCAACAATTGGGC	22	36	Insertion and Deletion	0.07	-38	GTILLPSSSIGRSIF*	GTILLPSSSIGRSIF*	GGAACCATTCTGCTTCCATCTTCAAGCATCGGAAGAAGCATATTTTGAAGCCCAATTTTGGAACCGCTAGAAGTGCTCCAGGATGCGTGAAATCGTTCACATTCAAGCCGGCCAATGTGGCAACCAGATAGGAGCCAAGTTCT---------------------------------------GGGCGTATTGCGGAGACAGCGATTTGCAGCTGGAGCGGATCAACGTGTACTACAACGAGGCTACCCGGAGGAAAATACGTCCCACGTGCCGTGCTGGTCGATTTGGAACCTGGCACTATGGATTCGGTCCGAGCGGGACCGTTTGGACAGCTGTTCCGGCCGGATAATTTTGTGTTCGGTCAATCTGGCGCCGGCAACAATTGGGC	GGAACCATTCTGCTTCCATCTTCAAGCATCGGAAGAAGCATATTTTGAAGCCCAATTTTGGAACCGCTAGAAGTGCTCCAGGATGCGTGAAATCGTTCACATTCAAGCCGGCCAATGTGGCAACCAGATAGGAGCCAAGTTCTGGGAGGTAATATCCGACGAGCACGGAATCGATGCCACCGGGGCGTATTGCGGAGACAGCGATTTGCAGCTGGAGCGGATCAACGTGTACTACAACGAGGCTACCGGAGGAAAATACGTCCCACGTGCCGTGCTGGTCGATTTGGAACCTGGCACTATGGATTCGGTCCGAGCGGGACCGTTTGGACAGCTGTTCCGGCCGGATAATTTTGTGTTCGGTCAATCTGGCGCCGGCAACAATTGGGC
GGAACCATTCTGCTTCCATCTTCAAGCATCGGAAGAAGCATATTTTGAAGCCCAATTTTGGAACCGCTAGAAGTGCTCCAGGATGCGTGAAATCGTTCACATTCAAGCCGGCCAATGTGGCAACCAGATAGGAGCCAAGTT-----------------------------------------------------------GCGATTTGCAGCTGGAGCGGATCAACGTGTACTACA--------ACCGGAGGAAAATACGTCCCACGTGCCGTGCTGGTCGATTTGGAACCTGGCACTATGGATTCGGTCCGAGCGGGACCGTTTGGACAGCTGTTCCGGCCGGATAATTTTGTGTTCGGTCAATCTGGCGCCGGCAACAATTGGGC	21	36	Deletion	0.07	-67	GTILLPSSSIGRSIF*	GTILLPSSSIGRSIF*	GGAACCATTCTGCTTCCATCTTCAAGCATCGGAAGAAGCATATTTTGAAGCCCAATTTTGGAACCGCTAGAAGTGCTCCAGGATGCGTGAAATCGTTCACATTCAAGCCGGCCAATGTGGCAACCAGATAGGAGCCAAGTT-----------------------------------------------------------GCGATTTGCAGCTGGAGCGGATCAACGTGTACTACA--------ACCGGAGGAAAATACGTCCCACGTGCCGTGCTGGTCGATTTGGAACCTGGCACTATGGATTCGGTCCGAGCGGGACCGTTTGGACAGCTGTTCCGGCCGGATAATTTTGTGTTCGGTCAATCTGGCGCCGGCAACAATTGGGC	GGAACCATTCTGCTTCCATCTTCAAGCATCGGAAGAAGCATATTTTGAAGCCCAATTTTGGAACCGCTAGAAGTGCTCCAGGATGCGTGAAATCGTTCACATTCAAGCCGGCCAATGTGGCAACCAGATAGGAGCCAAGTTCTGGGAGGTAATATCCGACGAGCACGGAATCGATGCCACCGGGGCGTATTGCGGAGACAGCGATTTGCAGCTGGAGCGGATCAACGTGTACTACAACGAGGCTACCGGAGGAAAATACGTCCCACGTGCCGTGCTGGTCGATTTGGAACCTGGCACTATGGATTCGGTCCGAGCGGGACCGTTTGGACAGCTGTTCCGGCCGGATAATTTTGTGTTCGGTCAATCTGGCGCCGGCAACAATTGGGC
GGAACCATTCTGCTTCCATCTTCAAGCATCGGAAGAAGCATATTTTGAAGCCCAATTTTGGAACCGCTAGAAGTGCTCCAGGATGCGTGAAATCGTTCACATTCAAGCCGGCCAATGTGGCAACCAGATAGGAGCCAAGTT--------------------------------------------CGTATTGCGGAGACAGCGATTTGCAGCTGGAGCGGATCAACGTGTACTACAACGAG----CCGGAGGAAAATACGTCCCACGTGCCGTGCTGGTCGATTTGGAACCTGGCACTATGGATTCGGTCCGAGCGGGACCGTTTGGACAGCTGTTCCGGCCGGATAATTTTGTGTTCGGTCAATCTGGCGCCGGCAACAATTGGGC	21	36	Deletion	0.07	-48	GTILLPSSSIGRSIF*	GTILLPSSSIGRSIF*	GGAACCATTCTGCTTCCATCTTCAAGCATCGGAAGAAGCATATTTTGAAGCCCAATTTTGGAACCGCTAGAAGTGCTCCAGGATGCGTGAAATCGTTCACATTCAAGCCGGCCAATGTGGCAACCAGATAGGAGCCAAGTT--------------------------------------------CGTATTGCGGAGACAGCGATTTGCAGCTGGAGCGGATCAACGTGTACTACAACGAG----CCGGAGGAAAATACGTCCCACGTGCCGTGCTGGTCGATTTGGAACCTGGCACTATGGATTCGGTCCGAGCGGGACCGTTTGGACAGCTGTTCCGGCCGGATAATTTTGTGTTCGGTCAATCTGGCGCCGGCAACAATTGGGC	GGAACCATTCTGCTTCCATCTTCAAGCATCGGAAGAAGCATATTTTGAAGCCCAATTTTGGAACCGCTAGAAGTGCTCCAGGATGCGTGAAATCGTTCACATTCAAGCCGGCCAATGTGGCAACCAGATAGGAGCCAAGTTCTGGGAGGTAATATCCGACGAGCACGGAATCGATGCCACCGGGGCGTATTGCGGAGACAGCGATTTGCAGCTGGAGCGGATCAACGTGTACTACAACGAGGCTACCGGAGGAAAATACGTCCCACGTGCCGTGCTGGTCGATTTGGAACCTGGCACTATGGATTCGGTCCGAGCGGGACCGTTTGGACAGCTGTTCCGGCCGGATAATTTTGTGTTCGGTCAATCTGGCGCCGGCAACAATTGGGC
GGAACCATTCTGCTTCCATCTTCAAGCATCGGAAGAAGCATATTTTGAAGCCCAATTTTGGAACCGCTAGAAGTGCTCCAGGATGCGTGAAATCGTTCACATTCAAGCCGGCCAATGTGGCAACCAGATAGGAGCCAAGTTCT---------------------------------------GGGCGTATTGCGGAGACAGCGATTTGCAGCTGGAGCGGATCAACGTGTACTACAA---------CGGAGGAAAATACGTCCCACGTGCCGTGCTGGTCGATTTGGAACCTGGCACTATGGATTCGGTCCGAGCGGGACCGTTTGGACAGCTGTTCCGGCCGGATAATTTTGTGTTCGGTCAATCTGGCGCCGGCAACAATTGGGC	21	36	Deletion	0.07	-48	GTILLPSSSIGRSIF*	GTILLPSSSIGRSIF*	GGAACCATTCTGCTTCCATCTTCAAGCATCGGAAGAAGCATATTTTGAAGCCCAATTTTGGAACCGCTAGAAGTGCTCCAGGATGCGTGAAATCGTTCACATTCAAGCCGGCCAATGTGGCAACCAGATAGGAGCCAAGTTCT---------------------------------------GGGCGTATTGCGGAGACAGCGATTTGCAGCTGGAGCGGATCAACGTGTACTACAA---------CGGAGGAAAATACGTCCCACGTGCCGTGCTGGTCGATTTGGAACCTGGCACTATGGATTCGGTCCGAGCGGGACCGTTTGGACAGCTGTTCCGGCCGGATAATTTTGTGTTCGGTCAATCTGGCGCCGGCAACAATTGGGC	GGAACCATTCTGCTTCCATCTTCAAGCATCGGAAGAAGCATATTTTGAAGCCCAATTTTGGAACCGCTAGAAGTGCTCCAGGATGCGTGAAATCGTTCACATTCAAGCCGGCCAATGTGGCAACCAGATAGGAGCCAAGTTCTGGGAGGTAATATCCGACGAGCACGGAATCGATGCCACCGGGGCGTATTGCGGAGACAGCGATTTGCAGCTGGAGCGGATCAACGTGTACTACAACGAGGCTACCGGAGGAAAATACGTCCCACGTGCCGTGCTGGTCGATTTGGAACCTGGCACTATGGATTCGGTCCGAGCGGGACCGTTTGGACAGCTGTTCCGGCCGGATAATTTTGTGTTCGGTCAATCTGGCGCCGGCAACAATTGGGC
GGAACCATTCTGCTTCCATCTTCAAGCATCGGAAGAAGCATATTTTGAAGCCCAATTTTGGAACCGCTAGAAGTGCTCCAGGATGCGTGAAATCGTTCACATTCAAGCCGGCCAATGTGGCAACCAGATAGGAGCCAAGTTCTtGGGAGGTAATATCCGACGAGCACGGAATCGATGCC------------------------------------------------------------------ACCGGAGGAAAATACGTCCCACGTGCCGTGCTGGTCGATTTGGAACCTGGCACTATGGATTCGGTCCGAGCGGGACCGTTTGGACAGCTGTTCCGGCCGGATAATTTTGTGTTCGGTCAATCTGGCGCCGGCAACAATTGGGC	21	35	Insertion and Deletion	0.07	-65	GTILLPSSSIGRSIF*	GTILLPSSSIGRSIF*	GGAACCATTCTGCTTCCATCTTCAAGCATCGGAAGAAGCATATTTTGAAGCCCAATTTTGGAACCGCTAGAAGTGCTCCAGGATGCGTGAAATCGTTCACATTCAAGCCGGCCAATGTGGCAACCAGATAGGAGCCAAGTTCTTGGGAGGTAATATCCGACGAGCACGGAATCGATGCC------------------------------------------------------------------ACCGGAGGAAAATACGTCCCACGTGCCGTGCTGGTCGATTTGGAACCTGGCACTATGGATTCGGTCCGAGCGGGACCGTTTGGACAGCTGTTCCGGCCGGATAATTTTGTGTTCGGTCAATCTGGCGCCGGCAACAATTGGGC	GGAACCATTCTGCTTCCATCTTCAAGCATCGGAAGAAGCATATTTTGAAGCCCAATTTTGGAACCGCTAGAAGTGCTCCAGGATGCGTGAAATCGTTCACATTCAAGCCGGCCAATGTGGCAACCAGATAGGAGCCAAGTTCTGGGAGGTAATATCCGACGAGCACGGAATCGATGCCACCGGGGCGTATTGCGGAGACAGCGATTTGCAGCTGGAGCGGATCAACGTGTACTACAACGAGGCTACCGGAGGAAAATACGTCCCACGTGCCGTGCTGGTCGATTTGGAACCTGGCACTATGGATTCGGTCCGAGCGGGACCGTTTGGACAGCTGTTCCGGCCGGATAATTTTGTGTTCGGTCAATCTGGCGCCGGCAACAATTGGGC
GGAACCATTCTGCTTCCATCTTCAAGCATCGGAAGAAGCATATTTTGAAGCCCAATTTTGGAACCGCTAGAAGTGCTCCAGGATGCGTGAAATCGTTCACATTCAAGCCGGCCAATGTGGCAACCAGATAGGAGCCAA------GGAGGTAATATCCGACGAGCACGGAATCGATGCCACCG----------------------------------------------------------------CGGAGGAAAATACGTCCCACGTGCCGTGCTGGTCGATTTGGAACCTGGCACTATGGATTCGGTCCGAGCGGGACCGTTTGGACAGCTGTTCCGGCCGGATAATTTTGTGTTCGGTCAATCTGGCGCCGGCAACAATTGGGC	20	35	Deletion	0.07	-70	GTILLPSSSIGRSIF*	GTILLPSSSIGRSIF*	GGAACCATTCTGCTTCCATCTTCAAGCATCGGAAGAAGCATATTTTGAAGCCCAATTTTGGAACCGCTAGAAGTGCTCCAGGATGCGTGAAATCGTTCACATTCAAGCCGGCCAATGTGGCAACCAGATAGGAGCCAA------GGAGGTAATATCCGACGAGCACGGAATCGATGCCACCG----------------------------------------------------------------CGGAGGAAAATACGTCCCACGTGCCGTGCTGGTCGATTTGGAACCTGGCACTATGGATTCGGTCCGAGCGGGACCGTTTGGACAGCTGTTCCGGCCGGATAATTTTGTGTTCGGTCAATCTGGCGCCGGCAACAATTGGGC	GGAACCATTCTGCTTCCATCTTCAAGCATCGGAAGAAGCATATTTTGAAGCCCAATTTTGGAACCGCTAGAAGTGCTCCAGGATGCGTGAAATCGTTCACATTCAAGCCGGCCAATGTGGCAACCAGATAGGAGCCAAGTTCTGGGAGGTAATATCCGACGAGCACGGAATCGATGCCACCGGGGCGTATTGCGGAGACAGCGATTTGCAGCTGGAGCGGATCAACGTGTACTACAACGAGGCTACCGGAGGAAAATACGTCCCACGTGCCGTGCTGGTCGATTTGGAACCTGGCACTATGGATTCGGTCCGAGCGGGACCGTTTGGACAGCTGTTCCGGCCGGATAATTTTGTGTTCGGTCAATCTGGCGCCGGCAACAATTGGGC
GGAACCATTCTGCTTCCATCTTCAAGCATCGGAAGAAGCATATTTTGAAGCCCAATTTTGGAACCGCTAGAAGTGCTCCAGGATGCGTGAAATCGTTCACATTCAAGCCGGCCAATGTGGCAACCAGATAGGAGCCAA-----GCGGGGTAATATCCGACGAGCACGGAATCGATGCCAC-----------------------------------------------------------------CCGGAGGAAAATACGTCCCACGTGCCGTGCTGGTCGATTTGGAACCTGGCACTATGGATTCGGTCcCGAGCGGGACCGTTTGGACAGCTGTTCCGGCCGGATAATTTTGTGTTCGGTCAATCTGGCGCCGGCAACAATTGGGC	20	35	Insertion and Deletion	0.07	-69	GTILLPSSSIGRSIF*	GTILLPSSSIGRSIF*	GGAACCATTCTGCTTCCATCTTCAAGCATCGGAAGAAGCATATTTTGAAGCCCAATTTTGGAACCGCTAGAAGTGCTCCAGGATGCGTGAAATCGTTCACATTCAAGCCGGCCAATGTGGCAACCAGATAGGAGCCAA-----GCGGGGTAATATCCGACGAGCACGGAATCGATGCCAC-----------------------------------------------------------------CCGGAGGAAAATACGTCCCACGTGCCGTGCTGGTCGATTTGGAACCTGGCACTATGGATTCGGTCCCGAGCGGGACCGTTTGGACAGCTGTTCCGGCCGGATAATTTTGTGTTCGGTCAATCTGGCGCCGGCAACAATTGGGC	GGAACCATTCTGCTTCCATCTTCAAGCATCGGAAGAAGCATATTTTGAAGCCCAATTTTGGAACCGCTAGAAGTGCTCCAGGATGCGTGAAATCGTTCACATTCAAGCCGGCCAATGTGGCAACCAGATAGGAGCCAAGTTCTGGGAGGTAATATCCGACGAGCACGGAATCGATGCCACCGGGGCGTATTGCGGAGACAGCGATTTGCAGCTGGAGCGGATCAACGTGTACTACAACGAGGCTACCGGAGGAAAATACGTCCCACGTGCCGTGCTGGTCGATTTGGAACCTGGCACTATGGATTCGGTCCGAGCGGGACCGTTTGGACAGCTGTTCCGGCCGGATAATTTTGTGTTCGGTCAATCTGGCGCCGGCAACAATTGGGC
GGAACCATTCTGCTTCCATCTTCAAGCATCGGAAGAAGCATATTTTGAAGCCCAATTTTGGAACCGCTAGAAGTGCTCCAGGATGCGTGAAATCGTTCACATTCAAGCCGGCCAATGTGGCAACCAGATAGGAGCCAA-----GGGAGGTAATATCCGACGAGCACGGAATCGATGCCACCG---------------------------------------------------------------CCGGAGGAAAATACGTCCCACGTGCCGTGCTGGTCGATTTGGAACCTGGCACTATGGATTCGGTCCGAGCGGGACCGTTTGGACAGCTGTTCCGGCCGGATAATTTTGTGTTCGGTCAATCTGGCGCCGGCAACAATTGGGC	20	35	Deletion	0.07	-68	GTILLPSSSIGRSIF*	GTILLPSSSIGRSIF*	GGAACCATTCTGCTTCCATCTTCAAGCATCGGAAGAAGCATATTTTGAAGCCCAATTTTGGAACCGCTAGAAGTGCTCCAGGATGCGTGAAATCGTTCACATTCAAGCCGGCCAATGTGGCAACCAGATAGGAGCCAA-----GGGAGGTAATATCCGACGAGCACGGAATCGATGCCACCG---------------------------------------------------------------CCGGAGGAAAATACGTCCCACGTGCCGTGCTGGTCGATTTGGAACCTGGCACTATGGATTCGGTCCGAGCGGGACCGTTTGGACAGCTGTTCCGGCCGGATAATTTTGTGTTCGGTCAATCTGGCGCCGGCAACAATTGGGC	GGAACCATTCTGCTTCCATCTTCAAGCATCGGAAGAAGCATATTTTGAAGCCCAATTTTGGAACCGCTAGAAGTGCTCCAGGATGCGTGAAATCGTTCACATTCAAGCCGGCCAATGTGGCAACCAGATAGGAGCCAAGTTCTGGGAGGTAATATCCGACGAGCACGGAATCGATGCCACCGGGGCGTATTGCGGAGACAGCGATTTGCAGCTGGAGCGGATCAACGTGTACTACAACGAGGCTACCGGAGGAAAATACGTCCCACGTGCCGTGCTGGTCGATTTGGAACCTGGCACTATGGATTCGGTCCGAGCGGGACCGTTTGGACAGCTGTTCCGGCCGGATAATTTTGTGTTCGGTCAATCTGGCGCCGGCAACAATTGGGC
GGAACCATTCTGCTTCCATCTTCAAGCATCGGAAGAAGCATATTTTGAAGCCCAATTTTGGAACCGCTAGAAGTGCTCCAGGATGCGTGAAATCGTTCACATTCAAGCCGGCCAATGTGGCAACCAGATAGGAGCCAAGTT-----------------------------------------GGGCGTATTGCGGAGACAGCGATTTGCAGCTGGAGCGGATCAACGTGTACTACAACGAG--------------------------------GCTGGTCGATTTGGAACCTGGCACTATGGATTC----------GGACCGTTTGGACAGCTGTTCCGGCCGGATAATTTTGTGTTCGGTCAATCTGGCGCCGGCAACAATTGGGC	20	36	Deletion	0.07	-83	GTILLPSSSIGRSIF*	GTILLPSSSIGRSIF*	GGAACCATTCTGCTTCCATCTTCAAGCATCGGAAGAAGCATATTTTGAAGCCCAATTTTGGAACCGCTAGAAGTGCTCCAGGATGCGTGAAATCGTTCACATTCAAGCCGGCCAATGTGGCAACCAGATAGGAGCCAAGTT-----------------------------------------GGGCGTATTGCGGAGACAGCGATTTGCAGCTGGAGCGGATCAACGTGTACTACAACGAG--------------------------------GCTGGTCGATTTGGAACCTGGCACTATGGATTC----------GGACCGTTTGGACAGCTGTTCCGGCCGGATAATTTTGTGTTCGGTCAATCTGGCGCCGGCAACAATTGGGC	GGAACCATTCTGCTTCCATCTTCAAGCATCGGAAGAAGCATATTTTGAAGCCCAATTTTGGAACCGCTAGAAGTGCTCCAGGATGCGTGAAATCGTTCACATTCAAGCCGGCCAATGTGGCAACCAGATAGGAGCCAAGTTCTGGGAGGTAATATCCGACGAGCACGGAATCGATGCCACCGGGGCGTATTGCGGAGACAGCGATTTGCAGCTGGAGCGGATCAACGTGTACTACAACGAGGCTACCGGAGGAAAATACGTCCCACGTGCCGTGCTGGTCGATTTGGAACCTGGCACTATGGATTCGGTCCGAGCGGGACCGTTTGGACAGCTGTTCCGGCCGGATAATTTTGTGTTCGGTCAATCTGGCGCCGGCAACAATTGGGC
GGAACCATTCTGCTTCCATCTTCAAGCATCGGAAGAAGCATATTTTGAAGCCCAATTTTGGAACCGCTAGAAGTGCTCCAGGATGCGTGAAATCGTTCACATTCAAGCCGGCCAATGTGGCAACCAGATAGGAGCCAAGTTC----------------------------------------GGGCGTATTGCGGAGACAGCGATTTGCAGCTGGAGCGGATCAACGTGTACTACAACGAGGCTACcCGGAGGAAAATACGTCCCACGTGCCGTGCTGGTCGATTTGGAACCTGGCACTATGGATTCGGTCCGAGCGGGACCGTTTGGACAGCTGTTCCGGCCGGATAATTTTGTGTTCGGTCAATCTGGCGCCGGCAACAATTGGGC	20	36	Insertion and Deletion	0.07	-39	GTILLPSSSIGRSIF*	GTILLPSSSIGRSIF*	GGAACCATTCTGCTTCCATCTTCAAGCATCGGAAGAAGCATATTTTGAAGCCCAATTTTGGAACCGCTAGAAGTGCTCCAGGATGCGTGAAATCGTTCACATTCAAGCCGGCCAATGTGGCAACCAGATAGGAGCCAAGTTC----------------------------------------GGGCGTATTGCGGAGACAGCGATTTGCAGCTGGAGCGGATCAACGTGTACTACAACGAGGCTACCCGGAGGAAAATACGTCCCACGTGCCGTGCTGGTCGATTTGGAACCTGGCACTATGGATTCGGTCCGAGCGGGACCGTTTGGACAGCTGTTCCGGCCGGATAATTTTGTGTTCGGTCAATCTGGCGCCGGCAACAATTGGGC	GGAACCATTCTGCTTCCATCTTCAAGCATCGGAAGAAGCATATTTTGAAGCCCAATTTTGGAACCGCTAGAAGTGCTCCAGGATGCGTGAAATCGTTCACATTCAAGCCGGCCAATGTGGCAACCAGATAGGAGCCAAGTTCTGGGAGGTAATATCCGACGAGCACGGAATCGATGCCACCGGGGCGTATTGCGGAGACAGCGATTTGCAGCTGGAGCGGATCAACGTGTACTACAACGAGGCTACCGGAGGAAAATACGTCCCACGTGCCGTGCTGGTCGATTTGGAACCTGGCACTATGGATTCGGTCCGAGCGGGACCGTTTGGACAGCTGTTCCGGCCGGATAATTTTGTGTTCGGTCAATCTGGCGCCGGCAACAATTGGGC
GGAACCATTCTGCTTCCATCTTCAAGCATCGGAAGAAGCATATTTTGAAGCCCAATTTTGGAACCGCTAGAAGTGCTCCAGGATGCGTGAAATCGTTCACATTCAAGCCGGCCAATGTGGCAACCAGATAGGAGCCAAGTTC----------------------------------------GGGCGTATTGCGGAGACAGCGATTTGCAGCTGGAGCGGATCAACGTGTACTACAACGAGGCTACCGGAGGAAAATACGTCCCACGTGCCGTGCTGGTCGATTTGGAACCTGGCACTATGGATTCGGTCCGAGCGGGACCGTTTGGACAGCTGTTCCGGCCGGATAATTTTGTGTTCGGTCAATCTGGCGCCGGCAACAATTGGGC	20	36	Deletion	0.07	-40	GTILLPSSSIGRSIF*	GTILLPSSSIGRSIF*	GGAACCATTCTGCTTCCATCTTCAAGCATCGGAAGAAGCATATTTTGAAGCCCAATTTTGGAACCGCTAGAAGTGCTCCAGGATGCGTGAAATCGTTCACATTCAAGCCGGCCAATGTGGCAACCAGATAGGAGCCAAGTTC----------------------------------------GGGCGTATTGCGGAGACAGCGATTTGCAGCTGGAGCGGATCAACGTGTACTACAACGAGGCTACCGGAGGAAAATACGTCCCACGTGCCGTGCTGGTCGATTTGGAACCTGGCACTATGGATTCGGTCCGAGCGGGACCGTTTGGACAGCTGTTCCGGCCGGATAATTTTGTGTTCGGTCAATCTGGCGCCGGCAACAATTGGGC	GGAACCATTCTGCTTCCATCTTCAAGCATCGGAAGAAGCATATTTTGAAGCCCAATTTTGGAACCGCTAGAAGTGCTCCAGGATGCGTGAAATCGTTCACATTCAAGCCGGCCAATGTGGCAACCAGATAGGAGCCAAGTTCTGGGAGGTAATATCCGACGAGCACGGAATCGATGCCACCGGGGCGTATTGCGGAGACAGCGATTTGCAGCTGGAGCGGATCAACGTGTACTACAACGAGGCTACCGGAGGAAAATACGTCCCACGTGCCGTGCTGGTCGATTTGGAACCTGGCACTATGGATTCGGTCCGAGCGGGACCGTTTGGACAGCTGTTCCGGCCGGATAATTTTGTGTTCGGTCAATCTGGCGCCGGCAACAATTGGGC
GGAACCATTCTGCTTCCATCTTCAAGCATCGGAAGAAGCATATTTTGAAGCCCAATTTTGGAACCGCTAGAAGTGCTCCAGGATGCGTGAAATCGTTCACATTCAAGCCGGCCAATGTGGCAACCAGATAGGAGCC---------------------------------------------------------------------TTGTA------------------GTAGTACAAC------------GGAAAATACGTCCCACGTGCCGTGCTGGTCGATTTGGAACCTGGCACTATGGATTCGGTCCGAGCGGGACCGTTTGGACAGCTGTTCCGGCCGGATAATTTTGTGTTCGGTCAATCTGGCGCCGGCAACAATTGGGC	19	36	Deletion	0.06	-99	GTILLPSSSIGRSIF*	GTILLPSSSIGRSIF*	GGAACCATTCTGCTTCCATCTTCAAGCATCGGAAGAAGCATATTTTGAAGCCCAATTTTGGAACCGCTAGAAGTGCTCCAGGATGCGTGAAATCGTTCACATTCAAGCCGGCCAATGTGGCAACCAGATAGGAGCC---------------------------------------------------------------------TTGTA------------------GTAGTACAAC------------GGAAAATACGTCCCACGTGCCGTGCTGGTCGATTTGGAACCTGGCACTATGGATTCGGTCCGAGCGGGACCGTTTGGACAGCTGTTCCGGCCGGATAATTTTGTGTTCGGTCAATCTGGCGCCGGCAACAATTGGGC	GGAACCATTCTGCTTCCATCTTCAAGCATCGGAAGAAGCATATTTTGAAGCCCAATTTTGGAACCGCTAGAAGTGCTCCAGGATGCGTGAAATCGTTCACATTCAAGCCGGCCAATGTGGCAACCAGATAGGAGCCAAGTTCTGGGAGGTAATATCCGACGAGCACGGAATCGATGCCACCGGGGCGTATTGCGGAGACAGCGATTTGCAGCTGGAGCGGATCAACGTGTACTACAACGAGGCTACCGGAGGAAAATACGTCCCACGTGCCGTGCTGGTCGATTTGGAACCTGGCACTATGGATTCGGTCCGAGCGGGACCGTTTGGACAGCTGTTCCGGCCGGATAATTTTGTGTTCGGTCAATCTGGCGCCGGCAACAATTGGGC
GGAACCATTCTGCTTCCATCTTCAAGCATCGGAAGAAGCATATTTTGAAGCCCAATTTTGGAACCGCTAGAAGTGCTCCAGGATGCGTGAAATCGTTCACATTCAAGCCGGCCAATGTGGCAACCAGATAGGAGCCAA------------------------------------------------GTATTGCGGAG-------------------------------------------------CGGAGGAAAATACGTCCCACGTGCCGTGCTGGTCGATTTGGAACCTGGCACTATGGATTCGGTCCGAGCGGGACCGTTTGGACAGCTGTTCCGGCCGGATAATTTTGTGTTCGGTCAATCTGGCGCCGGCAACAATTGGGC	19	35	Deletion	0.06	-97	GTILLPSSSIGRSIF*	GTILLPSSSIGRSIF*	GGAACCATTCTGCTTCCATCTTCAAGCATCGGAAGAAGCATATTTTGAAGCCCAATTTTGGAACCGCTAGAAGTGCTCCAGGATGCGTGAAATCGTTCACATTCAAGCCGGCCAATGTGGCAACCAGATAGGAGCCAA------------------------------------------------GTATTGCGGAG-------------------------------------------------CGGAGGAAAATACGTCCCACGTGCCGTGCTGGTCGATTTGGAACCTGGCACTATGGATTCGGTCCGAGCGGGACCGTTTGGACAGCTGTTCCGGCCGGATAATTTTGTGTTCGGTCAATCTGGCGCCGGCAACAATTGGGC	GGAACCATTCTGCTTCCATCTTCAAGCATCGGAAGAAGCATATTTTGAAGCCCAATTTTGGAACCGCTAGAAGTGCTCCAGGATGCGTGAAATCGTTCACATTCAAGCCGGCCAATGTGGCAACCAGATAGGAGCCAAGTTCTGGGAGGTAATATCCGACGAGCACGGAATCGATGCCACCGGGGCGTATTGCGGAGACAGCGATTTGCAGCTGGAGCGGATCAACGTGTACTACAACGAGGCTACCGGAGGAAAATACGTCCCACGTGCCGTGCTGGTCGATTTGGAACCTGGCACTATGGATTCGGTCCGAGCGGGACCGTTTGGACAGCTGTTCCGGCCGGATAATTTTGTGTTCGGTCAATCTGGCGCCGGCAACAATTGGGC
GGAACCATTCTGCTTCCATCTTCAAGCATCGGAAGAAGCATATTTTGAAGCCCAATTTTGGAACCGCTAGAAGTGCTCCAGGATGCGTGAAATCGTTCACATTCAAGCCGGCCAATGTGGCAACCAGATAGGAGCCAA------------------------------------------------GTATTGCGGAGACAGCGATTTGCAGCTGGAGCGGATCAACGTGTACTACAA---------CGGAGGAAAATACGTCCCACGTGCCGTGCTGGTCGATTTGGAACCTGGCACTATGGATTCGGTCCGAGCGGGACCGTTTGGACAGCTGTTCCGGCCGGATAATTTTGTGTTCGGTCAATCTGGCGCCGGCAACAATTGGGC	19	36	Deletion	0.06	-57	GTILLPSSSIGRSIF*	GTILLPSSSIGRSIF*	GGAACCATTCTGCTTCCATCTTCAAGCATCGGAAGAAGCATATTTTGAAGCCCAATTTTGGAACCGCTAGAAGTGCTCCAGGATGCGTGAAATCGTTCACATTCAAGCCGGCCAATGTGGCAACCAGATAGGAGCCAA------------------------------------------------GTATTGCGGAGACAGCGATTTGCAGCTGGAGCGGATCAACGTGTACTACAA---------CGGAGGAAAATACGTCCCACGTGCCGTGCTGGTCGATTTGGAACCTGGCACTATGGATTCGGTCCGAGCGGGACCGTTTGGACAGCTGTTCCGGCCGGATAATTTTGTGTTCGGTCAATCTGGCGCCGGCAACAATTGGGC	GGAACCATTCTGCTTCCATCTTCAAGCATCGGAAGAAGCATATTTTGAAGCCCAATTTTGGAACCGCTAGAAGTGCTCCAGGATGCGTGAAATCGTTCACATTCAAGCCGGCCAATGTGGCAACCAGATAGGAGCCAAGTTCTGGGAGGTAATATCCGACGAGCACGGAATCGATGCCACCGGGGCGTATTGCGGAGACAGCGATTTGCAGCTGGAGCGGATCAACGTGTACTACAACGAGGCTACCGGAGGAAAATACGTCCCACGTGCCGTGCTGGTCGATTTGGAACCTGGCACTATGGATTCGGTCCGAGCGGGACCGTTTGGACAGCTGTTCCGGCCGGATAATTTTGTGTTCGGTCAATCTGGCGCCGGCAACAATTGGGC
GGAACCATTCTGCTTCCATCTTCAAGCATCGGAAGAAGCATATTTTGAAGCCCAATTTTGGAACCGCTAGAAGTGCTCCAGGATGCGTGAAATCGTTCACATTCAAGCCGGCCAATGTGGCAACCAGATAGGAGCCAA----------------------------------------------GCGTATTGCGGAGACAGCGATTTGCAGCTGGAGCGGATCAACGTGTACTACAAC----------GAGGAAAATACGTCCCACGTGCCGTGCTGGTCGATTTGGAACCTGGCACTATGGATTCGGTCCGAGCGGGACCGTTTGGACAGCTGTTCCGGCCGGATAATTTTGTGTTCGGTCAATCTGGCGCCGGCAACAATTGGGC	19	36	Deletion	0.06	-56	GTILLPSSSIGRSIF*	GTILLPSSSIGRSIF*	GGAACCATTCTGCTTCCATCTTCAAGCATCGGAAGAAGCATATTTTGAAGCCCAATTTTGGAACCGCTAGAAGTGCTCCAGGATGCGTGAAATCGTTCACATTCAAGCCGGCCAATGTGGCAACCAGATAGGAGCCAA----------------------------------------------GCGTATTGCGGAGACAGCGATTTGCAGCTGGAGCGGATCAACGTGTACTACAAC----------GAGGAAAATACGTCCCACGTGCCGTGCTGGTCGATTTGGAACCTGGCACTATGGATTCGGTCCGAGCGGGACCGTTTGGACAGCTGTTCCGGCCGGATAATTTTGTGTTCGGTCAATCTGGCGCCGGCAACAATTGGGC	GGAACCATTCTGCTTCCATCTTCAAGCATCGGAAGAAGCATATTTTGAAGCCCAATTTTGGAACCGCTAGAAGTGCTCCAGGATGCGTGAAATCGTTCACATTCAAGCCGGCCAATGTGGCAACCAGATAGGAGCCAAGTTCTGGGAGGTAATATCCGACGAGCACGGAATCGATGCCACCGGGGCGTATTGCGGAGACAGCGATTTGCAGCTGGAGCGGATCAACGTGTACTACAACGAGGCTACCGGAGGAAAATACGTCCCACGTGCCGTGCTGGTCGATTTGGAACCTGGCACTATGGATTCGGTCCGAGCGGGACCGTTTGGACAGCTGTTCCGGCCGGATAATTTTGTGTTCGGTCAATCTGGCGCCGGCAACAATTGGGC
GGAACCATTCTGCTTCCATCTTCAAGCATCGGAAGAAGCATATTTTGAAGCCCAATTTTGGAACCGCTAGAAGTGCTCCAGGATGCGTGAAATCGTTCACATTCAAGCCGGCCAATGTGGCAACCAGATAGGAGCCAA-------------------GACGAGCACGGAATCGATGCCA-----GCGTATTGCGGAGACAGCGATTTGCAGCTGGAGCGGATCAACGTGTACTACAACGAGGCTA-----------------------------------------------------------------CGAGCGGGACCGTTTGGACAGCTGTTCCGGCCGGATAATTTTGTGTTCGGTCAATCTGGCGCCGGCAACAATTGGGC	19	35	Deletion	0.06	-89	GTILLPSSSIGRSIF*	GTILLPSSSIGRSIF*	GGAACCATTCTGCTTCCATCTTCAAGCATCGGAAGAAGCATATTTTGAAGCCCAATTTTGGAACCGCTAGAAGTGCTCCAGGATGCGTGAAATCGTTCACATTCAAGCCGGCCAATGTGGCAACCAGATAGGAGCCAA-------------------GACGAGCACGGAATCGATGCCA-----GCGTATTGCGGAGACAGCGATTTGCAGCTGGAGCGGATCAACGTGTACTACAACGAGGCTA-----------------------------------------------------------------CGAGCGGGACCGTTTGGACAGCTGTTCCGGCCGGATAATTTTGTGTTCGGTCAATCTGGCGCCGGCAACAATTGGGC	GGAACCATTCTGCTTCCATCTTCAAGCATCGGAAGAAGCATATTTTGAAGCCCAATTTTGGAACCGCTAGAAGTGCTCCAGGATGCGTGAAATCGTTCACATTCAAGCCGGCCAATGTGGCAACCAGATAGGAGCCAAGTTCTGGGAGGTAATATCCGACGAGCACGGAATCGATGCCACCGGGGCGTATTGCGGAGACAGCGATTTGCAGCTGGAGCGGATCAACGTGTACTACAACGAGGCTACCGGAGGAAAATACGTCCCACGTGCCGTGCTGGTCGATTTGGAACCTGGCACTATGGATTCGGTCCGAGCGGGACCGTTTGGACAGCTGTTCCGGCCGGATAATTTTGTGTTCGGTCAATCTGGCGCCGGCAACAATTGGGC
GGAACCATTCTGCTTCCATCTTCAAGCATCGGAAGAAGCATATTTTGAAGCCCAATTTTGGAACCGCTAGAAGTGCTCCAGGATGCGTGAAATCGTTCACATTCAAGCCGGCCAATGTGGCAACCAGATAGGAGCCAAG--------------------------------------------------TTGCGGAGACAGCGATTTGCAGCTGGAGCGGATCAACGTGTACTACAA---------CGGAGGAAAATACGTCCCACGTGCCGTGCTGGTCGATTTGGAACCTGGCACTATGGATTCGGTCCGAGCGGGACCGTTTGGACAGCTGTTCCGGCCGGATAATTTTGTGTTCGGTCAATCTGGCGCCGGCAACAATTGGGC	19	36	Deletion	0.06	-59	GTILLPSSSIGRSIF*	GTILLPSSSIGRSIF*	GGAACCATTCTGCTTCCATCTTCAAGCATCGGAAGAAGCATATTTTGAAGCCCAATTTTGGAACCGCTAGAAGTGCTCCAGGATGCGTGAAATCGTTCACATTCAAGCCGGCCAATGTGGCAACCAGATAGGAGCCAAG--------------------------------------------------TTGCGGAGACAGCGATTTGCAGCTGGAGCGGATCAACGTGTACTACAA---------CGGAGGAAAATACGTCCCACGTGCCGTGCTGGTCGATTTGGAACCTGGCACTATGGATTCGGTCCGAGCGGGACCGTTTGGACAGCTGTTCCGGCCGGATAATTTTGTGTTCGGTCAATCTGGCGCCGGCAACAATTGGGC	GGAACCATTCTGCTTCCATCTTCAAGCATCGGAAGAAGCATATTTTGAAGCCCAATTTTGGAACCGCTAGAAGTGCTCCAGGATGCGTGAAATCGTTCACATTCAAGCCGGCCAATGTGGCAACCAGATAGGAGCCAAGTTCTGGGAGGTAATATCCGACGAGCACGGAATCGATGCCACCGGGGCGTATTGCGGAGACAGCGATTTGCAGCTGGAGCGGATCAACGTGTACTACAACGAGGCTACCGGAGGAAAATACGTCCCACGTGCCGTGCTGGTCGATTTGGAACCTGGCACTATGGATTCGGTCCGAGCGGGACCGTTTGGACAGCTGTTCCGGCCGGATAATTTTGTGTTCGGTCAATCTGGCGCCGGCAACAATTGGGC
GGAACCATTCTGCTTCCATCTTCAAGCATCGGAAGAAGCATATTTTGAAGCCCAATTTTGGAACCGCTAGAAGTGCTCCAGGATGCGTGAAATCGTTCACATTCAAGCCGGCCAATGTGGCAACCAGATAGGAGCCAAGT--------------------------GG---CCATGCCA-------------------------------------------------------------------AGGAGGAAAATACGTCCCACGTGCCGTGCTGGTCGATTTGGAACCTGGCACTATGGATTCGGTCCGAGCGGGACCGTTTGGACAGCTGTTCCGGCCGGATAATTTTGTGTTCGGTCAATCTGGCGCCGGCAACAATTGGGC	19	35	Deletion	0.06	-96	GTILLPSSSIGRSIF*	GTILLPSSSIGRSIF*	GGAACCATTCTGCTTCCATCTTCAAGCATCGGAAGAAGCATATTTTGAAGCCCAATTTTGGAACCGCTAGAAGTGCTCCAGGATGCGTGAAATCGTTCACATTCAAGCCGGCCAATGTGGCAACCAGATAGGAGCCAAGT--------------------------GG---CCATGCCA-------------------------------------------------------------------AGGAGGAAAATACGTCCCACGTGCCGTGCTGGTCGATTTGGAACCTGGCACTATGGATTCGGTCCGAGCGGGACCGTTTGGACAGCTGTTCCGGCCGGATAATTTTGTGTTCGGTCAATCTGGCGCCGGCAACAATTGGGC	GGAACCATTCTGCTTCCATCTTCAAGCATCGGAAGAAGCATATTTTGAAGCCCAATTTTGGAACCGCTAGAAGTGCTCCAGGATGCGTGAAATCGTTCACATTCAAGCCGGCCAATGTGGCAACCAGATAGGAGCCAAGTTCTGGGAGGTAATATCCGACGAGCACGGAATCGATGCCACCGGGGCGTATTGCGGAGACAGCGATTTGCAGCTGGAGCGGATCAACGTGTACTACAACGAGGCTACCGGAGGAAAATACGTCCCACGTGCCGTGCTGGTCGATTTGGAACCTGGCACTATGGATTCGGTCCGAGCGGGACCGTTTGGACAGCTGTTCCGGCCGGATAATTTTGTGTTCGGTCAATCTGGCGCCGGCAACAATTGGGC
GGAACCATTCTGCTTCCATCTTCAAGCATCGGAAGAAGCATATTTTGAAGCCCAATTTTGGAACCGCTAGAAGTGCTCCAGGATGCGTGAAATCGTTCACATTCAAGCCGGCCAATGTGGCAACCAGATAGGAGCCAAGTT--------------------------------------------CGTATTGCGGAGACAGCGATTTGCAGCTGGAGCGGATCAACGTGTACTACAA---------CGGAGGAAAATACGTCCCACGTGCCGTGCTGGTCGATTTGGAACCTGGCACTATGGATTCGGTCCGAGCGGGACCGTTTGGACAGCTGTTCCGGCCGGATAATTTTGTGTTCGGTCAATCTGGCGCCGGCAACAATTGGGC	19	36	Deletion	0.06	-53	GTILLPSSSIGRSIF*	GTILLPSSSIGRSIF*	GGAACCATTCTGCTTCCATCTTCAAGCATCGGAAGAAGCATATTTTGAAGCCCAATTTTGGAACCGCTAGAAGTGCTCCAGGATGCGTGAAATCGTTCACATTCAAGCCGGCCAATGTGGCAACCAGATAGGAGCCAAGTT--------------------------------------------CGTATTGCGGAGACAGCGATTTGCAGCTGGAGCGGATCAACGTGTACTACAA---------CGGAGGAAAATACGTCCCACGTGCCGTGCTGGTCGATTTGGAACCTGGCACTATGGATTCGGTCCGAGCGGGACCGTTTGGACAGCTGTTCCGGCCGGATAATTTTGTGTTCGGTCAATCTGGCGCCGGCAACAATTGGGC	GGAACCATTCTGCTTCCATCTTCAAGCATCGGAAGAAGCATATTTTGAAGCCCAATTTTGGAACCGCTAGAAGTGCTCCAGGATGCGTGAAATCGTTCACATTCAAGCCGGCCAATGTGGCAACCAGATAGGAGCCAAGTTCTGGGAGGTAATATCCGACGAGCACGGAATCGATGCCACCGGGGCGTATTGCGGAGACAGCGATTTGCAGCTGGAGCGGATCAACGTGTACTACAACGAGGCTACCGGAGGAAAATACGTCCCACGTGCCGTGCTGGTCGATTTGGAACCTGGCACTATGGATTCGGTCCGAGCGGGACCGTTTGGACAGCTGTTCCGGCCGGATAATTTTGTGTTCGGTCAATCTGGCGCCGGCAACAATTGGGC
GGAACCATTCTGCTTCCATCTTCAAGCATCGGAAGAAGCATATTTTGAAGCCCAATTTTGGAACCGCTAGAAGTGCTCCAGGATGCGTGAAATCGTTCACATTCAAGCCGGCCAATGTGGCAACCAGATAGGAGCCAAGTT-----------------------------------------GGGCGTATTGCGGAGACAGCGATTTGCAGCTGGAGCGGATCAACGTGTACTACAACGAGGCT----------AATACGTCCCACGTGCCGTGCTGGTCGATTTGGAACCTGGCACTATGGATTCGGTCCGAGCGGGACCGTTTGGACAGCTGTTCCGGCCGGATAATTTTGTGTTCGGTCAATCTGGCGCCGGCAACAATTGGGC	19	36	Deletion	0.06	-51	GTILLPSSSIGRSIF*	GTILLPSSSIGRSIF*	GGAACCATTCTGCTTCCATCTTCAAGCATCGGAAGAAGCATATTTTGAAGCCCAATTTTGGAACCGCTAGAAGTGCTCCAGGATGCGTGAAATCGTTCACATTCAAGCCGGCCAATGTGGCAACCAGATAGGAGCCAAGTT-----------------------------------------GGGCGTATTGCGGAGACAGCGATTTGCAGCTGGAGCGGATCAACGTGTACTACAACGAGGCT----------AATACGTCCCACGTGCCGTGCTGGTCGATTTGGAACCTGGCACTATGGATTCGGTCCGAGCGGGACCGTTTGGACAGCTGTTCCGGCCGGATAATTTTGTGTTCGGTCAATCTGGCGCCGGCAACAATTGGGC	GGAACCATTCTGCTTCCATCTTCAAGCATCGGAAGAAGCATATTTTGAAGCCCAATTTTGGAACCGCTAGAAGTGCTCCAGGATGCGTGAAATCGTTCACATTCAAGCCGGCCAATGTGGCAACCAGATAGGAGCCAAGTTCTGGGAGGTAATATCCGACGAGCACGGAATCGATGCCACCGGGGCGTATTGCGGAGACAGCGATTTGCAGCTGGAGCGGATCAACGTGTACTACAACGAGGCTACCGGAGGAAAATACGTCCCACGTGCCGTGCTGGTCGATTTGGAACCTGGCACTATGGATTCGGTCCGAGCGGGACCGTTTGGACAGCTGTTCCGGCCGGATAATTTTGTGTTCGGTCAATCTGGCGCCGGCAACAATTGGGC
GGAACCATTCTGCTTCCATCTTCAAGCATCGGAAGAAGCATATTTTGAAGCCCAATTTTGGAACCGCTAGAAGTGCTCCAGGATGCGTGAAATCGTTCACATTCAAGCCGGCCAATGTGGCAACCAGATAGGAGCCAAGTT-----------------------------------------GGGCGTATTGCGGAGACAGCGATTTGCAGCTGGAGCGGATCAACGTGTACTACAACGAGGCT-CCGGAGGAAAATACGTCCCACGTGCCGTGCTGGTCGATTTGGAACCTGGCACTATGGATTCGGTTggaCGAGCGGGACCGTTTGGACAGCTGTTCCGGCCGGATAATTTTGTGTTCGGTCAATCTGGCGCCGGCAACAATTGGGC	19	36	Insertion and Deletion	0.06	-39	GTILLPSSSIGRSIF*	GTILLPSSSIGRSIF*	GGAACCATTCTGCTTCCATCTTCAAGCATCGGAAGAAGCATATTTTGAAGCCCAATTTTGGAACCGCTAGAAGTGCTCCAGGATGCGTGAAATCGTTCACATTCAAGCCGGCCAATGTGGCAACCAGATAGGAGCCAAGTT-----------------------------------------GGGCGTATTGCGGAGACAGCGATTTGCAGCTGGAGCGGATCAACGTGTACTACAACGAGGCT-CCGGAGGAAAATACGTCCCACGTGCCGTGCTGGTCGATTTGGAACCTGGCACTATGGATTCGGTTGGACGAGCGGGACCGTTTGGACAGCTGTTCCGGCCGGATAATTTTGTGTTCGGTCAATCTGGCGCCGGCAACAATTGGGC	GGAACCATTCTGCTTCCATCTTCAAGCATCGGAAGAAGCATATTTTGAAGCCCAATTTTGGAACCGCTAGAAGTGCTCCAGGATGCGTGAAATCGTTCACATTCAAGCCGGCCAATGTGGCAACCAGATAGGAGCCAAGTTCTGGGAGGTAATATCCGACGAGCACGGAATCGATGCCACCGGGGCGTATTGCGGAGACAGCGATTTGCAGCTGGAGCGGATCAACGTGTACTACAACGAGGCTACCGGAGGAAAATACGTCCCACGTGCCGTGCTGGTCGATTTGGAACCTGGCACTATGGATTCGGTCCGAGCGGGACCGTTTGGACAGCTGTTCCGGCCGGATAATTTTGTGTTCGGTCAATCTGGCGCCGGCAACAATTGGGC
GGAACCATTCTGCTTCCATCTTCAAGCATCGGAAGAAGCATATTTTGAAGCCCAATTTTGGAACCGCTAGAAGTGCTCCAGGATGCGTGAAATCGTTCACATTCAAGCCGGCCAATGTGGCAACCAGATAGGAGCCAAGTT-----------------------------------------GGGCGTATTGCGGAGACAGCGATTTGCAGCTGGAGCGGATCAACGTGTACTACAACGAGGCTA------------------CACGT-------------------------------TG----------TAGCGGGACCGTTTGGACAGCTGTTCCGGCCGGATAATTTTGTGTTCGGTCAATCTGGCGCCGGCAACAATTGGGC	19	35	Deletion	0.06	-100	GTILLPSSSIGRSIF*	GTILLPSSSIGRSIF*	GGAACCATTCTGCTTCCATCTTCAAGCATCGGAAGAAGCATATTTTGAAGCCCAATTTTGGAACCGCTAGAAGTGCTCCAGGATGCGTGAAATCGTTCACATTCAAGCCGGCCAATGTGGCAACCAGATAGGAGCCAAGTT-----------------------------------------GGGCGTATTGCGGAGACAGCGATTTGCAGCTGGAGCGGATCAACGTGTACTACAACGAGGCTA------------------CACGT-------------------------------TG----------TAGCGGGACCGTTTGGACAGCTGTTCCGGCCGGATAATTTTGTGTTCGGTCAATCTGGCGCCGGCAACAATTGGGC	GGAACCATTCTGCTTCCATCTTCAAGCATCGGAAGAAGCATATTTTGAAGCCCAATTTTGGAACCGCTAGAAGTGCTCCAGGATGCGTGAAATCGTTCACATTCAAGCCGGCCAATGTGGCAACCAGATAGGAGCCAAGTTCTGGGAGGTAATATCCGACGAGCACGGAATCGATGCCACCGGGGCGTATTGCGGAGACAGCGATTTGCAGCTGGAGCGGATCAACGTGTACTACAACGAGGCTACCGGAGGAAAATACGTCCCACGTGCCGTGCTGGTCGATTTGGAACCTGGCACTATGGATTCGGTCCGAGCGGGACCGTTTGGACAGCTGTTCCGGCCGGATAATTTTGTGTTCGGTCAATCTGGCGCCGGCAACAATTGGGC
GGAACCATTCTGCTTCCATCTTCAAGCATCGGAAGAAGCATATTTTGAAGCCCAATTTTGGAACCGCTAGAAGTGCTCCAGGATGCGTGAAATCGTTCACATTCAAGCCGGCCAATGTGGCAACCAGATAGGAGCCAAGTTC----------------------------------------GGGCGTATTGCGGAGACAGCGATTTGCAGCTGGAGCGGATCAACGTGTACTACAA---------CGGAGGAAAATACGTCCCACGTGCCGTGCTGGTCGATTTGGAACCTGGCACTATGGATTCGGTCcCGAGCGGGACCGTTTGGACAGCTGTTCCGGCCGGATAATTTTGTGTTCGGTCAATCTGGCGCCGGCAACAATTGGGC	19	36	Insertion and Deletion	0.06	-48	GTILLPSSSIGRSIF*	GTILLPSSSIGRSIF*	GGAACCATTCTGCTTCCATCTTCAAGCATCGGAAGAAGCATATTTTGAAGCCCAATTTTGGAACCGCTAGAAGTGCTCCAGGATGCGTGAAATCGTTCACATTCAAGCCGGCCAATGTGGCAACCAGATAGGAGCCAAGTTC----------------------------------------GGGCGTATTGCGGAGACAGCGATTTGCAGCTGGAGCGGATCAACGTGTACTACAA---------CGGAGGAAAATACGTCCCACGTGCCGTGCTGGTCGATTTGGAACCTGGCACTATGGATTCGGTCCCGAGCGGGACCGTTTGGACAGCTGTTCCGGCCGGATAATTTTGTGTTCGGTCAATCTGGCGCCGGCAACAATTGGGC	GGAACCATTCTGCTTCCATCTTCAAGCATCGGAAGAAGCATATTTTGAAGCCCAATTTTGGAACCGCTAGAAGTGCTCCAGGATGCGTGAAATCGTTCACATTCAAGCCGGCCAATGTGGCAACCAGATAGGAGCCAAGTTCTGGGAGGTAATATCCGACGAGCACGGAATCGATGCCACCGGGGCGTATTGCGGAGACAGCGATTTGCAGCTGGAGCGGATCAACGTGTACTACAACGAGGCTACCGGAGGAAAATACGTCCCACGTGCCGTGCTGGTCGATTTGGAACCTGGCACTATGGATTCGGTCCGAGCGGGACCGTTTGGACAGCTGTTCCGGCCGGATAATTTTGTGTTCGGTCAATCTGGCGCCGGCAACAATTGGGC
GGAACCATTCTGCTTCCATCTTCAAGCATCGGAAGAAGCATATTTTGAAGCCCAATTTTGGAACCGCTAGAAGTGCTCCAGGATGCGTGAAATCGTTCACATTCAAGCCGGCCAATGTGGCAACCAGATAGGAGCCAAGTTC----------------------------------------GGGCGTATTGCGGAGACAGCGATTTGCAGCTGGAGCGGATCAACGTGTACTACAACGA-GCTAaaTAGGAGGAAAATACGTCCCACGTGCCGTGCTGGTCGATTTGGAACCTGGCACTATGGATTCGGTCCGAGCGGGACCGTTTGGACAGCTGTTCCGGCCGGATAATTTTGTGTTCGGTCAATCTGGCGCCGGCAACAATTGGGC	19	36	Insertion and Deletion	0.06	-39	GTILLPSSSIGRSIF*	GTILLPSSSIGRSIF*	GGAACCATTCTGCTTCCATCTTCAAGCATCGGAAGAAGCATATTTTGAAGCCCAATTTTGGAACCGCTAGAAGTGCTCCAGGATGCGTGAAATCGTTCACATTCAAGCCGGCCAATGTGGCAACCAGATAGGAGCCAAGTTC----------------------------------------GGGCGTATTGCGGAGACAGCGATTTGCAGCTGGAGCGGATCAACGTGTACTACAACGA-GCTAAATAGGAGGAAAATACGTCCCACGTGCCGTGCTGGTCGATTTGGAACCTGGCACTATGGATTCGGTCCGAGCGGGACCGTTTGGACAGCTGTTCCGGCCGGATAATTTTGTGTTCGGTCAATCTGGCGCCGGCAACAATTGGGC	GGAACCATTCTGCTTCCATCTTCAAGCATCGGAAGAAGCATATTTTGAAGCCCAATTTTGGAACCGCTAGAAGTGCTCCAGGATGCGTGAAATCGTTCACATTCAAGCCGGCCAATGTGGCAACCAGATAGGAGCCAAGTTCTGGGAGGTAATATCCGACGAGCACGGAATCGATGCCACCGGGGCGTATTGCGGAGACAGCGATTTGCAGCTGGAGCGGATCAACGTGTACTACAACGAGGCTACCGGAGGAAAATACGTCCCACGTGCCGTGCTGGTCGATTTGGAACCTGGCACTATGGATTCGGTCCGAGCGGGACCGTTTGGACAGCTGTTCCGGCCGGATAATTTTGTGTTCGGTCAATCTGGCGCCGGCAACAATTGGGC
GGAACCATTCTGCTTCCATCTTCAAGCATCGGAAGAAGCATATTTTGAAGCCCAATTTTGGAACCGCTAGAAGTGCTCCAGGATGCGTGAAATCGTTCACATTCAAGCCGGCCAATGTGGCAACCAGATAGGAGCCAAGTTCT-----------------------------------------GCGTATTGCGGAGACAGCGATTTGCAGCT---------------------------------CGGAGGAAAATACGTCCCACGTGCCGTGCTGGTCGATTTGGAACCTGGCACTATGGATTCGGTCCGAGCGGGACCGTTTGGACAGCTGTTCCGGCCGGATAATTTTGTGTTCGGTCAATCTGGCGCCGGCAACAATTGGGC	19	35	Deletion	0.06	-74	GTILLPSSSIGRSIF*	GTILLPSSSIGRSIF*	GGAACCATTCTGCTTCCATCTTCAAGCATCGGAAGAAGCATATTTTGAAGCCCAATTTTGGAACCGCTAGAAGTGCTCCAGGATGCGTGAAATCGTTCACATTCAAGCCGGCCAATGTGGCAACCAGATAGGAGCCAAGTTCT-----------------------------------------GCGTATTGCGGAGACAGCGATTTGCAGCT---------------------------------CGGAGGAAAATACGTCCCACGTGCCGTGCTGGTCGATTTGGAACCTGGCACTATGGATTCGGTCCGAGCGGGACCGTTTGGACAGCTGTTCCGGCCGGATAATTTTGTGTTCGGTCAATCTGGCGCCGGCAACAATTGGGC	GGAACCATTCTGCTTCCATCTTCAAGCATCGGAAGAAGCATATTTTGAAGCCCAATTTTGGAACCGCTAGAAGTGCTCCAGGATGCGTGAAATCGTTCACATTCAAGCCGGCCAATGTGGCAACCAGATAGGAGCCAAGTTCTGGGAGGTAATATCCGACGAGCACGGAATCGATGCCACCGGGGCGTATTGCGGAGACAGCGATTTGCAGCTGGAGCGGATCAACGTGTACTACAACGAGGCTACCGGAGGAAAATACGTCCCACGTGCCGTGCTGGTCGATTTGGAACCTGGCACTATGGATTCGGTCCGAGCGGGACCGTTTGGACAGCTGTTCCGGCCGGATAATTTTGTGTTCGGTCAATCTGGCGCCGGCAACAATTGGGC
GGAACCATTCTGCTTCCATCTTCAAGCATCGGAAGAAGCATATTTTGAAGCCCAATTTTGGAACCGCTAGAAGTGCTCCAGGATGCGTGAAATCGTTCAC------GCCCG-------------------------------------------TCC---------------------------GCGTATTGCGGAGACAGCGATTTGCAGCTGGAGCGGATCAACGTGTACTACAA---------CGGAGGAAAATACGTCCCACGTGCCGTGCTGGTCGATTTGGAACCTGGCACTATG----------GAGCGGGACCGTTTGGACAGCTGTTCCGGCCGGATAATTTTGTGTTCGGTCAATCTGGCGCCGGCAACAATTGGGC	18	35	Deletion	0.06	-95	GTILLPSSSIGRSIF*	GTILLPSSSIGRSIF*	GGAACCATTCTGCTTCCATCTTCAAGCATCGGAAGAAGCATATTTTGAAGCCCAATTTTGGAACCGCTAGAAGTGCTCCAGGATGCGTGAAATCGTTCAC------GCCCG-------------------------------------------TCC---------------------------GCGTATTGCGGAGACAGCGATTTGCAGCTGGAGCGGATCAACGTGTACTACAA---------CGGAGGAAAATACGTCCCACGTGCCGTGCTGGTCGATTTGGAACCTGGCACTATG----------GAGCGGGACCGTTTGGACAGCTGTTCCGGCCGGATAATTTTGTGTTCGGTCAATCTGGCGCCGGCAACAATTGGGC	GGAACCATTCTGCTTCCATCTTCAAGCATCGGAAGAAGCATATTTTGAAGCCCAATTTTGGAACCGCTAGAAGTGCTCCAGGATGCGTGAAATCGTTCACATTCAAGCCGGCCAATGTGGCAACCAGATAGGAGCCAAGTTCTGGGAGGTAATATCCGACGAGCACGGAATCGATGCCACCGGGGCGTATTGCGGAGACAGCGATTTGCAGCTGGAGCGGATCAACGTGTACTACAACGAGGCTACCGGAGGAAAATACGTCCCACGTGCCGTGCTGGTCGATTTGGAACCTGGCACTATGGATTCGGTCCGAGCGGGACCGTTTGGACAGCTGTTCCGGCCGGATAATTTTGTGTTCGGTCAATCTGGCGCCGGCAACAATTGGGC
GGAACCATTCTGCTTCCATCTTCAAGCATCGGAAGAAGCATATTTTGAAGCCCAATTTTGGAACCGCTAGAAGTGCTCCAGGATGCGTGAAATCGTTCACATTCAAGCCGGCCA-----------------------------------------------------------------------------GCGGAGACAGCGATTTGCAGCTGGAGCGGATCAACGTGTACTACAACGAGGCT--------AAAATACGTCCCACGTGCCGTGCTGGTCGATTTGGAACCTGGCACTATGGATT---------CGGGACCGTTTGGACAGCTGTTCCGGCCGGATAATTTTGTGTTCGGTCAATCTGGCGCCGGCAACAATTGGGC	18	35	Deletion	0.06	-94	GTILLPSSSIGRSIF*	GTILLPSSSIGRSIF*	GGAACCATTCTGCTTCCATCTTCAAGCATCGGAAGAAGCATATTTTGAAGCCCAATTTTGGAACCGCTAGAAGTGCTCCAGGATGCGTGAAATCGTTCACATTCAAGCCGGCCA-----------------------------------------------------------------------------GCGGAGACAGCGATTTGCAGCTGGAGCGGATCAACGTGTACTACAACGAGGCT--------AAAATACGTCCCACGTGCCGTGCTGGTCGATTTGGAACCTGGCACTATGGATT---------CGGGACCGTTTGGACAGCTGTTCCGGCCGGATAATTTTGTGTTCGGTCAATCTGGCGCCGGCAACAATTGGGC	GGAACCATTCTGCTTCCATCTTCAAGCATCGGAAGAAGCATATTTTGAAGCCCAATTTTGGAACCGCTAGAAGTGCTCCAGGATGCGTGAAATCGTTCACATTCAAGCCGGCCAATGTGGCAACCAGATAGGAGCCAAGTTCTGGGAGGTAATATCCGACGAGCACGGAATCGATGCCACCGGGGCGTATTGCGGAGACAGCGATTTGCAGCTGGAGCGGATCAACGTGTACTACAACGAGGCTACCGGAGGAAAATACGTCCCACGTGCCGTGCTGGTCGATTTGGAACCTGGCACTATGGATTCGGTCCGAGCGGGACCGTTTGGACAGCTGTTCCGGCCGGATAATTTTGTGTTCGGTCAATCTGGCGCCGGCAACAATTGGGC
GGAACCATTCTGCTTCCATCTTCAAGCATCGGAAGAAGCATATTTTGAAGCCCAATTTTGGAACCGCTAGAAGTGCTCCAGGATGCGTGAAATCGTTCACATTCAAGCCGGCCAATGTGGCAACCAGATA-------------GGGAGGTAATATCCGACGAGCACGGAATCGATGCCA----GGCGTATTGCGGAGACAGCGATTTGCAGCTGGAGCGGATCAACGTGTACTACAACGAGGCTA-----------------------------------------------------------------CGAGCGGGACCGTTTGGACAGCTGTTCCGGCCGGATAATTTTGTGTTCGGTCAATCTGGCGCCGGCAACAATTGGGC	18	35	Deletion	0.06	-82	GTILLPSSSIGRSIF*	GTILLPSSSIGRSIF*	GGAACCATTCTGCTTCCATCTTCAAGCATCGGAAGAAGCATATTTTGAAGCCCAATTTTGGAACCGCTAGAAGTGCTCCAGGATGCGTGAAATCGTTCACATTCAAGCCGGCCAATGTGGCAACCAGATA-------------GGGAGGTAATATCCGACGAGCACGGAATCGATGCCA----GGCGTATTGCGGAGACAGCGATTTGCAGCTGGAGCGGATCAACGTGTACTACAACGAGGCTA-----------------------------------------------------------------CGAGCGGGACCGTTTGGACAGCTGTTCCGGCCGGATAATTTTGTGTTCGGTCAATCTGGCGCCGGCAACAATTGGGC	GGAACCATTCTGCTTCCATCTTCAAGCATCGGAAGAAGCATATTTTGAAGCCCAATTTTGGAACCGCTAGAAGTGCTCCAGGATGCGTGAAATCGTTCACATTCAAGCCGGCCAATGTGGCAACCAGATAGGAGCCAAGTTCTGGGAGGTAATATCCGACGAGCACGGAATCGATGCCACCGGGGCGTATTGCGGAGACAGCGATTTGCAGCTGGAGCGGATCAACGTGTACTACAACGAGGCTACCGGAGGAAAATACGTCCCACGTGCCGTGCTGGTCGATTTGGAACCTGGCACTATGGATTCGGTCCGAGCGGGACCGTTTGGACAGCTGTTCCGGCCGGATAATTTTGTGTTCGGTCAATCTGGCGCCGGCAACAATTGGGC
GGAACCATTCTGCTTCCATCTTCAAGCATCGGAAGAAGCATATTTTGAAGCCCAATTTTGGAACCGCTAGAAGTGCTCCAGGATGCGTGAAATCGTTCACATTCAAGCCGGCCAATGTGGCAACCAGATAGGAG-------CTGGGAGGTAATATCCGACGAGCACGGAATCGATGCCAC--------------------GCGATTTGCAGCTGGAGCGGATCAACGTGTACTACAACGAGGCTAaaACGGAGGAAAATACGTCCCACGTGCCGTGCTGGTCGATTTGGAACCTGGCACT------------CGAGCGGGACCGTTTGGACAGCTGTTCCGGCCGGATAATTTTGTGTTCGGTCAATCTGGCGCCGGCAACAATTGGGC	18	36	Insertion and Deletion	0.06	-37	GTILLPSSSIGRSIF*	GTILLPSSSIGRSIF*	GGAACCATTCTGCTTCCATCTTCAAGCATCGGAAGAAGCATATTTTGAAGCCCAATTTTGGAACCGCTAGAAGTGCTCCAGGATGCGTGAAATCGTTCACATTCAAGCCGGCCAATGTGGCAACCAGATAGGAG-------CTGGGAGGTAATATCCGACGAGCACGGAATCGATGCCAC--------------------GCGATTTGCAGCTGGAGCGGATCAACGTGTACTACAACGAGGCTAAAACGGAGGAAAATACGTCCCACGTGCCGTGCTGGTCGATTTGGAACCTGGCACT------------CGAGCGGGACCGTTTGGACAGCTGTTCCGGCCGGATAATTTTGTGTTCGGTCAATCTGGCGCCGGCAACAATTGGGC	GGAACCATTCTGCTTCCATCTTCAAGCATCGGAAGAAGCATATTTTGAAGCCCAATTTTGGAACCGCTAGAAGTGCTCCAGGATGCGTGAAATCGTTCACATTCAAGCCGGCCAATGTGGCAACCAGATAGGAGCCAAGTTCTGGGAGGTAATATCCGACGAGCACGGAATCGATGCCACCGGGGCGTATTGCGGAGACAGCGATTTGCAGCTGGAGCGGATCAACGTGTACTACAACGAGGCTACCGGAGGAAAATACGTCCCACGTGCCGTGCTGGTCGATTTGGAACCTGGCACTATGGATTCGGTCCGAGCGGGACCGTTTGGACAGCTGTTCCGGCCGGATAATTTTGTGTTCGGTCAATCTGGCGCCGGCAACAATTGGGC
GGAACCATTCTGCTTCCATCTTCAAGCATCGGAAGAAGCATATTTTGAAGCCCAATTTTGGAACCGCTAGAAGTGCTCCAGGATGCGTGAAATCGTTCACATTCAAGCCGGCCAATGTGGCAACCAGATAGGAGC------------------------------------------------GGCGTATTGCGGAGACAGCGATTTGCAGCTGGAGCGGATCAACGTGTACTACAACGAGGCTACccttactgttcCGGAGGAAAATACGTCCCACGTGCCGTGCTGGTCGATTTGGAACCTGGCACTATGGATTCGGTCCGAGCGGGACCGTTTGGACAGCTGTTCCGGCCGGATAATTTTGTGTTCGGTCAATCTGGCGCCGGCAACAATTGGGC	18	36	Insertion and Deletion	0.06	-37	GTILLPSSSIGRSIF*	GTILLPSSSIGRSIF*	GGAACCATTCTGCTTCCATCTTCAAGCATCGGAAGAAGCATATTTTGAAGCCCAATTTTGGAACCGCTAGAAGTGCTCCAGGATGCGTGAAATCGTTCACATTCAAGCCGGCCAATGTGGCAACCAGATAGGAGC------------------------------------------------GGCGTATTGCGGAGACAGCGATTTGCAGCTGGAGCGGATCAACGTGTACTACAACGAGGCTACCCTTACTGTTCCGGAGGAAAATACGTCCCACGTGCCGTGCTGGTCGATTTGGAACCTGGCACTATGGATTCGGTCCGAGCGGGACCGTTTGGACAGCTGTTCCGGCCGGATAATTTTGTGTTCGGTCAATCTGGCGCCGGCAACAATTGGGC	GGAACCATTCTGCTTCCATCTTCAAGCATCGGAAGAAGCATATTTTGAAGCCCAATTTTGGAACCGCTAGAAGTGCTCCAGGATGCGTGAAATCGTTCACATTCAAGCCGGCCAATGTGGCAACCAGATAGGAGCCAAGTTCTGGGAGGTAATATCCGACGAGCACGGAATCGATGCCACCGGGGCGTATTGCGGAGACAGCGATTTGCAGCTGGAGCGGATCAACGTGTACTACAACGAGGCTACCGGAGGAAAATACGTCCCACGTGCCGTGCTGGTCGATTTGGAACCTGGCACTATGGATTCGGTCCGAGCGGGACCGTTTGGACAGCTGTTCCGGCCGGATAATTTTGTGTTCGGTCAATCTGGCGCCGGCAACAATTGGGC
GGAACCATTCTGCTTCCATCTTCAAGCATCGGAAGAAGCATATTTTGAAGCCCAATTTTGGAACCGCTAGAAGTGCTCCAGGATGCGTGAAATCGTTCACATTCAAGCCGGCCAATGTGGCAACCAGATAGGAGCCAA------------------------------------------------GTATTGCGGAGACAGCGATTTGCAGCT--------------------------------CCGGAGGAAAATACGTCCCACGTGCCGTGCTGGTCGATTTGGAACCTGGCACTATGGATTCGGTCCGAGCGGGACCGTTTGGACAGCTGTTCCGGCCGGATAATTTTGTGTTCGGTCAATCTGGCGCCGGCAACAATTGGGC	18	36	Deletion	0.06	-80	GTILLPSSSIGRSIF*	GTILLPSSSIGRSIF*	GGAACCATTCTGCTTCCATCTTCAAGCATCGGAAGAAGCATATTTTGAAGCCCAATTTTGGAACCGCTAGAAGTGCTCCAGGATGCGTGAAATCGTTCACATTCAAGCCGGCCAATGTGGCAACCAGATAGGAGCCAA------------------------------------------------GTATTGCGGAGACAGCGATTTGCAGCT--------------------------------CCGGAGGAAAATACGTCCCACGTGCCGTGCTGGTCGATTTGGAACCTGGCACTATGGATTCGGTCCGAGCGGGACCGTTTGGACAGCTGTTCCGGCCGGATAATTTTGTGTTCGGTCAATCTGGCGCCGGCAACAATTGGGC	GGAACCATTCTGCTTCCATCTTCAAGCATCGGAAGAAGCATATTTTGAAGCCCAATTTTGGAACCGCTAGAAGTGCTCCAGGATGCGTGAAATCGTTCACATTCAAGCCGGCCAATGTGGCAACCAGATAGGAGCCAAGTTCTGGGAGGTAATATCCGACGAGCACGGAATCGATGCCACCGGGGCGTATTGCGGAGACAGCGATTTGCAGCTGGAGCGGATCAACGTGTACTACAACGAGGCTACCGGAGGAAAATACGTCCCACGTGCCGTGCTGGTCGATTTGGAACCTGGCACTATGGATTCGGTCCGAGCGGGACCGTTTGGACAGCTGTTCCGGCCGGATAATTTTGTGTTCGGTCAATCTGGCGCCGGCAACAATTGGGC
GGAACCATTCTGCTTCCATCTTCAAGCATCGGAAGAAGCATATTTTGAAGCCCAATTTTGGAACCGCTAGAAGTGCTCCAGGATGCGTGAAATCGTTCACATTCAAGCCGGCCAATGTGGCAACCAGATAGGAGCCAA------------------------------------------------GTATTGCGGAGACAGCGATTTGCAGCTGGAG-----------------------------CGGAGGAAAATACGTCCCACGTGCCGTGCTGGTCGATTTGGAACCTGGCACTATG----------GAGCGGGACCGTTTGGACAGCTGTTCCGGCCGGATAATTTTGTGTTCGGTCAATCTGGCGCCGGCAACAATTGGGC	18	36	Deletion	0.06	-87	GTILLPSSSIGRSIF*	GTILLPSSSIGRSIF*	GGAACCATTCTGCTTCCATCTTCAAGCATCGGAAGAAGCATATTTTGAAGCCCAATTTTGGAACCGCTAGAAGTGCTCCAGGATGCGTGAAATCGTTCACATTCAAGCCGGCCAATGTGGCAACCAGATAGGAGCCAA------------------------------------------------GTATTGCGGAGACAGCGATTTGCAGCTGGAG-----------------------------CGGAGGAAAATACGTCCCACGTGCCGTGCTGGTCGATTTGGAACCTGGCACTATG----------GAGCGGGACCGTTTGGACAGCTGTTCCGGCCGGATAATTTTGTGTTCGGTCAATCTGGCGCCGGCAACAATTGGGC	GGAACCATTCTGCTTCCATCTTCAAGCATCGGAAGAAGCATATTTTGAAGCCCAATTTTGGAACCGCTAGAAGTGCTCCAGGATGCGTGAAATCGTTCACATTCAAGCCGGCCAATGTGGCAACCAGATAGGAGCCAAGTTCTGGGAGGTAATATCCGACGAGCACGGAATCGATGCCACCGGGGCGTATTGCGGAGACAGCGATTTGCAGCTGGAGCGGATCAACGTGTACTACAACGAGGCTACCGGAGGAAAATACGTCCCACGTGCCGTGCTGGTCGATTTGGAACCTGGCACTATGGATTCGGTCCGAGCGGGACCGTTTGGACAGCTGTTCCGGCCGGATAATTTTGTGTTCGGTCAATCTGGCGCCGGCAACAATTGGGC
GGAACCATTCTGCTTCCATCTTCAAGCATCGGAAGAAGCATATTTTGAAGCCCAATTTTGGAACCGCTAGAAGTGCTCCAGGATGCGTGAAATCGTTCACATTCAAGCCGGCCAATGTGGCAACCAGATAGGAGCCAA------------------------------------------------GTATTGCGGAGACAGCGATTTGCAGCTGGAGCGGATCAACGTGTACTACAACGTG---------GGAAAATACGTCCCACGTGCCGTGCTGGTCGATTTGGAACC--------TGGATTCGGTCCGAGCGGGACCGTTTGGACAGCTGTTCCGGCCGGATAATTTTGTGTTCGGTCAATCTGGCGCCGGCAACAATTGGGC	18	36	Deletion	0.06	-65	GTILLPSSSIGRSIF*	GTILLPSSSIGRSIF*	GGAACCATTCTGCTTCCATCTTCAAGCATCGGAAGAAGCATATTTTGAAGCCCAATTTTGGAACCGCTAGAAGTGCTCCAGGATGCGTGAAATCGTTCACATTCAAGCCGGCCAATGTGGCAACCAGATAGGAGCCAA------------------------------------------------GTATTGCGGAGACAGCGATTTGCAGCTGGAGCGGATCAACGTGTACTACAACGTG---------GGAAAATACGTCCCACGTGCCGTGCTGGTCGATTTGGAACC--------TGGATTCGGTCCGAGCGGGACCGTTTGGACAGCTGTTCCGGCCGGATAATTTTGTGTTCGGTCAATCTGGCGCCGGCAACAATTGGGC	GGAACCATTCTGCTTCCATCTTCAAGCATCGGAAGAAGCATATTTTGAAGCCCAATTTTGGAACCGCTAGAAGTGCTCCAGGATGCGTGAAATCGTTCACATTCAAGCCGGCCAATGTGGCAACCAGATAGGAGCCAAGTTCTGGGAGGTAATATCCGACGAGCACGGAATCGATGCCACCGGGGCGTATTGCGGAGACAGCGATTTGCAGCTGGAGCGGATCAACGTGTACTACAACGAGGCTACCGGAGGAAAATACGTCCCACGTGCCGTGCTGGTCGATTTGGAACCTGGCACTATGGATTCGGTCCGAGCGGGACCGTTTGGACAGCTGTTCCGGCCGGATAATTTTGTGTTCGGTCAATCTGGCGCCGGCAACAATTGGGC
GGAACCATTCTGCTTCCATCTTCAAGCATCGGAAGAAGCATATTTTGAAGCCCAATTTTGGAACCGCTAGAAGTGCTCCAGGATGCGTGAAATCGTTCACATTCAAGCCGGCCAATGTGGCAACCAGATAGGAGCCAAGTT--------------------------------------------CGTATTGCGGAGACAGCGATTTGCAGCTGGAGCGGATCAACGTGTACTACAACGAGGCT----------AATACGTCCCACGTGCCGTGCTGGTCGATTTGGAACCTGGCACTATGGAT----TCCGAGCGGGACCGTTTGGACAGCTGTTCCGGCCGGATAATTTTGTGTTCGGTCAATCTGGCGCCGGCAACAATTGGGC	18	36	Deletion	0.06	-58	GTILLPSSSIGRSIF*	GTILLPSSSIGRSIF*	GGAACCATTCTGCTTCCATCTTCAAGCATCGGAAGAAGCATATTTTGAAGCCCAATTTTGGAACCGCTAGAAGTGCTCCAGGATGCGTGAAATCGTTCACATTCAAGCCGGCCAATGTGGCAACCAGATAGGAGCCAAGTT--------------------------------------------CGTATTGCGGAGACAGCGATTTGCAGCTGGAGCGGATCAACGTGTACTACAACGAGGCT----------AATACGTCCCACGTGCCGTGCTGGTCGATTTGGAACCTGGCACTATGGAT----TCCGAGCGGGACCGTTTGGACAGCTGTTCCGGCCGGATAATTTTGTGTTCGGTCAATCTGGCGCCGGCAACAATTGGGC	GGAACCATTCTGCTTCCATCTTCAAGCATCGGAAGAAGCATATTTTGAAGCCCAATTTTGGAACCGCTAGAAGTGCTCCAGGATGCGTGAAATCGTTCACATTCAAGCCGGCCAATGTGGCAACCAGATAGGAGCCAAGTTCTGGGAGGTAATATCCGACGAGCACGGAATCGATGCCACCGGGGCGTATTGCGGAGACAGCGATTTGCAGCTGGAGCGGATCAACGTGTACTACAACGAGGCTACCGGAGGAAAATACGTCCCACGTGCCGTGCTGGTCGATTTGGAACCTGGCACTATGGATTCGGTCCGAGCGGGACCGTTTGGACAGCTGTTCCGGCCGGATAATTTTGTGTTCGGTCAATCTGGCGCCGGCAACAATTGGGC
GGAACCATTCTGCTTCCATCTTCAAGCATCGGAAGAAGCATATTTTGAAGCCCAATTTTGGAACCGCTAGAAGTGCTCCAGGATGCGTGAAATCGTTCACATTCAAGCCGGCCAATGTGGCAACCAGATAGGAGCCAAGTTC--------------------------------------------------CGGAGACAGCGATTTGCAGCTGGAGCGGATCAACGTGTACTACAACGAGGCTACcCGGAGGAAAATACGTCCCACGTGCCGTGCTGGTCGATTTGGAACCTGGCACTATGGATTCGGT----GCGGGACCGTTTGGACAGCTGTTCCGGCCGGATAATTTTGTGTTCGGTCAATCTGGCGCCGGCAACAATTGGGC	18	36	Insertion and Deletion	0.06	-53	GTILLPSSSIGRSIF*	GTILLPSSSIGRSIF*	GGAACCATTCTGCTTCCATCTTCAAGCATCGGAAGAAGCATATTTTGAAGCCCAATTTTGGAACCGCTAGAAGTGCTCCAGGATGCGTGAAATCGTTCACATTCAAGCCGGCCAATGTGGCAACCAGATAGGAGCCAAGTTC--------------------------------------------------CGGAGACAGCGATTTGCAGCTGGAGCGGATCAACGTGTACTACAACGAGGCTACCCGGAGGAAAATACGTCCCACGTGCCGTGCTGGTCGATTTGGAACCTGGCACTATGGATTCGGT----GCGGGACCGTTTGGACAGCTGTTCCGGCCGGATAATTTTGTGTTCGGTCAATCTGGCGCCGGCAACAATTGGGC	GGAACCATTCTGCTTCCATCTTCAAGCATCGGAAGAAGCATATTTTGAAGCCCAATTTTGGAACCGCTAGAAGTGCTCCAGGATGCGTGAAATCGTTCACATTCAAGCCGGCCAATGTGGCAACCAGATAGGAGCCAAGTTCTGGGAGGTAATATCCGACGAGCACGGAATCGATGCCACCGGGGCGTATTGCGGAGACAGCGATTTGCAGCTGGAGCGGATCAACGTGTACTACAACGAGGCTACCGGAGGAAAATACGTCCCACGTGCCGTGCTGGTCGATTTGGAACCTGGCACTATGGATTCGGTCCGAGCGGGACCGTTTGGACAGCTGTTCCGGCCGGATAATTTTGTGTTCGGTCAATCTGGCGCCGGCAACAATTGGGC
GGAACCATTCTGCTTCCATCTTCAAGCATCGGAAGAAGCATATTTTGAAGCCCAATTTTGGAACCGCTAGAAGTGCTCCAGGATGCGTGAAATCGTTCACATTCAAGCCGGCCAATGTGGCAACCAGATAGGAGCCAAGTTC-----------------------------------------------TTGCGGAGACAGCGATTTGCAGCTGGAGCGGATCAACGTGTACTACAACGA-------GGAGGAAAATACGTCCCACGTGCCGTGCTGGTCGATTTGGAACCTGGCACTATGGATTCGGTCCTggtAGCGGGACCGTTTGGACAGCTGTTCCGGCCGGATAATTTTGTGTTCGGTCAATCTGGCGCCGGCAACAATTGGGC	18	36	Insertion and Deletion	0.06	-51	GTILLPSSSIGRSIF*	GTILLPSSSIGRSIF*	GGAACCATTCTGCTTCCATCTTCAAGCATCGGAAGAAGCATATTTTGAAGCCCAATTTTGGAACCGCTAGAAGTGCTCCAGGATGCGTGAAATCGTTCACATTCAAGCCGGCCAATGTGGCAACCAGATAGGAGCCAAGTTC-----------------------------------------------TTGCGGAGACAGCGATTTGCAGCTGGAGCGGATCAACGTGTACTACAACGA-------GGAGGAAAATACGTCCCACGTGCCGTGCTGGTCGATTTGGAACCTGGCACTATGGATTCGGTCCTGGTAGCGGGACCGTTTGGACAGCTGTTCCGGCCGGATAATTTTGTGTTCGGTCAATCTGGCGCCGGCAACAATTGGGC	GGAACCATTCTGCTTCCATCTTCAAGCATCGGAAGAAGCATATTTTGAAGCCCAATTTTGGAACCGCTAGAAGTGCTCCAGGATGCGTGAAATCGTTCACATTCAAGCCGGCCAATGTGGCAACCAGATAGGAGCCAAGTTCTGGGAGGTAATATCCGACGAGCACGGAATCGATGCCACCGGGGCGTATTGCGGAGACAGCGATTTGCAGCTGGAGCGGATCAACGTGTACTACAACGAGGCTACCGGAGGAAAATACGTCCCACGTGCCGTGCTGGTCGATTTGGAACCTGGCACTATGGATTCGGTCCGAGCGGGACCGTTTGGACAGCTGTTCCGGCCGGATAATTTTGTGTTCGGTCAATCTGGCGCCGGCAACAATTGGGC
GGAACCATTCTGCTTCCATCTTCAAGCATCGGAAGAAGCATATTTTGAAGCCCAATTTTGGAACCGCTAGAAGTGCTCCAGGATGCGTGAAATCGTTCACATTCAAGCCGGCCAATGTGGCAACCAGATAGGAGCCAAGTTCT---------------------------------------GGGCGTATTGCGGAGACAGCGATTTGCAGCTGGAGCGGATCAACGTGTACTACAACGAGGCTAC-----GAAAATACGTCCCACGTGCCGTGCTGGTCGATTTGGAACCTGGCACTATGGATTCG----GAGCGGGACCGTTTGGACAGCTGTTCCGGCCGGATAATTTTGTGTTCGGTCAATCTGGCGCCGGCAACAATTGGGC	18	36	Deletion	0.06	-48	GTILLPSSSIGRSIF*	GTILLPSSSIGRSIF*	GGAACCATTCTGCTTCCATCTTCAAGCATCGGAAGAAGCATATTTTGAAGCCCAATTTTGGAACCGCTAGAAGTGCTCCAGGATGCGTGAAATCGTTCACATTCAAGCCGGCCAATGTGGCAACCAGATAGGAGCCAAGTTCT---------------------------------------GGGCGTATTGCGGAGACAGCGATTTGCAGCTGGAGCGGATCAACGTGTACTACAACGAGGCTAC-----GAAAATACGTCCCACGTGCCGTGCTGGTCGATTTGGAACCTGGCACTATGGATTCG----GAGCGGGACCGTTTGGACAGCTGTTCCGGCCGGATAATTTTGTGTTCGGTCAATCTGGCGCCGGCAACAATTGGGC	GGAACCATTCTGCTTCCATCTTCAAGCATCGGAAGAAGCATATTTTGAAGCCCAATTTTGGAACCGCTAGAAGTGCTCCAGGATGCGTGAAATCGTTCACATTCAAGCCGGCCAATGTGGCAACCAGATAGGAGCCAAGTTCTGGGAGGTAATATCCGACGAGCACGGAATCGATGCCACCGGGGCGTATTGCGGAGACAGCGATTTGCAGCTGGAGCGGATCAACGTGTACTACAACGAGGCTACCGGAGGAAAATACGTCCCACGTGCCGTGCTGGTCGATTTGGAACCTGGCACTATGGATTCGGTCCGAGCGGGACCGTTTGGACAGCTGTTCCGGCCGGATAATTTTGTGTTCGGTCAATCTGGCGCCGGCAACAATTGGGC
GGAACCATTCTGCTTCCATCTTCAAGCATCGGAAGAAGCATATTTTGAAGCCCAATTTTGGAACCGCTAGAAGTGCTCCAGGATGCGTGAAATCGTTCACATTCAAGCCGGCCAATGTGGCAACCAGATAGGAGCCAAGTTCT-----------------------------------AC-----------GCGGAGACAGCGATTTGCAGCTGGAGCGGATCAACGTGT---------------CCGGAGGAAAATACGTCCCACGTGCCGTGCTGGTCGATTTGGAACCTGGCACTATGGATTCGGTCCGAGCGGGACCGTTTGGACAGCTGTTCCGGCCGGATAATTTTGTGTTCGGTCAATCTGGCGCCGGCAACAATTGGGC	18	36	Deletion	0.06	-61	GTILLPSSSIGRSIF*	GTILLPSSSIGRSIF*	GGAACCATTCTGCTTCCATCTTCAAGCATCGGAAGAAGCATATTTTGAAGCCCAATTTTGGAACCGCTAGAAGTGCTCCAGGATGCGTGAAATCGTTCACATTCAAGCCGGCCAATGTGGCAACCAGATAGGAGCCAAGTTCT-----------------------------------AC-----------GCGGAGACAGCGATTTGCAGCTGGAGCGGATCAACGTGT---------------CCGGAGGAAAATACGTCCCACGTGCCGTGCTGGTCGATTTGGAACCTGGCACTATGGATTCGGTCCGAGCGGGACCGTTTGGACAGCTGTTCCGGCCGGATAATTTTGTGTTCGGTCAATCTGGCGCCGGCAACAATTGGGC	GGAACCATTCTGCTTCCATCTTCAAGCATCGGAAGAAGCATATTTTGAAGCCCAATTTTGGAACCGCTAGAAGTGCTCCAGGATGCGTGAAATCGTTCACATTCAAGCCGGCCAATGTGGCAACCAGATAGGAGCCAAGTTCTGGGAGGTAATATCCGACGAGCACGGAATCGATGCCACCGGGGCGTATTGCGGAGACAGCGATTTGCAGCTGGAGCGGATCAACGTGTACTACAACGAGGCTACCGGAGGAAAATACGTCCCACGTGCCGTGCTGGTCGATTTGGAACCTGGCACTATGGATTCGGTCCGAGCGGGACCGTTTGGACAGCTGTTCCGGCCGGATAATTTTGTGTTCGGTCAATCTGGCGCCGGCAACAATTGGGC
GGAACCATTCTGCTTCCATCTTCAAGCATCGGAAGAAGCATATTTTGAAGCCCAATTTTGGAACCGCTAGAAGTGCTCCAGGATGCGTGAAATCGTTCACATTCAAGCCGGCCAATGTGGCAACCAGATAGGAGCCAAGTTCTtGGGAGGTAATATCCGACGAGCACGGAAT------------------------------CGATTTGCAGCTGGAGCGGATCAACGTGTACTACAACGAGGCTAC------------------------------------------------------------------AGCGGGACCGTTTGGACAGCTGTTCCGGCCGGATAATTTTGTGTTCGGTCAATCTGGCGCCGGCAACAATTGGGC	18	35	Insertion and Deletion	0.06	-95	GTILLPSSSIGRSIF*	GTILLPSSSIGRSIF*	GGAACCATTCTGCTTCCATCTTCAAGCATCGGAAGAAGCATATTTTGAAGCCCAATTTTGGAACCGCTAGAAGTGCTCCAGGATGCGTGAAATCGTTCACATTCAAGCCGGCCAATGTGGCAACCAGATAGGAGCCAAGTTCTTGGGAGGTAATATCCGACGAGCACGGAAT------------------------------CGATTTGCAGCTGGAGCGGATCAACGTGTACTACAACGAGGCTAC------------------------------------------------------------------AGCGGGACCGTTTGGACAGCTGTTCCGGCCGGATAATTTTGTGTTCGGTCAATCTGGCGCCGGCAACAATTGGGC	GGAACCATTCTGCTTCCATCTTCAAGCATCGGAAGAAGCATATTTTGAAGCCCAATTTTGGAACCGCTAGAAGTGCTCCAGGATGCGTGAAATCGTTCACATTCAAGCCGGCCAATGTGGCAACCAGATAGGAGCCAAGTTCTGGGAGGTAATATCCGACGAGCACGGAATCGATGCCACCGGGGCGTATTGCGGAGACAGCGATTTGCAGCTGGAGCGGATCAACGTGTACTACAACGAGGCTACCGGAGGAAAATACGTCCCACGTGCCGTGCTGGTCGATTTGGAACCTGGCACTATGGATTCGGTCCGAGCGGGACCGTTTGGACAGCTGTTCCGGCCGGATAATTTTGTGTTCGGTCAATCTGGCGCCGGCAACAATTGGGC
GGAACCATTCTGCTTCCATCTTCAAGCATCGGAAGAAGCATATTTTGAAGCCCAATTTTGGAACCGCTAGAAGTGCTCCAGGATGCGTGAAATCGTTCACTaCT---------------------------------------TGGGAGGTAATATCCGACGAGCACGGAATCGATGCCAC---GTattgcgtattgcgtattgcgtattgCGTATTGCGGAGACAGCGATTTGCAGCTGGAGCGGATCAACGTGTACTACAACGAGGCT----GTGGAAAATACGTCCCACGTGCCGTGCTGGTCGATTTGGAAC-------------------CCGAGCGGGACCGTTTGGACAGCTGTTCCGGCCGGATAATTTTGTGTTCGGTCAATCTGGCGCC…	18	36	Insertion and Deletion	0.06	-39	GTILLPSSSIGRSIF*	GTILLPSSSIGRSIF*	GGAACCATTCTGCTTCCATCTTCAAGCATCGGAAGAAGCATATTTTGAAGCCCAATTTTGGAACCGCTAGAAGTGCTCCAGGATGCGTGAAATCGTTCACTACT---------------------------------------TGGGAGGTAATATCCGACGAGCACGGAATCGATGCCAC---GTATTGCGTATTGCGTATTGCGTATTGCGTATTGCGGAGACAGCGATTTGCAGCTGGAGCGGATCAACGTGTACTACAACGAGGCT----GTGGAAAATACGTCCCACGTGCCGTGCTGGTCGATTTGGAAC-------------------CCGAGCGGGACCGTTTGGACAGCTGTTCCGGCCGGATAATTTTGTGTTCGGTCAATCTGGCGCC…	GGAACCATTCTGCTTCCATCTTCAAGCATCGGAAGAAGCATATTTTGAAGCCCAATTTTGGAACCGCTAGAAGTGCTCCAGGATGCGTGAAATCGTTCACATTCAAGCCGGCCAATGTGGCAACCAGATAGGAGCCAAGTTCTGGGAGGTAATATCCGACGAGCACGGAATCGATGCCACCGGGGCGTATTGCGGAGACAGCGATTTGCAGCTGGAGCGGATCAACGTGTACTACAACGAGGCTACCGGAGGAAAATACGTCCCACGTGCCGTGCTGGTCGATTTGGAACCTGGCACTATGGATTCGGTCCGAGCGGGACCGTTTGGACAGCTGTTCCGGCCGGATAATTTTGTGTTCGGTCAATCTGGCGCCGGCAACAATTGGGC
GGAACCATTCTGCTTCCATCTTCAAGCATCGGAAGAAGCATATTTTGAAGCCCAATTTTGGAACCGCTAGAAGTGCTCCAGGATGCGTGAAATC------------------------------------------------------GTAATATCCGACGAGCACGGAATCGATGCCATCGAtgGGCGTATTGCGGAGACAGCGATTTGCAGCTGGAGCGGATCAACGTGTACTACAACGAG-----CGGAGGAAAATACGTCCCACGTGCCGTGCTGGTCGATTTGGAACCTGGCACTATGGATTCGGT---AGCGGGACCGTTTGGACGGCTGTTCCGGCCGGATAATTTTGTGTTCGGTCAATCTGGCGCCGGCAACAATTGGGC	17	36	Insertion and Deletion	0.06	-60	GTILLPSSSIGRSIF*	GTILLPSSSIGRSIF*	GGAACCATTCTGCTTCCATCTTCAAGCATCGGAAGAAGCATATTTTGAAGCCCAATTTTGGAACCGCTAGAAGTGCTCCAGGATGCGTGAAATC------------------------------------------------------GTAATATCCGACGAGCACGGAATCGATGCCATCGATGGGCGTATTGCGGAGACAGCGATTTGCAGCTGGAGCGGATCAACGTGTACTACAACGAG-----CGGAGGAAAATACGTCCCACGTGCCGTGCTGGTCGATTTGGAACCTGGCACTATGGATTCGGT---AGCGGGACCGTTTGGACGGCTGTTCCGGCCGGATAATTTTGTGTTCGGTCAATCTGGCGCCGGCAACAATTGGGC	GGAACCATTCTGCTTCCATCTTCAAGCATCGGAAGAAGCATATTTTGAAGCCCAATTTTGGAACCGCTAGAAGTGCTCCAGGATGCGTGAAATCGTTCACATTCAAGCCGGCCAATGTGGCAACCAGATAGGAGCCAAGTTCTGGGAGGTAATATCCGACGAGCACGGAATCGATGCCACCGGGGCGTATTGCGGAGACAGCGATTTGCAGCTGGAGCGGATCAACGTGTACTACAACGAGGCTACCGGAGGAAAATACGTCCCACGTGCCGTGCTGGTCGATTTGGAACCTGGCACTATGGATTCGGTCCGAGCGGGACCGTTTGGACAGCTGTTCCGGCCGGATAATTTTGTGTTCGGTCAATCTGGCGCCGGCAACAATTGGGC
GGAACCATTCTGCTTCCATCTTCAAGCATCGGAAGAAGCATATTTTGAAGCCCAATTTTGGAACCGCTAGAAGTGCTCCAGGATGCGTGAAATCGTTCACATTCAAGCCGGCCAATGT----------------------------------------------------------------GGGCGTATTGCGGAGACAGCGATTTGCAGCTGGAGCGGATCAACGTGTACTACAACGAGGCTACcCGGAGGAAAATACGTCCCACGTGCCGTGCTGGTCGATTTGGAACCTGGCACTATGGA-------CGAGCGGGACCGTTTGGACAGCTGTTCCGGCCGGATAATTTTGTGTTCGGTCAATCTGGCGCCGGCAACAATTGGGC	17	35	Insertion and Deletion	0.06	-70	GTILLPSSSIGRSIF*	GTILLPSSSIGRSIF*	GGAACCATTCTGCTTCCATCTTCAAGCATCGGAAGAAGCATATTTTGAAGCCCAATTTTGGAACCGCTAGAAGTGCTCCAGGATGCGTGAAATCGTTCACATTCAAGCCGGCCAATGT----------------------------------------------------------------GGGCGTATTGCGGAGACAGCGATTTGCAGCTGGAGCGGATCAACGTGTACTACAACGAGGCTACCCGGAGGAAAATACGTCCCACGTGCCGTGCTGGTCGATTTGGAACCTGGCACTATGGA-------CGAGCGGGACCGTTTGGACAGCTGTTCCGGCCGGATAATTTTGTGTTCGGTCAATCTGGCGCCGGCAACAATTGGGC	GGAACCATTCTGCTTCCATCTTCAAGCATCGGAAGAAGCATATTTTGAAGCCCAATTTTGGAACCGCTAGAAGTGCTCCAGGATGCGTGAAATCGTTCACATTCAAGCCGGCCAATGTGGCAACCAGATAGGAGCCAAGTTCTGGGAGGTAATATCCGACGAGCACGGAATCGATGCCACCGGGGCGTATTGCGGAGACAGCGATTTGCAGCTGGAGCGGATCAACGTGTACTACAACGAGGCTACCGGAGGAAAATACGTCCCACGTGCCGTGCTGGTCGATTTGGAACCTGGCACTATGGATTCGGTCCGAGCGGGACCGTTTGGACAGCTGTTCCGGCCGGATAATTTTGTGTTCGGTCAATCTGGCGCCGGCAACAATTGGGC
GGAACCATTCTGCTTCCATCTTCAAGCATCGGAAGAAGCATATTTTGAAGCCCAATTTTGGAACCGCTAGAAGTGCTCCAGGATGCGTGAAATCGTTCACATTCAAGCCGGCCAATGTGGCAACCAGATA-----------------------------------------------------GGCGTATTGCGGAGACAGCGATTTGCAGCTGGAGCGGATCAACGTGCACTACAA---------CGGAGGAAAATACGTCCCACGTGCCGTGCTGGTCGATTTGGAACCTGGCACTATGGATTCGGTCCGAGCGGGACCGTTTGGACAGCTGTTCCGGCCGGATAATTTTGTGTTCGGTCAATCTGGCGCCGGCAACAATTGGGC	17	35	Deletion	0.06	-62	GTILLPSSSIGRSIF*	GTILLPSSSIGRSIF*	GGAACCATTCTGCTTCCATCTTCAAGCATCGGAAGAAGCATATTTTGAAGCCCAATTTTGGAACCGCTAGAAGTGCTCCAGGATGCGTGAAATCGTTCACATTCAAGCCGGCCAATGTGGCAACCAGATA-----------------------------------------------------GGCGTATTGCGGAGACAGCGATTTGCAGCTGGAGCGGATCAACGTGCACTACAA---------CGGAGGAAAATACGTCCCACGTGCCGTGCTGGTCGATTTGGAACCTGGCACTATGGATTCGGTCCGAGCGGGACCGTTTGGACAGCTGTTCCGGCCGGATAATTTTGTGTTCGGTCAATCTGGCGCCGGCAACAATTGGGC	GGAACCATTCTGCTTCCATCTTCAAGCATCGGAAGAAGCATATTTTGAAGCCCAATTTTGGAACCGCTAGAAGTGCTCCAGGATGCGTGAAATCGTTCACATTCAAGCCGGCCAATGTGGCAACCAGATAGGAGCCAAGTTCTGGGAGGTAATATCCGACGAGCACGGAATCGATGCCACCGGGGCGTATTGCGGAGACAGCGATTTGCAGCTGGAGCGGATCAACGTGTACTACAACGAGGCTACCGGAGGAAAATACGTCCCACGTGCCGTGCTGGTCGATTTGGAACCTGGCACTATGGATTCGGTCCGAGCGGGACCGTTTGGACAGCTGTTCCGGCCGGATAATTTTGTGTTCGGTCAATCTGGCGCCGGCAACAATTGGGC
GGAACCATTCTGCTTCCATCTTCAAGCATCGGAAGAAGCATATTTTGAAGCCCAATTTTGGAACCGCTAGAAGTGCTCCAGGATGCGTGAAATCGTTCACATTCAAGCCGGCCAATGTGGCAACCAGATA-----------------------------------------------------GGCGTATTGCGGAGACAGCGATTTGCAGCTGGAGCGGATCAACGTGTACTACAA---------CGGAGGAAAATACGTCCCACGTGCCGTGCTGGTCGATTTGGAACCTGGCACTATGGATTCGGTCCGAGCGGGACCGTTTGGACAGCTGTTCCGGCCGGATAATTTTGTGTTCGGTCAATCTGGCGCCGGCAACAATTGGGC	17	35	Deletion	0.06	-62	GTILLPSSSIGRSIF*	GTILLPSSSIGRSIF*	GGAACCATTCTGCTTCCATCTTCAAGCATCGGAAGAAGCATATTTTGAAGCCCAATTTTGGAACCGCTAGAAGTGCTCCAGGATGCGTGAAATCGTTCACATTCAAGCCGGCCAATGTGGCAACCAGATA-----------------------------------------------------GGCGTATTGCGGAGACAGCGATTTGCAGCTGGAGCGGATCAACGTGTACTACAA---------CGGAGGAAAATACGTCCCACGTGCCGTGCTGGTCGATTTGGAACCTGGCACTATGGATTCGGTCCGAGCGGGACCGTTTGGACAGCTGTTCCGGCCGGATAATTTTGTGTTCGGTCAATCTGGCGCCGGCAACAATTGGGC	GGAACCATTCTGCTTCCATCTTCAAGCATCGGAAGAAGCATATTTTGAAGCCCAATTTTGGAACCGCTAGAAGTGCTCCAGGATGCGTGAAATCGTTCACATTCAAGCCGGCCAATGTGGCAACCAGATAGGAGCCAAGTTCTGGGAGGTAATATCCGACGAGCACGGAATCGATGCCACCGGGGCGTATTGCGGAGACAGCGATTTGCAGCTGGAGCGGATCAACGTGTACTACAACGAGGCTACCGGAGGAAAATACGTCCCACGTGCCGTGCTGGTCGATTTGGAACCTGGCACTATGGATTCGGTCCGAGCGGGACCGTTTGGACAGCTGTTCCGGCCGGATAATTTTGTGTTCGGTCAATCTGGCGCCGGCAACAATTGGGC
GGAACCATTCTGCTTCCATCTTCAAGCATCGGAAGAAGCATATTTTGAAGCCCAATTTTGGAACCGCTAGAAGTGCTCCAGGATGCGTGAAATCGTTCACATTCAAGCCGGCCAATGTGGCAACCAGATAGGAGCC----------AGGTAATATCCGACGAGCACGGAATCGATGCCACCGTacgGGCGTATTGCGGAGACAGCGATTTGCAGCTGGAGCGGATCAACGTGTACTACAACGAGGCTA-----------------------------------------------------------------CGAGCGGGACCGTTTGGACAGCTGTTCCGGCCGGATAATTTTGTGTTCGGTCAATCTGGCGCCGGCAACAATTGGGC	17	36	Insertion and Deletion	0.06	-72	GTILLPSSSIGRSIF*	GTILLPSSSIGRSIF*	GGAACCATTCTGCTTCCATCTTCAAGCATCGGAAGAAGCATATTTTGAAGCCCAATTTTGGAACCGCTAGAAGTGCTCCAGGATGCGTGAAATCGTTCACATTCAAGCCGGCCAATGTGGCAACCAGATAGGAGCC----------AGGTAATATCCGACGAGCACGGAATCGATGCCACCGTACGGGCGTATTGCGGAGACAGCGATTTGCAGCTGGAGCGGATCAACGTGTACTACAACGAGGCTA-----------------------------------------------------------------CGAGCGGGACCGTTTGGACAGCTGTTCCGGCCGGATAATTTTGTGTTCGGTCAATCTGGCGCCGGCAACAATTGGGC	GGAACCATTCTGCTTCCATCTTCAAGCATCGGAAGAAGCATATTTTGAAGCCCAATTTTGGAACCGCTAGAAGTGCTCCAGGATGCGTGAAATCGTTCACATTCAAGCCGGCCAATGTGGCAACCAGATAGGAGCCAAGTTCTGGGAGGTAATATCCGACGAGCACGGAATCGATGCCACCGGGGCGTATTGCGGAGACAGCGATTTGCAGCTGGAGCGGATCAACGTGTACTACAACGAGGCTACCGGAGGAAAATACGTCCCACGTGCCGTGCTGGTCGATTTGGAACCTGGCACTATGGATTCGGTCCGAGCGGGACCGTTTGGACAGCTGTTCCGGCCGGATAATTTTGTGTTCGGTCAATCTGGCGCCGGCAACAATTGGGC
GGAACCATTCTGCTTCCATCTTCAAGCATCGGAAGAAGCATATTTTGAAGCCCAATTTTGGAACCGCTAGAAGTGCTCCAGGATGCGTGAAATCGTTCACATTCAAGCCGGCCAATGTGGCAACCAGATAGGAGCCAA------------------------------------------------GTATTGCGGAGACAGCGA------------------------------------------CGGAGGAAAATACGTCCCACGTGCCGTGCTGGTCGATTTGGAACCTGGCACTATGGATTCGGTCCGAGCGGGACCGTTTGGACAGCTGTTCCGGCCGGATAATTTTGTGTTCGGTCAATCTGGCGCCGGCAACAATTGGGC	17	35	Deletion	0.06	-90	GTILLPSSSIGRSIF*	GTILLPSSSIGRSIF*	GGAACCATTCTGCTTCCATCTTCAAGCATCGGAAGAAGCATATTTTGAAGCCCAATTTTGGAACCGCTAGAAGTGCTCCAGGATGCGTGAAATCGTTCACATTCAAGCCGGCCAATGTGGCAACCAGATAGGAGCCAA------------------------------------------------GTATTGCGGAGACAGCGA------------------------------------------CGGAGGAAAATACGTCCCACGTGCCGTGCTGGTCGATTTGGAACCTGGCACTATGGATTCGGTCCGAGCGGGACCGTTTGGACAGCTGTTCCGGCCGGATAATTTTGTGTTCGGTCAATCTGGCGCCGGCAACAATTGGGC	GGAACCATTCTGCTTCCATCTTCAAGCATCGGAAGAAGCATATTTTGAAGCCCAATTTTGGAACCGCTAGAAGTGCTCCAGGATGCGTGAAATCGTTCACATTCAAGCCGGCCAATGTGGCAACCAGATAGGAGCCAAGTTCTGGGAGGTAATATCCGACGAGCACGGAATCGATGCCACCGGGGCGTATTGCGGAGACAGCGATTTGCAGCTGGAGCGGATCAACGTGTACTACAACGAGGCTACCGGAGGAAAATACGTCCCACGTGCCGTGCTGGTCGATTTGGAACCTGGCACTATGGATTCGGTCCGAGCGGGACCGTTTGGACAGCTGTTCCGGCCGGATAATTTTGTGTTCGGTCAATCTGGCGCCGGCAACAATTGGGC
GGAACCATTCTGCTTCCATCTTCAAGCATCGGAAGAAGCATATTTTGAAGCCCAATTTTGGAACCGCTAGAAGTGCTCCAGGATGCGTGAAATCGTTCACATTCAAGCCGGCCAATGTGGCAACCAGATAGGAGCCAA------------------------------------------------GTATTGCGGAGACAGCGATTTG--------------------------------------CGGAGGAAAATACGTCCCACGTGCCGTGCTGGTCGATTTGGAACCTGGCACTATGGATTCGGTCCGAGCGGGACCGTTTGGACAGCTGTTCCGGCCGGATAATTTTGTGTTCGGTCAATCTGGCGCCGGCAACAATTGGGC	17	34	Deletion	0.06	-86	GTILLPSSSIGRSIF*	GTILLPSSSIGRSIF*	GGAACCATTCTGCTTCCATCTTCAAGCATCGGAAGAAGCATATTTTGAAGCCCAATTTTGGAACCGCTAGAAGTGCTCCAGGATGCGTGAAATCGTTCACATTCAAGCCGGCCAATGTGGCAACCAGATAGGAGCCAA------------------------------------------------GTATTGCGGAGACAGCGATTTG--------------------------------------CGGAGGAAAATACGTCCCACGTGCCGTGCTGGTCGATTTGGAACCTGGCACTATGGATTCGGTCCGAGCGGGACCGTTTGGACAGCTGTTCCGGCCGGATAATTTTGTGTTCGGTCAATCTGGCGCCGGCAACAATTGGGC	GGAACCATTCTGCTTCCATCTTCAAGCATCGGAAGAAGCATATTTTGAAGCCCAATTTTGGAACCGCTAGAAGTGCTCCAGGATGCGTGAAATCGTTCACATTCAAGCCGGCCAATGTGGCAACCAGATAGGAGCCAAGTTCTGGGAGGTAATATCCGACGAGCACGGAATCGATGCCACCGGGGCGTATTGCGGAGACAGCGATTTGCAGCTGGAGCGGATCAACGTGTACTACAACGAGGCTACCGGAGGAAAATACGTCCCACGTGCCGTGCTGGTCGATTTGGAACCTGGCACTATGGATTCGGTCCGAGCGGGACCGTTTGGACAGCTGTTCCGGCCGGATAATTTTGTGTTCGGTCAATCTGGCGCCGGCAACAATTGGGC
GGAACCATTCTGCTTCCATCTTCAAGCATCGGAAGAAGCATATTTTGAAGCCCAATTTTGGAACCGCTAGAAGTGCTCCAGGATGCGTGAAATCGTTCACATTCAAGCCGGCCAATGTGGCAACCAGATAGGAGCCAAG--------------------------------------------------TTGCGGAGACAGCGATTTGCAGCTGGAGCGGATCAACGTGTACTACAACGAGGCTCgaacaaC--GAGGAAAATACGTCCCACGTGCCGTGCTGGTCGATTTGGAACCTGGCACTATGGATTCGGTCCGAGCGGGACCGTTTGGACAGCTGTTCCGGCCGGATAATTTTGTGTTCGGTCAATCTGGCGCCGGCAACAATTGGGC	17	36	Insertion and Deletion	0.06	-46	GTILLPSSSIGRSIF*	GTILLPSSSIGRSIF*	GGAACCATTCTGCTTCCATCTTCAAGCATCGGAAGAAGCATATTTTGAAGCCCAATTTTGGAACCGCTAGAAGTGCTCCAGGATGCGTGAAATCGTTCACATTCAAGCCGGCCAATGTGGCAACCAGATAGGAGCCAAG--------------------------------------------------TTGCGGAGACAGCGATTTGCAGCTGGAGCGGATCAACGTGTACTACAACGAGGCTCGAACAAC--GAGGAAAATACGTCCCACGTGCCGTGCTGGTCGATTTGGAACCTGGCACTATGGATTCGGTCCGAGCGGGACCGTTTGGACAGCTGTTCCGGCCGGATAATTTTGTGTTCGGTCAATCTGGCGCCGGCAACAATTGGGC	GGAACCATTCTGCTTCCATCTTCAAGCATCGGAAGAAGCATATTTTGAAGCCCAATTTTGGAACCGCTAGAAGTGCTCCAGGATGCGTGAAATCGTTCACATTCAAGCCGGCCAATGTGGCAACCAGATAGGAGCCAAGTTCTGGGAGGTAATATCCGACGAGCACGGAATCGATGCCACCGGGGCGTATTGCGGAGACAGCGATTTGCAGCTGGAGCGGATCAACGTGTACTACAACGAGGCTACCGGAGGAAAATACGTCCCACGTGCCGTGCTGGTCGATTTGGAACCTGGCACTATGGATTCGGTCCGAGCGGGACCGTTTGGACAGCTGTTCCGGCCGGATAATTTTGTGTTCGGTCAATCTGGCGCCGGCAACAATTGGGC
GGAACCATTCTGCTTCCATCTTCAAGCATCGGAAGAAGCATATTTTGAAGCCCAATTTTGGAACCGCTAGAAGTGCTCCAGGATGCGTGAAATCGTTCACATTCAAGCCGGCCAATGTGGCAACCAGATAGGAGCCAAGTATTGG----------------------------------CAGGAGCGTATTGCGGAGACAGCGATTTGCAGCTGGAGCGGATCAACGTGTACTACAACGAGGCT----------AATACGTCCCACGTGCCGTGCTGGTCGATTTGGAACCTGGCACTATGGATTCGGTCcCGAGCGGGACCGTTTGGACAGCTGTTCCGGCCGGATAATTTTGTGTTCGGTCAATCTGGCGCCGGCAACAATTGGGC	17	36	Insertion and Deletion	0.06	-43	GTILLPSSSIGRSIF*	GTILLPSSSIGRSIF*	GGAACCATTCTGCTTCCATCTTCAAGCATCGGAAGAAGCATATTTTGAAGCCCAATTTTGGAACCGCTAGAAGTGCTCCAGGATGCGTGAAATCGTTCACATTCAAGCCGGCCAATGTGGCAACCAGATAGGAGCCAAGTATTGG----------------------------------CAGGAGCGTATTGCGGAGACAGCGATTTGCAGCTGGAGCGGATCAACGTGTACTACAACGAGGCT----------AATACGTCCCACGTGCCGTGCTGGTCGATTTGGAACCTGGCACTATGGATTCGGTCCCGAGCGGGACCGTTTGGACAGCTGTTCCGGCCGGATAATTTTGTGTTCGGTCAATCTGGCGCCGGCAACAATTGGGC	GGAACCATTCTGCTTCCATCTTCAAGCATCGGAAGAAGCATATTTTGAAGCCCAATTTTGGAACCGCTAGAAGTGCTCCAGGATGCGTGAAATCGTTCACATTCAAGCCGGCCAATGTGGCAACCAGATAGGAGCCAAGTTCTGGGAGGTAATATCCGACGAGCACGGAATCGATGCCACCGGGGCGTATTGCGGAGACAGCGATTTGCAGCTGGAGCGGATCAACGTGTACTACAACGAGGCTACCGGAGGAAAATACGTCCCACGTGCCGTGCTGGTCGATTTGGAACCTGGCACTATGGATTCGGTCCGAGCGGGACCGTTTGGACAGCTGTTCCGGCCGGATAATTTTGTGTTCGGTCAATCTGGCGCCGGCAACAATTGGGC
GGAACCATTCTGCTTCCATCTTCAAGCATCGGAAGAAGCATATTTTGAAGCCCAATTTTGGAACCGCTAGAAGTGCTCCAGGATGCGTGAAATCGTTCACATTCAAGCCGGCCAATGTGGCAACCAGATAGGAGCCAAGTT---------------CAACGAG-----------------------------------------------------GCGG-------------ACAACGAGGCTACCGGAGGAAAATACGTCCCACGTGCCGTGCTGGTCGATTTGGAACCTGGCACTATGGATTCGGTCCGAGCGGGACCGTTTGGACAGCTGTTCCGGCCGGATAATTTTGTGTTCGGTCAATCTGGCGCCGGCAACAATTGGGC	17	35	Deletion	0.06	-81	GTILLPSSSIGRSIF*	GTILLPSSSIGRSIF*	GGAACCATTCTGCTTCCATCTTCAAGCATCGGAAGAAGCATATTTTGAAGCCCAATTTTGGAACCGCTAGAAGTGCTCCAGGATGCGTGAAATCGTTCACATTCAAGCCGGCCAATGTGGCAACCAGATAGGAGCCAAGTT---------------CAACGAG-----------------------------------------------------GCGG-------------ACAACGAGGCTACCGGAGGAAAATACGTCCCACGTGCCGTGCTGGTCGATTTGGAACCTGGCACTATGGATTCGGTCCGAGCGGGACCGTTTGGACAGCTGTTCCGGCCGGATAATTTTGTGTTCGGTCAATCTGGCGCCGGCAACAATTGGGC	GGAACCATTCTGCTTCCATCTTCAAGCATCGGAAGAAGCATATTTTGAAGCCCAATTTTGGAACCGCTAGAAGTGCTCCAGGATGCGTGAAATCGTTCACATTCAAGCCGGCCAATGTGGCAACCAGATAGGAGCCAAGTTCTGGGAGGTAATATCCGACGAGCACGGAATCGATGCCACCGGGGCGTATTGCGGAGACAGCGATTTGCAGCTGGAGCGGATCAACGTGTACTACAACGAGGCTACCGGAGGAAAATACGTCCCACGTGCCGTGCTGGTCGATTTGGAACCTGGCACTATGGATTCGGTCCGAGCGGGACCGTTTGGACAGCTGTTCCGGCCGGATAATTTTGTGTTCGGTCAATCTGGCGCCGGCAACAATTGGGC
GGAACCATTCTGCTTCCATCTTCAAGCATCGGAAGAAGCATATTTTGAAGCCCAATTTTGGAACCGCTAGAAGTGCTCCAGGATGCGTGAAATCGTTCACATTCAAGCCGGCCAATGTGGCAACCAGATAGGAGCCAAGTTC-----------------------------------------GGCGTATTGCGGAGACAGCGATTTGCAGCTGGAGCGGATCAACGTG-----------------CGGAGGAAAATACGTCCCACGTGCCGTGCTGGTCGATTTGGAACCTGGCACTATGGATTCGGTCCGAGCGGGACCGTTTGGACAGCTGTTCCGGCCGGATAATTTTGTGTTCGGTCAATCTGGCGCCGGCAACAATTGGGC	17	36	Deletion	0.06	-58	GTILLPSSSIGRSIF*	GTILLPSSSIGRSIF*	GGAACCATTCTGCTTCCATCTTCAAGCATCGGAAGAAGCATATTTTGAAGCCCAATTTTGGAACCGCTAGAAGTGCTCCAGGATGCGTGAAATCGTTCACATTCAAGCCGGCCAATGTGGCAACCAGATAGGAGCCAAGTTC-----------------------------------------GGCGTATTGCGGAGACAGCGATTTGCAGCTGGAGCGGATCAACGTG-----------------CGGAGGAAAATACGTCCCACGTGCCGTGCTGGTCGATTTGGAACCTGGCACTATGGATTCGGTCCGAGCGGGACCGTTTGGACAGCTGTTCCGGCCGGATAATTTTGTGTTCGGTCAATCTGGCGCCGGCAACAATTGGGC	GGAACCATTCTGCTTCCATCTTCAAGCATCGGAAGAAGCATATTTTGAAGCCCAATTTTGGAACCGCTAGAAGTGCTCCAGGATGCGTGAAATCGTTCACATTCAAGCCGGCCAATGTGGCAACCAGATAGGAGCCAAGTTCTGGGAGGTAATATCCGACGAGCACGGAATCGATGCCACCGGGGCGTATTGCGGAGACAGCGATTTGCAGCTGGAGCGGATCAACGTGTACTACAACGAGGCTACCGGAGGAAAATACGTCCCACGTGCCGTGCTGGTCGATTTGGAACCTGGCACTATGGATTCGGTCCGAGCGGGACCGTTTGGACAGCTGTTCCGGCCGGATAATTTTGTGTTCGGTCAATCTGGCGCCGGCAACAATTGGGC
GGAACCATTCTGCTTCCATCTTCAAGCATCGGAAGAAGCATATTTTGAAGCCCAATTTTGGAACCGCTAGAAGTGCTCCAGGATGCGTGAAATCGTTCACATTCAAGCCGGCCAATGTGGCAACCAGATAGGAGCCAAGTTC----------------------------------------GGGCGTATTGCGGAGACAGCGATTTGCAGCTGGAGCGGATCAACGTGTACTACAACGAGGC----------AAATACGTCCCACGTGCCGTGCTGGTCGATTTGGAACCTGGCACTATGGATTCGGTCCGAGCGGGACCGTTTGGACAGCTGTTCCGGCCGGATAATTTTGTGTTCGGTCAATCTGGCGCCGGCAACAATTGGGC	17	36	Deletion	0.06	-50	GTILLPSSSIGRSIF*	GTILLPSSSIGRSIF*	GGAACCATTCTGCTTCCATCTTCAAGCATCGGAAGAAGCATATTTTGAAGCCCAATTTTGGAACCGCTAGAAGTGCTCCAGGATGCGTGAAATCGTTCACATTCAAGCCGGCCAATGTGGCAACCAGATAGGAGCCAAGTTC----------------------------------------GGGCGTATTGCGGAGACAGCGATTTGCAGCTGGAGCGGATCAACGTGTACTACAACGAGGC----------AAATACGTCCCACGTGCCGTGCTGGTCGATTTGGAACCTGGCACTATGGATTCGGTCCGAGCGGGACCGTTTGGACAGCTGTTCCGGCCGGATAATTTTGTGTTCGGTCAATCTGGCGCCGGCAACAATTGGGC	GGAACCATTCTGCTTCCATCTTCAAGCATCGGAAGAAGCATATTTTGAAGCCCAATTTTGGAACCGCTAGAAGTGCTCCAGGATGCGTGAAATCGTTCACATTCAAGCCGGCCAATGTGGCAACCAGATAGGAGCCAAGTTCTGGGAGGTAATATCCGACGAGCACGGAATCGATGCCACCGGGGCGTATTGCGGAGACAGCGATTTGCAGCTGGAGCGGATCAACGTGTACTACAACGAGGCTACCGGAGGAAAATACGTCCCACGTGCCGTGCTGGTCGATTTGGAACCTGGCACTATGGATTCGGTCCGAGCGGGACCGTTTGGACAGCTGTTCCGGCCGGATAATTTTGTGTTCGGTCAATCTGGCGCCGGCAACAATTGGGC
GGAACCATTCTGCTTCCATCTTCAAGCATCGGAAGAAGCATACTTTGAAGCCCAATTTTGGAACCGCTAGAAGTGCTCCAGGATGCGTGAAA----------------------------------------------------GGAGGTAATATCCGACGAGCACGGAATCGAT--------GGCGTATTGCGGAGACAGCGATTTGCAGCTGGAGCGGATCAACGTGTACTACAACGA-------GGAGGAAAATACGTCCCACGTGCCGTGCTGGTCGATTTGGAACCTGGCACTATGGATTCGGTCCGAGCGGGACCGTTTGGACAGCTGTTCCGGCCGGATAATTTTGTGTTCGGTCAATCTGGCGCCGGCAACAATTGGGC	16	36	Deletion	0.05	-67	GTILLPSSSIGRSIL*	GTILLPSSSIGRSIF*	GGAACCATTCTGCTTCCATCTTCAAGCATCGGAAGAAGCATACTTTGAAGCCCAATTTTGGAACCGCTAGAAGTGCTCCAGGATGCGTGAAA----------------------------------------------------GGAGGTAATATCCGACGAGCACGGAATCGAT--------GGCGTATTGCGGAGACAGCGATTTGCAGCTGGAGCGGATCAACGTGTACTACAACGA-------GGAGGAAAATACGTCCCACGTGCCGTGCTGGTCGATTTGGAACCTGGCACTATGGATTCGGTCCGAGCGGGACCGTTTGGACAGCTGTTCCGGCCGGATAATTTTGTGTTCGGTCAATCTGGCGCCGGCAACAATTGGGC	GGAACCATTCTGCTTCCATCTTCAAGCATCGGAAGAAGCATATTTTGAAGCCCAATTTTGGAACCGCTAGAAGTGCTCCAGGATGCGTGAAATCGTTCACATTCAAGCCGGCCAATGTGGCAACCAGATAGGAGCCAAGTTCTGGGAGGTAATATCCGACGAGCACGGAATCGATGCCACCGGGGCGTATTGCGGAGACAGCGATTTGCAGCTGGAGCGGATCAACGTGTACTACAACGAGGCTACCGGAGGAAAATACGTCCCACGTGCCGTGCTGGTCGATTTGGAACCTGGCACTATGGATTCGGTCCGAGCGGGACCGTTTGGACAGCTGTTCCGGCCGGATAATTTTGTGTTCGGTCAATCTGGCGCCGGCAACAATTGGGC
GGAACCATTCTGCTTCCATCTTCAAGCATCGGAAGAAGCATATTTTGAAGCCCAATTTTGGAACCGCTAGAAGTGCTCCAGGATGCGTGAAATCGTTCACATTCAAGCCGGCCAATGTGGCAACCAGATA-----------------------------------------------------GGCGTATTGCGGAGACAGCGATTTGCAGCTGGAGCGGATCAACGTGTACTACAACGAGGCTACcCGGAGGAAAATACGTCCCACGTGCCGTGCTGGTCGATTTGGAACCTGGCACTATGGATTCGGT-CGAGCGGGACCGTTTGGACAGCTGTTCCGGCCGGATAATTTTGTGTTCGGTCAATCTGGCGCCGGCAACAATTGGGC	16	36	Insertion and Deletion	0.05	-53	GTILLPSSSIGRSIF*	GTILLPSSSIGRSIF*	GGAACCATTCTGCTTCCATCTTCAAGCATCGGAAGAAGCATATTTTGAAGCCCAATTTTGGAACCGCTAGAAGTGCTCCAGGATGCGTGAAATCGTTCACATTCAAGCCGGCCAATGTGGCAACCAGATA-----------------------------------------------------GGCGTATTGCGGAGACAGCGATTTGCAGCTGGAGCGGATCAACGTGTACTACAACGAGGCTACCCGGAGGAAAATACGTCCCACGTGCCGTGCTGGTCGATTTGGAACCTGGCACTATGGATTCGGT-CGAGCGGGACCGTTTGGACAGCTGTTCCGGCCGGATAATTTTGTGTTCGGTCAATCTGGCGCCGGCAACAATTGGGC	GGAACCATTCTGCTTCCATCTTCAAGCATCGGAAGAAGCATATTTTGAAGCCCAATTTTGGAACCGCTAGAAGTGCTCCAGGATGCGTGAAATCGTTCACATTCAAGCCGGCCAATGTGGCAACCAGATAGGAGCCAAGTTCTGGGAGGTAATATCCGACGAGCACGGAATCGATGCCACCGGGGCGTATTGCGGAGACAGCGATTTGCAGCTGGAGCGGATCAACGTGTACTACAACGAGGCTACCGGAGGAAAATACGTCCCACGTGCCGTGCTGGTCGATTTGGAACCTGGCACTATGGATTCGGTCCGAGCGGGACCGTTTGGACAGCTGTTCCGGCCGGATAATTTTGTGTTCGGTCAATCTGGCGCCGGCAACAATTGGGC
GGAACCATTCTGCTTCCATCTTCAAGCATCGGAAGAAGCATATTTTGAAGCCCAATTTTGGAACCGCTAGAAGTGCTCCAGGATGCGTGAAATCGTTCACATTCAAGCCGGCCAATGTGGCAACCAGATAGGAGCCA---------AGGTAATATCCGACGAGCACGGAATCGATGCCACC-GGGCGTATTGCGGAGACAGCGATTTGCAGCTGGAGCGGATCAACGTGTACTACAA---------CGGAGGAAAATACGTCCCACGTGCCGTGCTGGTCGATTTGGAAC------------------------CGGGACCGTTTGGACAGCTGTTCCGGCCGGATAATTTTGTGTTCGGTCAATCTGGCGCCGGCAACAATTGGGC	16	36	Deletion	0.05	-43	GTILLPSSSIGRSIF*	GTILLPSSSIGRSIF*	GGAACCATTCTGCTTCCATCTTCAAGCATCGGAAGAAGCATATTTTGAAGCCCAATTTTGGAACCGCTAGAAGTGCTCCAGGATGCGTGAAATCGTTCACATTCAAGCCGGCCAATGTGGCAACCAGATAGGAGCCA---------AGGTAATATCCGACGAGCACGGAATCGATGCCACC-GGGCGTATTGCGGAGACAGCGATTTGCAGCTGGAGCGGATCAACGTGTACTACAA---------CGGAGGAAAATACGTCCCACGTGCCGTGCTGGTCGATTTGGAAC------------------------CGGGACCGTTTGGACAGCTGTTCCGGCCGGATAATTTTGTGTTCGGTCAATCTGGCGCCGGCAACAATTGGGC	GGAACCATTCTGCTTCCATCTTCAAGCATCGGAAGAAGCATATTTTGAAGCCCAATTTTGGAACCGCTAGAAGTGCTCCAGGATGCGTGAAATCGTTCACATTCAAGCCGGCCAATGTGGCAACCAGATAGGAGCCAAGTTCTGGGAGGTAATATCCGACGAGCACGGAATCGATGCCACCGGGGCGTATTGCGGAGACAGCGATTTGCAGCTGGAGCGGATCAACGTGTACTACAACGAGGCTACCGGAGGAAAATACGTCCCACGTGCCGTGCTGGTCGATTTGGAACCTGGCACTATGGATTCGGTCCGAGCGGGACCGTTTGGACAGCTGTTCCGGCCGGATAATTTTGTGTTCGGTCAATCTGGCGCCGGCAACAATTGGGC
GGAACCATTCTGCTTCCATCTTCAAGCATCGGAAGAAGCATATTTTGAAGCCCAATTTTGGAACCGCTAGAAGTGCTCCAGGATGCGTGAAATCGTTCACATTCAAGCCGGCCAATGTGGCAACCAGATAGGAGCCAA------------------------------------------------GTATTGCGGAGACAGCGATTTGCAGCTGGAGCGGATCAACGTGT----------------CGGAGGAAAATACGTCCCACGTGCCGTGCTGGTCGATTTGGAACCTGGCACTA-------------------------TGGACAGCTGTTCCGGCCGGATAATTTTGTGTTCGGTCAATCTGGCGCCGGCAACAATTGGGC	16	36	Deletion	0.05	-89	GTILLPSSSIGRSIF*	GTILLPSSSIGRSIF*	GGAACCATTCTGCTTCCATCTTCAAGCATCGGAAGAAGCATATTTTGAAGCCCAATTTTGGAACCGCTAGAAGTGCTCCAGGATGCGTGAAATCGTTCACATTCAAGCCGGCCAATGTGGCAACCAGATAGGAGCCAA------------------------------------------------GTATTGCGGAGACAGCGATTTGCAGCTGGAGCGGATCAACGTGT----------------CGGAGGAAAATACGTCCCACGTGCCGTGCTGGTCGATTTGGAACCTGGCACTA-------------------------TGGACAGCTGTTCCGGCCGGATAATTTTGTGTTCGGTCAATCTGGCGCCGGCAACAATTGGGC	GGAACCATTCTGCTTCCATCTTCAAGCATCGGAAGAAGCATATTTTGAAGCCCAATTTTGGAACCGCTAGAAGTGCTCCAGGATGCGTGAAATCGTTCACATTCAAGCCGGCCAATGTGGCAACCAGATAGGAGCCAAGTTCTGGGAGGTAATATCCGACGAGCACGGAATCGATGCCACCGGGGCGTATTGCGGAGACAGCGATTTGCAGCTGGAGCGGATCAACGTGTACTACAACGAGGCTACCGGAGGAAAATACGTCCCACGTGCCGTGCTGGTCGATTTGGAACCTGGCACTATGGATTCGGTCCGAGCGGGACCGTTTGGACAGCTGTTCCGGCCGGATAATTTTGTGTTCGGTCAATCTGGCGCCGGCAACAATTGGGC
GGAACCATTCTGCTTCCATCTTCAAGCATCGGAAGAAGCATATTTTGAAGCCCAATTTTGGAACCGCTAGAAGTGCTCCAGGATGCGTGAAATCGTTCACATTCAAGCCGGCCAATGTGGCAACCAGATAGGAGCCAA--------------------------------------------GGGCGTATTGCGGAGACAGCGATTTGCAGCTGGAGCGGATCAA---------------------CGAAGGAAAATACGTCCCACGTGCCGTGCTGGTCGATTTGGAACCTGGCA---------------GAGCGGGACCGTTTGGACAGCTGTTCCGGCCGGATAATTTTGTGTTCGGTCAATCTGGCGCCGGCAACAATTGGGC	16	35	Deletion	0.05	-80	GTILLPSSSIGRSIF*	GTILLPSSSIGRSIF*	GGAACCATTCTGCTTCCATCTTCAAGCATCGGAAGAAGCATATTTTGAAGCCCAATTTTGGAACCGCTAGAAGTGCTCCAGGATGCGTGAAATCGTTCACATTCAAGCCGGCCAATGTGGCAACCAGATAGGAGCCAA--------------------------------------------GGGCGTATTGCGGAGACAGCGATTTGCAGCTGGAGCGGATCAA---------------------CGAAGGAAAATACGTCCCACGTGCCGTGCTGGTCGATTTGGAACCTGGCA---------------GAGCGGGACCGTTTGGACAGCTGTTCCGGCCGGATAATTTTGTGTTCGGTCAATCTGGCGCCGGCAACAATTGGGC	GGAACCATTCTGCTTCCATCTTCAAGCATCGGAAGAAGCATATTTTGAAGCCCAATTTTGGAACCGCTAGAAGTGCTCCAGGATGCGTGAAATCGTTCACATTCAAGCCGGCCAATGTGGCAACCAGATAGGAGCCAAGTTCTGGGAGGTAATATCCGACGAGCACGGAATCGATGCCACCGGGGCGTATTGCGGAGACAGCGATTTGCAGCTGGAGCGGATCAACGTGTACTACAACGAGGCTACCGGAGGAAAATACGTCCCACGTGCCGTGCTGGTCGATTTGGAACCTGGCACTATGGATTCGGTCCGAGCGGGACCGTTTGGACAGCTGTTCCGGCCGGATAATTTTGTGTTCGGTCAATCTGGCGCCGGCAACAATTGGGC
GGAACCATTCTGCTTCCATCTTCAAGCATCGGAAGAAGCATATTTTGAAGCCCAATTTTGGAACCGCTAGAAGTGCTCCAGGATGCGTGAAATCGTTCACATTCAAGCCGGCCAATGTGGCAACCAGATAGGAGCCAAG--------------------------------------------------TTGCGGAGACAGCGATTTGCAGCTGGAGCGGATCAACGTGTACTACAA---------CGGAGGAAAATACGTCCCACGTGCCGTGCTGGTCGATTTGGAACCTGGCACTATGGATTCGGT-CGAGCGGGACCGTTTGGACAGCTGTTCCGGCCGGATAATTTTGTGTTCGGTCAATCTGGCGCCGGCAACAATTGGGC	16	35	Deletion	0.05	-60	GTILLPSSSIGRSIF*	GTILLPSSSIGRSIF*	GGAACCATTCTGCTTCCATCTTCAAGCATCGGAAGAAGCATATTTTGAAGCCCAATTTTGGAACCGCTAGAAGTGCTCCAGGATGCGTGAAATCGTTCACATTCAAGCCGGCCAATGTGGCAACCAGATAGGAGCCAAG--------------------------------------------------TTGCGGAGACAGCGATTTGCAGCTGGAGCGGATCAACGTGTACTACAA---------CGGAGGAAAATACGTCCCACGTGCCGTGCTGGTCGATTTGGAACCTGGCACTATGGATTCGGT-CGAGCGGGACCGTTTGGACAGCTGTTCCGGCCGGATAATTTTGTGTTCGGTCAATCTGGCGCCGGCAACAATTGGGC	GGAACCATTCTGCTTCCATCTTCAAGCATCGGAAGAAGCATATTTTGAAGCCCAATTTTGGAACCGCTAGAAGTGCTCCAGGATGCGTGAAATCGTTCACATTCAAGCCGGCCAATGTGGCAACCAGATAGGAGCCAAGTTCTGGGAGGTAATATCCGACGAGCACGGAATCGATGCCACCGGGGCGTATTGCGGAGACAGCGATTTGCAGCTGGAGCGGATCAACGTGTACTACAACGAGGCTACCGGAGGAAAATACGTCCCACGTGCCGTGCTGGTCGATTTGGAACCTGGCACTATGGATTCGGTCCGAGCGGGACCGTTTGGACAGCTGTTCCGGCCGGATAATTTTGTGTTCGGTCAATCTGGCGCCGGCAACAATTGGGC
GGAACCATTCTGCTTCCATCTTCAAGCATCGGAAGAAGCATATTTTGAAGCCCAATTTTGGAACCGCTAGAAGTGCTCCAGGATGCGTGAAATCGTTCACATTCAAGCCGGCCAATGTGGCAACCAGATAGGAGCCAAG--------------------------------------------------TTGCGGAGACAGCGATTTGCAGCTGGAGCGGATCAACGTGTACTACAACGA-------GGAGGAAAATACGTCCCACGTGCCGTGCTGGTCGATTTGGAACCTGG----------------CGAGCGGGACCGTTTGGACAGCTGTTCCGGCCGGATAATTTTGTGTTCGGTCAATCTGGCGCCGGCAACAATTGGGC	16	36	Deletion	0.05	-73	GTILLPSSSIGRSIF*	GTILLPSSSIGRSIF*	GGAACCATTCTGCTTCCATCTTCAAGCATCGGAAGAAGCATATTTTGAAGCCCAATTTTGGAACCGCTAGAAGTGCTCCAGGATGCGTGAAATCGTTCACATTCAAGCCGGCCAATGTGGCAACCAGATAGGAGCCAAG--------------------------------------------------TTGCGGAGACAGCGATTTGCAGCTGGAGCGGATCAACGTGTACTACAACGA-------GGAGGAAAATACGTCCCACGTGCCGTGCTGGTCGATTTGGAACCTGG----------------CGAGCGGGACCGTTTGGACAGCTGTTCCGGCCGGATAATTTTGTGTTCGGTCAATCTGGCGCCGGCAACAATTGGGC	GGAACCATTCTGCTTCCATCTTCAAGCATCGGAAGAAGCATATTTTGAAGCCCAATTTTGGAACCGCTAGAAGTGCTCCAGGATGCGTGAAATCGTTCACATTCAAGCCGGCCAATGTGGCAACCAGATAGGAGCCAAGTTCTGGGAGGTAATATCCGACGAGCACGGAATCGATGCCACCGGGGCGTATTGCGGAGACAGCGATTTGCAGCTGGAGCGGATCAACGTGTACTACAACGAGGCTACCGGAGGAAAATACGTCCCACGTGCCGTGCTGGTCGATTTGGAACCTGGCACTATGGATTCGGTCCGAGCGGGACCGTTTGGACAGCTGTTCCGGCCGGATAATTTTGTGTTCGGTCAATCTGGCGCCGGCAACAATTGGGC
GGAACCATTCTGCTTCCATCTTCAAGCATCGGAAGAAGCATATTTTGAAGCCCAATTTTGGAACCGCTAGAAGTGCTCCAGGATGCGTGAAATCGTTCACATTCAAGCCGGCCAATGTGGCAACCAGATAGGAGCCAAG---TCGGAGGTAATATCCGACGAGCACGGAA-----------------------------AGCGATTTGCAGCTGGAGCGGATCAACGTGTACTACAACGAGGCT--------AAAATACGTCCCACGT------------------------------------------CGAGCGGGACCGTTTGGACAGCTGTTCCGGCCGGATAATTTTGTGTTCGGTCAATCTGGCGCCGGCAACAATTGGGC	16	35	Deletion	0.05	-82	GTILLPSSSIGRSIF*	GTILLPSSSIGRSIF*	GGAACCATTCTGCTTCCATCTTCAAGCATCGGAAGAAGCATATTTTGAAGCCCAATTTTGGAACCGCTAGAAGTGCTCCAGGATGCGTGAAATCGTTCACATTCAAGCCGGCCAATGTGGCAACCAGATAGGAGCCAAG---TCGGAGGTAATATCCGACGAGCACGGAA-----------------------------AGCGATTTGCAGCTGGAGCGGATCAACGTGTACTACAACGAGGCT--------AAAATACGTCCCACGT------------------------------------------CGAGCGGGACCGTTTGGACAGCTGTTCCGGCCGGATAATTTTGTGTTCGGTCAATCTGGCGCCGGCAACAATTGGGC	GGAACCATTCTGCTTCCATCTTCAAGCATCGGAAGAAGCATATTTTGAAGCCCAATTTTGGAACCGCTAGAAGTGCTCCAGGATGCGTGAAATCGTTCACATTCAAGCCGGCCAATGTGGCAACCAGATAGGAGCCAAGTTCTGGGAGGTAATATCCGACGAGCACGGAATCGATGCCACCGGGGCGTATTGCGGAGACAGCGATTTGCAGCTGGAGCGGATCAACGTGTACTACAACGAGGCTACCGGAGGAAAATACGTCCCACGTGCCGTGCTGGTCGATTTGGAACCTGGCACTATGGATTCGGTCCGAGCGGGACCGTTTGGACAGCTGTTCCGGCCGGATAATTTTGTGTTCGGTCAATCTGGCGCCGGCAACAATTGGGC
GGAACCATTCTGCTTCCATCTTCAAGCATCGGAAGAAGCATATTTTGAAGCCCAATTTTGGAACCGCTAGAAGTGCTCCAGGATGCGTGAAATCGTTCACATTCAAGCCGGCCAATGTGGCAACCAGATAGGAGCCAAGT----------------------------------------------GTATTGCGGAGACAGCGATTTGCAGCTGGAGCGGATCAACGTGTACTACAACGGGGCTTgtgttatga-CGGAGGAAAATACGTCCCACGTGCCGTGCTGGTCGATTTGGAACCTGGCACTATGGATTCGGT-CGAGCGGGACCGTTTGGACAGCTGTTCCGGCCGGATAATTTTGTGTTCGGTCAATCTGGCGCCGGCAACAATTGGGC	16	36	Insertion and Deletion	0.05	-39	GTILLPSSSIGRSIF*	GTILLPSSSIGRSIF*	GGAACCATTCTGCTTCCATCTTCAAGCATCGGAAGAAGCATATTTTGAAGCCCAATTTTGGAACCGCTAGAAGTGCTCCAGGATGCGTGAAATCGTTCACATTCAAGCCGGCCAATGTGGCAACCAGATAGGAGCCAAGT----------------------------------------------GTATTGCGGAGACAGCGATTTGCAGCTGGAGCGGATCAACGTGTACTACAACGGGGCTTGTGTTATGA-CGGAGGAAAATACGTCCCACGTGCCGTGCTGGTCGATTTGGAACCTGGCACTATGGATTCGGT-CGAGCGGGACCGTTTGGACAGCTGTTCCGGCCGGATAATTTTGTGTTCGGTCAATCTGGCGCCGGCAACAATTGGGC	GGAACCATTCTGCTTCCATCTTCAAGCATCGGAAGAAGCATATTTTGAAGCCCAATTTTGGAACCGCTAGAAGTGCTCCAGGATGCGTGAAATCGTTCACATTCAAGCCGGCCAATGTGGCAACCAGATAGGAGCCAAGTTCTGGGAGGTAATATCCGACGAGCACGGAATCGATGCCACCGGGGCGTATTGCGGAGACAGCGATTTGCAGCTGGAGCGGATCAACGTGTACTACAACGAGGCTACCGGAGGAAAATACGTCCCACGTGCCGTGCTGGTCGATTTGGAACCTGGCACTATGGATTCGGTCCGAGCGGGACCGTTTGGACAGCTGTTCCGGCCGGATAATTTTGTGTTCGGTCAATCTGGCGCCGGCAACAATTGGGC
GGAACCATTCTGCTTCCATCTTCAAGCATCGGAAGAAGCATATTTTGAAGCCCAATTTTGGAACCGCTAGAAGTGCTCCAGGATGCGTGAAATCGTTCACATTCAAGCCGGCCAATGTGGCAACCAGATAGGAGCCAAGTATT-----------------------------------------GCGTATTGCGGAGACAGCGATTTGCA------------------------------------CGGAGGAAAATACGTCCCACGTGCCGTGCTGGTCGATTTGGAACCTGGCACTATGGATTCGGTCCGAGCGGGACCGTTTGGACAGCTGTTCCGGCCGGATAATTTTGTGTTCGGTCAATCTGGCGCCGGCAACAATTGGGC	16	36	Deletion	0.05	-77	GTILLPSSSIGRSIF*	GTILLPSSSIGRSIF*	GGAACCATTCTGCTTCCATCTTCAAGCATCGGAAGAAGCATATTTTGAAGCCCAATTTTGGAACCGCTAGAAGTGCTCCAGGATGCGTGAAATCGTTCACATTCAAGCCGGCCAATGTGGCAACCAGATAGGAGCCAAGTATT-----------------------------------------GCGTATTGCGGAGACAGCGATTTGCA------------------------------------CGGAGGAAAATACGTCCCACGTGCCGTGCTGGTCGATTTGGAACCTGGCACTATGGATTCGGTCCGAGCGGGACCGTTTGGACAGCTGTTCCGGCCGGATAATTTTGTGTTCGGTCAATCTGGCGCCGGCAACAATTGGGC	GGAACCATTCTGCTTCCATCTTCAAGCATCGGAAGAAGCATATTTTGAAGCCCAATTTTGGAACCGCTAGAAGTGCTCCAGGATGCGTGAAATCGTTCACATTCAAGCCGGCCAATGTGGCAACCAGATAGGAGCCAAGTTCTGGGAGGTAATATCCGACGAGCACGGAATCGATGCCACCGGGGCGTATTGCGGAGACAGCGATTTGCAGCTGGAGCGGATCAACGTGTACTACAACGAGGCTACCGGAGGAAAATACGTCCCACGTGCCGTGCTGGTCGATTTGGAACCTGGCACTATGGATTCGGTCCGAGCGGGACCGTTTGGACAGCTGTTCCGGCCGGATAATTTTGTGTTCGGTCAATCTGGCGCCGGCAACAATTGGGC
GGAACCATTCTGCTTCCATCTTCAAGCATCGGAAGAAGCATATTTTGAAGCCCAATTTTGGAACCGCTAGAAGTGCTCCAGGATGCGTGAAATCGTTCACATTCAAGCCGGCCAATGTGGCAACCAGATAGGAGCCAAGTT--------------------------------------------CGTATTGCGGAGACAGCGATTTGCAGCTGGAGCGGATCAACGTGTACTACAACGAGGCTA-CGGAGGAAAATACGTCCCACGTGCCGTGCTGGTCGATTTGGAACCTGGCACTATGGATTCGGT----------CCGTTTGGACAGCTGTTCCGGCCGGATAATTTTGTGTTCGGTCAATCTGGCGCCGGCAACAATTGGGC	16	36	Deletion	0.05	-55	GTILLPSSSIGRSIF*	GTILLPSSSIGRSIF*	GGAACCATTCTGCTTCCATCTTCAAGCATCGGAAGAAGCATATTTTGAAGCCCAATTTTGGAACCGCTAGAAGTGCTCCAGGATGCGTGAAATCGTTCACATTCAAGCCGGCCAATGTGGCAACCAGATAGGAGCCAAGTT--------------------------------------------CGTATTGCGGAGACAGCGATTTGCAGCTGGAGCGGATCAACGTGTACTACAACGAGGCTA-CGGAGGAAAATACGTCCCACGTGCCGTGCTGGTCGATTTGGAACCTGGCACTATGGATTCGGT----------CCGTTTGGACAGCTGTTCCGGCCGGATAATTTTGTGTTCGGTCAATCTGGCGCCGGCAACAATTGGGC	GGAACCATTCTGCTTCCATCTTCAAGCATCGGAAGAAGCATATTTTGAAGCCCAATTTTGGAACCGCTAGAAGTGCTCCAGGATGCGTGAAATCGTTCACATTCAAGCCGGCCAATGTGGCAACCAGATAGGAGCCAAGTTCTGGGAGGTAATATCCGACGAGCACGGAATCGATGCCACCGGGGCGTATTGCGGAGACAGCGATTTGCAGCTGGAGCGGATCAACGTGTACTACAACGAGGCTACCGGAGGAAAATACGTCCCACGTGCCGTGCTGGTCGATTTGGAACCTGGCACTATGGATTCGGTCCGAGCGGGACCGTTTGGACAGCTGTTCCGGCCGGATAATTTTGTGTTCGGTCAATCTGGCGCCGGCAACAATTGGGC
GGAACCATTCTGCTTCCATCTTCAAGCATCGGAAGAAGCATATTTTGAAGCCCAATTTTGGAACCGCTAGAAGTGCTCCAGGATGCGTGAAATCGTTCACATTCAAGCCGGCCAATGTGGCAACCAGATAGGAGCCAAGTTCTAtatgcactatcgatatatgcacgGGAGGTAATATCCGACGAGCACGGAATCGATGCCACCG---------------------------------------------------------------CCGGAGGAAAATACGTCCCACGTGCCGTGCTGGTCGATTTGGAACCTGGCACTATGGATTCGGTCCGAGCGGGACCGTTTGGACAGCTGTTCCGGCCGGATAATTTTGTGTTCGGTCAATCTGGCGCCGGC…	16	35	Insertion and Deletion	0.05	-40	GTILLPSSSIGRSIF*	GTILLPSSSIGRSIF*	GGAACCATTCTGCTTCCATCTTCAAGCATCGGAAGAAGCATATTTTGAAGCCCAATTTTGGAACCGCTAGAAGTGCTCCAGGATGCGTGAAATCGTTCACATTCAAGCCGGCCAATGTGGCAACCAGATAGGAGCCAAGTTCTATATGCACTATCGATATATGCACGGGAGGTAATATCCGACGAGCACGGAATCGATGCCACCG---------------------------------------------------------------CCGGAGGAAAATACGTCCCACGTGCCGTGCTGGTCGATTTGGAACCTGGCACTATGGATTCGGTCCGAGCGGGACCGTTTGGACAGCTGTTCCGGCCGGATAATTTTGTGTTCGGTCAATCTGGCGCCGGC…	GGAACCATTCTGCTTCCATCTTCAAGCATCGGAAGAAGCATATTTTGAAGCCCAATTTTGGAACCGCTAGAAGTGCTCCAGGATGCGTGAAATCGTTCACATTCAAGCCGGCCAATGTGGCAACCAGATAGGAGCCAAGTTCTGGGAGGTAATATCCGACGAGCACGGAATCGATGCCACCGGGGCGTATTGCGGAGACAGCGATTTGCAGCTGGAGCGGATCAACGTGTACTACAACGAGGCTACCGGAGGAAAATACGTCCCACGTGCCGTGCTGGTCGATTTGGAACCTGGCACTATGGATTCGGTCCGAGCGGGACCGTTTGGACAGCTGTTCCGGCCGGATAATTTTGTGTTCGGTCAATCTGGCGCCGGCAACAATTGGGC
GGAACCATTCTGCTTCCATCTTCAAGCATCGGAAGAAGCATATTTTGAAGCCCAATTTTGGAACCGCTAGAAGTGCTCCAGGATGCGTGAAATCGTTCACATTCAAGCCGGCCAATGT----------------------------------------------------------------GGGCGTATTGCGGAGACAGCGATTTGCAGCTGGAGCGGATCAACGTGTACTACAACGAGGCT---------AAATACGTCCCACGTGCCGTGCTGGTCGATTTGGAACCTGGCACTATGGATTCGGTCCGAGCGGGACCGTTTGGACAGCTGTTCCGGCCGGATAATTTTGTGTTCGGTCAATCTGGCGCCGGCAACAATTGGGC	15	36	Deletion	0.05	-73	GTILLPSSSIGRSIF*	GTILLPSSSIGRSIF*	GGAACCATTCTGCTTCCATCTTCAAGCATCGGAAGAAGCATATTTTGAAGCCCAATTTTGGAACCGCTAGAAGTGCTCCAGGATGCGTGAAATCGTTCACATTCAAGCCGGCCAATGT----------------------------------------------------------------GGGCGTATTGCGGAGACAGCGATTTGCAGCTGGAGCGGATCAACGTGTACTACAACGAGGCT---------AAATACGTCCCACGTGCCGTGCTGGTCGATTTGGAACCTGGCACTATGGATTCGGTCCGAGCGGGACCGTTTGGACAGCTGTTCCGGCCGGATAATTTTGTGTTCGGTCAATCTGGCGCCGGCAACAATTGGGC	GGAACCATTCTGCTTCCATCTTCAAGCATCGGAAGAAGCATATTTTGAAGCCCAATTTTGGAACCGCTAGAAGTGCTCCAGGATGCGTGAAATCGTTCACATTCAAGCCGGCCAATGTGGCAACCAGATAGGAGCCAAGTTCTGGGAGGTAATATCCGACGAGCACGGAATCGATGCCACCGGGGCGTATTGCGGAGACAGCGATTTGCAGCTGGAGCGGATCAACGTGTACTACAACGAGGCTACCGGAGGAAAATACGTCCCACGTGCCGTGCTGGTCGATTTGGAACCTGGCACTATGGATTCGGTCCGAGCGGGACCGTTTGGACAGCTGTTCCGGCCGGATAATTTTGTGTTCGGTCAATCTGGCGCCGGCAACAATTGGGC
GGAACCATTCTGCTTCCATCTTCAAGCATCGGAAGAAGCATATTTTGAAGCCCAATTTTGGAACCGCTAGAAGTGCTCCAGGATGCGTGAAATCGTTCACATTCAAGCCGGCCAATGTGGCAACC---------------------------TA----------------------------CGGCGTATTGCGGAGACAGCGATTTGCAGCTGGAGCGGATCAACGTGTACTACAAC----------GAGGAAAATACGTCCCACGTGCCGTGCTGGTCGATTTGGAACCTGGCACTATGGATTCGGTCCGAGCGGGACCGTTTGGACAGCTGTTCCGGCCGGATAATTTTGTGTTCGGTCAATCTGGCGCCGGCAACAATTGGGC	15	36	Deletion	0.05	-65	GTILLPSSSIGRSIF*	GTILLPSSSIGRSIF*	GGAACCATTCTGCTTCCATCTTCAAGCATCGGAAGAAGCATATTTTGAAGCCCAATTTTGGAACCGCTAGAAGTGCTCCAGGATGCGTGAAATCGTTCACATTCAAGCCGGCCAATGTGGCAACC---------------------------TA----------------------------CGGCGTATTGCGGAGACAGCGATTTGCAGCTGGAGCGGATCAACGTGTACTACAAC----------GAGGAAAATACGTCCCACGTGCCGTGCTGGTCGATTTGGAACCTGGCACTATGGATTCGGTCCGAGCGGGACCGTTTGGACAGCTGTTCCGGCCGGATAATTTTGTGTTCGGTCAATCTGGCGCCGGCAACAATTGGGC	GGAACCATTCTGCTTCCATCTTCAAGCATCGGAAGAAGCATATTTTGAAGCCCAATTTTGGAACCGCTAGAAGTGCTCCAGGATGCGTGAAATCGTTCACATTCAAGCCGGCCAATGTGGCAACCAGATAGGAGCCAAGTTCTGGGAGGTAATATCCGACGAGCACGGAATCGATGCCACCGGGGCGTATTGCGGAGACAGCGATTTGCAGCTGGAGCGGATCAACGTGTACTACAACGAGGCTACCGGAGGAAAATACGTCCCACGTGCCGTGCTGGTCGATTTGGAACCTGGCACTATGGATTCGGTCCGAGCGGGACCGTTTGGACAGCTGTTCCGGCCGGATAATTTTGTGTTCGGTCAATCTGGCGCCGGCAACAATTGGGC
GGAACCATTCTGCTTCCATCTTCAAGCATCGGAAGAAGCATATTTTGAAGCCCAATTTTGGAACCGCTAGAAGTGCTCCAGGATGCGTGAAATCGTTCACATTCAAGCCGGCCAATGTGGCAACCAGATA-------------GGGAGGTAATATCCGACGAGCACGGAATCGATGCCACCG---------------------------------------------------------------CCGGAGGAAAATACGTCCCACGTGCCGTGCTGGTCGATTTGGAACCTGGCACTATGGATTCGGTCCGAGCGGGACCGTTTGGACAGCTGTTCCGGCCGGATAATTTTGTGTTCGGTCAATCTGGCGCCGGCAACAATTGGGC	15	35	Deletion	0.05	-76	GTILLPSSSIGRSIF*	GTILLPSSSIGRSIF*	GGAACCATTCTGCTTCCATCTTCAAGCATCGGAAGAAGCATATTTTGAAGCCCAATTTTGGAACCGCTAGAAGTGCTCCAGGATGCGTGAAATCGTTCACATTCAAGCCGGCCAATGTGGCAACCAGATA-------------GGGAGGTAATATCCGACGAGCACGGAATCGATGCCACCG---------------------------------------------------------------CCGGAGGAAAATACGTCCCACGTGCCGTGCTGGTCGATTTGGAACCTGGCACTATGGATTCGGTCCGAGCGGGACCGTTTGGACAGCTGTTCCGGCCGGATAATTTTGTGTTCGGTCAATCTGGCGCCGGCAACAATTGGGC	GGAACCATTCTGCTTCCATCTTCAAGCATCGGAAGAAGCATATTTTGAAGCCCAATTTTGGAACCGCTAGAAGTGCTCCAGGATGCGTGAAATCGTTCACATTCAAGCCGGCCAATGTGGCAACCAGATAGGAGCCAAGTTCTGGGAGGTAATATCCGACGAGCACGGAATCGATGCCACCGGGGCGTATTGCGGAGACAGCGATTTGCAGCTGGAGCGGATCAACGTGTACTACAACGAGGCTACCGGAGGAAAATACGTCCCACGTGCCGTGCTGGTCGATTTGGAACCTGGCACTATGGATTCGGTCCGAGCGGGACCGTTTGGACAGCTGTTCCGGCCGGATAATTTTGTGTTCGGTCAATCTGGCGCCGGCAACAATTGGGC
GGAACCATTCTGCTTCCATCTTCAAGCATCGGAAGAAGCATATTTTGAAGCCCAATTTTGGAACCGCTAGAAGTGCTCCAGGATGCGTGAAATCGTTCACATTCAAGCCGGCCAATGTGGCAACCAGATAGG-----------------------------------------------------------------------------AGCTGGAGCGGATCAACGTGTACTACAACGAGGCTACCGGAGGAAAATACGTCCCACGTGCCGTGCTGGTCGATTTGGAACCTGGCACTATGGATTCGGTCCGAGCGGGACCGTTTGGACAGCTGTTCCGGCCGGATAATTTTGTGTTCGGTCAATCTGGCGCCGGCAACAATTGGGC	15	35	Deletion	0.05	-77	GTILLPSSSIGRSIF*	GTILLPSSSIGRSIF*	GGAACCATTCTGCTTCCATCTTCAAGCATCGGAAGAAGCATATTTTGAAGCCCAATTTTGGAACCGCTAGAAGTGCTCCAGGATGCGTGAAATCGTTCACATTCAAGCCGGCCAATGTGGCAACCAGATAGG-----------------------------------------------------------------------------AGCTGGAGCGGATCAACGTGTACTACAACGAGGCTACCGGAGGAAAATACGTCCCACGTGCCGTGCTGGTCGATTTGGAACCTGGCACTATGGATTCGGTCCGAGCGGGACCGTTTGGACAGCTGTTCCGGCCGGATAATTTTGTGTTCGGTCAATCTGGCGCCGGCAACAATTGGGC	GGAACCATTCTGCTTCCATCTTCAAGCATCGGAAGAAGCATATTTTGAAGCCCAATTTTGGAACCGCTAGAAGTGCTCCAGGATGCGTGAAATCGTTCACATTCAAGCCGGCCAATGTGGCAACCAGATAGGAGCCAAGTTCTGGGAGGTAATATCCGACGAGCACGGAATCGATGCCACCGGGGCGTATTGCGGAGACAGCGATTTGCAGCTGGAGCGGATCAACGTGTACTACAACGAGGCTACCGGAGGAAAATACGTCCCACGTGCCGTGCTGGTCGATTTGGAACCTGGCACTATGGATTCGGTCCGAGCGGGACCGTTTGGACAGCTGTTCCGGCCGGATAATTTTGTGTTCGGTCAATCTGGCGCCGGCAACAATTGGGC
GGAACCATTCTGCTTCCATCTTCAAGCATCGGAAGAAGCATATTTTGAAGCCCAATTTTGGAACCGCTAGAAGTGCTCCAGGATGCGTGAAATCGTTCACATTCAAGCCGGCCAATGTGGCAACCAGATAGGA---------------------------------------------------GCGTATTGCGGAGACAGCGATTTGCAGCTGGAGCGGATCAACGTGT---------------CCGGAGGAAAATACGTCCCACGTGCCGTGCTGGTCGATTTGGAACCTGGCACTATGGATTCGGTCCGAGCGGGACCGTTTGGACAGCTGTTCCGGCCGGATAATTTTGTGTTCGGTCAATCTGGCGCCGGCAACAATTGGGC	15	35	Deletion	0.05	-66	GTILLPSSSIGRSIF*	GTILLPSSSIGRSIF*	GGAACCATTCTGCTTCCATCTTCAAGCATCGGAAGAAGCATATTTTGAAGCCCAATTTTGGAACCGCTAGAAGTGCTCCAGGATGCGTGAAATCGTTCACATTCAAGCCGGCCAATGTGGCAACCAGATAGGA---------------------------------------------------GCGTATTGCGGAGACAGCGATTTGCAGCTGGAGCGGATCAACGTGT---------------CCGGAGGAAAATACGTCCCACGTGCCGTGCTGGTCGATTTGGAACCTGGCACTATGGATTCGGTCCGAGCGGGACCGTTTGGACAGCTGTTCCGGCCGGATAATTTTGTGTTCGGTCAATCTGGCGCCGGCAACAATTGGGC	GGAACCATTCTGCTTCCATCTTCAAGCATCGGAAGAAGCATATTTTGAAGCCCAATTTTGGAACCGCTAGAAGTGCTCCAGGATGCGTGAAATCGTTCACATTCAAGCCGGCCAATGTGGCAACCAGATAGGAGCCAAGTTCTGGGAGGTAATATCCGACGAGCACGGAATCGATGCCACCGGGGCGTATTGCGGAGACAGCGATTTGCAGCTGGAGCGGATCAACGTGTACTACAACGAGGCTACCGGAGGAAAATACGTCCCACGTGCCGTGCTGGTCGATTTGGAACCTGGCACTATGGATTCGGTCCGAGCGGGACCGTTTGGACAGCTGTTCCGGCCGGATAATTTTGTGTTCGGTCAATCTGGCGCCGGCAACAATTGGGC
GGAACCATTCTGCTTCCATCTTCAAGCATCGGAAGAAGCATATTTTGAAGCCCAATTTTGGAACCGCTAGAAGTGCTCCAGGATGCGTGAAATCGTTCACATTCAAGCCGGCCAATGTGGCAACCAGATAGGAGCCAA------------------------------------------------GTATTGCGGAGACAGCGATTTGCAGCTGGAGCGGATCA----------------------CGGAGGAAAATACGTCCCACGTGCCGTGCTGGTCGATTTGGAACCTGGCACTATGGATT---------CGGGACTGTTTGGACAGCTGTTCCGGCCGGATAATTTTGTGTTCGGTCAATCTGGCGCCGGCAACAATTGGGC	15	35	Deletion	0.05	-79	GTILLPSSSIGRSIF*	GTILLPSSSIGRSIF*	GGAACCATTCTGCTTCCATCTTCAAGCATCGGAAGAAGCATATTTTGAAGCCCAATTTTGGAACCGCTAGAAGTGCTCCAGGATGCGTGAAATCGTTCACATTCAAGCCGGCCAATGTGGCAACCAGATAGGAGCCAA------------------------------------------------GTATTGCGGAGACAGCGATTTGCAGCTGGAGCGGATCA----------------------CGGAGGAAAATACGTCCCACGTGCCGTGCTGGTCGATTTGGAACCTGGCACTATGGATT---------CGGGACTGTTTGGACAGCTGTTCCGGCCGGATAATTTTGTGTTCGGTCAATCTGGCGCCGGCAACAATTGGGC	GGAACCATTCTGCTTCCATCTTCAAGCATCGGAAGAAGCATATTTTGAAGCCCAATTTTGGAACCGCTAGAAGTGCTCCAGGATGCGTGAAATCGTTCACATTCAAGCCGGCCAATGTGGCAACCAGATAGGAGCCAAGTTCTGGGAGGTAATATCCGACGAGCACGGAATCGATGCCACCGGGGCGTATTGCGGAGACAGCGATTTGCAGCTGGAGCGGATCAACGTGTACTACAACGAGGCTACCGGAGGAAAATACGTCCCACGTGCCGTGCTGGTCGATTTGGAACCTGGCACTATGGATTCGGTCCGAGCGGGACCGTTTGGACAGCTGTTCCGGCCGGATAATTTTGTGTTCGGTCAATCTGGCGCCGGCAACAATTGGGC
GGAACCATTCTGCTTCCATCTTCAAGCATCGGAAGAAGCATATTTTGAAGCCCAATTTTGGAACCGCTAGAAGTGCTCCAGGATGCGTGAAATCGTTCACATTCAAGCCGGCCAATGTGGCAACCAGATAGGAGCCAA------------------------------------------------GTATTGCGGAGACAGCGATTTGCAGCTGGAGCGGATCAACGTGTACTACAACGAGG---CCGGAGGAAAATACGTCCCACGTGCCGTGCTGGTCGATTTGGAACCTGGCACTATG----------GAGCGGGACCGTTTGGACAGCTGTTCCGGCCGGATAATTTTGTGTTCGGTCAATCTGGCGCCGGCAACAATTGGGC	15	35	Deletion	0.05	-61	GTILLPSSSIGRSIF*	GTILLPSSSIGRSIF*	GGAACCATTCTGCTTCCATCTTCAAGCATCGGAAGAAGCATATTTTGAAGCCCAATTTTGGAACCGCTAGAAGTGCTCCAGGATGCGTGAAATCGTTCACATTCAAGCCGGCCAATGTGGCAACCAGATAGGAGCCAA------------------------------------------------GTATTGCGGAGACAGCGATTTGCAGCTGGAGCGGATCAACGTGTACTACAACGAGG---CCGGAGGAAAATACGTCCCACGTGCCGTGCTGGTCGATTTGGAACCTGGCACTATG----------GAGCGGGACCGTTTGGACAGCTGTTCCGGCCGGATAATTTTGTGTTCGGTCAATCTGGCGCCGGCAACAATTGGGC	GGAACCATTCTGCTTCCATCTTCAAGCATCGGAAGAAGCATATTTTGAAGCCCAATTTTGGAACCGCTAGAAGTGCTCCAGGATGCGTGAAATCGTTCACATTCAAGCCGGCCAATGTGGCAACCAGATAGGAGCCAAGTTCTGGGAGGTAATATCCGACGAGCACGGAATCGATGCCACCGGGGCGTATTGCGGAGACAGCGATTTGCAGCTGGAGCGGATCAACGTGTACTACAACGAGGCTACCGGAGGAAAATACGTCCCACGTGCCGTGCTGGTCGATTTGGAACCTGGCACTATGGATTCGGTCCGAGCGGGACCGTTTGGACAGCTGTTCCGGCCGGATAATTTTGTGTTCGGTCAATCTGGCGCCGGCAACAATTGGGC
GGAACCATTCTGCTTCCATCTTCAAGCATCGGAAGAAGCATATTTTGAAGCCCAATTTTGGAACCGCTAGAAGTGCTCCAGGATGCGTGAAATCGTTCACATTCAAGCCGGCCAATGTGGCAACCAGATAGGAGCCAA------------------------------------------------GTATTGCGGAGACAGCGATTTGCAGCTGGAGCGGATCAACGTGTACTACAACGAGGC-------GGAAAATACGTCCCACGTGCCGTGCTGGTCGATTTGGAACCTGGCACTATGGATT---------CGGGACCGTTTGGACAGCTGTTCCGGCCGGATAATTTTGTGTTCGGTCAATCTGGCGCCGGCAACAATTGGGC	15	36	Deletion	0.05	-64	GTILLPSSSIGRSIF*	GTILLPSSSIGRSIF*	GGAACCATTCTGCTTCCATCTTCAAGCATCGGAAGAAGCATATTTTGAAGCCCAATTTTGGAACCGCTAGAAGTGCTCCAGGATGCGTGAAATCGTTCACATTCAAGCCGGCCAATGTGGCAACCAGATAGGAGCCAA------------------------------------------------GTATTGCGGAGACAGCGATTTGCAGCTGGAGCGGATCAACGTGTACTACAACGAGGC-------GGAAAATACGTCCCACGTGCCGTGCTGGTCGATTTGGAACCTGGCACTATGGATT---------CGGGACCGTTTGGACAGCTGTTCCGGCCGGATAATTTTGTGTTCGGTCAATCTGGCGCCGGCAACAATTGGGC	GGAACCATTCTGCTTCCATCTTCAAGCATCGGAAGAAGCATATTTTGAAGCCCAATTTTGGAACCGCTAGAAGTGCTCCAGGATGCGTGAAATCGTTCACATTCAAGCCGGCCAATGTGGCAACCAGATAGGAGCCAAGTTCTGGGAGGTAATATCCGACGAGCACGGAATCGATGCCACCGGGGCGTATTGCGGAGACAGCGATTTGCAGCTGGAGCGGATCAACGTGTACTACAACGAGGCTACCGGAGGAAAATACGTCCCACGTGCCGTGCTGGTCGATTTGGAACCTGGCACTATGGATTCGGTCCGAGCGGGACCGTTTGGACAGCTGTTCCGGCCGGATAATTTTGTGTTCGGTCAATCTGGCGCCGGCAACAATTGGGC
GGAACCATTCTGCTTCCATCTTCAAGCATCGGAAGAAGCATATTTTGAAGCCCAATTTTGGAACCGCTAGAAGTGCTCCAGGATGCGTGAAATCGTTCACATTCAAGCCGGCCAATGTGGCAACCAGATAGGAGCCAA---------------------------------------------GGCGTATTGCGGAGACAGCGATTTGCAGCTGGAGCGGATCAACGTGTACTACAACGAGGCTACCGGAGGAAAATACGTCCCACGTGCCGTGCTGGTCGATTTGGAACCTGGCACTATGGATTCGGTCCGAGCGGGACCGTTTGGACAGCTGTTCCGGCCGGATAATTTTGTGTTCGGTCAATCTGGCGCCGGCAACAATTGGGC	15	36	Deletion	0.05	-45	GTILLPSSSIGRSIF*	GTILLPSSSIGRSIF*	GGAACCATTCTGCTTCCATCTTCAAGCATCGGAAGAAGCATATTTTGAAGCCCAATTTTGGAACCGCTAGAAGTGCTCCAGGATGCGTGAAATCGTTCACATTCAAGCCGGCCAATGTGGCAACCAGATAGGAGCCAA---------------------------------------------GGCGTATTGCGGAGACAGCGATTTGCAGCTGGAGCGGATCAACGTGTACTACAACGAGGCTACCGGAGGAAAATACGTCCCACGTGCCGTGCTGGTCGATTTGGAACCTGGCACTATGGATTCGGTCCGAGCGGGACCGTTTGGACAGCTGTTCCGGCCGGATAATTTTGTGTTCGGTCAATCTGGCGCCGGCAACAATTGGGC	GGAACCATTCTGCTTCCATCTTCAAGCATCGGAAGAAGCATATTTTGAAGCCCAATTTTGGAACCGCTAGAAGTGCTCCAGGATGCGTGAAATCGTTCACATTCAAGCCGGCCAATGTGGCAACCAGATAGGAGCCAAGTTCTGGGAGGTAATATCCGACGAGCACGGAATCGATGCCACCGGGGCGTATTGCGGAGACAGCGATTTGCAGCTGGAGCGGATCAACGTGTACTACAACGAGGCTACCGGAGGAAAATACGTCCCACGTGCCGTGCTGGTCGATTTGGAACCTGGCACTATGGATTCGGTCCGAGCGGGACCGTTTGGACAGCTGTTCCGGCCGGATAATTTTGTGTTCGGTCAATCTGGCGCCGGCAACAATTGGGC
GGAACCATTCTGCTTCCATCTTCAAGCATCGGAAGAAGCATATTTTGAAGCCCAATTTTGGAACCGCTAGAAGTGCTCCAGGATGCGTGAAATCGTTCACATTCAAGCCGGCCAATGTGGCAACCAGATAGGAGCCAA----------GTAATATCCGACGAGCACGGAATCGATGCC------------------------------------------------------------------ACCGGAGGAAAATACGTCCCACGTGCCGTGCTGGTCGATTTGGAACCTGGCACTATGGATTCGGTCcCGAGCGGGACCGTTTGGACAGCTGTTCCGGCCGGATAATTTTGTGTTCGGTCAATCTGGCGCCGGCAACAATTGGGC	15	35	Insertion and Deletion	0.05	-75	GTILLPSSSIGRSIF*	GTILLPSSSIGRSIF*	GGAACCATTCTGCTTCCATCTTCAAGCATCGGAAGAAGCATATTTTGAAGCCCAATTTTGGAACCGCTAGAAGTGCTCCAGGATGCGTGAAATCGTTCACATTCAAGCCGGCCAATGTGGCAACCAGATAGGAGCCAA----------GTAATATCCGACGAGCACGGAATCGATGCC------------------------------------------------------------------ACCGGAGGAAAATACGTCCCACGTGCCGTGCTGGTCGATTTGGAACCTGGCACTATGGATTCGGTCCCGAGCGGGACCGTTTGGACAGCTGTTCCGGCCGGATAATTTTGTGTTCGGTCAATCTGGCGCCGGCAACAATTGGGC	GGAACCATTCTGCTTCCATCTTCAAGCATCGGAAGAAGCATATTTTGAAGCCCAATTTTGGAACCGCTAGAAGTGCTCCAGGATGCGTGAAATCGTTCACATTCAAGCCGGCCAATGTGGCAACCAGATAGGAGCCAAGTTCTGGGAGGTAATATCCGACGAGCACGGAATCGATGCCACCGGGGCGTATTGCGGAGACAGCGATTTGCAGCTGGAGCGGATCAACGTGTACTACAACGAGGCTACCGGAGGAAAATACGTCCCACGTGCCGTGCTGGTCGATTTGGAACCTGGCACTATGGATTCGGTCCGAGCGGGACCGTTTGGACAGCTGTTCCGGCCGGATAATTTTGTGTTCGGTCAATCTGGCGCCGGCAACAATTGGGC
GGAACCATTCTGCTTCCATCTTCAAGCATCGGAAGAAGCATATTTTGAAGCCCAATTTTGGAACCGCTAGAAGTGCTCCAGGATGCGTGAAATCGTTCACATTCAAGCCGGCCAATGTGGCAACCAGATAGGAGCCAA------GGAGGTAATATCCGACGAGCACGGAATCGATGCCACCG---------------------------------------------------------------CCGGAGGAAAATACGTCCCACGTGCCGTGCTGGTCGATTTGGAACCTGGCACTATGGATTCGGTCCGAGCGGGACCGTTTGGACAGCTGTTCCGGCCGGATAATTTTGTGTTCGGTCAATCTGGCGCCGGCAACAATTGGGC	15	35	Deletion	0.05	-69	GTILLPSSSIGRSIF*	GTILLPSSSIGRSIF*	GGAACCATTCTGCTTCCATCTTCAAGCATCGGAAGAAGCATATTTTGAAGCCCAATTTTGGAACCGCTAGAAGTGCTCCAGGATGCGTGAAATCGTTCACATTCAAGCCGGCCAATGTGGCAACCAGATAGGAGCCAA------GGAGGTAATATCCGACGAGCACGGAATCGATGCCACCG---------------------------------------------------------------CCGGAGGAAAATACGTCCCACGTGCCGTGCTGGTCGATTTGGAACCTGGCACTATGGATTCGGTCCGAGCGGGACCGTTTGGACAGCTGTTCCGGCCGGATAATTTTGTGTTCGGTCAATCTGGCGCCGGCAACAATTGGGC	GGAACCATTCTGCTTCCATCTTCAAGCATCGGAAGAAGCATATTTTGAAGCCCAATTTTGGAACCGCTAGAAGTGCTCCAGGATGCGTGAAATCGTTCACATTCAAGCCGGCCAATGTGGCAACCAGATAGGAGCCAAGTTCTGGGAGGTAATATCCGACGAGCACGGAATCGATGCCACCGGGGCGTATTGCGGAGACAGCGATTTGCAGCTGGAGCGGATCAACGTGTACTACAACGAGGCTACCGGAGGAAAATACGTCCCACGTGCCGTGCTGGTCGATTTGGAACCTGGCACTATGGATTCGGTCCGAGCGGGACCGTTTGGACAGCTGTTCCGGCCGGATAATTTTGTGTTCGGTCAATCTGGCGCCGGCAACAATTGGGC
GGAACCATTCTGCTTCCATCTTCAAGCATCGGAAGAAGCATATTTTGAAGCCCAATTTTGGAACCGCTAGAAGTGCTCCAGGATGCGTGAAATCGTTCACATTCAAGCCGGCCAATGTGGCAACCAGATAGGAGCCAA------GGAGGTAATATCCGACGAGCACGGAATCGATGCCACCGG---------------------------------------------------------------CGGAGGAAAATACGTCCCACGTGCCGTGCTGGTCGATTTGGAACCTGGCACTATGGATTCGGTCcCGAGCGGGACCGTTTGGACAGCTGTTCCGGCCGGATAATTTTGTGTTCGGTCAATCTGGCGCCGGCAACAATTGGGC	15	35	Insertion and Deletion	0.05	-68	GTILLPSSSIGRSIF*	GTILLPSSSIGRSIF*	GGAACCATTCTGCTTCCATCTTCAAGCATCGGAAGAAGCATATTTTGAAGCCCAATTTTGGAACCGCTAGAAGTGCTCCAGGATGCGTGAAATCGTTCACATTCAAGCCGGCCAATGTGGCAACCAGATAGGAGCCAA------GGAGGTAATATCCGACGAGCACGGAATCGATGCCACCGG---------------------------------------------------------------CGGAGGAAAATACGTCCCACGTGCCGTGCTGGTCGATTTGGAACCTGGCACTATGGATTCGGTCCCGAGCGGGACCGTTTGGACAGCTGTTCCGGCCGGATAATTTTGTGTTCGGTCAATCTGGCGCCGGCAACAATTGGGC	GGAACCATTCTGCTTCCATCTTCAAGCATCGGAAGAAGCATATTTTGAAGCCCAATTTTGGAACCGCTAGAAGTGCTCCAGGATGCGTGAAATCGTTCACATTCAAGCCGGCCAATGTGGCAACCAGATAGGAGCCAAGTTCTGGGAGGTAATATCCGACGAGCACGGAATCGATGCCACCGGGGCGTATTGCGGAGACAGCGATTTGCAGCTGGAGCGGATCAACGTGTACTACAACGAGGCTACCGGAGGAAAATACGTCCCACGTGCCGTGCTGGTCGATTTGGAACCTGGCACTATGGATTCGGTCCGAGCGGGACCGTTTGGACAGCTGTTCCGGCCGGATAATTTTGTGTTCGGTCAATCTGGCGCCGGCAACAATTGGGC
GGAACCATTCTGCTTCCATCTTCAAGCATCGGAAGAAGCATATTTTGAAGCCCAATTTTGGAACCGCTAGAAGTGCTCCAGGATGCGTGAAATCGTTCACATTCAAGCCGGCCAATGTGGCAACCAGATAGGAGCCAA------GGAGGTAATATCCGACGAGCACGGAATCGATGCCACCGG---------------------------------------------------------------CGGAGGAAAATACGTCCCACGTGCCGTGCTGGTCGATTTGGAACCTGGCACTATGGATTCGGTCCGAGCGGGACCGTTTGGACAGCTGTTCCGGCCGGATAATTTTGTGTTCGGTCAATCTGGCGCCGGCAACAATTGGGC	15	35	Deletion	0.05	-69	GTILLPSSSIGRSIF*	GTILLPSSSIGRSIF*	GGAACCATTCTGCTTCCATCTTCAAGCATCGGAAGAAGCATATTTTGAAGCCCAATTTTGGAACCGCTAGAAGTGCTCCAGGATGCGTGAAATCGTTCACATTCAAGCCGGCCAATGTGGCAACCAGATAGGAGCCAA------GGAGGTAATATCCGACGAGCACGGAATCGATGCCACCGG---------------------------------------------------------------CGGAGGAAAATACGTCCCACGTGCCGTGCTGGTCGATTTGGAACCTGGCACTATGGATTCGGTCCGAGCGGGACCGTTTGGACAGCTGTTCCGGCCGGATAATTTTGTGTTCGGTCAATCTGGCGCCGGCAACAATTGGGC	GGAACCATTCTGCTTCCATCTTCAAGCATCGGAAGAAGCATATTTTGAAGCCCAATTTTGGAACCGCTAGAAGTGCTCCAGGATGCGTGAAATCGTTCACATTCAAGCCGGCCAATGTGGCAACCAGATAGGAGCCAAGTTCTGGGAGGTAATATCCGACGAGCACGGAATCGATGCCACCGGGGCGTATTGCGGAGACAGCGATTTGCAGCTGGAGCGGATCAACGTGTACTACAACGAGGCTACCGGAGGAAAATACGTCCCACGTGCCGTGCTGGTCGATTTGGAACCTGGCACTATGGATTCGGTCCGAGCGGGACCGTTTGGACAGCTGTTCCGGCCGGATAATTTTGTGTTCGGTCAATCTGGCGCCGGCAACAATTGGGC
GGAACCATTCTGCTTCCATCTTCAAGCATCGGAAGAAGCATATTTTGAAGCCCAATTTTGGAACCGCTAGAAGTGCTCCAGGATGCGTGAAATCGTTCACATTCAAGCCGGCCAATGTGGCAACCAGATAGGAGCCAAGT-----GAGGTAATATCCGACGAGCACGGAATCGATGCCA-CGATGCGTATTGCGGAGACAGCGATTTGCAGCTGGAGCGGATCAACGTGTACTACAACGAGGCTA-----------------------------------------------------------------CGAGCGGGACCGTTTGGACAGCTGTTCCGGCCGGATAATTTTGTGTTCGGTCAATCTGGCGCCGGCAACAATTGGGC	15	36	Deletion	0.05	-71	GTILLPSSSIGRSIF*	GTILLPSSSIGRSIF*	GGAACCATTCTGCTTCCATCTTCAAGCATCGGAAGAAGCATATTTTGAAGCCCAATTTTGGAACCGCTAGAAGTGCTCCAGGATGCGTGAAATCGTTCACATTCAAGCCGGCCAATGTGGCAACCAGATAGGAGCCAAGT-----GAGGTAATATCCGACGAGCACGGAATCGATGCCA-CGATGCGTATTGCGGAGACAGCGATTTGCAGCTGGAGCGGATCAACGTGTACTACAACGAGGCTA-----------------------------------------------------------------CGAGCGGGACCGTTTGGACAGCTGTTCCGGCCGGATAATTTTGTGTTCGGTCAATCTGGCGCCGGCAACAATTGGGC	GGAACCATTCTGCTTCCATCTTCAAGCATCGGAAGAAGCATATTTTGAAGCCCAATTTTGGAACCGCTAGAAGTGCTCCAGGATGCGTGAAATCGTTCACATTCAAGCCGGCCAATGTGGCAACCAGATAGGAGCCAAGTTCTGGGAGGTAATATCCGACGAGCACGGAATCGATGCCACCGGGGCGTATTGCGGAGACAGCGATTTGCAGCTGGAGCGGATCAACGTGTACTACAACGAGGCTACCGGAGGAAAATACGTCCCACGTGCCGTGCTGGTCGATTTGGAACCTGGCACTATGGATTCGGTCCGAGCGGGACCGTTTGGACAGCTGTTCCGGCCGGATAATTTTGTGTTCGGTCAATCTGGCGCCGGCAACAATTGGGC
GGAACCATTCTGCTTCCATCTTCAAGCATCGGAAGAAGCATATTTTGAAGCCCAATTTTGGAACCGCTAGAAGTGCTCCAGGATGCGTGAAATCGTTCACATTCAAGCCGGCCAATGTGGCAACCAGATAGGAGCCAAGTATT-----------------------------------------GCGTATTGCGGAGACAGCGATTTGCAGCTGGAGCGGATCAACGTGTACTACAACGAGGC-AACGGAGGAAAATACGTCCCACGTGCCGTGCTGGTCGATTTGGAACCTGGCACTATGGATTCGG---------------TTGGACAGCTGTTCCGGCCGGATAATTTTGTGTTCGGTCAATCTGGCGCCGGCAACAATTGGGC	15	36	Deletion	0.05	-57	GTILLPSSSIGRSIF*	GTILLPSSSIGRSIF*	GGAACCATTCTGCTTCCATCTTCAAGCATCGGAAGAAGCATATTTTGAAGCCCAATTTTGGAACCGCTAGAAGTGCTCCAGGATGCGTGAAATCGTTCACATTCAAGCCGGCCAATGTGGCAACCAGATAGGAGCCAAGTATT-----------------------------------------GCGTATTGCGGAGACAGCGATTTGCAGCTGGAGCGGATCAACGTGTACTACAACGAGGC-AACGGAGGAAAATACGTCCCACGTGCCGTGCTGGTCGATTTGGAACCTGGCACTATGGATTCGG---------------TTGGACAGCTGTTCCGGCCGGATAATTTTGTGTTCGGTCAATCTGGCGCCGGCAACAATTGGGC	GGAACCATTCTGCTTCCATCTTCAAGCATCGGAAGAAGCATATTTTGAAGCCCAATTTTGGAACCGCTAGAAGTGCTCCAGGATGCGTGAAATCGTTCACATTCAAGCCGGCCAATGTGGCAACCAGATAGGAGCCAAGTTCTGGGAGGTAATATCCGACGAGCACGGAATCGATGCCACCGGGGCGTATTGCGGAGACAGCGATTTGCAGCTGGAGCGGATCAACGTGTACTACAACGAGGCTACCGGAGGAAAATACGTCCCACGTGCCGTGCTGGTCGATTTGGAACCTGGCACTATGGATTCGGTCCGAGCGGGACCGTTTGGACAGCTGTTCCGGCCGGATAATTTTGTGTTCGGTCAATCTGGCGCCGGCAACAATTGGGC
GGAACCATTCTGCTTCCATCTTCAAGCATCGGAAGAAGCATATTTTGAAGCCCAATTTTGGAACCGCTAGAAGTGCTCCAGGATGCGTGAAATCGTTCACATTCAAGCCGGCCAATGTGGCAACCAGATAGGAGCCAAGTTC----------------------------------------GGGCGTATTGCGGAGACAGCGATTTGCAGCTGGAG----------------------------CCGGAGGAAAATACGTCCCACGTGCCGTGCTGGTCGATTTGGAACCTGGCACTATGGATTCGGTCCGAGCGGGACCGTTTGGACAGCTGTTCCGGCCGGATAATTTTGTGTTCGGTCAATCTGGCGCCGGCAACAATTGGGC	15	36	Deletion	0.05	-68	GTILLPSSSIGRSIF*	GTILLPSSSIGRSIF*	GGAACCATTCTGCTTCCATCTTCAAGCATCGGAAGAAGCATATTTTGAAGCCCAATTTTGGAACCGCTAGAAGTGCTCCAGGATGCGTGAAATCGTTCACATTCAAGCCGGCCAATGTGGCAACCAGATAGGAGCCAAGTTC----------------------------------------GGGCGTATTGCGGAGACAGCGATTTGCAGCTGGAG----------------------------CCGGAGGAAAATACGTCCCACGTGCCGTGCTGGTCGATTTGGAACCTGGCACTATGGATTCGGTCCGAGCGGGACCGTTTGGACAGCTGTTCCGGCCGGATAATTTTGTGTTCGGTCAATCTGGCGCCGGCAACAATTGGGC	GGAACCATTCTGCTTCCATCTTCAAGCATCGGAAGAAGCATATTTTGAAGCCCAATTTTGGAACCGCTAGAAGTGCTCCAGGATGCGTGAAATCGTTCACATTCAAGCCGGCCAATGTGGCAACCAGATAGGAGCCAAGTTCTGGGAGGTAATATCCGACGAGCACGGAATCGATGCCACCGGGGCGTATTGCGGAGACAGCGATTTGCAGCTGGAGCGGATCAACGTGTACTACAACGAGGCTACCGGAGGAAAATACGTCCCACGTGCCGTGCTGGTCGATTTGGAACCTGGCACTATGGATTCGGTCCGAGCGGGACCGTTTGGACAGCTGTTCCGGCCGGATAATTTTGTGTTCGGTCAATCTGGCGCCGGCAACAATTGGGC
GGAACCATTCTGCTTCCATCTTCAAGCATCGGAAGAAGCATATTTTGAAGCCCAATTTTGGAACCGCTAGAAGTGCTCCAGGATGCGTGAAATCGTTCACATTCAAGCCGGCCAATGTGGCAACCAGATAGGAGCCAAGTTC----------------------------------------GGGCGTATTGCGGAGACAGCGATTTGCAGCTGGAGCGGATCAACGTGTACTACAACGAGGCTA-CGGAGGAAAATACGTCCCACGTGCCGTGCTGGTCGATTTGGAACCTGGCACTATGGATT-----CGAGCGGGACCGTTTGGACAGCTGTTCCGGCCGGATAATTTTGTGTTCGGTCAATCTGGCGCCGGCAACAATTGGGC	15	37	Deletion	0.05	-46	GTILLPSSSIGRSIF*	GTILLPSSSIGRSIF*	GGAACCATTCTGCTTCCATCTTCAAGCATCGGAAGAAGCATATTTTGAAGCCCAATTTTGGAACCGCTAGAAGTGCTCCAGGATGCGTGAAATCGTTCACATTCAAGCCGGCCAATGTGGCAACCAGATAGGAGCCAAGTTC----------------------------------------GGGCGTATTGCGGAGACAGCGATTTGCAGCTGGAGCGGATCAACGTGTACTACAACGAGGCTA-CGGAGGAAAATACGTCCCACGTGCCGTGCTGGTCGATTTGGAACCTGGCACTATGGATT-----CGAGCGGGACCGTTTGGACAGCTGTTCCGGCCGGATAATTTTGTGTTCGGTCAATCTGGCGCCGGCAACAATTGGGC	GGAACCATTCTGCTTCCATCTTCAAGCATCGGAAGAAGCATATTTTGAAGCCCAATTTTGGAACCGCTAGAAGTGCTCCAGGATGCGTGAAATCGTTCACATTCAAGCCGGCCAATGTGGCAACCAGATAGGAGCCAAGTTCTGGGAGGTAATATCCGACGAGCACGGAATCGATGCCACCGGGGCGTATTGCGGAGACAGCGATTTGCAGCTGGAGCGGATCAACGTGTACTACAACGAGGCTACCGGAGGAAAATACGTCCCACGTGCCGTGCTGGTCGATTTGGAACCTGGCACTATGGATTCGGTCCGAGCGGGACCGTTTGGACAGCTGTTCCGGCCGGATAATTTTGTGTTCGGTCAATCTGGCGCCGGCAACAATTGGGC
GGAACCATTCTGCTTCCATCTTCAAGCATCGGAAGAAGCATATTTTGAAGCCCAATTTTGGAACCGCTAGAAGTGCTCCAGGATGCGTGAAATCGTTCACATTCAAGCCGGCCAATGTGGCAACCAGATAGGAGCCAAGTTCTG-------------------------------------------------GGAGACAGCGATTTGCAGCTGGAGCGGATCAACGTGTACTACAACGAGGCTAaACGGAGGAAAATACGTCCCACGTGCCGTGCTGGTCGATTTGGAACCTGGCACTATGGATTCGGTCCGAGCGGGACCGTTTGGACAGCTGTTCCGGCCGGATAATTTTGTGTTCGGTCAATCTGGCGCCGGCAACAATTGGGC	15	35	Insertion and Deletion	0.05	-48	GTILLPSSSIGRSIF*	GTILLPSSSIGRSIF*	GGAACCATTCTGCTTCCATCTTCAAGCATCGGAAGAAGCATATTTTGAAGCCCAATTTTGGAACCGCTAGAAGTGCTCCAGGATGCGTGAAATCGTTCACATTCAAGCCGGCCAATGTGGCAACCAGATAGGAGCCAAGTTCTG-------------------------------------------------GGAGACAGCGATTTGCAGCTGGAGCGGATCAACGTGTACTACAACGAGGCTAAACGGAGGAAAATACGTCCCACGTGCCGTGCTGGTCGATTTGGAACCTGGCACTATGGATTCGGTCCGAGCGGGACCGTTTGGACAGCTGTTCCGGCCGGATAATTTTGTGTTCGGTCAATCTGGCGCCGGCAACAATTGGGC	GGAACCATTCTGCTTCCATCTTCAAGCATCGGAAGAAGCATATTTTGAAGCCCAATTTTGGAACCGCTAGAAGTGCTCCAGGATGCGTGAAATCGTTCACATTCAAGCCGGCCAATGTGGCAACCAGATAGGAGCCAAGTTCTGGGAGGTAATATCCGACGAGCACGGAATCGATGCCACCGGGGCGTATTGCGGAGACAGCGATTTGCAGCTGGAGCGGATCAACGTGTACTACAACGAGGCTACCGGAGGAAAATACGTCCCACGTGCCGTGCTGGTCGATTTGGAACCTGGCACTATGGATTCGGTCCGAGCGGGACCGTTTGGACAGCTGTTCCGGCCGGATAATTTTGTGTTCGGTCAATCTGGCGCCGGCAACAATTGGGC
GGAACCATTCTGCTTCCATCTTCAAGCATCGGAAGAAGCATATTTTGAAGCCCAATTTTGGAACCGCTAGAAGTGCTCCAGGATGCGTGAAATCGTTCACATTCAAGCCGGCCAATGTGGCAACCAGATAGGAGCCAAGTTCTtGGGAGGTAATATCCGACGAGCACGGAATCGATGCCAC--GGGCGTATTGCGGAGACAGCGATTTGCAGCTGGAGCGGATCAACGTGTACTACAACGAGGC------------------------------------------------------------TTCAATCCAAGCGGGACCGTTTGGACAGCTGTTCCGGCCGGATAATTTTGTGTTCGGTCAATCTGGCGCCGGCAACAATTGGGC	15	36	Insertion and Deletion	0.05	-61	GTILLPSSSIGRSIF*	GTILLPSSSIGRSIF*	GGAACCATTCTGCTTCCATCTTCAAGCATCGGAAGAAGCATATTTTGAAGCCCAATTTTGGAACCGCTAGAAGTGCTCCAGGATGCGTGAAATCGTTCACATTCAAGCCGGCCAATGTGGCAACCAGATAGGAGCCAAGTTCTTGGGAGGTAATATCCGACGAGCACGGAATCGATGCCAC--GGGCGTATTGCGGAGACAGCGATTTGCAGCTGGAGCGGATCAACGTGTACTACAACGAGGC------------------------------------------------------------TTCAATCCAAGCGGGACCGTTTGGACAGCTGTTCCGGCCGGATAATTTTGTGTTCGGTCAATCTGGCGCCGGCAACAATTGGGC	GGAACCATTCTGCTTCCATCTTCAAGCATCGGAAGAAGCATATTTTGAAGCCCAATTTTGGAACCGCTAGAAGTGCTCCAGGATGCGTGAAATCGTTCACATTCAAGCCGGCCAATGTGGCAACCAGATAGGAGCCAAGTTCTGGGAGGTAATATCCGACGAGCACGGAATCGATGCCACCGGGGCGTATTGCGGAGACAGCGATTTGCAGCTGGAGCGGATCAACGTGTACTACAACGAGGCTACCGGAGGAAAATACGTCCCACGTGCCGTGCTGGTCGATTTGGAACCTGGCACTATGGATTCGGTCCGAGCGGGACCGTTTGGACAGCTGTTCCGGCCGGATAATTTTGTGTTCGGTCAATCTGGCGCCGGCAACAATTGGGC
GGAACCATTCTGCTTCCATCTTCAAGCATCGGAAGAAGCATATTTTGAAGCCCAATTTTGGAACCGCTAGAAGTGCTCCAGGATGCGTGAAATCGTTCACATTCAAGCCGGCCAATGTGGCAACCAGATAGGAGCCAAGTTCTtGGGAGGTAATATCCGACGAGCACGGAATCGATGCCACCG---------------------------------------------------------------CCGGAGGAAAATACGTCCCACGTGCCGTGCTGGTCGATTTGGAACCTGGCACTATGGATTCGGTCCGAGCGGGACCGTTTGGACAGCTGTTCCGGCCGGATAATTTTGTGTTCGGTCAATCTGGCGCCGGCAACAATTGGGC	15	35	Insertion and Deletion	0.05	-62	GTILLPSSSIGRSIF*	GTILLPSSSIGRSIF*	GGAACCATTCTGCTTCCATCTTCAAGCATCGGAAGAAGCATATTTTGAAGCCCAATTTTGGAACCGCTAGAAGTGCTCCAGGATGCGTGAAATCGTTCACATTCAAGCCGGCCAATGTGGCAACCAGATAGGAGCCAAGTTCTTGGGAGGTAATATCCGACGAGCACGGAATCGATGCCACCG---------------------------------------------------------------CCGGAGGAAAATACGTCCCACGTGCCGTGCTGGTCGATTTGGAACCTGGCACTATGGATTCGGTCCGAGCGGGACCGTTTGGACAGCTGTTCCGGCCGGATAATTTTGTGTTCGGTCAATCTGGCGCCGGCAACAATTGGGC	GGAACCATTCTGCTTCCATCTTCAAGCATCGGAAGAAGCATATTTTGAAGCCCAATTTTGGAACCGCTAGAAGTGCTCCAGGATGCGTGAAATCGTTCACATTCAAGCCGGCCAATGTGGCAACCAGATAGGAGCCAAGTTCTGGGAGGTAATATCCGACGAGCACGGAATCGATGCCACCGGGGCGTATTGCGGAGACAGCGATTTGCAGCTGGAGCGGATCAACGTGTACTACAACGAGGCTACCGGAGGAAAATACGTCCCACGTGCCGTGCTGGTCGATTTGGAACCTGGCACTATGGATTCGGTCCGAGCGGGACCGTTTGGACAGCTGTTCCGGCCGGATAATTTTGTGTTCGGTCAATCTGGCGCCGGCAACAATTGGGC
GGAACCATTCTGCTTCCATCTTCAAGCATCGGAAGAAGCATATTTTGAAGCCCAATTTTGGAACCGCTAGAAGTGCTCCAGGATGCGTGAAATCGTTCACATTCAAGCCGGCCAATGTGGCAACCAGTT------------------------------------------------------GGCGTATTGCGGAGACAGCGATTTGCAGCTGGAGCGGATCAACGTGTACTAC---------ACCGGAGGAAAATACGTCCCACGTGCCGTGCTGGTCGATTTGGAACCTGGCACTATGGATTCGGTCCGAGCGGGACCGTTTGGACAGCTGTTCCGGCCGGATAATTTTGTGTTCGGTCAATCTGGCGCCGGCAACAATTGGGC	15	36	Deletion	0.05	-63	GTILLPSSSIGRSIF*	GTILLPSSSIGRSIF*	GGAACCATTCTGCTTCCATCTTCAAGCATCGGAAGAAGCATATTTTGAAGCCCAATTTTGGAACCGCTAGAAGTGCTCCAGGATGCGTGAAATCGTTCACATTCAAGCCGGCCAATGTGGCAACCAGTT------------------------------------------------------GGCGTATTGCGGAGACAGCGATTTGCAGCTGGAGCGGATCAACGTGTACTAC---------ACCGGAGGAAAATACGTCCCACGTGCCGTGCTGGTCGATTTGGAACCTGGCACTATGGATTCGGTCCGAGCGGGACCGTTTGGACAGCTGTTCCGGCCGGATAATTTTGTGTTCGGTCAATCTGGCGCCGGCAACAATTGGGC	GGAACCATTCTGCTTCCATCTTCAAGCATCGGAAGAAGCATATTTTGAAGCCCAATTTTGGAACCGCTAGAAGTGCTCCAGGATGCGTGAAATCGTTCACATTCAAGCCGGCCAATGTGGCAACCAGATAGGAGCCAAGTTCTGGGAGGTAATATCCGACGAGCACGGAATCGATGCCACCGGGGCGTATTGCGGAGACAGCGATTTGCAGCTGGAGCGGATCAACGTGTACTACAACGAGGCTACCGGAGGAAAATACGTCCCACGTGCCGTGCTGGTCGATTTGGAACCTGGCACTATGGATTCGGTCCGAGCGGGACCGTTTGGACAGCTGTTCCGGCCGGATAATTTTGTGTTCGGTCAATCTGGCGCCGGCAACAATTGGGC
GGAACCATTCTGCTTCCATCTTCAAGCATCGGAAGAAGCATATTTTGAAGCCCAATTTTGGAACCGCTAGAAGTGCTCCAGGATGCGTGAAATCGTTC------------------TTGGCTCC---------TCCAA------GGAGGTAATATCCGACGAGCACGGAATCGATGCCACCGTattgcggatGGCGTATTGCGGAGACAGCGATTTGCAGCTGGAGCGGATCAACGTGTACTACAACGAGGCTA-----------------------------------------------------------------CGAGCGGGACCGTTTGGACAGCTGTTCCGGCCGGATAATTTTGTGTTCGGTCAATCTGGCGCCGGCAACAATTGGGC	14	36	Insertion and Deletion	0.05	-89	GTILLPSSSIGRSIF*	GTILLPSSSIGRSIF*	GGAACCATTCTGCTTCCATCTTCAAGCATCGGAAGAAGCATATTTTGAAGCCCAATTTTGGAACCGCTAGAAGTGCTCCAGGATGCGTGAAATCGTTC------------------TTGGCTCC---------TCCAA------GGAGGTAATATCCGACGAGCACGGAATCGATGCCACCGTATTGCGGATGGCGTATTGCGGAGACAGCGATTTGCAGCTGGAGCGGATCAACGTGTACTACAACGAGGCTA-----------------------------------------------------------------CGAGCGGGACCGTTTGGACAGCTGTTCCGGCCGGATAATTTTGTGTTCGGTCAATCTGGCGCCGGCAACAATTGGGC	GGAACCATTCTGCTTCCATCTTCAAGCATCGGAAGAAGCATATTTTGAAGCCCAATTTTGGAACCGCTAGAAGTGCTCCAGGATGCGTGAAATCGTTCACATTCAAGCCGGCCAATGTGGCAACCAGATAGGAGCCAAGTTCTGGGAGGTAATATCCGACGAGCACGGAATCGATGCCACCGGGGCGTATTGCGGAGACAGCGATTTGCAGCTGGAGCGGATCAACGTGTACTACAACGAGGCTACCGGAGGAAAATACGTCCCACGTGCCGTGCTGGTCGATTTGGAACCTGGCACTATGGATTCGGTCCGAGCGGGACCGTTTGGACAGCTGTTCCGGCCGGATAATTTTGTGTTCGGTCAATCTGGCGCCGGCAACAATTGGGC
GGAACCATTCTGCTTCCATCTTCAAGCATCGGAAGAAGCATATTTTGAAGCCCAATTTTGGAACCGCTAGAAGTGCTCCAGGATGCGTGAAATCGTTCACATTCAAGCCGACCAATGTGGCAACCAGATAGGAGCCAAGT-----------------------------------------------------------------------------CCGATCAACGTGTACTACAACGAGGCTA-CGGAGGAAAATACGTCCCACGTGCCGTGCTGGTCGATTTGGAACCTGGCACTATGGATTCGGTC----CGGGACCGTTTGGACAGCTGTTCCGGCCGGATAATTTTGTGTTCGGTCAATCTGGCGCCGGCAACAATTGGGC	14	36	Deletion	0.05	-82	GTILLPSSSIGRSIF*	GTILLPSSSIGRSIF*	GGAACCATTCTGCTTCCATCTTCAAGCATCGGAAGAAGCATATTTTGAAGCCCAATTTTGGAACCGCTAGAAGTGCTCCAGGATGCGTGAAATCGTTCACATTCAAGCCGACCAATGTGGCAACCAGATAGGAGCCAAGT-----------------------------------------------------------------------------CCGATCAACGTGTACTACAACGAGGCTA-CGGAGGAAAATACGTCCCACGTGCCGTGCTGGTCGATTTGGAACCTGGCACTATGGATTCGGTC----CGGGACCGTTTGGACAGCTGTTCCGGCCGGATAATTTTGTGTTCGGTCAATCTGGCGCCGGCAACAATTGGGC	GGAACCATTCTGCTTCCATCTTCAAGCATCGGAAGAAGCATATTTTGAAGCCCAATTTTGGAACCGCTAGAAGTGCTCCAGGATGCGTGAAATCGTTCACATTCAAGCCGGCCAATGTGGCAACCAGATAGGAGCCAAGTTCTGGGAGGTAATATCCGACGAGCACGGAATCGATGCCACCGGGGCGTATTGCGGAGACAGCGATTTGCAGCTGGAGCGGATCAACGTGTACTACAACGAGGCTACCGGAGGAAAATACGTCCCACGTGCCGTGCTGGTCGATTTGGAACCTGGCACTATGGATTCGGTCCGAGCGGGACCGTTTGGACAGCTGTTCCGGCCGGATAATTTTGTGTTCGGTCAATCTGGCGCCGGCAACAATTGGGC
GGAACCATTCTGCTTCCATCTTCAAGCATCGGAAGAAGCATATTTTGAAGCCCAATTTTGGAACCGCTAGAAGTGCTCCAGGATGCGTGAAATCGTTCACATTCAAGCCGGCCAATGT-----------------------------------------------------------------GGCGTATTGCGGAGACAGCGATTTGCAGCTGGAGCGGATCAACGTGTACTACAAC----------GAGGAAAATACGTCCCACGTGCCGTGCTGGTCGATTTGGAACCTGGCACTATGGATTCGGTCcCGAGCGGGACCGTTTGGACAGCTGTTCCGGCCGGATAATTTTGTGTTCGGTCAATCTGGCGCCGGCAACAATTGGGC	14	35	Insertion and Deletion	0.05	-74	GTILLPSSSIGRSIF*	GTILLPSSSIGRSIF*	GGAACCATTCTGCTTCCATCTTCAAGCATCGGAAGAAGCATATTTTGAAGCCCAATTTTGGAACCGCTAGAAGTGCTCCAGGATGCGTGAAATCGTTCACATTCAAGCCGGCCAATGT-----------------------------------------------------------------GGCGTATTGCGGAGACAGCGATTTGCAGCTGGAGCGGATCAACGTGTACTACAAC----------GAGGAAAATACGTCCCACGTGCCGTGCTGGTCGATTTGGAACCTGGCACTATGGATTCGGTCCCGAGCGGGACCGTTTGGACAGCTGTTCCGGCCGGATAATTTTGTGTTCGGTCAATCTGGCGCCGGCAACAATTGGGC	GGAACCATTCTGCTTCCATCTTCAAGCATCGGAAGAAGCATATTTTGAAGCCCAATTTTGGAACCGCTAGAAGTGCTCCAGGATGCGTGAAATCGTTCACATTCAAGCCGGCCAATGTGGCAACCAGATAGGAGCCAAGTTCTGGGAGGTAATATCCGACGAGCACGGAATCGATGCCACCGGGGCGTATTGCGGAGACAGCGATTTGCAGCTGGAGCGGATCAACGTGTACTACAACGAGGCTACCGGAGGAAAATACGTCCCACGTGCCGTGCTGGTCGATTTGGAACCTGGCACTATGGATTCGGTCCGAGCGGGACCGTTTGGACAGCTGTTCCGGCCGGATAATTTTGTGTTCGGTCAATCTGGCGCCGGCAACAATTGGGC
GGAACCATTCTGCTTCCATCTTCAAGCATCGGAAGAAGCATATTTTGAAGCCCAATTTTGGAACCGCTAGAAGTGCTCCAGGATGCGTGAAATCGTTCACATTCAAGCCGGCCAATGT-----------------------------------------------------------------GGCGTATTGCGGAGACAGCGATTTGCAGCTGGAGCGGATCAACGTGTACTACAACGAGGCT---------AAATACGTCCCACGTGCCGTGCTGGTCGATTTGGAACCTGGCACTATGGATTCGGTCCGAGCGGGACCGTTTGGACAGCTGTTCCGGCCGGATAATTTTGTGTTCGGTCAATCTGGCGCCGGCAACAATTGGGC	14	36	Deletion	0.05	-74	GTILLPSSSIGRSIF*	GTILLPSSSIGRSIF*	GGAACCATTCTGCTTCCATCTTCAAGCATCGGAAGAAGCATATTTTGAAGCCCAATTTTGGAACCGCTAGAAGTGCTCCAGGATGCGTGAAATCGTTCACATTCAAGCCGGCCAATGT-----------------------------------------------------------------GGCGTATTGCGGAGACAGCGATTTGCAGCTGGAGCGGATCAACGTGTACTACAACGAGGCT---------AAATACGTCCCACGTGCCGTGCTGGTCGATTTGGAACCTGGCACTATGGATTCGGTCCGAGCGGGACCGTTTGGACAGCTGTTCCGGCCGGATAATTTTGTGTTCGGTCAATCTGGCGCCGGCAACAATTGGGC	GGAACCATTCTGCTTCCATCTTCAAGCATCGGAAGAAGCATATTTTGAAGCCCAATTTTGGAACCGCTAGAAGTGCTCCAGGATGCGTGAAATCGTTCACATTCAAGCCGGCCAATGTGGCAACCAGATAGGAGCCAAGTTCTGGGAGGTAATATCCGACGAGCACGGAATCGATGCCACCGGGGCGTATTGCGGAGACAGCGATTTGCAGCTGGAGCGGATCAACGTGTACTACAACGAGGCTACCGGAGGAAAATACGTCCCACGTGCCGTGCTGGTCGATTTGGAACCTGGCACTATGGATTCGGTCCGAGCGGGACCGTTTGGACAGCTGTTCCGGCCGGATAATTTTGTGTTCGGTCAATCTGGCGCCGGCAACAATTGGGC
GGAACCATTCTGCTTCCATCTTCAAGCATCGGAAGAAGCATATTTTGAAGCCCAATTTTGGAACCGCTAGAAGTGCTCCAGGATGCGTGAAATCGTTCACATTCAAGCCGGCCAATGTGGCAACCA---------------------------------------------------------GGCGTATTGCGGAGACAGCGATTTGCAGCTGGAGCGGATCAACGTGTACT-------------CGGAGGAAAATACGTCCCACGTGCCGTGCTGGTCGATTTGGA------------------------------ACCGTTTGGACAGCTGTTCCGGCCGGATAATTTTGTGTTCGGTCAATCTGGCGCCGGCAACAATTGGGC	14	35	Deletion	0.05	-100	GTILLPSSSIGRSIF*	GTILLPSSSIGRSIF*	GGAACCATTCTGCTTCCATCTTCAAGCATCGGAAGAAGCATATTTTGAAGCCCAATTTTGGAACCGCTAGAAGTGCTCCAGGATGCGTGAAATCGTTCACATTCAAGCCGGCCAATGTGGCAACCA---------------------------------------------------------GGCGTATTGCGGAGACAGCGATTTGCAGCTGGAGCGGATCAACGTGTACT-------------CGGAGGAAAATACGTCCCACGTGCCGTGCTGGTCGATTTGGA------------------------------ACCGTTTGGACAGCTGTTCCGGCCGGATAATTTTGTGTTCGGTCAATCTGGCGCCGGCAACAATTGGGC	GGAACCATTCTGCTTCCATCTTCAAGCATCGGAAGAAGCATATTTTGAAGCCCAATTTTGGAACCGCTAGAAGTGCTCCAGGATGCGTGAAATCGTTCACATTCAAGCCGGCCAATGTGGCAACCAGATAGGAGCCAAGTTCTGGGAGGTAATATCCGACGAGCACGGAATCGATGCCACCGGGGCGTATTGCGGAGACAGCGATTTGCAGCTGGAGCGGATCAACGTGTACTACAACGAGGCTACCGGAGGAAAATACGTCCCACGTGCCGTGCTGGTCGATTTGGAACCTGGCACTATGGATTCGGTCCGAGCGGGACCGTTTGGACAGCTGTTCCGGCCGGATAATTTTGTGTTCGGTCAATCTGGCGCCGGCAACAATTGGGC
GGAACCATTCTGCTTCCATCTTCAAGCATCGGAAGAAGCATATTTTGAAGCCCAATTTTGGAACCGCTAGAAGTGCTCCAGGATGCGTGAAATCGTTCACATTCAAGCCGGCCAATGTGGCAACCAGA---------------GGGAGGTAATATCCGACGAGCACGGAATCGATGCC------------------------------------------------------------------ACCGGAGGAAAATACGTCCCACGTGCCGTGCTGGTCGATTTGGAACCTGGCACTATGGATTCGGTCCGAGCGGGACCGTTTGGACAGCTGTTCCGGCCGGATAATTTTGTGTTCGGTCAATCTGGCGCCGGCAACAATTGGGC	14	35	Deletion	0.05	-81	GTILLPSSSIGRSIF*	GTILLPSSSIGRSIF*	GGAACCATTCTGCTTCCATCTTCAAGCATCGGAAGAAGCATATTTTGAAGCCCAATTTTGGAACCGCTAGAAGTGCTCCAGGATGCGTGAAATCGTTCACATTCAAGCCGGCCAATGTGGCAACCAGA---------------GGGAGGTAATATCCGACGAGCACGGAATCGATGCC------------------------------------------------------------------ACCGGAGGAAAATACGTCCCACGTGCCGTGCTGGTCGATTTGGAACCTGGCACTATGGATTCGGTCCGAGCGGGACCGTTTGGACAGCTGTTCCGGCCGGATAATTTTGTGTTCGGTCAATCTGGCGCCGGCAACAATTGGGC	GGAACCATTCTGCTTCCATCTTCAAGCATCGGAAGAAGCATATTTTGAAGCCCAATTTTGGAACCGCTAGAAGTGCTCCAGGATGCGTGAAATCGTTCACATTCAAGCCGGCCAATGTGGCAACCAGATAGGAGCCAAGTTCTGGGAGGTAATATCCGACGAGCACGGAATCGATGCCACCGGGGCGTATTGCGGAGACAGCGATTTGCAGCTGGAGCGGATCAACGTGTACTACAACGAGGCTACCGGAGGAAAATACGTCCCACGTGCCGTGCTGGTCGATTTGGAACCTGGCACTATGGATTCGGTCCGAGCGGGACCGTTTGGACAGCTGTTCCGGCCGGATAATTTTGTGTTCGGTCAATCTGGCGCCGGCAACAATTGGGC
GGAACCATTCTGCTTCCATCTTCAAGCATCGGAAGAAGCATATTTTGAAGCCCAATTTTGGAACCGCTAGAAGTGCTCCAGGATGCGTGAAATCGTTCACATTCAAGCCGGCCAATGTGGCAACCAGATA-----------------------------------------------------GGCGTATTGCGGAGACAGCGATTTGCAGCTGGAGCGGATCAACGTGTACTACAACGAGGCTAC-------AAATACGTCCCACGTGCCGTGCTGGTCGATTTGGAACCTGGCACTATG----------GAGCGGGACCGTTTGGACAGCTGTTCCGGCCGGATAATTTTGTGTTCGGTCAATCTGGCGCCGGCAACAATTGGGC	14	36	Deletion	0.05	-70	GTILLPSSSIGRSIF*	GTILLPSSSIGRSIF*	GGAACCATTCTGCTTCCATCTTCAAGCATCGGAAGAAGCATATTTTGAAGCCCAATTTTGGAACCGCTAGAAGTGCTCCAGGATGCGTGAAATCGTTCACATTCAAGCCGGCCAATGTGGCAACCAGATA-----------------------------------------------------GGCGTATTGCGGAGACAGCGATTTGCAGCTGGAGCGGATCAACGTGTACTACAACGAGGCTAC-------AAATACGTCCCACGTGCCGTGCTGGTCGATTTGGAACCTGGCACTATG----------GAGCGGGACCGTTTGGACAGCTGTTCCGGCCGGATAATTTTGTGTTCGGTCAATCTGGCGCCGGCAACAATTGGGC	GGAACCATTCTGCTTCCATCTTCAAGCATCGGAAGAAGCATATTTTGAAGCCCAATTTTGGAACCGCTAGAAGTGCTCCAGGATGCGTGAAATCGTTCACATTCAAGCCGGCCAATGTGGCAACCAGATAGGAGCCAAGTTCTGGGAGGTAATATCCGACGAGCACGGAATCGATGCCACCGGGGCGTATTGCGGAGACAGCGATTTGCAGCTGGAGCGGATCAACGTGTACTACAACGAGGCTACCGGAGGAAAATACGTCCCACGTGCCGTGCTGGTCGATTTGGAACCTGGCACTATGGATTCGGTCCGAGCGGGACCGTTTGGACAGCTGTTCCGGCCGGATAATTTTGTGTTCGGTCAATCTGGCGCCGGCAACAATTGGGC
GGAACCATTCTGCTTCCATCTTCAAGCATCGGAAGAAGCATATTTTGAAGCCCAATTTTGGAACCGCTAGAAGTGCTCCAGGATGCGTGAAATCGTTCACATTCAAGCCGGCCAATGTGGCAACCAGATAGGA----------------------------------------------------------GCGGAGACAGCGATTTGCAGCTGGAGCGGATCAACGTGTACTACAACGAGGCT------GGAAAATACGTCCCACGTGCCGTGCTGGTCGATTTGGAACCTGGCACTATGGATTCGGT-----CGGGACCGTTTGGACAGCTGTTCCGGCCGGATAATTTTGTGTTCGGTCAATCTGGCGCCGGCAACAATTGGGC	14	36	Deletion	0.05	-69	GTILLPSSSIGRSIF*	GTILLPSSSIGRSIF*	GGAACCATTCTGCTTCCATCTTCAAGCATCGGAAGAAGCATATTTTGAAGCCCAATTTTGGAACCGCTAGAAGTGCTCCAGGATGCGTGAAATCGTTCACATTCAAGCCGGCCAATGTGGCAACCAGATAGGA----------------------------------------------------------GCGGAGACAGCGATTTGCAGCTGGAGCGGATCAACGTGTACTACAACGAGGCT------GGAAAATACGTCCCACGTGCCGTGCTGGTCGATTTGGAACCTGGCACTATGGATTCGGT-----CGGGACCGTTTGGACAGCTGTTCCGGCCGGATAATTTTGTGTTCGGTCAATCTGGCGCCGGCAACAATTGGGC	GGAACCATTCTGCTTCCATCTTCAAGCATCGGAAGAAGCATATTTTGAAGCCCAATTTTGGAACCGCTAGAAGTGCTCCAGGATGCGTGAAATCGTTCACATTCAAGCCGGCCAATGTGGCAACCAGATAGGAGCCAAGTTCTGGGAGGTAATATCCGACGAGCACGGAATCGATGCCACCGGGGCGTATTGCGGAGACAGCGATTTGCAGCTGGAGCGGATCAACGTGTACTACAACGAGGCTACCGGAGGAAAATACGTCCCACGTGCCGTGCTGGTCGATTTGGAACCTGGCACTATGGATTCGGTCCGAGCGGGACCGTTTGGACAGCTGTTCCGGCCGGATAATTTTGTGTTCGGTCAATCTGGCGCCGGCAACAATTGGGC
GGAACCATTCTGCTTCCATCTTCAAGCATCGGAAGAAGCATATTTTGAAGCCCAATTTTGGAACCGCTAGAAGTGCTCCAGGATGCGTGAAATCGTTCACATTCAAGCCGGCCAATGTGGCAACCAGATAGGA---------------------------------------------------GCGTATTGCGGAGACAGCGATTTGCAGCTGGAGCGGATCAACGTGTACTACAACGAGGCTACcCGGAGGAAAATACGTCCCACGTGCCGTGCTGGTCGATTTGGAACCTGGCACTATGGATT-----CGAGCGGGACCGTTTGGACAGCTGTTCCGGCCGGATAATTTTGTGTTCGGTCAATCTGGCGCCGGCAACAATTGGGC	14	37	Insertion and Deletion	0.05	-55	GTILLPSSSIGRSIF*	GTILLPSSSIGRSIF*	GGAACCATTCTGCTTCCATCTTCAAGCATCGGAAGAAGCATATTTTGAAGCCCAATTTTGGAACCGCTAGAAGTGCTCCAGGATGCGTGAAATCGTTCACATTCAAGCCGGCCAATGTGGCAACCAGATAGGA---------------------------------------------------GCGTATTGCGGAGACAGCGATTTGCAGCTGGAGCGGATCAACGTGTACTACAACGAGGCTACCCGGAGGAAAATACGTCCCACGTGCCGTGCTGGTCGATTTGGAACCTGGCACTATGGATT-----CGAGCGGGACCGTTTGGACAGCTGTTCCGGCCGGATAATTTTGTGTTCGGTCAATCTGGCGCCGGCAACAATTGGGC	GGAACCATTCTGCTTCCATCTTCAAGCATCGGAAGAAGCATATTTTGAAGCCCAATTTTGGAACCGCTAGAAGTGCTCCAGGATGCGTGAAATCGTTCACATTCAAGCCGGCCAATGTGGCAACCAGATAGGAGCCAAGTTCTGGGAGGTAATATCCGACGAGCACGGAATCGATGCCACCGGGGCGTATTGCGGAGACAGCGATTTGCAGCTGGAGCGGATCAACGTGTACTACAACGAGGCTACCGGAGGAAAATACGTCCCACGTGCCGTGCTGGTCGATTTGGAACCTGGCACTATGGATTCGGTCCGAGCGGGACCGTTTGGACAGCTGTTCCGGCCGGATAATTTTGTGTTCGGTCAATCTGGCGCCGGCAACAATTGGGC
GGAACCATTCTGCTTCCATCTTCAAGCATCGGAAGAAGCATATTTTGAAGCCCAATTTTGGAACCGCTAGAAGTGCTCCAGGATGCGTGAAATCGTTCACATTCAAGCCGGCCAATGTGGCAACCAGATAGGAG-------------------------------CGGA------------------TATTGCGGAGACAGCGATTTGCAGCTGGAGCGGATCAACGTGT----------------CGGAGGAAAATACGTCCCACGTGCCGTGCTGGTCGATTTGGAACCTGGCACTATGGATTCGGTCCGAGCGGGACCGTTTGGACAGCTGTTCCGGCCGGATAATTTTGTGTTCGGTCAATCTGGCGCCGGCAACAATTGGGC	14	36	Deletion	0.05	-65	GTILLPSSSIGRSIF*	GTILLPSSSIGRSIF*	GGAACCATTCTGCTTCCATCTTCAAGCATCGGAAGAAGCATATTTTGAAGCCCAATTTTGGAACCGCTAGAAGTGCTCCAGGATGCGTGAAATCGTTCACATTCAAGCCGGCCAATGTGGCAACCAGATAGGAG-------------------------------CGGA------------------TATTGCGGAGACAGCGATTTGCAGCTGGAGCGGATCAACGTGT----------------CGGAGGAAAATACGTCCCACGTGCCGTGCTGGTCGATTTGGAACCTGGCACTATGGATTCGGTCCGAGCGGGACCGTTTGGACAGCTGTTCCGGCCGGATAATTTTGTGTTCGGTCAATCTGGCGCCGGCAACAATTGGGC	GGAACCATTCTGCTTCCATCTTCAAGCATCGGAAGAAGCATATTTTGAAGCCCAATTTTGGAACCGCTAGAAGTGCTCCAGGATGCGTGAAATCGTTCACATTCAAGCCGGCCAATGTGGCAACCAGATAGGAGCCAAGTTCTGGGAGGTAATATCCGACGAGCACGGAATCGATGCCACCGGGGCGTATTGCGGAGACAGCGATTTGCAGCTGGAGCGGATCAACGTGTACTACAACGAGGCTACCGGAGGAAAATACGTCCCACGTGCCGTGCTGGTCGATTTGGAACCTGGCACTATGGATTCGGTCCGAGCGGGACCGTTTGGACAGCTGTTCCGGCCGGATAATTTTGTGTTCGGTCAATCTGGCGCCGGCAACAATTGGGC
GGAACCATTCTGCTTCCATCTTCAAGCATCGGAAGAAGCATATTTTGAAGCCCAATTTTGGAACCGCTAGAAGTGCTCCAGGATGCGTGAAATCGTTCACATTCAAGCCGGCCAATGTGGCAACCAGATAGGAGCC-----------GGTAATATCCGACGAGCACGGAATCGATGCCA------------------------------------------------------------AGG---AAGGAGGAAAATACGTCCCACGTGCCGTGCTGGTCGATTTGGAACCTGGCACTATGGATTCGGTCCGAGCGGGACCGTTTGGACAGCTGTTCCGGCCGGATAATTTTGTGTTCGGTCAATCTGGCGCCGGCAACAATTGGGC	14	36	Deletion	0.05	-74	GTILLPSSSIGRSIF*	GTILLPSSSIGRSIF*	GGAACCATTCTGCTTCCATCTTCAAGCATCGGAAGAAGCATATTTTGAAGCCCAATTTTGGAACCGCTAGAAGTGCTCCAGGATGCGTGAAATCGTTCACATTCAAGCCGGCCAATGTGGCAACCAGATAGGAGCC-----------GGTAATATCCGACGAGCACGGAATCGATGCCA------------------------------------------------------------AGG---AAGGAGGAAAATACGTCCCACGTGCCGTGCTGGTCGATTTGGAACCTGGCACTATGGATTCGGTCCGAGCGGGACCGTTTGGACAGCTGTTCCGGCCGGATAATTTTGTGTTCGGTCAATCTGGCGCCGGCAACAATTGGGC	GGAACCATTCTGCTTCCATCTTCAAGCATCGGAAGAAGCATATTTTGAAGCCCAATTTTGGAACCGCTAGAAGTGCTCCAGGATGCGTGAAATCGTTCACATTCAAGCCGGCCAATGTGGCAACCAGATAGGAGCCAAGTTCTGGGAGGTAATATCCGACGAGCACGGAATCGATGCCACCGGGGCGTATTGCGGAGACAGCGATTTGCAGCTGGAGCGGATCAACGTGTACTACAACGAGGCTACCGGAGGAAAATACGTCCCACGTGCCGTGCTGGTCGATTTGGAACCTGGCACTATGGATTCGGTCCGAGCGGGACCGTTTGGACAGCTGTTCCGGCCGGATAATTTTGTGTTCGGTCAATCTGGCGCCGGCAACAATTGGGC
GGAACCATTCTGCTTCCATCTTCAAGCATCGGAAGAAGCATATTTTGAAGCCCAATTTTGGAACCGCTAGAAGTGCTCCAGGATGCGTGAAATCGTTCACATTCAAGCCGGCCAATGTGGCAACCAGATAGGAGCCAA------------------------------------------------GTATTGCGGAGACAGCGATTTGCAGCTGGAGCGGATCAACGTGTACTACAACGAGGCT------GGAAAATACGTCCCACGTGCCGTGCTGGTCGATTTGGAACCTGGCACTATGGATTCGGTCCGAGCGGGACCGTTTGGACAGCTGTTCCGGCCGGATAATTTTGTGTTCGGTCAATCTGGCGCCGGCAACAATTGGGC	14	36	Deletion	0.05	-54	GTILLPSSSIGRSIF*	GTILLPSSSIGRSIF*	GGAACCATTCTGCTTCCATCTTCAAGCATCGGAAGAAGCATATTTTGAAGCCCAATTTTGGAACCGCTAGAAGTGCTCCAGGATGCGTGAAATCGTTCACATTCAAGCCGGCCAATGTGGCAACCAGATAGGAGCCAA------------------------------------------------GTATTGCGGAGACAGCGATTTGCAGCTGGAGCGGATCAACGTGTACTACAACGAGGCT------GGAAAATACGTCCCACGTGCCGTGCTGGTCGATTTGGAACCTGGCACTATGGATTCGGTCCGAGCGGGACCGTTTGGACAGCTGTTCCGGCCGGATAATTTTGTGTTCGGTCAATCTGGCGCCGGCAACAATTGGGC	GGAACCATTCTGCTTCCATCTTCAAGCATCGGAAGAAGCATATTTTGAAGCCCAATTTTGGAACCGCTAGAAGTGCTCCAGGATGCGTGAAATCGTTCACATTCAAGCCGGCCAATGTGGCAACCAGATAGGAGCCAAGTTCTGGGAGGTAATATCCGACGAGCACGGAATCGATGCCACCGGGGCGTATTGCGGAGACAGCGATTTGCAGCTGGAGCGGATCAACGTGTACTACAACGAGGCTACCGGAGGAAAATACGTCCCACGTGCCGTGCTGGTCGATTTGGAACCTGGCACTATGGATTCGGTCCGAGCGGGACCGTTTGGACAGCTGTTCCGGCCGGATAATTTTGTGTTCGGTCAATCTGGCGCCGGCAACAATTGGGC
GGAACCATTCTGCTTCCATCTTCAAGCATCGGAAGAAGCATATTTTGAAGCCCAATTTTGGAACCGCTAGAAGTGCTCCAGGATGCGTGAAATCGTTCACATTCAAGCCGGCCAATGTGGCAACCAGATAGGAGCCAA------------------------------------------------GTATTGCGGAGACAGCGATTTGCAGCTGGAGCGGATCAACGTGTACTACAACGAGGCTACAacgaGGAGGAAAATACGTCCCACGTGCCGTGCTGGTCGATTTGGAACCTGGCACTATGGATTCGGTCCGAGCGGGACCGTTTGGACAGCTGTTCCGGCCGGATAATTTTGTGTTCGGTCAATCTGGCGCCGGCAACAATTGGGC	14	36	Insertion and Deletion	0.05	-44	GTILLPSSSIGRSIF*	GTILLPSSSIGRSIF*	GGAACCATTCTGCTTCCATCTTCAAGCATCGGAAGAAGCATATTTTGAAGCCCAATTTTGGAACCGCTAGAAGTGCTCCAGGATGCGTGAAATCGTTCACATTCAAGCCGGCCAATGTGGCAACCAGATAGGAGCCAA------------------------------------------------GTATTGCGGAGACAGCGATTTGCAGCTGGAGCGGATCAACGTGTACTACAACGAGGCTACAACGAGGAGGAAAATACGTCCCACGTGCCGTGCTGGTCGATTTGGAACCTGGCACTATGGATTCGGTCCGAGCGGGACCGTTTGGACAGCTGTTCCGGCCGGATAATTTTGTGTTCGGTCAATCTGGCGCCGGCAACAATTGGGC	GGAACCATTCTGCTTCCATCTTCAAGCATCGGAAGAAGCATATTTTGAAGCCCAATTTTGGAACCGCTAGAAGTGCTCCAGGATGCGTGAAATCGTTCACATTCAAGCCGGCCAATGTGGCAACCAGATAGGAGCCAAGTTCTGGGAGGTAATATCCGACGAGCACGGAATCGATGCCACCGGGGCGTATTGCGGAGACAGCGATTTGCAGCTGGAGCGGATCAACGTGTACTACAACGAGGCTACCGGAGGAAAATACGTCCCACGTGCCGTGCTGGTCGATTTGGAACCTGGCACTATGGATTCGGTCCGAGCGGGACCGTTTGGACAGCTGTTCCGGCCGGATAATTTTGTGTTCGGTCAATCTGGCGCCGGCAACAATTGGGC
GGAACCATTCTGCTTCCATCTTCAAGCATCGGAAGAAGCATATTTTGAAGCCCAATTTTGGAACCGCTAGAAGTGCTCCAGGATGCGTGAAATCGTTCACATTCAAGCCGGCCAATGTGGCAACCAGATAGGAGCCAA-----------TTGTAGCC-----------AATTCAAGCC-----GGCGTATTGCGGAGACAGCGATTTGCAGCTGGAGCGGATCAA---------------------CGGAGGAAAATACGTCCCACGTGCCGTGCTGGTCGATTTGGAACCTGGCACTATGGATTCGGTCCGAGCGGGACCGTTTGGACAGCTGTTCCGGCCGGATAATTTTGTGTTCGGTCAATCTGGCGCCGGCAACAATTGGGC	14	36	Deletion	0.05	-48	GTILLPSSSIGRSIF*	GTILLPSSSIGRSIF*	GGAACCATTCTGCTTCCATCTTCAAGCATCGGAAGAAGCATATTTTGAAGCCCAATTTTGGAACCGCTAGAAGTGCTCCAGGATGCGTGAAATCGTTCACATTCAAGCCGGCCAATGTGGCAACCAGATAGGAGCCAA-----------TTGTAGCC-----------AATTCAAGCC-----GGCGTATTGCGGAGACAGCGATTTGCAGCTGGAGCGGATCAA---------------------CGGAGGAAAATACGTCCCACGTGCCGTGCTGGTCGATTTGGAACCTGGCACTATGGATTCGGTCCGAGCGGGACCGTTTGGACAGCTGTTCCGGCCGGATAATTTTGTGTTCGGTCAATCTGGCGCCGGCAACAATTGGGC	GGAACCATTCTGCTTCCATCTTCAAGCATCGGAAGAAGCATATTTTGAAGCCCAATTTTGGAACCGCTAGAAGTGCTCCAGGATGCGTGAAATCGTTCACATTCAAGCCGGCCAATGTGGCAACCAGATAGGAGCCAAGTTCTGGGAGGTAATATCCGACGAGCACGGAATCGATGCCACCGGGGCGTATTGCGGAGACAGCGATTTGCAGCTGGAGCGGATCAACGTGTACTACAACGAGGCTACCGGAGGAAAATACGTCCCACGTGCCGTGCTGGTCGATTTGGAACCTGGCACTATGGATTCGGTCCGAGCGGGACCGTTTGGACAGCTGTTCCGGCCGGATAATTTTGTGTTCGGTCAATCTGGCGCCGGCAACAATTGGGC
GGAACCATTCTGCTTCCATCTTCAAGCATCGGAAGAAGCATATTTTGAAGCCCAATTTTGGAACCGCTAGAAGTGCTCCAGGATGCGTGAAATCGTTCACATTCAAGCCGGCCAATGTGGCAACCAGATAGGAGCCAAGT-------------------------------------------AGCGTATTGCGGAGACAGCGATTTGCAGCTGGAGCGGATCAACGTGTACTACAACGAGGCT-----AGGAAAATACGTCCCACGTGCCGTGCTGGTCGATTTGGAACCTGG---------------CCGAGCGGGACCGTTTGGACAGCTGTTCCGGCCGGATAATTTTGTGTTCGGTCAATCTGGCGCCGGCAACAATTGGGC	14	35	Deletion	0.05	-63	GTILLPSSSIGRSIF*	GTILLPSSSIGRSIF*	GGAACCATTCTGCTTCCATCTTCAAGCATCGGAAGAAGCATATTTTGAAGCCCAATTTTGGAACCGCTAGAAGTGCTCCAGGATGCGTGAAATCGTTCACATTCAAGCCGGCCAATGTGGCAACCAGATAGGAGCCAAGT-------------------------------------------AGCGTATTGCGGAGACAGCGATTTGCAGCTGGAGCGGATCAACGTGTACTACAACGAGGCT-----AGGAAAATACGTCCCACGTGCCGTGCTGGTCGATTTGGAACCTGG---------------CCGAGCGGGACCGTTTGGACAGCTGTTCCGGCCGGATAATTTTGTGTTCGGTCAATCTGGCGCCGGCAACAATTGGGC	GGAACCATTCTGCTTCCATCTTCAAGCATCGGAAGAAGCATATTTTGAAGCCCAATTTTGGAACCGCTAGAAGTGCTCCAGGATGCGTGAAATCGTTCACATTCAAGCCGGCCAATGTGGCAACCAGATAGGAGCCAAGTTCTGGGAGGTAATATCCGACGAGCACGGAATCGATGCCACCGGGGCGTATTGCGGAGACAGCGATTTGCAGCTGGAGCGGATCAACGTGTACTACAACGAGGCTACCGGAGGAAAATACGTCCCACGTGCCGTGCTGGTCGATTTGGAACCTGGCACTATGGATTCGGTCCGAGCGGGACCGTTTGGACAGCTGTTCCGGCCGGATAATTTTGTGTTCGGTCAATCTGGCGCCGGCAACAATTGGGC
GGAACCATTCTGCTTCCATCTTCAAGCATCGGAAGAAGCATATTTTGAAGCCCAATTTTGGAACCGCTAGAAGTGCTCCAGGATGCGTGAAATCGTTCACATTCAAGCCGGCCAATGTGGCAACCAGATAGGAGCCAAGT----------------------------------TGCCAC---GGCGTATTGCGGAGACAGCGATTTGCAGCTGGAGCGGATCAACGTGTACTACAACGA-------GGAGGAAAATACGTCCCACGTGCCGTGCTGGTCGATTTGGAACCTGGCACTATGGATTCGGTCCGAGCGGGACCGTTTGGACAGCTGTTCCGGCCGGATAATTTTGTGTTCGGTCAATCTGGCGCCGGCAACAATTGGGC	14	36	Deletion	0.05	-44	GTILLPSSSIGRSIF*	GTILLPSSSIGRSIF*	GGAACCATTCTGCTTCCATCTTCAAGCATCGGAAGAAGCATATTTTGAAGCCCAATTTTGGAACCGCTAGAAGTGCTCCAGGATGCGTGAAATCGTTCACATTCAAGCCGGCCAATGTGGCAACCAGATAGGAGCCAAGT----------------------------------TGCCAC---GGCGTATTGCGGAGACAGCGATTTGCAGCTGGAGCGGATCAACGTGTACTACAACGA-------GGAGGAAAATACGTCCCACGTGCCGTGCTGGTCGATTTGGAACCTGGCACTATGGATTCGGTCCGAGCGGGACCGTTTGGACAGCTGTTCCGGCCGGATAATTTTGTGTTCGGTCAATCTGGCGCCGGCAACAATTGGGC	GGAACCATTCTGCTTCCATCTTCAAGCATCGGAAGAAGCATATTTTGAAGCCCAATTTTGGAACCGCTAGAAGTGCTCCAGGATGCGTGAAATCGTTCACATTCAAGCCGGCCAATGTGGCAACCAGATAGGAGCCAAGTTCTGGGAGGTAATATCCGACGAGCACGGAATCGATGCCACCGGGGCGTATTGCGGAGACAGCGATTTGCAGCTGGAGCGGATCAACGTGTACTACAACGAGGCTACCGGAGGAAAATACGTCCCACGTGCCGTGCTGGTCGATTTGGAACCTGGCACTATGGATTCGGTCCGAGCGGGACCGTTTGGACAGCTGTTCCGGCCGGATAATTTTGTGTTCGGTCAATCTGGCGCCGGCAACAATTGGGC
GGAACCATTCTGCTTCCATCTTCAAGCATCGGAAGAAGCATATTTTGAAGCCCAATTTTGGAACCGCTAGAAGTGCTCCAGGATGCGTGAAATCGTTCACATTCAAGCCGGCCAATGTGGCAACCAGATAGGAGCCAAGTTC--------------------------------------------------------------------------------------GTA-TACAACGAGGCTACCGGAGGAAAATACGTCCCACGTGCCGTGCTGGTCGATTTGGAACCTGGCACTATGGATTCGGTCCGAGCGGGACCGTTTGGACAGCTGTTCCGGCCGGATAATTTTGTGTTCGGTCAATCTGGCGCCGGCAACAATTGGGC	14	35	Deletion	0.05	-87	GTILLPSSSIGRSIF*	GTILLPSSSIGRSIF*	GGAACCATTCTGCTTCCATCTTCAAGCATCGGAAGAAGCATATTTTGAAGCCCAATTTTGGAACCGCTAGAAGTGCTCCAGGATGCGTGAAATCGTTCACATTCAAGCCGGCCAATGTGGCAACCAGATAGGAGCCAAGTTC--------------------------------------------------------------------------------------GTA-TACAACGAGGCTACCGGAGGAAAATACGTCCCACGTGCCGTGCTGGTCGATTTGGAACCTGGCACTATGGATTCGGTCCGAGCGGGACCGTTTGGACAGCTGTTCCGGCCGGATAATTTTGTGTTCGGTCAATCTGGCGCCGGCAACAATTGGGC	GGAACCATTCTGCTTCCATCTTCAAGCATCGGAAGAAGCATATTTTGAAGCCCAATTTTGGAACCGCTAGAAGTGCTCCAGGATGCGTGAAATCGTTCACATTCAAGCCGGCCAATGTGGCAACCAGATAGGAGCCAAGTTCTGGGAGGTAATATCCGACGAGCACGGAATCGATGCCACCGGGGCGTATTGCGGAGACAGCGATTTGCAGCTGGAGCGGATCAACGTGTACTACAACGAGGCTACCGGAGGAAAATACGTCCCACGTGCCGTGCTGGTCGATTTGGAACCTGGCACTATGGATTCGGTCCGAGCGGGACCGTTTGGACAGCTGTTCCGGCCGGATAATTTTGTGTTCGGTCAATCTGGCGCCGGCAACAATTGGGC
GGAACCATTCTGCTTCCATCTTCAAGCATCGGAAGAAGCATATTTTGAAGCCCAATTTTGGAACCGCTAGAAGTGCTCCAGGATGCGTGAAATCGTTCACATTCAAGCCGGCCAATGTGGCAACCAGATAGGAGCCAAGTTC----------------------------------------GGGCGTATTGCGGAGACAGCGATTTGCAGCTGGAGCGGATCAACGTGTACTACAACGAGGCT---------AAATACGTCCCACGTGCCGTGCTGGTCGATTTGGAACCTGGCACTATGGATTCGGTCcCGAGCGGGACCGTTTGGACAGCTGTTCCGGCCGGATAATTTTGTGTTCGGTCAATCTGGCGCCGGCAACAATTGGGC	14	36	Insertion and Deletion	0.05	-48	GTILLPSSSIGRSIF*	GTILLPSSSIGRSIF*	GGAACCATTCTGCTTCCATCTTCAAGCATCGGAAGAAGCATATTTTGAAGCCCAATTTTGGAACCGCTAGAAGTGCTCCAGGATGCGTGAAATCGTTCACATTCAAGCCGGCCAATGTGGCAACCAGATAGGAGCCAAGTTC----------------------------------------GGGCGTATTGCGGAGACAGCGATTTGCAGCTGGAGCGGATCAACGTGTACTACAACGAGGCT---------AAATACGTCCCACGTGCCGTGCTGGTCGATTTGGAACCTGGCACTATGGATTCGGTCCCGAGCGGGACCGTTTGGACAGCTGTTCCGGCCGGATAATTTTGTGTTCGGTCAATCTGGCGCCGGCAACAATTGGGC	GGAACCATTCTGCTTCCATCTTCAAGCATCGGAAGAAGCATATTTTGAAGCCCAATTTTGGAACCGCTAGAAGTGCTCCAGGATGCGTGAAATCGTTCACATTCAAGCCGGCCAATGTGGCAACCAGATAGGAGCCAAGTTCTGGGAGGTAATATCCGACGAGCACGGAATCGATGCCACCGGGGCGTATTGCGGAGACAGCGATTTGCAGCTGGAGCGGATCAACGTGTACTACAACGAGGCTACCGGAGGAAAATACGTCCCACGTGCCGTGCTGGTCGATTTGGAACCTGGCACTATGGATTCGGTCCGAGCGGGACCGTTTGGACAGCTGTTCCGGCCGGATAATTTTGTGTTCGGTCAATCTGGCGCCGGCAACAATTGGGC
GGAACCATTCTGCTTCCATCTTCAAGCATCGGAAGAAGCATATTTTGAAGCCCAATTTTGGAACCGCTAGAAGTGCTCCAGGATGCGTGAAATCGTTCACATTCAAGCCGGCCAATGTGGCAACCAGATAGGAGCCAAGTTC----------------------------------------GGGCGTATTGCGGAGACAGCGATTTGCAGCTGGAGCGGATCAACGTGTACTACAACGAGGCTACGttgtactacaacGGAGGAAAATACGTCCCACGTGCCGTGCTGGTCGATTTGGAACCTGGCA--------------CGAGCGGGACCGTTTGGACAGCTGTTCCGGCCGGATAATTTTGTGTTCGGTCAATCTGGCGCCGGCAACAATTGGGC	14	36	Insertion and Deletion	0.05	-42	GTILLPSSSIGRSIF*	GTILLPSSSIGRSIF*	GGAACCATTCTGCTTCCATCTTCAAGCATCGGAAGAAGCATATTTTGAAGCCCAATTTTGGAACCGCTAGAAGTGCTCCAGGATGCGTGAAATCGTTCACATTCAAGCCGGCCAATGTGGCAACCAGATAGGAGCCAAGTTC----------------------------------------GGGCGTATTGCGGAGACAGCGATTTGCAGCTGGAGCGGATCAACGTGTACTACAACGAGGCTACGTTGTACTACAACGGAGGAAAATACGTCCCACGTGCCGTGCTGGTCGATTTGGAACCTGGCA--------------CGAGCGGGACCGTTTGGACAGCTGTTCCGGCCGGATAATTTTGTGTTCGGTCAATCTGGCGCCGGCAACAATTGGGC	GGAACCATTCTGCTTCCATCTTCAAGCATCGGAAGAAGCATATTTTGAAGCCCAATTTTGGAACCGCTAGAAGTGCTCCAGGATGCGTGAAATCGTTCACATTCAAGCCGGCCAATGTGGCAACCAGATAGGAGCCAAGTTCTGGGAGGTAATATCCGACGAGCACGGAATCGATGCCACCGGGGCGTATTGCGGAGACAGCGATTTGCAGCTGGAGCGGATCAACGTGTACTACAACGAGGCTACCGGAGGAAAATACGTCCCACGTGCCGTGCTGGTCGATTTGGAACCTGGCACTATGGATTCGGTCCGAGCGGGACCGTTTGGACAGCTGTTCCGGCCGGATAATTTTGTGTTCGGTCAATCTGGCGCCGGCAACAATTGGGC
GGAACCATTCTGCTTCCATCTTCAAGCATCGGAAGAAGCATATTTTGAAGCCCAATTTTGGAACCGCTAGAAGTGCTCCAGGATGCGTGAAATCGTTCACATTCAAGCCGGCCAATGTGGCAACCAGATAGGAGCCAAGTTC---CAAGTAATATCCGACGAGCACGGAATCGATGCCACCG---------------------------------------------------------------CCGGAGGAAAATACGTCCCACGTGCCGTGCTGGTCGATTTGGAACCT--------------------AGCGGGACCGTTTGGACAGCTGTTCCGGCCGGATAATTTTGTGTTCGGTCAATCTGGCGCCGGCAACAATTGGGC	14	34	Deletion	0.05	-86	GTILLPSSSIGRSIF*	GTILLPSSSIGRSIF*	GGAACCATTCTGCTTCCATCTTCAAGCATCGGAAGAAGCATATTTTGAAGCCCAATTTTGGAACCGCTAGAAGTGCTCCAGGATGCGTGAAATCGTTCACATTCAAGCCGGCCAATGTGGCAACCAGATAGGAGCCAAGTTC---CAAGTAATATCCGACGAGCACGGAATCGATGCCACCG---------------------------------------------------------------CCGGAGGAAAATACGTCCCACGTGCCGTGCTGGTCGATTTGGAACCT--------------------AGCGGGACCGTTTGGACAGCTGTTCCGGCCGGATAATTTTGTGTTCGGTCAATCTGGCGCCGGCAACAATTGGGC	GGAACCATTCTGCTTCCATCTTCAAGCATCGGAAGAAGCATATTTTGAAGCCCAATTTTGGAACCGCTAGAAGTGCTCCAGGATGCGTGAAATCGTTCACATTCAAGCCGGCCAATGTGGCAACCAGATAGGAGCCAAGTTCTGGGAGGTAATATCCGACGAGCACGGAATCGATGCCACCGGGGCGTATTGCGGAGACAGCGATTTGCAGCTGGAGCGGATCAACGTGTACTACAACGAGGCTACCGGAGGAAAATACGTCCCACGTGCCGTGCTGGTCGATTTGGAACCTGGCACTATGGATTCGGTCCGAGCGGGACCGTTTGGACAGCTGTTCCGGCCGGATAATTTTGTGTTCGGTCAATCTGGCGCCGGCAACAATTGGGC
GGAACCATTCTGCTTCCATCTTCAAGCATCGGAAGAAGCATATTTTGAAGCCCAATTTTGGAACCGCTAGAAGTGCTCCAGGATGCGTGAAATCGTTCACATTCAAGCCGGCCAATGTGGCAACCAGATAGGAGCCAAGTTC-GGGAGGTAATATCCGACGAGCACGGAATCGATGCCACCG---------------------------------------------------------------CCGGAGGAAAATACGTCCCACGTGCCGTGCTGGTCGATTTGGAACCTGGCACTATGGATTCGG---------------TTGGACAGCTGTTCCGGCCGGATAATTTTGTGTTCGGTCAATCTGGCGCCGGCAACAATTGGGC	14	34	Deletion	0.05	-79	GTILLPSSSIGRSIF*	GTILLPSSSIGRSIF*	GGAACCATTCTGCTTCCATCTTCAAGCATCGGAAGAAGCATATTTTGAAGCCCAATTTTGGAACCGCTAGAAGTGCTCCAGGATGCGTGAAATCGTTCACATTCAAGCCGGCCAATGTGGCAACCAGATAGGAGCCAAGTTC-GGGAGGTAATATCCGACGAGCACGGAATCGATGCCACCG---------------------------------------------------------------CCGGAGGAAAATACGTCCCACGTGCCGTGCTGGTCGATTTGGAACCTGGCACTATGGATTCGG---------------TTGGACAGCTGTTCCGGCCGGATAATTTTGTGTTCGGTCAATCTGGCGCCGGCAACAATTGGGC	GGAACCATTCTGCTTCCATCTTCAAGCATCGGAAGAAGCATATTTTGAAGCCCAATTTTGGAACCGCTAGAAGTGCTCCAGGATGCGTGAAATCGTTCACATTCAAGCCGGCCAATGTGGCAACCAGATAGGAGCCAAGTTCTGGGAGGTAATATCCGACGAGCACGGAATCGATGCCACCGGGGCGTATTGCGGAGACAGCGATTTGCAGCTGGAGCGGATCAACGTGTACTACAACGAGGCTACCGGAGGAAAATACGTCCCACGTGCCGTGCTGGTCGATTTGGAACCTGGCACTATGGATTCGGTCCGAGCGGGACCGTTTGGACAGCTGTTCCGGCCGGATAATTTTGTGTTCGGTCAATCTGGCGCCGGCAACAATTGGGC
GGAACCATTCTGCTTCCATCTTCAAGCATCGGAAGAAGCATATTTTGAAGCCCAATTTTGGAACCGCTAGAAGTGCTCCAGGATGCGTGAAATCGTTCACATTCAAGCCGGCCAATGTGGCAACCAGATAGGAGCCAAGTTCGGGTAGTtatacgcgtagTTATA----ACTAATAC------------------GCGTATTGCGGAGACAGCGATTTGCAGCTGGAGCGGATCAACGTGTACTACAA---------CGGAGGAAAATACGTCCCACGTGCCGTGCTGGTCGATTTGGAACCTGGCACTATGGATTCGGTCCGAGCGGGACCGTTTGGACAGCTGTTCCGGCCGGATAATTTTGTGTTCGGTCAATCTGGCGCCGGCAACAATTGGGC	14	37	Insertion and Deletion	0.05	-20	GTILLPSSSIGRSIF*	GTILLPSSSIGRSIF*	GGAACCATTCTGCTTCCATCTTCAAGCATCGGAAGAAGCATATTTTGAAGCCCAATTTTGGAACCGCTAGAAGTGCTCCAGGATGCGTGAAATCGTTCACATTCAAGCCGGCCAATGTGGCAACCAGATAGGAGCCAAGTTCGGGTAGTTATACGCGTAGTTATA----ACTAATAC------------------GCGTATTGCGGAGACAGCGATTTGCAGCTGGAGCGGATCAACGTGTACTACAA---------CGGAGGAAAATACGTCCCACGTGCCGTGCTGGTCGATTTGGAACCTGGCACTATGGATTCGGTCCGAGCGGGACCGTTTGGACAGCTGTTCCGGCCGGATAATTTTGTGTTCGGTCAATCTGGCGCCGGCAACAATTGGGC	GGAACCATTCTGCTTCCATCTTCAAGCATCGGAAGAAGCATATTTTGAAGCCCAATTTTGGAACCGCTAGAAGTGCTCCAGGATGCGTGAAATCGTTCACATTCAAGCCGGCCAATGTGGCAACCAGATAGGAGCCAAGTTCTGGGAGGTAATATCCGACGAGCACGGAATCGATGCCACCGGGGCGTATTGCGGAGACAGCGATTTGCAGCTGGAGCGGATCAACGTGTACTACAACGAGGCTACCGGAGGAAAATACGTCCCACGTGCCGTGCTGGTCGATTTGGAACCTGGCACTATGGATTCGGTCCGAGCGGGACCGTTTGGACAGCTGTTCCGGCCGGATAATTTTGTGTTCGGTCAATCTGGCGCCGGCAACAATTGGGC
GGAACCATTCTGCTTCCATCTTCAAGCATCGGAAGAAGCATATTTTGAAGCCCAATTTTGGAACCGCTAGAAGTGCTCCAGGATGCGTGAAATCGTTCACATTCAAGCCGGCCAATGTGGCAACCAGATAGGAGCCAAGTTCT----------------------------------------GGCGTATTGCGGAGACAGCGATTTGCAGCTGGAGCGGATCAACGTGTACTACAAC----------GAGGAAAATACGTCCCACGTGCCGTGCTGGTCGATTTGGAACCTGGCACTATGGATTCGGTCCGAGCGGGACCGTTTGGACAGCTGTTCCGGCCGGATAATTTTGTGTTCGGTCAATCTGGCGCCGGCAACAATTGGGC	14	36	Deletion	0.05	-50	GTILLPSSSIGRSIF*	GTILLPSSSIGRSIF*	GGAACCATTCTGCTTCCATCTTCAAGCATCGGAAGAAGCATATTTTGAAGCCCAATTTTGGAACCGCTAGAAGTGCTCCAGGATGCGTGAAATCGTTCACATTCAAGCCGGCCAATGTGGCAACCAGATAGGAGCCAAGTTCT----------------------------------------GGCGTATTGCGGAGACAGCGATTTGCAGCTGGAGCGGATCAACGTGTACTACAAC----------GAGGAAAATACGTCCCACGTGCCGTGCTGGTCGATTTGGAACCTGGCACTATGGATTCGGTCCGAGCGGGACCGTTTGGACAGCTGTTCCGGCCGGATAATTTTGTGTTCGGTCAATCTGGCGCCGGCAACAATTGGGC	GGAACCATTCTGCTTCCATCTTCAAGCATCGGAAGAAGCATATTTTGAAGCCCAATTTTGGAACCGCTAGAAGTGCTCCAGGATGCGTGAAATCGTTCACATTCAAGCCGGCCAATGTGGCAACCAGATAGGAGCCAAGTTCTGGGAGGTAATATCCGACGAGCACGGAATCGATGCCACCGGGGCGTATTGCGGAGACAGCGATTTGCAGCTGGAGCGGATCAACGTGTACTACAACGAGGCTACCGGAGGAAAATACGTCCCACGTGCCGTGCTGGTCGATTTGGAACCTGGCACTATGGATTCGGTCCGAGCGGGACCGTTTGGACAGCTGTTCCGGCCGGATAATTTTGTGTTCGGTCAATCTGGCGCCGGCAACAATTGGGC
GGAACCATTCTGCTTCCATCTTCAAGCATCGGAAGAAGCATATTTTGAAGCCCAATTTTGGAACCGCTAGAAGTGCTCCAGGATGCGTGAAATCGTTCACATTCAAGCCGGCCAATGTGGCAACCAGATAGGAGCCAAGTTCTAG-----------------------------TGCCA--------------------------------------------ATAGTGTACTACAACGAGGCTATacgaggctataCGGAGGAAAATACGTCCCACGTGCCGTGCTGGTCGATTTGGAACCTGGCACTATGGATTCGGTC--AGCGGGACCGTTTGGACAGCTGTTCCGGCCGGATAATTTTGTGTTCGGTCAATCTGGCGCCGGCAACAATTGGGC	14	35	Insertion and Deletion	0.05	-64	GTILLPSSSIGRSIF*	GTILLPSSSIGRSIF*	GGAACCATTCTGCTTCCATCTTCAAGCATCGGAAGAAGCATATTTTGAAGCCCAATTTTGGAACCGCTAGAAGTGCTCCAGGATGCGTGAAATCGTTCACATTCAAGCCGGCCAATGTGGCAACCAGATAGGAGCCAAGTTCTAG-----------------------------TGCCA--------------------------------------------ATAGTGTACTACAACGAGGCTATACGAGGCTATACGGAGGAAAATACGTCCCACGTGCCGTGCTGGTCGATTTGGAACCTGGCACTATGGATTCGGTC--AGCGGGACCGTTTGGACAGCTGTTCCGGCCGGATAATTTTGTGTTCGGTCAATCTGGCGCCGGCAACAATTGGGC	GGAACCATTCTGCTTCCATCTTCAAGCATCGGAAGAAGCATATTTTGAAGCCCAATTTTGGAACCGCTAGAAGTGCTCCAGGATGCGTGAAATCGTTCACATTCAAGCCGGCCAATGTGGCAACCAGATAGGAGCCAAGTTCTGGGAGGTAATATCCGACGAGCACGGAATCGATGCCACCGGGGCGTATTGCGGAGACAGCGATTTGCAGCTGGAGCGGATCAACGTGTACTACAACGAGGCTACCGGAGGAAAATACGTCCCACGTGCCGTGCTGGTCGATTTGGAACCTGGCACTATGGATTCGGTCCGAGCGGGACCGTTTGGACAGCTGTTCCGGCCGGATAATTTTGTGTTCGGTCAATCTGGCGCCGGCAACAATTGGGC
GGAACCATTCTGCTTCCATCTTCAAGCATCGGAAGAAGCATATTTTGAAGCCCAATTTTGGAACCGCTAGAAGTGCTCCAGGATGCGTGAAATCGTTCACATTCAAGCCGGCCAATGTGGCAACCAGATAGGAGCCAAGTTCTtGGGAGGTAATATCCGACGAGCACGGAATCGATGCCACC-GGGCGTATTGCGGAGACAGCGATTTGCAGCTGGAGCGGATCAACGTGTACT-------------CGGAGGAAAATACGTCCCACGTGCCGTGCTGGTCGATTTGGAACCTGGCACTATGGATTCGGTCCGAGCGGGACCGTTTGGACAGCTGTTCCGGCCGGATAATTTTGTGTTCGGTCAATCTGGCGCCGGCAACAATTGGGC	14	36	Insertion and Deletion	0.05	-13	GTILLPSSSIGRSIF*	GTILLPSSSIGRSIF*	GGAACCATTCTGCTTCCATCTTCAAGCATCGGAAGAAGCATATTTTGAAGCCCAATTTTGGAACCGCTAGAAGTGCTCCAGGATGCGTGAAATCGTTCACATTCAAGCCGGCCAATGTGGCAACCAGATAGGAGCCAAGTTCTTGGGAGGTAATATCCGACGAGCACGGAATCGATGCCACC-GGGCGTATTGCGGAGACAGCGATTTGCAGCTGGAGCGGATCAACGTGTACT-------------CGGAGGAAAATACGTCCCACGTGCCGTGCTGGTCGATTTGGAACCTGGCACTATGGATTCGGTCCGAGCGGGACCGTTTGGACAGCTGTTCCGGCCGGATAATTTTGTGTTCGGTCAATCTGGCGCCGGCAACAATTGGGC	GGAACCATTCTGCTTCCATCTTCAAGCATCGGAAGAAGCATATTTTGAAGCCCAATTTTGGAACCGCTAGAAGTGCTCCAGGATGCGTGAAATCGTTCACATTCAAGCCGGCCAATGTGGCAACCAGATAGGAGCCAAGTTCTGGGAGGTAATATCCGACGAGCACGGAATCGATGCCACCGGGGCGTATTGCGGAGACAGCGATTTGCAGCTGGAGCGGATCAACGTGTACTACAACGAGGCTACCGGAGGAAAATACGTCCCACGTGCCGTGCTGGTCGATTTGGAACCTGGCACTATGGATTCGGTCCGAGCGGGACCGTTTGGACAGCTGTTCCGGCCGGATAATTTTGTGTTCGGTCAATCTGGCGCCGGCAACAATTGGGC
GGAACCATTCTGCTTCCATCTTCAAGCATCGGAAGAAGCATATTTTGAAGCCCAATTTTGGAACCGCTAGAAGTGCTCCAGGATGCGTGAAATCGTTCACATTCAAGCCGGCCAATGTGGCAACCAGATAGGAGCCGggatgggAGCTC-GGGAGGTAATATCCGACGAGCACGGAATCGATGCCACCG----------------------------------------------------------------CGGAGGAAAATACGTCCCACGTGCCGTGCTGGTCGATTTGGAACCTGGCACTATGGATTCGGTCCGAGCGGGACCGTTTGGACAGCTGTTCCGGCCGGATAATTTTGTGTTCGGTCAATCTGGCGCCGGCAACAATTGGGC	14	35	Insertion and Deletion	0.05	-58	GTILLPSSSIGRSIF*	GTILLPSSSIGRSIF*	GGAACCATTCTGCTTCCATCTTCAAGCATCGGAAGAAGCATATTTTGAAGCCCAATTTTGGAACCGCTAGAAGTGCTCCAGGATGCGTGAAATCGTTCACATTCAAGCCGGCCAATGTGGCAACCAGATAGGAGCCGGGATGGGAGCTC-GGGAGGTAATATCCGACGAGCACGGAATCGATGCCACCG----------------------------------------------------------------CGGAGGAAAATACGTCCCACGTGCCGTGCTGGTCGATTTGGAACCTGGCACTATGGATTCGGTCCGAGCGGGACCGTTTGGACAGCTGTTCCGGCCGGATAATTTTGTGTTCGGTCAATCTGGCGCCGGCAACAATTGGGC	GGAACCATTCTGCTTCCATCTTCAAGCATCGGAAGAAGCATATTTTGAAGCCCAATTTTGGAACCGCTAGAAGTGCTCCAGGATGCGTGAAATCGTTCACATTCAAGCCGGCCAATGTGGCAACCAGATAGGAGCCAAGTTCTGGGAGGTAATATCCGACGAGCACGGAATCGATGCCACCGGGGCGTATTGCGGAGACAGCGATTTGCAGCTGGAGCGGATCAACGTGTACTACAACGAGGCTACCGGAGGAAAATACGTCCCACGTGCCGTGCTGGTCGATTTGGAACCTGGCACTATGGATTCGGTCCGAGCGGGACCGTTTGGACAGCTGTTCCGGCCGGATAATTTTGTGTTCGGTCAATCTGGCGCCGGCAACAATTGGGC
GGAACCATTCTGCTTCCATCTTCAAGCATCGGAAGAAGCATATTTTGAAGCCCAATTTTGGAACCGCTAGAAGTGCTCCAGGATGCGTGAAATCGTTCACATTCAAGCCGGCCA----------------------------TGGGAGGTAATATCCGACGAGCACGGAATCGATGCCAC-----CGTATTGCGGAGACAGCGATTTGCAGCTGGAGCGGATCAACGTGTACTACAACGAGGCTACcCGGAGGAAAATACGTCCCACGTGCCGTGCTGGTCGATTTGGAACCTGGCACTATGGATTCGGTCCGAGCGGGACCGTTTGGACAGCTGTTCCGGCCGGATAATTTTGTGTTCGGTCAATCTGGCGCCGGCAACAATTGGGC	13	36	Insertion and Deletion	0.04	-32	GTILLPSSSIGRSIF*	GTILLPSSSIGRSIF*	GGAACCATTCTGCTTCCATCTTCAAGCATCGGAAGAAGCATATTTTGAAGCCCAATTTTGGAACCGCTAGAAGTGCTCCAGGATGCGTGAAATCGTTCACATTCAAGCCGGCCA----------------------------TGGGAGGTAATATCCGACGAGCACGGAATCGATGCCAC-----CGTATTGCGGAGACAGCGATTTGCAGCTGGAGCGGATCAACGTGTACTACAACGAGGCTACCCGGAGGAAAATACGTCCCACGTGCCGTGCTGGTCGATTTGGAACCTGGCACTATGGATTCGGTCCGAGCGGGACCGTTTGGACAGCTGTTCCGGCCGGATAATTTTGTGTTCGGTCAATCTGGCGCCGGCAACAATTGGGC	GGAACCATTCTGCTTCCATCTTCAAGCATCGGAAGAAGCATATTTTGAAGCCCAATTTTGGAACCGCTAGAAGTGCTCCAGGATGCGTGAAATCGTTCACATTCAAGCCGGCCAATGTGGCAACCAGATAGGAGCCAAGTTCTGGGAGGTAATATCCGACGAGCACGGAATCGATGCCACCGGGGCGTATTGCGGAGACAGCGATTTGCAGCTGGAGCGGATCAACGTGTACTACAACGAGGCTACCGGAGGAAAATACGTCCCACGTGCCGTGCTGGTCGATTTGGAACCTGGCACTATGGATTCGGTCCGAGCGGGACCGTTTGGACAGCTGTTCCGGCCGGATAATTTTGTGTTCGGTCAATCTGGCGCCGGCAACAATTGGGC
GGAACCATTCTGCTTCCATCTTCAAGCATCGGAAGAAGCATATTTTGAAGCCCAATTTTGGAACCGCTAGAAGTGCTCCAGGATGCGTGAAATCGTTCACATTCAAGCCGGCCAATGTGGC----------------------CGGAGGTAATATCCGACGAGCACGGAATCGATGCCACCG----------------------------------------------------------------CGGAGGAAAATACGTCCCACGTGCCGTGCTGGTCGATTTGGAACCTGGCACTATGGATTCGGTCCGAGCGGGACCGTTTGGACAGCTGTTCCGGCCGGATAATTTTGTGTTCGGTCAATCTGGCGCCGGCAACAATTGGGC	13	35	Deletion	0.04	-86	GTILLPSSSIGRSIF*	GTILLPSSSIGRSIF*	GGAACCATTCTGCTTCCATCTTCAAGCATCGGAAGAAGCATATTTTGAAGCCCAATTTTGGAACCGCTAGAAGTGCTCCAGGATGCGTGAAATCGTTCACATTCAAGCCGGCCAATGTGGC----------------------CGGAGGTAATATCCGACGAGCACGGAATCGATGCCACCG----------------------------------------------------------------CGGAGGAAAATACGTCCCACGTGCCGTGCTGGTCGATTTGGAACCTGGCACTATGGATTCGGTCCGAGCGGGACCGTTTGGACAGCTGTTCCGGCCGGATAATTTTGTGTTCGGTCAATCTGGCGCCGGCAACAATTGGGC	GGAACCATTCTGCTTCCATCTTCAAGCATCGGAAGAAGCATATTTTGAAGCCCAATTTTGGAACCGCTAGAAGTGCTCCAGGATGCGTGAAATCGTTCACATTCAAGCCGGCCAATGTGGCAACCAGATAGGAGCCAAGTTCTGGGAGGTAATATCCGACGAGCACGGAATCGATGCCACCGGGGCGTATTGCGGAGACAGCGATTTGCAGCTGGAGCGGATCAACGTGTACTACAACGAGGCTACCGGAGGAAAATACGTCCCACGTGCCGTGCTGGTCGATTTGGAACCTGGCACTATGGATTCGGTCCGAGCGGGACCGTTTGGACAGCTGTTCCGGCCGGATAATTTTGTGTTCGGTCAATCTGGCGCCGGCAACAATTGGGC
GGAACCATTCTGCTTCCATCTTCAAGCATCGGAAGAAGCATATTTTGAAGCCCAATTTTGGAACCGCTAGAAGTGCTCCAGGATGCGTGAAATCGTTCACATTCAAGCCGGCCAATGTGGCAACCAGATA----------------------------------------------------GGGCGTATTGCGGAGACAGCGATTTGCAGCTGGAGCGGATCAACGTGT----------------CGGAGGAAAATACGTCCCACGTGCCGTGCTGGTCGATTTGGAACCTGGCACTATGGATTCGGTC--AGCGGGACCGTTTGGACAGCTGTTCCGGCCGGATAATTTTGTGTTCGGTCAATCTGGCGCCGGCAACAATTGGGC	13	36	Deletion	0.04	-70	GTILLPSSSIGRSIF*	GTILLPSSSIGRSIF*	GGAACCATTCTGCTTCCATCTTCAAGCATCGGAAGAAGCATATTTTGAAGCCCAATTTTGGAACCGCTAGAAGTGCTCCAGGATGCGTGAAATCGTTCACATTCAAGCCGGCCAATGTGGCAACCAGATA----------------------------------------------------GGGCGTATTGCGGAGACAGCGATTTGCAGCTGGAGCGGATCAACGTGT----------------CGGAGGAAAATACGTCCCACGTGCCGTGCTGGTCGATTTGGAACCTGGCACTATGGATTCGGTC--AGCGGGACCGTTTGGACAGCTGTTCCGGCCGGATAATTTTGTGTTCGGTCAATCTGGCGCCGGCAACAATTGGGC	GGAACCATTCTGCTTCCATCTTCAAGCATCGGAAGAAGCATATTTTGAAGCCCAATTTTGGAACCGCTAGAAGTGCTCCAGGATGCGTGAAATCGTTCACATTCAAGCCGGCCAATGTGGCAACCAGATAGGAGCCAAGTTCTGGGAGGTAATATCCGACGAGCACGGAATCGATGCCACCGGGGCGTATTGCGGAGACAGCGATTTGCAGCTGGAGCGGATCAACGTGTACTACAACGAGGCTACCGGAGGAAAATACGTCCCACGTGCCGTGCTGGTCGATTTGGAACCTGGCACTATGGATTCGGTCCGAGCGGGACCGTTTGGACAGCTGTTCCGGCCGGATAATTTTGTGTTCGGTCAATCTGGCGCCGGCAACAATTGGGC
GGAACCATTCTGCTTCCATCTTCAAGCATCGGAAGAAGCATATTTTGAAGCCCAATTTTGGAACCGCTAGAAGTGCTCCAGGATGCGTGAAATCGTTCACATTCAAGCCGGCCAATGTGGCAACCAGATA--------------GGAGGTAATATCCGACGAGCACGGAAT------------------------------------------------------------------CGAGGCTACCGGAGGAAAATACGTCCCACGTGCCGTGCTGGTCGATTTGGAACCTGGCACTATGGATTCGGTCCGAGCGGGACCGTTTGGACAGCTGTTCCGGCCGGATAATTTTGTGTTCGGTCAATCTGGCGCCGGCAACAATTGGGC	13	35	Deletion	0.04	-80	GTILLPSSSIGRSIF*	GTILLPSSSIGRSIF*	GGAACCATTCTGCTTCCATCTTCAAGCATCGGAAGAAGCATATTTTGAAGCCCAATTTTGGAACCGCTAGAAGTGCTCCAGGATGCGTGAAATCGTTCACATTCAAGCCGGCCAATGTGGCAACCAGATA--------------GGAGGTAATATCCGACGAGCACGGAAT------------------------------------------------------------------CGAGGCTACCGGAGGAAAATACGTCCCACGTGCCGTGCTGGTCGATTTGGAACCTGGCACTATGGATTCGGTCCGAGCGGGACCGTTTGGACAGCTGTTCCGGCCGGATAATTTTGTGTTCGGTCAATCTGGCGCCGGCAACAATTGGGC	GGAACCATTCTGCTTCCATCTTCAAGCATCGGAAGAAGCATATTTTGAAGCCCAATTTTGGAACCGCTAGAAGTGCTCCAGGATGCGTGAAATCGTTCACATTCAAGCCGGCCAATGTGGCAACCAGATAGGAGCCAAGTTCTGGGAGGTAATATCCGACGAGCACGGAATCGATGCCACCGGGGCGTATTGCGGAGACAGCGATTTGCAGCTGGAGCGGATCAACGTGTACTACAACGAGGCTACCGGAGGAAAATACGTCCCACGTGCCGTGCTGGTCGATTTGGAACCTGGCACTATGGATTCGGTCCGAGCGGGACCGTTTGGACAGCTGTTCCGGCCGGATAATTTTGTGTTCGGTCAATCTGGCGCCGGCAACAATTGGGC
GGAACCATTCTGCTTCCATCTTCAAGCATCGGAAGAAGCATATTTTGAAGCCCAATTTTGGAACCGCTAGAAGTGCTCCAGGATGCGTGAAATCGTTCACATTCAAGCCGGCCAATGTGGCAACCAGATAGGA---------------------------------------------------GCGTATTGCGGAGACAGCGATTTGCAGCTGGAGCGGATCAACGTGTACTACAA---------CGGAGGAAAATACGTCCCACGTGCCGTGCTGGTCGATTTGGAACCTGGCACTATGGATTCGGTCCGAGCGGGACCGTTTGGACAGCTGTTCCGGCCGGATAATTTTGTGTTCGGTCAATCTGGCGCCGGCAACAATTGGGC	13	36	Deletion	0.04	-60	GTILLPSSSIGRSIF*	GTILLPSSSIGRSIF*	GGAACCATTCTGCTTCCATCTTCAAGCATCGGAAGAAGCATATTTTGAAGCCCAATTTTGGAACCGCTAGAAGTGCTCCAGGATGCGTGAAATCGTTCACATTCAAGCCGGCCAATGTGGCAACCAGATAGGA---------------------------------------------------GCGTATTGCGGAGACAGCGATTTGCAGCTGGAGCGGATCAACGTGTACTACAA---------CGGAGGAAAATACGTCCCACGTGCCGTGCTGGTCGATTTGGAACCTGGCACTATGGATTCGGTCCGAGCGGGACCGTTTGGACAGCTGTTCCGGCCGGATAATTTTGTGTTCGGTCAATCTGGCGCCGGCAACAATTGGGC	GGAACCATTCTGCTTCCATCTTCAAGCATCGGAAGAAGCATATTTTGAAGCCCAATTTTGGAACCGCTAGAAGTGCTCCAGGATGCGTGAAATCGTTCACATTCAAGCCGGCCAATGTGGCAACCAGATAGGAGCCAAGTTCTGGGAGGTAATATCCGACGAGCACGGAATCGATGCCACCGGGGCGTATTGCGGAGACAGCGATTTGCAGCTGGAGCGGATCAACGTGTACTACAACGAGGCTACCGGAGGAAAATACGTCCCACGTGCCGTGCTGGTCGATTTGGAACCTGGCACTATGGATTCGGTCCGAGCGGGACCGTTTGGACAGCTGTTCCGGCCGGATAATTTTGTGTTCGGTCAATCTGGCGCCGGCAACAATTGGGC
GGAACCATTCTGCTTCCATCTTCAAGCATCGGAAGAAGCATATTTTGAAGCCCAATTTTGGAACCGCTAGAAGTGCTCCAGGATGCGTGAAATCGTTCACATTCAAGCCGGCCAATGTGGCAACCAGATAGGAGC----------------------------CACGGAATC-----------GGCGTATTGCGGAGACAGCGATTTGC-----------------------------------ACCGGAGGAAAATACGTCCCACGTGCCGTGCTGGTCGATTTGGAACCTGGCACTATG----------GAGCGGGACCGTTTGGACAGCTGTTCCGGCCGGATAATTTTGTGTTCGGTCAATCTGGCGCCGGCAACAATTGGGC	13	35	Deletion	0.04	-84	GTILLPSSSIGRSIF*	GTILLPSSSIGRSIF*	GGAACCATTCTGCTTCCATCTTCAAGCATCGGAAGAAGCATATTTTGAAGCCCAATTTTGGAACCGCTAGAAGTGCTCCAGGATGCGTGAAATCGTTCACATTCAAGCCGGCCAATGTGGCAACCAGATAGGAGC----------------------------CACGGAATC-----------GGCGTATTGCGGAGACAGCGATTTGC-----------------------------------ACCGGAGGAAAATACGTCCCACGTGCCGTGCTGGTCGATTTGGAACCTGGCACTATG----------GAGCGGGACCGTTTGGACAGCTGTTCCGGCCGGATAATTTTGTGTTCGGTCAATCTGGCGCCGGCAACAATTGGGC	GGAACCATTCTGCTTCCATCTTCAAGCATCGGAAGAAGCATATTTTGAAGCCCAATTTTGGAACCGCTAGAAGTGCTCCAGGATGCGTGAAATCGTTCACATTCAAGCCGGCCAATGTGGCAACCAGATAGGAGCCAAGTTCTGGGAGGTAATATCCGACGAGCACGGAATCGATGCCACCGGGGCGTATTGCGGAGACAGCGATTTGCAGCTGGAGCGGATCAACGTGTACTACAACGAGGCTACCGGAGGAAAATACGTCCCACGTGCCGTGCTGGTCGATTTGGAACCTGGCACTATGGATTCGGTCCGAGCGGGACCGTTTGGACAGCTGTTCCGGCCGGATAATTTTGTGTTCGGTCAATCTGGCGCCGGCAACAATTGGGC
GGAACCATTCTGCTTCCATCTTCAAGCATCGGAAGAAGCATATTTTGAAGCCCAATTTTGGAACCGCTAGAAGTGCTCCAGGATGCGTGAAATCGTTCACATTCAAGCCGGCCAATGTGGCAACCAGATAGGAGCC----------------------------------------------------ATTGCGGAGACAGCGATTTGCAGCTGGAGCGGATCAACGTGTACTACAAC----------GAGGAAAATACGTCCCACGTGCCGTGCTGGTCGATTTGGAACCTGGCACTATGGATTCGGTCGGAGCGGGACCGTTTGGACAGCTGTTCCGGCCGGATAATTTTGTGTTCGGTCAATCTGGCGCCGGCAACAATTGGGC	13	35	Deletion	0.04	-62	GTILLPSSSIGRSIF*	GTILLPSSSIGRSIF*	GGAACCATTCTGCTTCCATCTTCAAGCATCGGAAGAAGCATATTTTGAAGCCCAATTTTGGAACCGCTAGAAGTGCTCCAGGATGCGTGAAATCGTTCACATTCAAGCCGGCCAATGTGGCAACCAGATAGGAGCC----------------------------------------------------ATTGCGGAGACAGCGATTTGCAGCTGGAGCGGATCAACGTGTACTACAAC----------GAGGAAAATACGTCCCACGTGCCGTGCTGGTCGATTTGGAACCTGGCACTATGGATTCGGTCGGAGCGGGACCGTTTGGACAGCTGTTCCGGCCGGATAATTTTGTGTTCGGTCAATCTGGCGCCGGCAACAATTGGGC	GGAACCATTCTGCTTCCATCTTCAAGCATCGGAAGAAGCATATTTTGAAGCCCAATTTTGGAACCGCTAGAAGTGCTCCAGGATGCGTGAAATCGTTCACATTCAAGCCGGCCAATGTGGCAACCAGATAGGAGCCAAGTTCTGGGAGGTAATATCCGACGAGCACGGAATCGATGCCACCGGGGCGTATTGCGGAGACAGCGATTTGCAGCTGGAGCGGATCAACGTGTACTACAACGAGGCTACCGGAGGAAAATACGTCCCACGTGCCGTGCTGGTCGATTTGGAACCTGGCACTATGGATTCGGTCCGAGCGGGACCGTTTGGACAGCTGTTCCGGCCGGATAATTTTGTGTTCGGTCAATCTGGCGCCGGCAACAATTGGGC
GGAACCATTCTGCTTCCATCTTCAAGCATCGGAAGAAGCATATTTTGAAGCCCAATTTTGGAACCGCTAGAAGTGCTCCAGGATGCGTGAAATCGTTCACATTCAAGCCGGCCAATGTGGCAACCAGATAGGAGCC--------------AATA---------------------------CGGGCGTATTGCGGAGACAGCGATTTGCAGCTGGAGCGGATCAACGTGTACTACAACGAGGCTACAacGGAGGAAAATACGTCCCACGTGCCGTGCTGGTCGATTTGGAACCTGGCACTATGGATTCGGTCCGAGCGGGACCGTTTGGACAGCTGTTCCGGCCGGATAATTTTGTGTTCGGTCAATCTGGCGCCGGCAACAATTGGGC	13	36	Insertion and Deletion	0.04	-39	GTILLPSSSIGRSIF*	GTILLPSSSIGRSIF*	GGAACCATTCTGCTTCCATCTTCAAGCATCGGAAGAAGCATATTTTGAAGCCCAATTTTGGAACCGCTAGAAGTGCTCCAGGATGCGTGAAATCGTTCACATTCAAGCCGGCCAATGTGGCAACCAGATAGGAGCC--------------AATA---------------------------CGGGCGTATTGCGGAGACAGCGATTTGCAGCTGGAGCGGATCAACGTGTACTACAACGAGGCTACAACGGAGGAAAATACGTCCCACGTGCCGTGCTGGTCGATTTGGAACCTGGCACTATGGATTCGGTCCGAGCGGGACCGTTTGGACAGCTGTTCCGGCCGGATAATTTTGTGTTCGGTCAATCTGGCGCCGGCAACAATTGGGC	GGAACCATTCTGCTTCCATCTTCAAGCATCGGAAGAAGCATATTTTGAAGCCCAATTTTGGAACCGCTAGAAGTGCTCCAGGATGCGTGAAATCGTTCACATTCAAGCCGGCCAATGTGGCAACCAGATAGGAGCCAAGTTCTGGGAGGTAATATCCGACGAGCACGGAATCGATGCCACCGGGGCGTATTGCGGAGACAGCGATTTGCAGCTGGAGCGGATCAACGTGTACTACAACGAGGCTACCGGAGGAAAATACGTCCCACGTGCCGTGCTGGTCGATTTGGAACCTGGCACTATGGATTCGGTCCGAGCGGGACCGTTTGGACAGCTGTTCCGGCCGGATAATTTTGTGTTCGGTCAATCTGGCGCCGGCAACAATTGGGC
GGAACCATTCTGCTTCCATCTTCAAGCATCGGAAGAAGCATATTTTGAAGCCCAATTTTGGAACCGCTAGAAGTGCTCCAGGATGCGTGAAATCGTTCACATTCAAGCCGGCCAATGTGGCAACCAGATAGGAGCCA--------------------------------------------------------------AGCGATTTGCAGCTGGAGCGGATCAACGTGTACTACAACGAGGCT---------AAATACGTCCCACGTGCCGTGCTGGTCGATTTGGAACCTGGCACTATGGATTCGGTCCGAGCGGGACCGTTTGGACAGCTGTTCCGGCCGGATAATTTTGTGTTCGGTCAATCTGGCGCCGGCAACAATTGGGC	13	36	Deletion	0.04	-71	GTILLPSSSIGRSIF*	GTILLPSSSIGRSIF*	GGAACCATTCTGCTTCCATCTTCAAGCATCGGAAGAAGCATATTTTGAAGCCCAATTTTGGAACCGCTAGAAGTGCTCCAGGATGCGTGAAATCGTTCACATTCAAGCCGGCCAATGTGGCAACCAGATAGGAGCCA--------------------------------------------------------------AGCGATTTGCAGCTGGAGCGGATCAACGTGTACTACAACGAGGCT---------AAATACGTCCCACGTGCCGTGCTGGTCGATTTGGAACCTGGCACTATGGATTCGGTCCGAGCGGGACCGTTTGGACAGCTGTTCCGGCCGGATAATTTTGTGTTCGGTCAATCTGGCGCCGGCAACAATTGGGC	GGAACCATTCTGCTTCCATCTTCAAGCATCGGAAGAAGCATATTTTGAAGCCCAATTTTGGAACCGCTAGAAGTGCTCCAGGATGCGTGAAATCGTTCACATTCAAGCCGGCCAATGTGGCAACCAGATAGGAGCCAAGTTCTGGGAGGTAATATCCGACGAGCACGGAATCGATGCCACCGGGGCGTATTGCGGAGACAGCGATTTGCAGCTGGAGCGGATCAACGTGTACTACAACGAGGCTACCGGAGGAAAATACGTCCCACGTGCCGTGCTGGTCGATTTGGAACCTGGCACTATGGATTCGGTCCGAGCGGGACCGTTTGGACAGCTGTTCCGGCCGGATAATTTTGTGTTCGGTCAATCTGGCGCCGGCAACAATTGGGC
GGAACCATTCTGCTTCCATCTTCAAGCATCGGAAGAAGCATATTTTGAAGCCCAATTTTGGAACCGCTAGAAGTGCTCCAGGATGCGTGAAATCGTTCACATTCAAGCCGGCCAATGTGGCAACCAGATAGGAGCCA-----------------------------------------ACC--GGCGTATTGCGGAGACAGCGATTTGCAGCTGGAGCGGATCAACGTGTACTACAACGAGGCT----------AATACGTCCCACGTGCCGTGCTGGTCGATTTGGAACCTGGCACTATGGATTCGGT----------CCGTTTGGACAGCTGTTCCGGCCGGATAATTTTGTGTTCGGTCAATCTGGCGCCGGCAACAATTGGGC	13	36	Deletion	0.04	-63	GTILLPSSSIGRSIF*	GTILLPSSSIGRSIF*	GGAACCATTCTGCTTCCATCTTCAAGCATCGGAAGAAGCATATTTTGAAGCCCAATTTTGGAACCGCTAGAAGTGCTCCAGGATGCGTGAAATCGTTCACATTCAAGCCGGCCAATGTGGCAACCAGATAGGAGCCA-----------------------------------------ACC--GGCGTATTGCGGAGACAGCGATTTGCAGCTGGAGCGGATCAACGTGTACTACAACGAGGCT----------AATACGTCCCACGTGCCGTGCTGGTCGATTTGGAACCTGGCACTATGGATTCGGT----------CCGTTTGGACAGCTGTTCCGGCCGGATAATTTTGTGTTCGGTCAATCTGGCGCCGGCAACAATTGGGC	GGAACCATTCTGCTTCCATCTTCAAGCATCGGAAGAAGCATATTTTGAAGCCCAATTTTGGAACCGCTAGAAGTGCTCCAGGATGCGTGAAATCGTTCACATTCAAGCCGGCCAATGTGGCAACCAGATAGGAGCCAAGTTCTGGGAGGTAATATCCGACGAGCACGGAATCGATGCCACCGGGGCGTATTGCGGAGACAGCGATTTGCAGCTGGAGCGGATCAACGTGTACTACAACGAGGCTACCGGAGGAAAATACGTCCCACGTGCCGTGCTGGTCGATTTGGAACCTGGCACTATGGATTCGGTCCGAGCGGGACCGTTTGGACAGCTGTTCCGGCCGGATAATTTTGTGTTCGGTCAATCTGGCGCCGGCAACAATTGGGC
GGAACCATTCTGCTTCCATCTTCAAGCATCGGAAGAAGCATATTTTGAAGCCCAATTTTGGAACCGCTAGAAGTGCTCCAGGATGCGTGAAATCGTTCACATTCAAGCCGGCCAATGTGGCAACCAGATAGGAGCCA------GGGAGGTAATATCCGACGAGCACGGAATCGATGCCACCG---------------------------------------------------------------CCGGAGGAAAATACGTCCCACGTGCCGTGCTGGTCGATTTGGAACCTGGCACTATGGATTCGGT-CGAGCGGGACCGTTTGGACAGCTGTTCCGGCCGGATAATTTTGTGTTCGGTCAATCTGGCGCCGGCAACAATTGGGC	13	35	Deletion	0.04	-70	GTILLPSSSIGRSIF*	GTILLPSSSIGRSIF*	GGAACCATTCTGCTTCCATCTTCAAGCATCGGAAGAAGCATATTTTGAAGCCCAATTTTGGAACCGCTAGAAGTGCTCCAGGATGCGTGAAATCGTTCACATTCAAGCCGGCCAATGTGGCAACCAGATAGGAGCCA------GGGAGGTAATATCCGACGAGCACGGAATCGATGCCACCG---------------------------------------------------------------CCGGAGGAAAATACGTCCCACGTGCCGTGCTGGTCGATTTGGAACCTGGCACTATGGATTCGGT-CGAGCGGGACCGTTTGGACAGCTGTTCCGGCCGGATAATTTTGTGTTCGGTCAATCTGGCGCCGGCAACAATTGGGC	GGAACCATTCTGCTTCCATCTTCAAGCATCGGAAGAAGCATATTTTGAAGCCCAATTTTGGAACCGCTAGAAGTGCTCCAGGATGCGTGAAATCGTTCACATTCAAGCCGGCCAATGTGGCAACCAGATAGGAGCCAAGTTCTGGGAGGTAATATCCGACGAGCACGGAATCGATGCCACCGGGGCGTATTGCGGAGACAGCGATTTGCAGCTGGAGCGGATCAACGTGTACTACAACGAGGCTACCGGAGGAAAATACGTCCCACGTGCCGTGCTGGTCGATTTGGAACCTGGCACTATGGATTCGGTCCGAGCGGGACCGTTTGGACAGCTGTTCCGGCCGGATAATTTTGTGTTCGGTCAATCTGGCGCCGGCAACAATTGGGC
GGAACCATTCTGCTTCCATCTTCAAGCATCGGAAGAAGCATATTTTGAAGCCCAATTTTGGAACCGCTAGAAGTGCTCCAGGATGCGTGAAATCGTTCACATTCAAGCCGGCCAATGTGGCAACCAGATAGGAGCCAA------------------------------------------------GTATTGCGGAGACAGCGATTTGCAGCTGGAGCGGATCAACGTGTACTACAACGAGGC-----------AATACGTCCCACGTGCCGTGCTGGTCGATTTGGAACCTGGCACTATGGATTCGGTCCGAGCGGGACCGTTTGGACAGCTGTTCCGGCCGGATAATTTTGTGTTCGGTCAATCTGGCGCCGGCAACAATTGGGC	13	35	Deletion	0.04	-59	GTILLPSSSIGRSIF*	GTILLPSSSIGRSIF*	GGAACCATTCTGCTTCCATCTTCAAGCATCGGAAGAAGCATATTTTGAAGCCCAATTTTGGAACCGCTAGAAGTGCTCCAGGATGCGTGAAATCGTTCACATTCAAGCCGGCCAATGTGGCAACCAGATAGGAGCCAA------------------------------------------------GTATTGCGGAGACAGCGATTTGCAGCTGGAGCGGATCAACGTGTACTACAACGAGGC-----------AATACGTCCCACGTGCCGTGCTGGTCGATTTGGAACCTGGCACTATGGATTCGGTCCGAGCGGGACCGTTTGGACAGCTGTTCCGGCCGGATAATTTTGTGTTCGGTCAATCTGGCGCCGGCAACAATTGGGC	GGAACCATTCTGCTTCCATCTTCAAGCATCGGAAGAAGCATATTTTGAAGCCCAATTTTGGAACCGCTAGAAGTGCTCCAGGATGCGTGAAATCGTTCACATTCAAGCCGGCCAATGTGGCAACCAGATAGGAGCCAAGTTCTGGGAGGTAATATCCGACGAGCACGGAATCGATGCCACCGGGGCGTATTGCGGAGACAGCGATTTGCAGCTGGAGCGGATCAACGTGTACTACAACGAGGCTACCGGAGGAAAATACGTCCCACGTGCCGTGCTGGTCGATTTGGAACCTGGCACTATGGATTCGGTCCGAGCGGGACCGTTTGGACAGCTGTTCCGGCCGGATAATTTTGTGTTCGGTCAATCTGGCGCCGGCAACAATTGGGC
GGAACCATTCTGCTTCCATCTTCAAGCATCGGAAGAAGCATATTTTGAAGCCCAATTTTGGAACCGCTAGAAGTGCTCCAGGATGCGTGAAATCGTTCACATTCAAGCCGGCCAATGTGGCAACCAGATAGGAGCCAA----------------------------------------------GCGTATTGCGGAGACAGCGATTTGCAGCTGGAGCGGATCAACGTGTACTACAAC----------GAGGAAAATACGTCCCACGTGCCGTGCTGGTCGATTTGGAACCTGGCACTATGGATTCGGTCcCGAGCGGGACCGTTTGGACAGCTGTTCCGGCCGGATAATTTTGTGTTCGGTCAATCTGGCGCCGGCAACAATTGGGC	13	36	Insertion and Deletion	0.04	-55	GTILLPSSSIGRSIF*	GTILLPSSSIGRSIF*	GGAACCATTCTGCTTCCATCTTCAAGCATCGGAAGAAGCATATTTTGAAGCCCAATTTTGGAACCGCTAGAAGTGCTCCAGGATGCGTGAAATCGTTCACATTCAAGCCGGCCAATGTGGCAACCAGATAGGAGCCAA----------------------------------------------GCGTATTGCGGAGACAGCGATTTGCAGCTGGAGCGGATCAACGTGTACTACAAC----------GAGGAAAATACGTCCCACGTGCCGTGCTGGTCGATTTGGAACCTGGCACTATGGATTCGGTCCCGAGCGGGACCGTTTGGACAGCTGTTCCGGCCGGATAATTTTGTGTTCGGTCAATCTGGCGCCGGCAACAATTGGGC	GGAACCATTCTGCTTCCATCTTCAAGCATCGGAAGAAGCATATTTTGAAGCCCAATTTTGGAACCGCTAGAAGTGCTCCAGGATGCGTGAAATCGTTCACATTCAAGCCGGCCAATGTGGCAACCAGATAGGAGCCAAGTTCTGGGAGGTAATATCCGACGAGCACGGAATCGATGCCACCGGGGCGTATTGCGGAGACAGCGATTTGCAGCTGGAGCGGATCAACGTGTACTACAACGAGGCTACCGGAGGAAAATACGTCCCACGTGCCGTGCTGGTCGATTTGGAACCTGGCACTATGGATTCGGTCCGAGCGGGACCGTTTGGACAGCTGTTCCGGCCGGATAATTTTGTGTTCGGTCAATCTGGCGCCGGCAACAATTGGGC
GGAACCATTCTGCTTCCATCTTCAAGCATCGGAAGAAGCATATTTTGAAGCCCAATTTTGGAACCGCTAGAAGTGCTCCAGGATGCGTGAAATCGTTCACATTCAAGCCGGCCAATGTGGCAACCAGATAGGAGCCAA---------------------------------------------GGCGTATTGCGGAGACAGCGATTTGCAGCTGGAGCGGATCAACGTGTACTACAACGAGGCTACcCGGAGGAAAATACGTCCCACGTGCCGTGCTGGTCGATTTGGAACCTGGCACTATGGATTCGGTCCGAGCGGGACCGTTTGGACAGCTGTTCCGGCCGGATAATTTTGTGTTCGGTCAATCTGGCGCCGGCAACAATTGGGC	13	36	Insertion and Deletion	0.04	-44	GTILLPSSSIGRSIF*	GTILLPSSSIGRSIF*	GGAACCATTCTGCTTCCATCTTCAAGCATCGGAAGAAGCATATTTTGAAGCCCAATTTTGGAACCGCTAGAAGTGCTCCAGGATGCGTGAAATCGTTCACATTCAAGCCGGCCAATGTGGCAACCAGATAGGAGCCAA---------------------------------------------GGCGTATTGCGGAGACAGCGATTTGCAGCTGGAGCGGATCAACGTGTACTACAACGAGGCTACCCGGAGGAAAATACGTCCCACGTGCCGTGCTGGTCGATTTGGAACCTGGCACTATGGATTCGGTCCGAGCGGGACCGTTTGGACAGCTGTTCCGGCCGGATAATTTTGTGTTCGGTCAATCTGGCGCCGGCAACAATTGGGC	GGAACCATTCTGCTTCCATCTTCAAGCATCGGAAGAAGCATATTTTGAAGCCCAATTTTGGAACCGCTAGAAGTGCTCCAGGATGCGTGAAATCGTTCACATTCAAGCCGGCCAATGTGGCAACCAGATAGGAGCCAAGTTCTGGGAGGTAATATCCGACGAGCACGGAATCGATGCCACCGGGGCGTATTGCGGAGACAGCGATTTGCAGCTGGAGCGGATCAACGTGTACTACAACGAGGCTACCGGAGGAAAATACGTCCCACGTGCCGTGCTGGTCGATTTGGAACCTGGCACTATGGATTCGGTCCGAGCGGGACCGTTTGGACAGCTGTTCCGGCCGGATAATTTTGTGTTCGGTCAATCTGGCGCCGGCAACAATTGGGC
GGAACCATTCTGCTTCCATCTTCAAGCATCGGAAGAAGCATATTTTGAAGCCCAATTTTGGAACCGCTAGAAGTGCTCCAGGATGCGTGAAATCGTTCACATTCAAGCCGGCCAATGTGGCAACCAGATAGGAGCCAA----------GTAATATC---------------------------GGCGTATTGCGGAGACAGCGATTTGCAGCTGGAGCGGATCAACGTGT---------------CCGGAGGAAAATACGTCCCACGTGCCGTGCTGGTCGATTTGGAACCTGGCACTATGGATTCGGTCcCGAGCGGGACCGTTTGGACAGCTGTTCCGGCCGGATAATTTTGTGTTCGGTCAATCTGGCGCCGGCAACAATTGGGC	13	35	Insertion and Deletion	0.04	-51	GTILLPSSSIGRSIF*	GTILLPSSSIGRSIF*	GGAACCATTCTGCTTCCATCTTCAAGCATCGGAAGAAGCATATTTTGAAGCCCAATTTTGGAACCGCTAGAAGTGCTCCAGGATGCGTGAAATCGTTCACATTCAAGCCGGCCAATGTGGCAACCAGATAGGAGCCAA----------GTAATATC---------------------------GGCGTATTGCGGAGACAGCGATTTGCAGCTGGAGCGGATCAACGTGT---------------CCGGAGGAAAATACGTCCCACGTGCCGTGCTGGTCGATTTGGAACCTGGCACTATGGATTCGGTCCCGAGCGGGACCGTTTGGACAGCTGTTCCGGCCGGATAATTTTGTGTTCGGTCAATCTGGCGCCGGCAACAATTGGGC	GGAACCATTCTGCTTCCATCTTCAAGCATCGGAAGAAGCATATTTTGAAGCCCAATTTTGGAACCGCTAGAAGTGCTCCAGGATGCGTGAAATCGTTCACATTCAAGCCGGCCAATGTGGCAACCAGATAGGAGCCAAGTTCTGGGAGGTAATATCCGACGAGCACGGAATCGATGCCACCGGGGCGTATTGCGGAGACAGCGATTTGCAGCTGGAGCGGATCAACGTGTACTACAACGAGGCTACCGGAGGAAAATACGTCCCACGTGCCGTGCTGGTCGATTTGGAACCTGGCACTATGGATTCGGTCCGAGCGGGACCGTTTGGACAGCTGTTCCGGCCGGATAATTTTGTGTTCGGTCAATCTGGCGCCGGCAACAATTGGGC
GGAACCATTCTGCTTCCATCTTCAAGCATCGGAAGAAGCATATTTTGAAGCCCAATTTTGGAACCGCTAGAAGTGCTCCAGGATGCGTGAAATCGTTCACATTCAAGCCGGCCAATGTGGCAACCAGATAGGAGCCAAG------------------------------------------GAGGCGTATTGCGGAGACAGCGATTTGCAGCTGGAGCGGATCAACGTGTAC------------------------TACGTCCCACGTGCCGTGCTGGTCGATTTGGAACCTGGCACTATGGATTCGGT-----CGGGACCGTTTGGACAGCTGTTCCGGCCGGATAATTTTGTGTTCGGTCAATCTGGCGCCGGCAACAATTGGGC	13	36	Deletion	0.04	-71	GTILLPSSSIGRSIF*	GTILLPSSSIGRSIF*	GGAACCATTCTGCTTCCATCTTCAAGCATCGGAAGAAGCATATTTTGAAGCCCAATTTTGGAACCGCTAGAAGTGCTCCAGGATGCGTGAAATCGTTCACATTCAAGCCGGCCAATGTGGCAACCAGATAGGAGCCAAG------------------------------------------GAGGCGTATTGCGGAGACAGCGATTTGCAGCTGGAGCGGATCAACGTGTAC------------------------TACGTCCCACGTGCCGTGCTGGTCGATTTGGAACCTGGCACTATGGATTCGGT-----CGGGACCGTTTGGACAGCTGTTCCGGCCGGATAATTTTGTGTTCGGTCAATCTGGCGCCGGCAACAATTGGGC	GGAACCATTCTGCTTCCATCTTCAAGCATCGGAAGAAGCATATTTTGAAGCCCAATTTTGGAACCGCTAGAAGTGCTCCAGGATGCGTGAAATCGTTCACATTCAAGCCGGCCAATGTGGCAACCAGATAGGAGCCAAGTTCTGGGAGGTAATATCCGACGAGCACGGAATCGATGCCACCGGGGCGTATTGCGGAGACAGCGATTTGCAGCTGGAGCGGATCAACGTGTACTACAACGAGGCTACCGGAGGAAAATACGTCCCACGTGCCGTGCTGGTCGATTTGGAACCTGGCACTATGGATTCGGTCCGAGCGGGACCGTTTGGACAGCTGTTCCGGCCGGATAATTTTGTGTTCGGTCAATCTGGCGCCGGCAACAATTGGGC
GGAACCATTCTGCTTCCATCTTCAAGCATCGGAAGAAGCATATTTTGAAGCCCAATTTTGGAACCGCTAGAAGTGCTCCAGGATGCGTGAAATCGTTCACATTCAAGCCGGCCAATGTGGCAACCAGATAGGAGCCAAG---TGGGAGGTAATATCCGACGAGCACGGAATCGATGCCACCG---------------------------------------------------------------CCGGAGGAAAATACGTCCCACGTGCCGTGCTGGTCGATTTGGAACCTGGCACTATGGATTCGGTCCGAGCGGGACCGTTTGGACAGCTGTTCCGGCCGGATAATTTTGTGTTCGGTCAATCTGGCGCCGGCAACAATTGGGC	13	35	Deletion	0.04	-66	GTILLPSSSIGRSIF*	GTILLPSSSIGRSIF*	GGAACCATTCTGCTTCCATCTTCAAGCATCGGAAGAAGCATATTTTGAAGCCCAATTTTGGAACCGCTAGAAGTGCTCCAGGATGCGTGAAATCGTTCACATTCAAGCCGGCCAATGTGGCAACCAGATAGGAGCCAAG---TGGGAGGTAATATCCGACGAGCACGGAATCGATGCCACCG---------------------------------------------------------------CCGGAGGAAAATACGTCCCACGTGCCGTGCTGGTCGATTTGGAACCTGGCACTATGGATTCGGTCCGAGCGGGACCGTTTGGACAGCTGTTCCGGCCGGATAATTTTGTGTTCGGTCAATCTGGCGCCGGCAACAATTGGGC	GGAACCATTCTGCTTCCATCTTCAAGCATCGGAAGAAGCATATTTTGAAGCCCAATTTTGGAACCGCTAGAAGTGCTCCAGGATGCGTGAAATCGTTCACATTCAAGCCGGCCAATGTGGCAACCAGATAGGAGCCAAGTTCTGGGAGGTAATATCCGACGAGCACGGAATCGATGCCACCGGGGCGTATTGCGGAGACAGCGATTTGCAGCTGGAGCGGATCAACGTGTACTACAACGAGGCTACCGGAGGAAAATACGTCCCACGTGCCGTGCTGGTCGATTTGGAACCTGGCACTATGGATTCGGTCCGAGCGGGACCGTTTGGACAGCTGTTCCGGCCGGATAATTTTGTGTTCGGTCAATCTGGCGCCGGCAACAATTGGGC
GGAACCATTCTGCTTCCATCTTCAAGCATCGGAAGAAGCATATTTTGAAGCCCAATTTTGGAACCGCTAGAAGTGCTCCAGGATGCGTGAAATCGTTCACATTCAAGCCGGCCAATGTGGCAACCAGATAGGAGCCAAG-CCAAGGAGGTAATATCCGACGAGCACGGAATCGATGCCACCGgGGGCGTATTGCGGAGACAGCGATTTGCAGCTGGAGCGGATCAACGTGTACTACAACGAGGCTA----------------------------------------------------------------CCGAGCGGGACCGTTTGGACAGCTGTTCCGGCTGGATAATTTTGTGTTCGGTCAATCTGGCGCCGGCAACAATTGGGC	13	35	Insertion and Deletion	0.04	-64	GTILLPSSSIGRSIF*	GTILLPSSSIGRSIF*	GGAACCATTCTGCTTCCATCTTCAAGCATCGGAAGAAGCATATTTTGAAGCCCAATTTTGGAACCGCTAGAAGTGCTCCAGGATGCGTGAAATCGTTCACATTCAAGCCGGCCAATGTGGCAACCAGATAGGAGCCAAG-CCAAGGAGGTAATATCCGACGAGCACGGAATCGATGCCACCGGGGGCGTATTGCGGAGACAGCGATTTGCAGCTGGAGCGGATCAACGTGTACTACAACGAGGCTA----------------------------------------------------------------CCGAGCGGGACCGTTTGGACAGCTGTTCCGGCTGGATAATTTTGTGTTCGGTCAATCTGGCGCCGGCAACAATTGGGC	GGAACCATTCTGCTTCCATCTTCAAGCATCGGAAGAAGCATATTTTGAAGCCCAATTTTGGAACCGCTAGAAGTGCTCCAGGATGCGTGAAATCGTTCACATTCAAGCCGGCCAATGTGGCAACCAGATAGGAGCCAAGTTCTGGGAGGTAATATCCGACGAGCACGGAATCGATGCCACCGGGGCGTATTGCGGAGACAGCGATTTGCAGCTGGAGCGGATCAACGTGTACTACAACGAGGCTACCGGAGGAAAATACGTCCCACGTGCCGTGCTGGTCGATTTGGAACCTGGCACTATGGATTCGGTCCGAGCGGGACCGTTTGGACAGCTGTTCCGGCCGGATAATTTTGTGTTCGGTCAATCTGGCGCCGGCAACAATTGGGC
GGAACCATTCTGCTTCCATCTTCAAGCATCGGAAGAAGCATATTTTGAAGCCCAATTTTGGAACCGCTAGAAGTGCTCCAGGATGCGTGAAATCGTTCACATTCAAGCCGGCCAATGTGGCAACCAGATAGGAGCCAAGCTC-----------------------------------------CGCGTATTGCGGAGACAGCGATTTGCAGCTGGAGCGGATCAACGTGTACTACAACGAGGC-------------TACGTCCCACGTGCCGTGCTGGTCGATTTGGAACCTGGCACTATGGATTCGGTCCGAGCGGGACCGTTTGGACAGCTGTTCCGGCCGGATAATTTTGTGTTCGGTCAATCTGGCGCCGGCAACAATTGGGC	13	36	Deletion	0.04	-54	GTILLPSSSIGRSIF*	GTILLPSSSIGRSIF*	GGAACCATTCTGCTTCCATCTTCAAGCATCGGAAGAAGCATATTTTGAAGCCCAATTTTGGAACCGCTAGAAGTGCTCCAGGATGCGTGAAATCGTTCACATTCAAGCCGGCCAATGTGGCAACCAGATAGGAGCCAAGCTC-----------------------------------------CGCGTATTGCGGAGACAGCGATTTGCAGCTGGAGCGGATCAACGTGTACTACAACGAGGC-------------TACGTCCCACGTGCCGTGCTGGTCGATTTGGAACCTGGCACTATGGATTCGGTCCGAGCGGGACCGTTTGGACAGCTGTTCCGGCCGGATAATTTTGTGTTCGGTCAATCTGGCGCCGGCAACAATTGGGC	GGAACCATTCTGCTTCCATCTTCAAGCATCGGAAGAAGCATATTTTGAAGCCCAATTTTGGAACCGCTAGAAGTGCTCCAGGATGCGTGAAATCGTTCACATTCAAGCCGGCCAATGTGGCAACCAGATAGGAGCCAAGTTCTGGGAGGTAATATCCGACGAGCACGGAATCGATGCCACCGGGGCGTATTGCGGAGACAGCGATTTGCAGCTGGAGCGGATCAACGTGTACTACAACGAGGCTACCGGAGGAAAATACGTCCCACGTGCCGTGCTGGTCGATTTGGAACCTGGCACTATGGATTCGGTCCGAGCGGGACCGTTTGGACAGCTGTTCCGGCCGGATAATTTTGTGTTCGGTCAATCTGGCGCCGGCAACAATTGGGC
GGAACCATTCTGCTTCCATCTTCAAGCATCGGAAGAAGCATATTTTGAAGCCCAATTTTGGAACCGCTAGAAGTGCTCCAGGATGCGTGAAATCGTTCACATTCAAGCCGGCCAATGTGGCAACCAGATAGGAGCCAAGT-----------------------------------------------CATTGCGGAGACAGCGATTTGCAGCTGGAGCGGATCAACGTGTACTACAACGA--------GAGGAAAATACGTCCCACGTGCCGTGCTGGTCGATTTGGA------------------------------ACCGTTTGGACAGCTGTTCCGGCCGGATAATTTTGTGTTCGGTCAATCTGGCGCCGGCAACAATTGGGC	13	35	Deletion	0.04	-85	GTILLPSSSIGRSIF*	GTILLPSSSIGRSIF*	GGAACCATTCTGCTTCCATCTTCAAGCATCGGAAGAAGCATATTTTGAAGCCCAATTTTGGAACCGCTAGAAGTGCTCCAGGATGCGTGAAATCGTTCACATTCAAGCCGGCCAATGTGGCAACCAGATAGGAGCCAAGT-----------------------------------------------CATTGCGGAGACAGCGATTTGCAGCTGGAGCGGATCAACGTGTACTACAACGA--------GAGGAAAATACGTCCCACGTGCCGTGCTGGTCGATTTGGA------------------------------ACCGTTTGGACAGCTGTTCCGGCCGGATAATTTTGTGTTCGGTCAATCTGGCGCCGGCAACAATTGGGC	GGAACCATTCTGCTTCCATCTTCAAGCATCGGAAGAAGCATATTTTGAAGCCCAATTTTGGAACCGCTAGAAGTGCTCCAGGATGCGTGAAATCGTTCACATTCAAGCCGGCCAATGTGGCAACCAGATAGGAGCCAAGTTCTGGGAGGTAATATCCGACGAGCACGGAATCGATGCCACCGGGGCGTATTGCGGAGACAGCGATTTGCAGCTGGAGCGGATCAACGTGTACTACAACGAGGCTACCGGAGGAAAATACGTCCCACGTGCCGTGCTGGTCGATTTGGAACCTGGCACTATGGATTCGGTCCGAGCGGGACCGTTTGGACAGCTGTTCCGGCCGGATAATTTTGTGTTCGGTCAATCTGGCGCCGGCAACAATTGGGC
GGAACCATTCTGCTTCCATCTTCAAGCATCGGAAGAAGCATATTTTGAAGCCCAATTTTGGAACCGCTAGAAGTGCTCCAGGATGCGTGAAATCGTTCACATTCAAGCCGGCCAATGTGGCAACCAGATAGGAGCCAAGT--TGGGAGGTAATATCCGACGAGCACGGAATCGATGCCACCG-----------------------------------------------------------------------TAATACGTCCCACGTGCCGTGCTGGTCGATTTGGAACCTGGCACTATG----------GAGCGGGACCGTTTGGACAGCTGTTCCGGCCGGATAATTTTGTGTTCGGTCAATCTGGCGCCGGCAACAATTGGGC	13	35	Deletion	0.04	-83	GTILLPSSSIGRSIF*	GTILLPSSSIGRSIF*	GGAACCATTCTGCTTCCATCTTCAAGCATCGGAAGAAGCATATTTTGAAGCCCAATTTTGGAACCGCTAGAAGTGCTCCAGGATGCGTGAAATCGTTCACATTCAAGCCGGCCAATGTGGCAACCAGATAGGAGCCAAGT--TGGGAGGTAATATCCGACGAGCACGGAATCGATGCCACCG-----------------------------------------------------------------------TAATACGTCCCACGTGCCGTGCTGGTCGATTTGGAACCTGGCACTATG----------GAGCGGGACCGTTTGGACAGCTGTTCCGGCCGGATAATTTTGTGTTCGGTCAATCTGGCGCCGGCAACAATTGGGC	GGAACCATTCTGCTTCCATCTTCAAGCATCGGAAGAAGCATATTTTGAAGCCCAATTTTGGAACCGCTAGAAGTGCTCCAGGATGCGTGAAATCGTTCACATTCAAGCCGGCCAATGTGGCAACCAGATAGGAGCCAAGTTCTGGGAGGTAATATCCGACGAGCACGGAATCGATGCCACCGGGGCGTATTGCGGAGACAGCGATTTGCAGCTGGAGCGGATCAACGTGTACTACAACGAGGCTACCGGAGGAAAATACGTCCCACGTGCCGTGCTGGTCGATTTGGAACCTGGCACTATGGATTCGGTCCGAGCGGGACCGTTTGGACAGCTGTTCCGGCCGGATAATTTTGTGTTCGGTCAATCTGGCGCCGGCAACAATTGGGC
GGAACCATTCTGCTTCCATCTTCAAGCATCGGAAGAAGCATATTTTGAAGCCCAATTTTGGAACCGCTAGAAGTGCTCCAGGATGCGTGAAATCGTTCACATTCAAGCCGGCCAATGTGGCAACCAGATAGGAGCCAAGTATT----------------------------------------GGCGTATTGCGGAGACAGCGATTTGCAGCTGGAGCGGATCAACGTGTACTACAACGAGGCT----------AATACGTCCCACGTGCCGTGCTGGTCGATTTGGAACCTGG---------------CCGAGCGGGACCGTTTGGACAGCTGTTCCGGCCGGATAATTTTGTGTTCGGTCAATCTGGCGCCGGCAACAATTGGGC	13	36	Deletion	0.04	-65	GTILLPSSSIGRSIF*	GTILLPSSSIGRSIF*	GGAACCATTCTGCTTCCATCTTCAAGCATCGGAAGAAGCATATTTTGAAGCCCAATTTTGGAACCGCTAGAAGTGCTCCAGGATGCGTGAAATCGTTCACATTCAAGCCGGCCAATGTGGCAACCAGATAGGAGCCAAGTATT----------------------------------------GGCGTATTGCGGAGACAGCGATTTGCAGCTGGAGCGGATCAACGTGTACTACAACGAGGCT----------AATACGTCCCACGTGCCGTGCTGGTCGATTTGGAACCTGG---------------CCGAGCGGGACCGTTTGGACAGCTGTTCCGGCCGGATAATTTTGTGTTCGGTCAATCTGGCGCCGGCAACAATTGGGC	GGAACCATTCTGCTTCCATCTTCAAGCATCGGAAGAAGCATATTTTGAAGCCCAATTTTGGAACCGCTAGAAGTGCTCCAGGATGCGTGAAATCGTTCACATTCAAGCCGGCCAATGTGGCAACCAGATAGGAGCCAAGTTCTGGGAGGTAATATCCGACGAGCACGGAATCGATGCCACCGGGGCGTATTGCGGAGACAGCGATTTGCAGCTGGAGCGGATCAACGTGTACTACAACGAGGCTACCGGAGGAAAATACGTCCCACGTGCCGTGCTGGTCGATTTGGAACCTGGCACTATGGATTCGGTCCGAGCGGGACCGTTTGGACAGCTGTTCCGGCCGGATAATTTTGTGTTCGGTCAATCTGGCGCCGGCAACAATTGGGC
GGAACCATTCTGCTTCCATCTTCAAGCATCGGAAGAAGCATATTTTGAAGCCCAATTTTGGAACCGCTAGAAGTGCTCCAGGATGCGTGAAATCGTTCACATTCAAGCCGGCCAATGTGGCAACCAGATAGGAGCCAAGTGccaccgCTGGGAGGTAATATCCGACGAGCACGGAATCGATGCC-----------------------------------------GATC--TGAGTACTACAACGAG----CCGGAGGAAAATACGTCCCACGTGCCGTGCTGGTCGATTTGGAACCTGGCACTATGGATTCGGAttCCAAGCGGGACCGTTTGGACAGCTGTTCCGGCCGGATAATTTTGTGTTCGGTCAATCTGGCGCCGGCAACAATTGGGC	13	36	Insertion and Deletion	0.04	-39	GTILLPSSSIGRSIF*	GTILLPSSSIGRSIF*	GGAACCATTCTGCTTCCATCTTCAAGCATCGGAAGAAGCATATTTTGAAGCCCAATTTTGGAACCGCTAGAAGTGCTCCAGGATGCGTGAAATCGTTCACATTCAAGCCGGCCAATGTGGCAACCAGATAGGAGCCAAGTGCCACCGCTGGGAGGTAATATCCGACGAGCACGGAATCGATGCC-----------------------------------------GATC--TGAGTACTACAACGAG----CCGGAGGAAAATACGTCCCACGTGCCGTGCTGGTCGATTTGGAACCTGGCACTATGGATTCGGATTCCAAGCGGGACCGTTTGGACAGCTGTTCCGGCCGGATAATTTTGTGTTCGGTCAATCTGGCGCCGGCAACAATTGGGC	GGAACCATTCTGCTTCCATCTTCAAGCATCGGAAGAAGCATATTTTGAAGCCCAATTTTGGAACCGCTAGAAGTGCTCCAGGATGCGTGAAATCGTTCACATTCAAGCCGGCCAATGTGGCAACCAGATAGGAGCCAAGTTCTGGGAGGTAATATCCGACGAGCACGGAATCGATGCCACCGGGGCGTATTGCGGAGACAGCGATTTGCAGCTGGAGCGGATCAACGTGTACTACAACGAGGCTACCGGAGGAAAATACGTCCCACGTGCCGTGCTGGTCGATTTGGAACCTGGCACTATGGATTCGGTCCGAGCGGGACCGTTTGGACAGCTGTTCCGGCCGGATAATTTTGTGTTCGGTCAATCTGGCGCCGGCAACAATTGGGC
GGAACCATTCTGCTTCCATCTTCAAGCATCGGAAGAAGCATATTTTGAAGCCCAATTTTGGAACCGCTAGAAGTGCTCCAGGATGCGTGAAATCGTTCACATTCAAGCCGGCCAATGTGGCAACCAGATAGGAGCCAAGTT--------------------------------------------CGTATTGCGGAGACAGCGATTTGCAGCTGGAGCGGATCAACGTGTACTACAACGAGGCTACcCGGAGGAAAATACGTCCCACGTGCCGTGCTGGTCGATTTGGAACCTGGCACTATGGATTCGGT-CGAGCGGGACCGTTTGGACAGCTGTTCCGGCCGGATAATTTTGTGTTCGGTCAATCTGGCGCCGGCAACAATTGGGC	13	36	Insertion and Deletion	0.04	-44	GTILLPSSSIGRSIF*	GTILLPSSSIGRSIF*	GGAACCATTCTGCTTCCATCTTCAAGCATCGGAAGAAGCATATTTTGAAGCCCAATTTTGGAACCGCTAGAAGTGCTCCAGGATGCGTGAAATCGTTCACATTCAAGCCGGCCAATGTGGCAACCAGATAGGAGCCAAGTT--------------------------------------------CGTATTGCGGAGACAGCGATTTGCAGCTGGAGCGGATCAACGTGTACTACAACGAGGCTACCCGGAGGAAAATACGTCCCACGTGCCGTGCTGGTCGATTTGGAACCTGGCACTATGGATTCGGT-CGAGCGGGACCGTTTGGACAGCTGTTCCGGCCGGATAATTTTGTGTTCGGTCAATCTGGCGCCGGCAACAATTGGGC	GGAACCATTCTGCTTCCATCTTCAAGCATCGGAAGAAGCATATTTTGAAGCCCAATTTTGGAACCGCTAGAAGTGCTCCAGGATGCGTGAAATCGTTCACATTCAAGCCGGCCAATGTGGCAACCAGATAGGAGCCAAGTTCTGGGAGGTAATATCCGACGAGCACGGAATCGATGCCACCGGGGCGTATTGCGGAGACAGCGATTTGCAGCTGGAGCGGATCAACGTGTACTACAACGAGGCTACCGGAGGAAAATACGTCCCACGTGCCGTGCTGGTCGATTTGGAACCTGGCACTATGGATTCGGTCCGAGCGGGACCGTTTGGACAGCTGTTCCGGCCGGATAATTTTGTGTTCGGTCAATCTGGCGCCGGCAACAATTGGGC
GGAACCATTCTGCTTCCATCTTCAAGCATCGGAAGAAGCATATTTTGAAGCCCAATTTTGGAACCGCTAGAAGTGCTCCAGGATGCGTGAAATCGTTCACATTCAAGCCGGCCAATGTGGCAACCAGATAGGAGCCAAGTT--------------------------------------------CGTATTGCGGAGACAGCGATTTGCAGCTGGAGCGGATCAACGTGTACTACAACGAGGCTTTGGGAaGGAAAATACGTCCCACGTGCCGTGCTGGTCGATTTGGAACCTGGCACTATGGATTCGGTCC-----GGACCGTTTGGACAGCTGTTCCGGCCGGATAATTTTGTGTTCGGTCAATCTGGCGCCGGCAACAATTGGGC	13	36	Insertion and Deletion	0.04	-48	GTILLPSSSIGRSIF*	GTILLPSSSIGRSIF*	GGAACCATTCTGCTTCCATCTTCAAGCATCGGAAGAAGCATATTTTGAAGCCCAATTTTGGAACCGCTAGAAGTGCTCCAGGATGCGTGAAATCGTTCACATTCAAGCCGGCCAATGTGGCAACCAGATAGGAGCCAAGTT--------------------------------------------CGTATTGCGGAGACAGCGATTTGCAGCTGGAGCGGATCAACGTGTACTACAACGAGGCTTTGGGAAGGAAAATACGTCCCACGTGCCGTGCTGGTCGATTTGGAACCTGGCACTATGGATTCGGTCC-----GGACCGTTTGGACAGCTGTTCCGGCCGGATAATTTTGTGTTCGGTCAATCTGGCGCCGGCAACAATTGGGC	GGAACCATTCTGCTTCCATCTTCAAGCATCGGAAGAAGCATATTTTGAAGCCCAATTTTGGAACCGCTAGAAGTGCTCCAGGATGCGTGAAATCGTTCACATTCAAGCCGGCCAATGTGGCAACCAGATAGGAGCCAAGTTCTGGGAGGTAATATCCGACGAGCACGGAATCGATGCCACCGGGGCGTATTGCGGAGACAGCGATTTGCAGCTGGAGCGGATCAACGTGTACTACAACGAGGCTACCGGAGGAAAATACGTCCCACGTGCCGTGCTGGTCGATTTGGAACCTGGCACTATGGATTCGGTCCGAGCGGGACCGTTTGGACAGCTGTTCCGGCCGGATAATTTTGTGTTCGGTCAATCTGGCGCCGGCAACAATTGGGC
GGAACCATTCTGCTTCCATCTTCAAGCATCGGAAGAAGCATATTTTGAAGCCCAATTTTGGAACCGCTAGAAGTGCTCCAGGATGCGTGAAATCGTTCACATTCAAGCCGGCCAATGTGGCAACCAGATAGGAGCCAAGTT-------------------------------------------GCGTATTGCGGAGACAGCGATTTGCAGCTGGAGCGGATCAACGTGTACTACAACGAGGCT----------AATACGTCCCACGTGCCGTGCTGGTCGATTTGGAACCTGGCACTATGGATT-----CGAGCGGGACCGTTTGGACAGCTGTTCCGGCCGGATAATTTTGTGTTCGGTCAATCTGGCGCCGGCAACAATTGGGC	13	36	Deletion	0.04	-58	GTILLPSSSIGRSIF*	GTILLPSSSIGRSIF*	GGAACCATTCTGCTTCCATCTTCAAGCATCGGAAGAAGCATATTTTGAAGCCCAATTTTGGAACCGCTAGAAGTGCTCCAGGATGCGTGAAATCGTTCACATTCAAGCCGGCCAATGTGGCAACCAGATAGGAGCCAAGTT-------------------------------------------GCGTATTGCGGAGACAGCGATTTGCAGCTGGAGCGGATCAACGTGTACTACAACGAGGCT----------AATACGTCCCACGTGCCGTGCTGGTCGATTTGGAACCTGGCACTATGGATT-----CGAGCGGGACCGTTTGGACAGCTGTTCCGGCCGGATAATTTTGTGTTCGGTCAATCTGGCGCCGGCAACAATTGGGC	GGAACCATTCTGCTTCCATCTTCAAGCATCGGAAGAAGCATATTTTGAAGCCCAATTTTGGAACCGCTAGAAGTGCTCCAGGATGCGTGAAATCGTTCACATTCAAGCCGGCCAATGTGGCAACCAGATAGGAGCCAAGTTCTGGGAGGTAATATCCGACGAGCACGGAATCGATGCCACCGGGGCGTATTGCGGAGACAGCGATTTGCAGCTGGAGCGGATCAACGTGTACTACAACGAGGCTACCGGAGGAAAATACGTCCCACGTGCCGTGCTGGTCGATTTGGAACCTGGCACTATGGATTCGGTCCGAGCGGGACCGTTTGGACAGCTGTTCCGGCCGGATAATTTTGTGTTCGGTCAATCTGGCGCCGGCAACAATTGGGC
GGAACCATTCTGCTTCCATCTTCAAGCATCGGAAGAAGCATATTTTGAAGCCCAATTTTGGAACCGCTAGAAGTGCTCCAGGATGCGTGAAATCGTTCACATTCAAGCCGGCCAATGTGGCAACCAGATAGGAGCCAAGTT-----------------------------------------GGGCGTATTGCGGAGACAGCGATTTGCAGCTGGAGCGGATCAACGTGTACTACA--------ACCGGAGGAAAATACGTCCCACGTGCCGTGCTGGTCGATTTGGAACCTGGCACT------------CGAGCGGGACCGTTTGGACAGCTGTTCCGGCCGGATAATTTTGTGTTCGGTCAATCTGGCGCCGGCAACAATTGGGC	13	36	Deletion	0.04	-61	GTILLPSSSIGRSIF*	GTILLPSSSIGRSIF*	GGAACCATTCTGCTTCCATCTTCAAGCATCGGAAGAAGCATATTTTGAAGCCCAATTTTGGAACCGCTAGAAGTGCTCCAGGATGCGTGAAATCGTTCACATTCAAGCCGGCCAATGTGGCAACCAGATAGGAGCCAAGTT-----------------------------------------GGGCGTATTGCGGAGACAGCGATTTGCAGCTGGAGCGGATCAACGTGTACTACA--------ACCGGAGGAAAATACGTCCCACGTGCCGTGCTGGTCGATTTGGAACCTGGCACT------------CGAGCGGGACCGTTTGGACAGCTGTTCCGGCCGGATAATTTTGTGTTCGGTCAATCTGGCGCCGGCAACAATTGGGC	GGAACCATTCTGCTTCCATCTTCAAGCATCGGAAGAAGCATATTTTGAAGCCCAATTTTGGAACCGCTAGAAGTGCTCCAGGATGCGTGAAATCGTTCACATTCAAGCCGGCCAATGTGGCAACCAGATAGGAGCCAAGTTCTGGGAGGTAATATCCGACGAGCACGGAATCGATGCCACCGGGGCGTATTGCGGAGACAGCGATTTGCAGCTGGAGCGGATCAACGTGTACTACAACGAGGCTACCGGAGGAAAATACGTCCCACGTGCCGTGCTGGTCGATTTGGAACCTGGCACTATGGATTCGGTCCGAGCGGGACCGTTTGGACAGCTGTTCCGGCCGGATAATTTTGTGTTCGGTCAATCTGGCGCCGGCAACAATTGGGC
GGAACCATTCTGCTTCCATCTTCAAGCATCGGAAGAAGCATATTTTGAAGCCCAATTTTGGAACCGCTAGAAGTGCTCCAGGATGCGTGAAATCGTTCACATTCAAGCCGGCCAATGTGGCAACCAGATAGGAGCCAAGTTC-----------------------------------------GGCGTATTGCGGAGACAGCGATTTGCAGCTGGAGCGGATCAACGTGTA-----------CTACCGGAGGAAAATACGTCCCACGTGCCGTGCTGGTCGATTTGGAACCTGGCACTATGGATTCGGTCGGAGCGGGACCGTTTGGACAGCTGTTCCGGCCGGATAATTTTGTGTTCGGTCAATCTGGCGCCGGCAACAATTGGGC	13	36	Deletion	0.04	-52	GTILLPSSSIGRSIF*	GTILLPSSSIGRSIF*	GGAACCATTCTGCTTCCATCTTCAAGCATCGGAAGAAGCATATTTTGAAGCCCAATTTTGGAACCGCTAGAAGTGCTCCAGGATGCGTGAAATCGTTCACATTCAAGCCGGCCAATGTGGCAACCAGATAGGAGCCAAGTTC-----------------------------------------GGCGTATTGCGGAGACAGCGATTTGCAGCTGGAGCGGATCAACGTGTA-----------CTACCGGAGGAAAATACGTCCCACGTGCCGTGCTGGTCGATTTGGAACCTGGCACTATGGATTCGGTCGGAGCGGGACCGTTTGGACAGCTGTTCCGGCCGGATAATTTTGTGTTCGGTCAATCTGGCGCCGGCAACAATTGGGC	GGAACCATTCTGCTTCCATCTTCAAGCATCGGAAGAAGCATATTTTGAAGCCCAATTTTGGAACCGCTAGAAGTGCTCCAGGATGCGTGAAATCGTTCACATTCAAGCCGGCCAATGTGGCAACCAGATAGGAGCCAAGTTCTGGGAGGTAATATCCGACGAGCACGGAATCGATGCCACCGGGGCGTATTGCGGAGACAGCGATTTGCAGCTGGAGCGGATCAACGTGTACTACAACGAGGCTACCGGAGGAAAATACGTCCCACGTGCCGTGCTGGTCGATTTGGAACCTGGCACTATGGATTCGGTCCGAGCGGGACCGTTTGGACAGCTGTTCCGGCCGGATAATTTTGTGTTCGGTCAATCTGGCGCCGGCAACAATTGGGC
GGAACCATTCTGCTTCCATCTTCAAGCATCGGAAGAAGCATATTTTGAAGCCCAATTTTGGAACCGCTAGAAGTGCTCCAGGATGCGTGAAATCGTTCACATTCAAGCCGGCCAATGTGGCAACCAGATAGGAGCCAAGTTC----------------------------------------GGGCGTATTGCGGAGACAGCGATTTGCAGCTGGAGCGGATCAACGTGT---------------------GAAAATACGTCCCACGTGCCGTGCTGGTCGATTTGGAACCTGGCACTATGGATTCGGTCCGAGCGGGACCGTTTGGACAGCTGTTCCGGCCGGATAATTTTGTGTTCGGTCAATCTGGCGCCGGCAACAATTGGGC	13	36	Deletion	0.04	-61	GTILLPSSSIGRSIF*	GTILLPSSSIGRSIF*	GGAACCATTCTGCTTCCATCTTCAAGCATCGGAAGAAGCATATTTTGAAGCCCAATTTTGGAACCGCTAGAAGTGCTCCAGGATGCGTGAAATCGTTCACATTCAAGCCGGCCAATGTGGCAACCAGATAGGAGCCAAGTTC----------------------------------------GGGCGTATTGCGGAGACAGCGATTTGCAGCTGGAGCGGATCAACGTGT---------------------GAAAATACGTCCCACGTGCCGTGCTGGTCGATTTGGAACCTGGCACTATGGATTCGGTCCGAGCGGGACCGTTTGGACAGCTGTTCCGGCCGGATAATTTTGTGTTCGGTCAATCTGGCGCCGGCAACAATTGGGC	GGAACCATTCTGCTTCCATCTTCAAGCATCGGAAGAAGCATATTTTGAAGCCCAATTTTGGAACCGCTAGAAGTGCTCCAGGATGCGTGAAATCGTTCACATTCAAGCCGGCCAATGTGGCAACCAGATAGGAGCCAAGTTCTGGGAGGTAATATCCGACGAGCACGGAATCGATGCCACCGGGGCGTATTGCGGAGACAGCGATTTGCAGCTGGAGCGGATCAACGTGTACTACAACGAGGCTACCGGAGGAAAATACGTCCCACGTGCCGTGCTGGTCGATTTGGAACCTGGCACTATGGATTCGGTCCGAGCGGGACCGTTTGGACAGCTGTTCCGGCCGGATAATTTTGTGTTCGGTCAATCTGGCGCCGGCAACAATTGGGC
GGAACCATTCTGCTTCCATCTTCAAGCATCGGAAGAAGCATATTTTGAAGCCCAATTTTGGAACCGCTAGAAGTGCTCCAGGATGCGTGAAATCGTTCACATTCAAGCCGGCCAATGTGGCAACCAGATAGGAGCCAAGTTC----------------------------------------GGGCGTATTGCGGAGACAGCGATTTGCAGCTGGAGCGGATCAACGTGTACTACAAC----------GAGGAAAATACGTCCCACGTGCCGTGCTGGTCGATTTGGAACCTGGCACTATGGATT---------CGGGACCGTTTGGACAGCTGTTCCGGCCGGATAATTTTGTGTTCGGTCAATCTGGCGCCGGCAACAATTGGGC	13	36	Deletion	0.04	-59	GTILLPSSSIGRSIF*	GTILLPSSSIGRSIF*	GGAACCATTCTGCTTCCATCTTCAAGCATCGGAAGAAGCATATTTTGAAGCCCAATTTTGGAACCGCTAGAAGTGCTCCAGGATGCGTGAAATCGTTCACATTCAAGCCGGCCAATGTGGCAACCAGATAGGAGCCAAGTTC----------------------------------------GGGCGTATTGCGGAGACAGCGATTTGCAGCTGGAGCGGATCAACGTGTACTACAAC----------GAGGAAAATACGTCCCACGTGCCGTGCTGGTCGATTTGGAACCTGGCACTATGGATT---------CGGGACCGTTTGGACAGCTGTTCCGGCCGGATAATTTTGTGTTCGGTCAATCTGGCGCCGGCAACAATTGGGC	GGAACCATTCTGCTTCCATCTTCAAGCATCGGAAGAAGCATATTTTGAAGCCCAATTTTGGAACCGCTAGAAGTGCTCCAGGATGCGTGAAATCGTTCACATTCAAGCCGGCCAATGTGGCAACCAGATAGGAGCCAAGTTCTGGGAGGTAATATCCGACGAGCACGGAATCGATGCCACCGGGGCGTATTGCGGAGACAGCGATTTGCAGCTGGAGCGGATCAACGTGTACTACAACGAGGCTACCGGAGGAAAATACGTCCCACGTGCCGTGCTGGTCGATTTGGAACCTGGCACTATGGATTCGGTCCGAGCGGGACCGTTTGGACAGCTGTTCCGGCCGGATAATTTTGTGTTCGGTCAATCTGGCGCCGGCAACAATTGGGC
GGAACCATTCTGCTTCCATCTTCAAGCATCGGAAGAAGCATATTTTGAAGCCCAATTTTGGAACCGCTAGAAGTGCTCCAGGATGCGTGAAATCGTTCACATTCAAGCCGGCCAATGTGGCAACCAGATAGGAGCCAAGTTC----------------------------------------GGGCGTATTGCGGAGACAGCGATTTGCAGCTGGAGCGGATCAACGTGTACTACAAC----------GAGGAAAATACGTCCCACGTGCCGTGCTGGTCGATTTGGAACCTGGCACTATGGATTCGGTCCGAGCGGGACCGTTTGGACAGCTGTTCCGGCCGGATAATTTTGTGTTCGGTCAATCTGGCGCCGGCAACAATTGGGC	13	36	Deletion	0.04	-50	GTILLPSSSIGRSIF*	GTILLPSSSIGRSIF*	GGAACCATTCTGCTTCCATCTTCAAGCATCGGAAGAAGCATATTTTGAAGCCCAATTTTGGAACCGCTAGAAGTGCTCCAGGATGCGTGAAATCGTTCACATTCAAGCCGGCCAATGTGGCAACCAGATAGGAGCCAAGTTC----------------------------------------GGGCGTATTGCGGAGACAGCGATTTGCAGCTGGAGCGGATCAACGTGTACTACAAC----------GAGGAAAATACGTCCCACGTGCCGTGCTGGTCGATTTGGAACCTGGCACTATGGATTCGGTCCGAGCGGGACCGTTTGGACAGCTGTTCCGGCCGGATAATTTTGTGTTCGGTCAATCTGGCGCCGGCAACAATTGGGC	GGAACCATTCTGCTTCCATCTTCAAGCATCGGAAGAAGCATATTTTGAAGCCCAATTTTGGAACCGCTAGAAGTGCTCCAGGATGCGTGAAATCGTTCACATTCAAGCCGGCCAATGTGGCAACCAGATAGGAGCCAAGTTCTGGGAGGTAATATCCGACGAGCACGGAATCGATGCCACCGGGGCGTATTGCGGAGACAGCGATTTGCAGCTGGAGCGGATCAACGTGTACTACAACGAGGCTACCGGAGGAAAATACGTCCCACGTGCCGTGCTGGTCGATTTGGAACCTGGCACTATGGATTCGGTCCGAGCGGGACCGTTTGGACAGCTGTTCCGGCCGGATAATTTTGTGTTCGGTCAATCTGGCGCCGGCAACAATTGGGC
GGAACCATTCTGCTTCCATCTTCAAGCATCGGAAGAAGCATATTTTGAAGCCCAATTTTGGAACCGCTAGAAGTGCTCCAGGATGCGTGAAATCGTTCACATTCAAGCCGGCCAATGTGGCAACCAGATAGGAGCCAAGTTC----------------------------------------GGGCGTATTGCGGAGACAGCGATTTGCAGCTGGAGCGGATCAACGTGTACTACAACGA-------GGAGGAAAATACGTCCCACGTGCCGTGCTGGTCGATTTGGAACCTGGCACTATG----------GAGCGGGACCGTTTGGACAGCTGTTCCGGCCGGATAATTTTGTGTTCGGTCAATCTGGCGCCGGCAACAATTGGGC	13	36	Deletion	0.04	-57	GTILLPSSSIGRSIF*	GTILLPSSSIGRSIF*	GGAACCATTCTGCTTCCATCTTCAAGCATCGGAAGAAGCATATTTTGAAGCCCAATTTTGGAACCGCTAGAAGTGCTCCAGGATGCGTGAAATCGTTCACATTCAAGCCGGCCAATGTGGCAACCAGATAGGAGCCAAGTTC----------------------------------------GGGCGTATTGCGGAGACAGCGATTTGCAGCTGGAGCGGATCAACGTGTACTACAACGA-------GGAGGAAAATACGTCCCACGTGCCGTGCTGGTCGATTTGGAACCTGGCACTATG----------GAGCGGGACCGTTTGGACAGCTGTTCCGGCCGGATAATTTTGTGTTCGGTCAATCTGGCGCCGGCAACAATTGGGC	GGAACCATTCTGCTTCCATCTTCAAGCATCGGAAGAAGCATATTTTGAAGCCCAATTTTGGAACCGCTAGAAGTGCTCCAGGATGCGTGAAATCGTTCACATTCAAGCCGGCCAATGTGGCAACCAGATAGGAGCCAAGTTCTGGGAGGTAATATCCGACGAGCACGGAATCGATGCCACCGGGGCGTATTGCGGAGACAGCGATTTGCAGCTGGAGCGGATCAACGTGTACTACAACGAGGCTACCGGAGGAAAATACGTCCCACGTGCCGTGCTGGTCGATTTGGAACCTGGCACTATGGATTCGGTCCGAGCGGGACCGTTTGGACAGCTGTTCCGGCCGGATAATTTTGTGTTCGGTCAATCTGGCGCCGGCAACAATTGGGC
GGAACCATTCTGCTTCCATCTTCAAGCATCGGAAGAAGCATATTTTGAAGCCCAATTTTGGAACCGCTAGAAGTGCTCCAGGATGCGTGAAATCGTTCACATTCAAGCCGGCCAATGTGGCAACCAGATAGGAGCCAAGTTC----------------------------------------GGGCGTATTGCGGAGACAGCGATTTGCAGCTGGAGCGGATCAACGTGTACTACAACGA-------GGAGGAAAATACGTCCCACGTGCCGTGCTGGTCGATTTGGAACCTGGCACTATGGATT-----CGAGCGGGACCGTTTGGACAGCTGTTCCGGCCGGATAATTTTGTGTTCGGTCAATCTGGCGCCGGCAACAATTGGGC	13	36	Deletion	0.04	-52	GTILLPSSSIGRSIF*	GTILLPSSSIGRSIF*	GGAACCATTCTGCTTCCATCTTCAAGCATCGGAAGAAGCATATTTTGAAGCCCAATTTTGGAACCGCTAGAAGTGCTCCAGGATGCGTGAAATCGTTCACATTCAAGCCGGCCAATGTGGCAACCAGATAGGAGCCAAGTTC----------------------------------------GGGCGTATTGCGGAGACAGCGATTTGCAGCTGGAGCGGATCAACGTGTACTACAACGA-------GGAGGAAAATACGTCCCACGTGCCGTGCTGGTCGATTTGGAACCTGGCACTATGGATT-----CGAGCGGGACCGTTTGGACAGCTGTTCCGGCCGGATAATTTTGTGTTCGGTCAATCTGGCGCCGGCAACAATTGGGC	GGAACCATTCTGCTTCCATCTTCAAGCATCGGAAGAAGCATATTTTGAAGCCCAATTTTGGAACCGCTAGAAGTGCTCCAGGATGCGTGAAATCGTTCACATTCAAGCCGGCCAATGTGGCAACCAGATAGGAGCCAAGTTCTGGGAGGTAATATCCGACGAGCACGGAATCGATGCCACCGGGGCGTATTGCGGAGACAGCGATTTGCAGCTGGAGCGGATCAACGTGTACTACAACGAGGCTACCGGAGGAAAATACGTCCCACGTGCCGTGCTGGTCGATTTGGAACCTGGCACTATGGATTCGGTCCGAGCGGGACCGTTTGGACAGCTGTTCCGGCCGGATAATTTTGTGTTCGGTCAATCTGGCGCCGGCAACAATTGGGC
GGAACCATTCTGCTTCCATCTTCAAGCATCGGAAGAAGCATATTTTGAAGCCCAATTTTGGAACCGCTAGAAGTGCTCCAGGATGCGTGAAATCGTTCACATTCAAGCCGGCCAATGTGGCAACCAGATAGGAGCCAAGTTC----------------------------------------GGGCGTATTGCGGAGACAGCGATTTGCAGCTGGAGCGGATCAACGTGTACTACAACGAGGCT-CCGGAGGAAAATACGTCCCACGTGCCGTGCTGGTCGATTTGGAACCTGGCACTATGGATTCGGTCCGAGCGGGACCGTTTGGACAGCTGTTCCGGCCGGATAATTTTGTGTTCGGTCAATCTGGCGCCGGCAACAATTGGGC	13	36	Deletion	0.04	-41	GTILLPSSSIGRSIF*	GTILLPSSSIGRSIF*	GGAACCATTCTGCTTCCATCTTCAAGCATCGGAAGAAGCATATTTTGAAGCCCAATTTTGGAACCGCTAGAAGTGCTCCAGGATGCGTGAAATCGTTCACATTCAAGCCGGCCAATGTGGCAACCAGATAGGAGCCAAGTTC----------------------------------------GGGCGTATTGCGGAGACAGCGATTTGCAGCTGGAGCGGATCAACGTGTACTACAACGAGGCT-CCGGAGGAAAATACGTCCCACGTGCCGTGCTGGTCGATTTGGAACCTGGCACTATGGATTCGGTCCGAGCGGGACCGTTTGGACAGCTGTTCCGGCCGGATAATTTTGTGTTCGGTCAATCTGGCGCCGGCAACAATTGGGC	GGAACCATTCTGCTTCCATCTTCAAGCATCGGAAGAAGCATATTTTGAAGCCCAATTTTGGAACCGCTAGAAGTGCTCCAGGATGCGTGAAATCGTTCACATTCAAGCCGGCCAATGTGGCAACCAGATAGGAGCCAAGTTCTGGGAGGTAATATCCGACGAGCACGGAATCGATGCCACCGGGGCGTATTGCGGAGACAGCGATTTGCAGCTGGAGCGGATCAACGTGTACTACAACGAGGCTACCGGAGGAAAATACGTCCCACGTGCCGTGCTGGTCGATTTGGAACCTGGCACTATGGATTCGGTCCGAGCGGGACCGTTTGGACAGCTGTTCCGGCCGGATAATTTTGTGTTCGGTCAATCTGGCGCCGGCAACAATTGGGC
GGAACCATTCTGCTTCCATCTTCAAGCATCGGAAGAAGCATATTTTGAAGCCCAATTTTGGAACCGCTAGAAGTGCTCCAGGATGCGTGAAATCGTTCACATTCAAGCCGGCCAATGTGGCAACCAGATAGGAGCCAAGTTC----------------------------------------GGGCGTATTGCGGAGACAGCGATTTGCAGCTGGAGCGGATCAACGTGTACTACAACGAGGCTA-------AAAATACGTCCCACGTGCCGTGCTGGTCGATTTGGAACCTGGCACTATGGATTCGGT-CGAGCGGGACCGTTTGGACAGCTGTTCCGGCCGGATAATTTTGTGTTCGGTCAATCTGGCGCCGGCAACAATTGGGC	13	36	Deletion	0.04	-48	GTILLPSSSIGRSIF*	GTILLPSSSIGRSIF*	GGAACCATTCTGCTTCCATCTTCAAGCATCGGAAGAAGCATATTTTGAAGCCCAATTTTGGAACCGCTAGAAGTGCTCCAGGATGCGTGAAATCGTTCACATTCAAGCCGGCCAATGTGGCAACCAGATAGGAGCCAAGTTC----------------------------------------GGGCGTATTGCGGAGACAGCGATTTGCAGCTGGAGCGGATCAACGTGTACTACAACGAGGCTA-------AAAATACGTCCCACGTGCCGTGCTGGTCGATTTGGAACCTGGCACTATGGATTCGGT-CGAGCGGGACCGTTTGGACAGCTGTTCCGGCCGGATAATTTTGTGTTCGGTCAATCTGGCGCCGGCAACAATTGGGC	GGAACCATTCTGCTTCCATCTTCAAGCATCGGAAGAAGCATATTTTGAAGCCCAATTTTGGAACCGCTAGAAGTGCTCCAGGATGCGTGAAATCGTTCACATTCAAGCCGGCCAATGTGGCAACCAGATAGGAGCCAAGTTCTGGGAGGTAATATCCGACGAGCACGGAATCGATGCCACCGGGGCGTATTGCGGAGACAGCGATTTGCAGCTGGAGCGGATCAACGTGTACTACAACGAGGCTACCGGAGGAAAATACGTCCCACGTGCCGTGCTGGTCGATTTGGAACCTGGCACTATGGATTCGGTCCGAGCGGGACCGTTTGGACAGCTGTTCCGGCCGGATAATTTTGTGTTCGGTCAATCTGGCGCCGGCAACAATTGGGC
GGAACCATTCTGCTTCCATCTTCAAGCATCGGAAGAAGCATATTTTGAAGCCCAATTTTGGAACCGCTAGAAGTGCTCCAGGATGCGTGAAATCGTTCACATTCAAGCCGGCCAATGTGGCAACCAGATAGGAGCCAAGTTC--GGAGGTAATATCCGACGAGCACGGAATCGATGCC----GGGCGTATTGCGGAGACAGCGATTTGCAGCTGGAGCGGATCAACGTGTACTACAA---------CGGAGGAAAATACGTCCCACGTGCCGTGCTGGTCGATTTGGAACCTGGCACTATGGATTCGGTTGGACAGCttgGACCGTTTGGACAGCTGTTCCGGCCGGATAATTTTGTGTTCGGTCAATCTGGCGCCGGCAACAATTGGGC	13	36	Insertion and Deletion	0.04	-12	GTILLPSSSIGRSIF*	GTILLPSSSIGRSIF*	GGAACCATTCTGCTTCCATCTTCAAGCATCGGAAGAAGCATATTTTGAAGCCCAATTTTGGAACCGCTAGAAGTGCTCCAGGATGCGTGAAATCGTTCACATTCAAGCCGGCCAATGTGGCAACCAGATAGGAGCCAAGTTC--GGAGGTAATATCCGACGAGCACGGAATCGATGCC----GGGCGTATTGCGGAGACAGCGATTTGCAGCTGGAGCGGATCAACGTGTACTACAA---------CGGAGGAAAATACGTCCCACGTGCCGTGCTGGTCGATTTGGAACCTGGCACTATGGATTCGGTTGGACAGCTTGGACCGTTTGGACAGCTGTTCCGGCCGGATAATTTTGTGTTCGGTCAATCTGGCGCCGGCAACAATTGGGC	GGAACCATTCTGCTTCCATCTTCAAGCATCGGAAGAAGCATATTTTGAAGCCCAATTTTGGAACCGCTAGAAGTGCTCCAGGATGCGTGAAATCGTTCACATTCAAGCCGGCCAATGTGGCAACCAGATAGGAGCCAAGTTCTGGGAGGTAATATCCGACGAGCACGGAATCGATGCCACCGGGGCGTATTGCGGAGACAGCGATTTGCAGCTGGAGCGGATCAACGTGTACTACAACGAGGCTACCGGAGGAAAATACGTCCCACGTGCCGTGCTGGTCGATTTGGAACCTGGCACTATGGATTCGGTCCGAGCGGGACCGTTTGGACAGCTGTTCCGGCCGGATAATTTTGTGTTCGGTCAATCTGGCGCCGGCAACAATTGGGC
GGAACCATTCTGCTTCCATCTTCAAGCATCGGAAGAAGCATATTTTGAAGCCCAATTTTGGAACCGCTAGAAGTGCTCCAGGATGCGTGAAATCGTTCACATTCAAGCCGGCCAATGTGGCAACCAGATAGGAGCCAAGTTC-GGGAGGTAATATCCGACGAGCACGGAATCGATGCCA--GGAGCGatgTATTGCGGAGACAGCGATTTGCAGCTGGAGCGGATCAACGTGTACTACAACGAGGCTA-------AAAATACGTCCCACGTGCCGTGCTGGTCGATTTGGAACCTGGCACTATG----------GAGCGGGACCGTTTGGACAGCTGTTCCGGCCGGATAATTTTGTGTTCGGTCAATCTGGCGCCGGCAACAATTGGGC	13	35	Insertion and Deletion	0.04	-17	GTILLPSSSIGRSIF*	GTILLPSSSIGRSIF*	GGAACCATTCTGCTTCCATCTTCAAGCATCGGAAGAAGCATATTTTGAAGCCCAATTTTGGAACCGCTAGAAGTGCTCCAGGATGCGTGAAATCGTTCACATTCAAGCCGGCCAATGTGGCAACCAGATAGGAGCCAAGTTC-GGGAGGTAATATCCGACGAGCACGGAATCGATGCCA--GGAGCGATGTATTGCGGAGACAGCGATTTGCAGCTGGAGCGGATCAACGTGTACTACAACGAGGCTA-------AAAATACGTCCCACGTGCCGTGCTGGTCGATTTGGAACCTGGCACTATG----------GAGCGGGACCGTTTGGACAGCTGTTCCGGCCGGATAATTTTGTGTTCGGTCAATCTGGCGCCGGCAACAATTGGGC	GGAACCATTCTGCTTCCATCTTCAAGCATCGGAAGAAGCATATTTTGAAGCCCAATTTTGGAACCGCTAGAAGTGCTCCAGGATGCGTGAAATCGTTCACATTCAAGCCGGCCAATGTGGCAACCAGATAGGAGCCAAGTTCTGGGAGGTAATATCCGACGAGCACGGAATCGATGCCACCGGGGCGTATTGCGGAGACAGCGATTTGCAGCTGGAGCGGATCAACGTGTACTACAACGAGGCTACCGGAGGAAAATACGTCCCACGTGCCGTGCTGGTCGATTTGGAACCTGGCACTATGGATTCGGTCCGAGCGGGACCGTTTGGACAGCTGTTCCGGCCGGATAATTTTGTGTTCGGTCAATCTGGCGCCGGCAACAATTGGGC
GGAACCATTCTGCTTCCATCTTCAAGCATCGGAAGAAGCATATTTTGAAGCCCAATTTTGGAACCGCTAGAAGTGCTCCAGGATGCGTGAAATCGTTCACATTCAAGCCGGCCAATGTGGCAACCAGATAGGAGCCAAGTTCCagaagaagccaaGGGAGGTAATATCCGACGAGCACGGAATCGATGCCACCG--------TGC-----CAGCGATTTGCAGCTGGAGCGGATCAACGTGTACTACAACGAG-----CGGAGGAAAATACGTCCCACGTGCCGTGCTGGTCGATTTGGAACCTGGCACTATGGAT-------GAGCGGGACCGTTTGGACAGCTGTTCCGGCCGGATAATTTTGTGTTCGGTCAATCTGGCGCCGGCAACAATTGGGC	13	36	Insertion and Deletion	0.04	-13	GTILLPSSSIGRSIF*	GTILLPSSSIGRSIF*	GGAACCATTCTGCTTCCATCTTCAAGCATCGGAAGAAGCATATTTTGAAGCCCAATTTTGGAACCGCTAGAAGTGCTCCAGGATGCGTGAAATCGTTCACATTCAAGCCGGCCAATGTGGCAACCAGATAGGAGCCAAGTTCCAGAAGAAGCCAAGGGAGGTAATATCCGACGAGCACGGAATCGATGCCACCG--------TGC-----CAGCGATTTGCAGCTGGAGCGGATCAACGTGTACTACAACGAG-----CGGAGGAAAATACGTCCCACGTGCCGTGCTGGTCGATTTGGAACCTGGCACTATGGAT-------GAGCGGGACCGTTTGGACAGCTGTTCCGGCCGGATAATTTTGTGTTCGGTCAATCTGGCGCCGGCAACAATTGGGC	GGAACCATTCTGCTTCCATCTTCAAGCATCGGAAGAAGCATATTTTGAAGCCCAATTTTGGAACCGCTAGAAGTGCTCCAGGATGCGTGAAATCGTTCACATTCAAGCCGGCCAATGTGGCAACCAGATAGGAGCCAAGTTCTGGGAGGTAATATCCGACGAGCACGGAATCGATGCCACCGGGGCGTATTGCGGAGACAGCGATTTGCAGCTGGAGCGGATCAACGTGTACTACAACGAGGCTACCGGAGGAAAATACGTCCCACGTGCCGTGCTGGTCGATTTGGAACCTGGCACTATGGATTCGGTCCGAGCGGGACCGTTTGGACAGCTGTTCCGGCCGGATAATTTTGTGTTCGGTCAATCTGGCGCCGGCAACAATTGGGC
GGAACCATTCTGCTTCCATCTTCAAGCATCGGAAGAAGCATATTTTGAAGCCCAATTTTGGAACCGCTAGAAGTGCTCCAGGATGCGTGAAATCGTTCACATTCAAGCCGGCCAATGTGGCAACCAGATAGGAGCCAAGTTCGtattGCgGAGG------------------------------CCAAGGCGTATTGCGGAGACAGCGATTTGCAGCTGGAGCGGATCAACGTGTA---------------CGGAGGAAAATACGTCCCACGTGCCGTGCTGGTCGATTTGGAACCTGGCA----------GAACCTGGCGGGACCGTTTGGACAGCTGTTCCGGCCGGATAATTTTGTGTTCGGTCAATCTGGCGCCGGCAACAATTGGGC	13	36	Insertion and Deletion	0.04	-50	GTILLPSSSIGRSIF*	GTILLPSSSIGRSIF*	GGAACCATTCTGCTTCCATCTTCAAGCATCGGAAGAAGCATATTTTGAAGCCCAATTTTGGAACCGCTAGAAGTGCTCCAGGATGCGTGAAATCGTTCACATTCAAGCCGGCCAATGTGGCAACCAGATAGGAGCCAAGTTCGTATTGCGGAGG------------------------------CCAAGGCGTATTGCGGAGACAGCGATTTGCAGCTGGAGCGGATCAACGTGTA---------------CGGAGGAAAATACGTCCCACGTGCCGTGCTGGTCGATTTGGAACCTGGCA----------GAACCTGGCGGGACCGTTTGGACAGCTGTTCCGGCCGGATAATTTTGTGTTCGGTCAATCTGGCGCCGGCAACAATTGGGC	GGAACCATTCTGCTTCCATCTTCAAGCATCGGAAGAAGCATATTTTGAAGCCCAATTTTGGAACCGCTAGAAGTGCTCCAGGATGCGTGAAATCGTTCACATTCAAGCCGGCCAATGTGGCAACCAGATAGGAGCCAAGTTCTGGGAGGTAATATCCGACGAGCACGGAATCGATGCCACCGGGGCGTATTGCGGAGACAGCGATTTGCAGCTGGAGCGGATCAACGTGTACTACAACGAGGCTACCGGAGGAAAATACGTCCCACGTGCCGTGCTGGTCGATTTGGAACCTGGCACTATGGATTCGGTCCGAGCGGGACCGTTTGGACAGCTGTTCCGGCCGGATAATTTTGTGTTCGGTCAATCTGGCGCCGGCAACAATTGGGC
GGAACCATTCTGCTTCCATCTTCAAGCATCGGAAGAAGCATATTTTGAAGCCCAATTTTGGAACCGCTAGAAGTGCTCCAGGATGCGTGAAATCGTTCACATTCAAGCCGGCCAATGTGGCAACCAGATAGGAGCCAAGTTCGtattGCGTAGTA-------------------------------GGGCGTATTGCGGAGACAGCGATTTGCAGCTGGAGCGGATCAACGTGTACTACAAC----------GAGGAAAATACGTCCCACGTGCCGTGCTGGTCGATTTGGAACCTGGCACTATGGATTCGGT--GAGCGGGACCGTTTGGACAGCTGTTCCGGCCGGATAATTTTGTGTTCGGTCAATCTGGCGCCGGCAACAATTGGGC	13	37	Insertion and Deletion	0.04	-39	GTILLPSSSIGRSIF*	GTILLPSSSIGRSIF*	GGAACCATTCTGCTTCCATCTTCAAGCATCGGAAGAAGCATATTTTGAAGCCCAATTTTGGAACCGCTAGAAGTGCTCCAGGATGCGTGAAATCGTTCACATTCAAGCCGGCCAATGTGGCAACCAGATAGGAGCCAAGTTCGTATTGCGTAGTA-------------------------------GGGCGTATTGCGGAGACAGCGATTTGCAGCTGGAGCGGATCAACGTGTACTACAAC----------GAGGAAAATACGTCCCACGTGCCGTGCTGGTCGATTTGGAACCTGGCACTATGGATTCGGT--GAGCGGGACCGTTTGGACAGCTGTTCCGGCCGGATAATTTTGTGTTCGGTCAATCTGGCGCCGGCAACAATTGGGC	GGAACCATTCTGCTTCCATCTTCAAGCATCGGAAGAAGCATATTTTGAAGCCCAATTTTGGAACCGCTAGAAGTGCTCCAGGATGCGTGAAATCGTTCACATTCAAGCCGGCCAATGTGGCAACCAGATAGGAGCCAAGTTCTGGGAGGTAATATCCGACGAGCACGGAATCGATGCCACCGGGGCGTATTGCGGAGACAGCGATTTGCAGCTGGAGCGGATCAACGTGTACTACAACGAGGCTACCGGAGGAAAATACGTCCCACGTGCCGTGCTGGTCGATTTGGAACCTGGCACTATGGATTCGGTCCGAGCGGGACCGTTTGGACAGCTGTTCCGGCCGGATAATTTTGTGTTCGGTCAATCTGGCGCCGGCAACAATTGGGC
GGAACCATTCTGCTTCCATCTTCAAGCATCGGAAGAAGCATATTTTGAAGCCCAATTTTGGAACCGCTAGAAGTGCTCCAGGATGCGTGAAATCGTTCACATTCAAGCCGGCCAATGTGGCAACCAGATAGGAGCCATATCCGacgtAGGTaatataGGTAATATCCGACGAGCACGGAATCGCgtaT--------TGCGTATTGCGGAGACAGCGATTTGCAGCTGGAGCGGATCAACGTGTACTACAACGAGGCTA-CGGAGGAAAATACGTCCCACGTGCCGTGCTGGTCGATTTGGAACCTGGCACTATGGATTCGGTCCGAGCGGGACCGTTTGGACAGCTGTTCCGGCCGGATAATTTTGTGTTCGGTCAATCTGGCGCCGGCAACAATTGGGC	13	37	Insertion and Deletion	0.04	4	GTILLPSSSIGRSIF*	GTILLPSSSIGRSIF*	GGAACCATTCTGCTTCCATCTTCAAGCATCGGAAGAAGCATATTTTGAAGCCCAATTTTGGAACCGCTAGAAGTGCTCCAGGATGCGTGAAATCGTTCACATTCAAGCCGGCCAATGTGGCAACCAGATAGGAGCCATATCCGACGTAGGTAATATAGGTAATATCCGACGAGCACGGAATCGCGTAT--------TGCGTATTGCGGAGACAGCGATTTGCAGCTGGAGCGGATCAACGTGTACTACAACGAGGCTA-CGGAGGAAAATACGTCCCACGTGCCGTGCTGGTCGATTTGGAACCTGGCACTATGGATTCGGTCCGAGCGGGACCGTTTGGACAGCTGTTCCGGCCGGATAATTTTGTGTTCGGTCAATCTGGCGCCGGCAACAATTGGGC	GGAACCATTCTGCTTCCATCTTCAAGCATCGGAAGAAGCATATTTTGAAGCCCAATTTTGGAACCGCTAGAAGTGCTCCAGGATGCGTGAAATCGTTCACATTCAAGCCGGCCAATGTGGCAACCAGATAGGAGCCAAGTTCTGGGAGGTAATATCCGACGAGCACGGAATCGATGCCACCGGGGCGTATTGCGGAGACAGCGATTTGCAGCTGGAGCGGATCAACGTGTACTACAACGAGGCTACCGGAGGAAAATACGTCCCACGTGCCGTGCTGGTCGATTTGGAACCTGGCACTATGGATTCGGTCCGAGCGGGACCGTTTGGACAGCTGTTCCGGCCGGATAATTTTGTGTTCGGTCAATCTGGCGCCGGCAACAATTGGGC
GGAACCATTCTGCTTCCATCTTCAAGCATCGGAAGAAGCATATTTTGAAGCCCAATTTTGGAACCGCTAGAAGTGCTCCAGGATGCGTGAAATCGTTCAC-----------------------------------------------------------------------------------GGCGTATTGCGGAGACAGCGATTTGCAGCTGGAGCGGATCAACGTGTACTACAACGAGGCT----------AATACGTCCCACGTGCCGTGCTGGTCGATTTGGAACCTGGCACTATGGATTCGGTCcCGAGCGGGACCGTTTGGACAGCTGTTCCGGCCGGATAATTTTGTGTTCGGTCAATCTGGCGCCGGCAACAATTGGGC	12	36	Insertion and Deletion	0.04	-92	GTILLPSSSIGRSIF*	GTILLPSSSIGRSIF*	GGAACCATTCTGCTTCCATCTTCAAGCATCGGAAGAAGCATATTTTGAAGCCCAATTTTGGAACCGCTAGAAGTGCTCCAGGATGCGTGAAATCGTTCAC-----------------------------------------------------------------------------------GGCGTATTGCGGAGACAGCGATTTGCAGCTGGAGCGGATCAACGTGTACTACAACGAGGCT----------AATACGTCCCACGTGCCGTGCTGGTCGATTTGGAACCTGGCACTATGGATTCGGTCCCGAGCGGGACCGTTTGGACAGCTGTTCCGGCCGGATAATTTTGTGTTCGGTCAATCTGGCGCCGGCAACAATTGGGC	GGAACCATTCTGCTTCCATCTTCAAGCATCGGAAGAAGCATATTTTGAAGCCCAATTTTGGAACCGCTAGAAGTGCTCCAGGATGCGTGAAATCGTTCACATTCAAGCCGGCCAATGTGGCAACCAGATAGGAGCCAAGTTCTGGGAGGTAATATCCGACGAGCACGGAATCGATGCCACCGGGGCGTATTGCGGAGACAGCGATTTGCAGCTGGAGCGGATCAACGTGTACTACAACGAGGCTACCGGAGGAAAATACGTCCCACGTGCCGTGCTGGTCGATTTGGAACCTGGCACTATGGATTCGGTCCGAGCGGGACCGTTTGGACAGCTGTTCCGGCCGGATAATTTTGTGTTCGGTCAATCTGGCGCCGGCAACAATTGGGC
GGAACCATTCTGCTTCCATCTTCAAGCATCGGAAGAAGCATATTTTGAAGCCCAATTTTGGAACCGCTAGAAGTGCTCCAGGATGCGTGAAATCGTTCACATTCAAGCCGGCCAAT----------------------------------------------------------------------GTATTGCGGAGACAGCGATTTGCAGCTGGAGCGGATCAACGTGT----------------CGGAGGAAAATACGTCCCACGTGCCGTGCTGGTCGATTTGGAACCTGGCACTATGGATTCGGTCCGAGCGGGACCGTTTGGACAGCTGTTCCGGCCGGATAATTTTGTGTTCGGTCAATCTGGCGCCGGCAACAATTGGGC	12	36	Deletion	0.04	-86	GTILLPSSSIGRSIF*	GTILLPSSSIGRSIF*	GGAACCATTCTGCTTCCATCTTCAAGCATCGGAAGAAGCATATTTTGAAGCCCAATTTTGGAACCGCTAGAAGTGCTCCAGGATGCGTGAAATCGTTCACATTCAAGCCGGCCAAT----------------------------------------------------------------------GTATTGCGGAGACAGCGATTTGCAGCTGGAGCGGATCAACGTGT----------------CGGAGGAAAATACGTCCCACGTGCCGTGCTGGTCGATTTGGAACCTGGCACTATGGATTCGGTCCGAGCGGGACCGTTTGGACAGCTGTTCCGGCCGGATAATTTTGTGTTCGGTCAATCTGGCGCCGGCAACAATTGGGC	GGAACCATTCTGCTTCCATCTTCAAGCATCGGAAGAAGCATATTTTGAAGCCCAATTTTGGAACCGCTAGAAGTGCTCCAGGATGCGTGAAATCGTTCACATTCAAGCCGGCCAATGTGGCAACCAGATAGGAGCCAAGTTCTGGGAGGTAATATCCGACGAGCACGGAATCGATGCCACCGGGGCGTATTGCGGAGACAGCGATTTGCAGCTGGAGCGGATCAACGTGTACTACAACGAGGCTACCGGAGGAAAATACGTCCCACGTGCCGTGCTGGTCGATTTGGAACCTGGCACTATGGATTCGGTCCGAGCGGGACCGTTTGGACAGCTGTTCCGGCCGGATAATTTTGTGTTCGGTCAATCTGGCGCCGGCAACAATTGGGC
GGAACCATTCTGCTTCCATCTTCAAGCATCGGAAGAAGCATATTTTGAAGCCCAATTTTGGAACCGCTAGAAGTGCTCCAGGATGCGTGAAATCGTTCACATTCAAGCCGGCCAATGT-----------------------------------------------------------------GGCGTATTGCGGAGACAGCGATTTGCAGCTGGAGCGGATCAACGTGTACTACAACGAGGCTAAtacgtcccacgtgcCGTccATGAAAATACGTCCCACGTGCCGTGCTGGTCGATTTGGAACCTGGCACTATGGATT--------GCGGGACCGTTTGGACAGCTGTTCCGGCCGGATAATTTTGTGTTCGGTCAATCTGGCGCCGGCAACAATT…	12	36	Insertion and Deletion	0.04	-57	GTILLPSSSIGRSIF*	GTILLPSSSIGRSIF*	GGAACCATTCTGCTTCCATCTTCAAGCATCGGAAGAAGCATATTTTGAAGCCCAATTTTGGAACCGCTAGAAGTGCTCCAGGATGCGTGAAATCGTTCACATTCAAGCCGGCCAATGT-----------------------------------------------------------------GGCGTATTGCGGAGACAGCGATTTGCAGCTGGAGCGGATCAACGTGTACTACAACGAGGCTAATACGTCCCACGTGCCGTCCATGAAAATACGTCCCACGTGCCGTGCTGGTCGATTTGGAACCTGGCACTATGGATT--------GCGGGACCGTTTGGACAGCTGTTCCGGCCGGATAATTTTGTGTTCGGTCAATCTGGCGCCGGCAACAATT…	GGAACCATTCTGCTTCCATCTTCAAGCATCGGAAGAAGCATATTTTGAAGCCCAATTTTGGAACCGCTAGAAGTGCTCCAGGATGCGTGAAATCGTTCACATTCAAGCCGGCCAATGTGGCAACCAGATAGGAGCCAAGTTCTGGGAGGTAATATCCGACGAGCACGGAATCGATGCCACCGGGGCGTATTGCGGAGACAGCGATTTGCAGCTGGAGCGGATCAACGTGTACTACAACGAGGCTACCGGAGGAAAATACGTCCCACGTGCCGTGCTGGTCGATTTGGAACCTGGCACTATGGATTCGGTCCGAGCGGGACCGTTTGGACAGCTGTTCCGGCCGGATAATTTTGTGTTCGGTCAATCTGGCGCCGGCAACAATTGGGC
GGAACCATTCTGCTTCCATCTTCAAGCATCGGAAGAAGCATATTTTGAAGCCCAATTTTGGAACCGCTAGAAGTGCTCCAGGATGCGTGAAATCGTTCACATTCAAGCCGGCCAATGT----------------------------------------------------------------GGGCGTATTGCGGAGACAGCGATTTGCAGCTGGAGCGGATCAACGTGTACTACAACGAGGCGACGgagacaacGGAGGAAAATACGTCCCACGTGCCGTGCTGGTCGATTTGGAACCTGGCACTATGGATTCGGTCcCGAGCGGGACCGTTTGGACAGCTGTTCCGGCCGGATAATTTTGTGTTCGGTCAATCTGGCGCCGGCAACAATTGGGC	12	36	Insertion and Deletion	0.04	-55	GTILLPSSSIGRSIF*	GTILLPSSSIGRSIF*	GGAACCATTCTGCTTCCATCTTCAAGCATCGGAAGAAGCATATTTTGAAGCCCAATTTTGGAACCGCTAGAAGTGCTCCAGGATGCGTGAAATCGTTCACATTCAAGCCGGCCAATGT----------------------------------------------------------------GGGCGTATTGCGGAGACAGCGATTTGCAGCTGGAGCGGATCAACGTGTACTACAACGAGGCGACGGAGACAACGGAGGAAAATACGTCCCACGTGCCGTGCTGGTCGATTTGGAACCTGGCACTATGGATTCGGTCCCGAGCGGGACCGTTTGGACAGCTGTTCCGGCCGGATAATTTTGTGTTCGGTCAATCTGGCGCCGGCAACAATTGGGC	GGAACCATTCTGCTTCCATCTTCAAGCATCGGAAGAAGCATATTTTGAAGCCCAATTTTGGAACCGCTAGAAGTGCTCCAGGATGCGTGAAATCGTTCACATTCAAGCCGGCCAATGTGGCAACCAGATAGGAGCCAAGTTCTGGGAGGTAATATCCGACGAGCACGGAATCGATGCCACCGGGGCGTATTGCGGAGACAGCGATTTGCAGCTGGAGCGGATCAACGTGTACTACAACGAGGCTACCGGAGGAAAATACGTCCCACGTGCCGTGCTGGTCGATTTGGAACCTGGCACTATGGATTCGGTCCGAGCGGGACCGTTTGGACAGCTGTTCCGGCCGGATAATTTTGTGTTCGGTCAATCTGGCGCCGGCAACAATTGGGC
GGAACCATTCTGCTTCCATCTTCAAGCATCGGAAGAAGCATATTTTGAAGCCCAATTTTGGAACCGCTAGAAGTGCTCCAGGATGCGTGAAATCGTTCACATTCAAGCCGGCCAATGTGGCAACCAGAAA--------------GGAGGTAATATCCGACGAGCACGGAATCGATGCCACCG---------------------------------------------------------------CCGGAGGAAAATACGTCCCACGTGCCGTGCTGGTCGATTTGGAACCTGGCACTATGGATTCGGTCCGAGCGGGACCGTTTGGACAGCTGTTCCGGCCGGATAATTTTGTGTTCGGTCAATCTGGCGCCGGCAACAATTGGGC	12	35	Deletion	0.04	-77	GTILLPSSSIGRSIF*	GTILLPSSSIGRSIF*	GGAACCATTCTGCTTCCATCTTCAAGCATCGGAAGAAGCATATTTTGAAGCCCAATTTTGGAACCGCTAGAAGTGCTCCAGGATGCGTGAAATCGTTCACATTCAAGCCGGCCAATGTGGCAACCAGAAA--------------GGAGGTAATATCCGACGAGCACGGAATCGATGCCACCG---------------------------------------------------------------CCGGAGGAAAATACGTCCCACGTGCCGTGCTGGTCGATTTGGAACCTGGCACTATGGATTCGGTCCGAGCGGGACCGTTTGGACAGCTGTTCCGGCCGGATAATTTTGTGTTCGGTCAATCTGGCGCCGGCAACAATTGGGC	GGAACCATTCTGCTTCCATCTTCAAGCATCGGAAGAAGCATATTTTGAAGCCCAATTTTGGAACCGCTAGAAGTGCTCCAGGATGCGTGAAATCGTTCACATTCAAGCCGGCCAATGTGGCAACCAGATAGGAGCCAAGTTCTGGGAGGTAATATCCGACGAGCACGGAATCGATGCCACCGGGGCGTATTGCGGAGACAGCGATTTGCAGCTGGAGCGGATCAACGTGTACTACAACGAGGCTACCGGAGGAAAATACGTCCCACGTGCCGTGCTGGTCGATTTGGAACCTGGCACTATGGATTCGGTCCGAGCGGGACCGTTTGGACAGCTGTTCCGGCCGGATAATTTTGTGTTCGGTCAATCTGGCGCCGGCAACAATTGGGC
GGAACCATTCTGCTTCCATCTTCAAGCATCGGAAGAAGCATATTTTGAAGCCCAATTTTGGAACCGCTAGAAGTGCTCCAGGATGCGTGAAATCGTTCACATTCAAGCCGGCCAATGTGGCAACCAGATA----------------------------------------------------GGGCGTATTGCGGAGACAGCGATTTGCAGCTGGAGCGGATCAACGTGTACTACAACGAGGCTACcCGGAGGAAAATACGTCCCACGTGCCGTGCTGGTCGATTTGGAACCTGGCACTATGGATTCGGTCcCGAGCGGGACCGTTTGGACAGCTGTTCCGGCCGGATAATTTTGTGTTCGGTCAATCTGGCGCCGGCAACAATTGGGC	12	35	Insertion and Deletion	0.04	-50	GTILLPSSSIGRSIF*	GTILLPSSSIGRSIF*	GGAACCATTCTGCTTCCATCTTCAAGCATCGGAAGAAGCATATTTTGAAGCCCAATTTTGGAACCGCTAGAAGTGCTCCAGGATGCGTGAAATCGTTCACATTCAAGCCGGCCAATGTGGCAACCAGATA----------------------------------------------------GGGCGTATTGCGGAGACAGCGATTTGCAGCTGGAGCGGATCAACGTGTACTACAACGAGGCTACCCGGAGGAAAATACGTCCCACGTGCCGTGCTGGTCGATTTGGAACCTGGCACTATGGATTCGGTCCCGAGCGGGACCGTTTGGACAGCTGTTCCGGCCGGATAATTTTGTGTTCGGTCAATCTGGCGCCGGCAACAATTGGGC	GGAACCATTCTGCTTCCATCTTCAAGCATCGGAAGAAGCATATTTTGAAGCCCAATTTTGGAACCGCTAGAAGTGCTCCAGGATGCGTGAAATCGTTCACATTCAAGCCGGCCAATGTGGCAACCAGATAGGAGCCAAGTTCTGGGAGGTAATATCCGACGAGCACGGAATCGATGCCACCGGGGCGTATTGCGGAGACAGCGATTTGCAGCTGGAGCGGATCAACGTGTACTACAACGAGGCTACCGGAGGAAAATACGTCCCACGTGCCGTGCTGGTCGATTTGGAACCTGGCACTATGGATTCGGTCCGAGCGGGACCGTTTGGACAGCTGTTCCGGCCGGATAATTTTGTGTTCGGTCAATCTGGCGCCGGCAACAATTGGGC
GGAACCATTCTGCTTCCATCTTCAAGCATCGGAAGAAGCATATTTTGAAGCCCAATTTTGGAACCGCTAGAAGTGCTCCAGGATGCGTGAAATCGTTCACATTCAAGCCGGCCAATGTGGCAACCAGATA-------------GGGAGGTAATATCCGACGAGCACGGAATCGATGCCACC--GGCGTATTGCGGAGACAGCGATTTGCAGCTGGAGCGGATCAACGTGTACTACAACG------CCGGAGGAAAATACGTCCCACGTGCCGTGCTGGTCGATTTGGAACCTGGCACTATGGATTCGGTCCGAGCGGGACCGTTTGGACAGCTGTTCCGGCCGGATAATTTTGTGTTCGGTCAATCTGGCGCCGGCAACAATTGGGC	12	36	Deletion	0.04	-21	GTILLPSSSIGRSIF*	GTILLPSSSIGRSIF*	GGAACCATTCTGCTTCCATCTTCAAGCATCGGAAGAAGCATATTTTGAAGCCCAATTTTGGAACCGCTAGAAGTGCTCCAGGATGCGTGAAATCGTTCACATTCAAGCCGGCCAATGTGGCAACCAGATA-------------GGGAGGTAATATCCGACGAGCACGGAATCGATGCCACC--GGCGTATTGCGGAGACAGCGATTTGCAGCTGGAGCGGATCAACGTGTACTACAACG------CCGGAGGAAAATACGTCCCACGTGCCGTGCTGGTCGATTTGGAACCTGGCACTATGGATTCGGTCCGAGCGGGACCGTTTGGACAGCTGTTCCGGCCGGATAATTTTGTGTTCGGTCAATCTGGCGCCGGCAACAATTGGGC	GGAACCATTCTGCTTCCATCTTCAAGCATCGGAAGAAGCATATTTTGAAGCCCAATTTTGGAACCGCTAGAAGTGCTCCAGGATGCGTGAAATCGTTCACATTCAAGCCGGCCAATGTGGCAACCAGATAGGAGCCAAGTTCTGGGAGGTAATATCCGACGAGCACGGAATCGATGCCACCGGGGCGTATTGCGGAGACAGCGATTTGCAGCTGGAGCGGATCAACGTGTACTACAACGAGGCTACCGGAGGAAAATACGTCCCACGTGCCGTGCTGGTCGATTTGGAACCTGGCACTATGGATTCGGTCCGAGCGGGACCGTTTGGACAGCTGTTCCGGCCGGATAATTTTGTGTTCGGTCAATCTGGCGCCGGCAACAATTGGGC
GGAACCATTCTGCTTCCATCTTCAAGCATCGGAAGAAGCATATTTTGAAGCCCAATTTTGGAACCGCTAGAAGTGCTCCAGGATGCGTGAAATCGTTCACATTCAAGCCGGCCAATGTGGCAACCAGATAG-----------------------------GAGCACGGAATCGAT-------------------------GCGATTTGCAGCTGGAGCGGATCAACGTGTACTACAAC----------GAGGAAAATACGTCCCACGTGCCGTGCTGGTCGATTTGGAACCTGGCACTATGGATTCGGTCcCGAGCGGGACCGTTTGGACAGCTGTTCCGGCCGGATAATTTTGTGTTCGGTCAATCTGGCGCCGGCAACAATTGGGC	12	36	Insertion and Deletion	0.04	-63	GTILLPSSSIGRSIF*	GTILLPSSSIGRSIF*	GGAACCATTCTGCTTCCATCTTCAAGCATCGGAAGAAGCATATTTTGAAGCCCAATTTTGGAACCGCTAGAAGTGCTCCAGGATGCGTGAAATCGTTCACATTCAAGCCGGCCAATGTGGCAACCAGATAG-----------------------------GAGCACGGAATCGAT-------------------------GCGATTTGCAGCTGGAGCGGATCAACGTGTACTACAAC----------GAGGAAAATACGTCCCACGTGCCGTGCTGGTCGATTTGGAACCTGGCACTATGGATTCGGTCCCGAGCGGGACCGTTTGGACAGCTGTTCCGGCCGGATAATTTTGTGTTCGGTCAATCTGGCGCCGGCAACAATTGGGC	GGAACCATTCTGCTTCCATCTTCAAGCATCGGAAGAAGCATATTTTGAAGCCCAATTTTGGAACCGCTAGAAGTGCTCCAGGATGCGTGAAATCGTTCACATTCAAGCCGGCCAATGTGGCAACCAGATAGGAGCCAAGTTCTGGGAGGTAATATCCGACGAGCACGGAATCGATGCCACCGGGGCGTATTGCGGAGACAGCGATTTGCAGCTGGAGCGGATCAACGTGTACTACAACGAGGCTACCGGAGGAAAATACGTCCCACGTGCCGTGCTGGTCGATTTGGAACCTGGCACTATGGATTCGGTCCGAGCGGGACCGTTTGGACAGCTGTTCCGGCCGGATAATTTTGTGTTCGGTCAATCTGGCGCCGGCAACAATTGGGC
GGAACCATTCTGCTTCCATCTTCAAGCATCGGAAGAAGCATATTTTGAAGCCCAATTTTGGAACCGCTAGAAGTGCTCCAGGATGCGTGAAATCGTTCACATTCAAGCCGGCCAATGTGGCAACCAGATAGGAGC---------------------------------------------------------------CAGCGATTTGCAGCTGGAGCGGATCAACGTGTACTACAACGAGG----CGGAGGAAAATACGTCCCACGTGCCGTGCTGGTCGATTTGGAA--------------------CCGAGCGGGACCGTTTGGACAGCTGTTCCGGCCGGATAATTTTGTGTTCGGTCAATCTGGCGCCGGCAACAATTGGGC	12	35	Deletion	0.04	-87	GTILLPSSSIGRSIF*	GTILLPSSSIGRSIF*	GGAACCATTCTGCTTCCATCTTCAAGCATCGGAAGAAGCATATTTTGAAGCCCAATTTTGGAACCGCTAGAAGTGCTCCAGGATGCGTGAAATCGTTCACATTCAAGCCGGCCAATGTGGCAACCAGATAGGAGC---------------------------------------------------------------CAGCGATTTGCAGCTGGAGCGGATCAACGTGTACTACAACGAGG----CGGAGGAAAATACGTCCCACGTGCCGTGCTGGTCGATTTGGAA--------------------CCGAGCGGGACCGTTTGGACAGCTGTTCCGGCCGGATAATTTTGTGTTCGGTCAATCTGGCGCCGGCAACAATTGGGC	GGAACCATTCTGCTTCCATCTTCAAGCATCGGAAGAAGCATATTTTGAAGCCCAATTTTGGAACCGCTAGAAGTGCTCCAGGATGCGTGAAATCGTTCACATTCAAGCCGGCCAATGTGGCAACCAGATAGGAGCCAAGTTCTGGGAGGTAATATCCGACGAGCACGGAATCGATGCCACCGGGGCGTATTGCGGAGACAGCGATTTGCAGCTGGAGCGGATCAACGTGTACTACAACGAGGCTACCGGAGGAAAATACGTCCCACGTGCCGTGCTGGTCGATTTGGAACCTGGCACTATGGATTCGGTCCGAGCGGGACCGTTTGGACAGCTGTTCCGGCCGGATAATTTTGTGTTCGGTCAATCTGGCGCCGGCAACAATTGGGC
GGAACCATTCTGCTTCCATCTTCAAGCATCGGAAGAAGCATATTTTGAAGCCCAATTTTGGAACCGCTAGAAGTGCTCCAGGATGCGTGAAATCGTTCACATTCAAGCCGGCCAATGTGGCAACCAGATAGGAGC--------------------------------------------------CGTATTGCGGAGACAGCGATTTGCAGCTGGAGCGGATCAACGTGTACTACAACGAGGCTA-CGGAGGAAAATACGTCCCACGTGCCGTGCTGGTCGATTTGGAACCTGGCACTATGGATTCGGTCcCGAGCGGGACCGTTTGGACAGCTGTTCCGGCCGGATAATTTTGTGTTCGGTCAATCTGGCGCCGGCAACAATTGGGC	12	36	Insertion and Deletion	0.04	-50	GTILLPSSSIGRSIF*	GTILLPSSSIGRSIF*	GGAACCATTCTGCTTCCATCTTCAAGCATCGGAAGAAGCATATTTTGAAGCCCAATTTTGGAACCGCTAGAAGTGCTCCAGGATGCGTGAAATCGTTCACATTCAAGCCGGCCAATGTGGCAACCAGATAGGAGC--------------------------------------------------CGTATTGCGGAGACAGCGATTTGCAGCTGGAGCGGATCAACGTGTACTACAACGAGGCTA-CGGAGGAAAATACGTCCCACGTGCCGTGCTGGTCGATTTGGAACCTGGCACTATGGATTCGGTCCCGAGCGGGACCGTTTGGACAGCTGTTCCGGCCGGATAATTTTGTGTTCGGTCAATCTGGCGCCGGCAACAATTGGGC	GGAACCATTCTGCTTCCATCTTCAAGCATCGGAAGAAGCATATTTTGAAGCCCAATTTTGGAACCGCTAGAAGTGCTCCAGGATGCGTGAAATCGTTCACATTCAAGCCGGCCAATGTGGCAACCAGATAGGAGCCAAGTTCTGGGAGGTAATATCCGACGAGCACGGAATCGATGCCACCGGGGCGTATTGCGGAGACAGCGATTTGCAGCTGGAGCGGATCAACGTGTACTACAACGAGGCTACCGGAGGAAAATACGTCCCACGTGCCGTGCTGGTCGATTTGGAACCTGGCACTATGGATTCGGTCCGAGCGGGACCGTTTGGACAGCTGTTCCGGCCGGATAATTTTGTGTTCGGTCAATCTGGCGCCGGCAACAATTGGGC
GGAACCATTCTGCTTCCATCTTCAAGCATCGGAAGAAGCATATTTTGAAGCCCAATTTTGGAACCGCTAGAAGTGCTCCAGGATGCGTGAAATCGTTCACATTCAAGCCGGCCAATGTGGCAACCAGATAGGAGCC--------------AATA---------------------------CGGGCGTATTGCGGAGACAGCGATTTGCAGCTGGAGCGGATCAACGTGTACTACAACGAGGCTA-CGGAGGAAAATACGTCCCACGTGCCGTGCTGGTCGATTTGGAACCTGGCACTATGGATTCGGTCCGAGCGGGACCGTTTGGACAGCTGTTCCGGCCGGATAATTTTGTGTTCGGTCAATCTGGCGCCGGCAACAATTGGGC	12	36	Deletion	0.04	-42	GTILLPSSSIGRSIF*	GTILLPSSSIGRSIF*	GGAACCATTCTGCTTCCATCTTCAAGCATCGGAAGAAGCATATTTTGAAGCCCAATTTTGGAACCGCTAGAAGTGCTCCAGGATGCGTGAAATCGTTCACATTCAAGCCGGCCAATGTGGCAACCAGATAGGAGCC--------------AATA---------------------------CGGGCGTATTGCGGAGACAGCGATTTGCAGCTGGAGCGGATCAACGTGTACTACAACGAGGCTA-CGGAGGAAAATACGTCCCACGTGCCGTGCTGGTCGATTTGGAACCTGGCACTATGGATTCGGTCCGAGCGGGACCGTTTGGACAGCTGTTCCGGCCGGATAATTTTGTGTTCGGTCAATCTGGCGCCGGCAACAATTGGGC	GGAACCATTCTGCTTCCATCTTCAAGCATCGGAAGAAGCATATTTTGAAGCCCAATTTTGGAACCGCTAGAAGTGCTCCAGGATGCGTGAAATCGTTCACATTCAAGCCGGCCAATGTGGCAACCAGATAGGAGCCAAGTTCTGGGAGGTAATATCCGACGAGCACGGAATCGATGCCACCGGGGCGTATTGCGGAGACAGCGATTTGCAGCTGGAGCGGATCAACGTGTACTACAACGAGGCTACCGGAGGAAAATACGTCCCACGTGCCGTGCTGGTCGATTTGGAACCTGGCACTATGGATTCGGTCCGAGCGGGACCGTTTGGACAGCTGTTCCGGCCGGATAATTTTGTGTTCGGTCAATCTGGCGCCGGCAACAATTGGGC
GGAACCATTCTGCTTCCATCTTCAAGCATCGGAAGAAGCATATTTTGAAGCCCAATTTTGGAACCGCTAGAAGTGCTCCAGGATGCGTGAAATCGTTCACATTCAAGCCGGCCAATGTGGCAACCAGATAGGAGCC------------GTATT-------------------------------GCGTATTGCGGAGACAGCGATTTGCAGCTGGAGCGGATCAACGTGTACTACAA---------CGGAGGAAAATACGTCCCACGTGCCGTGCTGGTCGATTTGGAACCTGGCA--------------CGAGCGGGACCGTTTGGACAGCTGTTCCGGCCGGATAATTTTGTGTTCGGTCAATCTGGCGCCGGCAACAATTGGGC	12	36	Deletion	0.04	-66	GTILLPSSSIGRSIF*	GTILLPSSSIGRSIF*	GGAACCATTCTGCTTCCATCTTCAAGCATCGGAAGAAGCATATTTTGAAGCCCAATTTTGGAACCGCTAGAAGTGCTCCAGGATGCGTGAAATCGTTCACATTCAAGCCGGCCAATGTGGCAACCAGATAGGAGCC------------GTATT-------------------------------GCGTATTGCGGAGACAGCGATTTGCAGCTGGAGCGGATCAACGTGTACTACAA---------CGGAGGAAAATACGTCCCACGTGCCGTGCTGGTCGATTTGGAACCTGGCA--------------CGAGCGGGACCGTTTGGACAGCTGTTCCGGCCGGATAATTTTGTGTTCGGTCAATCTGGCGCCGGCAACAATTGGGC	GGAACCATTCTGCTTCCATCTTCAAGCATCGGAAGAAGCATATTTTGAAGCCCAATTTTGGAACCGCTAGAAGTGCTCCAGGATGCGTGAAATCGTTCACATTCAAGCCGGCCAATGTGGCAACCAGATAGGAGCCAAGTTCTGGGAGGTAATATCCGACGAGCACGGAATCGATGCCACCGGGGCGTATTGCGGAGACAGCGATTTGCAGCTGGAGCGGATCAACGTGTACTACAACGAGGCTACCGGAGGAAAATACGTCCCACGTGCCGTGCTGGTCGATTTGGAACCTGGCACTATGGATTCGGTCCGAGCGGGACCGTTTGGACAGCTGTTCCGGCCGGATAATTTTGTGTTCGGTCAATCTGGCGCCGGCAACAATTGGGC
GGAACCATTCTGCTTCCATCTTCAAGCATCGGAAGAAGCATATTTTGAAGCCCAATTTTGGAACCGCTAGAAGTGCTCCAGGATGCGTGAAATCGTTCACATTCAAGCCGGCCAATGTGGCAACCAGATAGGAGCCAA------------------------------------------------GTATTGCGGAGACAGCGATTTGCAGCTGGAGCGGATCGACGTGTACTACAACGAGGCT---------AAATACGTCCCACGTGCCGTGCTGGTCGATTTGGAACCTGGCACTATGGATTCGGTCCGAGCGGGACCGTTTGGACAGCTGTTCCGGCCGGATAATTTTGTGTTCGGTCAATCTGGCGCCGGCAACAATTGGGC	12	35	Deletion	0.04	-57	GTILLPSSSIGRSIF*	GTILLPSSSIGRSIF*	GGAACCATTCTGCTTCCATCTTCAAGCATCGGAAGAAGCATATTTTGAAGCCCAATTTTGGAACCGCTAGAAGTGCTCCAGGATGCGTGAAATCGTTCACATTCAAGCCGGCCAATGTGGCAACCAGATAGGAGCCAA------------------------------------------------GTATTGCGGAGACAGCGATTTGCAGCTGGAGCGGATCGACGTGTACTACAACGAGGCT---------AAATACGTCCCACGTGCCGTGCTGGTCGATTTGGAACCTGGCACTATGGATTCGGTCCGAGCGGGACCGTTTGGACAGCTGTTCCGGCCGGATAATTTTGTGTTCGGTCAATCTGGCGCCGGCAACAATTGGGC	GGAACCATTCTGCTTCCATCTTCAAGCATCGGAAGAAGCATATTTTGAAGCCCAATTTTGGAACCGCTAGAAGTGCTCCAGGATGCGTGAAATCGTTCACATTCAAGCCGGCCAATGTGGCAACCAGATAGGAGCCAAGTTCTGGGAGGTAATATCCGACGAGCACGGAATCGATGCCACCGGGGCGTATTGCGGAGACAGCGATTTGCAGCTGGAGCGGATCAACGTGTACTACAACGAGGCTACCGGAGGAAAATACGTCCCACGTGCCGTGCTGGTCGATTTGGAACCTGGCACTATGGATTCGGTCCGAGCGGGACCGTTTGGACAGCTGTTCCGGCCGGATAATTTTGTGTTCGGTCAATCTGGCGCCGGCAACAATTGGGC
GGAACCATTCTGCTTCCATCTTCAAGCATCGGAAGAAGCATATTTTGAAGCCCAATTTTGGAACCGCTAGAAGTGCTCCAGGATGCGTGAAATCGTTCACATTCAAGCCGGCCAATGTGGCAACCAGATAGGAGCCAA---------------------------------------------GGCGTATTGCGGAGACAGCGATTTGCAGCTGGAGCGGATCAACGTGTACTACAACGA-------GGAGGAAAATACGTCCCACGTGCCGTGCTGGTCGATTTGGAACCTGGCACTATGGATTCGGT-----CGGGACCGTTTGGACAGCTGTTCCGGCCGGATAATTTTGTGTTCGGTCAATCTGGCGCCGGCAACAATTGGGC	12	36	Deletion	0.04	-57	GTILLPSSSIGRSIF*	GTILLPSSSIGRSIF*	GGAACCATTCTGCTTCCATCTTCAAGCATCGGAAGAAGCATATTTTGAAGCCCAATTTTGGAACCGCTAGAAGTGCTCCAGGATGCGTGAAATCGTTCACATTCAAGCCGGCCAATGTGGCAACCAGATAGGAGCCAA---------------------------------------------GGCGTATTGCGGAGACAGCGATTTGCAGCTGGAGCGGATCAACGTGTACTACAACGA-------GGAGGAAAATACGTCCCACGTGCCGTGCTGGTCGATTTGGAACCTGGCACTATGGATTCGGT-----CGGGACCGTTTGGACAGCTGTTCCGGCCGGATAATTTTGTGTTCGGTCAATCTGGCGCCGGCAACAATTGGGC	GGAACCATTCTGCTTCCATCTTCAAGCATCGGAAGAAGCATATTTTGAAGCCCAATTTTGGAACCGCTAGAAGTGCTCCAGGATGCGTGAAATCGTTCACATTCAAGCCGGCCAATGTGGCAACCAGATAGGAGCCAAGTTCTGGGAGGTAATATCCGACGAGCACGGAATCGATGCCACCGGGGCGTATTGCGGAGACAGCGATTTGCAGCTGGAGCGGATCAACGTGTACTACAACGAGGCTACCGGAGGAAAATACGTCCCACGTGCCGTGCTGGTCGATTTGGAACCTGGCACTATGGATTCGGTCCGAGCGGGACCGTTTGGACAGCTGTTCCGGCCGGATAATTTTGTGTTCGGTCAATCTGGCGCCGGCAACAATTGGGC
GGAACCATTCTGCTTCCATCTTCAAGCATCGGAAGAAGCATATTTTGAAGCCCAATTTTGGAACCGCTAGAAGTGCTCCAGGATGCGTGAAATCGTTCACATTCAAGCCGGCCAATGTGGCAACCAGATAGGAGCCAA---------------------------------------------GGCGTATTGCGGAGACAGCGATTTGCAGCTGGAGCGGATCAACGTGTACTACAACGAGGCT-CCGGAGGAAAATACGTCCCACGTGCCGTGCTGGTCGATTTGGAACCTGGCACTATGGATTC---CCGAGCGGGACCGTTTGGACAGCTGTTCCGGCCGGATAATTTTGTGTTCGGTCAATCTGGCGCCGGCAACAATTGGGC	12	36	Deletion	0.04	-49	GTILLPSSSIGRSIF*	GTILLPSSSIGRSIF*	GGAACCATTCTGCTTCCATCTTCAAGCATCGGAAGAAGCATATTTTGAAGCCCAATTTTGGAACCGCTAGAAGTGCTCCAGGATGCGTGAAATCGTTCACATTCAAGCCGGCCAATGTGGCAACCAGATAGGAGCCAA---------------------------------------------GGCGTATTGCGGAGACAGCGATTTGCAGCTGGAGCGGATCAACGTGTACTACAACGAGGCT-CCGGAGGAAAATACGTCCCACGTGCCGTGCTGGTCGATTTGGAACCTGGCACTATGGATTC---CCGAGCGGGACCGTTTGGACAGCTGTTCCGGCCGGATAATTTTGTGTTCGGTCAATCTGGCGCCGGCAACAATTGGGC	GGAACCATTCTGCTTCCATCTTCAAGCATCGGAAGAAGCATATTTTGAAGCCCAATTTTGGAACCGCTAGAAGTGCTCCAGGATGCGTGAAATCGTTCACATTCAAGCCGGCCAATGTGGCAACCAGATAGGAGCCAAGTTCTGGGAGGTAATATCCGACGAGCACGGAATCGATGCCACCGGGGCGTATTGCGGAGACAGCGATTTGCAGCTGGAGCGGATCAACGTGTACTACAACGAGGCTACCGGAGGAAAATACGTCCCACGTGCCGTGCTGGTCGATTTGGAACCTGGCACTATGGATTCGGTCCGAGCGGGACCGTTTGGACAGCTGTTCCGGCCGGATAATTTTGTGTTCGGTCAATCTGGCGCCGGCAACAATTGGGC
GGAACCATTCTGCTTCCATCTTCAAGCATCGGAAGAAGCATATTTTGAAGCCCAATTTTGGAACCGCTAGAAGTGCTCCAGGATGCGTGAAATCGTTCACATTCAAGCCGGCCAATGTGGCAACCAGATAGGAGCCAA---------------------------------------------GGCGTATTGCGGAGACAGCGATTTGCAGCTGGAGCGGATCAACGTGTACTACAACGAGGCTA----AGGAAAATACGTCCCACGTGCCGTGCTGGTCGATTTGGAACCTGGCACTATGGATTCGGTCcCGAGCGGGACCGTTTGGACAGCTGTTCCGGCCGGATAATTTTGTGTTCGGTCAATCTGGCGCCGGCAACAATTGGGC	12	36	Insertion and Deletion	0.04	-48	GTILLPSSSIGRSIF*	GTILLPSSSIGRSIF*	GGAACCATTCTGCTTCCATCTTCAAGCATCGGAAGAAGCATATTTTGAAGCCCAATTTTGGAACCGCTAGAAGTGCTCCAGGATGCGTGAAATCGTTCACATTCAAGCCGGCCAATGTGGCAACCAGATAGGAGCCAA---------------------------------------------GGCGTATTGCGGAGACAGCGATTTGCAGCTGGAGCGGATCAACGTGTACTACAACGAGGCTA----AGGAAAATACGTCCCACGTGCCGTGCTGGTCGATTTGGAACCTGGCACTATGGATTCGGTCCCGAGCGGGACCGTTTGGACAGCTGTTCCGGCCGGATAATTTTGTGTTCGGTCAATCTGGCGCCGGCAACAATTGGGC	GGAACCATTCTGCTTCCATCTTCAAGCATCGGAAGAAGCATATTTTGAAGCCCAATTTTGGAACCGCTAGAAGTGCTCCAGGATGCGTGAAATCGTTCACATTCAAGCCGGCCAATGTGGCAACCAGATAGGAGCCAAGTTCTGGGAGGTAATATCCGACGAGCACGGAATCGATGCCACCGGGGCGTATTGCGGAGACAGCGATTTGCAGCTGGAGCGGATCAACGTGTACTACAACGAGGCTACCGGAGGAAAATACGTCCCACGTGCCGTGCTGGTCGATTTGGAACCTGGCACTATGGATTCGGTCCGAGCGGGACCGTTTGGACAGCTGTTCCGGCCGGATAATTTTGTGTTCGGTCAATCTGGCGCCGGCAACAATTGGGC
GGAACCATTCTGCTTCCATCTTCAAGCATCGGAAGAAGCATATTTTGAAGCCCAATTTTGGAACCGCTAGAAGTGCTCCAGGATGCGTGAAATCGTTCACATTCAAGCCGGCCAATGTGGCAACCAGATAGGAGCCAA--------------------------------------------GGGCGTATTGCGGAGACAGCGATTTGCAGCTGGAGCGGATCAACGTGTACTACAACGAGGCT-CCGGAGGAAAATACGTCCCACGTGCCGTGCTGGTCGATTTGGAACCTGGCACTATGGATTCGGTCCGAGCGGGACCGTTTGGACAGCTGTTCCGGCCGGATAATTTTGTGTTCGGTCAATCTGGCGCCGGCAACAATTGGGC	12	36	Deletion	0.04	-45	GTILLPSSSIGRSIF*	GTILLPSSSIGRSIF*	GGAACCATTCTGCTTCCATCTTCAAGCATCGGAAGAAGCATATTTTGAAGCCCAATTTTGGAACCGCTAGAAGTGCTCCAGGATGCGTGAAATCGTTCACATTCAAGCCGGCCAATGTGGCAACCAGATAGGAGCCAA--------------------------------------------GGGCGTATTGCGGAGACAGCGATTTGCAGCTGGAGCGGATCAACGTGTACTACAACGAGGCT-CCGGAGGAAAATACGTCCCACGTGCCGTGCTGGTCGATTTGGAACCTGGCACTATGGATTCGGTCCGAGCGGGACCGTTTGGACAGCTGTTCCGGCCGGATAATTTTGTGTTCGGTCAATCTGGCGCCGGCAACAATTGGGC	GGAACCATTCTGCTTCCATCTTCAAGCATCGGAAGAAGCATATTTTGAAGCCCAATTTTGGAACCGCTAGAAGTGCTCCAGGATGCGTGAAATCGTTCACATTCAAGCCGGCCAATGTGGCAACCAGATAGGAGCCAAGTTCTGGGAGGTAATATCCGACGAGCACGGAATCGATGCCACCGGGGCGTATTGCGGAGACAGCGATTTGCAGCTGGAGCGGATCAACGTGTACTACAACGAGGCTACCGGAGGAAAATACGTCCCACGTGCCGTGCTGGTCGATTTGGAACCTGGCACTATGGATTCGGTCCGAGCGGGACCGTTTGGACAGCTGTTCCGGCCGGATAATTTTGTGTTCGGTCAATCTGGCGCCGGCAACAATTGGGC
GGAACCATTCTGCTTCCATCTTCAAGCATCGGAAGAAGCATATTTTGAAGCCCAATTTTGGAACCGCTAGAAGTGCTCCAGGATGCGTGAAATCGTTCACATTCAAGCCGGCCAATGTGGCAACCAGATAGGAGCCAAGT-----------------------------AT---TGC------GGCGTATTGCGGAGACAGCGATTTGCAGCTGGAGCGGATCAACGTGTACTACAAC----------GAGGAAAATACGTCCCACGTGCCGTGCTGGTCGATTTGGAACCTGGCACTATGGATTCGGTCCGAGCGGGACCGTTTGGACAGCTGTTCCGGCCGGATAATTTTGTGTTCGGTCAATCTGGCGCCGGCAACAATTGGGC	12	36	Deletion	0.04	-48	GTILLPSSSIGRSIF*	GTILLPSSSIGRSIF*	GGAACCATTCTGCTTCCATCTTCAAGCATCGGAAGAAGCATATTTTGAAGCCCAATTTTGGAACCGCTAGAAGTGCTCCAGGATGCGTGAAATCGTTCACATTCAAGCCGGCCAATGTGGCAACCAGATAGGAGCCAAGT-----------------------------AT---TGC------GGCGTATTGCGGAGACAGCGATTTGCAGCTGGAGCGGATCAACGTGTACTACAAC----------GAGGAAAATACGTCCCACGTGCCGTGCTGGTCGATTTGGAACCTGGCACTATGGATTCGGTCCGAGCGGGACCGTTTGGACAGCTGTTCCGGCCGGATAATTTTGTGTTCGGTCAATCTGGCGCCGGCAACAATTGGGC	GGAACCATTCTGCTTCCATCTTCAAGCATCGGAAGAAGCATATTTTGAAGCCCAATTTTGGAACCGCTAGAAGTGCTCCAGGATGCGTGAAATCGTTCACATTCAAGCCGGCCAATGTGGCAACCAGATAGGAGCCAAGTTCTGGGAGGTAATATCCGACGAGCACGGAATCGATGCCACCGGGGCGTATTGCGGAGACAGCGATTTGCAGCTGGAGCGGATCAACGTGTACTACAACGAGGCTACCGGAGGAAAATACGTCCCACGTGCCGTGCTGGTCGATTTGGAACCTGGCACTATGGATTCGGTCCGAGCGGGACCGTTTGGACAGCTGTTCCGGCCGGATAATTTTGTGTTCGGTCAATCTGGCGCCGGCAACAATTGGGC
GGAACCATTCTGCTTCCATCTTCAAGCATCGGAAGAAGCATATTTTGAAGCCCAATTTTGGAACCGCTAGAAGTGCTCCAGGATGCGTGAAATCGTTCACATTCAAGCCGGCCAATGTGGCAACCAGATAGGAGCCAAGTT--------------------------------------------CGTATTGCGGAGACAGCGATTTGCAGCTGGAGCGGATCAACGTGTACTACAACGAGGCTAAtacgtCGGAGGAAAATACGTCCCACGTGCCGTGCTGGTCGATTTGGAACCTGGCACTATGGAT------CGAGCGGGACCGTTTGGACAGCTGTTCCGGCCGGATAATTTTGTGTTCGGTCAATCTGGCGCCGGCAACAATTGGGC	12	36	Insertion and Deletion	0.04	-45	GTILLPSSSIGRSIF*	GTILLPSSSIGRSIF*	GGAACCATTCTGCTTCCATCTTCAAGCATCGGAAGAAGCATATTTTGAAGCCCAATTTTGGAACCGCTAGAAGTGCTCCAGGATGCGTGAAATCGTTCACATTCAAGCCGGCCAATGTGGCAACCAGATAGGAGCCAAGTT--------------------------------------------CGTATTGCGGAGACAGCGATTTGCAGCTGGAGCGGATCAACGTGTACTACAACGAGGCTAATACGTCGGAGGAAAATACGTCCCACGTGCCGTGCTGGTCGATTTGGAACCTGGCACTATGGAT------CGAGCGGGACCGTTTGGACAGCTGTTCCGGCCGGATAATTTTGTGTTCGGTCAATCTGGCGCCGGCAACAATTGGGC	GGAACCATTCTGCTTCCATCTTCAAGCATCGGAAGAAGCATATTTTGAAGCCCAATTTTGGAACCGCTAGAAGTGCTCCAGGATGCGTGAAATCGTTCACATTCAAGCCGGCCAATGTGGCAACCAGATAGGAGCCAAGTTCTGGGAGGTAATATCCGACGAGCACGGAATCGATGCCACCGGGGCGTATTGCGGAGACAGCGATTTGCAGCTGGAGCGGATCAACGTGTACTACAACGAGGCTACCGGAGGAAAATACGTCCCACGTGCCGTGCTGGTCGATTTGGAACCTGGCACTATGGATTCGGTCCGAGCGGGACCGTTTGGACAGCTGTTCCGGCCGGATAATTTTGTGTTCGGTCAATCTGGCGCCGGCAACAATTGGGC
GGAACCATTCTGCTTCCATCTTCAAGCATCGGAAGAAGCATATTTTGAAGCCCAATTTTGGAACCGCTAGAAGTGCTCCAGGATGCGTGAAATCGTTCACATTCAAGCCGGCCAATGTGGCAACCAGATAGGAGCCAAGTT------------------------------------------GGC------------------TTGGCTCCTtGGA-------------------AA-------AAAGGAGGAAAATACGTCCCACGTGCCGTGCTGGTCGATTTGGAACCTGGCACTATGGATTCGGTCCGAGCGGGACCGTTTGGACAGCTGTTCCGGCCGGATAATTTTGTGTTCGGTCAATCTGGCGCCGGCAACAATTGGGC	12	36	Insertion and Deletion	0.04	-85	GTILLPSSSIGRSIF*	GTILLPSSSIGRSIF*	GGAACCATTCTGCTTCCATCTTCAAGCATCGGAAGAAGCATATTTTGAAGCCCAATTTTGGAACCGCTAGAAGTGCTCCAGGATGCGTGAAATCGTTCACATTCAAGCCGGCCAATGTGGCAACCAGATAGGAGCCAAGTT------------------------------------------GGC------------------TTGGCTCCTTGGA-------------------AA-------AAAGGAGGAAAATACGTCCCACGTGCCGTGCTGGTCGATTTGGAACCTGGCACTATGGATTCGGTCCGAGCGGGACCGTTTGGACAGCTGTTCCGGCCGGATAATTTTGTGTTCGGTCAATCTGGCGCCGGCAACAATTGGGC	GGAACCATTCTGCTTCCATCTTCAAGCATCGGAAGAAGCATATTTTGAAGCCCAATTTTGGAACCGCTAGAAGTGCTCCAGGATGCGTGAAATCGTTCACATTCAAGCCGGCCAATGTGGCAACCAGATAGGAGCCAAGTTCTGGGAGGTAATATCCGACGAGCACGGAATCGATGCCACCGGGGCGTATTGCGGAGACAGCGATTTGCAGCTGGAGCGGATCAACGTGTACTACAACGAGGCTACCGGAGGAAAATACGTCCCACGTGCCGTGCTGGTCGATTTGGAACCTGGCACTATGGATTCGGTCCGAGCGGGACCGTTTGGACAGCTGTTCCGGCCGGATAATTTTGTGTTCGGTCAATCTGGCGCCGGCAACAATTGGGC
GGAACCATTCTGCTTCCATCTTCAAGCATCGGAAGAAGCATATTTTGAAGCCCAATTTTGGAACCGCTAGAAGTGCTCCAGGATGCGTGAAATCGTTCACATTCAAGCCGGCCAATGTGGCAACCAGATAGGAGCCAAGTT----------------------------------------GCGGCGTATTGCGGAGACAGCGATTTGCAGCTGGAGCGGATCAACGTGTACTACAACGAGGCTA-CGGAGGAAAATACGTCCCACGTGCCGTGCTGGTCGATTTGGAACCTGGCACTATGGATTCGGT-------GGACCGTTTGGACAGCTGTTCCGGCCGGATAATTTTGTGTTCGGTCAATCTGGCGCCGGCAACAATTGGGC	12	36	Deletion	0.04	-48	GTILLPSSSIGRSIF*	GTILLPSSSIGRSIF*	GGAACCATTCTGCTTCCATCTTCAAGCATCGGAAGAAGCATATTTTGAAGCCCAATTTTGGAACCGCTAGAAGTGCTCCAGGATGCGTGAAATCGTTCACATTCAAGCCGGCCAATGTGGCAACCAGATAGGAGCCAAGTT----------------------------------------GCGGCGTATTGCGGAGACAGCGATTTGCAGCTGGAGCGGATCAACGTGTACTACAACGAGGCTA-CGGAGGAAAATACGTCCCACGTGCCGTGCTGGTCGATTTGGAACCTGGCACTATGGATTCGGT-------GGACCGTTTGGACAGCTGTTCCGGCCGGATAATTTTGTGTTCGGTCAATCTGGCGCCGGCAACAATTGGGC	GGAACCATTCTGCTTCCATCTTCAAGCATCGGAAGAAGCATATTTTGAAGCCCAATTTTGGAACCGCTAGAAGTGCTCCAGGATGCGTGAAATCGTTCACATTCAAGCCGGCCAATGTGGCAACCAGATAGGAGCCAAGTTCTGGGAGGTAATATCCGACGAGCACGGAATCGATGCCACCGGGGCGTATTGCGGAGACAGCGATTTGCAGCTGGAGCGGATCAACGTGTACTACAACGAGGCTACCGGAGGAAAATACGTCCCACGTGCCGTGCTGGTCGATTTGGAACCTGGCACTATGGATTCGGTCCGAGCGGGACCGTTTGGACAGCTGTTCCGGCCGGATAATTTTGTGTTCGGTCAATCTGGCGCCGGCAACAATTGGGC
GGAACCATTCTGCTTCCATCTTCAAGCATCGGAAGAAGCATATTTTGAAGCCCAATTTTGGAACCGCTAGAAGTGCTCCAGGATGCGTGAAATCGTTCACATTCAAGCCGGCCAATGTGGCAACCAGATAGGAGCCAAGTTC---------GTATC--------------TGGTTGCCACATTGGCGTATTGCGGAGACAGCGATTTGCAGCTGGAGCGGATCAACGTGTACTACAACGAGGCT--CGGAGGAAAATACGTCCCACGTGCCGTGCTGGTCGATTTGGAACCTGGCACTATGGATTCGGT----------CCGTTTGGACAGCTGTTCCGGCCGGATAATTTTGTGTTCGGTCAATCTGGCGCCGGCAACAATTGGGC	12	36	Deletion	0.04	-35	GTILLPSSSIGRSIF*	GTILLPSSSIGRSIF*	GGAACCATTCTGCTTCCATCTTCAAGCATCGGAAGAAGCATATTTTGAAGCCCAATTTTGGAACCGCTAGAAGTGCTCCAGGATGCGTGAAATCGTTCACATTCAAGCCGGCCAATGTGGCAACCAGATAGGAGCCAAGTTC---------GTATC--------------TGGTTGCCACATTGGCGTATTGCGGAGACAGCGATTTGCAGCTGGAGCGGATCAACGTGTACTACAACGAGGCT--CGGAGGAAAATACGTCCCACGTGCCGTGCTGGTCGATTTGGAACCTGGCACTATGGATTCGGT----------CCGTTTGGACAGCTGTTCCGGCCGGATAATTTTGTGTTCGGTCAATCTGGCGCCGGCAACAATTGGGC	GGAACCATTCTGCTTCCATCTTCAAGCATCGGAAGAAGCATATTTTGAAGCCCAATTTTGGAACCGCTAGAAGTGCTCCAGGATGCGTGAAATCGTTCACATTCAAGCCGGCCAATGTGGCAACCAGATAGGAGCCAAGTTCTGGGAGGTAATATCCGACGAGCACGGAATCGATGCCACCGGGGCGTATTGCGGAGACAGCGATTTGCAGCTGGAGCGGATCAACGTGTACTACAACGAGGCTACCGGAGGAAAATACGTCCCACGTGCCGTGCTGGTCGATTTGGAACCTGGCACTATGGATTCGGTCCGAGCGGGACCGTTTGGACAGCTGTTCCGGCCGGATAATTTTGTGTTCGGTCAATCTGGCGCCGGCAACAATTGGGC
GGAACCATTCTGCTTCCATCTTCAAGCATCGGAAGAAGCATATTTTGAAGCCCAATTTTGGAACCGCTAGAAGTGCTCCAGGATGCGTGAAATCGTTCACATTCAAGCCGGCCAATGTGGCAACCAGATAGGAGCCAAGTTC------GTA------------------------------GGCgGCGTATTGCGGAGACAGCGATTTGCAGCTGGAGCGGATCAACGTGTACTACAACGAGGCTAC--GAGGAAAATACGTCCCACGTGCCGTGATGGTCGATTTGGAACCTGGCACTATGGATTCGGT--GAGCGGGACCGTTTGGACAGCTGTTCCGGCCGGATAATTTTGTGTTCGGTCAATCTGGCGCCGGCAACAATTGGGC	12	36	Insertion and Deletion	0.04	-39	GTILLPSSSIGRSIF*	GTILLPSSSIGRSIF*	GGAACCATTCTGCTTCCATCTTCAAGCATCGGAAGAAGCATATTTTGAAGCCCAATTTTGGAACCGCTAGAAGTGCTCCAGGATGCGTGAAATCGTTCACATTCAAGCCGGCCAATGTGGCAACCAGATAGGAGCCAAGTTC------GTA------------------------------GGCGGCGTATTGCGGAGACAGCGATTTGCAGCTGGAGCGGATCAACGTGTACTACAACGAGGCTAC--GAGGAAAATACGTCCCACGTGCCGTGATGGTCGATTTGGAACCTGGCACTATGGATTCGGT--GAGCGGGACCGTTTGGACAGCTGTTCCGGCCGGATAATTTTGTGTTCGGTCAATCTGGCGCCGGCAACAATTGGGC	GGAACCATTCTGCTTCCATCTTCAAGCATCGGAAGAAGCATATTTTGAAGCCCAATTTTGGAACCGCTAGAAGTGCTCCAGGATGCGTGAAATCGTTCACATTCAAGCCGGCCAATGTGGCAACCAGATAGGAGCCAAGTTCTGGGAGGTAATATCCGACGAGCACGGAATCGATGCCACCGGGGCGTATTGCGGAGACAGCGATTTGCAGCTGGAGCGGATCAACGTGTACTACAACGAGGCTACCGGAGGAAAATACGTCCCACGTGCCGTGCTGGTCGATTTGGAACCTGGCACTATGGATTCGGTCCGAGCGGGACCGTTTGGACAGCTGTTCCGGCCGGATAATTTTGTGTTCGGTCAATCTGGCGCCGGCAACAATTGGGC
GGAACCATTCTGCTTCCATCTTCAAGCATCGGAAGAAGCATATTTTGAAGCCCAATTTTGGAACCGCTAGAAGTGCTCCAGGATGCGTGAAATCGTTCACATTCAAGCCGGCCAATGTGGCAACCAGATAGGAGCCAAGTTCT----------------------------------------GGCGTATTGCGGAGACAGCGATTTGCAGCTGGAGCGGATCAACGTGTACTACAACGAGGCT-CCGGAGGAAAATACGTCCCACGTGCCGTGCTGGTCGATTTGGAACCTGGCACTATGGATTCGGT-CGAGCGGGACCGTTTGGACAGCTGTTCCGGCCGGATAATTTTGTGTTCGGTCAATCTGGCGCCGGCAACAATTGGGC	12	36	Deletion	0.04	-42	GTILLPSSSIGRSIF*	GTILLPSSSIGRSIF*	GGAACCATTCTGCTTCCATCTTCAAGCATCGGAAGAAGCATATTTTGAAGCCCAATTTTGGAACCGCTAGAAGTGCTCCAGGATGCGTGAAATCGTTCACATTCAAGCCGGCCAATGTGGCAACCAGATAGGAGCCAAGTTCT----------------------------------------GGCGTATTGCGGAGACAGCGATTTGCAGCTGGAGCGGATCAACGTGTACTACAACGAGGCT-CCGGAGGAAAATACGTCCCACGTGCCGTGCTGGTCGATTTGGAACCTGGCACTATGGATTCGGT-CGAGCGGGACCGTTTGGACAGCTGTTCCGGCCGGATAATTTTGTGTTCGGTCAATCTGGCGCCGGCAACAATTGGGC	GGAACCATTCTGCTTCCATCTTCAAGCATCGGAAGAAGCATATTTTGAAGCCCAATTTTGGAACCGCTAGAAGTGCTCCAGGATGCGTGAAATCGTTCACATTCAAGCCGGCCAATGTGGCAACCAGATAGGAGCCAAGTTCTGGGAGGTAATATCCGACGAGCACGGAATCGATGCCACCGGGGCGTATTGCGGAGACAGCGATTTGCAGCTGGAGCGGATCAACGTGTACTACAACGAGGCTACCGGAGGAAAATACGTCCCACGTGCCGTGCTGGTCGATTTGGAACCTGGCACTATGGATTCGGTCCGAGCGGGACCGTTTGGACAGCTGTTCCGGCCGGATAATTTTGTGTTCGGTCAATCTGGCGCCGGCAACAATTGGGC
GGAACCATTCTGCTTCCATCTTCAAGCATCGGAAGAAGCATATTTTGAAGCCCAATTTTGGAACCGCTAGAAGTGCTCCAGGATGCGTGAAATCGTTCACATTCAAGCCGGCCAATGTGGCAACCAGATAGGAGCCAAGTTCT---------------------------------------GGGCGTATTGCGGAGACAGCGATTTGCAGCTGGAGCGGATCAACGTGTACTACAACGAG-----CGGAGGAAAATACGTCCCACGTGCCGTGCTGGTCGATTTGGAACCTGGCACTATGGA--------GAGCGGGACCGTTTGGACAGCTGTTCCGGCCGGATAATTTTGTGTTCGGTCAATCTGGCGCCGGCAACAATTGGGC	12	36	Deletion	0.04	-52	GTILLPSSSIGRSIF*	GTILLPSSSIGRSIF*	GGAACCATTCTGCTTCCATCTTCAAGCATCGGAAGAAGCATATTTTGAAGCCCAATTTTGGAACCGCTAGAAGTGCTCCAGGATGCGTGAAATCGTTCACATTCAAGCCGGCCAATGTGGCAACCAGATAGGAGCCAAGTTCT---------------------------------------GGGCGTATTGCGGAGACAGCGATTTGCAGCTGGAGCGGATCAACGTGTACTACAACGAG-----CGGAGGAAAATACGTCCCACGTGCCGTGCTGGTCGATTTGGAACCTGGCACTATGGA--------GAGCGGGACCGTTTGGACAGCTGTTCCGGCCGGATAATTTTGTGTTCGGTCAATCTGGCGCCGGCAACAATTGGGC	GGAACCATTCTGCTTCCATCTTCAAGCATCGGAAGAAGCATATTTTGAAGCCCAATTTTGGAACCGCTAGAAGTGCTCCAGGATGCGTGAAATCGTTCACATTCAAGCCGGCCAATGTGGCAACCAGATAGGAGCCAAGTTCTGGGAGGTAATATCCGACGAGCACGGAATCGATGCCACCGGGGCGTATTGCGGAGACAGCGATTTGCAGCTGGAGCGGATCAACGTGTACTACAACGAGGCTACCGGAGGAAAATACGTCCCACGTGCCGTGCTGGTCGATTTGGAACCTGGCACTATGGATTCGGTCCGAGCGGGACCGTTTGGACAGCTGTTCCGGCCGGATAATTTTGTGTTCGGTCAATCTGGCGCCGGCAACAATTGGGC
GGAACCATTCTGCTTCCATCTTCAAGCATCGGAAGAAGCATATTTTGAAGCCCAATTTTGGAACCGCTAGAAGTGCTCCAGGATGCGTGAAATCGTTCACATTCAAGCCGGCCAATGTGGCAACCAGATAGGAGCCAAGTTCTAgccaaGGAGGTAATATCCGACGAGCACGGAATCGAT--------GGCGTATTGCGGAGACAGCGATTTGCAGCTGGAGCGGATCAACGTGTACTACAACGAGGCTAAtacggaagaaataCGGAGGAAAATACGTCCCACGTGCCGTGCTGGTCGATTTGGAACCTGGCACTATGGATTCGGT----------CCGTTTGGACAGCTGTTCCGGCCGGATAATTTTGTGTTCGGTCAATCTGGCGCCGGCAACAA…	12	37	Insertion and Deletion	0.04	0	GTILLPSSSIGRSIF*	GTILLPSSSIGRSIF*	GGAACCATTCTGCTTCCATCTTCAAGCATCGGAAGAAGCATATTTTGAAGCCCAATTTTGGAACCGCTAGAAGTGCTCCAGGATGCGTGAAATCGTTCACATTCAAGCCGGCCAATGTGGCAACCAGATAGGAGCCAAGTTCTAGCCAAGGAGGTAATATCCGACGAGCACGGAATCGAT--------GGCGTATTGCGGAGACAGCGATTTGCAGCTGGAGCGGATCAACGTGTACTACAACGAGGCTAATACGGAAGAAATACGGAGGAAAATACGTCCCACGTGCCGTGCTGGTCGATTTGGAACCTGGCACTATGGATTCGGT----------CCGTTTGGACAGCTGTTCCGGCCGGATAATTTTGTGTTCGGTCAATCTGGCGCCGGCAACAA…	GGAACCATTCTGCTTCCATCTTCAAGCATCGGAAGAAGCATATTTTGAAGCCCAATTTTGGAACCGCTAGAAGTGCTCCAGGATGCGTGAAATCGTTCACATTCAAGCCGGCCAATGTGGCAACCAGATAGGAGCCAAGTTCTGGGAGGTAATATCCGACGAGCACGGAATCGATGCCACCGGGGCGTATTGCGGAGACAGCGATTTGCAGCTGGAGCGGATCAACGTGTACTACAACGAGGCTACCGGAGGAAAATACGTCCCACGTGCCGTGCTGGTCGATTTGGAACCTGGCACTATGGATTCGGTCCGAGCGGGACCGTTTGGACAGCTGTTCCGGCCGGATAATTTTGTGTTCGGTCAATCTGGCGCCGGCAACAATTGGGC
GGAACCATTCTGCTTCCATCTTCAAGCATCGGAAGAAGCATATTTTGAAGCCCAATTTTGGAACCGCTAGAAGTGCTCCAGGATGCGTGAAATCGTTCACATTCAAGCCGGCCAATGTGGCAACCAGATAGGAGCCAAGTTCTTG--GCTAATATCCGACGAGCACGGAATCGA-----------------------------------------------------TGTACTACAACGAGGCT---GTAGGAAAATACGTCCCACGTGCCGTGCTGGTCGATTTGGAACCTGGCACTATGGATTCGGTCCGAGCGGGACCGTTTGGACAGCTGTTCCGGCCGGATAATTTTGTGTTCGGTCAATCTGGCGCCGGCAACAATTGGGC	12	36	Deletion	0.04	-58	GTILLPSSSIGRSIF*	GTILLPSSSIGRSIF*	GGAACCATTCTGCTTCCATCTTCAAGCATCGGAAGAAGCATATTTTGAAGCCCAATTTTGGAACCGCTAGAAGTGCTCCAGGATGCGTGAAATCGTTCACATTCAAGCCGGCCAATGTGGCAACCAGATAGGAGCCAAGTTCTTG--GCTAATATCCGACGAGCACGGAATCGA-----------------------------------------------------TGTACTACAACGAGGCT---GTAGGAAAATACGTCCCACGTGCCGTGCTGGTCGATTTGGAACCTGGCACTATGGATTCGGTCCGAGCGGGACCGTTTGGACAGCTGTTCCGGCCGGATAATTTTGTGTTCGGTCAATCTGGCGCCGGCAACAATTGGGC	GGAACCATTCTGCTTCCATCTTCAAGCATCGGAAGAAGCATATTTTGAAGCCCAATTTTGGAACCGCTAGAAGTGCTCCAGGATGCGTGAAATCGTTCACATTCAAGCCGGCCAATGTGGCAACCAGATAGGAGCCAAGTTCTGGGAGGTAATATCCGACGAGCACGGAATCGATGCCACCGGGGCGTATTGCGGAGACAGCGATTTGCAGCTGGAGCGGATCAACGTGTACTACAACGAGGCTACCGGAGGAAAATACGTCCCACGTGCCGTGCTGGTCGATTTGGAACCTGGCACTATGGATTCGGTCCGAGCGGGACCGTTTGGACAGCTGTTCCGGCCGGATAATTTTGTGTTCGGTCAATCTGGCGCCGGCAACAATTGGGC
GGAACCATTCTGCTTCCATCTTCAAGCATCGGAAGAAGCATATTTTGAAGCCCAATTTTGGAACCGCTAGAAGTGCTCCAGGATGCGTGAAATCGTTCACATTCAAGCCGGCCAATGTGGCAACCAGATAGGAGCCAAGTTCTtGGGAGGTAATATCCGACGAGCACGGAATCGATGCCACGATGGCGTATTGCGGAGACAGCGATTTGCAGCTGGAGCGGATCAACGTGTAC------------------------TACGTCCCACGTGCCGTGCTGGTCGATTTGGAACCTGGCACTATGGATTCGGT---AGCGGGACCGTTTGGACAGCTGTTCCGGCCGGATAATTTTGTGTTCGGTCAATCTGGCGCCGGCAACAATTGGGC	12	36	Insertion and Deletion	0.04	-26	GTILLPSSSIGRSIF*	GTILLPSSSIGRSIF*	GGAACCATTCTGCTTCCATCTTCAAGCATCGGAAGAAGCATATTTTGAAGCCCAATTTTGGAACCGCTAGAAGTGCTCCAGGATGCGTGAAATCGTTCACATTCAAGCCGGCCAATGTGGCAACCAGATAGGAGCCAAGTTCTTGGGAGGTAATATCCGACGAGCACGGAATCGATGCCACGATGGCGTATTGCGGAGACAGCGATTTGCAGCTGGAGCGGATCAACGTGTAC------------------------TACGTCCCACGTGCCGTGCTGGTCGATTTGGAACCTGGCACTATGGATTCGGT---AGCGGGACCGTTTGGACAGCTGTTCCGGCCGGATAATTTTGTGTTCGGTCAATCTGGCGCCGGCAACAATTGGGC	GGAACCATTCTGCTTCCATCTTCAAGCATCGGAAGAAGCATATTTTGAAGCCCAATTTTGGAACCGCTAGAAGTGCTCCAGGATGCGTGAAATCGTTCACATTCAAGCCGGCCAATGTGGCAACCAGATAGGAGCCAAGTTCTGGGAGGTAATATCCGACGAGCACGGAATCGATGCCACCGGGGCGTATTGCGGAGACAGCGATTTGCAGCTGGAGCGGATCAACGTGTACTACAACGAGGCTACCGGAGGAAAATACGTCCCACGTGCCGTGCTGGTCGATTTGGAACCTGGCACTATGGATTCGGTCCGAGCGGGACCGTTTGGACAGCTGTTCCGGCCGGATAATTTTGTGTTCGGTCAATCTGGCGCCGGCAACAATTGGGC
GGAACCATTCTGCTTCCATCTTCAAGCATCGGAAGAAGCATATTTTGAAGCCCAATTTTGGAACCGCTAGAAGTGCTCCAGGATGCGTGAAATCGTTCACATTCAAGCCGGCCAATGTGGCAACCAGATAGGAGCCAAGTTCTTGGTaatataGGTAATATCCGACGAGCACGGAATCGATGCCACCGGCcaccgGAATA------------CGA--TGCAGCTGGAGCGGATCAACGTGTACTACAACGAGGCTA-----------------------------------------------------------------CGAGCGGGACCGTTTGGACAGCTGTTCCGGCCGGATAATTTTGTGTTCGGTCAATCTGGCGCCGGCAACAATTGGGC	12	35	Insertion and Deletion	0.04	-68	GTILLPSSSIGRSIF*	GTILLPSSSIGRSIF*	GGAACCATTCTGCTTCCATCTTCAAGCATCGGAAGAAGCATATTTTGAAGCCCAATTTTGGAACCGCTAGAAGTGCTCCAGGATGCGTGAAATCGTTCACATTCAAGCCGGCCAATGTGGCAACCAGATAGGAGCCAAGTTCTTGGTAATATAGGTAATATCCGACGAGCACGGAATCGATGCCACCGGCCACCGGAATA------------CGA--TGCAGCTGGAGCGGATCAACGTGTACTACAACGAGGCTA-----------------------------------------------------------------CGAGCGGGACCGTTTGGACAGCTGTTCCGGCCGGATAATTTTGTGTTCGGTCAATCTGGCGCCGGCAACAATTGGGC	GGAACCATTCTGCTTCCATCTTCAAGCATCGGAAGAAGCATATTTTGAAGCCCAATTTTGGAACCGCTAGAAGTGCTCCAGGATGCGTGAAATCGTTCACATTCAAGCCGGCCAATGTGGCAACCAGATAGGAGCCAAGTTCTGGGAGGTAATATCCGACGAGCACGGAATCGATGCCACCGGGGCGTATTGCGGAGACAGCGATTTGCAGCTGGAGCGGATCAACGTGTACTACAACGAGGCTACCGGAGGAAAATACGTCCCACGTGCCGTGCTGGTCGATTTGGAACCTGGCACTATGGATTCGGTCCGAGCGGGACCGTTTGGACAGCTGTTCCGGCCGGATAATTTTGTGTTCGGTCAATCTGGCGCCGGCAACAATTGGGC
GGAACCATTCTGCTTCCATCTTCAAGCATCGGAAGAAGCATATTTTGAAGCCCAATTTTGGAACCGCTAGAAGTGCTCCAGGATGCGTGAAATCGTACTaCAT-----------------------------------CGTACT--------ATAT----------CGTAATC----------GGGCGTATTGCGGAGACAGCGATTTGCAGCTGGAGCGGATCAACGTGTACTACAAC----------GAGGAAAATACGTCCCACGTGCCGTGCTGGTCGATTTGGAACCTGGCACTATGGATTCGGTCCGAGCGGGACCGTTTGGACAGCTGTTCCGGCCGGATAATTTTGTGTTCGGTCAATCTGGCGCCGGCAACAATTGGGC	11	35	Insertion and Deletion	0.04	-72	GTILLPSSSIGRSIF*	GTILLPSSSIGRSIF*	GGAACCATTCTGCTTCCATCTTCAAGCATCGGAAGAAGCATATTTTGAAGCCCAATTTTGGAACCGCTAGAAGTGCTCCAGGATGCGTGAAATCGTACTACAT-----------------------------------CGTACT--------ATAT----------CGTAATC----------GGGCGTATTGCGGAGACAGCGATTTGCAGCTGGAGCGGATCAACGTGTACTACAAC----------GAGGAAAATACGTCCCACGTGCCGTGCTGGTCGATTTGGAACCTGGCACTATGGATTCGGTCCGAGCGGGACCGTTTGGACAGCTGTTCCGGCCGGATAATTTTGTGTTCGGTCAATCTGGCGCCGGCAACAATTGGGC	GGAACCATTCTGCTTCCATCTTCAAGCATCGGAAGAAGCATATTTTGAAGCCCAATTTTGGAACCGCTAGAAGTGCTCCAGGATGCGTGAAATCGTTCACATTCAAGCCGGCCAATGTGGCAACCAGATAGGAGCCAAGTTCTGGGAGGTAATATCCGACGAGCACGGAATCGATGCCACCGGGGCGTATTGCGGAGACAGCGATTTGCAGCTGGAGCGGATCAACGTGTACTACAACGAGGCTACCGGAGGAAAATACGTCCCACGTGCCGTGCTGGTCGATTTGGAACCTGGCACTATGGATTCGGTCCGAGCGGGACCGTTTGGACAGCTGTTCCGGCCGGATAATTTTGTGTTCGGTCAATCTGGCGCCGGCAACAATTGGGC
GGAACCATTCTGCTTCCATCTTCAAGCATCGGAAGAAGCATATTTTGAAGCCCAATTTTGGAACCGCTAGAAGTGCTCCAGGATGCGTGAAATCGTTCACATTCAA--------------------------------------GGAGGTAATATCCGACGAGCACGGAATCGATGCCACC--GGCGTATTGCGGAGACAGCGATTTGCAGCTGGAGCGGATCAACGTGTACT-------------CGGAGGAAAATACGTCCCACGTGCCGTGCTGGTCGATTTGGAACCTGGCACTATGGATTCGGTCCGAGCGGGACCGTTTGGACAGCTGTTCCGGCCGGATAATTTTGTGTTCGGTCAATCTGGCGCCGGCAACAATTGGGC	11	36	Deletion	0.04	-53	GTILLPSSSIGRSIF*	GTILLPSSSIGRSIF*	GGAACCATTCTGCTTCCATCTTCAAGCATCGGAAGAAGCATATTTTGAAGCCCAATTTTGGAACCGCTAGAAGTGCTCCAGGATGCGTGAAATCGTTCACATTCAA--------------------------------------GGAGGTAATATCCGACGAGCACGGAATCGATGCCACC--GGCGTATTGCGGAGACAGCGATTTGCAGCTGGAGCGGATCAACGTGTACT-------------CGGAGGAAAATACGTCCCACGTGCCGTGCTGGTCGATTTGGAACCTGGCACTATGGATTCGGTCCGAGCGGGACCGTTTGGACAGCTGTTCCGGCCGGATAATTTTGTGTTCGGTCAATCTGGCGCCGGCAACAATTGGGC	GGAACCATTCTGCTTCCATCTTCAAGCATCGGAAGAAGCATATTTTGAAGCCCAATTTTGGAACCGCTAGAAGTGCTCCAGGATGCGTGAAATCGTTCACATTCAAGCCGGCCAATGTGGCAACCAGATAGGAGCCAAGTTCTGGGAGGTAATATCCGACGAGCACGGAATCGATGCCACCGGGGCGTATTGCGGAGACAGCGATTTGCAGCTGGAGCGGATCAACGTGTACTACAACGAGGCTACCGGAGGAAAATACGTCCCACGTGCCGTGCTGGTCGATTTGGAACCTGGCACTATGGATTCGGTCCGAGCGGGACCGTTTGGACAGCTGTTCCGGCCGGATAATTTTGTGTTCGGTCAATCTGGCGCCGGCAACAATTGGGC
GGAACCATTCTGCTTCCATCTTCAAGCATCGGAAGAAGCATATTTTGAAGCCCAATTTTGGAACCGCTAGAAGTGCTCCAGGATGCGTGAAATCGTTCACATTCAAGCCGGCCAATGT--------------------------GGAGGTAATATCCGACGAGCACGGAATCGATGCCACCGggggGGGCGTATTGCGGAGACAGCGATTTGCAGCTGGAGCGGATCAACGTGTACTACAA---------CGGAGGAAAATACGTCCCACGTGCCGTGCTGGTCGATTTGGAACCTG------------------GAGCGGGACCGTTTGGACAGCTGTTCCGGCCGGATAATTTTGTGTTCGGTCAATCTGGCGCCGGCAACAATTGGGC	11	36	Insertion and Deletion	0.04	-49	GTILLPSSSIGRSIF*	GTILLPSSSIGRSIF*	GGAACCATTCTGCTTCCATCTTCAAGCATCGGAAGAAGCATATTTTGAAGCCCAATTTTGGAACCGCTAGAAGTGCTCCAGGATGCGTGAAATCGTTCACATTCAAGCCGGCCAATGT--------------------------GGAGGTAATATCCGACGAGCACGGAATCGATGCCACCGGGGGGGGCGTATTGCGGAGACAGCGATTTGCAGCTGGAGCGGATCAACGTGTACTACAA---------CGGAGGAAAATACGTCCCACGTGCCGTGCTGGTCGATTTGGAACCTG------------------GAGCGGGACCGTTTGGACAGCTGTTCCGGCCGGATAATTTTGTGTTCGGTCAATCTGGCGCCGGCAACAATTGGGC	GGAACCATTCTGCTTCCATCTTCAAGCATCGGAAGAAGCATATTTTGAAGCCCAATTTTGGAACCGCTAGAAGTGCTCCAGGATGCGTGAAATCGTTCACATTCAAGCCGGCCAATGTGGCAACCAGATAGGAGCCAAGTTCTGGGAGGTAATATCCGACGAGCACGGAATCGATGCCACCGGGGCGTATTGCGGAGACAGCGATTTGCAGCTGGAGCGGATCAACGTGTACTACAACGAGGCTACCGGAGGAAAATACGTCCCACGTGCCGTGCTGGTCGATTTGGAACCTGGCACTATGGATTCGGTCCGAGCGGGACCGTTTGGACAGCTGTTCCGGCCGGATAATTTTGTGTTCGGTCAATCTGGCGCCGGCAACAATTGGGC
GGAACCATTCTGCTTCCATCTTCAAGCATCGGAAGAAGCATATTTTGAAGCCCAATTTTGGAACCGCTAGAAGTGCTCCAGGATGCGTGAAATCGTTCACATTCAAGCCGGCCAATGTGGCAACCAGATA----------------------------------------------------GGGCGTATTGCGGAGACAGCGATTTGCAGCTGGAGCGGATCAACGTGTACTACAACGAGG---CCGGAGGAAAATACGTCCCACGTGCCGTGCTGGTCGATTTGGAACCTGGCACTATGGATTCGGTCCGAGCGGGACCGTTTGGACAGCTGTTCCGGCCGGATAATTTTGTGTTCGGTCAATCTGGCGCCGGCAACAATTGGGC	11	36	Deletion	0.04	-55	GTILLPSSSIGRSIF*	GTILLPSSSIGRSIF*	GGAACCATTCTGCTTCCATCTTCAAGCATCGGAAGAAGCATATTTTGAAGCCCAATTTTGGAACCGCTAGAAGTGCTCCAGGATGCGTGAAATCGTTCACATTCAAGCCGGCCAATGTGGCAACCAGATA----------------------------------------------------GGGCGTATTGCGGAGACAGCGATTTGCAGCTGGAGCGGATCAACGTGTACTACAACGAGG---CCGGAGGAAAATACGTCCCACGTGCCGTGCTGGTCGATTTGGAACCTGGCACTATGGATTCGGTCCGAGCGGGACCGTTTGGACAGCTGTTCCGGCCGGATAATTTTGTGTTCGGTCAATCTGGCGCCGGCAACAATTGGGC	GGAACCATTCTGCTTCCATCTTCAAGCATCGGAAGAAGCATATTTTGAAGCCCAATTTTGGAACCGCTAGAAGTGCTCCAGGATGCGTGAAATCGTTCACATTCAAGCCGGCCAATGTGGCAACCAGATAGGAGCCAAGTTCTGGGAGGTAATATCCGACGAGCACGGAATCGATGCCACCGGGGCGTATTGCGGAGACAGCGATTTGCAGCTGGAGCGGATCAACGTGTACTACAACGAGGCTACCGGAGGAAAATACGTCCCACGTGCCGTGCTGGTCGATTTGGAACCTGGCACTATGGATTCGGTCCGAGCGGGACCGTTTGGACAGCTGTTCCGGCCGGATAATTTTGTGTTCGGTCAATCTGGCGCCGGCAACAATTGGGC
GGAACCATTCTGCTTCCATCTTCAAGCATCGGAAGAAGCATATTTTGAAGCCCAATTTTGGAACCGCTAGAAGTGCTCCAGGATGCGTGAAATCGTTCACATTCAAGCCGGCCAATGTGGCAACCAGATA-------------GGGAGGTAATATCCGACGAGCACGGAATCGATGCCACC-GGGCGTATTGCGGAGACAGCGATTTGCAGCTGGAGCGGATCAACGTGTACTACAACG-----ACCGGAGGAAAATACGTCCCACGTGCCGTGCTGGTCGATTTGGAACCTGGCACTATGGA-----AACGAGCGGGACCGTTTGGACAGCTGTTCCGGCCGGATAATTTTGTGTTCGGTCAATCTGGCGCCGGCAACAATTGGGC	11	37	Deletion	0.04	-24	GTILLPSSSIGRSIF*	GTILLPSSSIGRSIF*	GGAACCATTCTGCTTCCATCTTCAAGCATCGGAAGAAGCATATTTTGAAGCCCAATTTTGGAACCGCTAGAAGTGCTCCAGGATGCGTGAAATCGTTCACATTCAAGCCGGCCAATGTGGCAACCAGATA-------------GGGAGGTAATATCCGACGAGCACGGAATCGATGCCACC-GGGCGTATTGCGGAGACAGCGATTTGCAGCTGGAGCGGATCAACGTGTACTACAACG-----ACCGGAGGAAAATACGTCCCACGTGCCGTGCTGGTCGATTTGGAACCTGGCACTATGGA-----AACGAGCGGGACCGTTTGGACAGCTGTTCCGGCCGGATAATTTTGTGTTCGGTCAATCTGGCGCCGGCAACAATTGGGC	GGAACCATTCTGCTTCCATCTTCAAGCATCGGAAGAAGCATATTTTGAAGCCCAATTTTGGAACCGCTAGAAGTGCTCCAGGATGCGTGAAATCGTTCACATTCAAGCCGGCCAATGTGGCAACCAGATAGGAGCCAAGTTCTGGGAGGTAATATCCGACGAGCACGGAATCGATGCCACCGGGGCGTATTGCGGAGACAGCGATTTGCAGCTGGAGCGGATCAACGTGTACTACAACGAGGCTACCGGAGGAAAATACGTCCCACGTGCCGTGCTGGTCGATTTGGAACCTGGCACTATGGATTCGGTCCGAGCGGGACCGTTTGGACAGCTGTTCCGGCCGGATAATTTTGTGTTCGGTCAATCTGGCGCCGGCAACAATTGGGC
GGAACCATTCTGCTTCCATCTTCAAGCATCGGAAGAAGCATATTTTGAAGCCCAATTTTGGAACCGCTAGAAGTGCTCCAGGATGCGTGAAATCGTTCACATTCAAGCCGGCCAATGTGGCAACCAGATAGGA--------------------------------------------------GGCGTATTGCGGAGACAGCGATTTGCAGCTGGAGCGGATCAACGTGTACTACAACGAGGCT--CGGAGGAAAATACGTCCCACGTGCCGTGCTGGTCGATTTGGAACCTGGCACTATGGATTCGGTCCGAGCGGGACCGTTTGGACAGCTGTTCCGGCCGGATAATTTTGTGTTCGGTCAATCTGGCGCCGGCAACAATTGGGC	11	36	Deletion	0.04	-52	GTILLPSSSIGRSIF*	GTILLPSSSIGRSIF*	GGAACCATTCTGCTTCCATCTTCAAGCATCGGAAGAAGCATATTTTGAAGCCCAATTTTGGAACCGCTAGAAGTGCTCCAGGATGCGTGAAATCGTTCACATTCAAGCCGGCCAATGTGGCAACCAGATAGGA--------------------------------------------------GGCGTATTGCGGAGACAGCGATTTGCAGCTGGAGCGGATCAACGTGTACTACAACGAGGCT--CGGAGGAAAATACGTCCCACGTGCCGTGCTGGTCGATTTGGAACCTGGCACTATGGATTCGGTCCGAGCGGGACCGTTTGGACAGCTGTTCCGGCCGGATAATTTTGTGTTCGGTCAATCTGGCGCCGGCAACAATTGGGC	GGAACCATTCTGCTTCCATCTTCAAGCATCGGAAGAAGCATATTTTGAAGCCCAATTTTGGAACCGCTAGAAGTGCTCCAGGATGCGTGAAATCGTTCACATTCAAGCCGGCCAATGTGGCAACCAGATAGGAGCCAAGTTCTGGGAGGTAATATCCGACGAGCACGGAATCGATGCCACCGGGGCGTATTGCGGAGACAGCGATTTGCAGCTGGAGCGGATCAACGTGTACTACAACGAGGCTACCGGAGGAAAATACGTCCCACGTGCCGTGCTGGTCGATTTGGAACCTGGCACTATGGATTCGGTCCGAGCGGGACCGTTTGGACAGCTGTTCCGGCCGGATAATTTTGTGTTCGGTCAATCTGGCGCCGGCAACAATTGGGC
GGAACCATTCTGCTTCCATCTTCAAGCATCGGAAGAAGCATATTTTGAAGCCCAATTTTGGAACCGCTAGAAGTGCTCCAGGATGCGTGAAATCGTTCACATTCAAGCCGGCCAATGTGGCAACCAGATAGGAG-CAAGTAAT-GCCGGTAATATCCGACGAGCACGGAATCGATGCC----GTattgatgGCGTATTGCGGAGACAGCGATTTGCAGCTGGAGCGGATCAAC-------------------CCGGAGGAAAATACGTCCCACGTGCCGTGCTGGTCGATTTGGAACCTGGCACTATGGATTCGGTCCGAGCGGGACCGTTTGGACAGCTGTTCCGGCCGGATAATTTTGTGTTCGGTCAATCTGGCGCCGGCAACAATTGGGC	11	35	Insertion and Deletion	0.04	-18	GTILLPSSSIGRSIF*	GTILLPSSSIGRSIF*	GGAACCATTCTGCTTCCATCTTCAAGCATCGGAAGAAGCATATTTTGAAGCCCAATTTTGGAACCGCTAGAAGTGCTCCAGGATGCGTGAAATCGTTCACATTCAAGCCGGCCAATGTGGCAACCAGATAGGAG-CAAGTAAT-GCCGGTAATATCCGACGAGCACGGAATCGATGCC----GTATTGATGGCGTATTGCGGAGACAGCGATTTGCAGCTGGAGCGGATCAAC-------------------CCGGAGGAAAATACGTCCCACGTGCCGTGCTGGTCGATTTGGAACCTGGCACTATGGATTCGGTCCGAGCGGGACCGTTTGGACAGCTGTTCCGGCCGGATAATTTTGTGTTCGGTCAATCTGGCGCCGGCAACAATTGGGC	GGAACCATTCTGCTTCCATCTTCAAGCATCGGAAGAAGCATATTTTGAAGCCCAATTTTGGAACCGCTAGAAGTGCTCCAGGATGCGTGAAATCGTTCACATTCAAGCCGGCCAATGTGGCAACCAGATAGGAGCCAAGTTCTGGGAGGTAATATCCGACGAGCACGGAATCGATGCCACCGGGGCGTATTGCGGAGACAGCGATTTGCAGCTGGAGCGGATCAACGTGTACTACAACGAGGCTACCGGAGGAAAATACGTCCCACGTGCCGTGCTGGTCGATTTGGAACCTGGCACTATGGATTCGGTCCGAGCGGGACCGTTTGGACAGCTGTTCCGGCCGGATAATTTTGTGTTCGGTCAATCTGGCGCCGGCAACAATTGGGC
GGAACCATTCTGCTTCCATCTTCAAGCATCGGAAGAAGCATATTTTGAAGCCCAATTTTGGAACCGCTAGAAGTGCTCCAGGATGCGTGAAATCGTTCACATTCAAGCCGGCCAATGTGGCAACCAGATAGGAGC-----------------------------------------------GGGCGTATTGCGGAGACAGCGATTTGCAGCTGGAGCGGATCAACGTGTACTACAACGAGGCTA-------AAAATACGTCCCACGTGCCGTGCTGGTCGATTTGGAACCTGGCACTATG----------GAGCGGGACCGTTTGGACAGCTGTTCCGGCCGGATAATTTTGTGTTCGGTCAATCTGGCGCCGGCAACAATTGGGC	11	36	Deletion	0.04	-64	GTILLPSSSIGRSIF*	GTILLPSSSIGRSIF*	GGAACCATTCTGCTTCCATCTTCAAGCATCGGAAGAAGCATATTTTGAAGCCCAATTTTGGAACCGCTAGAAGTGCTCCAGGATGCGTGAAATCGTTCACATTCAAGCCGGCCAATGTGGCAACCAGATAGGAGC-----------------------------------------------GGGCGTATTGCGGAGACAGCGATTTGCAGCTGGAGCGGATCAACGTGTACTACAACGAGGCTA-------AAAATACGTCCCACGTGCCGTGCTGGTCGATTTGGAACCTGGCACTATG----------GAGCGGGACCGTTTGGACAGCTGTTCCGGCCGGATAATTTTGTGTTCGGTCAATCTGGCGCCGGCAACAATTGGGC	GGAACCATTCTGCTTCCATCTTCAAGCATCGGAAGAAGCATATTTTGAAGCCCAATTTTGGAACCGCTAGAAGTGCTCCAGGATGCGTGAAATCGTTCACATTCAAGCCGGCCAATGTGGCAACCAGATAGGAGCCAAGTTCTGGGAGGTAATATCCGACGAGCACGGAATCGATGCCACCGGGGCGTATTGCGGAGACAGCGATTTGCAGCTGGAGCGGATCAACGTGTACTACAACGAGGCTACCGGAGGAAAATACGTCCCACGTGCCGTGCTGGTCGATTTGGAACCTGGCACTATGGATTCGGTCCGAGCGGGACCGTTTGGACAGCTGTTCCGGCCGGATAATTTTGTGTTCGGTCAATCTGGCGCCGGCAACAATTGGGC
GGAACCATTCTGCTTCCATCTTCAAGCATCGGAAGAAGCATATTTTGAAGCCCAATTTTGGAACCGCTAGAAGTGCTCCAGGATGCGTGAAATCGTTCACATTCAAGCCGGCCAATGTGGCAACCAGATAGGAGCAacCAG------------ATA----------------------------GGGCGTATTGCGGAGACAGCGATTTGCAGCTGGAGCGGATCAACGTGTACTACAACGAGGCTAAataAGGAGGAAAATACGTCCCACGTGCCGTGCTGGTCGATTTGGAACCTGG---------------CCGAGCGGGACCGTTTGGACAGCTGTTCCGGCCGGATAATTTTGTGTTCGGTCAATCTGGCGCCGGCAACAATTGGGC	11	36	Insertion and Deletion	0.04	-50	GTILLPSSSIGRSIF*	GTILLPSSSIGRSIF*	GGAACCATTCTGCTTCCATCTTCAAGCATCGGAAGAAGCATATTTTGAAGCCCAATTTTGGAACCGCTAGAAGTGCTCCAGGATGCGTGAAATCGTTCACATTCAAGCCGGCCAATGTGGCAACCAGATAGGAGCAACCAG------------ATA----------------------------GGGCGTATTGCGGAGACAGCGATTTGCAGCTGGAGCGGATCAACGTGTACTACAACGAGGCTAAATAAGGAGGAAAATACGTCCCACGTGCCGTGCTGGTCGATTTGGAACCTGG---------------CCGAGCGGGACCGTTTGGACAGCTGTTCCGGCCGGATAATTTTGTGTTCGGTCAATCTGGCGCCGGCAACAATTGGGC	GGAACCATTCTGCTTCCATCTTCAAGCATCGGAAGAAGCATATTTTGAAGCCCAATTTTGGAACCGCTAGAAGTGCTCCAGGATGCGTGAAATCGTTCACATTCAAGCCGGCCAATGTGGCAACCAGATAGGAGCCAAGTTCTGGGAGGTAATATCCGACGAGCACGGAATCGATGCCACCGGGGCGTATTGCGGAGACAGCGATTTGCAGCTGGAGCGGATCAACGTGTACTACAACGAGGCTACCGGAGGAAAATACGTCCCACGTGCCGTGCTGGTCGATTTGGAACCTGGCACTATGGATTCGGTCCGAGCGGGACCGTTTGGACAGCTGTTCCGGCCGGATAATTTTGTGTTCGGTCAATCTGGCGCCGGCAACAATTGGGC
GGAACCATTCTGCTTCCATCTTCAAGCATCGGAAGAAGCATATTTTGAAGCCCAATTTTGGAACCGCTAGAAGTGCTCCAGGATGCGTGAAATCGTTCACATTCAAGCCGGCCAATGTGGCAACCAGATAGGAGCC-----------------------------CGTATT-------------GCGTATTGCGGAGACAGCGATTTGCAGCTGGAGCGGATCAACGTGTACTACAACGAGG----CGGAGGAAAATACGTCCCACGTGCCGTGCTGGTCGATTTGGAACCTGGCACTAT----------------GGACCGTTTGGACAGCTGTTCCGGCCGGATAATTTTGTGTTCGGTCAATCTGGCGCCGGCAACAATTGGGC	11	36	Deletion	0.04	-62	GTILLPSSSIGRSIF*	GTILLPSSSIGRSIF*	GGAACCATTCTGCTTCCATCTTCAAGCATCGGAAGAAGCATATTTTGAAGCCCAATTTTGGAACCGCTAGAAGTGCTCCAGGATGCGTGAAATCGTTCACATTCAAGCCGGCCAATGTGGCAACCAGATAGGAGCC-----------------------------CGTATT-------------GCGTATTGCGGAGACAGCGATTTGCAGCTGGAGCGGATCAACGTGTACTACAACGAGG----CGGAGGAAAATACGTCCCACGTGCCGTGCTGGTCGATTTGGAACCTGGCACTAT----------------GGACCGTTTGGACAGCTGTTCCGGCCGGATAATTTTGTGTTCGGTCAATCTGGCGCCGGCAACAATTGGGC	GGAACCATTCTGCTTCCATCTTCAAGCATCGGAAGAAGCATATTTTGAAGCCCAATTTTGGAACCGCTAGAAGTGCTCCAGGATGCGTGAAATCGTTCACATTCAAGCCGGCCAATGTGGCAACCAGATAGGAGCCAAGTTCTGGGAGGTAATATCCGACGAGCACGGAATCGATGCCACCGGGGCGTATTGCGGAGACAGCGATTTGCAGCTGGAGCGGATCAACGTGTACTACAACGAGGCTACCGGAGGAAAATACGTCCCACGTGCCGTGCTGGTCGATTTGGAACCTGGCACTATGGATTCGGTCCGAGCGGGACCGTTTGGACAGCTGTTCCGGCCGGATAATTTTGTGTTCGGTCAATCTGGCGCCGGCAACAATTGGGC
GGAACCATTCTGCTTCCATCTTCAAGCATCGGAAGAAGCATATTTTGAAGCCCAATTTTGGAACCGCTAGAAGTGCTCCAGGATGCGTGAAATCGTTCACATTCAAGCCGGCCAATGTGGCAACCAGATAGGAGCCA---------AGGTAATATCCGACGAGCACGGAATCGAT--------GGCGTATTGCGGAGACAGCGATTTGCAGCTGGAGCGGATCAACGTGTACTACAACGAGGCT--------------CGTCCCACGTGCCGTGCTGGTCGATTTGGAACCTGGCACTATGGATTCGGTCCGAGCGGGACCGTTTGGACAGCTGTTCCGGCCGGATAATTTTGTGTTCGGTCAATCTGGCGCCGGCAACAATTGGGC	11	36	Deletion	0.04	-31	GTILLPSSSIGRSIF*	GTILLPSSSIGRSIF*	GGAACCATTCTGCTTCCATCTTCAAGCATCGGAAGAAGCATATTTTGAAGCCCAATTTTGGAACCGCTAGAAGTGCTCCAGGATGCGTGAAATCGTTCACATTCAAGCCGGCCAATGTGGCAACCAGATAGGAGCCA---------AGGTAATATCCGACGAGCACGGAATCGAT--------GGCGTATTGCGGAGACAGCGATTTGCAGCTGGAGCGGATCAACGTGTACTACAACGAGGCT--------------CGTCCCACGTGCCGTGCTGGTCGATTTGGAACCTGGCACTATGGATTCGGTCCGAGCGGGACCGTTTGGACAGCTGTTCCGGCCGGATAATTTTGTGTTCGGTCAATCTGGCGCCGGCAACAATTGGGC	GGAACCATTCTGCTTCCATCTTCAAGCATCGGAAGAAGCATATTTTGAAGCCCAATTTTGGAACCGCTAGAAGTGCTCCAGGATGCGTGAAATCGTTCACATTCAAGCCGGCCAATGTGGCAACCAGATAGGAGCCAAGTTCTGGGAGGTAATATCCGACGAGCACGGAATCGATGCCACCGGGGCGTATTGCGGAGACAGCGATTTGCAGCTGGAGCGGATCAACGTGTACTACAACGAGGCTACCGGAGGAAAATACGTCCCACGTGCCGTGCTGGTCGATTTGGAACCTGGCACTATGGATTCGGTCCGAGCGGGACCGTTTGGACAGCTGTTCCGGCCGGATAATTTTGTGTTCGGTCAATCTGGCGCCGGCAACAATTGGGC
GGAACCATTCTGCTTCCATCTTCAAGCATCGGAAGAAGCATATTTTGAAGCCCAATTTTGGAACCGCTAGAAGTGCTCCAGGATGCGTGAAATCGTTCACATTCAAGCCGGCCAATGTGGCAACCAGATAGGAGCCA------GGGAGGTAATATCCGACGAGCACGGAATCGATGCC-----------------------------------------------------------------------AGGAAAATACGTCCCACGTGCCGTGCTGGTCGATTTGGAACCTGGCACTATGGATTCGGT----------CCGTTTGGACAGCTGTTCCGGCCGGATAATTTTGTGTTCGGTCAATCTGGCGCCGGCAACAATTGGGC	11	35	Deletion	0.04	-87	GTILLPSSSIGRSIF*	GTILLPSSSIGRSIF*	GGAACCATTCTGCTTCCATCTTCAAGCATCGGAAGAAGCATATTTTGAAGCCCAATTTTGGAACCGCTAGAAGTGCTCCAGGATGCGTGAAATCGTTCACATTCAAGCCGGCCAATGTGGCAACCAGATAGGAGCCA------GGGAGGTAATATCCGACGAGCACGGAATCGATGCC-----------------------------------------------------------------------AGGAAAATACGTCCCACGTGCCGTGCTGGTCGATTTGGAACCTGGCACTATGGATTCGGT----------CCGTTTGGACAGCTGTTCCGGCCGGATAATTTTGTGTTCGGTCAATCTGGCGCCGGCAACAATTGGGC	GGAACCATTCTGCTTCCATCTTCAAGCATCGGAAGAAGCATATTTTGAAGCCCAATTTTGGAACCGCTAGAAGTGCTCCAGGATGCGTGAAATCGTTCACATTCAAGCCGGCCAATGTGGCAACCAGATAGGAGCCAAGTTCTGGGAGGTAATATCCGACGAGCACGGAATCGATGCCACCGGGGCGTATTGCGGAGACAGCGATTTGCAGCTGGAGCGGATCAACGTGTACTACAACGAGGCTACCGGAGGAAAATACGTCCCACGTGCCGTGCTGGTCGATTTGGAACCTGGCACTATGGATTCGGTCCGAGCGGGACCGTTTGGACAGCTGTTCCGGCCGGATAATTTTGTGTTCGGTCAATCTGGCGCCGGCAACAATTGGGC
GGAACCATTCTGCTTCCATCTTCAAGCATCGGAAGAAGCATATTTTGAAGCCCAATTTTGGAACCGCTAGAAGTGCTCCAGGATGCGTGAAATCGTTCACATTCAAGCCGGCCAATGTGGCAACCAGATAGGAGCCA--TT-------------------------------------------GCGTATTGCGGAGACAGCGATTTGCAGCTGGAGCGGATCAACGTGTACTACAA---------CGGAGGAAAATACGTCCCACGTGCCGTGCTGGTCGATTTGGAACCTGGCACTATGGATTCGGTC--AGCGGGACCGTTTGGACAGCTGTTCCGGCCGGATAATTTTGTGTTCGGTCAATCTGGCGCCGGCAACAATTGGGC	11	36	Deletion	0.04	-56	GTILLPSSSIGRSIF*	GTILLPSSSIGRSIF*	GGAACCATTCTGCTTCCATCTTCAAGCATCGGAAGAAGCATATTTTGAAGCCCAATTTTGGAACCGCTAGAAGTGCTCCAGGATGCGTGAAATCGTTCACATTCAAGCCGGCCAATGTGGCAACCAGATAGGAGCCA--TT-------------------------------------------GCGTATTGCGGAGACAGCGATTTGCAGCTGGAGCGGATCAACGTGTACTACAA---------CGGAGGAAAATACGTCCCACGTGCCGTGCTGGTCGATTTGGAACCTGGCACTATGGATTCGGTC--AGCGGGACCGTTTGGACAGCTGTTCCGGCCGGATAATTTTGTGTTCGGTCAATCTGGCGCCGGCAACAATTGGGC	GGAACCATTCTGCTTCCATCTTCAAGCATCGGAAGAAGCATATTTTGAAGCCCAATTTTGGAACCGCTAGAAGTGCTCCAGGATGCGTGAAATCGTTCACATTCAAGCCGGCCAATGTGGCAACCAGATAGGAGCCAAGTTCTGGGAGGTAATATCCGACGAGCACGGAATCGATGCCACCGGGGCGTATTGCGGAGACAGCGATTTGCAGCTGGAGCGGATCAACGTGTACTACAACGAGGCTACCGGAGGAAAATACGTCCCACGTGCCGTGCTGGTCGATTTGGAACCTGGCACTATGGATTCGGTCCGAGCGGGACCGTTTGGACAGCTGTTCCGGCCGGATAATTTTGTGTTCGGTCAATCTGGCGCCGGCAACAATTGGGC
GGAACCATTCTGCTTCCATCTTCAAGCATCGGAAGAAGCATATTTTGAAGCCCAATTTTGGAACCGCTAGAAGTGCTCCAGGATGCGTGAAATCGTTCACATTCAAGCCGGCCAATGTGGCAACCAGATAGGAGCCAA----------------------------------------------GCGTATTGCGGAGACAGCGATTTGCAGCTGGAGCGGATCAACGTGTA-----------CTACCGGAGGAAAATACGTCCCACGTGCCGTGCTGGTCGATTTGGAACCTGGCACTATGGATTCGGTCCGAGCGGGACCGTTTGGACAGCTGTTCCGGCCGGATAATTTTGTGTTCGGTCAATCTGGCGCCGGCAACAATTGGGC	11	37	Deletion	0.04	-57	GTILLPSSSIGRSIF*	GTILLPSSSIGRSIF*	GGAACCATTCTGCTTCCATCTTCAAGCATCGGAAGAAGCATATTTTGAAGCCCAATTTTGGAACCGCTAGAAGTGCTCCAGGATGCGTGAAATCGTTCACATTCAAGCCGGCCAATGTGGCAACCAGATAGGAGCCAA----------------------------------------------GCGTATTGCGGAGACAGCGATTTGCAGCTGGAGCGGATCAACGTGTA-----------CTACCGGAGGAAAATACGTCCCACGTGCCGTGCTGGTCGATTTGGAACCTGGCACTATGGATTCGGTCCGAGCGGGACCGTTTGGACAGCTGTTCCGGCCGGATAATTTTGTGTTCGGTCAATCTGGCGCCGGCAACAATTGGGC	GGAACCATTCTGCTTCCATCTTCAAGCATCGGAAGAAGCATATTTTGAAGCCCAATTTTGGAACCGCTAGAAGTGCTCCAGGATGCGTGAAATCGTTCACATTCAAGCCGGCCAATGTGGCAACCAGATAGGAGCCAAGTTCTGGGAGGTAATATCCGACGAGCACGGAATCGATGCCACCGGGGCGTATTGCGGAGACAGCGATTTGCAGCTGGAGCGGATCAACGTGTACTACAACGAGGCTACCGGAGGAAAATACGTCCCACGTGCCGTGCTGGTCGATTTGGAACCTGGCACTATGGATTCGGTCCGAGCGGGACCGTTTGGACAGCTGTTCCGGCCGGATAATTTTGTGTTCGGTCAATCTGGCGCCGGCAACAATTGGGC
GGAACCATTCTGCTTCCATCTTCAAGCATCGGAAGAAGCATATTTTGAAGCCCAATTTTGGAACCGCTAGAAGTGCTCCAGGATGCGTGAAATCGTTCACATTCAAGCCGGCCAATGTGGCAACCAGATAGGAGCCAA---------------------------------------------GGCGTATTGCGGAGACAGCGATTTGCAGCTGGAGCGGATCAACGTGTACTACAACGAGGC--ACGGAGGAAAATACGTCCCACGTGCCGTGCTGGTCGATTTGGAACCTGGCACTATGGATTCGGTCCGAGCGGGACCGTTTGGACAGCTGTTCCGGCCGGATAATTTTGTGTTCGGTCAATCTGGCGCCGGCAACAATTGGGC	11	36	Deletion	0.04	-47	GTILLPSSSIGRSIF*	GTILLPSSSIGRSIF*	GGAACCATTCTGCTTCCATCTTCAAGCATCGGAAGAAGCATATTTTGAAGCCCAATTTTGGAACCGCTAGAAGTGCTCCAGGATGCGTGAAATCGTTCACATTCAAGCCGGCCAATGTGGCAACCAGATAGGAGCCAA---------------------------------------------GGCGTATTGCGGAGACAGCGATTTGCAGCTGGAGCGGATCAACGTGTACTACAACGAGGC--ACGGAGGAAAATACGTCCCACGTGCCGTGCTGGTCGATTTGGAACCTGGCACTATGGATTCGGTCCGAGCGGGACCGTTTGGACAGCTGTTCCGGCCGGATAATTTTGTGTTCGGTCAATCTGGCGCCGGCAACAATTGGGC	GGAACCATTCTGCTTCCATCTTCAAGCATCGGAAGAAGCATATTTTGAAGCCCAATTTTGGAACCGCTAGAAGTGCTCCAGGATGCGTGAAATCGTTCACATTCAAGCCGGCCAATGTGGCAACCAGATAGGAGCCAAGTTCTGGGAGGTAATATCCGACGAGCACGGAATCGATGCCACCGGGGCGTATTGCGGAGACAGCGATTTGCAGCTGGAGCGGATCAACGTGTACTACAACGAGGCTACCGGAGGAAAATACGTCCCACGTGCCGTGCTGGTCGATTTGGAACCTGGCACTATGGATTCGGTCCGAGCGGGACCGTTTGGACAGCTGTTCCGGCCGGATAATTTTGTGTTCGGTCAATCTGGCGCCGGCAACAATTGGGC
GGAACCATTCTGCTTCCATCTTCAAGCATCGGAAGAAGCATATTTTGAAGCCCAATTTTGGAACCGCTAGAAGTGCTCCAGGATGCGTGAAATCGTTCACATTCAAGCCGGCCAATGTGGCAACCAGATAGGAGCCAA---------------------------------------------GGCGTATTGCGGAGACAGCGATTTGCAGCTGGAGCGGATCAACGTGTACTACAACGAGGCTaatAC--GAGGAAAATACGTCCCACGTGCCGTGCTGGTCGATTTGGAACCTGGCACTATG----------GAGCGGGACCGTTTGGACAGCTGTTCCGGCCGGATAATTTTGTGTTCGGTCAATCTGGCGCCGGCAACAATTGGGC	11	36	Insertion and Deletion	0.04	-54	GTILLPSSSIGRSIF*	GTILLPSSSIGRSIF*	GGAACCATTCTGCTTCCATCTTCAAGCATCGGAAGAAGCATATTTTGAAGCCCAATTTTGGAACCGCTAGAAGTGCTCCAGGATGCGTGAAATCGTTCACATTCAAGCCGGCCAATGTGGCAACCAGATAGGAGCCAA---------------------------------------------GGCGTATTGCGGAGACAGCGATTTGCAGCTGGAGCGGATCAACGTGTACTACAACGAGGCTAATAC--GAGGAAAATACGTCCCACGTGCCGTGCTGGTCGATTTGGAACCTGGCACTATG----------GAGCGGGACCGTTTGGACAGCTGTTCCGGCCGGATAATTTTGTGTTCGGTCAATCTGGCGCCGGCAACAATTGGGC	GGAACCATTCTGCTTCCATCTTCAAGCATCGGAAGAAGCATATTTTGAAGCCCAATTTTGGAACCGCTAGAAGTGCTCCAGGATGCGTGAAATCGTTCACATTCAAGCCGGCCAATGTGGCAACCAGATAGGAGCCAAGTTCTGGGAGGTAATATCCGACGAGCACGGAATCGATGCCACCGGGGCGTATTGCGGAGACAGCGATTTGCAGCTGGAGCGGATCAACGTGTACTACAACGAGGCTACCGGAGGAAAATACGTCCCACGTGCCGTGCTGGTCGATTTGGAACCTGGCACTATGGATTCGGTCCGAGCGGGACCGTTTGGACAGCTGTTCCGGCCGGATAATTTTGTGTTCGGTCAATCTGGCGCCGGCAACAATTGGGC
GGAACCATTCTGCTTCCATCTTCAAGCATCGGAAGAAGCATATTTTGAAGCCCAATTTTGGAACCGCTAGAAGTGCTCCAGGATGCGTGAAATCGTTCACATTCAAGCCGGCCAATGTGGCAACCAGATAGGAGCCAA--------------------------------------------GGGCGTATTGCGGAGACAGCGATTTGCAGCTGGAGCGGATCAACGTGTACTACAACGAGG---CCGGAGGAAAATACGTCCCACGTGCCGTGCTGGTCGATTTGGAACCTGGCACTATGGATTCGGTCCGAGCGGGACCGTTTGGACAGCTGTTCCGGCCGGATAATTTTGTGTTCGGTCAATCTGGCGCCGGCAACAATTGGGC	11	35	Deletion	0.04	-47	GTILLPSSSIGRSIF*	GTILLPSSSIGRSIF*	GGAACCATTCTGCTTCCATCTTCAAGCATCGGAAGAAGCATATTTTGAAGCCCAATTTTGGAACCGCTAGAAGTGCTCCAGGATGCGTGAAATCGTTCACATTCAAGCCGGCCAATGTGGCAACCAGATAGGAGCCAA--------------------------------------------GGGCGTATTGCGGAGACAGCGATTTGCAGCTGGAGCGGATCAACGTGTACTACAACGAGG---CCGGAGGAAAATACGTCCCACGTGCCGTGCTGGTCGATTTGGAACCTGGCACTATGGATTCGGTCCGAGCGGGACCGTTTGGACAGCTGTTCCGGCCGGATAATTTTGTGTTCGGTCAATCTGGCGCCGGCAACAATTGGGC	GGAACCATTCTGCTTCCATCTTCAAGCATCGGAAGAAGCATATTTTGAAGCCCAATTTTGGAACCGCTAGAAGTGCTCCAGGATGCGTGAAATCGTTCACATTCAAGCCGGCCAATGTGGCAACCAGATAGGAGCCAAGTTCTGGGAGGTAATATCCGACGAGCACGGAATCGATGCCACCGGGGCGTATTGCGGAGACAGCGATTTGCAGCTGGAGCGGATCAACGTGTACTACAACGAGGCTACCGGAGGAAAATACGTCCCACGTGCCGTGCTGGTCGATTTGGAACCTGGCACTATGGATTCGGTCCGAGCGGGACCGTTTGGACAGCTGTTCCGGCCGGATAATTTTGTGTTCGGTCAATCTGGCGCCGGCAACAATTGGGC
GGAACCATTCTGCTTCCATCTTCAAGCATCGGAAGAAGCATATTTTGAAGCCCAATTTTGGAACCGCTAGAAGTGCTCCAGGATGCGTGAAATCGTTCACATTCAAGCCGGCCAATGTGGCAACCAGATAGGAGCCAA--------------------------------------------GGGCGTATTGCGGAGACAGCGATTTGCAGCTGGAGCGGATCAACGTGTACTACAACGAGGCTA----AGGAAAATACGTCCCACGTGCCGTGCTGGTCGATTTGGAACCTGGCACTATGGATT---------CGGGACCGTTTGGACAGCTGTTCCGGCCGGATAATTTTGTGTTCGGTCAATCTGGCGCCGGCAACAATTGGGC	11	36	Deletion	0.04	-57	GTILLPSSSIGRSIF*	GTILLPSSSIGRSIF*	GGAACCATTCTGCTTCCATCTTCAAGCATCGGAAGAAGCATATTTTGAAGCCCAATTTTGGAACCGCTAGAAGTGCTCCAGGATGCGTGAAATCGTTCACATTCAAGCCGGCCAATGTGGCAACCAGATAGGAGCCAA--------------------------------------------GGGCGTATTGCGGAGACAGCGATTTGCAGCTGGAGCGGATCAACGTGTACTACAACGAGGCTA----AGGAAAATACGTCCCACGTGCCGTGCTGGTCGATTTGGAACCTGGCACTATGGATT---------CGGGACCGTTTGGACAGCTGTTCCGGCCGGATAATTTTGTGTTCGGTCAATCTGGCGCCGGCAACAATTGGGC	GGAACCATTCTGCTTCCATCTTCAAGCATCGGAAGAAGCATATTTTGAAGCCCAATTTTGGAACCGCTAGAAGTGCTCCAGGATGCGTGAAATCGTTCACATTCAAGCCGGCCAATGTGGCAACCAGATAGGAGCCAAGTTCTGGGAGGTAATATCCGACGAGCACGGAATCGATGCCACCGGGGCGTATTGCGGAGACAGCGATTTGCAGCTGGAGCGGATCAACGTGTACTACAACGAGGCTACCGGAGGAAAATACGTCCCACGTGCCGTGCTGGTCGATTTGGAACCTGGCACTATGGATTCGGTCCGAGCGGGACCGTTTGGACAGCTGTTCCGGCCGGATAATTTTGTGTTCGGTCAATCTGGCGCCGGCAACAATTGGGC
GGAACCATTCTGCTTCCATCTTCAAGCATCGGAAGAAGCATATTTTGAAGCCCAATTTTGGAACCGCTAGAAGTGCTCCAGGATGCGTGAAATCGTTCACATTCAAGCCGGCCAATGTGGCAACCAGATAGGAGCCAA--------------------------------------------GGGCGTATTGCGGAGACAGCGATTTGCAGCTGGAGCGGATCAACGTGTACTACAACGAGGCTACCGGAGGAAAATACGTCCCACGTGCCGTGCTGGTCGATTTGGAACCTGGCACTATGGATTCGGTCCGAGCGGGACCGTTTGGACAGCTGTTCCGGCCGGATAATTTTGTGTTCGGTCAATCTGGCGCCGGCAACAATTGGGC	11	35	Deletion	0.04	-44	GTILLPSSSIGRSIF*	GTILLPSSSIGRSIF*	GGAACCATTCTGCTTCCATCTTCAAGCATCGGAAGAAGCATATTTTGAAGCCCAATTTTGGAACCGCTAGAAGTGCTCCAGGATGCGTGAAATCGTTCACATTCAAGCCGGCCAATGTGGCAACCAGATAGGAGCCAA--------------------------------------------GGGCGTATTGCGGAGACAGCGATTTGCAGCTGGAGCGGATCAACGTGTACTACAACGAGGCTACCGGAGGAAAATACGTCCCACGTGCCGTGCTGGTCGATTTGGAACCTGGCACTATGGATTCGGTCCGAGCGGGACCGTTTGGACAGCTGTTCCGGCCGGATAATTTTGTGTTCGGTCAATCTGGCGCCGGCAACAATTGGGC	GGAACCATTCTGCTTCCATCTTCAAGCATCGGAAGAAGCATATTTTGAAGCCCAATTTTGGAACCGCTAGAAGTGCTCCAGGATGCGTGAAATCGTTCACATTCAAGCCGGCCAATGTGGCAACCAGATAGGAGCCAAGTTCTGGGAGGTAATATCCGACGAGCACGGAATCGATGCCACCGGGGCGTATTGCGGAGACAGCGATTTGCAGCTGGAGCGGATCAACGTGTACTACAACGAGGCTACCGGAGGAAAATACGTCCCACGTGCCGTGCTGGTCGATTTGGAACCTGGCACTATGGATTCGGTCCGAGCGGGACCGTTTGGACAGCTGTTCCGGCCGGATAATTTTGTGTTCGGTCAATCTGGCGCCGGCAACAATTGGGC
GGAACCATTCTGCTTCCATCTTCAAGCATCGGAAGAAGCATATTTTGAAGCCCAATTTTGGAACCGCTAGAAGTGCTCCAGGATGCGTGAAATCGTTCACATTCAAGCCGGCCAATGTGGCAACCAGATAGGAGCCAA-----------TTGTAGCC-----------AATTCAAGCC-----GGCGTATTGCGGAGACAGCGATTTGCAGCTGGAGCGGATCAA---------------------CGGAGGAAAATACGTCCCACGTGCCGTGCTGGTCGATTTGGAACCTGGCACTATGGATTCGGTCcCGAGCGGGACCGTTTGGACAGCTGTTCCGGCCGGATAATTTTGTGTTCGGTCAATCTGGCGCCGGCAACAATTGGGC	11	36	Insertion and Deletion	0.04	-47	GTILLPSSSIGRSIF*	GTILLPSSSIGRSIF*	GGAACCATTCTGCTTCCATCTTCAAGCATCGGAAGAAGCATATTTTGAAGCCCAATTTTGGAACCGCTAGAAGTGCTCCAGGATGCGTGAAATCGTTCACATTCAAGCCGGCCAATGTGGCAACCAGATAGGAGCCAA-----------TTGTAGCC-----------AATTCAAGCC-----GGCGTATTGCGGAGACAGCGATTTGCAGCTGGAGCGGATCAA---------------------CGGAGGAAAATACGTCCCACGTGCCGTGCTGGTCGATTTGGAACCTGGCACTATGGATTCGGTCCCGAGCGGGACCGTTTGGACAGCTGTTCCGGCCGGATAATTTTGTGTTCGGTCAATCTGGCGCCGGCAACAATTGGGC	GGAACCATTCTGCTTCCATCTTCAAGCATCGGAAGAAGCATATTTTGAAGCCCAATTTTGGAACCGCTAGAAGTGCTCCAGGATGCGTGAAATCGTTCACATTCAAGCCGGCCAATGTGGCAACCAGATAGGAGCCAAGTTCTGGGAGGTAATATCCGACGAGCACGGAATCGATGCCACCGGGGCGTATTGCGGAGACAGCGATTTGCAGCTGGAGCGGATCAACGTGTACTACAACGAGGCTACCGGAGGAAAATACGTCCCACGTGCCGTGCTGGTCGATTTGGAACCTGGCACTATGGATTCGGTCCGAGCGGGACCGTTTGGACAGCTGTTCCGGCCGGATAATTTTGTGTTCGGTCAATCTGGCGCCGGCAACAATTGGGC
GGAACCATTCTGCTTCCATCTTCAAGCATCGGAAGAAGCATATTTTGAAGCCCAATTTTGGAACCGCTAGAAGTGCTCCAGGATGCGTGAAATCGTTCACATTCAAGCCGGCCAATGTGGCAACCAGATAGGAGCCAA-----GGGAGGTAATATCCGACGAGCACGGAATCGATGCCACCGgGGGCGTATTGCGGAGACAGCGATTTGCAGCTGGAGCGGATCAACGTGTACTACAACGAGGCTACCGGAGGAAAATACGTCCCACGTGCCGTGCTGGTCGATTTGGAACCTGGCACTATGGATTCGGTCCGAGCGGGACCGTTTGGACAGCTGTTCCGGCCGGATAATTTTGTGTTCGGTCAATCTGGCGCCGGCAACAATTGGGC	11	36	Insertion and Deletion	0.04	-4	GTILLPSSSIGRSIF*	GTILLPSSSIGRSIF*	GGAACCATTCTGCTTCCATCTTCAAGCATCGGAAGAAGCATATTTTGAAGCCCAATTTTGGAACCGCTAGAAGTGCTCCAGGATGCGTGAAATCGTTCACATTCAAGCCGGCCAATGTGGCAACCAGATAGGAGCCAA-----GGGAGGTAATATCCGACGAGCACGGAATCGATGCCACCGGGGGCGTATTGCGGAGACAGCGATTTGCAGCTGGAGCGGATCAACGTGTACTACAACGAGGCTACCGGAGGAAAATACGTCCCACGTGCCGTGCTGGTCGATTTGGAACCTGGCACTATGGATTCGGTCCGAGCGGGACCGTTTGGACAGCTGTTCCGGCCGGATAATTTTGTGTTCGGTCAATCTGGCGCCGGCAACAATTGGGC	GGAACCATTCTGCTTCCATCTTCAAGCATCGGAAGAAGCATATTTTGAAGCCCAATTTTGGAACCGCTAGAAGTGCTCCAGGATGCGTGAAATCGTTCACATTCAAGCCGGCCAATGTGGCAACCAGATAGGAGCCAAGTTCTGGGAGGTAATATCCGACGAGCACGGAATCGATGCCACCGGGGCGTATTGCGGAGACAGCGATTTGCAGCTGGAGCGGATCAACGTGTACTACAACGAGGCTACCGGAGGAAAATACGTCCCACGTGCCGTGCTGGTCGATTTGGAACCTGGCACTATGGATTCGGTCCGAGCGGGACCGTTTGGACAGCTGTTCCGGCCGGATAATTTTGTGTTCGGTCAATCTGGCGCCGGCAACAATTGGGC
GGAACCATTCTGCTTCCATCTTCAAGCATCGGAAGAAGCATATTTTGAAGCCCAATTTTGGAACCGCTAGAAGTGCTCCAGGATGCGTGAAATCGTTCACATTCAAGCCGGCCAATGTGGCAACCAGATAGGAGCCAAG------------------------------------------GCGGCGTATTGCGGAGACAGCGATTTGCAGCTGGAGCGGATCAACGT------------------CGGAGGAAAATACGTCCCACGTGCCGTGCTGGTCGATTTGGAACCTGGCACTATGGATTCGGTCcCGAGCGGGACCGTTTGGACAGCTGTTCCGGCCGGATAATTTTGTGTTCGGTCAATCTGGCGCCGGCAACAATTGGGC	11	35	Insertion and Deletion	0.04	-59	GTILLPSSSIGRSIF*	GTILLPSSSIGRSIF*	GGAACCATTCTGCTTCCATCTTCAAGCATCGGAAGAAGCATATTTTGAAGCCCAATTTTGGAACCGCTAGAAGTGCTCCAGGATGCGTGAAATCGTTCACATTCAAGCCGGCCAATGTGGCAACCAGATAGGAGCCAAG------------------------------------------GCGGCGTATTGCGGAGACAGCGATTTGCAGCTGGAGCGGATCAACGT------------------CGGAGGAAAATACGTCCCACGTGCCGTGCTGGTCGATTTGGAACCTGGCACTATGGATTCGGTCCCGAGCGGGACCGTTTGGACAGCTGTTCCGGCCGGATAATTTTGTGTTCGGTCAATCTGGCGCCGGCAACAATTGGGC	GGAACCATTCTGCTTCCATCTTCAAGCATCGGAAGAAGCATATTTTGAAGCCCAATTTTGGAACCGCTAGAAGTGCTCCAGGATGCGTGAAATCGTTCACATTCAAGCCGGCCAATGTGGCAACCAGATAGGAGCCAAGTTCTGGGAGGTAATATCCGACGAGCACGGAATCGATGCCACCGGGGCGTATTGCGGAGACAGCGATTTGCAGCTGGAGCGGATCAACGTGTACTACAACGAGGCTACCGGAGGAAAATACGTCCCACGTGCCGTGCTGGTCGATTTGGAACCTGGCACTATGGATTCGGTCCGAGCGGGACCGTTTGGACAGCTGTTCCGGCCGGATAATTTTGTGTTCGGTCAATCTGGCGCCGGCAACAATTGGGC
GGAACCATTCTGCTTCCATCTTCAAGCATCGGAAGAAGCATATTTTGAAGCCCAATTTTGGAACCGCTAGAAGTGCTCCAGGATGCGTGAAATCGTTCACATTCAAGCCGGCCAATGTGGCAACCAGATAGGAGCCAAGT----------------------------------TGC-----GGGCGTATTGCGGAGACAGCGATTTGCAGCTGGAGCGGATCAACGTGTACTACAACGA-------GGAGGAAAATACGTCCCACGTGCCGTGCTGGTCGATTTGGAACCTGGCACTATGGATTCGGTCCGAGCGGGACCGTTTGGACAGCTGTTCCGGCCGGATAATTTTGTGTTCGGTCAATCTGGCGCCGGCAACAATTGGGC	11	36	Deletion	0.04	-46	GTILLPSSSIGRSIF*	GTILLPSSSIGRSIF*	GGAACCATTCTGCTTCCATCTTCAAGCATCGGAAGAAGCATATTTTGAAGCCCAATTTTGGAACCGCTAGAAGTGCTCCAGGATGCGTGAAATCGTTCACATTCAAGCCGGCCAATGTGGCAACCAGATAGGAGCCAAGT----------------------------------TGC-----GGGCGTATTGCGGAGACAGCGATTTGCAGCTGGAGCGGATCAACGTGTACTACAACGA-------GGAGGAAAATACGTCCCACGTGCCGTGCTGGTCGATTTGGAACCTGGCACTATGGATTCGGTCCGAGCGGGACCGTTTGGACAGCTGTTCCGGCCGGATAATTTTGTGTTCGGTCAATCTGGCGCCGGCAACAATTGGGC	GGAACCATTCTGCTTCCATCTTCAAGCATCGGAAGAAGCATATTTTGAAGCCCAATTTTGGAACCGCTAGAAGTGCTCCAGGATGCGTGAAATCGTTCACATTCAAGCCGGCCAATGTGGCAACCAGATAGGAGCCAAGTTCTGGGAGGTAATATCCGACGAGCACGGAATCGATGCCACCGGGGCGTATTGCGGAGACAGCGATTTGCAGCTGGAGCGGATCAACGTGTACTACAACGAGGCTACCGGAGGAAAATACGTCCCACGTGCCGTGCTGGTCGATTTGGAACCTGGCACTATGGATTCGGTCCGAGCGGGACCGTTTGGACAGCTGTTCCGGCCGGATAATTTTGTGTTCGGTCAATCTGGCGCCGGCAACAATTGGGC
GGAACCATTCTGCTTCCATCTTCAAGCATCGGAAGAAGCATATTTTGAAGCCCAATTTTGGAACCGCTAGAAGTGCTCCAGGATGCGTGAAATCGTTCACATTCAAGCCGGCCAATGTGGCAACCAGATAGGAGCCAAGT--------GT-ATA-----------------------------GGCGTATTGCGGAGACAGCGATTTGCAGCTGGAGCGGATCAACGTGTACTACAAC----------GAGGAAAATACGTCCCACGTGCCGTGCTGGTCGATTTGGAACCTGGCACTATGGATTCGGTCCGAGCGGGACCGTTTGGACAGCTGTTCCGGCCGGATAATTTTGTGTTCGGTCAATCTGGCGCCGGCAACAATTGGGC	11	36	Deletion	0.04	-48	GTILLPSSSIGRSIF*	GTILLPSSSIGRSIF*	GGAACCATTCTGCTTCCATCTTCAAGCATCGGAAGAAGCATATTTTGAAGCCCAATTTTGGAACCGCTAGAAGTGCTCCAGGATGCGTGAAATCGTTCACATTCAAGCCGGCCAATGTGGCAACCAGATAGGAGCCAAGT--------GT-ATA-----------------------------GGCGTATTGCGGAGACAGCGATTTGCAGCTGGAGCGGATCAACGTGTACTACAAC----------GAGGAAAATACGTCCCACGTGCCGTGCTGGTCGATTTGGAACCTGGCACTATGGATTCGGTCCGAGCGGGACCGTTTGGACAGCTGTTCCGGCCGGATAATTTTGTGTTCGGTCAATCTGGCGCCGGCAACAATTGGGC	GGAACCATTCTGCTTCCATCTTCAAGCATCGGAAGAAGCATATTTTGAAGCCCAATTTTGGAACCGCTAGAAGTGCTCCAGGATGCGTGAAATCGTTCACATTCAAGCCGGCCAATGTGGCAACCAGATAGGAGCCAAGTTCTGGGAGGTAATATCCGACGAGCACGGAATCGATGCCACCGGGGCGTATTGCGGAGACAGCGATTTGCAGCTGGAGCGGATCAACGTGTACTACAACGAGGCTACCGGAGGAAAATACGTCCCACGTGCCGTGCTGGTCGATTTGGAACCTGGCACTATGGATTCGGTCCGAGCGGGACCGTTTGGACAGCTGTTCCGGCCGGATAATTTTGTGTTCGGTCAATCTGGCGCCGGCAACAATTGGGC
GGAACCATTCTGCTTCCATCTTCAAGCATCGGAAGAAGCATATTTTGAAGCCCAATTTTGGAACCGCTAGAAGTGCTCCAGGATGCGTGAAATCGTTCACATTCAAGCCGGCCAATGTGGCAACCAGATAGGAGCCAAGT--TAGGAGGTAATATCCGACGAGCACGGAATCGAT-------GGGCGTATTGCGGAGACAGCGATTTGCAGCTGGAGCGGATCAACGTGTACTACAACGAGGC-----GAGGAAAATACGTCCCACGTGCCGTGCTGGTCGATTTGGAACCTGGCACTATGGATT-----CGAGCGGGACCGTTTGGACAGCTGTTCCGGCCGGATAATTTTGTGTTCGGTCAATCTGGCGCCGGCAACAATTGGGC	11	37	Deletion	0.04	-19	GTILLPSSSIGRSIF*	GTILLPSSSIGRSIF*	GGAACCATTCTGCTTCCATCTTCAAGCATCGGAAGAAGCATATTTTGAAGCCCAATTTTGGAACCGCTAGAAGTGCTCCAGGATGCGTGAAATCGTTCACATTCAAGCCGGCCAATGTGGCAACCAGATAGGAGCCAAGT--TAGGAGGTAATATCCGACGAGCACGGAATCGAT-------GGGCGTATTGCGGAGACAGCGATTTGCAGCTGGAGCGGATCAACGTGTACTACAACGAGGC-----GAGGAAAATACGTCCCACGTGCCGTGCTGGTCGATTTGGAACCTGGCACTATGGATT-----CGAGCGGGACCGTTTGGACAGCTGTTCCGGCCGGATAATTTTGTGTTCGGTCAATCTGGCGCCGGCAACAATTGGGC	GGAACCATTCTGCTTCCATCTTCAAGCATCGGAAGAAGCATATTTTGAAGCCCAATTTTGGAACCGCTAGAAGTGCTCCAGGATGCGTGAAATCGTTCACATTCAAGCCGGCCAATGTGGCAACCAGATAGGAGCCAAGTTCTGGGAGGTAATATCCGACGAGCACGGAATCGATGCCACCGGGGCGTATTGCGGAGACAGCGATTTGCAGCTGGAGCGGATCAACGTGTACTACAACGAGGCTACCGGAGGAAAATACGTCCCACGTGCCGTGCTGGTCGATTTGGAACCTGGCACTATGGATTCGGTCCGAGCGGGACCGTTTGGACAGCTGTTCCGGCCGGATAATTTTGTGTTCGGTCAATCTGGCGCCGGCAACAATTGGGC
GGAACCATTCTGCTTCCATCTTCAAGCATCGGAAGAAGCATATTTTGAAGCCCAATTTTGGAACCGCTAGAAGTGCTCCAGGATGCGTGAAATCGTTCACATTCAAGCCGGCCAATGTGGCAACCAGATAGGAGCCAAGTT-----------------------------------------------------------------------------------ACGT-----------------CCGGAGGAAAATACGTCCCACGTGCCGTGCTGGTCGATTTGGAACCTGGCACTATGGATTCGGTCCGAGCGGGACCGTTTGGACAGCTGTTCCGGCCGGATAATTTTGTGTTCGGTCAATCTGGCGCCGGCAACAATTGGGC	11	35	Deletion	0.04	-100	GTILLPSSSIGRSIF*	GTILLPSSSIGRSIF*	GGAACCATTCTGCTTCCATCTTCAAGCATCGGAAGAAGCATATTTTGAAGCCCAATTTTGGAACCGCTAGAAGTGCTCCAGGATGCGTGAAATCGTTCACATTCAAGCCGGCCAATGTGGCAACCAGATAGGAGCCAAGTT-----------------------------------------------------------------------------------ACGT-----------------CCGGAGGAAAATACGTCCCACGTGCCGTGCTGGTCGATTTGGAACCTGGCACTATGGATTCGGTCCGAGCGGGACCGTTTGGACAGCTGTTCCGGCCGGATAATTTTGTGTTCGGTCAATCTGGCGCCGGCAACAATTGGGC	GGAACCATTCTGCTTCCATCTTCAAGCATCGGAAGAAGCATATTTTGAAGCCCAATTTTGGAACCGCTAGAAGTGCTCCAGGATGCGTGAAATCGTTCACATTCAAGCCGGCCAATGTGGCAACCAGATAGGAGCCAAGTTCTGGGAGGTAATATCCGACGAGCACGGAATCGATGCCACCGGGGCGTATTGCGGAGACAGCGATTTGCAGCTGGAGCGGATCAACGTGTACTACAACGAGGCTACCGGAGGAAAATACGTCCCACGTGCCGTGCTGGTCGATTTGGAACCTGGCACTATGGATTCGGTCCGAGCGGGACCGTTTGGACAGCTGTTCCGGCCGGATAATTTTGTGTTCGGTCAATCTGGCGCCGGCAACAATTGGGC
GGAACCATTCTGCTTCCATCTTCAAGCATCGGAAGAAGCATATTTTGAAGCCCAATTTTGGAACCGCTAGAAGTGCTCCAGGATGCGTGAAATCGTTCACATTCAAGCCGGCCAATGTGGCAACCAGATAGGAGCCAAGTT------------------------------------------------------------CGATTTGCAGCTGGAGCGGATCAACGTGTACTACAACGAGGCAACGtgtactacaac-GAGGAAAATACGTCCCACGTGCCGTGCTGGTCGATTTGGAACCTGGCACTATGGA-------CGAGCGGGACCGTTTGGACAGCTGTTCCGGCCGGATAATTTTGTGTTCGGTCAATCTGGCGCCGGCAACAATTGGGC	11	35	Insertion and Deletion	0.04	-57	GTILLPSSSIGRSIF*	GTILLPSSSIGRSIF*	GGAACCATTCTGCTTCCATCTTCAAGCATCGGAAGAAGCATATTTTGAAGCCCAATTTTGGAACCGCTAGAAGTGCTCCAGGATGCGTGAAATCGTTCACATTCAAGCCGGCCAATGTGGCAACCAGATAGGAGCCAAGTT------------------------------------------------------------CGATTTGCAGCTGGAGCGGATCAACGTGTACTACAACGAGGCAACGTGTACTACAAC-GAGGAAAATACGTCCCACGTGCCGTGCTGGTCGATTTGGAACCTGGCACTATGGA-------CGAGCGGGACCGTTTGGACAGCTGTTCCGGCCGGATAATTTTGTGTTCGGTCAATCTGGCGCCGGCAACAATTGGGC	GGAACCATTCTGCTTCCATCTTCAAGCATCGGAAGAAGCATATTTTGAAGCCCAATTTTGGAACCGCTAGAAGTGCTCCAGGATGCGTGAAATCGTTCACATTCAAGCCGGCCAATGTGGCAACCAGATAGGAGCCAAGTTCTGGGAGGTAATATCCGACGAGCACGGAATCGATGCCACCGGGGCGTATTGCGGAGACAGCGATTTGCAGCTGGAGCGGATCAACGTGTACTACAACGAGGCTACCGGAGGAAAATACGTCCCACGTGCCGTGCTGGTCGATTTGGAACCTGGCACTATGGATTCGGTCCGAGCGGGACCGTTTGGACAGCTGTTCCGGCCGGATAATTTTGTGTTCGGTCAATCTGGCGCCGGCAACAATTGGGC
GGAACCATTCTGCTTCCATCTTCAAGCATCGGAAGAAGCATATTTTGAAGCCCAATTTTGGAACCGCTAGAAGTGCTCCAGGATGCGTGAAATCGTTCACATTCAAGCCGGCCAATGTGGCAACCAGATAGGAGCCAAGTT------------------------------------------------------------CGATTTGCAGCTGGAGCGGATCAACGTGTACTACAACGAGGCTA----AGGAAAATACGTCCCACGTGCCGTGCTGGTCGATTTGGAACCTGGCACTATGGATTCGGTCCGAGCGGGACCGTTTGGACAGCTGTTCCGGCCGGATAATTTTGTGTTCGGTCAATCTGGCGCCGGCAACAATTGGGC	11	35	Deletion	0.04	-64	GTILLPSSSIGRSIF*	GTILLPSSSIGRSIF*	GGAACCATTCTGCTTCCATCTTCAAGCATCGGAAGAAGCATATTTTGAAGCCCAATTTTGGAACCGCTAGAAGTGCTCCAGGATGCGTGAAATCGTTCACATTCAAGCCGGCCAATGTGGCAACCAGATAGGAGCCAAGTT------------------------------------------------------------CGATTTGCAGCTGGAGCGGATCAACGTGTACTACAACGAGGCTA----AGGAAAATACGTCCCACGTGCCGTGCTGGTCGATTTGGAACCTGGCACTATGGATTCGGTCCGAGCGGGACCGTTTGGACAGCTGTTCCGGCCGGATAATTTTGTGTTCGGTCAATCTGGCGCCGGCAACAATTGGGC	GGAACCATTCTGCTTCCATCTTCAAGCATCGGAAGAAGCATATTTTGAAGCCCAATTTTGGAACCGCTAGAAGTGCTCCAGGATGCGTGAAATCGTTCACATTCAAGCCGGCCAATGTGGCAACCAGATAGGAGCCAAGTTCTGGGAGGTAATATCCGACGAGCACGGAATCGATGCCACCGGGGCGTATTGCGGAGACAGCGATTTGCAGCTGGAGCGGATCAACGTGTACTACAACGAGGCTACCGGAGGAAAATACGTCCCACGTGCCGTGCTGGTCGATTTGGAACCTGGCACTATGGATTCGGTCCGAGCGGGACCGTTTGGACAGCTGTTCCGGCCGGATAATTTTGTGTTCGGTCAATCTGGCGCCGGCAACAATTGGGC
GGAACCATTCTGCTTCCATCTTCAAGCATCGGAAGAAGCATATTTTGAAGCCCAATTTTGGAACCGCTAGAAGTGCTCCAGGATGCGTGAAATCGTTCACATTCAAGCCGGCCAATGTGGCAACCAGATAGGAGCCAAGTT--------------------------------------------CGTATTGCGGAGACAGCGATTTGCAGCTGGAGCGGATCAACGTGTACTACAACGAGGCTACCGGAGGAAAATACGTCCCACGTGCCGTGCTGGTCGATTTGGAACCTGGCACTATGGATT---------CGGGACCGTTTGGACAGCTGTTCCGGCCGGATAATTTTGTGTTCGGTCAATCTGGCGCCGGCAACAATTGGGC	11	36	Deletion	0.04	-53	GTILLPSSSIGRSIF*	GTILLPSSSIGRSIF*	GGAACCATTCTGCTTCCATCTTCAAGCATCGGAAGAAGCATATTTTGAAGCCCAATTTTGGAACCGCTAGAAGTGCTCCAGGATGCGTGAAATCGTTCACATTCAAGCCGGCCAATGTGGCAACCAGATAGGAGCCAAGTT--------------------------------------------CGTATTGCGGAGACAGCGATTTGCAGCTGGAGCGGATCAACGTGTACTACAACGAGGCTACCGGAGGAAAATACGTCCCACGTGCCGTGCTGGTCGATTTGGAACCTGGCACTATGGATT---------CGGGACCGTTTGGACAGCTGTTCCGGCCGGATAATTTTGTGTTCGGTCAATCTGGCGCCGGCAACAATTGGGC	GGAACCATTCTGCTTCCATCTTCAAGCATCGGAAGAAGCATATTTTGAAGCCCAATTTTGGAACCGCTAGAAGTGCTCCAGGATGCGTGAAATCGTTCACATTCAAGCCGGCCAATGTGGCAACCAGATAGGAGCCAAGTTCTGGGAGGTAATATCCGACGAGCACGGAATCGATGCCACCGGGGCGTATTGCGGAGACAGCGATTTGCAGCTGGAGCGGATCAACGTGTACTACAACGAGGCTACCGGAGGAAAATACGTCCCACGTGCCGTGCTGGTCGATTTGGAACCTGGCACTATGGATTCGGTCCGAGCGGGACCGTTTGGACAGCTGTTCCGGCCGGATAATTTTGTGTTCGGTCAATCTGGCGCCGGCAACAATTGGGC
GGAACCATTCTGCTTCCATCTTCAAGCATCGGAAGAAGCATATTTTGAAGCCCAATTTTGGAACCGCTAGAAGTGCTCCAGGATGCGTGAAATCGTTCACATTCAAGCCGGCCAATGTGGCAACCAGATAGGAGCCAAGTT-----------------------------------------GGGCGTATTGCGGAGACAGCGATTTGCAGCTGGAGCGGATCAACGTGTACTACAACGAGGCTACcCGGAGGAAAATACGTCCCACGTGCCGTGCTGGTCGATTTGGAACCTGGCA-------------CCGAGCGGGACCGTTTGGACAGCTGTTCCGGCCGGATAATTTTGTGTTCGGTCAATCTGGCGCCGGCAACAATTGGGC	11	36	Insertion and Deletion	0.04	-53	GTILLPSSSIGRSIF*	GTILLPSSSIGRSIF*	GGAACCATTCTGCTTCCATCTTCAAGCATCGGAAGAAGCATATTTTGAAGCCCAATTTTGGAACCGCTAGAAGTGCTCCAGGATGCGTGAAATCGTTCACATTCAAGCCGGCCAATGTGGCAACCAGATAGGAGCCAAGTT-----------------------------------------GGGCGTATTGCGGAGACAGCGATTTGCAGCTGGAGCGGATCAACGTGTACTACAACGAGGCTACCCGGAGGAAAATACGTCCCACGTGCCGTGCTGGTCGATTTGGAACCTGGCA-------------CCGAGCGGGACCGTTTGGACAGCTGTTCCGGCCGGATAATTTTGTGTTCGGTCAATCTGGCGCCGGCAACAATTGGGC	GGAACCATTCTGCTTCCATCTTCAAGCATCGGAAGAAGCATATTTTGAAGCCCAATTTTGGAACCGCTAGAAGTGCTCCAGGATGCGTGAAATCGTTCACATTCAAGCCGGCCAATGTGGCAACCAGATAGGAGCCAAGTTCTGGGAGGTAATATCCGACGAGCACGGAATCGATGCCACCGGGGCGTATTGCGGAGACAGCGATTTGCAGCTGGAGCGGATCAACGTGTACTACAACGAGGCTACCGGAGGAAAATACGTCCCACGTGCCGTGCTGGTCGATTTGGAACCTGGCACTATGGATTCGGTCCGAGCGGGACCGTTTGGACAGCTGTTCCGGCCGGATAATTTTGTGTTCGGTCAATCTGGCGCCGGCAACAATTGGGC
GGAACCATTCTGCTTCCATCTTCAAGCATCGGAAGAAGCATATTTTGAAGCCCAATTTTGGAACCGCTAGAAGTGCTCCAGGATGCGTGAAATCGTTCACATTCAAGCCGGCCAATGTGGCAACCAGATAGGAGCCAAGTT-TGGGAGGTAATATCCGACGAGCACGGAATCGATGCCACC-GGGCGTATTGCGGAGACAGCGATTTGCAGCTGGAGCGGATCAACGTGTACTACAACGAGGCTA-----------------------------------------------------------------CGAGCGGGACCGTTTGGACAGCTGTTCCGGCCGGATAATTTTGTGTTCGGTCAATCTGGCGCCGGCAACAATTGGGC	11	36	Deletion	0.04	-67	GTILLPSSSIGRSIF*	GTILLPSSSIGRSIF*	GGAACCATTCTGCTTCCATCTTCAAGCATCGGAAGAAGCATATTTTGAAGCCCAATTTTGGAACCGCTAGAAGTGCTCCAGGATGCGTGAAATCGTTCACATTCAAGCCGGCCAATGTGGCAACCAGATAGGAGCCAAGTT-TGGGAGGTAATATCCGACGAGCACGGAATCGATGCCACC-GGGCGTATTGCGGAGACAGCGATTTGCAGCTGGAGCGGATCAACGTGTACTACAACGAGGCTA-----------------------------------------------------------------CGAGCGGGACCGTTTGGACAGCTGTTCCGGCCGGATAATTTTGTGTTCGGTCAATCTGGCGCCGGCAACAATTGGGC	GGAACCATTCTGCTTCCATCTTCAAGCATCGGAAGAAGCATATTTTGAAGCCCAATTTTGGAACCGCTAGAAGTGCTCCAGGATGCGTGAAATCGTTCACATTCAAGCCGGCCAATGTGGCAACCAGATAGGAGCCAAGTTCTGGGAGGTAATATCCGACGAGCACGGAATCGATGCCACCGGGGCGTATTGCGGAGACAGCGATTTGCAGCTGGAGCGGATCAACGTGTACTACAACGAGGCTACCGGAGGAAAATACGTCCCACGTGCCGTGCTGGTCGATTTGGAACCTGGCACTATGGATTCGGTCCGAGCGGGACCGTTTGGACAGCTGTTCCGGCCGGATAATTTTGTGTTCGGTCAATCTGGCGCCGGCAACAATTGGGC
GGAACCATTCTGCTTCCATCTTCAAGCATCGGAAGAAGCATATTTTGAAGCCCAATTTTGGAACCGCTAGAAGTGCTCCAGGATGCGTGAAATCGTTCACATTCAAGCCGGCCAATGTGGCAACCAGATAGGAGCCAAGTTC----------------------------------------GGGCGTATTGCGGAGACAGCGATTTGCAGCTGGAGCGGATCAACG-------------------AGGAGGAAAATACGTCCCACGTGCCGTGCTGGTCGATTTGGAACCTGGCACTATGGATTCGGTCCGAGCGGGACCGTTTGGACAGCTGTTCCGGCCGGATAATTTTGTGTTCGGTCAATCTGGCGCCGGCAACAATTGGGC	11	35	Deletion	0.04	-59	GTILLPSSSIGRSIF*	GTILLPSSSIGRSIF*	GGAACCATTCTGCTTCCATCTTCAAGCATCGGAAGAAGCATATTTTGAAGCCCAATTTTGGAACCGCTAGAAGTGCTCCAGGATGCGTGAAATCGTTCACATTCAAGCCGGCCAATGTGGCAACCAGATAGGAGCCAAGTTC----------------------------------------GGGCGTATTGCGGAGACAGCGATTTGCAGCTGGAGCGGATCAACG-------------------AGGAGGAAAATACGTCCCACGTGCCGTGCTGGTCGATTTGGAACCTGGCACTATGGATTCGGTCCGAGCGGGACCGTTTGGACAGCTGTTCCGGCCGGATAATTTTGTGTTCGGTCAATCTGGCGCCGGCAACAATTGGGC	GGAACCATTCTGCTTCCATCTTCAAGCATCGGAAGAAGCATATTTTGAAGCCCAATTTTGGAACCGCTAGAAGTGCTCCAGGATGCGTGAAATCGTTCACATTCAAGCCGGCCAATGTGGCAACCAGATAGGAGCCAAGTTCTGGGAGGTAATATCCGACGAGCACGGAATCGATGCCACCGGGGCGTATTGCGGAGACAGCGATTTGCAGCTGGAGCGGATCAACGTGTACTACAACGAGGCTACCGGAGGAAAATACGTCCCACGTGCCGTGCTGGTCGATTTGGAACCTGGCACTATGGATTCGGTCCGAGCGGGACCGTTTGGACAGCTGTTCCGGCCGGATAATTTTGTGTTCGGTCAATCTGGCGCCGGCAACAATTGGGC
GGAACCATTCTGCTTCCATCTTCAAGCATCGGAAGAAGCATATTTTGAAGCCCAATTTTGGAACCGCTAGAAGTGCTCCAGGATGCGTGAAATCGTTCACATTCAAGCCGGCCAATGTGGCAACCAGATAGGAGCCAAGTTC----------------------------------------GGGCGTATTGCGGAGACAGCGATTTGCAGCTGGAGCGGATCAACGTGT----------------CGGAGGAAAATACGTCCCACGTGCCGTGCTGGTCGATTTGGAACCTGGCACTATGGATTCGGTCCGAGCGGGACCGTTTGGACAGCTGTTCCGGCCGGATAATTTTGTGTTCGGTCAATCTGGCGCCGGCAACAATTGGGC	11	35	Deletion	0.04	-56	GTILLPSSSIGRSIF*	GTILLPSSSIGRSIF*	GGAACCATTCTGCTTCCATCTTCAAGCATCGGAAGAAGCATATTTTGAAGCCCAATTTTGGAACCGCTAGAAGTGCTCCAGGATGCGTGAAATCGTTCACATTCAAGCCGGCCAATGTGGCAACCAGATAGGAGCCAAGTTC----------------------------------------GGGCGTATTGCGGAGACAGCGATTTGCAGCTGGAGCGGATCAACGTGT----------------CGGAGGAAAATACGTCCCACGTGCCGTGCTGGTCGATTTGGAACCTGGCACTATGGATTCGGTCCGAGCGGGACCGTTTGGACAGCTGTTCCGGCCGGATAATTTTGTGTTCGGTCAATCTGGCGCCGGCAACAATTGGGC	GGAACCATTCTGCTTCCATCTTCAAGCATCGGAAGAAGCATATTTTGAAGCCCAATTTTGGAACCGCTAGAAGTGCTCCAGGATGCGTGAAATCGTTCACATTCAAGCCGGCCAATGTGGCAACCAGATAGGAGCCAAGTTCTGGGAGGTAATATCCGACGAGCACGGAATCGATGCCACCGGGGCGTATTGCGGAGACAGCGATTTGCAGCTGGAGCGGATCAACGTGTACTACAACGAGGCTACCGGAGGAAAATACGTCCCACGTGCCGTGCTGGTCGATTTGGAACCTGGCACTATGGATTCGGTCCGAGCGGGACCGTTTGGACAGCTGTTCCGGCCGGATAATTTTGTGTTCGGTCAATCTGGCGCCGGCAACAATTGGGC
GGAACCATTCTGCTTCCATCTTCAAGCATCGGAAGAAGCATATTTTGAAGCCCAATTTTGGAACCGCTAGAAGTGCTCCAGGATGCGTGAAATCGTTCACATTCAAGCCGGCCAATGTGGCAACCAGATAGGAGCCAAGTTCT---------------------------------------GGGCGTATTGCGGAGACAGCGATTTGCAGCTGGAGCGGATCAACGTGTACTACAACGAGGC--------GAAAATACGTCCCACGTGCCGTGCTGGTCGATTTGGAACCTGGCACTATGGATTCGGTCCGAGCGGGACCGTTTGGACAGCTGTTCCGGCCGGATAATTTTGTGTTCGGTCAATCTGGCGCCGGCAACAATTGGGC	11	36	Deletion	0.04	-47	GTILLPSSSIGRSIF*	GTILLPSSSIGRSIF*	GGAACCATTCTGCTTCCATCTTCAAGCATCGGAAGAAGCATATTTTGAAGCCCAATTTTGGAACCGCTAGAAGTGCTCCAGGATGCGTGAAATCGTTCACATTCAAGCCGGCCAATGTGGCAACCAGATAGGAGCCAAGTTCT---------------------------------------GGGCGTATTGCGGAGACAGCGATTTGCAGCTGGAGCGGATCAACGTGTACTACAACGAGGC--------GAAAATACGTCCCACGTGCCGTGCTGGTCGATTTGGAACCTGGCACTATGGATTCGGTCCGAGCGGGACCGTTTGGACAGCTGTTCCGGCCGGATAATTTTGTGTTCGGTCAATCTGGCGCCGGCAACAATTGGGC	GGAACCATTCTGCTTCCATCTTCAAGCATCGGAAGAAGCATATTTTGAAGCCCAATTTTGGAACCGCTAGAAGTGCTCCAGGATGCGTGAAATCGTTCACATTCAAGCCGGCCAATGTGGCAACCAGATAGGAGCCAAGTTCTGGGAGGTAATATCCGACGAGCACGGAATCGATGCCACCGGGGCGTATTGCGGAGACAGCGATTTGCAGCTGGAGCGGATCAACGTGTACTACAACGAGGCTACCGGAGGAAAATACGTCCCACGTGCCGTGCTGGTCGATTTGGAACCTGGCACTATGGATTCGGTCCGAGCGGGACCGTTTGGACAGCTGTTCCGGCCGGATAATTTTGTGTTCGGTCAATCTGGCGCCGGCAACAATTGGGC
GGAACCATTCTGCTTCCATCTTCAAGCATCGGAAGAAGCATATTTTGAAGCCCAATTTTGGAACCGCTAGAAGTGCTCCAGGATGCGTGAAATCGTTCACATTCAAGCCGGCCAATGTGGCAACCAGATAGGAGCCAAGTTCT---------------------------------------GGGCGTATTGCGGAGACAGCGATTTGCAGCTGGAGCGGATCAACGTGTACTACAACGAGGCT-----AGGAAAATACGTCCCACGTGCCGTGCTGGTCGATTTGGAACCTGGCACTATGGATT-----CGAGCGGGACCGTTTGGACAGCTGTTCCGGCCGGATAATTTTGTGTTCGGTCAATCTGGCGCCGGCAACAATTGGGC	11	36	Deletion	0.04	-49	GTILLPSSSIGRSIF*	GTILLPSSSIGRSIF*	GGAACCATTCTGCTTCCATCTTCAAGCATCGGAAGAAGCATATTTTGAAGCCCAATTTTGGAACCGCTAGAAGTGCTCCAGGATGCGTGAAATCGTTCACATTCAAGCCGGCCAATGTGGCAACCAGATAGGAGCCAAGTTCT---------------------------------------GGGCGTATTGCGGAGACAGCGATTTGCAGCTGGAGCGGATCAACGTGTACTACAACGAGGCT-----AGGAAAATACGTCCCACGTGCCGTGCTGGTCGATTTGGAACCTGGCACTATGGATT-----CGAGCGGGACCGTTTGGACAGCTGTTCCGGCCGGATAATTTTGTGTTCGGTCAATCTGGCGCCGGCAACAATTGGGC	GGAACCATTCTGCTTCCATCTTCAAGCATCGGAAGAAGCATATTTTGAAGCCCAATTTTGGAACCGCTAGAAGTGCTCCAGGATGCGTGAAATCGTTCACATTCAAGCCGGCCAATGTGGCAACCAGATAGGAGCCAAGTTCTGGGAGGTAATATCCGACGAGCACGGAATCGATGCCACCGGGGCGTATTGCGGAGACAGCGATTTGCAGCTGGAGCGGATCAACGTGTACTACAACGAGGCTACCGGAGGAAAATACGTCCCACGTGCCGTGCTGGTCGATTTGGAACCTGGCACTATGGATTCGGTCCGAGCGGGACCGTTTGGACAGCTGTTCCGGCCGGATAATTTTGTGTTCGGTCAATCTGGCGCCGGCAACAATTGGGC
GGAACCATTCTGCTTCCATCTTCAAGCATCGGAAGAAGCATATTTTGAAGCCCAATTTTGGAACCGCTAGAAGTGCTCCAGGATGCGTGAAATCGTTCACATTCAAGCCGGCCAATGTGGCAACCAGATAGGAGCCAAGTTCT---------------------------------------GGGCGTATTGCGGAGACAGCGATTTGCAGCTGGAGCGGATCAACGTGTACTACAACGAGGCTACCGGAGGAAAATACGTCCCACGTGCCGTGCTGGTCGATTTGGAACCTGGCACTATGGATTCGGTCCGAGCGGGACCGTTTGGACAGCTGTTCCGGCCGGATAATTTTGTGTTCGGTCAATCTGGCGCCGGCAACAATTGGGC	11	36	Deletion	0.04	-39	GTILLPSSSIGRSIF*	GTILLPSSSIGRSIF*	GGAACCATTCTGCTTCCATCTTCAAGCATCGGAAGAAGCATATTTTGAAGCCCAATTTTGGAACCGCTAGAAGTGCTCCAGGATGCGTGAAATCGTTCACATTCAAGCCGGCCAATGTGGCAACCAGATAGGAGCCAAGTTCT---------------------------------------GGGCGTATTGCGGAGACAGCGATTTGCAGCTGGAGCGGATCAACGTGTACTACAACGAGGCTACCGGAGGAAAATACGTCCCACGTGCCGTGCTGGTCGATTTGGAACCTGGCACTATGGATTCGGTCCGAGCGGGACCGTTTGGACAGCTGTTCCGGCCGGATAATTTTGTGTTCGGTCAATCTGGCGCCGGCAACAATTGGGC	GGAACCATTCTGCTTCCATCTTCAAGCATCGGAAGAAGCATATTTTGAAGCCCAATTTTGGAACCGCTAGAAGTGCTCCAGGATGCGTGAAATCGTTCACATTCAAGCCGGCCAATGTGGCAACCAGATAGGAGCCAAGTTCTGGGAGGTAATATCCGACGAGCACGGAATCGATGCCACCGGGGCGTATTGCGGAGACAGCGATTTGCAGCTGGAGCGGATCAACGTGTACTACAACGAGGCTACCGGAGGAAAATACGTCCCACGTGCCGTGCTGGTCGATTTGGAACCTGGCACTATGGATTCGGTCCGAGCGGGACCGTTTGGACAGCTGTTCCGGCCGGATAATTTTGTGTTCGGTCAATCTGGCGCCGGCAACAATTGGGC
GGAACCATTCTGCTTCCATCTTCAAGCATCGGAAGAAGCATATTTTGAAGCCCAATTTTGGAACCGCTAGAAGTGCTCCAGGATGCGTGAAATCGTTCACATTCAAGCCGGCCAATGTGGCAACCAGATAGGAGCCAAGTTCTtggctgtaaggtaatatccgattcttGGGAGGTAATATCCGACGAGCACGGAATCGATGCCACC-------------------GCAAT-------------GGCACACCGTGGCATGCAA------TA-CGGAGGAAAATACGTCCCACGTGCCGTGCTGGTCGATTTGGAACCTGGCACTATGGATTCGGTCCGAGCGGGACCGTTTGGACAGCTGTTCCGGCCGGATAATTTTGTGTTCGGTCAATCTGGCGCC…	11	37	Insertion and Deletion	0.04	-13	GTILLPSSSIGRSIF*	GTILLPSSSIGRSIF*	GGAACCATTCTGCTTCCATCTTCAAGCATCGGAAGAAGCATATTTTGAAGCCCAATTTTGGAACCGCTAGAAGTGCTCCAGGATGCGTGAAATCGTTCACATTCAAGCCGGCCAATGTGGCAACCAGATAGGAGCCAAGTTCTTGGCTGTAAGGTAATATCCGATTCTTGGGAGGTAATATCCGACGAGCACGGAATCGATGCCACC-------------------GCAAT-------------GGCACACCGTGGCATGCAA------TA-CGGAGGAAAATACGTCCCACGTGCCGTGCTGGTCGATTTGGAACCTGGCACTATGGATTCGGTCCGAGCGGGACCGTTTGGACAGCTGTTCCGGCCGGATAATTTTGTGTTCGGTCAATCTGGCGCC…	GGAACCATTCTGCTTCCATCTTCAAGCATCGGAAGAAGCATATTTTGAAGCCCAATTTTGGAACCGCTAGAAGTGCTCCAGGATGCGTGAAATCGTTCACATTCAAGCCGGCCAATGTGGCAACCAGATAGGAGCCAAGTTCTGGGAGGTAATATCCGACGAGCACGGAATCGATGCCACCGGGGCGTATTGCGGAGACAGCGATTTGCAGCTGGAGCGGATCAACGTGTACTACAACGAGGCTACCGGAGGAAAATACGTCCCACGTGCCGTGCTGGTCGATTTGGAACCTGGCACTATGGATTCGGTCCGAGCGGGACCGTTTGGACAGCTGTTCCGGCCGGATAATTTTGTGTTCGGTCAATCTGGCGCCGGCAACAATTGGGC
GGAACCATTCTGCTTCCATCTTCAAGCATCGGAAGAAGCATATTTTGAAGCCCAATTTTGGAACCGCTAGAAGTGCTCCAGGATGCGTGAAATCGTTCACATTCAAGCCGGCCAATGTGGCAACCAGATAGGAGCCAAGTTCTtGGGAGGTAATATCCGACGAGCACGGAATCGATG-CACGGAatcgatgGGCGTATTGCGGAGACAGCGATTTGCAGCTGGAGCGGATCAACGTG----------------CCGGAGGAAAATACGTCCCACGTGCCGTGCTGGTCGATTTGGAACCTGGCACTATGGATTCGGTCCGAGCGGGACCGTTTGGACAGCTGTTCCGGCCGGATAATTTTGTGTTCGGTCAATCTGGCGCCGGCAACAATTGGGC	11	37	Insertion and Deletion	0.04	-9	GTILLPSSSIGRSIF*	GTILLPSSSIGRSIF*	GGAACCATTCTGCTTCCATCTTCAAGCATCGGAAGAAGCATATTTTGAAGCCCAATTTTGGAACCGCTAGAAGTGCTCCAGGATGCGTGAAATCGTTCACATTCAAGCCGGCCAATGTGGCAACCAGATAGGAGCCAAGTTCTTGGGAGGTAATATCCGACGAGCACGGAATCGATG-CACGGAATCGATGGGCGTATTGCGGAGACAGCGATTTGCAGCTGGAGCGGATCAACGTG----------------CCGGAGGAAAATACGTCCCACGTGCCGTGCTGGTCGATTTGGAACCTGGCACTATGGATTCGGTCCGAGCGGGACCGTTTGGACAGCTGTTCCGGCCGGATAATTTTGTGTTCGGTCAATCTGGCGCCGGCAACAATTGGGC	GGAACCATTCTGCTTCCATCTTCAAGCATCGGAAGAAGCATATTTTGAAGCCCAATTTTGGAACCGCTAGAAGTGCTCCAGGATGCGTGAAATCGTTCACATTCAAGCCGGCCAATGTGGCAACCAGATAGGAGCCAAGTTCTGGGAGGTAATATCCGACGAGCACGGAATCGATGCCACCGGGGCGTATTGCGGAGACAGCGATTTGCAGCTGGAGCGGATCAACGTGTACTACAACGAGGCTACCGGAGGAAAATACGTCCCACGTGCCGTGCTGGTCGATTTGGAACCTGGCACTATGGATTCGGTCCGAGCGGGACCGTTTGGACAGCTGTTCCGGCCGGATAATTTTGTGTTCGGTCAATCTGGCGCCGGCAACAATTGGGC
GGAACCATTCTGCTTCCATCTTCAAGCATCGGAAGAAGCATATTTTGAAGCCCAATTTTGGAGCCGCTAGAAGTGCTCCAGGATGCGTGAAATCGTTCACATTCAAGCCGGCCAATGTGGCAACCAGATAGGAGCCA-----------------------------------------------GCGTATTGCGGAGACAGCGATTTGCAGCTGGAGCGGATCAACGTGTACTACAAC----------GAGGAAAATACGTCCCACGTGCCGTGCTGGTCGATTTGGAACCTGGCACTATGGATTCGGTCCGAGCGGGACCGTTTGGACAGCTGTTCCGGCCGGATAATTTTGTGTTCGGTCAATCTGGCGCCGGCAACAATTGGGC	11	36	Deletion	0.04	-57	GTILLPSSSIGRSIF*	GTILLPSSSIGRSIF*	GGAACCATTCTGCTTCCATCTTCAAGCATCGGAAGAAGCATATTTTGAAGCCCAATTTTGGAGCCGCTAGAAGTGCTCCAGGATGCGTGAAATCGTTCACATTCAAGCCGGCCAATGTGGCAACCAGATAGGAGCCA-----------------------------------------------GCGTATTGCGGAGACAGCGATTTGCAGCTGGAGCGGATCAACGTGTACTACAAC----------GAGGAAAATACGTCCCACGTGCCGTGCTGGTCGATTTGGAACCTGGCACTATGGATTCGGTCCGAGCGGGACCGTTTGGACAGCTGTTCCGGCCGGATAATTTTGTGTTCGGTCAATCTGGCGCCGGCAACAATTGGGC	GGAACCATTCTGCTTCCATCTTCAAGCATCGGAAGAAGCATATTTTGAAGCCCAATTTTGGAACCGCTAGAAGTGCTCCAGGATGCGTGAAATCGTTCACATTCAAGCCGGCCAATGTGGCAACCAGATAGGAGCCAAGTTCTGGGAGGTAATATCCGACGAGCACGGAATCGATGCCACCGGGGCGTATTGCGGAGACAGCGATTTGCAGCTGGAGCGGATCAACGTGTACTACAACGAGGCTACCGGAGGAAAATACGTCCCACGTGCCGTGCTGGTCGATTTGGAACCTGGCACTATGGATTCGGTCCGAGCGGGACCGTTTGGACAGCTGTTCCGGCCGGATAATTTTGTGTTCGGTCAATCTGGCGCCGGCAACAATTGGGC
GGAACCATTCTGCTTCCATCTTCAAGCATCGGAAGAAGCATATTTTGAAGCCCAATTTTGGAACCGCTAGAAGTGCTCCAGGATGCGTGAAATCGTTCACATTCAAGCCGGCCAATGTGGCAACC---------------------------------------------------------------------------------TGCAGCTGGAGCGGATCAACGTGTACTACAACGAGG----CGGAGGAAAATACGTCCCACGTGCCGTGCTGGTCGATTTGGAACCTGGCACTATGGATTCGGTCCGAGCGGGACCGTTTGGACAGCTGTTCCGGCCGGATAATTTTGTGTTCGGTCAATCTGGCGCCGGCAACAATTGGGC	10	36	Deletion	0.03	-85	GTILLPSSSIGRSIF*	GTILLPSSSIGRSIF*	GGAACCATTCTGCTTCCATCTTCAAGCATCGGAAGAAGCATATTTTGAAGCCCAATTTTGGAACCGCTAGAAGTGCTCCAGGATGCGTGAAATCGTTCACATTCAAGCCGGCCAATGTGGCAACC---------------------------------------------------------------------------------TGCAGCTGGAGCGGATCAACGTGTACTACAACGAGG----CGGAGGAAAATACGTCCCACGTGCCGTGCTGGTCGATTTGGAACCTGGCACTATGGATTCGGTCCGAGCGGGACCGTTTGGACAGCTGTTCCGGCCGGATAATTTTGTGTTCGGTCAATCTGGCGCCGGCAACAATTGGGC	GGAACCATTCTGCTTCCATCTTCAAGCATCGGAAGAAGCATATTTTGAAGCCCAATTTTGGAACCGCTAGAAGTGCTCCAGGATGCGTGAAATCGTTCACATTCAAGCCGGCCAATGTGGCAACCAGATAGGAGCCAAGTTCTGGGAGGTAATATCCGACGAGCACGGAATCGATGCCACCGGGGCGTATTGCGGAGACAGCGATTTGCAGCTGGAGCGGATCAACGTGTACTACAACGAGGCTACCGGAGGAAAATACGTCCCACGTGCCGTGCTGGTCGATTTGGAACCTGGCACTATGGATTCGGTCCGAGCGGGACCGTTTGGACAGCTGTTCCGGCCGGATAATTTTGTGTTCGGTCAATCTGGCGCCGGCAACAATTGGGC
GGAACCATTCTGCTTCCATCTTCAAGCATCGGAAGAAGCATATTTTGAAGCCCAATTTTGGAACCGCTAGAAGTGCTCCAGGATGCGTGAAATCGTTCACATTCAAGCCGGCCAATGTGGCAACCAGATA-GAGCCAA---------------------------------------------GGCGTATTGCGGAGACAGCGATTTGCAGCTGGAGCGGATCAACGTGTACTACAACGAGGCT----------AATACGTCCCACGTGCCGTGCTGGTCGATTTGGAACCTGGCACTATGGATTCGG--CGAGCGGGACCGTTTGGACAGCTGTTCCGGCCGGATAATTTTGTGTTCGGTCAATCTGGCGCCGGCAACAATTGGGC	10	36	Deletion	0.03	-58	GTILLPSSSIGRSIF*	GTILLPSSSIGRSIF*	GGAACCATTCTGCTTCCATCTTCAAGCATCGGAAGAAGCATATTTTGAAGCCCAATTTTGGAACCGCTAGAAGTGCTCCAGGATGCGTGAAATCGTTCACATTCAAGCCGGCCAATGTGGCAACCAGATA-GAGCCAA---------------------------------------------GGCGTATTGCGGAGACAGCGATTTGCAGCTGGAGCGGATCAACGTGTACTACAACGAGGCT----------AATACGTCCCACGTGCCGTGCTGGTCGATTTGGAACCTGGCACTATGGATTCGG--CGAGCGGGACCGTTTGGACAGCTGTTCCGGCCGGATAATTTTGTGTTCGGTCAATCTGGCGCCGGCAACAATTGGGC	GGAACCATTCTGCTTCCATCTTCAAGCATCGGAAGAAGCATATTTTGAAGCCCAATTTTGGAACCGCTAGAAGTGCTCCAGGATGCGTGAAATCGTTCACATTCAAGCCGGCCAATGTGGCAACCAGATAGGAGCCAAGTTCTGGGAGGTAATATCCGACGAGCACGGAATCGATGCCACCGGGGCGTATTGCGGAGACAGCGATTTGCAGCTGGAGCGGATCAACGTGTACTACAACGAGGCTACCGGAGGAAAATACGTCCCACGTGCCGTGCTGGTCGATTTGGAACCTGGCACTATGGATTCGGTCCGAGCGGGACCGTTTGGACAGCTGTTCCGGCCGGATAATTTTGTGTTCGGTCAATCTGGCGCCGGCAACAATTGGGC
GGAACCATTCTGCTTCCATCTTCAAGCATCGGAAGAAGCATATTTTGAAGCCCAATTTTGGAACCGCTAGAAGTGCTCCAGGATGCGTGAAATCGTTCACATTCAAGCCGGCCAATGTGGCAACCAGATAG-----------------------------GAGCACGGAATCGATGCCACC---GCGTATTGCGGAGACAGCGATTTGCAGCTGGAGCGGATCAACGTGTACTACAACGAGGCTA-CGGAGGAAAATACGTCCCACGTGCCGTGCTGGTCGATTTGGAACCTGGCACTATGGATTCGGTCCGAGCGGGACCGTTTGGACAGCTGTTCCGGCCGGATAATTTTGTGTTCGGTCAATCTGGCGCCGGCAACAATTGGGC	10	36	Deletion	0.03	-33	GTILLPSSSIGRSIF*	GTILLPSSSIGRSIF*	GGAACCATTCTGCTTCCATCTTCAAGCATCGGAAGAAGCATATTTTGAAGCCCAATTTTGGAACCGCTAGAAGTGCTCCAGGATGCGTGAAATCGTTCACATTCAAGCCGGCCAATGTGGCAACCAGATAG-----------------------------GAGCACGGAATCGATGCCACC---GCGTATTGCGGAGACAGCGATTTGCAGCTGGAGCGGATCAACGTGTACTACAACGAGGCTA-CGGAGGAAAATACGTCCCACGTGCCGTGCTGGTCGATTTGGAACCTGGCACTATGGATTCGGTCCGAGCGGGACCGTTTGGACAGCTGTTCCGGCCGGATAATTTTGTGTTCGGTCAATCTGGCGCCGGCAACAATTGGGC	GGAACCATTCTGCTTCCATCTTCAAGCATCGGAAGAAGCATATTTTGAAGCCCAATTTTGGAACCGCTAGAAGTGCTCCAGGATGCGTGAAATCGTTCACATTCAAGCCGGCCAATGTGGCAACCAGATAGGAGCCAAGTTCTGGGAGGTAATATCCGACGAGCACGGAATCGATGCCACCGGGGCGTATTGCGGAGACAGCGATTTGCAGCTGGAGCGGATCAACGTGTACTACAACGAGGCTACCGGAGGAAAATACGTCCCACGTGCCGTGCTGGTCGATTTGGAACCTGGCACTATGGATTCGGTCCGAGCGGGACCGTTTGGACAGCTGTTCCGGCCGGATAATTTTGTGTTCGGTCAATCTGGCGCCGGCAACAATTGGGC
GGAACCATTCTGCTTCCATCTTCAAGCATCGGAAGAAGCATATTTTGAAGCCCAATTTTGGAACCGCTAGAAGTGCTCCAGGATGCGTGAAATCGTTCACATTCAAGCCGGCCAATGTGGCAACCAGATAGGAACCAA--------------------------------------------GGGCGTATTGCGGAGACAGCGATTTGCAGCTGGAGCGGATCAACGTGTACTACAACGAGG----------------CGGGCCACGTGCCGTGCTGGTCGATTTGGAACCTGGCACTATGGATTCGGTCCGAGCGGGACCGTTTGGACAGCTGTTCCGGCCGGATAATTTTGTGTTCGGTCAATCTGGCGCCGGCAACAATTGGGC	10	36	Deletion	0.03	-60	GTILLPSSSIGRSIF*	GTILLPSSSIGRSIF*	GGAACCATTCTGCTTCCATCTTCAAGCATCGGAAGAAGCATATTTTGAAGCCCAATTTTGGAACCGCTAGAAGTGCTCCAGGATGCGTGAAATCGTTCACATTCAAGCCGGCCAATGTGGCAACCAGATAGGAACCAA--------------------------------------------GGGCGTATTGCGGAGACAGCGATTTGCAGCTGGAGCGGATCAACGTGTACTACAACGAGG----------------CGGGCCACGTGCCGTGCTGGTCGATTTGGAACCTGGCACTATGGATTCGGTCCGAGCGGGACCGTTTGGACAGCTGTTCCGGCCGGATAATTTTGTGTTCGGTCAATCTGGCGCCGGCAACAATTGGGC	GGAACCATTCTGCTTCCATCTTCAAGCATCGGAAGAAGCATATTTTGAAGCCCAATTTTGGAACCGCTAGAAGTGCTCCAGGATGCGTGAAATCGTTCACATTCAAGCCGGCCAATGTGGCAACCAGATAGGAGCCAAGTTCTGGGAGGTAATATCCGACGAGCACGGAATCGATGCCACCGGGGCGTATTGCGGAGACAGCGATTTGCAGCTGGAGCGGATCAACGTGTACTACAACGAGGCTACCGGAGGAAAATACGTCCCACGTGCCGTGCTGGTCGATTTGGAACCTGGCACTATGGATTCGGTCCGAGCGGGACCGTTTGGACAGCTGTTCCGGCCGGATAATTTTGTGTTCGGTCAATCTGGCGCCGGCAACAATTGGGC
GGAACCATTCTGCTTCCATCTTCAAGCATCGGAAGAAGCATATTTTGAAGCCCAATTTTGGAACCGCTAGAAGTGCTCCAGGATGCGTGAAATCGTTCACATTCAAGCCGGCCAATGTGGCAACCAGATAGGAG-------CTGGGAGGTAATATCCGACGAGCACGGAATCGAT-----CATGGCGTATTGCGGAGACAGCGATTTGCAGCTGGAGCGGATCAACGTGTACTACAACGAGGC-AACGGAGGAAAATACGTCCCACGTGCCGTGCTGGTCGATTTGGAACCTGGCACTATGGATT---------CGGGACCGTTTGGACAGCTGTTCCGGCCGGATAATTTTGTGTTCGGTCAATCTGGCGCCGGCAACAATTGGGC	10	36	Deletion	0.03	-22	GTILLPSSSIGRSIF*	GTILLPSSSIGRSIF*	GGAACCATTCTGCTTCCATCTTCAAGCATCGGAAGAAGCATATTTTGAAGCCCAATTTTGGAACCGCTAGAAGTGCTCCAGGATGCGTGAAATCGTTCACATTCAAGCCGGCCAATGTGGCAACCAGATAGGAG-------CTGGGAGGTAATATCCGACGAGCACGGAATCGAT-----CATGGCGTATTGCGGAGACAGCGATTTGCAGCTGGAGCGGATCAACGTGTACTACAACGAGGC-AACGGAGGAAAATACGTCCCACGTGCCGTGCTGGTCGATTTGGAACCTGGCACTATGGATT---------CGGGACCGTTTGGACAGCTGTTCCGGCCGGATAATTTTGTGTTCGGTCAATCTGGCGCCGGCAACAATTGGGC	GGAACCATTCTGCTTCCATCTTCAAGCATCGGAAGAAGCATATTTTGAAGCCCAATTTTGGAACCGCTAGAAGTGCTCCAGGATGCGTGAAATCGTTCACATTCAAGCCGGCCAATGTGGCAACCAGATAGGAGCCAAGTTCTGGGAGGTAATATCCGACGAGCACGGAATCGATGCCACCGGGGCGTATTGCGGAGACAGCGATTTGCAGCTGGAGCGGATCAACGTGTACTACAACGAGGCTACCGGAGGAAAATACGTCCCACGTGCCGTGCTGGTCGATTTGGAACCTGGCACTATGGATTCGGTCCGAGCGGGACCGTTTGGACAGCTGTTCCGGCCGGATAATTTTGTGTTCGGTCAATCTGGCGCCGGCAACAATTGGGC
GGAACCATTCTGCTTCCATCTTCAAGCATCGGAAGAAGCATATTTTGAAGCCCAATTTTGGAACCGCTAGAAGTGCTCCAGGATGCGTGAAATCGTTCACATTCAAGCCGGCCAATGTGGCAACCAGATAGGAGCC-AGATCT-------------------------------------------GAATTGCGGAGACAGCGATTTGCAGCTGGAGCGGATCAACGTGTACTACAAC----------GAGGAAAATACGTCCCACGTGCCGTGCTGGTCGATTTGGAACCTGGCACTATGGATTCGGT-CGAGCGGGACCGTTTGGACAGCTGTTCCGGCCGGATAATTTTGTGTTCGGTCAATCTGGCGCCGGCAACAATTGGGC	10	36	Deletion	0.03	-55	GTILLPSSSIGRSIF*	GTILLPSSSIGRSIF*	GGAACCATTCTGCTTCCATCTTCAAGCATCGGAAGAAGCATATTTTGAAGCCCAATTTTGGAACCGCTAGAAGTGCTCCAGGATGCGTGAAATCGTTCACATTCAAGCCGGCCAATGTGGCAACCAGATAGGAGCC-AGATCT-------------------------------------------GAATTGCGGAGACAGCGATTTGCAGCTGGAGCGGATCAACGTGTACTACAAC----------GAGGAAAATACGTCCCACGTGCCGTGCTGGTCGATTTGGAACCTGGCACTATGGATTCGGT-CGAGCGGGACCGTTTGGACAGCTGTTCCGGCCGGATAATTTTGTGTTCGGTCAATCTGGCGCCGGCAACAATTGGGC	GGAACCATTCTGCTTCCATCTTCAAGCATCGGAAGAAGCATATTTTGAAGCCCAATTTTGGAACCGCTAGAAGTGCTCCAGGATGCGTGAAATCGTTCACATTCAAGCCGGCCAATGTGGCAACCAGATAGGAGCCAAGTTCTGGGAGGTAATATCCGACGAGCACGGAATCGATGCCACCGGGGCGTATTGCGGAGACAGCGATTTGCAGCTGGAGCGGATCAACGTGTACTACAACGAGGCTACCGGAGGAAAATACGTCCCACGTGCCGTGCTGGTCGATTTGGAACCTGGCACTATGGATTCGGTCCGAGCGGGACCGTTTGGACAGCTGTTCCGGCCGGATAATTTTGTGTTCGGTCAATCTGGCGCCGGCAACAATTGGGC
GGAACCATTCTGCTTCCATCTTCAAGCATCGGAAGAAGCATATTTTGAAGCCCAATTTTGGAACCGCTAGAAGTGCTCCAGGATGCGTGAAATCGTTCACATTCAAGCCGGCCAATGTGGCAACCAGATAGGAGCCA--------------------------------------------------CATTGgCGGAGACAGCGATTTGCAGCTGGAGCGGATCAACGTGTACTACAACGAGGC----------AAATACGTCCCACGTGCCGTGCTGGTCGATTTGGAACCTGGCACTATGGATTCGGTCCGAGCGGGACCGTTTGGACAGCTGTTCCGGCCGGATAATTTTGTGTTCGGTCAATCTGGCGCCGGCAACAATTGGGC	10	36	Insertion and Deletion	0.03	-59	GTILLPSSSIGRSIF*	GTILLPSSSIGRSIF*	GGAACCATTCTGCTTCCATCTTCAAGCATCGGAAGAAGCATATTTTGAAGCCCAATTTTGGAACCGCTAGAAGTGCTCCAGGATGCGTGAAATCGTTCACATTCAAGCCGGCCAATGTGGCAACCAGATAGGAGCCA--------------------------------------------------CATTGGCGGAGACAGCGATTTGCAGCTGGAGCGGATCAACGTGTACTACAACGAGGC----------AAATACGTCCCACGTGCCGTGCTGGTCGATTTGGAACCTGGCACTATGGATTCGGTCCGAGCGGGACCGTTTGGACAGCTGTTCCGGCCGGATAATTTTGTGTTCGGTCAATCTGGCGCCGGCAACAATTGGGC	GGAACCATTCTGCTTCCATCTTCAAGCATCGGAAGAAGCATATTTTGAAGCCCAATTTTGGAACCGCTAGAAGTGCTCCAGGATGCGTGAAATCGTTCACATTCAAGCCGGCCAATGTGGCAACCAGATAGGAGCCAAGTTCTGGGAGGTAATATCCGACGAGCACGGAATCGATGCCACCGGGGCGTATTGCGGAGACAGCGATTTGCAGCTGGAGCGGATCAACGTGTACTACAACGAGGCTACCGGAGGAAAATACGTCCCACGTGCCGTGCTGGTCGATTTGGAACCTGGCACTATGGATTCGGTCCGAGCGGGACCGTTTGGACAGCTGTTCCGGCCGGATAATTTTGTGTTCGGTCAATCTGGCGCCGGCAACAATTGGGC
GGAACCATTCTGCTTCCATCTTCAAGCATCGGAAGAAGCATATTTTGAAGCCCAATTTTGGAACCGCTAGAAGTGCTCCAGGATGCGTGAAATCGTTCACATTCAAGCCGGCCAATGTGGCAACCAGATAGGAGCCA--TT-------------------------------------------GCGTATTGCGGAGACAGCGATTTGCAGCTGGAGCGGATCAACGTGTACTACAACGAGGCT----------AATACGTCCCACGTGCCGTGCTGGTCGATTTGGA-----------------------GAGCGGGACCGTTTGGACAGCTGTTCCGGCCGGATAATTTTGTGTTCGGTCAATCTGGCGCCGGCAACAATTGGGC	10	36	Deletion	0.03	-78	GTILLPSSSIGRSIF*	GTILLPSSSIGRSIF*	GGAACCATTCTGCTTCCATCTTCAAGCATCGGAAGAAGCATATTTTGAAGCCCAATTTTGGAACCGCTAGAAGTGCTCCAGGATGCGTGAAATCGTTCACATTCAAGCCGGCCAATGTGGCAACCAGATAGGAGCCA--TT-------------------------------------------GCGTATTGCGGAGACAGCGATTTGCAGCTGGAGCGGATCAACGTGTACTACAACGAGGCT----------AATACGTCCCACGTGCCGTGCTGGTCGATTTGGA-----------------------GAGCGGGACCGTTTGGACAGCTGTTCCGGCCGGATAATTTTGTGTTCGGTCAATCTGGCGCCGGCAACAATTGGGC	GGAACCATTCTGCTTCCATCTTCAAGCATCGGAAGAAGCATATTTTGAAGCCCAATTTTGGAACCGCTAGAAGTGCTCCAGGATGCGTGAAATCGTTCACATTCAAGCCGGCCAATGTGGCAACCAGATAGGAGCCAAGTTCTGGGAGGTAATATCCGACGAGCACGGAATCGATGCCACCGGGGCGTATTGCGGAGACAGCGATTTGCAGCTGGAGCGGATCAACGTGTACTACAACGAGGCTACCGGAGGAAAATACGTCCCACGTGCCGTGCTGGTCGATTTGGAACCTGGCACTATGGATTCGGTCCGAGCGGGACCGTTTGGACAGCTGTTCCGGCCGGATAATTTTGTGTTCGGTCAATCTGGCGCCGGCAACAATTGGGC
GGAACCATTCTGCTTCCATCTTCAAGCATCGGAAGAAGCATATTTTGAAGCCCAATTTTGGAACCGCTAGAAGTGCTCCAGGATGCGTGAAATCGTTCACATTCAAGCCGGCCAATGTGGCAACCAGATAGGAGCCAA------------------------------------------------GTATTGCGGAGACAGCGATTTGCAGCTGGAGCGGATCAACGTGTACTACAACGAGGCTAAgcggatcaacgtgtactacaacgaggCGGAGGAAAATACGTCCCACGTGCCGTGCTGGTCGATTTGGAACCTGGCACTATGGATTCGGTCCGAGCGGGACCGTTTGGACAGCTGTTCCGGCCGGATAATTTTGTGTTCGGTCAATCTGGCGCC…	10	36	Insertion and Deletion	0.03	-22	GTILLPSSSIGRSIF*	GTILLPSSSIGRSIF*	GGAACCATTCTGCTTCCATCTTCAAGCATCGGAAGAAGCATATTTTGAAGCCCAATTTTGGAACCGCTAGAAGTGCTCCAGGATGCGTGAAATCGTTCACATTCAAGCCGGCCAATGTGGCAACCAGATAGGAGCCAA------------------------------------------------GTATTGCGGAGACAGCGATTTGCAGCTGGAGCGGATCAACGTGTACTACAACGAGGCTAAGCGGATCAACGTGTACTACAACGAGGCGGAGGAAAATACGTCCCACGTGCCGTGCTGGTCGATTTGGAACCTGGCACTATGGATTCGGTCCGAGCGGGACCGTTTGGACAGCTGTTCCGGCCGGATAATTTTGTGTTCGGTCAATCTGGCGCC…	GGAACCATTCTGCTTCCATCTTCAAGCATCGGAAGAAGCATATTTTGAAGCCCAATTTTGGAACCGCTAGAAGTGCTCCAGGATGCGTGAAATCGTTCACATTCAAGCCGGCCAATGTGGCAACCAGATAGGAGCCAAGTTCTGGGAGGTAATATCCGACGAGCACGGAATCGATGCCACCGGGGCGTATTGCGGAGACAGCGATTTGCAGCTGGAGCGGATCAACGTGTACTACAACGAGGCTACCGGAGGAAAATACGTCCCACGTGCCGTGCTGGTCGATTTGGAACCTGGCACTATGGATTCGGTCCGAGCGGGACCGTTTGGACAGCTGTTCCGGCCGGATAATTTTGTGTTCGGTCAATCTGGCGCCGGCAACAATTGGGC
GGAACCATTCTGCTTCCATCTTCAAGCATCGGAAGAAGCATATTTTGAAGCCCAATTTTGGAACCGCTAGAAGTGCTCCAGGATGCGTGAAATCGTTCACATTCAAGCCGGCCAATGTGGCAACCAGATAGGAGCCAA---------------------------------------------GGCGTATTGCGGAGACAGCGATTTGCAGCTGGAGCGGATCAACGTGTACTACAACGAGGCT-CCGGAGGAAAATACGTCCCACGTGCCGTGCTGGTCGATTTGGAACCTGGCACTATGGATTCGGTCCGAGCGGGACCGTTTGGACAGCTGTTCCGGCCGGATAATTTTGTGTTCGGTCAATCTGGCGCCGGCAACAATTGGGC	10	36	Deletion	0.03	-46	GTILLPSSSIGRSIF*	GTILLPSSSIGRSIF*	GGAACCATTCTGCTTCCATCTTCAAGCATCGGAAGAAGCATATTTTGAAGCCCAATTTTGGAACCGCTAGAAGTGCTCCAGGATGCGTGAAATCGTTCACATTCAAGCCGGCCAATGTGGCAACCAGATAGGAGCCAA---------------------------------------------GGCGTATTGCGGAGACAGCGATTTGCAGCTGGAGCGGATCAACGTGTACTACAACGAGGCT-CCGGAGGAAAATACGTCCCACGTGCCGTGCTGGTCGATTTGGAACCTGGCACTATGGATTCGGTCCGAGCGGGACCGTTTGGACAGCTGTTCCGGCCGGATAATTTTGTGTTCGGTCAATCTGGCGCCGGCAACAATTGGGC	GGAACCATTCTGCTTCCATCTTCAAGCATCGGAAGAAGCATATTTTGAAGCCCAATTTTGGAACCGCTAGAAGTGCTCCAGGATGCGTGAAATCGTTCACATTCAAGCCGGCCAATGTGGCAACCAGATAGGAGCCAAGTTCTGGGAGGTAATATCCGACGAGCACGGAATCGATGCCACCGGGGCGTATTGCGGAGACAGCGATTTGCAGCTGGAGCGGATCAACGTGTACTACAACGAGGCTACCGGAGGAAAATACGTCCCACGTGCCGTGCTGGTCGATTTGGAACCTGGCACTATGGATTCGGTCCGAGCGGGACCGTTTGGACAGCTGTTCCGGCCGGATAATTTTGTGTTCGGTCAATCTGGCGCCGGCAACAATTGGGC
GGAACCATTCTGCTTCCATCTTCAAGCATCGGAAGAAGCATATTTTGAAGCCCAATTTTGGAACCGCTAGAAGTGCTCCAGGATGCGTGAAATCGTTCACATTCAAGCCGGCCAATGTGGCAACCAGATAGGAGCCAA---------------------------------------------GGCGTATTGCGGAGACAGCGATTTGCAGCTGGAGCGGATCAACGTGTACTACAACGAGGCTA---GAGGAAAATACGTCCCACGTGCCGTGCTGGTCGATTTGGAACCTGGCACTATGGATTCGGTC--AGCGGGACCGTTTGGACAGCTGTTCCGGCCGGATAATTTTGTGTTCGGTCAATCTGGCGCCGGCAACAATTGGGC	10	37	Deletion	0.03	-50	GTILLPSSSIGRSIF*	GTILLPSSSIGRSIF*	GGAACCATTCTGCTTCCATCTTCAAGCATCGGAAGAAGCATATTTTGAAGCCCAATTTTGGAACCGCTAGAAGTGCTCCAGGATGCGTGAAATCGTTCACATTCAAGCCGGCCAATGTGGCAACCAGATAGGAGCCAA---------------------------------------------GGCGTATTGCGGAGACAGCGATTTGCAGCTGGAGCGGATCAACGTGTACTACAACGAGGCTA---GAGGAAAATACGTCCCACGTGCCGTGCTGGTCGATTTGGAACCTGGCACTATGGATTCGGTC--AGCGGGACCGTTTGGACAGCTGTTCCGGCCGGATAATTTTGTGTTCGGTCAATCTGGCGCCGGCAACAATTGGGC	GGAACCATTCTGCTTCCATCTTCAAGCATCGGAAGAAGCATATTTTGAAGCCCAATTTTGGAACCGCTAGAAGTGCTCCAGGATGCGTGAAATCGTTCACATTCAAGCCGGCCAATGTGGCAACCAGATAGGAGCCAAGTTCTGGGAGGTAATATCCGACGAGCACGGAATCGATGCCACCGGGGCGTATTGCGGAGACAGCGATTTGCAGCTGGAGCGGATCAACGTGTACTACAACGAGGCTACCGGAGGAAAATACGTCCCACGTGCCGTGCTGGTCGATTTGGAACCTGGCACTATGGATTCGGTCCGAGCGGGACCGTTTGGACAGCTGTTCCGGCCGGATAATTTTGTGTTCGGTCAATCTGGCGCCGGCAACAATTGGGC
GGAACCATTCTGCTTCCATCTTCAAGCATCGGAAGAAGCATATTTTGAAGCCCAATTTTGGAACCGCTAGAAGTGCTCCAGGATGCGTGAAATCGTTCACATTCAAGCCGGCCAATGTGGCAACCAGATAGGAGCCAA---------------------------------------------GGCGTATTGCGGAGACAGCGATTTGCAGCTGGAGCGGATCAACGTGTACTACAACGAGGCTA-CGGAGGAAAATACGTCCCACGTGCCGTGCTGGTCGATTTGGAACCTGGCACTATG----------GAGCGGGACCGTTTGGACAGCTGTTCCGGCCGGATAATTTTGTGTTCGGTCAATCTGGCGCCGGCAACAATTGGGC	10	35	Deletion	0.03	-56	GTILLPSSSIGRSIF*	GTILLPSSSIGRSIF*	GGAACCATTCTGCTTCCATCTTCAAGCATCGGAAGAAGCATATTTTGAAGCCCAATTTTGGAACCGCTAGAAGTGCTCCAGGATGCGTGAAATCGTTCACATTCAAGCCGGCCAATGTGGCAACCAGATAGGAGCCAA---------------------------------------------GGCGTATTGCGGAGACAGCGATTTGCAGCTGGAGCGGATCAACGTGTACTACAACGAGGCTA-CGGAGGAAAATACGTCCCACGTGCCGTGCTGGTCGATTTGGAACCTGGCACTATG----------GAGCGGGACCGTTTGGACAGCTGTTCCGGCCGGATAATTTTGTGTTCGGTCAATCTGGCGCCGGCAACAATTGGGC	GGAACCATTCTGCTTCCATCTTCAAGCATCGGAAGAAGCATATTTTGAAGCCCAATTTTGGAACCGCTAGAAGTGCTCCAGGATGCGTGAAATCGTTCACATTCAAGCCGGCCAATGTGGCAACCAGATAGGAGCCAAGTTCTGGGAGGTAATATCCGACGAGCACGGAATCGATGCCACCGGGGCGTATTGCGGAGACAGCGATTTGCAGCTGGAGCGGATCAACGTGTACTACAACGAGGCTACCGGAGGAAAATACGTCCCACGTGCCGTGCTGGTCGATTTGGAACCTGGCACTATGGATTCGGTCCGAGCGGGACCGTTTGGACAGCTGTTCCGGCCGGATAATTTTGTGTTCGGTCAATCTGGCGCCGGCAACAATTGGGC
GGAACCATTCTGCTTCCATCTTCAAGCATCGGAAGAAGCATATTTTGAAGCCCAATTTTGGAACCGCTAGAAGTGCTCCAGGATGCGTGAAATCGTTCACATTCAAGCCGGCCAATGTGGCAACCAGATAGGAGCCAA--------------------------------------------GGGCGTATTGCGGAGACAGCGATTTGCAGCTGGAGCGGATCAACGTGTACTACAA---------CGGAGGAAAATACGTCCCACGTGCCGTGCTGGTCGATTTGGAACCTGGCACTATGGATTCGGTCCGAGCGGGACCGTTTGGACAGCTGTTCCGGCCGGATAATTTTGTGTTCGGTCAATCTGGCGCCGGCAACAATTGGGC	10	35	Deletion	0.03	-53	GTILLPSSSIGRSIF*	GTILLPSSSIGRSIF*	GGAACCATTCTGCTTCCATCTTCAAGCATCGGAAGAAGCATATTTTGAAGCCCAATTTTGGAACCGCTAGAAGTGCTCCAGGATGCGTGAAATCGTTCACATTCAAGCCGGCCAATGTGGCAACCAGATAGGAGCCAA--------------------------------------------GGGCGTATTGCGGAGACAGCGATTTGCAGCTGGAGCGGATCAACGTGTACTACAA---------CGGAGGAAAATACGTCCCACGTGCCGTGCTGGTCGATTTGGAACCTGGCACTATGGATTCGGTCCGAGCGGGACCGTTTGGACAGCTGTTCCGGCCGGATAATTTTGTGTTCGGTCAATCTGGCGCCGGCAACAATTGGGC	GGAACCATTCTGCTTCCATCTTCAAGCATCGGAAGAAGCATATTTTGAAGCCCAATTTTGGAACCGCTAGAAGTGCTCCAGGATGCGTGAAATCGTTCACATTCAAGCCGGCCAATGTGGCAACCAGATAGGAGCCAAGTTCTGGGAGGTAATATCCGACGAGCACGGAATCGATGCCACCGGGGCGTATTGCGGAGACAGCGATTTGCAGCTGGAGCGGATCAACGTGTACTACAACGAGGCTACCGGAGGAAAATACGTCCCACGTGCCGTGCTGGTCGATTTGGAACCTGGCACTATGGATTCGGTCCGAGCGGGACCGTTTGGACAGCTGTTCCGGCCGGATAATTTTGTGTTCGGTCAATCTGGCGCCGGCAACAATTGGGC
GGAACCATTCTGCTTCCATCTTCAAGCATCGGAAGAAGCATATTTTGAAGCCCAATTTTGGAACCGCTAGAAGTGCTCCAGGATGCGTGAAATCGTTCACATTCAAGCCGGCCAATGTGGCAACCAGATAGGAGCCAA--------------------------------------------GGGCGTATTGCGGAGACAGCGATTTGCAGCTGGAGCGGATCAACGTGTACTACAACGAGG---CCGGAGGAAAATACGTCCCACGTGCCGTGCTGGTCGATTTGGAACCTGGC------------------GCGGGACCGTTTGGACAGCTGTTCCGGCCGGATAATTTTGTGTTCGGTCAATCTGGCGCCGGCAACAATTGGGC	10	36	Deletion	0.03	-65	GTILLPSSSIGRSIF*	GTILLPSSSIGRSIF*	GGAACCATTCTGCTTCCATCTTCAAGCATCGGAAGAAGCATATTTTGAAGCCCAATTTTGGAACCGCTAGAAGTGCTCCAGGATGCGTGAAATCGTTCACATTCAAGCCGGCCAATGTGGCAACCAGATAGGAGCCAA--------------------------------------------GGGCGTATTGCGGAGACAGCGATTTGCAGCTGGAGCGGATCAACGTGTACTACAACGAGG---CCGGAGGAAAATACGTCCCACGTGCCGTGCTGGTCGATTTGGAACCTGGC------------------GCGGGACCGTTTGGACAGCTGTTCCGGCCGGATAATTTTGTGTTCGGTCAATCTGGCGCCGGCAACAATTGGGC	GGAACCATTCTGCTTCCATCTTCAAGCATCGGAAGAAGCATATTTTGAAGCCCAATTTTGGAACCGCTAGAAGTGCTCCAGGATGCGTGAAATCGTTCACATTCAAGCCGGCCAATGTGGCAACCAGATAGGAGCCAAGTTCTGGGAGGTAATATCCGACGAGCACGGAATCGATGCCACCGGGGCGTATTGCGGAGACAGCGATTTGCAGCTGGAGCGGATCAACGTGTACTACAACGAGGCTACCGGAGGAAAATACGTCCCACGTGCCGTGCTGGTCGATTTGGAACCTGGCACTATGGATTCGGTCCGAGCGGGACCGTTTGGACAGCTGTTCCGGCCGGATAATTTTGTGTTCGGTCAATCTGGCGCCGGCAACAATTGGGC
GGAACCATTCTGCTTCCATCTTCAAGCATCGGAAGAAGCATATTTTGAAGCCCAATTTTGGAACCGCTAGAAGTGCTCCAGGATGCGTGAAATCGTTCACATTCAAGCCGGCCAATGTGGCAACCAGATAGGAGCCAA--------------------------------------------GGGCGTATTGCGGAGACAGCGATTTGCAGCTGGAGCGGATCAACGTGTACTACAACGAGGCTAAaatacgtaggaatacgtagtataCGGAGGAAAATACGTCCCACGTGCCGTGCTGGTCGATTTGGAACCTGGCACTATGGATTCGGTCCGAGCGGGACCGTTTGGACAGCTGTTCCGGCCGGATAATTTTGTGTTCGGTCAATCTGGCGCCGGC…	10	36	Insertion and Deletion	0.03	-21	GTILLPSSSIGRSIF*	GTILLPSSSIGRSIF*	GGAACCATTCTGCTTCCATCTTCAAGCATCGGAAGAAGCATATTTTGAAGCCCAATTTTGGAACCGCTAGAAGTGCTCCAGGATGCGTGAAATCGTTCACATTCAAGCCGGCCAATGTGGCAACCAGATAGGAGCCAA--------------------------------------------GGGCGTATTGCGGAGACAGCGATTTGCAGCTGGAGCGGATCAACGTGTACTACAACGAGGCTAAAATACGTAGGAATACGTAGTATACGGAGGAAAATACGTCCCACGTGCCGTGCTGGTCGATTTGGAACCTGGCACTATGGATTCGGTCCGAGCGGGACCGTTTGGACAGCTGTTCCGGCCGGATAATTTTGTGTTCGGTCAATCTGGCGCCGGC…	GGAACCATTCTGCTTCCATCTTCAAGCATCGGAAGAAGCATATTTTGAAGCCCAATTTTGGAACCGCTAGAAGTGCTCCAGGATGCGTGAAATCGTTCACATTCAAGCCGGCCAATGTGGCAACCAGATAGGAGCCAAGTTCTGGGAGGTAATATCCGACGAGCACGGAATCGATGCCACCGGGGCGTATTGCGGAGACAGCGATTTGCAGCTGGAGCGGATCAACGTGTACTACAACGAGGCTACCGGAGGAAAATACGTCCCACGTGCCGTGCTGGTCGATTTGGAACCTGGCACTATGGATTCGGTCCGAGCGGGACCGTTTGGACAGCTGTTCCGGCCGGATAATTTTGTGTTCGGTCAATCTGGCGCCGGCAACAATTGGGC
GGAACCATTCTGCTTCCATCTTCAAGCATCGGAAGAAGCATATTTTGAAGCCCAATTTTGGAACCGCTAGAAGTGCTCCAGGATGCGTGAAATCGTTCACATTCAAGCCGGCCAATGTGGCAACCAGATAGGAGCCAA--------------------------------------------GGGCGTATTGCGGAGACAGCGATTTGCAGCTGGAGCGGATCAACGTGTACTACAACGAGGCTAataaACGGAGGAAAATACGTCCCACGTGCCGTGCTGGTCGATTTGGAACCTGGCACTATGGATTCGGTCCGAGCGGGACCGTTTGGACAGCTGTTCCGGCCGGATAATTTTGTGTTCGGTCAATCTGGCGCCGGCAACAATTGGGC	10	36	Insertion and Deletion	0.03	-40	GTILLPSSSIGRSIF*	GTILLPSSSIGRSIF*	GGAACCATTCTGCTTCCATCTTCAAGCATCGGAAGAAGCATATTTTGAAGCCCAATTTTGGAACCGCTAGAAGTGCTCCAGGATGCGTGAAATCGTTCACATTCAAGCCGGCCAATGTGGCAACCAGATAGGAGCCAA--------------------------------------------GGGCGTATTGCGGAGACAGCGATTTGCAGCTGGAGCGGATCAACGTGTACTACAACGAGGCTAATAAACGGAGGAAAATACGTCCCACGTGCCGTGCTGGTCGATTTGGAACCTGGCACTATGGATTCGGTCCGAGCGGGACCGTTTGGACAGCTGTTCCGGCCGGATAATTTTGTGTTCGGTCAATCTGGCGCCGGCAACAATTGGGC	GGAACCATTCTGCTTCCATCTTCAAGCATCGGAAGAAGCATATTTTGAAGCCCAATTTTGGAACCGCTAGAAGTGCTCCAGGATGCGTGAAATCGTTCACATTCAAGCCGGCCAATGTGGCAACCAGATAGGAGCCAAGTTCTGGGAGGTAATATCCGACGAGCACGGAATCGATGCCACCGGGGCGTATTGCGGAGACAGCGATTTGCAGCTGGAGCGGATCAACGTGTACTACAACGAGGCTACCGGAGGAAAATACGTCCCACGTGCCGTGCTGGTCGATTTGGAACCTGGCACTATGGATTCGGTCCGAGCGGGACCGTTTGGACAGCTGTTCCGGCCGGATAATTTTGTGTTCGGTCAATCTGGCGCCGGCAACAATTGGGC
GGAACCATTCTGCTTCCATCTTCAAGCATCGGAAGAAGCATATTTTGAAGCCCAATTTTGGAACCGCTAGAAGTGCTCCAGGATGCGTGAAATCGTTCACATTCAAGCCGGCCAATGTGGCAACCAGATAGGAGCCAA------GGAGGTAATATCCGACGAGCACGGAATCGATGC-------GCGTATTGCGGAGACAGCGATTTGCAGCTGGAGCGGATCAACGTGTACTACAAC----------GAGGAAAATACGTCCCACGTGCCGTGCTGGTCGATTTGGAACCTGGCACTATGGATTCGGT----------CCGTTTGGACAGCTGTTCCGGCCGGATAATTTTGTGTTCGGTCAATCTGGCGCCGGCAACAATTGGGC	10	37	Deletion	0.03	-33	GTILLPSSSIGRSIF*	GTILLPSSSIGRSIF*	GGAACCATTCTGCTTCCATCTTCAAGCATCGGAAGAAGCATATTTTGAAGCCCAATTTTGGAACCGCTAGAAGTGCTCCAGGATGCGTGAAATCGTTCACATTCAAGCCGGCCAATGTGGCAACCAGATAGGAGCCAA------GGAGGTAATATCCGACGAGCACGGAATCGATGC-------GCGTATTGCGGAGACAGCGATTTGCAGCTGGAGCGGATCAACGTGTACTACAAC----------GAGGAAAATACGTCCCACGTGCCGTGCTGGTCGATTTGGAACCTGGCACTATGGATTCGGT----------CCGTTTGGACAGCTGTTCCGGCCGGATAATTTTGTGTTCGGTCAATCTGGCGCCGGCAACAATTGGGC	GGAACCATTCTGCTTCCATCTTCAAGCATCGGAAGAAGCATATTTTGAAGCCCAATTTTGGAACCGCTAGAAGTGCTCCAGGATGCGTGAAATCGTTCACATTCAAGCCGGCCAATGTGGCAACCAGATAGGAGCCAAGTTCTGGGAGGTAATATCCGACGAGCACGGAATCGATGCCACCGGGGCGTATTGCGGAGACAGCGATTTGCAGCTGGAGCGGATCAACGTGTACTACAACGAGGCTACCGGAGGAAAATACGTCCCACGTGCCGTGCTGGTCGATTTGGAACCTGGCACTATGGATTCGGTCCGAGCGGGACCGTTTGGACAGCTGTTCCGGCCGGATAATTTTGTGTTCGGTCAATCTGGCGCCGGCAACAATTGGGC
GGAACCATTCTGCTTCCATCTTCAAGCATCGGAAGAAGCATATTTTGAAGCCCAATTTTGGAACCGCTAGAAGTGCTCCAGGATGCGTGAAATCGTTCACATTCAAGCCGGCCAATGTGGCAACCAGATAGGAGCCAA-----GGGAGGTAATATCCGACGAGCACGGAATCGATGCCA----------------------------------------------------------------------------------CCCACGTGCCGTGCTGGTCGATTTGGAACCTGGCACTATGGATTCGGTCCGAGCGGGACCGTTTGGACAGCTGTTCCGGCCGGATAATTTTGTGTTCGGTCAATCTGGCGCCGGCAACAATTGGGC	10	35	Deletion	0.03	-87	GTILLPSSSIGRSIF*	GTILLPSSSIGRSIF*	GGAACCATTCTGCTTCCATCTTCAAGCATCGGAAGAAGCATATTTTGAAGCCCAATTTTGGAACCGCTAGAAGTGCTCCAGGATGCGTGAAATCGTTCACATTCAAGCCGGCCAATGTGGCAACCAGATAGGAGCCAA-----GGGAGGTAATATCCGACGAGCACGGAATCGATGCCA----------------------------------------------------------------------------------CCCACGTGCCGTGCTGGTCGATTTGGAACCTGGCACTATGGATTCGGTCCGAGCGGGACCGTTTGGACAGCTGTTCCGGCCGGATAATTTTGTGTTCGGTCAATCTGGCGCCGGCAACAATTGGGC	GGAACCATTCTGCTTCCATCTTCAAGCATCGGAAGAAGCATATTTTGAAGCCCAATTTTGGAACCGCTAGAAGTGCTCCAGGATGCGTGAAATCGTTCACATTCAAGCCGGCCAATGTGGCAACCAGATAGGAGCCAAGTTCTGGGAGGTAATATCCGACGAGCACGGAATCGATGCCACCGGGGCGTATTGCGGAGACAGCGATTTGCAGCTGGAGCGGATCAACGTGTACTACAACGAGGCTACCGGAGGAAAATACGTCCCACGTGCCGTGCTGGTCGATTTGGAACCTGGCACTATGGATTCGGTCCGAGCGGGACCGTTTGGACAGCTGTTCCGGCCGGATAATTTTGTGTTCGGTCAATCTGGCGCCGGCAACAATTGGGC
GGAACCATTCTGCTTCCATCTTCAAGCATCGGAAGAAGCATATTTTGAAGCCCAATTTTGGAACCGCTAGAAGTGCTCCAGGATGCGTGAAATCGTTCACATTCAAGCCGGCCAATGTGGCAACCAGATAGGAGCCAA-----GGGAGGTAATATCCGACGAGCACGGAATCGATGCCACC---GCGTATTGCGGAGACAGCGATTTGCAGCTGGAGCGGATCAACGTGTACTACAAC----------GAGGAAAATACGTCCCACGTGCCGTGCTGGTCGATTTGGAACCTGGCACTATGGATTCGGTCCGAGCGGGACCGTTTGGACAGCTGTTCCGGCCGGATAATTTTGTGTTCGGTCAATCTGGCGCCGGCAACAATTGGGC	10	36	Deletion	0.03	-18	GTILLPSSSIGRSIF*	GTILLPSSSIGRSIF*	GGAACCATTCTGCTTCCATCTTCAAGCATCGGAAGAAGCATATTTTGAAGCCCAATTTTGGAACCGCTAGAAGTGCTCCAGGATGCGTGAAATCGTTCACATTCAAGCCGGCCAATGTGGCAACCAGATAGGAGCCAA-----GGGAGGTAATATCCGACGAGCACGGAATCGATGCCACC---GCGTATTGCGGAGACAGCGATTTGCAGCTGGAGCGGATCAACGTGTACTACAAC----------GAGGAAAATACGTCCCACGTGCCGTGCTGGTCGATTTGGAACCTGGCACTATGGATTCGGTCCGAGCGGGACCGTTTGGACAGCTGTTCCGGCCGGATAATTTTGTGTTCGGTCAATCTGGCGCCGGCAACAATTGGGC	GGAACCATTCTGCTTCCATCTTCAAGCATCGGAAGAAGCATATTTTGAAGCCCAATTTTGGAACCGCTAGAAGTGCTCCAGGATGCGTGAAATCGTTCACATTCAAGCCGGCCAATGTGGCAACCAGATAGGAGCCAAGTTCTGGGAGGTAATATCCGACGAGCACGGAATCGATGCCACCGGGGCGTATTGCGGAGACAGCGATTTGCAGCTGGAGCGGATCAACGTGTACTACAACGAGGCTACCGGAGGAAAATACGTCCCACGTGCCGTGCTGGTCGATTTGGAACCTGGCACTATGGATTCGGTCCGAGCGGGACCGTTTGGACAGCTGTTCCGGCCGGATAATTTTGTGTTCGGTCAATCTGGCGCCGGCAACAATTGGGC
GGAACCATTCTGCTTCCATCTTCAAGCATCGGAAGAAGCATATTTTGAAGCCCAATTTTGGAACCGCTAGAAGTGCTCCAGGATGCGTGAAATCGTTCACATTCAAGCCGGCCAATGTGGCAACCAGATAGGAGCCAA-----GGGAGGTAATATCCGACGAGCACGGAATCGATGCCACCG----------------------------------------------------CAATAATGCCACCGGAGGAAAATACGTCCCACGTGCCGTGCTGGTCGATTTGGAACC----------------AAACGAGCGGGACCGTTTGGACAGCTGTTCCGGCCGGATAATTTTGTGTTCGGTCAATCTGGCGCCGGCAACAATTGGGC	10	35	Deletion	0.03	-73	GTILLPSSSIGRSIF*	GTILLPSSSIGRSIF*	GGAACCATTCTGCTTCCATCTTCAAGCATCGGAAGAAGCATATTTTGAAGCCCAATTTTGGAACCGCTAGAAGTGCTCCAGGATGCGTGAAATCGTTCACATTCAAGCCGGCCAATGTGGCAACCAGATAGGAGCCAA-----GGGAGGTAATATCCGACGAGCACGGAATCGATGCCACCG----------------------------------------------------CAATAATGCCACCGGAGGAAAATACGTCCCACGTGCCGTGCTGGTCGATTTGGAACC----------------AAACGAGCGGGACCGTTTGGACAGCTGTTCCGGCCGGATAATTTTGTGTTCGGTCAATCTGGCGCCGGCAACAATTGGGC	GGAACCATTCTGCTTCCATCTTCAAGCATCGGAAGAAGCATATTTTGAAGCCCAATTTTGGAACCGCTAGAAGTGCTCCAGGATGCGTGAAATCGTTCACATTCAAGCCGGCCAATGTGGCAACCAGATAGGAGCCAAGTTCTGGGAGGTAATATCCGACGAGCACGGAATCGATGCCACCGGGGCGTATTGCGGAGACAGCGATTTGCAGCTGGAGCGGATCAACGTGTACTACAACGAGGCTACCGGAGGAAAATACGTCCCACGTGCCGTGCTGGTCGATTTGGAACCTGGCACTATGGATTCGGTCCGAGCGGGACCGTTTGGACAGCTGTTCCGGCCGGATAATTTTGTGTTCGGTCAATCTGGCGCCGGCAACAATTGGGC
GGAACCATTCTGCTTCCATCTTCAAGCATCGGAAGAAGCATATTTTGAAGCCCAATTTTGGAACCGCTAGAAGTGCTCCAGGATGCGTGAAATCGTTCACATTCAAGCCGGCCAATGTGGCAACCAGATAGGAGCCAA-TTAAGGGAGGTAATATCCGACGAGCACGGAATCGAT-------------------------GCGATTTGCAGCTGGAGCGGATCAACGTGTACTACAACGAGGCTAC---AGGAAAATACGTCCCACGTGCCGTGCTGGTCGATTTGGAACCTGGCACTATGGATTCGGTCCTtcggAGCGGGACCGTTTGGACAGCTGTTCCGGCCGGATAATTTTGTGTTCGGTCAATCTGGCGCCGGCAACAATTGGGC	10	36	Insertion and Deletion	0.03	-25	GTILLPSSSIGRSIF*	GTILLPSSSIGRSIF*	GGAACCATTCTGCTTCCATCTTCAAGCATCGGAAGAAGCATATTTTGAAGCCCAATTTTGGAACCGCTAGAAGTGCTCCAGGATGCGTGAAATCGTTCACATTCAAGCCGGCCAATGTGGCAACCAGATAGGAGCCAA-TTAAGGGAGGTAATATCCGACGAGCACGGAATCGAT-------------------------GCGATTTGCAGCTGGAGCGGATCAACGTGTACTACAACGAGGCTAC---AGGAAAATACGTCCCACGTGCCGTGCTGGTCGATTTGGAACCTGGCACTATGGATTCGGTCCTTCGGAGCGGGACCGTTTGGACAGCTGTTCCGGCCGGATAATTTTGTGTTCGGTCAATCTGGCGCCGGCAACAATTGGGC	GGAACCATTCTGCTTCCATCTTCAAGCATCGGAAGAAGCATATTTTGAAGCCCAATTTTGGAACCGCTAGAAGTGCTCCAGGATGCGTGAAATCGTTCACATTCAAGCCGGCCAATGTGGCAACCAGATAGGAGCCAAGTTCTGGGAGGTAATATCCGACGAGCACGGAATCGATGCCACCGGGGCGTATTGCGGAGACAGCGATTTGCAGCTGGAGCGGATCAACGTGTACTACAACGAGGCTACCGGAGGAAAATACGTCCCACGTGCCGTGCTGGTCGATTTGGAACCTGGCACTATGGATTCGGTCCGAGCGGGACCGTTTGGACAGCTGTTCCGGCCGGATAATTTTGTGTTCGGTCAATCTGGCGCCGGCAACAATTGGGC
GGAACCATTCTGCTTCCATCTTCAAGCATCGGAAGAAGCATATTTTGAAGCCCAATTTTGGAACCGCTAGAAGTGCTCCAGGATGCGTGAAATCGTTCACATTCAAGCCGGCCAATGTGGCAACCAGATAGGAGCCAAG--------------------------------------------------TTGCGGAGACAGCGATTTGCAGCTGGAGCGGATCAACGTGTACTACAACGAGGCT---------AAATACGTCCCACGTGCCGTGCTGGTCGATTTGGAACCTGGCACTATGGATTCGGTCCGAGCGGGACCGTTTGGACAGCTGTTCCGGCCGGATAATTTTGTGTTCGGTCAATCTGGCGCCGGCAACAATTGGGC	10	36	Deletion	0.03	-59	GTILLPSSSIGRSIF*	GTILLPSSSIGRSIF*	GGAACCATTCTGCTTCCATCTTCAAGCATCGGAAGAAGCATATTTTGAAGCCCAATTTTGGAACCGCTAGAAGTGCTCCAGGATGCGTGAAATCGTTCACATTCAAGCCGGCCAATGTGGCAACCAGATAGGAGCCAAG--------------------------------------------------TTGCGGAGACAGCGATTTGCAGCTGGAGCGGATCAACGTGTACTACAACGAGGCT---------AAATACGTCCCACGTGCCGTGCTGGTCGATTTGGAACCTGGCACTATGGATTCGGTCCGAGCGGGACCGTTTGGACAGCTGTTCCGGCCGGATAATTTTGTGTTCGGTCAATCTGGCGCCGGCAACAATTGGGC	GGAACCATTCTGCTTCCATCTTCAAGCATCGGAAGAAGCATATTTTGAAGCCCAATTTTGGAACCGCTAGAAGTGCTCCAGGATGCGTGAAATCGTTCACATTCAAGCCGGCCAATGTGGCAACCAGATAGGAGCCAAGTTCTGGGAGGTAATATCCGACGAGCACGGAATCGATGCCACCGGGGCGTATTGCGGAGACAGCGATTTGCAGCTGGAGCGGATCAACGTGTACTACAACGAGGCTACCGGAGGAAAATACGTCCCACGTGCCGTGCTGGTCGATTTGGAACCTGGCACTATGGATTCGGTCCGAGCGGGACCGTTTGGACAGCTGTTCCGGCCGGATAATTTTGTGTTCGGTCAATCTGGCGCCGGCAACAATTGGGC
GGAACCATTCTGCTTCCATCTTCAAGCATCGGAAGAAGCATATTTTGAAGCCCAATTTTGGAACCGCTAGAAGTGCTCCAGGATGCGTGAAATCGTTCACATTCAAGCCGGCCAATGTGGCAACCAGATAGGAGCCAAG--------------------------------------------------TTGCGGAGACAGCGATTTGCAGCTGGAGCGGATCAACGTGTACTACAACGAGGCTACcCGGAGGAAAATACGTCCCACGTGCCGTGCTGGTCGATTTGGAACCTGGCACTATGGATTCGGTCCGAGCGGGACCGTTTGGACAGCTGTTCCGGCCGGATAATTTTGTGTTCGGTCAATCTGGCGCCGGCAACAATTGGGC	10	37	Insertion and Deletion	0.03	-49	GTILLPSSSIGRSIF*	GTILLPSSSIGRSIF*	GGAACCATTCTGCTTCCATCTTCAAGCATCGGAAGAAGCATATTTTGAAGCCCAATTTTGGAACCGCTAGAAGTGCTCCAGGATGCGTGAAATCGTTCACATTCAAGCCGGCCAATGTGGCAACCAGATAGGAGCCAAG--------------------------------------------------TTGCGGAGACAGCGATTTGCAGCTGGAGCGGATCAACGTGTACTACAACGAGGCTACCCGGAGGAAAATACGTCCCACGTGCCGTGCTGGTCGATTTGGAACCTGGCACTATGGATTCGGTCCGAGCGGGACCGTTTGGACAGCTGTTCCGGCCGGATAATTTTGTGTTCGGTCAATCTGGCGCCGGCAACAATTGGGC	GGAACCATTCTGCTTCCATCTTCAAGCATCGGAAGAAGCATATTTTGAAGCCCAATTTTGGAACCGCTAGAAGTGCTCCAGGATGCGTGAAATCGTTCACATTCAAGCCGGCCAATGTGGCAACCAGATAGGAGCCAAGTTCTGGGAGGTAATATCCGACGAGCACGGAATCGATGCCACCGGGGCGTATTGCGGAGACAGCGATTTGCAGCTGGAGCGGATCAACGTGTACTACAACGAGGCTACCGGAGGAAAATACGTCCCACGTGCCGTGCTGGTCGATTTGGAACCTGGCACTATGGATTCGGTCCGAGCGGGACCGTTTGGACAGCTGTTCCGGCCGGATAATTTTGTGTTCGGTCAATCTGGCGCCGGCAACAATTGGGC
GGAACCATTCTGCTTCCATCTTCAAGCATCGGAAGAAGCATATTTTGAAGCCCAATTTTGGAACCGCTAGAAGTGCTCCAGGATGCGTGAAATCGTTCACATTCAAGCCGGCCAATGTGGCAACCAGATAGGAGCCAAG---TGGGAG-----------------------------------------------------------CCAGCTGGAGCGGATCAACGTGTACTACAACGAGGCT----------AATACGTCCCACGTGCCGTGCTGGTCGATTTGGAACCTGGCACTATGGATTCGGT-CGAGCGGGACCGTTTGGACAGCTGTTCCGGCCGGATAATTTTGTGTTCGGTCAATCTGGCGCCGGCAACAATTGGGC	10	36	Deletion	0.03	-73	GTILLPSSSIGRSIF*	GTILLPSSSIGRSIF*	GGAACCATTCTGCTTCCATCTTCAAGCATCGGAAGAAGCATATTTTGAAGCCCAATTTTGGAACCGCTAGAAGTGCTCCAGGATGCGTGAAATCGTTCACATTCAAGCCGGCCAATGTGGCAACCAGATAGGAGCCAAG---TGGGAG-----------------------------------------------------------CCAGCTGGAGCGGATCAACGTGTACTACAACGAGGCT----------AATACGTCCCACGTGCCGTGCTGGTCGATTTGGAACCTGGCACTATGGATTCGGT-CGAGCGGGACCGTTTGGACAGCTGTTCCGGCCGGATAATTTTGTGTTCGGTCAATCTGGCGCCGGCAACAATTGGGC	GGAACCATTCTGCTTCCATCTTCAAGCATCGGAAGAAGCATATTTTGAAGCCCAATTTTGGAACCGCTAGAAGTGCTCCAGGATGCGTGAAATCGTTCACATTCAAGCCGGCCAATGTGGCAACCAGATAGGAGCCAAGTTCTGGGAGGTAATATCCGACGAGCACGGAATCGATGCCACCGGGGCGTATTGCGGAGACAGCGATTTGCAGCTGGAGCGGATCAACGTGTACTACAACGAGGCTACCGGAGGAAAATACGTCCCACGTGCCGTGCTGGTCGATTTGGAACCTGGCACTATGGATTCGGTCCGAGCGGGACCGTTTGGACAGCTGTTCCGGCCGGATAATTTTGTGTTCGGTCAATCTGGCGCCGGCAACAATTGGGC
GGAACCATTCTGCTTCCATCTTCAAGCATCGGAAGAAGCATATTTTGAAGCCCAATTTTGGAACCGCTAGAAGTGCTCCAGGATGCGTGAAATCGTTCACATTCAAGCCGGCCAATGTGGCAACCAGATAGGAGCCAAGT-----------------------------AT---TGC-----GGGCGTATTGCGGAGACAGCGATTTGCAGCTGGAGCGGATCAACGTGTACTACAACGA-------GGAGGAAAATACGTCCCACGTGCCGTGCTGGTCGATTTGGAACCTGGCACTATGGATTCGGTCCGAGCGGGACCGTTTGGACAGCTGTTCCGGCCGGATAATTTTGTGTTCGGTCAATCTGGCGCCGGCAACAATTGGGC	10	35	Deletion	0.03	-44	GTILLPSSSIGRSIF*	GTILLPSSSIGRSIF*	GGAACCATTCTGCTTCCATCTTCAAGCATCGGAAGAAGCATATTTTGAAGCCCAATTTTGGAACCGCTAGAAGTGCTCCAGGATGCGTGAAATCGTTCACATTCAAGCCGGCCAATGTGGCAACCAGATAGGAGCCAAGT-----------------------------AT---TGC-----GGGCGTATTGCGGAGACAGCGATTTGCAGCTGGAGCGGATCAACGTGTACTACAACGA-------GGAGGAAAATACGTCCCACGTGCCGTGCTGGTCGATTTGGAACCTGGCACTATGGATTCGGTCCGAGCGGGACCGTTTGGACAGCTGTTCCGGCCGGATAATTTTGTGTTCGGTCAATCTGGCGCCGGCAACAATTGGGC	GGAACCATTCTGCTTCCATCTTCAAGCATCGGAAGAAGCATATTTTGAAGCCCAATTTTGGAACCGCTAGAAGTGCTCCAGGATGCGTGAAATCGTTCACATTCAAGCCGGCCAATGTGGCAACCAGATAGGAGCCAAGTTCTGGGAGGTAATATCCGACGAGCACGGAATCGATGCCACCGGGGCGTATTGCGGAGACAGCGATTTGCAGCTGGAGCGGATCAACGTGTACTACAACGAGGCTACCGGAGGAAAATACGTCCCACGTGCCGTGCTGGTCGATTTGGAACCTGGCACTATGGATTCGGTCCGAGCGGGACCGTTTGGACAGCTGTTCCGGCCGGATAATTTTGTGTTCGGTCAATCTGGCGCCGGCAACAATTGGGC
GGAACCATTCTGCTTCCATCTTCAAGCATCGGAAGAAGCATATTTTGAAGCCCAATTTTGGAACCGCTAGAAGTGCTCCAGGATGCGTGAAATCGTTCACATTCAAGCCGGCCAATGTGGCAACCAGATAGGAGCCAAGT----------------------------AA--------------GCGTATTGCGGAGACAGCGATTTGCAGCTGGAGCGGATCAACGTGTACTACAACGAGGCT--------AAAATACGTCCCACGTGCCGTGCTGGTCGATTTGGAACCTGGCACTATG----------GAGCGGGACCGTTTGGACAGCTGTTCCGGCCGGATAATTTTGTGTTCGGTCAATCTGGCGCCGGCAACAATTGGGC	10	35	Deletion	0.03	-60	GTILLPSSSIGRSIF*	GTILLPSSSIGRSIF*	GGAACCATTCTGCTTCCATCTTCAAGCATCGGAAGAAGCATATTTTGAAGCCCAATTTTGGAACCGCTAGAAGTGCTCCAGGATGCGTGAAATCGTTCACATTCAAGCCGGCCAATGTGGCAACCAGATAGGAGCCAAGT----------------------------AA--------------GCGTATTGCGGAGACAGCGATTTGCAGCTGGAGCGGATCAACGTGTACTACAACGAGGCT--------AAAATACGTCCCACGTGCCGTGCTGGTCGATTTGGAACCTGGCACTATG----------GAGCGGGACCGTTTGGACAGCTGTTCCGGCCGGATAATTTTGTGTTCGGTCAATCTGGCGCCGGCAACAATTGGGC	GGAACCATTCTGCTTCCATCTTCAAGCATCGGAAGAAGCATATTTTGAAGCCCAATTTTGGAACCGCTAGAAGTGCTCCAGGATGCGTGAAATCGTTCACATTCAAGCCGGCCAATGTGGCAACCAGATAGGAGCCAAGTTCTGGGAGGTAATATCCGACGAGCACGGAATCGATGCCACCGGGGCGTATTGCGGAGACAGCGATTTGCAGCTGGAGCGGATCAACGTGTACTACAACGAGGCTACCGGAGGAAAATACGTCCCACGTGCCGTGCTGGTCGATTTGGAACCTGGCACTATGGATTCGGTCCGAGCGGGACCGTTTGGACAGCTGTTCCGGCCGGATAATTTTGTGTTCGGTCAATCTGGCGCCGGCAACAATTGGGC
GGAACCATTCTGCTTCCATCTTCAAGCATCGGAAGAAGCATATTTTGAAGCCCAATTTTGGAACCGCTAGAAGTGCTCCAGGATGCGTGAAATCGTTCACATTCAAGCCGGCCAATGTGGCAACCAGATAGGAGCCAAGTAt------GGT--------------------------------GGGCGTATTGCGGAGACAGCGATTTGCAGCTGGAGCGGATCAACGTGTACTACAA---------CGGAGGAAAATACGTCCCACGTGCCGTGCTGGTCGATTTGGAACCTGGCACTATGGATTCGGTCCGAGCGGGACCGTTTGGACAGCTGTTCCGGCCGGATAATTTTGTGTTCGGTCAATCTGGCGCCGGCAACAATTGGGC	10	36	Insertion and Deletion	0.03	-46	GTILLPSSSIGRSIF*	GTILLPSSSIGRSIF*	GGAACCATTCTGCTTCCATCTTCAAGCATCGGAAGAAGCATATTTTGAAGCCCAATTTTGGAACCGCTAGAAGTGCTCCAGGATGCGTGAAATCGTTCACATTCAAGCCGGCCAATGTGGCAACCAGATAGGAGCCAAGTAT------GGT--------------------------------GGGCGTATTGCGGAGACAGCGATTTGCAGCTGGAGCGGATCAACGTGTACTACAA---------CGGAGGAAAATACGTCCCACGTGCCGTGCTGGTCGATTTGGAACCTGGCACTATGGATTCGGTCCGAGCGGGACCGTTTGGACAGCTGTTCCGGCCGGATAATTTTGTGTTCGGTCAATCTGGCGCCGGCAACAATTGGGC	GGAACCATTCTGCTTCCATCTTCAAGCATCGGAAGAAGCATATTTTGAAGCCCAATTTTGGAACCGCTAGAAGTGCTCCAGGATGCGTGAAATCGTTCACATTCAAGCCGGCCAATGTGGCAACCAGATAGGAGCCAAGTTCTGGGAGGTAATATCCGACGAGCACGGAATCGATGCCACCGGGGCGTATTGCGGAGACAGCGATTTGCAGCTGGAGCGGATCAACGTGTACTACAACGAGGCTACCGGAGGAAAATACGTCCCACGTGCCGTGCTGGTCGATTTGGAACCTGGCACTATGGATTCGGTCCGAGCGGGACCGTTTGGACAGCTGTTCCGGCCGGATAATTTTGTGTTCGGTCAATCTGGCGCCGGCAACAATTGGGC
GGAACCATTCTGCTTCCATCTTCAAGCATCGGAAGAAGCATATTTTGAAGCCCAATTTTGGAACCGCTAGAAGTGCTCCAGGATGCGTGAAATCGTTCACATTCAAGCCGGCCAATGTGGCAACCAGATAGGAGCCAAGTATTGCgTA--TAGTAGCCAA--------GTATAG--------GAGGCGTATTGCGGAGACAGCGATTTGCAGCTGGAGCGGATCAACGTGTACTACAA---------CGGAGGAAAATACGTCCCACGTGCCGTGCTGGTCGATTTGGAACCTGGCACTATGGATTCGGTCCGAGCGGGACCGTTTGGACAGCTGTTCCGGCCGGATAATTTTGTGTTCGGTCAATCTGGCGCCGGCAACAATTGGGC	10	36	Insertion and Deletion	0.03	-26	GTILLPSSSIGRSIF*	GTILLPSSSIGRSIF*	GGAACCATTCTGCTTCCATCTTCAAGCATCGGAAGAAGCATATTTTGAAGCCCAATTTTGGAACCGCTAGAAGTGCTCCAGGATGCGTGAAATCGTTCACATTCAAGCCGGCCAATGTGGCAACCAGATAGGAGCCAAGTATTGCGTA--TAGTAGCCAA--------GTATAG--------GAGGCGTATTGCGGAGACAGCGATTTGCAGCTGGAGCGGATCAACGTGTACTACAA---------CGGAGGAAAATACGTCCCACGTGCCGTGCTGGTCGATTTGGAACCTGGCACTATGGATTCGGTCCGAGCGGGACCGTTTGGACAGCTGTTCCGGCCGGATAATTTTGTGTTCGGTCAATCTGGCGCCGGCAACAATTGGGC	GGAACCATTCTGCTTCCATCTTCAAGCATCGGAAGAAGCATATTTTGAAGCCCAATTTTGGAACCGCTAGAAGTGCTCCAGGATGCGTGAAATCGTTCACATTCAAGCCGGCCAATGTGGCAACCAGATAGGAGCCAAGTTCTGGGAGGTAATATCCGACGAGCACGGAATCGATGCCACCGGGGCGTATTGCGGAGACAGCGATTTGCAGCTGGAGCGGATCAACGTGTACTACAACGAGGCTACCGGAGGAAAATACGTCCCACGTGCCGTGCTGGTCGATTTGGAACCTGGCACTATGGATTCGGTCCGAGCGGGACCGTTTGGACAGCTGTTCCGGCCGGATAATTTTGTGTTCGGTCAATCTGGCGCCGGCAACAATTGGGC
GGAACCATTCTGCTTCCATCTTCAAGCATCGGAAGAAGCATATTTTGAAGCCCAATTTTGGAACCGCTAGAAGTGCTCCAGGATGCGTGAAATCGTTCACATTCAAGCCGGCCAATGTGGCAACCAGATAGGAGCCAAGTT----------------------------------------------TATTGCGGAGACAGCGATTTGCAGCTGGAGCGGATCAACGTGTACTACAACGAGGCTACcCGGAGGAAAATACGTCCCACGTGCCGTGCTGGTCGATTTGGAACCTGGCACTATGGATTCGGTCCAAGCGGGACCGTTTGGACAGCTGTTCCGGCCGGATAATTTTGTGTTCGGTCAATCTGGCGCCGGCAACAATTGGGC	10	36	Insertion and Deletion	0.03	-45	GTILLPSSSIGRSIF*	GTILLPSSSIGRSIF*	GGAACCATTCTGCTTCCATCTTCAAGCATCGGAAGAAGCATATTTTGAAGCCCAATTTTGGAACCGCTAGAAGTGCTCCAGGATGCGTGAAATCGTTCACATTCAAGCCGGCCAATGTGGCAACCAGATAGGAGCCAAGTT----------------------------------------------TATTGCGGAGACAGCGATTTGCAGCTGGAGCGGATCAACGTGTACTACAACGAGGCTACCCGGAGGAAAATACGTCCCACGTGCCGTGCTGGTCGATTTGGAACCTGGCACTATGGATTCGGTCCAAGCGGGACCGTTTGGACAGCTGTTCCGGCCGGATAATTTTGTGTTCGGTCAATCTGGCGCCGGCAACAATTGGGC	GGAACCATTCTGCTTCCATCTTCAAGCATCGGAAGAAGCATATTTTGAAGCCCAATTTTGGAACCGCTAGAAGTGCTCCAGGATGCGTGAAATCGTTCACATTCAAGCCGGCCAATGTGGCAACCAGATAGGAGCCAAGTTCTGGGAGGTAATATCCGACGAGCACGGAATCGATGCCACCGGGGCGTATTGCGGAGACAGCGATTTGCAGCTGGAGCGGATCAACGTGTACTACAACGAGGCTACCGGAGGAAAATACGTCCCACGTGCCGTGCTGGTCGATTTGGAACCTGGCACTATGGATTCGGTCCGAGCGGGACCGTTTGGACAGCTGTTCCGGCCGGATAATTTTGTGTTCGGTCAATCTGGCGCCGGCAACAATTGGGC
GGAACCATTCTGCTTCCATCTTCAAGCATCGGAAGAAGCATATTTTGAAGCCCAATTTTGGAACCGCTAGAAGTGCTCCAGGATGCGTGAAATCGTTCACATTCAAGCCGGCCAATGTGGCAACCAGATAGGAGCCAAGTT--------------------------------------------CGTATTGCGGAGACAGCGATTTGCAGCTGGAGCGGATCAACGTGTACTACAACGA-------GGAGGAAAATACGTCCCACGTGCCGTGCTGGTCGATTTGGAACCTGGCACTA------------GAGCGGGACCGTTTGGACAGCTGTTCCGGCCGGATAATTTTGTGTTCGGTCAATCTGGCGCCGGCAACAATTGGGC	10	36	Deletion	0.03	-63	GTILLPSSSIGRSIF*	GTILLPSSSIGRSIF*	GGAACCATTCTGCTTCCATCTTCAAGCATCGGAAGAAGCATATTTTGAAGCCCAATTTTGGAACCGCTAGAAGTGCTCCAGGATGCGTGAAATCGTTCACATTCAAGCCGGCCAATGTGGCAACCAGATAGGAGCCAAGTT--------------------------------------------CGTATTGCGGAGACAGCGATTTGCAGCTGGAGCGGATCAACGTGTACTACAACGA-------GGAGGAAAATACGTCCCACGTGCCGTGCTGGTCGATTTGGAACCTGGCACTA------------GAGCGGGACCGTTTGGACAGCTGTTCCGGCCGGATAATTTTGTGTTCGGTCAATCTGGCGCCGGCAACAATTGGGC	GGAACCATTCTGCTTCCATCTTCAAGCATCGGAAGAAGCATATTTTGAAGCCCAATTTTGGAACCGCTAGAAGTGCTCCAGGATGCGTGAAATCGTTCACATTCAAGCCGGCCAATGTGGCAACCAGATAGGAGCCAAGTTCTGGGAGGTAATATCCGACGAGCACGGAATCGATGCCACCGGGGCGTATTGCGGAGACAGCGATTTGCAGCTGGAGCGGATCAACGTGTACTACAACGAGGCTACCGGAGGAAAATACGTCCCACGTGCCGTGCTGGTCGATTTGGAACCTGGCACTATGGATTCGGTCCGAGCGGGACCGTTTGGACAGCTGTTCCGGCCGGATAATTTTGTGTTCGGTCAATCTGGCGCCGGCAACAATTGGGC
GGAACCATTCTGCTTCCATCTTCAAGCATCGGAAGAAGCATATTTTGAAGCCCAATTTTGGAACCGCTAGAAGTGCTCCAGGATGCGTGAAATCGTTCACATTCAAGCCGGCCAATGTGGCAACCAGATAGGAGCCAAGTT--------------------------------------------CGTATTGCGGAGACAGCGATTTGCAGCTGGAGCGGATCAACGTGTACTACAACGAGGC--------------ACGTCCCACGTGCCGTGCTGGTCGATTTGGAACCTGGCACTATGGATTCGGTCCGAGCGGGACCGTTTGGACAGCTGTTCCGGCCGGATAATTTTGTGTTCGGTCAATCTGGCGCCGGCAACAATTGGGC	10	35	Deletion	0.03	-58	GTILLPSSSIGRSIF*	GTILLPSSSIGRSIF*	GGAACCATTCTGCTTCCATCTTCAAGCATCGGAAGAAGCATATTTTGAAGCCCAATTTTGGAACCGCTAGAAGTGCTCCAGGATGCGTGAAATCGTTCACATTCAAGCCGGCCAATGTGGCAACCAGATAGGAGCCAAGTT--------------------------------------------CGTATTGCGGAGACAGCGATTTGCAGCTGGAGCGGATCAACGTGTACTACAACGAGGC--------------ACGTCCCACGTGCCGTGCTGGTCGATTTGGAACCTGGCACTATGGATTCGGTCCGAGCGGGACCGTTTGGACAGCTGTTCCGGCCGGATAATTTTGTGTTCGGTCAATCTGGCGCCGGCAACAATTGGGC	GGAACCATTCTGCTTCCATCTTCAAGCATCGGAAGAAGCATATTTTGAAGCCCAATTTTGGAACCGCTAGAAGTGCTCCAGGATGCGTGAAATCGTTCACATTCAAGCCGGCCAATGTGGCAACCAGATAGGAGCCAAGTTCTGGGAGGTAATATCCGACGAGCACGGAATCGATGCCACCGGGGCGTATTGCGGAGACAGCGATTTGCAGCTGGAGCGGATCAACGTGTACTACAACGAGGCTACCGGAGGAAAATACGTCCCACGTGCCGTGCTGGTCGATTTGGAACCTGGCACTATGGATTCGGTCCGAGCGGGACCGTTTGGACAGCTGTTCCGGCCGGATAATTTTGTGTTCGGTCAATCTGGCGCCGGCAACAATTGGGC
GGAACCATTCTGCTTCCATCTTCAAGCATCGGAAGAAGCATATTTTGAAGCCCAATTTTGGAACCGCTAGAAGTGCTCCAGGATGCGTGAAATCGTTCACATTCAAGCCGGCCAATGTGGCAACCAGATAGGAGCCAAGTT-------------------------------------------GCGTATTGCGGAGACAGCGATTTGCAGCTGGAGCGGATCAACGTGTACTACAACGAGGCT----------AATACGTCCCACGTGCCGTGCTGGTCGATTTGGAACCTGGCACTATGGATTCGGTCCGAGCGGGACCGTTTGGACAGCTGTTCCGGCCGGATAATTTTGTGTTCGGTCAATCTGGCGCCGGCAACAATTGGGC	10	36	Deletion	0.03	-53	GTILLPSSSIGRSIF*	GTILLPSSSIGRSIF*	GGAACCATTCTGCTTCCATCTTCAAGCATCGGAAGAAGCATATTTTGAAGCCCAATTTTGGAACCGCTAGAAGTGCTCCAGGATGCGTGAAATCGTTCACATTCAAGCCGGCCAATGTGGCAACCAGATAGGAGCCAAGTT-------------------------------------------GCGTATTGCGGAGACAGCGATTTGCAGCTGGAGCGGATCAACGTGTACTACAACGAGGCT----------AATACGTCCCACGTGCCGTGCTGGTCGATTTGGAACCTGGCACTATGGATTCGGTCCGAGCGGGACCGTTTGGACAGCTGTTCCGGCCGGATAATTTTGTGTTCGGTCAATCTGGCGCCGGCAACAATTGGGC	GGAACCATTCTGCTTCCATCTTCAAGCATCGGAAGAAGCATATTTTGAAGCCCAATTTTGGAACCGCTAGAAGTGCTCCAGGATGCGTGAAATCGTTCACATTCAAGCCGGCCAATGTGGCAACCAGATAGGAGCCAAGTTCTGGGAGGTAATATCCGACGAGCACGGAATCGATGCCACCGGGGCGTATTGCGGAGACAGCGATTTGCAGCTGGAGCGGATCAACGTGTACTACAACGAGGCTACCGGAGGAAAATACGTCCCACGTGCCGTGCTGGTCGATTTGGAACCTGGCACTATGGATTCGGTCCGAGCGGGACCGTTTGGACAGCTGTTCCGGCCGGATAATTTTGTGTTCGGTCAATCTGGCGCCGGCAACAATTGGGC
GGAACCATTCTGCTTCCATCTTCAAGCATCGGAAGAAGCATATTTTGAAGCCCAATTTTGGAACCGCTAGAAGTGCTCCAGGATGCGTGAAATCGTTCACATTCAAGCCGGCCAATGTGGCAACCAGATAGGAGCCAAGTT-----------------------------------------GGGCGTATTGCGGAGACAGCGATTTGCAGCTGGAGCGGATCAACGTG----------------CCGGAGGAAAATACGTCCCACGTGCCGTGCTGGTCGATTTGGAACCTGGCACTATGGATTCGGTCCGAGCGGGACCGTTTGGACAGCTGTTCCGGCCGGATAATTTTGTGTTCGGTCAATCTGGCGCCGGCAACAATTGGGC	10	36	Deletion	0.03	-57	GTILLPSSSIGRSIF*	GTILLPSSSIGRSIF*	GGAACCATTCTGCTTCCATCTTCAAGCATCGGAAGAAGCATATTTTGAAGCCCAATTTTGGAACCGCTAGAAGTGCTCCAGGATGCGTGAAATCGTTCACATTCAAGCCGGCCAATGTGGCAACCAGATAGGAGCCAAGTT-----------------------------------------GGGCGTATTGCGGAGACAGCGATTTGCAGCTGGAGCGGATCAACGTG----------------CCGGAGGAAAATACGTCCCACGTGCCGTGCTGGTCGATTTGGAACCTGGCACTATGGATTCGGTCCGAGCGGGACCGTTTGGACAGCTGTTCCGGCCGGATAATTTTGTGTTCGGTCAATCTGGCGCCGGCAACAATTGGGC	GGAACCATTCTGCTTCCATCTTCAAGCATCGGAAGAAGCATATTTTGAAGCCCAATTTTGGAACCGCTAGAAGTGCTCCAGGATGCGTGAAATCGTTCACATTCAAGCCGGCCAATGTGGCAACCAGATAGGAGCCAAGTTCTGGGAGGTAATATCCGACGAGCACGGAATCGATGCCACCGGGGCGTATTGCGGAGACAGCGATTTGCAGCTGGAGCGGATCAACGTGTACTACAACGAGGCTACCGGAGGAAAATACGTCCCACGTGCCGTGCTGGTCGATTTGGAACCTGGCACTATGGATTCGGTCCGAGCGGGACCGTTTGGACAGCTGTTCCGGCCGGATAATTTTGTGTTCGGTCAATCTGGCGCCGGCAACAATTGGGC
GGAACCATTCTGCTTCCATCTTCAAGCATCGGAAGAAGCATATTTTGAAGCCCAATTTTGGAACCGCTAGAAGTGCTCCAGGATGCGTGAAATCGTTCACATTCAAGCCGGCCAATGTGGCAACCAGATAGGAGCCAAGTT---------------CGCCAAGC-----------GCCA--------------------AGCGATTTGCAGCTGGAGCGGATCAACGTGTACT-------------CGGAGGAAAATACGTCCCACGTGCCGTGCTGGTCGATTTGGAACCTGGCACTATGGATT---------CGGGACCGTTTGGACAGCTGTTCCGGCCGGATAATTTTGTGTTCGGTCAATCTGGCGCCGGCAACAATTGGGC	10	35	Deletion	0.03	-68	GTILLPSSSIGRSIF*	GTILLPSSSIGRSIF*	GGAACCATTCTGCTTCCATCTTCAAGCATCGGAAGAAGCATATTTTGAAGCCCAATTTTGGAACCGCTAGAAGTGCTCCAGGATGCGTGAAATCGTTCACATTCAAGCCGGCCAATGTGGCAACCAGATAGGAGCCAAGTT---------------CGCCAAGC-----------GCCA--------------------AGCGATTTGCAGCTGGAGCGGATCAACGTGTACT-------------CGGAGGAAAATACGTCCCACGTGCCGTGCTGGTCGATTTGGAACCTGGCACTATGGATT---------CGGGACCGTTTGGACAGCTGTTCCGGCCGGATAATTTTGTGTTCGGTCAATCTGGCGCCGGCAACAATTGGGC	GGAACCATTCTGCTTCCATCTTCAAGCATCGGAAGAAGCATATTTTGAAGCCCAATTTTGGAACCGCTAGAAGTGCTCCAGGATGCGTGAAATCGTTCACATTCAAGCCGGCCAATGTGGCAACCAGATAGGAGCCAAGTTCTGGGAGGTAATATCCGACGAGCACGGAATCGATGCCACCGGGGCGTATTGCGGAGACAGCGATTTGCAGCTGGAGCGGATCAACGTGTACTACAACGAGGCTACCGGAGGAAAATACGTCCCACGTGCCGTGCTGGTCGATTTGGAACCTGGCACTATGGATTCGGTCCGAGCGGGACCGTTTGGACAGCTGTTCCGGCCGGATAATTTTGTGTTCGGTCAATCTGGCGCCGGCAACAATTGGGC
GGAACCATTCTGCTTCCATCTTCAAGCATCGGAAGAAGCATATTTTGAAGCCCAATTTTGGAACCGCTAGAAGTGCTCCAGGATGCGTGAAATCGTTCACATTCAAGCCGGCCAATGTGGCAACCAGATAGGAGCCAAGTT------GGTAATATCCGACGAGCACGGAATCGATGCCACCG-------------------------GCAGCTGGAGCGGATCAACGTGTACTACAA---------CGGAGGAAAATACGTCCCACGTGCCGTGCTGGTCGATTTGGAACCTGGCACTATGGATTCGGTC---GCGGGACCGTTTGGACAGCTGTTCCGGCCGGATAATTTTGTGTTCGGTCAATCTGGCGCCGGCAACAATTGGGC	10	35	Deletion	0.03	-43	GTILLPSSSIGRSIF*	GTILLPSSSIGRSIF*	GGAACCATTCTGCTTCCATCTTCAAGCATCGGAAGAAGCATATTTTGAAGCCCAATTTTGGAACCGCTAGAAGTGCTCCAGGATGCGTGAAATCGTTCACATTCAAGCCGGCCAATGTGGCAACCAGATAGGAGCCAAGTT------GGTAATATCCGACGAGCACGGAATCGATGCCACCG-------------------------GCAGCTGGAGCGGATCAACGTGTACTACAA---------CGGAGGAAAATACGTCCCACGTGCCGTGCTGGTCGATTTGGAACCTGGCACTATGGATTCGGTC---GCGGGACCGTTTGGACAGCTGTTCCGGCCGGATAATTTTGTGTTCGGTCAATCTGGCGCCGGCAACAATTGGGC	GGAACCATTCTGCTTCCATCTTCAAGCATCGGAAGAAGCATATTTTGAAGCCCAATTTTGGAACCGCTAGAAGTGCTCCAGGATGCGTGAAATCGTTCACATTCAAGCCGGCCAATGTGGCAACCAGATAGGAGCCAAGTTCTGGGAGGTAATATCCGACGAGCACGGAATCGATGCCACCGGGGCGTATTGCGGAGACAGCGATTTGCAGCTGGAGCGGATCAACGTGTACTACAACGAGGCTACCGGAGGAAAATACGTCCCACGTGCCGTGCTGGTCGATTTGGAACCTGGCACTATGGATTCGGTCCGAGCGGGACCGTTTGGACAGCTGTTCCGGCCGGATAATTTTGTGTTCGGTCAATCTGGCGCCGGCAACAATTGGGC
GGAACCATTCTGCTTCCATCTTCAAGCATCGGAAGAAGCATATTTTGAAGCCCAATTTTGGAACCGCTAGAAGTGCTCCAGGATGCGTGAAATCGTTCACATTCAAGCCGGCCAATGTGGCAACCAGATAGGAGCCAAGTT---GGAGGTAATATCCGACGAGCACGGAATCGATGCC----------------------------------------------ATGTGTACTACAAC----------GAGGAAAATACGTCCCACGTGCCGTGCTGGTCGATTTGGAACCTGGCACTATGGATTCGGT-----CGGGAGCGTTTGGACAGCTGTTCCGGCCGGATAATTTTGTGTTCGGTCAATCTGGCGCCGGCAACAATTGGGC	10	36	Deletion	0.03	-64	GTILLPSSSIGRSIF*	GTILLPSSSIGRSIF*	GGAACCATTCTGCTTCCATCTTCAAGCATCGGAAGAAGCATATTTTGAAGCCCAATTTTGGAACCGCTAGAAGTGCTCCAGGATGCGTGAAATCGTTCACATTCAAGCCGGCCAATGTGGCAACCAGATAGGAGCCAAGTT---GGAGGTAATATCCGACGAGCACGGAATCGATGCC----------------------------------------------ATGTGTACTACAAC----------GAGGAAAATACGTCCCACGTGCCGTGCTGGTCGATTTGGAACCTGGCACTATGGATTCGGT-----CGGGAGCGTTTGGACAGCTGTTCCGGCCGGATAATTTTGTGTTCGGTCAATCTGGCGCCGGCAACAATTGGGC	GGAACCATTCTGCTTCCATCTTCAAGCATCGGAAGAAGCATATTTTGAAGCCCAATTTTGGAACCGCTAGAAGTGCTCCAGGATGCGTGAAATCGTTCACATTCAAGCCGGCCAATGTGGCAACCAGATAGGAGCCAAGTTCTGGGAGGTAATATCCGACGAGCACGGAATCGATGCCACCGGGGCGTATTGCGGAGACAGCGATTTGCAGCTGGAGCGGATCAACGTGTACTACAACGAGGCTACCGGAGGAAAATACGTCCCACGTGCCGTGCTGGTCGATTTGGAACCTGGCACTATGGATTCGGTCCGAGCGGGACCGTTTGGACAGCTGTTCCGGCCGGATAATTTTGTGTTCGGTCAATCTGGCGCCGGCAACAATTGGGC
GGAACCATTCTGCTTCCATCTTCAAGCATCGGAAGAAGCATATTTTGAAGCCCAATTTTGGAACCGCTAGAAGTGCTCCAGGATGCGTGAAATCGTTCACATTCAAGCCGGCCAATGTGGCAACCAGATAGGAGCCAAGTTatatCCGGGAGGTAATATCCGACGAGCACGGAATCGATGCCACCG---------------------------------------------------------------CCGGAGGAAAATACGTCCCACGTGCCGTGCTGGTCGATTTGGAACCTGGCACTATGGATTCGGTCCGAGCGGGACCGTTTGGACAGCTGTTCCGGCCGGATAATTTTGTGTTCGGTCAATCTGGCGCCGGCAACAATTGGGC	10	34	Insertion and Deletion	0.03	-59	GTILLPSSSIGRSIF*	GTILLPSSSIGRSIF*	GGAACCATTCTGCTTCCATCTTCAAGCATCGGAAGAAGCATATTTTGAAGCCCAATTTTGGAACCGCTAGAAGTGCTCCAGGATGCGTGAAATCGTTCACATTCAAGCCGGCCAATGTGGCAACCAGATAGGAGCCAAGTTATATCCGGGAGGTAATATCCGACGAGCACGGAATCGATGCCACCG---------------------------------------------------------------CCGGAGGAAAATACGTCCCACGTGCCGTGCTGGTCGATTTGGAACCTGGCACTATGGATTCGGTCCGAGCGGGACCGTTTGGACAGCTGTTCCGGCCGGATAATTTTGTGTTCGGTCAATCTGGCGCCGGCAACAATTGGGC	GGAACCATTCTGCTTCCATCTTCAAGCATCGGAAGAAGCATATTTTGAAGCCCAATTTTGGAACCGCTAGAAGTGCTCCAGGATGCGTGAAATCGTTCACATTCAAGCCGGCCAATGTGGCAACCAGATAGGAGCCAAGTTCTGGGAGGTAATATCCGACGAGCACGGAATCGATGCCACCGGGGCGTATTGCGGAGACAGCGATTTGCAGCTGGAGCGGATCAACGTGTACTACAACGAGGCTACCGGAGGAAAATACGTCCCACGTGCCGTGCTGGTCGATTTGGAACCTGGCACTATGGATTCGGTCCGAGCGGGACCGTTTGGACAGCTGTTCCGGCCGGATAATTTTGTGTTCGGTCAATCTGGCGCCGGCAACAATTGGGC
GGAACCATTCTGCTTCCATCTTCAAGCATCGGAAGAAGCATATTTTGAAGCCCAATTTTGGAACCGCTAGAAGTGCTCCAGGATGCGTGAAATCGTTCACATTCAAGCCGGCCAATGTGGCAACCAGATAGGAGCCAAGTTC--------------------------------------------------------------------------------------------------GGCTCCCGGAGGAAAATACGTCCCACGTGCCGTGCTGGTCGATTTGGAACCTGGCACTATGGATTCGGTCCGAGCGGGACCGTTTGGACAGCTGTTCCGGCCGGATAATTTTGTGTTCGGTCAATCTGGCGCCGGCAACAATTGGGC	10	34	Deletion	0.03	-98	GTILLPSSSIGRSIF*	GTILLPSSSIGRSIF*	GGAACCATTCTGCTTCCATCTTCAAGCATCGGAAGAAGCATATTTTGAAGCCCAATTTTGGAACCGCTAGAAGTGCTCCAGGATGCGTGAAATCGTTCACATTCAAGCCGGCCAATGTGGCAACCAGATAGGAGCCAAGTTC--------------------------------------------------------------------------------------------------GGCTCCCGGAGGAAAATACGTCCCACGTGCCGTGCTGGTCGATTTGGAACCTGGCACTATGGATTCGGTCCGAGCGGGACCGTTTGGACAGCTGTTCCGGCCGGATAATTTTGTGTTCGGTCAATCTGGCGCCGGCAACAATTGGGC	GGAACCATTCTGCTTCCATCTTCAAGCATCGGAAGAAGCATATTTTGAAGCCCAATTTTGGAACCGCTAGAAGTGCTCCAGGATGCGTGAAATCGTTCACATTCAAGCCGGCCAATGTGGCAACCAGATAGGAGCCAAGTTCTGGGAGGTAATATCCGACGAGCACGGAATCGATGCCACCGGGGCGTATTGCGGAGACAGCGATTTGCAGCTGGAGCGGATCAACGTGTACTACAACGAGGCTACCGGAGGAAAATACGTCCCACGTGCCGTGCTGGTCGATTTGGAACCTGGCACTATGGATTCGGTCCGAGCGGGACCGTTTGGACAGCTGTTCCGGCCGGATAATTTTGTGTTCGGTCAATCTGGCGCCGGCAACAATTGGGC
GGAACCATTCTGCTTCCATCTTCAAGCATCGGAAGAAGCATATTTTGAAGCCCAATTTTGGAACCGCTAGAAGTGCTCCAGGATGCGTGAAATCGTTCACATTCAAGCCGGCCAATGTGGCAACCAGATAGGAGCCAAGTTC-------------------------------------------CGTATTGCGGAGACAGCGATTTGCAGCTGGAGCGGATCAACGTGTACTACAACGAGGCTA-CGGAGGAAAATACGTCCCACGTGCCGTGCTGGTCGATTTGGAACCTGGCACTATGGATTCGGTCCGAGCGGGACCGTTTGGACAGCTGTTCCGGCCGGATAATTTTGTGTTCGGTCAATCTGGCGCCGGCAACAATTGGGC	10	36	Deletion	0.03	-44	GTILLPSSSIGRSIF*	GTILLPSSSIGRSIF*	GGAACCATTCTGCTTCCATCTTCAAGCATCGGAAGAAGCATATTTTGAAGCCCAATTTTGGAACCGCTAGAAGTGCTCCAGGATGCGTGAAATCGTTCACATTCAAGCCGGCCAATGTGGCAACCAGATAGGAGCCAAGTTC-------------------------------------------CGTATTGCGGAGACAGCGATTTGCAGCTGGAGCGGATCAACGTGTACTACAACGAGGCTA-CGGAGGAAAATACGTCCCACGTGCCGTGCTGGTCGATTTGGAACCTGGCACTATGGATTCGGTCCGAGCGGGACCGTTTGGACAGCTGTTCCGGCCGGATAATTTTGTGTTCGGTCAATCTGGCGCCGGCAACAATTGGGC	GGAACCATTCTGCTTCCATCTTCAAGCATCGGAAGAAGCATATTTTGAAGCCCAATTTTGGAACCGCTAGAAGTGCTCCAGGATGCGTGAAATCGTTCACATTCAAGCCGGCCAATGTGGCAACCAGATAGGAGCCAAGTTCTGGGAGGTAATATCCGACGAGCACGGAATCGATGCCACCGGGGCGTATTGCGGAGACAGCGATTTGCAGCTGGAGCGGATCAACGTGTACTACAACGAGGCTACCGGAGGAAAATACGTCCCACGTGCCGTGCTGGTCGATTTGGAACCTGGCACTATGGATTCGGTCCGAGCGGGACCGTTTGGACAGCTGTTCCGGCCGGATAATTTTGTGTTCGGTCAATCTGGCGCCGGCAACAATTGGGC
GGAACCATTCTGCTTCCATCTTCAAGCATCGGAAGAAGCATATTTTGAAGCCCAATTTTGGAACCGCTAGAAGTGCTCCAGGATGCGTGAAATCGTTCACATTCAAGCCGGCCAATGTGGCAACCAGATAGGAGCCAAGTTC------------------------------------------GCGTATTGCGGAGACAGCGATTTGCAGCTGGAGCGGATCAACGTGTACTACAAC----------GAGGAAAATACGTCCCACGTGCCGTGCTGGTCGATTTGGAACCTGGCACTATGGATTCGGTCCGAGCGGGACCGTTTGGACAGCTGTTCCGGCCGGATAATTTTGTGTTCGGTCAATCTGGCGCCGGCAACAATTGGGC	10	36	Deletion	0.03	-52	GTILLPSSSIGRSIF*	GTILLPSSSIGRSIF*	GGAACCATTCTGCTTCCATCTTCAAGCATCGGAAGAAGCATATTTTGAAGCCCAATTTTGGAACCGCTAGAAGTGCTCCAGGATGCGTGAAATCGTTCACATTCAAGCCGGCCAATGTGGCAACCAGATAGGAGCCAAGTTC------------------------------------------GCGTATTGCGGAGACAGCGATTTGCAGCTGGAGCGGATCAACGTGTACTACAAC----------GAGGAAAATACGTCCCACGTGCCGTGCTGGTCGATTTGGAACCTGGCACTATGGATTCGGTCCGAGCGGGACCGTTTGGACAGCTGTTCCGGCCGGATAATTTTGTGTTCGGTCAATCTGGCGCCGGCAACAATTGGGC	GGAACCATTCTGCTTCCATCTTCAAGCATCGGAAGAAGCATATTTTGAAGCCCAATTTTGGAACCGCTAGAAGTGCTCCAGGATGCGTGAAATCGTTCACATTCAAGCCGGCCAATGTGGCAACCAGATAGGAGCCAAGTTCTGGGAGGTAATATCCGACGAGCACGGAATCGATGCCACCGGGGCGTATTGCGGAGACAGCGATTTGCAGCTGGAGCGGATCAACGTGTACTACAACGAGGCTACCGGAGGAAAATACGTCCCACGTGCCGTGCTGGTCGATTTGGAACCTGGCACTATGGATTCGGTCCGAGCGGGACCGTTTGGACAGCTGTTCCGGCCGGATAATTTTGTGTTCGGTCAATCTGGCGCCGGCAACAATTGGGC
GGAACCATTCTGCTTCCATCTTCAAGCATCGGAAGAAGCATATTTTGAAGCCCAATTTTGGAACCGCTAGAAGTGCTCCAGGATGCGTGAAATCGTTCACATTCAAGCCGGCCAATGTGGCAACCAGATAGGAGCCAAGTTC-----------------------------------------GGCGTATTGCGGAGACAGCGATTTGCAGCTGGAGCGGATCAACGTGTACTACAACGAGGCTACCGGAGGAAAATACGTCCCACGTGCCGTGCTGGTCGATTTGGAACCTGGCACTATGGATTCGGTCCGAGCGGGACCGTTTGGACAGCTGTTCCGGCCGGATAATTTTGTGTTCGGTCAATCTGGCGCCGGCAACAATTGGGC	10	36	Deletion	0.03	-41	GTILLPSSSIGRSIF*	GTILLPSSSIGRSIF*	GGAACCATTCTGCTTCCATCTTCAAGCATCGGAAGAAGCATATTTTGAAGCCCAATTTTGGAACCGCTAGAAGTGCTCCAGGATGCGTGAAATCGTTCACATTCAAGCCGGCCAATGTGGCAACCAGATAGGAGCCAAGTTC-----------------------------------------GGCGTATTGCGGAGACAGCGATTTGCAGCTGGAGCGGATCAACGTGTACTACAACGAGGCTACCGGAGGAAAATACGTCCCACGTGCCGTGCTGGTCGATTTGGAACCTGGCACTATGGATTCGGTCCGAGCGGGACCGTTTGGACAGCTGTTCCGGCCGGATAATTTTGTGTTCGGTCAATCTGGCGCCGGCAACAATTGGGC	GGAACCATTCTGCTTCCATCTTCAAGCATCGGAAGAAGCATATTTTGAAGCCCAATTTTGGAACCGCTAGAAGTGCTCCAGGATGCGTGAAATCGTTCACATTCAAGCCGGCCAATGTGGCAACCAGATAGGAGCCAAGTTCTGGGAGGTAATATCCGACGAGCACGGAATCGATGCCACCGGGGCGTATTGCGGAGACAGCGATTTGCAGCTGGAGCGGATCAACGTGTACTACAACGAGGCTACCGGAGGAAAATACGTCCCACGTGCCGTGCTGGTCGATTTGGAACCTGGCACTATGGATTCGGTCCGAGCGGGACCGTTTGGACAGCTGTTCCGGCCGGATAATTTTGTGTTCGGTCAATCTGGCGCCGGCAACAATTGGGC
GGAACCATTCTGCTTCCATCTTCAAGCATCGGAAGAAGCATATTTTGAAGCCCAATTTTGGAACCGCTAGAAGTGCTCCAGGATGCGTGAAATCGTTCACATTCAAGCCGGCCAATGTGGCAACCAGATAGGAGCCAAGTTC----------------------------------------GGGCGTATTGCGGAGACAGCGATTTGCAGCTGGAGCGGA---------------------------------------TCCCACGTGCCGTGCTGGTCGATTTGGAACCTGGCACTATGGATTCGGTCCGAGCGGGACCGTTTGGACAGCTGTTCCGGCCGGATAATTTTGTGTTCGGTCAATCTGGCGCCGGCAACAATTGGGC	10	36	Deletion	0.03	-79	GTILLPSSSIGRSIF*	GTILLPSSSIGRSIF*	GGAACCATTCTGCTTCCATCTTCAAGCATCGGAAGAAGCATATTTTGAAGCCCAATTTTGGAACCGCTAGAAGTGCTCCAGGATGCGTGAAATCGTTCACATTCAAGCCGGCCAATGTGGCAACCAGATAGGAGCCAAGTTC----------------------------------------GGGCGTATTGCGGAGACAGCGATTTGCAGCTGGAGCGGA---------------------------------------TCCCACGTGCCGTGCTGGTCGATTTGGAACCTGGCACTATGGATTCGGTCCGAGCGGGACCGTTTGGACAGCTGTTCCGGCCGGATAATTTTGTGTTCGGTCAATCTGGCGCCGGCAACAATTGGGC	GGAACCATTCTGCTTCCATCTTCAAGCATCGGAAGAAGCATATTTTGAAGCCCAATTTTGGAACCGCTAGAAGTGCTCCAGGATGCGTGAAATCGTTCACATTCAAGCCGGCCAATGTGGCAACCAGATAGGAGCCAAGTTCTGGGAGGTAATATCCGACGAGCACGGAATCGATGCCACCGGGGCGTATTGCGGAGACAGCGATTTGCAGCTGGAGCGGATCAACGTGTACTACAACGAGGCTACCGGAGGAAAATACGTCCCACGTGCCGTGCTGGTCGATTTGGAACCTGGCACTATGGATTCGGTCCGAGCGGGACCGTTTGGACAGCTGTTCCGGCCGGATAATTTTGTGTTCGGTCAATCTGGCGCCGGCAACAATTGGGC
GGAACCATTCTGCTTCCATCTTCAAGCATCGGAAGAAGCATATTTTGAAGCCCAATTTTGGAACCGCTAGAAGTGCTCCAGGATGCGTGAAATCGTTCACATTCAAGCCGGCCAATGTGGCAACCAGATAGGAGCCAAGTTC----------------------------------------GGGCGTATTGCGGAGACAGCGATTTGCAGCTGGAGCGGATCAACGTGTACTACAACGA-------GGAGGAAAATACGTCCCACGTGCCGTGCTGGTCGATTTGGAACCTGGCACTATGGATTCGGTCCGAGCGGGACCGTTTGGACAGCTGTTCCGGCCGGATAATTTTGTGTTCGGTCAATCTGGCGCCGGCAACAATTGGGC	10	35	Deletion	0.03	-47	GTILLPSSSIGRSIF*	GTILLPSSSIGRSIF*	GGAACCATTCTGCTTCCATCTTCAAGCATCGGAAGAAGCATATTTTGAAGCCCAATTTTGGAACCGCTAGAAGTGCTCCAGGATGCGTGAAATCGTTCACATTCAAGCCGGCCAATGTGGCAACCAGATAGGAGCCAAGTTC----------------------------------------GGGCGTATTGCGGAGACAGCGATTTGCAGCTGGAGCGGATCAACGTGTACTACAACGA-------GGAGGAAAATACGTCCCACGTGCCGTGCTGGTCGATTTGGAACCTGGCACTATGGATTCGGTCCGAGCGGGACCGTTTGGACAGCTGTTCCGGCCGGATAATTTTGTGTTCGGTCAATCTGGCGCCGGCAACAATTGGGC	GGAACCATTCTGCTTCCATCTTCAAGCATCGGAAGAAGCATATTTTGAAGCCCAATTTTGGAACCGCTAGAAGTGCTCCAGGATGCGTGAAATCGTTCACATTCAAGCCGGCCAATGTGGCAACCAGATAGGAGCCAAGTTCTGGGAGGTAATATCCGACGAGCACGGAATCGATGCCACCGGGGCGTATTGCGGAGACAGCGATTTGCAGCTGGAGCGGATCAACGTGTACTACAACGAGGCTACCGGAGGAAAATACGTCCCACGTGCCGTGCTGGTCGATTTGGAACCTGGCACTATGGATTCGGTCCGAGCGGGACCGTTTGGACAGCTGTTCCGGCCGGATAATTTTGTGTTCGGTCAATCTGGCGCCGGCAACAATTGGGC
GGAACCATTCTGCTTCCATCTTCAAGCATCGGAAGAAGCATATTTTGAAGCCCAATTTTGGAACCGCTAGAAGTGCTCCAGGATGCGTGAAATCGTTCACATTCAAGCCGGCCAATGTGGCAACCAGATAGGAGCCAAGTTC----------------------------------------GGGCGTATTGCGGAGACAGCGATTTGCAGCTGGAGCGGATCAACGTGTACTACAACGAGGCT--CGGAGGAAAATACGTCCCACGTGCCGTGCTGGTCGATTTGGAACCTGGCACTATGGATTCGGT--GAGCGGGACCGTTTGGACAGCTGTTCCGGCCGGATAATTTTGTGTTCGGTCAATCTGGCGCCGGCAACAATTGGGC	10	36	Deletion	0.03	-44	GTILLPSSSIGRSIF*	GTILLPSSSIGRSIF*	GGAACCATTCTGCTTCCATCTTCAAGCATCGGAAGAAGCATATTTTGAAGCCCAATTTTGGAACCGCTAGAAGTGCTCCAGGATGCGTGAAATCGTTCACATTCAAGCCGGCCAATGTGGCAACCAGATAGGAGCCAAGTTC----------------------------------------GGGCGTATTGCGGAGACAGCGATTTGCAGCTGGAGCGGATCAACGTGTACTACAACGAGGCT--CGGAGGAAAATACGTCCCACGTGCCGTGCTGGTCGATTTGGAACCTGGCACTATGGATTCGGT--GAGCGGGACCGTTTGGACAGCTGTTCCGGCCGGATAATTTTGTGTTCGGTCAATCTGGCGCCGGCAACAATTGGGC	GGAACCATTCTGCTTCCATCTTCAAGCATCGGAAGAAGCATATTTTGAAGCCCAATTTTGGAACCGCTAGAAGTGCTCCAGGATGCGTGAAATCGTTCACATTCAAGCCGGCCAATGTGGCAACCAGATAGGAGCCAAGTTCTGGGAGGTAATATCCGACGAGCACGGAATCGATGCCACCGGGGCGTATTGCGGAGACAGCGATTTGCAGCTGGAGCGGATCAACGTGTACTACAACGAGGCTACCGGAGGAAAATACGTCCCACGTGCCGTGCTGGTCGATTTGGAACCTGGCACTATGGATTCGGTCCGAGCGGGACCGTTTGGACAGCTGTTCCGGCCGGATAATTTTGTGTTCGGTCAATCTGGCGCCGGCAACAATTGGGC
GGAACCATTCTGCTTCCATCTTCAAGCATCGGAAGAAGCATATTTTGAAGCCCAATTTTGGAACCGCTAGAAGTGCTCCAGGATGCGTGAAATCGTTCACATTCAAGCCGGCCAATGTGGCAACCAGATAGGAGCCAAGTTC----------------------------------------GGGCGTATTGCGGAGACAGCGATTTGCAGCTGGAGCGGATCAACGTGTACTACAACGAGGCTACAacGGAGGAAAATACGTCCCACGTGCCGTGCTGGTCGATTTGGAACCTGGCACTATG----------GAGCGGGACCGTTTGGACAGCTGTTCCGGCCGGATAATTTTGTGTTCGGTCAATCTGGCGCCGGCAACAATTGGGC	10	37	Insertion and Deletion	0.03	-48	GTILLPSSSIGRSIF*	GTILLPSSSIGRSIF*	GGAACCATTCTGCTTCCATCTTCAAGCATCGGAAGAAGCATATTTTGAAGCCCAATTTTGGAACCGCTAGAAGTGCTCCAGGATGCGTGAAATCGTTCACATTCAAGCCGGCCAATGTGGCAACCAGATAGGAGCCAAGTTC----------------------------------------GGGCGTATTGCGGAGACAGCGATTTGCAGCTGGAGCGGATCAACGTGTACTACAACGAGGCTACAACGGAGGAAAATACGTCCCACGTGCCGTGCTGGTCGATTTGGAACCTGGCACTATG----------GAGCGGGACCGTTTGGACAGCTGTTCCGGCCGGATAATTTTGTGTTCGGTCAATCTGGCGCCGGCAACAATTGGGC	GGAACCATTCTGCTTCCATCTTCAAGCATCGGAAGAAGCATATTTTGAAGCCCAATTTTGGAACCGCTAGAAGTGCTCCAGGATGCGTGAAATCGTTCACATTCAAGCCGGCCAATGTGGCAACCAGATAGGAGCCAAGTTCTGGGAGGTAATATCCGACGAGCACGGAATCGATGCCACCGGGGCGTATTGCGGAGACAGCGATTTGCAGCTGGAGCGGATCAACGTGTACTACAACGAGGCTACCGGAGGAAAATACGTCCCACGTGCCGTGCTGGTCGATTTGGAACCTGGCACTATGGATTCGGTCCGAGCGGGACCGTTTGGACAGCTGTTCCGGCCGGATAATTTTGTGTTCGGTCAATCTGGCGCCGGCAACAATTGGGC
GGAACCATTCTGCTTCCATCTTCAAGCATCGGAAGAAGCATATTTTGAAGCCCAATTTTGGAACCGCTAGAAGTGCTCCAGGATGCGTGAAATCGTTCACATTCAAGCCGGCCAATGTGGCAACCAGATAGGAGCCAAGTTC----------------------------------------GGGCGTATTGCGGAGACAGCGATTTGCAGCTGGAGCGGATCAACGTGTACTACAACGAGGCTACGtgtactacaacGGAGGAAAATACGTCCCACGTGCCGTGCTGGTCGATTTGGAACCTGGCACTATGGATTCGGTCcCGAGCGGGACCGTTTGGACAGCTGTTCCGGCCGGATAATTTTGTGTTCGGTCAATCTGGCGCCGGCAACAATTGGGC	10	36	Insertion and Deletion	0.03	-28	GTILLPSSSIGRSIF*	GTILLPSSSIGRSIF*	GGAACCATTCTGCTTCCATCTTCAAGCATCGGAAGAAGCATATTTTGAAGCCCAATTTTGGAACCGCTAGAAGTGCTCCAGGATGCGTGAAATCGTTCACATTCAAGCCGGCCAATGTGGCAACCAGATAGGAGCCAAGTTC----------------------------------------GGGCGTATTGCGGAGACAGCGATTTGCAGCTGGAGCGGATCAACGTGTACTACAACGAGGCTACGTGTACTACAACGGAGGAAAATACGTCCCACGTGCCGTGCTGGTCGATTTGGAACCTGGCACTATGGATTCGGTCCCGAGCGGGACCGTTTGGACAGCTGTTCCGGCCGGATAATTTTGTGTTCGGTCAATCTGGCGCCGGCAACAATTGGGC	GGAACCATTCTGCTTCCATCTTCAAGCATCGGAAGAAGCATATTTTGAAGCCCAATTTTGGAACCGCTAGAAGTGCTCCAGGATGCGTGAAATCGTTCACATTCAAGCCGGCCAATGTGGCAACCAGATAGGAGCCAAGTTCTGGGAGGTAATATCCGACGAGCACGGAATCGATGCCACCGGGGCGTATTGCGGAGACAGCGATTTGCAGCTGGAGCGGATCAACGTGTACTACAACGAGGCTACCGGAGGAAAATACGTCCCACGTGCCGTGCTGGTCGATTTGGAACCTGGCACTATGGATTCGGTCCGAGCGGGACCGTTTGGACAGCTGTTCCGGCCGGATAATTTTGTGTTCGGTCAATCTGGCGCCGGCAACAATTGGGC
GGAACCATTCTGCTTCCATCTTCAAGCATCGGAAGAAGCATATTTTGAAGCCCAATTTTGGAACCGCTAGAAGTGCTCCAGGATGCGTGAAATCGTTCACATTCAAGCCGGCCAATGTGGCAACCAGATAGGAGCCAAGTTC---------------------------------GC-----GGGCGTATTGCGGAGACAGCGATTTGCAGCTGGAGCGGATCAACGTGTACTACAAC----------GAGGAAAATACGTCCCACGTGCCGTGCTGGTCGATTTGGAACCTGGCACTATGGATTCGGTCcCGAGCGGGACCGTTTGGACAGCTGTTCCGGCCGGATAATTTTGTGTTCGGTCAATCTGGCGCCGGCAACAATTGGGC	10	36	Insertion and Deletion	0.03	-47	GTILLPSSSIGRSIF*	GTILLPSSSIGRSIF*	GGAACCATTCTGCTTCCATCTTCAAGCATCGGAAGAAGCATATTTTGAAGCCCAATTTTGGAACCGCTAGAAGTGCTCCAGGATGCGTGAAATCGTTCACATTCAAGCCGGCCAATGTGGCAACCAGATAGGAGCCAAGTTC---------------------------------GC-----GGGCGTATTGCGGAGACAGCGATTTGCAGCTGGAGCGGATCAACGTGTACTACAAC----------GAGGAAAATACGTCCCACGTGCCGTGCTGGTCGATTTGGAACCTGGCACTATGGATTCGGTCCCGAGCGGGACCGTTTGGACAGCTGTTCCGGCCGGATAATTTTGTGTTCGGTCAATCTGGCGCCGGCAACAATTGGGC	GGAACCATTCTGCTTCCATCTTCAAGCATCGGAAGAAGCATATTTTGAAGCCCAATTTTGGAACCGCTAGAAGTGCTCCAGGATGCGTGAAATCGTTCACATTCAAGCCGGCCAATGTGGCAACCAGATAGGAGCCAAGTTCTGGGAGGTAATATCCGACGAGCACGGAATCGATGCCACCGGGGCGTATTGCGGAGACAGCGATTTGCAGCTGGAGCGGATCAACGTGTACTACAACGAGGCTACCGGAGGAAAATACGTCCCACGTGCCGTGCTGGTCGATTTGGAACCTGGCACTATGGATTCGGTCCGAGCGGGACCGTTTGGACAGCTGTTCCGGCCGGATAATTTTGTGTTCGGTCAATCTGGCGCCGGCAACAATTGGGC
GGAACCATTCTGCTTCCATCTTCAAGCATCGGAAGAAGCATATTTTGAAGCCCAATTTTGGAACCGCTAGAAGTGCTCCAGGATGCGTGAAATCGTTCACATTCAAGCCGGCCAATGTGGCAACCAGATAGGAGCCAAGTTC--------------------------AAT-----------TGGCGTATTGCGGAGACAGCGATTTGCAGCTGGAGCGGATCAACGTGTACTACAACGAGG---CCGGAGGAAAATACGTCCCACGTGCCGTGCTGGTCGATTTGGAACCTGGCACTATGGATTCGGTCCGAGCGGGACCGTTTGGACAGCTGTTCCGGCCGGATAATTTTGTGTTCGGTCAATCTGGCGCCGGCAACAATTGGGC	10	36	Deletion	0.03	-40	GTILLPSSSIGRSIF*	GTILLPSSSIGRSIF*	GGAACCATTCTGCTTCCATCTTCAAGCATCGGAAGAAGCATATTTTGAAGCCCAATTTTGGAACCGCTAGAAGTGCTCCAGGATGCGTGAAATCGTTCACATTCAAGCCGGCCAATGTGGCAACCAGATAGGAGCCAAGTTC--------------------------AAT-----------TGGCGTATTGCGGAGACAGCGATTTGCAGCTGGAGCGGATCAACGTGTACTACAACGAGG---CCGGAGGAAAATACGTCCCACGTGCCGTGCTGGTCGATTTGGAACCTGGCACTATGGATTCGGTCCGAGCGGGACCGTTTGGACAGCTGTTCCGGCCGGATAATTTTGTGTTCGGTCAATCTGGCGCCGGCAACAATTGGGC	GGAACCATTCTGCTTCCATCTTCAAGCATCGGAAGAAGCATATTTTGAAGCCCAATTTTGGAACCGCTAGAAGTGCTCCAGGATGCGTGAAATCGTTCACATTCAAGCCGGCCAATGTGGCAACCAGATAGGAGCCAAGTTCTGGGAGGTAATATCCGACGAGCACGGAATCGATGCCACCGGGGCGTATTGCGGAGACAGCGATTTGCAGCTGGAGCGGATCAACGTGTACTACAACGAGGCTACCGGAGGAAAATACGTCCCACGTGCCGTGCTGGTCGATTTGGAACCTGGCACTATGGATTCGGTCCGAGCGGGACCGTTTGGACAGCTGTTCCGGCCGGATAATTTTGTGTTCGGTCAATCTGGCGCCGGCAACAATTGGGC
GGAACCATTCTGCTTCCATCTTCAAGCATCGGAAGAAGCATATTTTGAAGCCCAATTTTGGAACCGCTAGAAGTGCTCCAGGATGCGTGAAATCGTTCACATTCAAGCCGGCCAATGTGGCAACCAGATAGGAGCCAAGTTC------GTA-------------------------CCA-CTTGGCGTATTGCGGAGACAGCGATTTGCAGCTGGAGCGGATCAACGTGTACTACAACGAGGCTA-CGGAGGAAAATACGTCCCACGTGCCGTGCTGGTCGATTTGGAACCTGGCACTATGGATTCActatgGAttCGaacGAGCGGGACCGTTTGGACAGCTGTTCCGGCCGGATAATTTTGTGTTCGGTCAATCTGGCGCCGGCAACAATTGGGC	10	37	Insertion and Deletion	0.03	-23	GTILLPSSSIGRSIF*	GTILLPSSSIGRSIF*	GGAACCATTCTGCTTCCATCTTCAAGCATCGGAAGAAGCATATTTTGAAGCCCAATTTTGGAACCGCTAGAAGTGCTCCAGGATGCGTGAAATCGTTCACATTCAAGCCGGCCAATGTGGCAACCAGATAGGAGCCAAGTTC------GTA-------------------------CCA-CTTGGCGTATTGCGGAGACAGCGATTTGCAGCTGGAGCGGATCAACGTGTACTACAACGAGGCTA-CGGAGGAAAATACGTCCCACGTGCCGTGCTGGTCGATTTGGAACCTGGCACTATGGATTCACTATGGATTCGAACGAGCGGGACCGTTTGGACAGCTGTTCCGGCCGGATAATTTTGTGTTCGGTCAATCTGGCGCCGGCAACAATTGGGC	GGAACCATTCTGCTTCCATCTTCAAGCATCGGAAGAAGCATATTTTGAAGCCCAATTTTGGAACCGCTAGAAGTGCTCCAGGATGCGTGAAATCGTTCACATTCAAGCCGGCCAATGTGGCAACCAGATAGGAGCCAAGTTCTGGGAGGTAATATCCGACGAGCACGGAATCGATGCCACCGGGGCGTATTGCGGAGACAGCGATTTGCAGCTGGAGCGGATCAACGTGTACTACAACGAGGCTACCGGAGGAAAATACGTCCCACGTGCCGTGCTGGTCGATTTGGAACCTGGCACTATGGATTCGGTCCGAGCGGGACCGTTTGGACAGCTGTTCCGGCCGGATAATTTTGTGTTCGGTCAATCTGGCGCCGGCAACAATTGGGC
GGAACCATTCTGCTTCCATCTTCAAGCATCGGAAGAAGCATATTTTGAAGCCCAATTTTGGAACCGCTAGAAGTGCTCCAGGATGCGTGAAATCGTTCACATTCAAGCCGGCCAATGTGGCAACCAGATAGGAGCCAAGTTC------GTA----------------------TTGC-----GGGCGTATTGCGGAGACAGCGATTTGCAGCTGGAGCGGATCAACGTGTACTACAACGAGGCTA----------------------------------------------------------------CCGAGCGGGACCGTTTGGACAGCTGTTCCGGCCGGATAATTTTGTGTTCGGTCAATCTGGCGCCGGCAACAATTGGGC	10	34	Deletion	0.03	-97	GTILLPSSSIGRSIF*	GTILLPSSSIGRSIF*	GGAACCATTCTGCTTCCATCTTCAAGCATCGGAAGAAGCATATTTTGAAGCCCAATTTTGGAACCGCTAGAAGTGCTCCAGGATGCGTGAAATCGTTCACATTCAAGCCGGCCAATGTGGCAACCAGATAGGAGCCAAGTTC------GTA----------------------TTGC-----GGGCGTATTGCGGAGACAGCGATTTGCAGCTGGAGCGGATCAACGTGTACTACAACGAGGCTA----------------------------------------------------------------CCGAGCGGGACCGTTTGGACAGCTGTTCCGGCCGGATAATTTTGTGTTCGGTCAATCTGGCGCCGGCAACAATTGGGC	GGAACCATTCTGCTTCCATCTTCAAGCATCGGAAGAAGCATATTTTGAAGCCCAATTTTGGAACCGCTAGAAGTGCTCCAGGATGCGTGAAATCGTTCACATTCAAGCCGGCCAATGTGGCAACCAGATAGGAGCCAAGTTCTGGGAGGTAATATCCGACGAGCACGGAATCGATGCCACCGGGGCGTATTGCGGAGACAGCGATTTGCAGCTGGAGCGGATCAACGTGTACTACAACGAGGCTACCGGAGGAAAATACGTCCCACGTGCCGTGCTGGTCGATTTGGAACCTGGCACTATGGATTCGGTCCGAGCGGGACCGTTTGGACAGCTGTTCCGGCCGGATAATTTTGTGTTCGGTCAATCTGGCGCCGGCAACAATTGGGC
GGAACCATTCTGCTTCCATCTTCAAGCATCGGAAGAAGCATATTTTGAAGCCCAATTTTGGAACCGCTAGAAGTGCTCCAGGATGCGTGAAATCGTTCACATTCAAGCCGGCCAATGTGGCAACCAGATAGGAGCCAAGTTC--GGAGGTAATATCCGACGAGCACGGAATCG---------------ATTACGGAGA----------------------------------------------ATCGGAGGAAAATACGTCCCACGTGCCGTGCTGGTCGATTTGGAACCTGGCACTATGGATTCGGTCcCGAGCGGGACCGTTTGGACAGCTGTTCCGGCCGGATAATTTTGTGTTCGGTCAATCTGGCGCCGGCAACAATTGGGC	10	35	Insertion and Deletion	0.03	-62	GTILLPSSSIGRSIF*	GTILLPSSSIGRSIF*	GGAACCATTCTGCTTCCATCTTCAAGCATCGGAAGAAGCATATTTTGAAGCCCAATTTTGGAACCGCTAGAAGTGCTCCAGGATGCGTGAAATCGTTCACATTCAAGCCGGCCAATGTGGCAACCAGATAGGAGCCAAGTTC--GGAGGTAATATCCGACGAGCACGGAATCG---------------ATTACGGAGA----------------------------------------------ATCGGAGGAAAATACGTCCCACGTGCCGTGCTGGTCGATTTGGAACCTGGCACTATGGATTCGGTCCCGAGCGGGACCGTTTGGACAGCTGTTCCGGCCGGATAATTTTGTGTTCGGTCAATCTGGCGCCGGCAACAATTGGGC	GGAACCATTCTGCTTCCATCTTCAAGCATCGGAAGAAGCATATTTTGAAGCCCAATTTTGGAACCGCTAGAAGTGCTCCAGGATGCGTGAAATCGTTCACATTCAAGCCGGCCAATGTGGCAACCAGATAGGAGCCAAGTTCTGGGAGGTAATATCCGACGAGCACGGAATCGATGCCACCGGGGCGTATTGCGGAGACAGCGATTTGCAGCTGGAGCGGATCAACGTGTACTACAACGAGGCTACCGGAGGAAAATACGTCCCACGTGCCGTGCTGGTCGATTTGGAACCTGGCACTATGGATTCGGTCCGAGCGGGACCGTTTGGACAGCTGTTCCGGCCGGATAATTTTGTGTTCGGTCAATCTGGCGCCGGCAACAATTGGGC
GGAACCATTCTGCTTCCATCTTCAAGCATCGGAAGAAGCATATTTTGAAGCCCAATTTTGGAACCGCTAGAAGTGCTCCAGGATGCGTGAAATCGTTCACATTCAAGCCGGCCAATGTGGCAACCAGATAGGAGCCAAGTTCGCG-------TAT---------ACGTATTGcGGAGACACGCGGGCGTATTGCGGAGACAGCGATTTGCAGCTGGAGCGGATCAACGTGTACTACAACGAGGCTACTacaacgacGGAGGAAAATACGTCCCACGTGCCGTGCTGGTCGATTTGGAACCTGGCACTATGGATTCGGTCacCGTtaggtatcGCGGGACCGTTTGGACAGCTGTTCCGGCCGGATAATTTTGTGTTCGGTCAATCTGGCGCCGGCAACA…	10	36	Insertion and Deletion	0.03	3	GTILLPSSSIGRSIF*	GTILLPSSSIGRSIF*	GGAACCATTCTGCTTCCATCTTCAAGCATCGGAAGAAGCATATTTTGAAGCCCAATTTTGGAACCGCTAGAAGTGCTCCAGGATGCGTGAAATCGTTCACATTCAAGCCGGCCAATGTGGCAACCAGATAGGAGCCAAGTTCGCG-------TAT---------ACGTATTGCGGAGACACGCGGGCGTATTGCGGAGACAGCGATTTGCAGCTGGAGCGGATCAACGTGTACTACAACGAGGCTACTACAACGACGGAGGAAAATACGTCCCACGTGCCGTGCTGGTCGATTTGGAACCTGGCACTATGGATTCGGTCACCGTTAGGTATCGCGGGACCGTTTGGACAGCTGTTCCGGCCGGATAATTTTGTGTTCGGTCAATCTGGCGCCGGCAACA…	GGAACCATTCTGCTTCCATCTTCAAGCATCGGAAGAAGCATATTTTGAAGCCCAATTTTGGAACCGCTAGAAGTGCTCCAGGATGCGTGAAATCGTTCACATTCAAGCCGGCCAATGTGGCAACCAGATAGGAGCCAAGTTCTGGGAGGTAATATCCGACGAGCACGGAATCGATGCCACCGGGGCGTATTGCGGAGACAGCGATTTGCAGCTGGAGCGGATCAACGTGTACTACAACGAGGCTACCGGAGGAAAATACGTCCCACGTGCCGTGCTGGTCGATTTGGAACCTGGCACTATGGATTCGGTCCGAGCGGGACCGTTTGGACAGCTGTTCCGGCCGGATAATTTTGTGTTCGGTCAATCTGGCGCCGGCAACAATTGGGC
GGAACCATTCTGCTTCCATCTTCAAGCATCGGAAGAAGCATATTTTGAAGCCCAATTTTGGAACCGCTAGAAGTGCTCCAGGATGCGTGAAATCGTTCACATTCAAGCCGGCCAATGTGGCAACCAGATAGGAGCCAAGTTCGCGGAGGcgTA---------------GGA--------------GGCGTATTGCGGAGACAGCGATTTGCAGCTGGAGCGGATCAACGTGTACTACAA---------CGGAGGAAAATACGTCCCACGTGCCGTGCTGGTCGATTTGGAACCT-------------------GAGCGGGACCGTTTGGACAGCTGTTCCGGCCGGATAATTTTGTGTTCGGTCAATCTGGCGCCGGCAACAATTGGGC	10	36	Insertion and Deletion	0.03	-55	GTILLPSSSIGRSIF*	GTILLPSSSIGRSIF*	GGAACCATTCTGCTTCCATCTTCAAGCATCGGAAGAAGCATATTTTGAAGCCCAATTTTGGAACCGCTAGAAGTGCTCCAGGATGCGTGAAATCGTTCACATTCAAGCCGGCCAATGTGGCAACCAGATAGGAGCCAAGTTCGCGGAGGCGTA---------------GGA--------------GGCGTATTGCGGAGACAGCGATTTGCAGCTGGAGCGGATCAACGTGTACTACAA---------CGGAGGAAAATACGTCCCACGTGCCGTGCTGGTCGATTTGGAACCT-------------------GAGCGGGACCGTTTGGACAGCTGTTCCGGCCGGATAATTTTGTGTTCGGTCAATCTGGCGCCGGCAACAATTGGGC	GGAACCATTCTGCTTCCATCTTCAAGCATCGGAAGAAGCATATTTTGAAGCCCAATTTTGGAACCGCTAGAAGTGCTCCAGGATGCGTGAAATCGTTCACATTCAAGCCGGCCAATGTGGCAACCAGATAGGAGCCAAGTTCTGGGAGGTAATATCCGACGAGCACGGAATCGATGCCACCGGGGCGTATTGCGGAGACAGCGATTTGCAGCTGGAGCGGATCAACGTGTACTACAACGAGGCTACCGGAGGAAAATACGTCCCACGTGCCGTGCTGGTCGATTTGGAACCTGGCACTATGGATTCGGTCCGAGCGGGACCGTTTGGACAGCTGTTCCGGCCGGATAATTTTGTGTTCGGTCAATCTGGCGCCGGCAACAATTGGGC
GGAACCATTCTGCTTCCATCTTCAAGCATCGGAAGAAGCATATTTTGAAGCCCAATTTTGGAACCGCTAGAAGTGCTCCAGGATGCGTGAAATCGTTCACATTCAAGCCGGCCAATGTGGCAACCAGATAGGAGCCAAGTTCGGCG------TAT----------------------------TGCGTATTGCGGAGACAGCGATTTGCAGCTGGAGCGGATCAACGTGTACTACAACGAGGCT---------AAATACGTCCCACGTGCCGTGCTGGTCGATTTGGAACCTGGCACTATGGATT---------CGGGACCGTTTGGACAGCTGTTCCGGCCGGATAATTTTGTGTTCGGTCAATCTGGCGCCGGCAACAATTGGGC	10	36	Deletion	0.03	-52	GTILLPSSSIGRSIF*	GTILLPSSSIGRSIF*	GGAACCATTCTGCTTCCATCTTCAAGCATCGGAAGAAGCATATTTTGAAGCCCAATTTTGGAACCGCTAGAAGTGCTCCAGGATGCGTGAAATCGTTCACATTCAAGCCGGCCAATGTGGCAACCAGATAGGAGCCAAGTTCGGCG------TAT----------------------------TGCGTATTGCGGAGACAGCGATTTGCAGCTGGAGCGGATCAACGTGTACTACAACGAGGCT---------AAATACGTCCCACGTGCCGTGCTGGTCGATTTGGAACCTGGCACTATGGATT---------CGGGACCGTTTGGACAGCTGTTCCGGCCGGATAATTTTGTGTTCGGTCAATCTGGCGCCGGCAACAATTGGGC	GGAACCATTCTGCTTCCATCTTCAAGCATCGGAAGAAGCATATTTTGAAGCCCAATTTTGGAACCGCTAGAAGTGCTCCAGGATGCGTGAAATCGTTCACATTCAAGCCGGCCAATGTGGCAACCAGATAGGAGCCAAGTTCTGGGAGGTAATATCCGACGAGCACGGAATCGATGCCACCGGGGCGTATTGCGGAGACAGCGATTTGCAGCTGGAGCGGATCAACGTGTACTACAACGAGGCTACCGGAGGAAAATACGTCCCACGTGCCGTGCTGGTCGATTTGGAACCTGGCACTATGGATTCGGTCCGAGCGGGACCGTTTGGACAGCTGTTCCGGCCGGATAATTTTGTGTTCGGTCAATCTGGCGCCGGCAACAATTGGGC
GGAACCATTCTGCTTCCATCTTCAAGCATCGGAAGAAGCATATTTTGAAGCCCAATTTTGGAACCGCTAGAAGTGCTCCAGGATGCGTGAAATCGTTCACATTCAAGCCGGCCAATGTGGCAACCAGATAGGAGCCAAGTTCT-----------------------------------------GCGTATTGCGGAGACAGCGATTTGCAGCTGGAGCGGATCAACGTGTACTACAACGAGGCTA-CGGAGGAAAATACGTCCCACGTGCCGTGCTGGTCGATTTGGAACCTGGCACTATGGATTCGGTCCGAGCGGGACCGTTTGGACAGCTGTTCCGGCCGGATAATTTTGTGTTCGGTCAATCTGGCGCCGGCAACAATTGGGC	10	36	Deletion	0.03	-42	GTILLPSSSIGRSIF*	GTILLPSSSIGRSIF*	GGAACCATTCTGCTTCCATCTTCAAGCATCGGAAGAAGCATATTTTGAAGCCCAATTTTGGAACCGCTAGAAGTGCTCCAGGATGCGTGAAATCGTTCACATTCAAGCCGGCCAATGTGGCAACCAGATAGGAGCCAAGTTCT-----------------------------------------GCGTATTGCGGAGACAGCGATTTGCAGCTGGAGCGGATCAACGTGTACTACAACGAGGCTA-CGGAGGAAAATACGTCCCACGTGCCGTGCTGGTCGATTTGGAACCTGGCACTATGGATTCGGTCCGAGCGGGACCGTTTGGACAGCTGTTCCGGCCGGATAATTTTGTGTTCGGTCAATCTGGCGCCGGCAACAATTGGGC	GGAACCATTCTGCTTCCATCTTCAAGCATCGGAAGAAGCATATTTTGAAGCCCAATTTTGGAACCGCTAGAAGTGCTCCAGGATGCGTGAAATCGTTCACATTCAAGCCGGCCAATGTGGCAACCAGATAGGAGCCAAGTTCTGGGAGGTAATATCCGACGAGCACGGAATCGATGCCACCGGGGCGTATTGCGGAGACAGCGATTTGCAGCTGGAGCGGATCAACGTGTACTACAACGAGGCTACCGGAGGAAAATACGTCCCACGTGCCGTGCTGGTCGATTTGGAACCTGGCACTATGGATTCGGTCCGAGCGGGACCGTTTGGACAGCTGTTCCGGCCGGATAATTTTGTGTTCGGTCAATCTGGCGCCGGCAACAATTGGGC
GGAACCATTCTGCTTCCATCTTCAAGCATCGGAAGAAGCATATTTTGAAGCCCAATTTTGGAACCGCTAGAAGTGCTCCAGGATGCGTGAAATCGTTCACATTCAAGCCGGCCAATGTGGCAACCAGATAGGAGCCAAGTTCT----------------------------------------GGCGTATTGCGGAGACAGCGATTTGCAGCTGGAGCGGATCAACGTGTACTACAACGAGG----CGGAGGAAAATACGTCCCACGTGCCGTGCTGGTCGATTTGGAACCTGGCACTATGGATTCGGTCCGAGCGGGACCGTTTGGACAGCTGTTCCGGCCGGATAATTTTGTGTTCGGTCAATCTGGCGCCGGCAACAATTGGGC	10	36	Deletion	0.03	-44	GTILLPSSSIGRSIF*	GTILLPSSSIGRSIF*	GGAACCATTCTGCTTCCATCTTCAAGCATCGGAAGAAGCATATTTTGAAGCCCAATTTTGGAACCGCTAGAAGTGCTCCAGGATGCGTGAAATCGTTCACATTCAAGCCGGCCAATGTGGCAACCAGATAGGAGCCAAGTTCT----------------------------------------GGCGTATTGCGGAGACAGCGATTTGCAGCTGGAGCGGATCAACGTGTACTACAACGAGG----CGGAGGAAAATACGTCCCACGTGCCGTGCTGGTCGATTTGGAACCTGGCACTATGGATTCGGTCCGAGCGGGACCGTTTGGACAGCTGTTCCGGCCGGATAATTTTGTGTTCGGTCAATCTGGCGCCGGCAACAATTGGGC	GGAACCATTCTGCTTCCATCTTCAAGCATCGGAAGAAGCATATTTTGAAGCCCAATTTTGGAACCGCTAGAAGTGCTCCAGGATGCGTGAAATCGTTCACATTCAAGCCGGCCAATGTGGCAACCAGATAGGAGCCAAGTTCTGGGAGGTAATATCCGACGAGCACGGAATCGATGCCACCGGGGCGTATTGCGGAGACAGCGATTTGCAGCTGGAGCGGATCAACGTGTACTACAACGAGGCTACCGGAGGAAAATACGTCCCACGTGCCGTGCTGGTCGATTTGGAACCTGGCACTATGGATTCGGTCCGAGCGGGACCGTTTGGACAGCTGTTCCGGCCGGATAATTTTGTGTTCGGTCAATCTGGCGCCGGCAACAATTGGGC
GGAACCATTCTGCTTCCATCTTCAAGCATCGGAAGAAGCATATTTTGAAGCCCAATTTTGGAACCGCTAGAAGTGCTCCAGGATGCGTGAAATCGTTCACATTCAAGCCGGCCAATGTGGCAACCAGATAGGAGCCAAGTTCT----------------------------------------GGCGTATTGCGGAGACAGCGATTTGCAGCTGGAGCGGATCAACGTGTACTACAACGAGGCTAAtaCGTgtactacaacgAGGAAAATACGTCCCACGTGCCGTGCTGGTCGATTTGGAACCTGGCACTATG----------GAGCGGGACCGTTTGGACAGCTGTTCCGGCCGGATAATTTTGTGTTCGGTCAATCTGGCGCCGGCAACAATTGGGC	10	36	Insertion and Deletion	0.03	-37	GTILLPSSSIGRSIF*	GTILLPSSSIGRSIF*	GGAACCATTCTGCTTCCATCTTCAAGCATCGGAAGAAGCATATTTTGAAGCCCAATTTTGGAACCGCTAGAAGTGCTCCAGGATGCGTGAAATCGTTCACATTCAAGCCGGCCAATGTGGCAACCAGATAGGAGCCAAGTTCT----------------------------------------GGCGTATTGCGGAGACAGCGATTTGCAGCTGGAGCGGATCAACGTGTACTACAACGAGGCTAATACGTGTACTACAACGAGGAAAATACGTCCCACGTGCCGTGCTGGTCGATTTGGAACCTGGCACTATG----------GAGCGGGACCGTTTGGACAGCTGTTCCGGCCGGATAATTTTGTGTTCGGTCAATCTGGCGCCGGCAACAATTGGGC	GGAACCATTCTGCTTCCATCTTCAAGCATCGGAAGAAGCATATTTTGAAGCCCAATTTTGGAACCGCTAGAAGTGCTCCAGGATGCGTGAAATCGTTCACATTCAAGCCGGCCAATGTGGCAACCAGATAGGAGCCAAGTTCTGGGAGGTAATATCCGACGAGCACGGAATCGATGCCACCGGGGCGTATTGCGGAGACAGCGATTTGCAGCTGGAGCGGATCAACGTGTACTACAACGAGGCTACCGGAGGAAAATACGTCCCACGTGCCGTGCTGGTCGATTTGGAACCTGGCACTATGGATTCGGTCCGAGCGGGACCGTTTGGACAGCTGTTCCGGCCGGATAATTTTGTGTTCGGTCAATCTGGCGCCGGCAACAATTGGGC
GGAACCATTCTGCTTCCATCTTCAAGCATCGGAAGAAGCATATTTTGAAGCCCAATTTTGGAACCGCTAGAAGTGCTCCAGGATGCGTGAAATCGTTCACATTCAAGCCGGCCAATGTGGCAACCAGATAGGAGCCAAGTTCT----------------------------------------GGCGTATTGCGGAGACAGCGATTTGCAGCTGGAGCGGATCAACGTGTACTACAACGAGGCTACcCGGAGGAAAATACGTCCCACGTGCCGTGCTGGTCGATTTGGAACCTGGCACTATGGATTCGGTCCGAGCGGGACCGTTTGGACAGCTGTTCCGGCCGGATAATTTTGTGTTCGGTCAATCTGGCGCCGGCAACAATTGGGC	10	36	Insertion and Deletion	0.03	-39	GTILLPSSSIGRSIF*	GTILLPSSSIGRSIF*	GGAACCATTCTGCTTCCATCTTCAAGCATCGGAAGAAGCATATTTTGAAGCCCAATTTTGGAACCGCTAGAAGTGCTCCAGGATGCGTGAAATCGTTCACATTCAAGCCGGCCAATGTGGCAACCAGATAGGAGCCAAGTTCT----------------------------------------GGCGTATTGCGGAGACAGCGATTTGCAGCTGGAGCGGATCAACGTGTACTACAACGAGGCTACCCGGAGGAAAATACGTCCCACGTGCCGTGCTGGTCGATTTGGAACCTGGCACTATGGATTCGGTCCGAGCGGGACCGTTTGGACAGCTGTTCCGGCCGGATAATTTTGTGTTCGGTCAATCTGGCGCCGGCAACAATTGGGC	GGAACCATTCTGCTTCCATCTTCAAGCATCGGAAGAAGCATATTTTGAAGCCCAATTTTGGAACCGCTAGAAGTGCTCCAGGATGCGTGAAATCGTTCACATTCAAGCCGGCCAATGTGGCAACCAGATAGGAGCCAAGTTCTGGGAGGTAATATCCGACGAGCACGGAATCGATGCCACCGGGGCGTATTGCGGAGACAGCGATTTGCAGCTGGAGCGGATCAACGTGTACTACAACGAGGCTACCGGAGGAAAATACGTCCCACGTGCCGTGCTGGTCGATTTGGAACCTGGCACTATGGATTCGGTCCGAGCGGGACCGTTTGGACAGCTGTTCCGGCCGGATAATTTTGTGTTCGGTCAATCTGGCGCCGGCAACAATTGGGC
GGAACCATTCTGCTTCCATCTTCAAGCATCGGAAGAAGCATATTTTGAAGCCCAATTTTGGAACCGCTAGAAGTGCTCCAGGATGCGTGAAATCGTTCACATTCAAGCCGGCCAATGTGGCAACCAGATAGGAGCCAAGTTCT---------------------------------------GGGCGTATTGCGGAGACAGCGATTTGCAGCTGGAGCGGATCAACGTGTACTACAACGAGGCT---TTAGGAAAATACGTCCCACGTGCCGTGCTGGTCGATTTGGAACCTGGCACTATGGATTCGGTCCGAGCGGGACCGTTTGGACAGCTGTTCCGGCCGGATAATTTTGTGTTCGGTCAATCTGGCGCCGGCAACAATTGGGC	10	36	Deletion	0.03	-42	GTILLPSSSIGRSIF*	GTILLPSSSIGRSIF*	GGAACCATTCTGCTTCCATCTTCAAGCATCGGAAGAAGCATATTTTGAAGCCCAATTTTGGAACCGCTAGAAGTGCTCCAGGATGCGTGAAATCGTTCACATTCAAGCCGGCCAATGTGGCAACCAGATAGGAGCCAAGTTCT---------------------------------------GGGCGTATTGCGGAGACAGCGATTTGCAGCTGGAGCGGATCAACGTGTACTACAACGAGGCT---TTAGGAAAATACGTCCCACGTGCCGTGCTGGTCGATTTGGAACCTGGCACTATGGATTCGGTCCGAGCGGGACCGTTTGGACAGCTGTTCCGGCCGGATAATTTTGTGTTCGGTCAATCTGGCGCCGGCAACAATTGGGC	GGAACCATTCTGCTTCCATCTTCAAGCATCGGAAGAAGCATATTTTGAAGCCCAATTTTGGAACCGCTAGAAGTGCTCCAGGATGCGTGAAATCGTTCACATTCAAGCCGGCCAATGTGGCAACCAGATAGGAGCCAAGTTCTGGGAGGTAATATCCGACGAGCACGGAATCGATGCCACCGGGGCGTATTGCGGAGACAGCGATTTGCAGCTGGAGCGGATCAACGTGTACTACAACGAGGCTACCGGAGGAAAATACGTCCCACGTGCCGTGCTGGTCGATTTGGAACCTGGCACTATGGATTCGGTCCGAGCGGGACCGTTTGGACAGCTGTTCCGGCCGGATAATTTTGTGTTCGGTCAATCTGGCGCCGGCAACAATTGGGC
GGAACCATTCTGCTTCCATCTTCAAGCATCGGAAGAAGCATATTTTGAAGCCCAATTTTGGAACCGCTAGAAGTGCTCCAGGATGCGTGAAATCGTTCACATTCAAGCCGGCCAATGTGGCAACCAGATAGGAGCCAAGTTCT---------------------------------------GGGCGTATTGCGGAGACAGCGATTTGCAGCTGGAGCGGATCAACGTGTACTACAACGAGGCTA-CGGAGGAAAATACGTCCCACGTGCCGTGCTGGTCGATTTGGAACCTGGCACTATGGATTCGGT-CGAGCGGGACCGTTTGGACAGCTGTTCCGGCCGGATAATTTTGTGTTCGGTCAATCTGGCGCCGGCAACAATTGGGC	10	35	Deletion	0.03	-41	GTILLPSSSIGRSIF*	GTILLPSSSIGRSIF*	GGAACCATTCTGCTTCCATCTTCAAGCATCGGAAGAAGCATATTTTGAAGCCCAATTTTGGAACCGCTAGAAGTGCTCCAGGATGCGTGAAATCGTTCACATTCAAGCCGGCCAATGTGGCAACCAGATAGGAGCCAAGTTCT---------------------------------------GGGCGTATTGCGGAGACAGCGATTTGCAGCTGGAGCGGATCAACGTGTACTACAACGAGGCTA-CGGAGGAAAATACGTCCCACGTGCCGTGCTGGTCGATTTGGAACCTGGCACTATGGATTCGGT-CGAGCGGGACCGTTTGGACAGCTGTTCCGGCCGGATAATTTTGTGTTCGGTCAATCTGGCGCCGGCAACAATTGGGC	GGAACCATTCTGCTTCCATCTTCAAGCATCGGAAGAAGCATATTTTGAAGCCCAATTTTGGAACCGCTAGAAGTGCTCCAGGATGCGTGAAATCGTTCACATTCAAGCCGGCCAATGTGGCAACCAGATAGGAGCCAAGTTCTGGGAGGTAATATCCGACGAGCACGGAATCGATGCCACCGGGGCGTATTGCGGAGACAGCGATTTGCAGCTGGAGCGGATCAACGTGTACTACAACGAGGCTACCGGAGGAAAATACGTCCCACGTGCCGTGCTGGTCGATTTGGAACCTGGCACTATGGATTCGGTCCGAGCGGGACCGTTTGGACAGCTGTTCCGGCCGGATAATTTTGTGTTCGGTCAATCTGGCGCCGGCAACAATTGGGC
GGAACCATTCTGCTTCCATCTTCAAGCATCGGAAGAAGCATATTTTGAAGCCCAATTTTGGAACCGCTAGAAGTGCTCCAGGATGCGTGAAATCGTTCACATTCAAGCCGGCCAATGTGGCAACCAGATAGGAGCCAAGTTCT---------------------------------------GGGCGTATTGCGGAGACAGCGATTTGCAGCTGGAGCGGATCAACGTGTACTACAACGAGGCTAaaATGGAGGAAAATACGTCCCACGTGCCGTGCTGGTCGATTTGGAACCTGGCACTATGGATTCGGTCCGAGCGGGACCGTTTGGACAGCTGTTCCGGCCGGATAATTTTGTGTTCGGTCAATCTGGCGCCGGCAACAATTGGGC	10	36	Insertion and Deletion	0.03	-37	GTILLPSSSIGRSIF*	GTILLPSSSIGRSIF*	GGAACCATTCTGCTTCCATCTTCAAGCATCGGAAGAAGCATATTTTGAAGCCCAATTTTGGAACCGCTAGAAGTGCTCCAGGATGCGTGAAATCGTTCACATTCAAGCCGGCCAATGTGGCAACCAGATAGGAGCCAAGTTCT---------------------------------------GGGCGTATTGCGGAGACAGCGATTTGCAGCTGGAGCGGATCAACGTGTACTACAACGAGGCTAAAATGGAGGAAAATACGTCCCACGTGCCGTGCTGGTCGATTTGGAACCTGGCACTATGGATTCGGTCCGAGCGGGACCGTTTGGACAGCTGTTCCGGCCGGATAATTTTGTGTTCGGTCAATCTGGCGCCGGCAACAATTGGGC	GGAACCATTCTGCTTCCATCTTCAAGCATCGGAAGAAGCATATTTTGAAGCCCAATTTTGGAACCGCTAGAAGTGCTCCAGGATGCGTGAAATCGTTCACATTCAAGCCGGCCAATGTGGCAACCAGATAGGAGCCAAGTTCTGGGAGGTAATATCCGACGAGCACGGAATCGATGCCACCGGGGCGTATTGCGGAGACAGCGATTTGCAGCTGGAGCGGATCAACGTGTACTACAACGAGGCTACCGGAGGAAAATACGTCCCACGTGCCGTGCTGGTCGATTTGGAACCTGGCACTATGGATTCGGTCCGAGCGGGACCGTTTGGACAGCTGTTCCGGCCGGATAATTTTGTGTTCGGTCAATCTGGCGCCGGCAACAATTGGGC
GGAACCATTCTGCTTCCATCTTCAAGCATCGGAAGAAGCATATTTTGAAGCCCAATTTTGGAACCGCTAGAAGTGCTCCAGGATGCGTGAAATCGTTCACATTCAAGCCGGCCAATGTGGCAACCAGATAGGAGCCAAGTTCT--------------------------------------TGGGCGTATTGCGGAGACAGCGATTTGCAGCTGGAGCGGATCAACGTGTACTACAACGAGGCTACcCGGAGGAAAATACGTCCCACGTGCCGTGCTGGTCGATTTGGAACCTGGCACTATGGATTCGGTCcCGAGCGGGACCGTTTGGACAGCTGTTCCGGCCGGATAATTTTGTGTTCGGTCAATCTGGCGCCGGCAACAATTGGGC	10	36	Insertion and Deletion	0.03	-36	GTILLPSSSIGRSIF*	GTILLPSSSIGRSIF*	GGAACCATTCTGCTTCCATCTTCAAGCATCGGAAGAAGCATATTTTGAAGCCCAATTTTGGAACCGCTAGAAGTGCTCCAGGATGCGTGAAATCGTTCACATTCAAGCCGGCCAATGTGGCAACCAGATAGGAGCCAAGTTCT--------------------------------------TGGGCGTATTGCGGAGACAGCGATTTGCAGCTGGAGCGGATCAACGTGTACTACAACGAGGCTACCCGGAGGAAAATACGTCCCACGTGCCGTGCTGGTCGATTTGGAACCTGGCACTATGGATTCGGTCCCGAGCGGGACCGTTTGGACAGCTGTTCCGGCCGGATAATTTTGTGTTCGGTCAATCTGGCGCCGGCAACAATTGGGC	GGAACCATTCTGCTTCCATCTTCAAGCATCGGAAGAAGCATATTTTGAAGCCCAATTTTGGAACCGCTAGAAGTGCTCCAGGATGCGTGAAATCGTTCACATTCAAGCCGGCCAATGTGGCAACCAGATAGGAGCCAAGTTCTGGGAGGTAATATCCGACGAGCACGGAATCGATGCCACCGGGGCGTATTGCGGAGACAGCGATTTGCAGCTGGAGCGGATCAACGTGTACTACAACGAGGCTACCGGAGGAAAATACGTCCCACGTGCCGTGCTGGTCGATTTGGAACCTGGCACTATGGATTCGGTCCGAGCGGGACCGTTTGGACAGCTGTTCCGGCCGGATAATTTTGTGTTCGGTCAATCTGGCGCCGGCAACAATTGGGC
GGAACCATTCTGCTTCCATCTTCAAGCATCGGAAGAAGCATATTTTGAAGCCCAATTTTGGAACCGCTAGAAGTGCTCCAGGATGCGTGAAATCGTTCACATTCAAGCCGGCCAATGTGGCAACCAGATAGGAGCCAAGTTctCTTGGAGATATT---------------------------CTTGGCGTATTGCGGAGACAGCGATTTGCAGCTGGAGCGGATCAACGTGTACTACAACGAGG----CGGAGGAAAATACGTCCCACGTGCCGTGCTGGTCGATTTGGAACCTGGCACTATGGAT------CGAGCGGGACCGTTTGGACAGCTGTTCCGGCCGGATAATTTTGTGTTCGGTCAATCTGGCGCCGGCAACAATTGGGC	10	36	Insertion and Deletion	0.03	-35	GTILLPSSSIGRSIF*	GTILLPSSSIGRSIF*	GGAACCATTCTGCTTCCATCTTCAAGCATCGGAAGAAGCATATTTTGAAGCCCAATTTTGGAACCGCTAGAAGTGCTCCAGGATGCGTGAAATCGTTCACATTCAAGCCGGCCAATGTGGCAACCAGATAGGAGCCAAGTTCTCTTGGAGATATT---------------------------CTTGGCGTATTGCGGAGACAGCGATTTGCAGCTGGAGCGGATCAACGTGTACTACAACGAGG----CGGAGGAAAATACGTCCCACGTGCCGTGCTGGTCGATTTGGAACCTGGCACTATGGAT------CGAGCGGGACCGTTTGGACAGCTGTTCCGGCCGGATAATTTTGTGTTCGGTCAATCTGGCGCCGGCAACAATTGGGC	GGAACCATTCTGCTTCCATCTTCAAGCATCGGAAGAAGCATATTTTGAAGCCCAATTTTGGAACCGCTAGAAGTGCTCCAGGATGCGTGAAATCGTTCACATTCAAGCCGGCCAATGTGGCAACCAGATAGGAGCCAAGTTCTGGGAGGTAATATCCGACGAGCACGGAATCGATGCCACCGGGGCGTATTGCGGAGACAGCGATTTGCAGCTGGAGCGGATCAACGTGTACTACAACGAGGCTACCGGAGGAAAATACGTCCCACGTGCCGTGCTGGTCGATTTGGAACCTGGCACTATGGATTCGGTCCGAGCGGGACCGTTTGGACAGCTGTTCCGGCCGGATAATTTTGTGTTCGGTCAATCTGGCGCCGGCAACAATTGGGC
[truncated: 20,623 more rows]

## Sheet: Plate1-A2-WT Female+Male
TargetSequence	Reads	AvgQScore	Type	Pct	IndelLength	TargetAA	ReferenceAA	WideTargetSeq	WideReference	TargetLeftFlank	TargetRightFlank
[truncated: 14,413 more rows]

## Sheet: genotype
Sample	TargetReads	MutantReads	MutantPct	Genotype	FrameshiftMutantReads	FrameshiftMutantPct
Plate1-A1-pgSIT Female+Male	30304	30304	100	Homozygous Mutant	20132	66.43
Plate1-A2-WT Female+Male	52017	852	1.64	Homozygous WT	547	1.05

## Sheet: filtering
Sample	Raw	Trim	Amplicon	SpanTarget	FailMapq	FailQual	FailedAbundance	TargetReads	RawReadDepth	FilteredReadDepth	AmpliconReadDepth	OntargetDepth	FilteredOntargetDepth
Plate1-A1	53176	52700	52306	30304	0	0	0	30304	53176	52700	52306	30304	30304
Plate1-A2	54571	54127	54041	52017	0	0	0	52017	54571	54127	54041	52017	52017
