# Supplementary material for: Suppressing mosquito populations with precision guided sterile males
Source: Nat Commun. 2021 Sep 10;12:5374. doi: 10.1038/s41467-021-25421-w (PMC8433431; doi:10.1038/s41467-021-25421-w)
Supplement: Supplementary file 2 — Supplemental Data File 1 [file 41467_2021_25421_MOESM2_ESM.zip › Supplemental Data File 1/1067A1 bTub/WT Female+Male_S3_L001_R2_001.fastq]

@M03558:539:GW210131Amp:1:2105:20012:2243 2:N:0:TCGACGTC+TTGCTTGC
CCCTTCGGTATAATGTCCCTTGGCCCAATTGTTGCCGGCGCCAGATTGACCGAACACAAAATTATCCGGCCGGAACAGCTGTCCAAACGGTCCCGCTCGGACCGAATCCATAGTGCCAGGTTCCAAATCGACCAGCACGGCACGTGGGACGTATTTTCCTCCGGTAGCCTCGTTGTAGTACACGTTGATCCGCTCCAGCTGCAAATCGCTGTCTCCGCAATACGCCCCGGTGGCATCGATTCCGTGCTCG
+
AAABBFCCBCCFGGGGGGGGGGGHHHGHHHFHHFHHGGGGGGGGHFHBBDEE?EGGHHAAGGHHHHH?/@FCECFGHGHHHHHHGHFHGGGGGHGGGGGGGGGGGGGGHHHHHHHHHHHHFGHHHHHHGGHGGGHHHHGGGGGDGHGGEGGAEGGGGGGGGGGGCFGGGFFFFFFFFFFFFBFFFFFEFFFFFFFF///BFB/BFFFFFFFFFFFFFFFFDFFFF@FFFC@DDFFFFF/AFF/BFEDA9.
@M03558:539:GW210131Amp:1:2105:14727:2340 2:N:0:TCGACGTC+TTGCTTGC
CCCTTCGGTATAATGTCCCTTGGCCCAATTGTTGCCGGCGCCAGATTGACCGAACACAAAATTATCCGGCCGGAACAGCTGTCCAAACGGTCCCGCTCGGACCGAATCCATAGTGCCAGGTTCCAAATCGACCAGCACGGCACGTGGGACGTATTTTCCTCCGGTAGCCTCGTTGTAGTACACGTTGATCCGCTCCAGCTGCAAATCGCTGTCTCCGCAATACGCCCCGGTGGCACCGATTCCGTGCTCG
+
ABBBBFBBAABFGGGGGGGGGGHHHHGGHHHHHHHHGCFGGGGCFGHFFHHGGGGGHHEHHHHFHHHE@EGGGC?EHFGHFHHHFHBGFEGFGHGGDGCDGGGGGGGGHFGFFGGFHHFEFFGHFHFHG.CCGFGHHHCDG-;AGHFA9FFDEGGGGGGGGGGGFGDGFFB:;EBEFF/9FFFDFFFFFFFFFFFFFFFFFFBB9B;.;.AFFFFFAD-@D/:..>AD->9-A..:E@FCFFFFF9D.B.
@M03558:539:GW210131Amp:1:2105:12049:2374 2:N:0:TCGACGTC+TTGCTTGC
CCCTTCGGTATAATGTCCCTTGGCCCAATTGTTGCCGGCGCCAGATTGACCGAACACAAAATTATCCGGCCGGAACAGCTGTCCAAACGGTCCCGCTCGGACCGAATCCATAGTGCCAGGTTCCAAATCGACCAGCACGGCACGTGGGACGTATTTTCCTCCGGTAGCCTCGTTGTAGTACACGTTGATCCGCTCCAGCTGCAAATCGCTGTCTCCGCAATACGCCCCGGTGGCATCGATTCCGTGCTCG
+
ABB@AFA>AABFGGGGGGGGGGHHHHGFHHHGFFHHGEGEEGGGHHHHHHHGGGGGGHGHFHHGHHHGFEGCGFGGFFGHHHHHFHHHGGGGGHGGGGGGGGGF@CGGHHGHH1FFHBGHBGFBBGHHHGHGGGHHBHGCGFFDHHGGGGGFEGGGGEGGGFD?BGDGEFFFFFFFF/BFFBBDFF.9FFFFFF-.BFBBBFFFF//AFF.DFFFFFDFFFFFAA;@==AFF.9BFF.BEFFF/9AD?BD
@M03558:539:GW210131Amp:1:2105:18516:2417 2:N:0:TCGACGTC+TTGCTTGC
CCCTTCGGTATAATGTCCCTTGGCCCAATTGTTGCCGGCGCCAGATTGACCGAACACAAAATTATCCGGCCGGAACAGCTGTCCAAACGGTCCCGCTCGGACCGAATCCATAGTGCCAGGTTCCAAATCGACCAGCACGGCACGTGGGACGTATTTTCCTCCGGTAGCCTCGTTGTAGTACACGTTGATCCGCTCCAGCTGCAAATCGCTGTCTCCGCAATACGCCCCGGTGGCATCGATTCCGTGCTCG
+
ABBBBFBBBBAFGGGGGGGGGGHHGHGGHHHHHFHHGGGGGGGGGHHGHHHGGGGGHGGEFHHHHHHGCEGGFEGGFFGHHHHHGHFGGGGGGHGGGG??DGGGGGGGHHHFFHHHHGEHGHHHHHGGGGHGGGHGHHGGG?DGGHGAEF?9CFGGGGGGGGGABAEGGFFDEFFFFFBFFFFAAFEFFFF?EAFF/BBF/::BFFF9AFDDFB:BD?DFFFFAD9==BF-@DFFFF?BEFFFBB:;./:
@M03558:539:GW210131Amp:1:2105:17506:2495 2:N:0:TCGACGTC+TTGCTTGC
CCCTTCGGTATAATGTCCCTTGGTCCAATTGTCGCCGGCGCCAGATTGACCGAACACAAAATTATCCGGCCGGAACAGCTGTCCAAACGGTCCCGCTCGGACCGAATCCATAGTGCCAGGTTCCAAATCGACCAGCACGGCACGTGGGACGTATTTTCCTCCGGTAGCCTCGTTGTAGTACACGTTGATCCGCTCCAGCTGCAAATCGCTGTCTCCGCAATACGCCCCGGTGGCATCGATTCCGTGCTCG
+
BBBABFBBBBAFGFGGGGGGGGHHHHHHHHGHHGHGGGGGGGGFEGHHGHHGGGGGHHGHHHHHHHHGFGGGGGGGHHHHHHHHHHFGFGGGFHGGGGGGGDGGGGFFEGGHHFGHHHHHFFHHHHHHHGGGGGHHHHGGGGGGGGGGAFBEFGGGGGGFGGGGFFFFFFFFFEFFFFFFFFFFFFEEFFB?EDFFFFFFFFF/FFFFFFDFFFFFFFF-A/B;DBD@@BBBFEFFFF/AFFFFBEFFFD
@M03558:539:GW210131Amp:1:2105:13172:2529 2:N:0:TCGACGTC+TTGCTTGC
CCCTTCGGTATAATGTCCCTTGGCCCAATTGTTGCCGGCGCCAGATTGACCGAACACAAAATTATCCGGCCGGAACAGCTGTCCAAACGGTCCCGCTCGGACCGAATCCATAGTGCCAGGTTCCAAATCGACCAGCACGGCACGTGGGACGTATTTTCCTCCGGTAGCCTCGTTGTAGTACACGTTGATCCGCTCCAGCTGCAAATCGCTGTCTCCGCAATACGCCCCGGTGGCATCGATTCCGTGCTCG
+
AAA?AFAAAABFGGGGFGGGFGFFFEFHHHHHBGFBEEGEFGGGHHHGHHHGGGGCHHGGHHHEEGFECEEFFGEGHGCFHFHFHHFCEGEEEHGGGFC@DGCCFGFGBGGHGFFHHHHHHHHHHGHHHDFGGGHGEF@CCDFDGHAACFFGFGGGGGFGGFDGBGGGBFFDFFFEFFBFFBFFFFEEFFFFEDCFFFFF/B9B9BF?9ADFFEFFFFDFFEFEAFC>9@9BDFBFB?/AFFBBB..9/:
@M03558:539:GW210131Amp:1:2105:15051:2759 2:N:0:TCGACGTC+TTGCTTGC
CCCTTCGGTATAATGTCCCTTGGCCCAATTGTTGCCGGCGCCAGATTGACCGAACACAAAATTATCCGGCCGGAACAGCTGTCCAAACGGTCCCGCTCGGACCGAATCCATAGTGCCAGGTTCCAAATCGACCAGCACGGCACGTGGGACGTATTTTCCTCCGGTAGCCTCGTTGTAGTACACGTTGATCCGCTCCAGCTGCAAATCGCTGTCTCCGCAATACGCCCCGGTGGCATCGATTCCGTGCTCG
+
ABBBBFCBABCFGGGGGGGGGGHGHGGGHHHHHHHHGGGGGGGGHHHHHHHGGGGGHHGHHHHHHHHGGGGGGGGGHHHHHHHHHGHHGGGGGHGGGGGGGGGGGGGGGHHHHHHHHHHHHHHHHHHHHGHGGGHGHHGGGGGGHHGG?FG;AGGGGGGGGGGGFGDFGFFFFFFFFFFFFFFFFFEFFFFFFFFFFFFFFFFFFFFDFFD?FFFFFF-@DFF?DCFFAC--../;/DF?FFFFFEFEB?
@M03558:539:GW210131Amp:1:2105:17874:2820 2:N:0:TCGACGTC+TTGCTTGC
CCCTTCGGTATAATGTCCCTTGGCCCAATTGTTGCCGGCGCCAGATTGACCGAACACAAAATTATCCGGCCGGAACAGCTGTCCAAACGGTCCCGCTCGGACCGAATCCATAGTGCCAGGTTCCAAATCGACCAGCACGGCACGTGGGACGTATTTTCCTCCGGTAGCCTCGTTGTAGTACACGTTGATCCGCTCCAGCTGCAAATCGCTGTCTCCGCAATACGCCCCGGTGGCATCGATTCCGTGCTCG
+
CCCBCFBAAACFGGGFGGGCGGHHHHGHHHHGHGHHGGGGGGGGHHHHHHHGGGGGHHGHHGHHHHHGGGGGGFEGHGHBHHHHHHHHGGGGGHGGFGGGFGGGGGEDHGFGFGFGHHHH<GHHHHHHHGHGGCHHBGFGGGGECHEAEFGCGGGGGGGGGGGGDGGGGFFFFFFFFFFFFFFFFFFFFFFFFDFFBFFFEFFF/BFFEFDDFBBFFFFAFFF?DBFCA;BFFFFFBD/AFFFEFAFFBD
@M03558:539:GW210131Amp:1:2105:16516:2855 2:N:0:TCGACGTC+TTGCTTGC
CCCTTCGGTAGAATGTCCCTTGGCCCAATTGTTGCCGGCGCCAGATTGACCGAACACAAAATTATCCGGCCGGAACAGCTGTCCAAACGGTCCCGCTCGGACCGAATCCATAGTGCCAGGTTCCAAATCGACCAGCACGGCACGTGGGACGTATTTTCCTCCGGTAGCCTCGTTGTAGTACACGTTGATCCGCTCCAGCTGCAAATCGCTGTCTCCGCAATACGCCCCGGTGGCATCGATTCCGTGCT
+
11111BAAAA1B3FGEGGBGGGCB10E0G1F3FA11AE?/AA//BDEFHHC/AEEEHEE0FFF1GEB//>EEE/E/BGGHBGHH211?/?EE@G/>>/C?CC?@CCFCHH11C11FGDCFFGDCG1=DGCH?--CGHFCCCCCF;GA-.;-;A0900;9BFB.?9AA/BFF-9-:A/9FF///99---;BB-9-;99/BB/BB//9B9E--;//9BBF=-:9:-A-9@@--@9F-B/9/9/FFB/A-A
@M03558:539:GW210131Amp:1:2105:18961:2871 2:N:0:TCGACGTC+TTGCTTGC
CCCTTCGGTATAATGTCCCTTGGCCCAATTGTTGCCGGCGCCAGATTGACCGAACACAAAATTATCCGGCCGGAACAGCTGTCCAAACGGTCCCGCTCGGACCGAATCCATAGTGCCAGGTTCCAAATCGACCAGCACGGCACGTGGGACGTATTTTCCTCCGGTAGCCTCGTTGTAGTACACGTTGATCCGCTCCAGCTGCAAATCGCTGTCTCCGCAATACGCCCCGGTGGCATCGATTCCGTGCTCG
+
A1>AAFAA>>ADGGDFGGGFD1CG1FFCGFBGFFFHGGGEGCE?HFFDGFHGGGC>EGEHHHFHHGGFCEEE@?EEHGFGHHHHHHBFEFGGEHGGGGGCCC?CCGGCHHHHHGHHHHGHGHHHGGGHHFHGG?GHHHGGGGGGHHGGEGG;EGGGGGGGGGGGGGGGGFFF?EFFFFFFFFFB9F-EFFFFFF@FFFFF/FFFBFF-9AABFFFFFB@?FEFEF@@;@@-9BFFBFBFEFFFBBABAB-
@M03558:539:GW210131Amp:1:2105:11319:2908 2:N:0:TCGACGTC+TTGCTTGC
CCCTTCGGTATAATGTCCCTTGGCCCAATTGTTGCCGGCGCCAGATTGACCGAACACAAAATTATCCGGCCGGAACAGCTGTCCAAACGGTCCCGCTCGGACCGAATCCATAGTGCCAGGTTCCAAATCGACCAGCACGGCACGTGGGACGTATTTTCCTCCGGTAGCCTCGTTGTAGTACACGTTGATCCGCTCCAGCTGCAAATCGCTGTCTCCGCAATACGCCCCGGTGGCATCGATTCCGTGCTCG
+
CCCCCFCAAACFGGGGGGGGGFHHHHGFHHHHHHGGGGGGGGGGHHHHHHHGGGGGHHGHHHGHHHHGGGGGGGCGHHHHHHHHHHGHGGGGGHFGCDGGGGGGCGGGHHHHF1DGHGHHGHHHEGFHGGHGGGGHHHGGCGGFHEGFEFDDAFEGGGGGFGGGGGFGGFFFEFFFFEFFFFBFFFAEFFFFFFFFFFFB0B9B99BDEAAFF0FF?DF;DFFEFAFF=A-@A?BFF?B:;BFFFE.9BF
@M03558:539:GW210131Amp:1:2105:11044:3226 2:N:0:TCGACGTC+TTGCTTGC
CCCTTCGGTATAATGTCCCTTGGCCCAATTGTTGCCGGCGCCAGATTGACCGAACACAAAATTATCCGGCCGGAACAGCTGTCCAAACGGTCCCGCTCGGACCGAATCCATAGTGCCAGGTTCCAAATCGACCAGCACGGCACGTGGGACGTATTTTCCTCCGGTAGCCTCGTTGTAGTACACGTTGATCCGCTCCAGCTGCAAATCGCTGTCTCCGCAATACGCCCCGGTGGCATCGATTCCGTGCTCG
+
BBBBBFBBBBBFGGGGGGGGGGHHHHGHHHHHHFHHGGGCEEGGHHHBGHHCGGGGGHGEHHHHHHGG@EFCEFGGGHHHFHGHFHHHGGGFCHGGGGGCDGGGCGFGCGGHFFHB=GHGCGHGH1FHF?A@CFHGEHGGGGGGHHEG?FGAAFFFFBFEFFD-:9:FBFFFFEFFFFFFFFFD9A.ABFFFFFFDFBFFFBF//BBAA...BBBFDFFFFBF9?@:BCF-BDFFFF.F.B;BFFEAEFF
@M03558:539:GW210131Amp:1:2105:18994:3268 2:N:0:TCGACGTC+TTGCTTGC
CCCTTCGGTATAATGTCCCTTGGCCCAATTGTTGCCGGCGCCAGACTGACCGAACACAAAATTATCCGGCCGGAACAGCTGTCCAAACGGTCCCGCTCGGACCGAATCCATAGTGCCAGGTTCCAAATCGACCAGCACGGCACGTGGGACGTATTTTCCTCCGGTAGCCTCGTTGTAGTACACGTTGATCCGCTCCAGCTGCAAATCGCTGTCTCCGCAATACGCCCCGGTGGCATCGATTCCGTGCTCG
+
CBCCCFCCBCCFGGGGGGGGGGHHHHGHHHHHHGHHGGGGGGGFFGHHGHHGGGGGHHGGHHHHHHHGCGGGGGGGHHHFHHHHHHFGGGFFGHGGGGGGGGGGGGGGHHHHHHHHHGHHFFHHHHHGHFHGGGHHHHGGGCGGHHGGEGGEGGGGGGGGGGGGBGFGFFFFFFFEFFFFFFFDFF?EFFFFFDFFFFFFFFFB0BFAFFFFFFFFBD-@DFFFFFFFFD-@FFFFFFEEFFFFF?AEFD
@M03558:539:GW210131Amp:1:2105:15438:3340 2:N:0:TCGACGTC+TTGCTTGC
TAGGTCTTTTTGTCGTCCTTCTCCTCCTCTCCCTCTCAATTCTCCTTATTCCCACTCCCCCCCTTTCTACTCTTTCACCCCCCCTACACAGCCCCCCCAAAACCCTCTCCCCCGCCCTTTCCCCCGCCCAGTCACCTCCGTCCAGCCCCCCCAACCGCCAGCTCCCCACCCCCTTCATCGAACGCCCCGCCGCGCGCTCTCCCTGCGCCCCCGACTCACTGCACTTACCGTCGTCCTCTCCGTGCCTCTC
+
111>1B113BD>1311111B11A1100001B0B000012121221112122211A00B/////A0112D2212@F222B0/>////B1010////>/>>/0/0?/0/0000?///>@-011<>0.---<../:0CG0:;..;:.:;.;CA?--...--9---///--9---;9-9-//:///9;---9--;-9-------/99-/---9--9-9---//////;/////9---9---////-9---9///
@M03558:539:GW210131Amp:1:2105:20388:3359 2:N:0:TCGACGTC+TTGCTTGC
CCCTTCGGTATAATGTCCCTTGGCCCAATTGTTGCCGGCGCCAGATTGACCGAACACAAAATTATCCGGCCGGAACAGCTGTCCAAACGGTCCCGCTCGGACCGAATCCATAGTGCCAGGTACCAAATCGACCAGCACGGCACGTGGGACGTATTTTCCTCCGGTAGCCTCGTTGTAGTACACGTTGATCCGCTCCAGCTGCAAATCGCTGTCTCCGCAATACGCCCCGGTGGCATCGATTCCGTGCTCG
+
BBCBBFCBBBCFGGGGGGGGGGHHHHGHHHHHHHGHGFGGGGDFHHHHHHHGCFGGFHFHFHHHHHHGEGGGGGGGHHHHHHHHHHGHGGGGGHGGGGGGGGGGGGGGHHHHHHHHHGGHGFGHHHHFHGHGGGHHHHGGGGGGHHGGEFGDEGGGGGGGGGGGDFEGGFFFAEF;FFFFFFFDAFE?FFFFFFFFFFFFFFFF/BFDFFFFFEFFDFACDFFFF@DCC;>DDFFFBDFEFFFFB;.9B.
@M03558:539:GW210131Amp:1:2105:16718:3401 2:N:0:TCGACGTC+TTGCTTGC
CCCTTCGGTATAATGTCCCTTGGCCCAATTGTTGCCGGCGCCAGATTGACCGAACACAAAATTATCCGGCCGGAACAGCTGTCCAAACGGTCCCGCTCGGACCGAATCCATAGTGCCAGGTTCCAAATCGACCAGCACGGCACGTGGGACGTATTTTCCTCCGGTAGCCTCGTTGTAGTACACGTTGATCCGCTCCAGCTGCAAATCGCTGTCTCCGCAATACGCCCCGGTGGCATCGATTCCGTGCTCG
+
ABBABFBBABBFGGGGGGGGGGHHHHGGHHHHHHHHGGGGGGGFEGHHHHHGGGGGHHGHHHHHHHHGGGGGGGGGHHHHHHHHHHEHGGGGGHFFFGGGGGGGGGGGHHHGGHHGHHHGFGHHEFHFHGHCFGGHHHGGGGGG.GECEGG.AF/BGGGGGGGG?FBGGFFFFFFEFFFFFFFFFFFEFFFF.ADFFFFBBFFBF/;?EFFFFFFFFFFF?/FFFA>@DF@@DFFFFDF.B:BFFEFFFF
@M03558:539:GW210131Amp:1:2105:10877:3444 2:N:0:TCGACGTC+TTGCTTGC
CCCTTCGGTATAATGTCCCTTGGCCCAATTGTTGCCGGCGCCAGATTGACCGAACACAAAATTATCCGGCCGGAACAGCTGTCCAAACGGTCCCGCTCGGACCGAATCCATAGTGCCAGGTTCCAAATCGACCAGCACGGCACGTGGGACGTATTTTCCTCCGGTAGCCTCGTTGTAGTACACGTTGATCCGCTCCAGCTGCAAATCGCTGTCTCCGCAATACGCCCCGGTGGCATCGATTCCGTGCTCG
+
AABBBFBBBBBFGGGGGGGGGGGHHHGCHHHFFFHFEFGGGEGGHHHGHHHGGGCEHHGHHHCHFGGGGGGGG@EFGHGFHGHFHGFHGGGDEHG?DGCDDGGGGGGGHGHHEBGHGHHHGHHHHHHHHGH-AGHGHFCGGGGGHEFGEFBEEBFFGFGGGBEG@?.BBFFDFFFEFFFFFFFFFFEEFFFF?.-99//B/FBFFFF.?...;9BFBDACFFEEDBDFFFCDDFFF/./.:9;BFEFEF?
@M03558:539:GW210131Amp:1:2105:17022:3478 2:N:0:TCGACGTC+TTGCTTGC
CCCTTCGGTATAATGTCCCTTGGCCCAATTGTTGCCGGCGCCAGATTGACCGAACACAAAATTATCCGGCCGGAACAGCTGTCCAAACGGTCCCGCTCGGACCGAATCCATAGTGCCAGGTTCCAAATCGACCAGCACGGCACGTGGGACGTATTTTCCTCCGGTAGCCTCGTTGTAGTACACGTTGATCCGCTCCAGCTGCAAATCGCTGTCTCCGCGATACGCCCCGGTGGCATCGATTCCGTGCTCG
+
AAABBFBAAAAFFGGGGGGGGFHGHCGHHGFGHHHHGGGGGGFGEHFGHHHEGGGGGHGGHHHGHHHGCGEFGCGGHHHHHHFHH3GHGGGGGHGGFGGGGGGGGGGGHHGHHGHEHHHHFFHHHEHHHGFGD@FHHHGGGGGGCHEGEGCDGGGGGGGGGGGGGGGEFFFFFFFFEBFFFFFFFFFFFFFFEFCDFFFBBF/9BFF?EEFFFFFFFFF-@FDEFFFDCAD-9A.B;.9;FBFFBE?EBF
@M03558:539:GW210131Amp:1:2105:8877:3559 2:N:0:TCGACGTC+TTGCTTGC
CCCTTCGGTATAATGTCCCTTGGCCCAATTGTTGCCGGCGCCAGATTGACCGAACACAAAATTATCCGGCCGGAACAGCTGTCCACACGGTCCCGCTCGGACCGAATCCATAGTGCCAGGTTCCAAATCCACCAGCACGGCACGTGGGGCGTATTTTCCTCCGGTAGCCTCGTTGTAGTACACGTTGATCCGCTCCAGCTGCAAATCGCTGTCTCCGCAATACGCCCCGGTGGCATCGATTCCGTGCTCG
+
?111>CAA1AA@FDFAFGF11FHFFC0AFFHFHFGB?AEGA///BFGDDBCEEAEGHEFGHG1E221/@@@??/EE00>1FGFE211?@@FE@0BG/CCGC/</>@<CC1FFG11<F<C<1>1CF10<D/0/<.<.C<@?C-AEAG:A-9A:-;/;0090;/9@--;/B/;-A-9-;BBFFEBAFF--9FBF9B=B9//;B/F//9FB---;/BBBB---;:BA?-=@@@->A?BFF?/-9BFFFF-99-
@M03558:539:GW210131Amp:1:2105:11516:3688 2:N:0:TCGACGTC+TTGCTTGC
CCCTTCGGTATAATGTCCCTTGGCCCAATTGTTGCCGGCGCCAGATTGACCGAACACAAAATTATCCGGCCGGAACAGCTGTCCAAACGGTCCCGCTCGGACCGAATCCATAGTGCCAGGTTCCAAATCGACCAGCACGGCACGTGGGACGTATTTTCCTCCGGTAGCCTCGTTGTAGTACACGTTGATCCGCTCCAGCTGCAAATCGCTGTCTCCGCAATACGCCCCGGTGGCATCGATTCCGTGCTCG
+
?BBBAFBBAABFGGGGGGGCGGHHHHGGHHHGHHHHGGGGGGGCHHHHHHHGGGGGHHGFHHHHHHHGGGGGGGGGHHGHHHHHHHHHGGGGGHGGFGGGGGGGGGGGHHHGHHHHHHHHFGGHHHHHHGHFCDFHFHGGGGFACGGGACDEGGFFGGGGGGFA-BFGGFFFFFEFFFBFFFFF.FF.FFFFFF;ABFFF/F/BBFFDFFFFFFFFDF=-A:FEDFA@:9:@.9BFF?F?FFFFFEFFFF
@M03558:539:GW210131Amp:1:2105:10041:3712 2:N:0:TCGACGTC+TTGCTTGC
CCCTTCGGTATAATGTCCCTTGGCCCAATTGTTGCCGGCGCCAGATTGACCGAACACAAAATTATCCGGCCGGAACAGCTGTCCAAACGGTCCCGCTCGGACCGAATCCATAGTGCCAGGTTCCAAATCGACCAGCACGGCACGTGGGACGTATTTTCCTCCGGTAGCCTCGTTGTAGTACACGTTGATCCGCTCCAGCTGCAAATCGCTGTCTCCGCAATACGCCCCGGTGGCATCGATTCCGTGCTCG
+
?AA@AFAAAA13BFBF3FE1B1CGBGC0B1DHB0GHGEGGCE/EC1FFHHHGCEEGFHGGHGEFHGHG/E>EE@EEGHHBEHHGHHHHFGGGCCC/BCCCGCGCCGFGHHFHHFHEHHHGCF11>FHDDCC@CCGGHACCGGGC.CE@.AAEEFBFFFFFFBF@??FEB/BBEFFE/B/;FFBBAFFFFFF?E--9FFBFB//////-9ABFFFFFFF--:BB---9;9@@>A-BB/9B99;B:F-A-99
@M03558:539:GW210131Amp:1:2105:11544:3748 2:N:0:TCGACGTC+TTGCTTGC
CCCTTCGGTATAATGTCCCTTGGCCCAATTGTTGCCGGCGCCAGATTGACCGAACACAAAATTATCCGGCCGGAACAGCTGTCCAAACGGTCCCGCTCGGACCGAATCCATAGTGCCAGGTTCCAAATCGACCAGCACGGCACGTGGGACGTATTTTCCTCCGGTAGCCTCGTTGTAGTACACGTTGATCCGCTCCAGCTGCAAATCGCTGTCTCCGCAATACGCCCCGGTGGCATCGATTCCGTGCTCG
+
AAAA>1>1>>A3FFABAFEF1ABFBGG0FAEBAFBGEGAEFE/EHHEHABFEEEEEGCEGHFF1EEDE?E?EE?EEFHFFHHHGGEHHGGEGGHGGGGGGGGGGGGGGHGDGH=GGHFHHCGHFHGHHGCHGGGHHHHGGGGGGHHGG?G@CEGGGGGGGGGG@GGFGFFFFAEBEFFFFFFFF?FFA/9BFFF?BBF/FBFFFFFFFF?FB/BBBBF?>BFFFF?-;-@9@?--BFBFEFFFF/-99F-
@M03558:539:GW210131Amp:1:2105:19240:3767 2:N:0:TCGACGTC+TTGCTTGC
CCCTTCGGTATAATGTCCCTTGGCCCAATTGTTGCCGGCGCCAGATTGACCGAACCCAAAATTATCCGGCCGGAACAGCTGTCCAAACGGTCCCGCTCGGACCGAATCCATAGTGCCAGGTTCCAAATCGACCAGCACGGCACGTGGGACGTATTTTCCTCCGGTAGCCTCGTTGTGGTACACGTTGATCCGCTCCAGCTGCAAATCGCTGTCTCCGCAATACGCCCCGGTGGCATCGATTCCGTGCTCG
+
AABBAFBBABAFGGGGCGGGFGFHHHGHFHCGHHHHGCGGEGGGGHHFHHHGGECGFGHFHHGHHHHEEGGGGGGGHHHHHGHHHHBGGFGGGHGGGGGGGGGGCFGGHHHFFHHGHHGHGHHFHFG0DACDG-CHHHGGGGGGCEG?EGGDGEFGGGGGGGGGFGGFFFFFFFFEFFFFFFFDFFFEFFFFFDFFFFB//B/FFFFFFFFDFFFFFFFFFFFF.9=D;-9=DFFFBDFEFBBFB.?9BD
@M03558:539:GW210131Amp:1:2105:18378:3787 2:N:0:TCGACGTC+TTGCTTGC
CCCTTCGGTATAATGTCCCTTGGCCCAATTGTTGCCGGCGCCAGATTGACCGAACACAAAATTATCCGGCCGGAACAGCTGTCCAAACGGTCCCGCTCGGACCGAATCCATAGTGCCAGGTTCCAAATCGACCAGCACGGCACGTGGGACGTATTTTCCTCCGGTAGCCTCGTTGTAGTACACGTTGATCCGCTCCAGCTGCAAATCGCTGTCTCCGCAATACGCCCCGGTGGCATCGATTCCGTGCTCG
+
BCCCCFBAAAAFGGGGGGGGGGGHGHGHHHGHHHHHGGGGGGGGHHHHHHHGGGGGHGGFHHHHHHHGGGGGGGGGHHGHHHHHHHGHGGGGGHGGGGGGGGGGGGGGHHHHHHHHHHHHFGHHHHHHHGGGGCGHHHGGGGGGHHGGAFG.EGGGGGGGGGGGGGGGGFFFFFFFFFFFFFFFFFFFFFFFE.@FFBBBFFFFFFFFFFFFFFFFFFFFFFFFFFFD;9@>DFFFFFE?FFBFFFFEED
@M03558:539:GW210131Amp:1:2105:12769:3837 2:N:0:TCGACGTC+TTGCTTGC
CCCTTCGGTATAATGTCCCTTGGCCCAATTGTTGCCGGCGCCAGATTGACCGAACACAAAATTATCCGGCCGGAACAGCTGTCCAAACGGTCCCGCTCGGACCGAATCCATAGTGCCAGGTTCCAAATCGACCAGCACGGCACGTGGGACGTATTTTCCTCCGGTAGCCTCGTTGTAGTACACGTTGATCCGCTCCAGCTGCAAATCGCTGTCTCCGCAATACGCCCCGGCTGCATCGATTCCGTGCTCG
+
BBBBBFBBBBBFGFGDGGGGGGGGHEGFHGHHFFHHGAEG?E1AFHGHFGHGEGGFHHGF1FGFHHHGCGGGCEEGHHH3?FGHBFEEEEFGGHGG@CFGGGFGCCGFHHH1>=FHHGFHGGHFEHBDHEEGGGFHCG??GCFGHHGGEFAE.CFFGGGGGGGA--CCFFFFFEBEFF//BFF.;F..;BFFEDFF:9BB99;//;/:A99DBB/BDA@9.BBA?>CA;-;--./;/./.;BFFF9../.
@M03558:539:GW210131Amp:1:2105:17890:3864 2:N:0:TCGACGTC+TTGCTTGC
CCCTTCGGTATAATGTCCTTGGCCCAATTGTTGCCGGCGCCGGATTGACCGAACACAAAATTATCCGGCCGGAACAGCTGTCCAAACGGTCCCGCTCGGACCGAATCCATAGTGCCAGGTTCCAAATCGACCAGCACGGCACGTGGGACGTATTTTCCTCCGGTAGCCTCGTTGTAGTACACGTTGATCCGCTCCAGCTGCAAATCGCTGTCTCCGCAATACGCCCCGGTGGCATCGATTCCGTGCTCGT
+
>>AA?CAA>AA3GGBBGGGGGFGHHCCCGHHHHFFEGGGGEE/EEFBFGFEEGGGHEGHFHFHHFHG/EEEEECEHHGFH1GGFFEGGGGGGHGGGGGGGCCGGG.EHFGFH>FHGDHHCDGGHFHHHGE?CGGFHHGGGGGGFEA-9:?CFBFFGBFFFFC@-@AFFFEFFFFEFFF/9BBB9;EEF/BFFF@FFFFFFF//B/9A;F?9B/BFBF?@BFF--@--@@---AFF/;B-FFBB/--;BA@
@M03558:539:GW210131Amp:1:2105:8605:3979 2:N:0:TCGACGTC+TTGCTTGC
CCCTTCGGTATAATGTCCCTTGGCCCAATTGTTGCCGGCGCCAGATTGACCGAACACAAAATTATCCGGCCGGAACAGCTGTCCAAACGGTCCCGCTCGGACCGAATCCATAGTGCCAGGTTCCAAATCGACCAGCACGGCACGTGGGACGTATTTTCCTCCGGTAGCCTCGTCGTAGTACACGTTGATCCGCTCCAGCTGCAAATCGCTTTCTCCGCAATACGCCCCGGTGGCATCGGTTCCGTGCTCG
+
BBBBBFBBAABFGGBGGGGFGGHHHHGHHHHGGHHHFGGEFGEEFHHGHHHGC?FFHHFCFHHHHHHGEEEGGGGEGHHGGHHHHBDGEEEFGHGGGGCBDGGCCCGGHGHHFHFFHHGEFFHHFFFGFEEFG-CGGHGCFGGDFHGGAFG?CFF09CFGGGDADG./BFFFFF-B.9.BFBBD.;::FFF.AD;D//;//;9/;9FFF?.;FFFFB?-9DBFEFFAF--99..9BB..:DEFDF:..B.
@M03558:539:GW210131Amp:1:2105:9629:4007 2:N:0:TCGACGTC+TTGCTTGC
CCCTTCGGTATAATGTCCCTTGGCCCAATTGTTGCCGGCGCCAGATTGACCGAACACAAAATTATCCGGCCGGAACAGCTGTCCAAACGGTCCCGCTCGGACCGAATCCATAGTGCCAGGTTCCAAATCGACCAGCACGGCACGTGGGACGTATTTTCCTCCGGTAGCCTCGTTGTAGTACACGTTGATCCGCTCCAGCTGCAAATCGCTGTCTCCGCAATACGCCCCGGTGGCATCGATTCCGTGCTCG
+
AABBBFBBBBBFFGGGGGGGGGHGHHGHHHGDHFFGGGGGGGGFFHHFFHHGGGGGGHFAFHHHHGHGGE?EGEFGGHHHHHHHHF3FEGGGGHGGGCCFCGGGGGGGHHHFGFHHHFHH<FGHHDFFHDCDG-CGHHCGGGG.CCEGCCDDEFFGFGGGGGGG;-AFGFFFEAFAFFFFFFFFFFEEFFFFFDFF/;BB/F///;FDEF?DFBBF?AD-A/FEDFFFF--9.AFBB./;//;FFE..9.
@M03558:539:GW210131Amp:1:2105:14532:4024 2:N:0:TCGACGTC+TTGCTTGC
CCCTTCGGTATAATGTCCCTTGGCCCAATTGTTGCCGGCGCCAGATTGACCGAACACAAAATTATCCGGCCGGAACAGCTGTCCAAACGGTCCCGCTCGGACCGAATCCATAGTGCCAGGTTCCAAATCGACCAGCACGGCACGTGGGACGTATTTTCCTCCGGTAGCCTCGTTGTAGTACACGTTGATCCGCTCCAGCTGCAAATCGCTGTCTCCGCAATACGCCCCGGTGGCATCGATTCCGTGCTCG
+
AAAA11>1>1A3FGGFB3DDGGGHGGFHFHGBFHCBEEC/AA//FGGHHGFEGGGGFHFHFFHFEHBEGGEEGCGGGHGHHHGGHFDFAEEGEHCG@CGGCCGGGCFCFBGFHDFHHHHH1FGHGHGHGGAC@CHHEF-:@?CC.:AA.9A..0C0;BFBFFBG--999FFFEFFFFB/FB/9AFFFEFFFFFF@FF/BFBFFFFFB--AB-BBBFBF??FFFEF@<@-@@-BEBBF-BABFFFFEFFFF
@M03558:539:GW210131Amp:1:2105:16510:4026 2:N:0:TCGACGTC+TTGCTTGC
CCCTTCGGTATAATGTCCCTTGGCCCAATTGTTGCCGGCGCCAGATTGACCGAACACAAAATTATCCGGCCGGAACAGCTGTCCAAACGGTCCCGCTCGGACCGAATCCATAGTGCCAGGTTCCAAATCGACCAGCACGGCACGTGGGACGTATTTTCCTCCGGTAGCCTCGTTGTAGTACACGTTGATCCGCTCCAGCTGCAAATCGCTGTCTCCGCAATACGCCCCGGTGGCATCGATTCCGTGCTCG
+
CCCCCFCCAABFGGGGGGGCFGHHHHGHHHHHHFHHGGGGGGGEHHHHHFHGGGGGHHFFHHHGHHHGGGEGGGEFCHHHHHHHGFFGGGGGGHGGCGGGGGGGGGGGHHGFGHHGHGHHGGHHGFHHHGHGGGHHFHGGGCF?GHGGGGGEEFFGGGGGGGGGGGGGGFFDFFFFFFFEFFFAFFFFFFF.EDFFFFFFFFBBFFFBFFADFFBFFFC;D/BEDFFCAA>>.FFFFDBEFFFBFAD?FD
@M03558:539:GW210131Amp:1:2105:10144:4041 2:N:0:TCGACGTC+TTGCTTGC
CCCTTCGGTATAATGTCCCTTGGCCCAATTGTTGCCGGCGCCAGATTGACCGAACACAAAATTATCCGGCCGGAACAGCTGTCCAAACGGTCCCGCTCGGACCGAATCCATAGTGCCAGGTTCCAAATCGACCAGCACGGCACGTGGGACGTATTTTCCTCCGGTAGCCTCGTTGTAGTACACGTTGATCCGCTCCAGCTGCAAATCGCTGTCTCCGCAATACGCCCCGGTGGCATCGATTCCGTGCTCG
+
BCCCCFCCABBFBGGGGGGGGGHHHGGHGHHHHHHGEGGGGGGGHHHGHHGGGGGGHHGHFHHHHHHGGGGGGGGGGHHHHHHHH3FGGGGGGHGG?FGCGGGGCGGGHFHHHHHHHHHHHHHHHHHHHGHGC@HFHHGGGCCGHHGGFGGDEFGGGGGGGGGACD?FBFFFFEFFFFFFFFFFFFEEFFFFFFFF00BF0FBBFFF?FF?DFEFFFFF-;BFAD-@=@BFFFFFFF./;BB0FFE?EF?
@M03558:539:GW210131Amp:1:2105:17733:4077 2:N:0:TCGACGTC+TTGCTTGC
CCCTTCGGTATAATGTCCCTTGGCCCAATTGTTGCCGGCGCCAGATTGACCGAACACAAAATTATCCGGCCGGAACAGCTGTCCAAACGGTCCCGCTCGGACCGAATCCATAGTGCCAGGTTCCAAATCGACCAGCACGGCACGTGGGACGTATTTTCCTCCGGTAGCCTCGTTGTAGTACACGTTGATCCGCTCCAGCTGCAAGTCGCTGTCTCCGCAATACGCCCCGGTGGCATCGATTCCGTGCTCG
+
CBCCBFCCAABFGGGGGGGGGGHHHHGHHHHGHHHHGGGGGGGGGHHHHHHGGGGGHHGHFHHHHHHGFGGGGGGGHHHGHHHHGBGHGGGGGHGGGGGGGGGGGGGGGGDGFFGHHHHHFGHHHHHHGGHGCCHHGHGGGGGGHHGGAFGAFGGGGGGGGGGGGGGGGFFFEEFEFFFFFFFFFFFFFFFFFFFFFFFFFFFFFFFFFFFFFB/FFFFAFFFFDCDC;ABFFFFFFD/AFFFEFFFFEF
@M03558:539:GW210131Amp:1:2105:9495:4132 2:N:0:TCGACGTC+TTGCTTGC
CCCTTCGGTATAATGTCCCTTGGCCCAATTGTTGCCGGCGCCAGATTGACCGAACACAAAATTATCCGGCCGGAACAGCTGTCCAAACGGTCCCGCTCGGACCGAATCCATAGTGCCAGGTTCCAAATCGACCAGCACGGCACGCGGGACGTATTTTCCTCCGGTAGCCTCGTTGTAGTACACGTTGATCCGCTCCCGCTGCAAATCGCTGTCTCCGCAATACGCCCCGGTGGCATCGATTCCGTGCTCG
+
AABBAFBBAABFGGFGGGGFGGFHFEGHGHHHHHGHGGFGFGGCFHHFHHHGFEGGHHGEHEGHHFFCFGGGGFGEGHFCFHHHB3BFFGGGGGGGGG?/CCGCCCFDEHHH1FGGGFGHFGHHH1DDG.<@A-CEFG@@-@CDFG?C;B?AEFBFFFF/9BDF;9DFFBBDFFFEFB/;BFFDFFF?FFFFF.@D.:;@@AB/9BF9.A.DFFFFFF-99BB.ADFFF--;A9.B/./;BBFBF?DFF.
@M03558:539:GW210131Amp:1:2105:17288:4143 2:N:0:TCGACGTC+TTGCTTGC
CCCTTCGGTATAATGTCCCTTGGCCCAATTGTTGCCGGCGCCAGATTGACCGAACACAAAATTATCCGGCCGGAACAGCTGTCCAAACGGTCCCGCTCGGACCGAATCCATAGTGCCAGGTTCCAAATCGACCAGCACGGCACGTGGGACGTATTTTCCTCCGGTAGCCTCGTTGTAGTACACGTTGATCCGCTCCAGCTGCAAATCGCTGTCTCCGCAGTACGCCCCGGTGGCATCGATTCCGTGCTCG
+
AABBBFBBAAAFGGGGGCGFFGHFHHGCHHHGHAHHGGGGFGGCEGHFHFHGGEEGBHFHHGHHGHHA>EGGGGFGHFFHHHHEFHFHGGGGGHGG?FGGGGGGGGADHHGHFGFGHHGHGFHHFHHHHFADGGGHBHGGGFGGFHE-9F?;AFFGGGGGGGGF@?DFGFF?EF.AFEBFFFBDA?AABFFFFA;DF/BF9F/FF/9:.;..BFFFFF--;/B.9;@DBD9-..BFF./;BFB/B?..9A
@M03558:539:GW210131Amp:1:2105:21270:4157 2:N:0:TCGACGTC+TTGCTTGC
CCCTTCGGTATAATGTCCCTTGGCCCAATTGTTGTCGGCGCCAGATTGACCGAACACAAAATTATCCGGCCGGAACAGCTGTCCAAACGGTCCCGCTCGGACCGAATCCATAGTGCCAGGTTCCAAATCGACCAGCACGGCACGTGGGACGTATTTTCCTCCGGTAGCCTCGTTGTAGTACACGCTGATCCGCTCCAGCTGCAAATCGCTGTCTCCGCAATACGCCCCGGTGGCATCGATTCCGTGCTCG
+
BCCDDFCCCCCFGGGGGGGGGGHHHHGHHHHHHHHHGGGGGGGGHHHGHHHGGGGGHHGHGHHHHHHGGGGGGGGGHHHHHHHHHGHHGGGGGHGGGGGGGGGGGGGGHHEHGFGHHHHHGGHHHHHHHGHGGGHHFHGGG-CFHHGGGGGEGGGGGGGGGGGG@FGGGGGGEF/EFBFFFFFDFFFDFFFFFFFFFFFFFFFFFFFFEADDFFFFFFF=DFFBDFFFA@-@AFFFFDFEFFFFF<AEFD
@M03558:539:GW210131Amp:1:2105:8577:4200 2:N:0:TCGACGTC+TTGCTTGC
CCCTTCGGTATAATGTCCCTTGGCCCAATTGTTGCCGGCGCCAGATTGACCGAACACAAAATTATCCGGCCGGAACAGCTGTCCAAACGGTCCCGCTCGGACCGAATCCATAGTGCCAGGTTCCAAATCGACCAGCACGGCACGTGGGACGTATTTTCCTCCGGTAGCCTCGTTGTAGTACGCGTTGATCCGCTCCAGCTGCAAATCGCTTTCTCCGCAATCCGCCCCGGTGGCATCGATTCCGTGCTCG
+
BBB@BFBAAABFGGGGGGGGGGHHHHGHHHHHHGHHGGGGGGGGHHHEGHHGGGGGHH1BCGHHHHHFEFGGGEFFGHHHHHHHHDGGGGGGGHGGGGCCDGGGGGGGHFFGHHFHHHHHHFHHHHHHHGHGG@GHEHGGGGGGHHGG.CD.AFGGGGGGFGGABCGGGFFDFFFFFFFFFFDD>F;.BFFFF.DFFFFFFFF/BFFDE?.9BFFFBF;DD/;DEBAD--@D.A.F9.;;9BFFFA?./:
@M03558:539:GW210131Amp:1:2105:10908:4215 2:N:0:TCGACGTC+TTGCTTGC
CCCTTCGGTATAATGTCCCTTGGCCCAATTGTTGCCGGCGCCAGATTGACCGAACACAAAATTATCCGGCCGGAACAGCTGTCCAAACGGTCCCGCTCGGACCGAATCCATAGTGCCAGGTTCCAAATCGACCAGCACGGCACGTGGGACGTATTTTCCTCCGGTAGCCTCGTTGTAGTACACGTTGATCCGCTCCAGCTGCAAATCGCTGTCTCCGCAATACGCCCCGGTGGCATCGATTCCGTGCTCG
+
BBCCCFCCBBCFGGGGGGGGGGHHHHGHHHHHHGHHGGGGGGDGAHHFHHHGGGGGHHCFCHHHHHHGGGGGGEEGBGHHHHHHHHGHGGGGGHGGFGGGGCCGGGGGHHFHG1FGHGHHHHHHHHHHHGHGDGHHHHGCC-DFHEGACFDG?FFGGGGGGGGA??DFGFFFEEF.B/:FFBFDFFEEFFFFFFFF/9BF/B/9BFF?EF.D9:FF?D@-AB/.AFFFA-DA;?FFFD/:BBFFF.DEFB
@M03558:539:GW210131Amp:1:2105:20980:4245 2:N:0:TCGACGTC+TTGCTTGC
CCCTTCGGTATAATGTCCCTTGGCCCAATTGTTGCCGGCGCCAGATTGACCGAACACAAAATTATCCGGCCGGAACAGCTGTCCAAACGGTCCCGCTCGGACCGAATCCATAGTGCCAGGTTCCAAATCGACCAGCACGGCACGTGGGACGTATTTTCCTCCGGTAGCCTCGTTGTAGTACACGTTGATCCGCTCCAGCTGCAAATCGCTGTCTCCGCAATACGCCCCGGTGGCATCGATTCCGTGCTCG
+
BCCCCFCBCBCFGGGGGGGGGGHHHHGHHHHHHFHHGCGFGGGGHHHFFHHGGGGGHHFEFHHFHHHGGGGGGCEFFHHHGHHHHDFGGGGGGHGGCGGGGGGGGGGGHHHGG1GHHHFHFGHHHHHHGGHGGGGHHHCGGGGGFGGGEFGDEGGGGGGGGGGG?FDGGFFFFFF.FFFFFFFFFF?EFFFFFDFFBFFFBFFFFFFDEFFFFFBFAD>:AFF:DFFF;9C;DFFFFABABFFBB.DEF?
@M03558:539:GW210131Amp:1:2105:21617:4329 2:N:0:TCGACGTC+TTGCTTGC
CCCTTCGGTATAATGTCCCTTGGCCCAATTGTTGCCGGCGCCAGATTGACCGAACACAAAATTATCCGGCCGGAACAGCTGTCCAAACGGTCCCGCTCGGACCGAATCCATAGTGCCAGGTTCCAAATCGACCAGCACGGCACGTGGGACGTATTTTCCTCCGGTAGCCTCGTTGTAGTACACGTTGATCCGCTCCAGCTGCAAATCGCTGTCTCCGCAATACGCCCCGGTGGCATCGATTCCGTGCTCG
+
AAAAA>A>>4ADDGGDDGGBF44FEGEDGHFHDFGFGGCGGGFEGHHFHEBEEEGGFHFHGHGHFHDEEEEEGGGGG30BCGHHHFDGEEAEEGGCG<BCDBDGDGGGHHHHC1>FHHHHCGHHHHGHHGHGGGHHHHGGGGGGGEE@AF@9EGGFFGGGBF?B;BGGGFFFEFFFFF/BFFFDFFFEFFFFAABFFBBFFFFFFFFFFFDDFFBFFFB;DF/.AB=?-B>@D.FFFFFFFFFFF;.AFF
@M03558:539:GW210131Amp:1:2105:15928:4400 2:N:0:TCGACGTC+TTGCTTGC
CCCTTCGGTATAATGTCCCTTGGCCCAATTGTTGCCGGCGCCAGATTGACCGAACACAAAATTATCCGGCCGGAACAGCTGTCCAAACGGTCCCGCTCGGACCGAATCCATAGTGCCAGGTTCCAAATCGACCAGCACGGCACGTGGGACGTATTTTCCTCCGGTAGCCTCGTTGTAGTACACGTTGATCCGCTCCAGCTGCAAATCGCTGTCTCCGCAATACGCCCCGGTGGCATCGATTCCGTGCTCG
+
BBBBCFCC>AAFGGGGGGGGGGHHHHGHHHHGHHHHGGGGGGFGGHHHEGHGGGGGHHGHHHHHHHHGEEEGGGGGEHHFHHHHFGGFGGFGGHGGDGGGGGGGGGGGHHFHHHHHHFHHCGHHHFBHHGEGGGHHHHGGGCGGCGGG?CBCEFGGEFFFGGGGCAFFFFFFFEFFFF0BB0BDAFFEFFFFFFFFFFFFFFF000B..ADDFFFFFFDFFFFADF-@@DF=DEFFF?FEFFFEFEFFFA
@M03558:539:GW210131Amp:1:2105:14059:4415 2:N:0:TCGACGTC+TTGCTTGC
CCTTCGGTATAATGTCCCTTGGCCCAATTGTTGCCGGCGCCAGATTGACCGAACACAAAATTATCCGGCCGGAACAGCTGTCCAAACGGTCCCGCTCGGACCGAATCCATAGTGCCAGGTTCCAAATCGACCAGCACGGCACGTGGGACGTATTTTCCTCCGGTAGCCTCGTTGTAGTACACGTTGATCCGCTCCAGCTGCAAATCGCTGTCTCCGCAATACGCCCCGGTGGCATCGATTCCTTGCTCGT
+
CCCCCCCAABFFGGGGGGGGGGHHHGHHHHHHHHHEGGGGGGGHHHHHHHGGGGGHHGGHHHGHHGGGGGGGFGGHGHHHGGHHHGHGGGGGHGGCGGGGGGGGGFGHGHHH=FHHHHH>FGHGFFHHGHGGGGHHGGCFGGGCGGBEGGCEFGGGGGGGGGGADGGGFFFFFFFF0BFFFFFFFFFFFFFFFFFFFFFFFFFFFFFEFF.FFFF.D;9.:BAD@FFA;-;.AF0/.;EBFF00B0BFAD
@M03558:539:GW210131Amp:1:2105:21203:4427 2:N:0:TCGACGTC+TTGCTTGC
CCCTTCGGTATAATGTCCCTTGGCCCAATTGTTGCCGGCGCCAGATTGACCGAACACAAAATTATCCGGCCGGAACAGCTGTCCAAACGGTCCCGCTCGGACCGAATCCATAGTGCCAGGTTCCAAATCGACCAGCACGGCACGTGGGACGTATTTTCCTCCGGTAGCCTCGTTGTAGTACACGTTGATCCGCTCCAGCTGCAAATCGCTGTCTCCGCAATACGCCCCGGTCGCCTCGATTCCGTGCTCG
+
A>A?AFAAAAAFGGGBGGG1FCA0FGECHHHHGHFDEEEEEEEA0BGGFFFC/EEGHCF0B@FFFGFAEEEGC/>EC0EGHHHGH1FFCEGGGGCGGC@CGC@/CCCEHGHF1<>GGGFE<<DGHFGBHGF-CCFGEHC@CCG..;.;.C@;EB90FFFGGBB?-9.CFFF-;-;-;B9/;FBAAF-9BBF-;--;99;//BB/99BAAAAFFBFF-99-A/9-;-9@=-;-;-9-;--;B/;9/--;99
@M03558:539:GW210131Amp:1:2105:11429:4433 2:N:0:TCGACGTC+TTGCTTGC
CCCTTCGGTATAATGTCCCTTGGCCCAATTGTTGCCGGCGCCAGATTGACCGAACACAAAATTATCCGGCCGGAACAGCTGTCCAAACGGTCCCGCTCGGACCGAATCCATAGTGCCAGGTTCCAAATCGACCAGCACGGCACGTGGGACGTATTTTCCTCCGGTAGCCTCGTTGTAGTACACGTTGATCCGCTCCAGCTGCAAGTCGCTGTCTCCGCAATACGCCCCGGTGGCATCGATTCCGTGCTCG
+
ABBBBFBBBBBFGGGGGGGGGGHGHHGHHHHHHFHHGGGGGGGGEHHHHEHGFGGGGHGFEGGHGHGFG?EGG>@EGHGFHHHGHEFGGGGGGHGGGGFGGGGGGGGGHFHHF1GHFHHH>GGHHHHHHGF@FFFECGDDC-CDGHG-9C@;AFFFGGFGGGG-AAACFFFDE.9AFFFFFBFDF.9AFFFFFFCFB/FFFFB/F9BAB?DAF/;BDDA-AFFEFFFFFF-9.;BBFABEBFFFFF..;D
@M03558:539:GW210131Amp:1:2105:22656:4454 2:N:0:TCGACGTC+TTGCTTGC
CCCTTCGGTATAATGTCCCTTGGCCCAATTGTTGCCGGCGCCAGATTGACCGAACACAAAATTATCCGGCCGGAACAGCTGTCCAAACGGTCCCGCTCGGACCGAATCCATAGTGCCAGGTTCCAAATCGACCAGCACGGCACGTGGGACGTATTTTCCTCCGGTAGCCTCGTTGTAGTACACGTTGATCCGCTCCAGCTGCAAATCGCTGTCTCCGCAATACGCCCCGGTGGCATCGATTCCGTGCTCG
+
BBBBBFBAAAAFGFGGGGGGGGGHHHFHHHHGHCHHGGFGGGGGHHHFHHHGGGGGHGGHGHHHHHHGFEEGG?EEHHHHHHHHH3FGFGEGGHGGGGGGGGGGGGGGHHHHF1FGHHHGFFHHHHHHHGHGGGHHHHGGGGGGGHGG.FFG?BFGFGGGGGGGGAFGFFFFFFFFFFFFFFFDFFEEFFFFE?DFF/BFBFFF//FDEFFFFFFFDFFAFFF.D;BD9BBCB..;B./AFFFFFADEFA
@M03558:539:GW210131Amp:1:2105:18819:4502 2:N:0:TCGACGTC+TTGCTTGC
CCCTTCGGTATAATGTCCCTTGGCCCAATTGTTGCCGGCGCCAGATTGACCGAACACAAAATTATCCGGCCGGAACAGCTGTCCAAACGGTCCCGCTCGGACCGAATCCATAGTGCCAGGTTCCAAATCGACCGGCACGGCACGTGGGACGTATTTTCCTCCGGTAGCCTCGTTGTAGTACACGTTGATCCGCTCCAGCTGCAAATCGCTGTCTCCGCGATACGCCCCGGTGGCATCGATTCCGTGCTCG
+
ABBBBFBB>AAFGGGGGGGGBGGHHHGHHHHHGHHHECEGGGGGGHHGHHHGGGGGGGGFAGHHFHGGGGGGG>EGHHGHGFHHHGBGGDEEGHGGGGGGGGGGGGGGHHFGH1FGGFFE>DFHHHHHHDHCGCGGGGG?@GGGAEG@AF@EEBFGGGGGGGFBB<FFFFFFE?F?FFFFF/BDFFFEBFBFEDBFFFFFEFFFEFFFEF?AFFFFFFBBBBBFFBBB??B<DFF/BDFFFFFFFE.EFD
@M03558:539:GW210131Amp:1:2105:8474:4531 2:N:0:TCGACGTC+TTGCTTGC
CCCTTGTATAATGTCCCTTGGCCCAATTGTTGCCGGCGCCAGATTGACCGAACACAAAATTATCCGGCCGGAACAGCTGTCCAAACGGTCCCGCTCGGACCGAATCCATAGTGCCAGGTTCCAAATCGACCAGCACGGCACGTGGGACGTATTTTCCTCCGGTAGCCTCGTTGTAGTACACGTTGATCCGCTCCAGCTGCAAATCGCTGTCTCCGCAATACGCCCCGGTGGCATCGATTCCGTGCTCGTC
+
AACCCFFFFF5DGGGGGGGGGGHHGGHHHHHGHHGGGGGGGGGHHHHHHGGGGGHHGGHHHHHHHGGGGGGGGGHHHGHHHHHFHHGGGGGHGGGGGGGGGGGGGGHHHHHGFHHGHHGHHHHEHHHDGGGGHHHHGGGGGGHHGGEGGAAFGGGGGGGGGGGGDGGGGGGFFEFFFFFFFFFFFFFFFFFDFFFFFFFFFFFFFFFFFFFFFFFFFFFFFFDDFF=ADC..:FFDFFFFFFFFFFF.:A
@M03558:539:GW210131Amp:1:2105:15927:4537 2:N:0:TCGACGTC+TTGCTTGC
CCCTTCGGTATAATGTCCCTTGGCCCAATTGTTGCCGGCGCCAGATTGACCGAACACAAAATTATCCGGCCGGAACAGCTGTCCAAACGGTCCCGCTCGGACCGAATCCATAGTGCCAGGTTCCAAATCGACCAGCACGGCACGTGGGACGTATTTTCCTCCGGTAGCCTCGTTGTAGTACACGTTGATCCGCTCCAGCTGCAAATCGCTGTCTCCGCAATACGCCCCGGTGGCATCGATTCCGTGCTCG
+
AABBBFBBAAAFGGGGGGGFFGFHHHGHHHFHHHHHGGGGGGGEFHHHHHHGGGGGHHGHHHHHHHHGGGGGGECGEGGHGHHHHBGGFGGGGHGGGGGFGGGGGGGGHHGHHFGHHHHHFBHGHGGFHGGGGGFGHHGFGGGC:GEGEFGCAGGFGGFGGGGGG-.FGFFFFFFFBFFFFFFFFAEFFFFFFFFF/FFB9BF//BFDFFFDFB9FFFFFFFFEFFFDF--@DFFFFFBAFFEFFEFEFD
@M03558:539:GW210131Amp:1:2105:21068:4581 2:N:0:TCGACGTC+TTGCTTGC
CCCTTCGGTATAATGTCCCTTGGCCCAATTGTTGCCGGCGCCAGATTGACCGAACACAAAATTATCCGGCCGGAACAGCTGTCCAAACGGTCCCGCTCGGACCGAATCCATAGTGCCAGGTTCCAAATCGACCAGCACGGCACGTGGGACGTATTTTCCTCCGGTAGCCTCGTTGTAGTACACGTTGATCCGCTCCAGCTGCAAATCGCTGTCTCCGCAATACGCCCCGGTGGCATCGATTCCGTGCTCG
+
ABCCBFBBBA@FGGGGGGGGGGHHHHGHHHHHHGHHGGGGGGFGHFHFHHHGGGGGHHGFFHHHHHHGCEGGGEGGHHHGHHHHHDGHGGGGGHGGGGGGGGGGGGGGHHFHG=GHHGHHCGHHHHHHHGHGGGHHGHGGGGGGHHGGFGGGGGGGGGGGGGGGF?EGGFFFFFFFFFFFFFFFFFEEFFFFFFFFFEFFBFFFBFFFFFFFFBFFDFF-AFFFDC@CDF@>AFFFFA/.:BFFFA??BD
@M03558:539:GW210131Amp:1:2105:7296:4871 2:N:0:TCGACGTC+TTGCTTGC
CCCTTCGGTATATGTCCCTTGGCCCAATTGTTGCCGGCGCCAGATTGACCGAACACAAAATTATCCGGCCGGAACAGCTGTCCAAACGGTCCCGCTCGGACCGAATCCATAGTGCCAGGTTCCAAATCGACCAGCACGGCACGTGGGACGTATTTTCCTCCGGTAGCCTCGTTGTAGTACACGTTGATCCGCTCCAGCTGCAAATCGCTGTCTCCGCAATACGCCCCGGTGGCATCCATTCCGTGCTCGT
+
BABBBFBBBBBFGGGGGGGFGGHHHGHHHHHHHHFEGGGGGGGFGHHFHFGEEGGGFFHFHHFGHHGEFGGGGGGGHHHHHHHHGHEFGGGGHGGGFGGGGGFFGGGHHHGH>GGHDGH>DGGGBGFHAGDGG.GCHGGGGCACGGG.CDGGGGGGGGGGGFFGCCFFFFFFFFFFFFFF//AAA9ABFFFFADFF/FFFFFBF/9A?F?DF/BFBD-99/99A;DDAFFAF?.BB//;9BFFFFFEF.9
@M03558:539:GW210131Amp:1:2105:15878:4882 2:N:0:TCGACGTC+TTGCTTGC
CCCTTCGGTATAATGTCCCTTGGCCCAATTGTTGCCGGCGCCAGATTGACCGAACACAAAATTATCCGGCCGGAACAGCTGTCCAAACGGTCCCGCTCGGACCGAATCCATAGTGCCAGGTTCCAAATCGACCAGCACGGCACGTGGGACGTATTTTCCTCCGGTAGCCTCGTTGTAGTACACGTTGATCCGCTCCAGCTGCAAATCGCTGCCTCCGCAATACGCCCCGGTGGCATCGATTCCGTGCTCG
+
AAAAAFBBBAAFGGGGGGGGGGGFFHEHGFFHDGHCGCGGGG1ABGHHGHHGGEFGHHGGG3FFHHHDGGGGG?EGGCHHHHHBF3FGEGGGGHGCGG@CDDGGG@F?HGDGG<FFGGHH1<FHHHHFHDFCD@GGHHGGFGGFFEFBEF?:CFFBGGFFBFGA-9AFFFFDFFFAFFFFFFFFFFFFFFFFFAFD/BFFFFFFFBFBFFDFFFFFFDD-DFFEFAFDFA@;DFBFFDBEBBFFFFDEB.
@M03558:539:GW210131Amp:1:2105:23793:4886 2:N:0:TCGACGTC+TTGCTTGC
CCCTTCGGTATAATGTCCCTTGGCCCAATTGTTGCCGGCGCCAGATTGACCGAACACAAAATTATCCGGCCGGAACAGCTGTCCAAACGGTCCCGCTCGGACCGAATCCATAGTGCCAGGTTCCAAATCGACCAGCACGGCACGTGGGACGTATTTTCCTCCGGTAGCCTCGTTGTAGTACACGTTGATCCGCTCCAGCTGCAAATCGCTGTCTCCGCAATACGCCCCGGGGGCATCGATTCCGTGCTCG
+
AAA3AFABAAAFGGGGGGFGGFGCFHGCHHHDEHHHGGGGGGFGGHGHHHHGGGGGHHGHHHFFFEHGGGGGGEFGHFFFGGFE4F3FGE<E@GGGCFGGGCFC@G/A1FDGF=FGFGEHGHHHHDD<GACFGCHEGFCGGGGGFGF?EFG.;BFGEGGGGFGGGAGGBFFFF.FE/FFFFFFFFFFFFF9FED>D/9///BB/FBFDFFF?FFFFDFFFABFADB-9----9@BFF.FF9BFFFFFFF?
@M03558:539:GW210131Amp:1:2105:8005:4916 2:N:0:TCGACGTC+TTGCTTGC
CCCTTCGGTATAATGTCCCTTGGCCCAATTGTTGCCGGCGCCAGATTGACCGAACACAAAATTATCCGGCCGGAACAGCTGTCCAAACGGTCCCGCTCGGACCGAATCCATAGTGCCAGGTTCCAAATCGACCAGCACGGCACGTGGGACGTATTTTCCTCCGGTAGCCTCGTTGTAGTACACGTTGATCCGCTCCAGCTGCAAATCGCTGTCTCCGCAATACGCCCCGGTGGCATCGCTTCCGTGCTCG
+
BBBBBFAA?>AFGGGGFGGGBACGHHGCHHHHHHHHCGGGGGGGHHHHHHHGGGEFHCFGHHHHHHHGGGGGGGGGHHFHGEFHHHGGGD/EEGGGFGGGGGGDGGGGHHEBG=FGFHFHCGHHHDF<DAADFGHGHHGGGGGGGEGA.CC.;CFGFGGGGFDG-BFGGFFFFFF./BFFFFFD.A?EF/BAAA>F:FEFFFF9;;B?A..;BFFFADABAFF?D-BDF--;AABF/D.;AFF./AD?FF
@M03558:539:GW210131Amp:1:2105:19493:4930 2:N:0:TCGACGTC+TTGCTTGC
CCCTTCGGTATAATGTCCCTTGGCCCAATTGTTGCCGGCGCCAGATTGACCGAACACAAAATTATCCGGCCGGAACAGCTGTCCAAACGGTCCCGCTCGGACCGAATCCATAGTGCCAGGTTCCAAATCGACCAGCACGGCACGTGGGACGTATTTTCCTCCGGTAGCCTCGTTGTAGTACACGTTGATCCGCTCCAGCTGCAAATCGCTGTCTCCGCAATACGCCCCGGTGGCATCGATTCCGTGCTCG
+
33AABFAAAAAFGGGEGGGFDFEGGFFAFFHHD2FGGGGGGEG0FGHBHEHEEG?EFEFAFGGFDGB>@EGGC@EE0?FFBFGFGGGGF?FGCFGGGG@DGBD@DC/EFHDGF>FHHEFHFBFHGHHFG?CCGGFECG@@@CGD;GE-99A.;BF0CBBBFGGB9-.BF/B9...;;FBFFB9D9AEEFFFFF?-A//FB/BBBF/B.AF..9/BBD.B-DFF?D->BBB--;.;FFDB9B//9B9..9;
@M03558:539:GW210131Amp:1:2105:15083:4948 2:N:0:TCGACGTC+TTGCTTGC
CCCTTCGGTATAATGTCCCTTGGCCCAATTGTTGCCGGCGCCAGATTGACCGAACACAAAATTATCCGGCCGGAACAGCTGTCCAAACGGTCCCGCTCGGACCGAATCCATAGTGCCAGGTTCCAAATCGACCAGCACGGCACGTGGGACGTATTTTCCTCCGGTAGCCTCGTTGTAGTACACGTTGATCCGCTCCAGCTGCAAATCGCTGTCTCTGCAATACGCCCCGGTGGCATCGATTCCGTGCTCG
+
CCCBCFCBABAFGGGFGGGGGGHHHHGHHHHHFHGHGGGGGGGGHHHFHHHGGGGGHHFHGHHGHHHG@EEFGGGGHHHHHHHHHHHHGGFGGHGGFGGGGGGGGGGGHHFHHGGHHHHHGHHHHHHHHGHGGGAEGHCGGGGGHGGGFGGEGGFFGGGGGGGGGAEFGFFFFFFFFF//BFFDFFFFFFFFFBFFFBFFFFBFBFFFEFFFFFFFFFFFFFF.D;9CAC-CDFFFFFEEFFFFFAAEFD
@M03558:539:GW210131Amp:1:2105:7579:4966 2:N:0:TCGACGTC+TTGCTTGC
CCCTTCGGTATAATGTCCCTTGGCCCAATTGTTGCCGGCGCCAGATTGACCGAACACAAAATTATCCGGCCGGAACAGCTGTCCAAACGGTCCCGCTCGGACCGAATCCATAGTGCCAGGTTCCAAATCGACCAGCACGGCACGTGGGACGTATTTTCCTCCGGTAGCCTCGTTGTAGTACACGTTGATCCGCCCCAGCTGCAAATCGCTGTCTCCGCAATACGCCCCGGTGGCATCGATTCCGTGCTCG
+
AAABBFBBBAAFFGFGGGGGGGGHHHGHFGHHHFFHGGGGGGGGHGHHHHHGGCGGHHG1GHHGHGHEEE?EGGGGHHGHHHHHFHHHGGGGFHGFB@@CDGDGFGGGHHHGGHHHHHHG<FFG1<D<G<.@CDFHHHC@FGGGGEE?.FCD?FGGGGGGGFGGADGGGFFFFFBEFFFFFFFDAF.EF9FF?DCF...9/FB9BBF.AA.AFFFF?DFFFBF;DB-;@>--.FBBBD/.99F//.9.BD
@M03558:539:GW210131Amp:1:2105:11545:4971 2:N:0:TCGACGTC+TTGCTTGC
CCCTTCGGTATAATGTCCCTTGGCCCAATTGTTGCCGGCGCCAGATTGACCGAACACAAAATTATCCGGCCGGAACAGCTGTCCAAACGGTCCCGCTCGGACCGAATCCATAGTGCCAGGTTCCAAATCGACCAGCACGGCACGTGGGACGTATTTTCCTCCGGTAGCCTCGTTGTAGTACACGTTGATCCGCTCCAGCCGCAAATCGCTGTCTCCGCAATACGCCCCGGTGGCATCGATTCCGTGCTCG
+
BCCCCFCCBABFGGGGGGGGGGHHHHGHHHHHHHHHGFGGGGGGHHHFHHHGGGGGHHGHGHHHHHHGGGGGGFGGGHHHHHHHHEFHDGGGGHGGCFGGGGGGGGGGHGHGHFGGHFHHCHHHHHHHHGHGGGHHFHGGGCCAGHGGAFGFEGGGGGGGGGFG?DBFGFFFFFEAFFFFFFFFFFFFFFFFFFFFFFFFAFAFFFFFFFFFFFFFFFFFFFFFFFFFFA-;AFFFFFFEFFFFFAF?0:
@M03558:539:GW210131Amp:1:2105:21066:5004 2:N:0:TCGACGTC+TTGCTTGC
CCCTTCGGTATAATGTCCCTTGGCCCAATTGTTGCCGGCGCCAGATTGACCGAACACAAAATTATCCGGCCGGAACAGCTGTCCAAACGGTCCCGCTCGGACCGAATCCATAGTGCCAGGTTCCAAATCGACCAGCACGGCACGTGGGACGTATTTTCCTCCGGTAGCCTCGTTGTAGTACACGTTGATCCGCTCCAGCTGCAAATCGCTGTCTCCGCAATACGCCCCGGTGGCATCCATTCCGTGCTCG
+
AABBBFBBBBBFGGGGGGGGGGHFFGGHHHHHHFFHEGGGGGGGGHHFHHHGGGGGHHGHHHHGHHHGGFGGG?EGHGHHHHGHH?GHGEGGGHGGCGGGGGGGGGGGHHFHC1>GGHHHGGHFHHEHHGHGGGFHHHGGGGDGHHGGGGGFEGGGGGGGGGGG:ADFGFFFFEBEFFFFFFFDFFE?FFFFFDFF//FFFFBFBFFFFFBFFFFFFDC-DBF?FCDFA=B-.F9BF/;BFFFB/AAAF?
@M03558:539:GW210131Amp:1:2105:12299:5019 2:N:0:TCGACGTC+TTGCTTGC
CCCTTCGGTATAATGTCCCTTGGCCCAATTGTTGCCGGCGCCAGATTGACCGAACACAAAATTATCCGGCCGGAACAGCTGTCCAAACGGTCCCGCTCGGACCGAATCCATAGTGCCAGGTTCCAAATCGACCAGCACGGCACGTGGGACGTATTTTCCTCCGGTAGCCTCGTTGTAGTACACGTTGATCCGCTCCAGCTGCAAATCGCTGTCTCCGCAATACGCCCCAGTGGCATCAATTCCGTGCTCG
+
AABBCFCBABCFGGGGGGGGFGHHHGGHHGHHHGHHGGGGGGGGGGHHHHGGGGGGHHGHHHHHHHFFCCGGGGGGHHGHHHHHHHHHGGGGGHGGGCCFGGGGGGGDHFHGH1<FGHHG<FDHHHGHBAHGCGFHHH-@GCGFGEGGEF?EEFBBFFGGGEGAC?DFFFFFEF/.FEFFFEBAAF.A/BFFF.:DFBFF/B/B/BFFFF?AF/BBDFFCDFB.A:DFF.BF/.BFFFFFBFFF/9A.BA
@M03558:539:GW210131Amp:1:2105:21704:5115 2:N:0:TCGACGTC+TTGCTTGC
CCCGTCGGTATAATGTCCCTTGGCCCAATTGTTGCCGGCGCCAGATTGACCGAACACAAAATTATCCCGCCGGAACAGCTGTCCAAACGGTCCCGCTCGGACCGAATCCATACTGCCAGGTTCCAAATCGACCACCACGGCATGTGGGACGTATTTTCCTCCGGTAGACTCGATGTAGTACACGTTCATCCGCTCCAGCTGAAAATCGCCGTCATCGCTATACGCCCCGGTGTCATCGATCCCTTGCGTG
+
11>1>>AD>AA3A3B3BFFBGC1FEGG00FEFF011AE?/AA//0BGDG1A/>/>/C/F0FFE12211?///>//>>0FG1BB1B1B///?A/0@CCBC///<<ACEE1<110111>11.<0</=0DD0<ACG-..:..--;-.9;9...99.99BB00=F/.-;AE///;--9/-;/////;-;A-///99;-=-//;///9///;-;-@@=--9/----/9:-99---9--;/;B//----//-/---
@M03558:539:GW210131Amp:1:2105:9678:5171 2:N:0:TCGACGTC+TTGCTTGC
CCCTTCGGTATAATGTCCCTTGGCCCAATTGTTGCCGGCGCCAGATTGACCGAACACAAAATTATCCGGCCGGAACAGCTGTCCAAACGGTCCCGCTCGGACCGAATCCATAGTGCCAGGTTCCAAATCGACCAGCACGGCACGTGGGACGTATTCTCCTCCGGTAGCCTCGTTGTAGTACACGTTGATCCGCTCCAGCTGCAAATCGCTGTCTCCGCAATACGCCCCGGTGGCATCGATTCCGTGCTCG
+
AAAA1BA?>A133F3GGFG1FCCGBGF0BGBHGCHHEC0//EEACDFG1DEAEGGGB?/B>FHB2GH//E/>/>/EHFFHCG1G2FGGCFG/EGCCGGC///</></C1F1=FF1<1G1>G1F1111<D..--<ACFHCC--@:G.9-9::..;F0C00;9/C-A-.:0/-9-;99//;BBFFFFA--9/9-:A;BBBFFB/B:B/BB---BF//;?B@@FFF----@?@@@-AFFFA/9B9/;FFAAFB
@M03558:539:GW210131Amp:1:2105:17181:5172 2:N:0:TCGACGTC+TTGCTTGC
CCCTTCGGTATAATGTCCCTTGGCCCAATTGTTGCCGGCGCCAGATTGACCGAACACAAAATTATCCGGCCGGAACAGCTGTCCACACGGTCCCGCTCGGACCGAATCCATAGTGCCAGGTTCCAAATCGACCAGCACGGCACGTGGGACGTATTTTCCTCCGGTAGCCTCGTTGTAGTACACGTTGATCCGCTCCAGCTGCAAATCGCTGTCTCCGCAATACGCCCCGGTGGCATCGATTCCGTGCTCG
+
>A11>FAA1AAFBGG3BFGGGB10FGEGHCFFGHHHGGGGCGGGHFHGHHHGGGGGHHFHGHHHHHHG?ECEGEEEHGHGCGGHE1<?@EE/BGGG@BC?C?CCGCFGFF1FB1FGFFHC1FGHDFFGHG.AC-GGGFGCCGG?.;EGEFG.AFBFGGGGFGG?-@E9/;FBAAF-;BFFFFFF9AFEF/FFE--;:;FFFFF/;BFBFFFFF/9FFF?;ABFEF@@@@??=AFFFF-9AFFFF/;AA/-
@M03558:539:GW210131Amp:1:2105:16719:5238 2:N:0:TCGACGTC+TTGCTTGC
CCCTTCGGTATAATGTCCCTTGGCCCAATTGTTGCCGGCGCCAGATTGACCGAACACAAAATTATCCGGCCGGAACAGCTGTCCAAACGGTCCCGCTCGGACCGAATCCATAGTGCCAGGTTCCAAATCAACCAGCACGGCACGTGGGACGTATTTTCCTCCGGTAGCCTCGTTGTAGTACACGTTGATCCGCTCCAGCTGCACATCGCTGTCTCCGCAATACGCCCCGGTGGCATCGATTCCGTGCTCG
+
ABBB@F@AAAAFGGGFGGGBGFFHHHDGFFHGHHHHGGGCGGGFHHFHFHHGGGCGHHGEFFHHHHHG?EEGCGGGHFGHHHHHH3GGEG/EGHGGGGGGGGGGGGGGHHHHHHHHHHGHFGHHHBHHHHHGHGHHHHGGGGGD.CEGEFFC.FFGGGGGFGGGBGFGFGGGFFFFFFFFFFFFFFF9BFFFEDFDBBFF/BF/BFFDFFFDFFFFFFF;D/BAFDFFF;DA?FFFFDBEFF/BBEDFFD
@M03558:539:GW210131Amp:1:2105:15669:5276 2:N:0:TCGACGTC+TTGCTTGC
CCCTTCGGTATAATGTCCCTTGGCCCAATTGTTGCCGGCGCCAGATTGACCGAACACAAAATTATCCGGCCGGAACAGCTGTCCAAACGGTCCCGCTCGGACCGAATCCATAGTGCCAGGTTCCAAATCGACCAGCACGGCACGTGGGACGTATTTTCCTCCGGTAGCCTCGTTGTAGTACACGTTGATCCGCTCCAGCTGCAAATCGCTGTCTCCGCAATACGCCCCGGTGGCATCGATTCCGTGCTCG
+
BBBBBFBAAABFFGGGGGGGGGHCHHGHGHHHGHHHEGGEGGGCFHHGBGFGGGGGHHEHHHHEHHHGEEGGGFCEHHHFHHHHHFFHGGGGGHGGCGFGGGGGGGFGHHHHHFFGHHHHGFHHHHHHHGHGCGHHHHGCFGGDGHGGEGFCEGGGGGGGGGGG??DGGEFFFFF9BFBFFFFDFFFFFFFFFBFFBFFFFFFFEBFDEF?DFBFFDFFAFBB9AFFFDF==DFFFF?/.FFFFFF.9BF
@M03558:539:GW210131Amp:1:2105:11589:5288 2:N:0:TCGACGTC+TTGCTTGC
CCCTTCGGTATAATGTCCCTTGGCCCAATTGTTGCCGGCGCCAGATTGACCGAACACAAAATTATCCGGCCGGAACAGCTGTCCAAACGGTCCCGCTCGGACCGAATCCATAGTGCCAGGTTCCAAATCGGCCAGCACGGCACGTGGGACGTATTTTCCTCCGGTAGCCTCGTTGTAGTACACGTTGATCCGCTCCAGCTGCAAATCGCTGTCTCCGCAATACGCCCCGGTGGCATCGATTCCGTGCTCG
+
BCCCCFCCBCCFGGGGGGGGCGHHHHGHHHHHEHHHGGGGGGGGHHHHHHGGGGGGHGGHHHHHHHHFGGGGGGGGHHHHHHHHHHHHGGGGGHGGCDFFGGGGGDGGHFHHFFHHHHHHFFGGHHHHFDDGGGHEFHGGGCFGHHGGEGBEGGGGGGGGGGGG?DFFGFFFFFF?FF0BFFFF.FFEFFFFEFFFFFFFBFFFFFFAE.DFFBBFFFFFFFFAFFFFFF:DFFFFFDFEFFFFF?D.FD
@M03558:539:GW210131Amp:1:2105:25583:5396 2:N:0:TCGACGTC+TTGCTTGC
CCCTTCGGTATAATGTCCCTTGGCCCAATTGTTGCCGGCGCCAGATTGACCGAACACAAAATTATCCGGCCGGAACAGCTGTCCAGACGGTCCCGCTCGGACCGAATCCATAGTGCCAGGTTCCAAATCGACCAGCACGGCACGTGGGACGTATTTTCCTCCGGTAGCCTCGTTGTAGTACACGTTGATCCGCTCCAGCTGCAAATCGCTGTCTCCGCAATACGCCCCGGTGGCATCGATTCCGTGCTCG
+
A3>AAFBBABBFGGFBGGFGGGCHHEGEHFGHFHGHECGE?EEC13F3B5BEEGGGHEFHFFHHHFD1EE/EECGGGHHHGHHHHHHGGGGGGHGGCGGCDDCGDGGGHHGHHGFHHHHGCGHHHEFHFEHGG-CHHGDGGCCGHHGGGFG9EFFGGFGGGGGG?@AFFFFFFFFFBFFFF/;9;AEEFFB.AABD/BBFFFFBBFB9AF.9B/:B9D=BDFFAABBB?=--AFFFFFBEFFFFF..9:A
@M03558:539:GW210131Amp:1:2105:21063:5426 2:N:0:TCGACGTC+TTGCTTGC
CCCTTCGGTATAATGTCCCTTGGCCCAATTGTTGCCGGCGCCAGATTGACCGAACACAAAATTATCCGGCCGGAACAGCTGTCCAAACGGTCCCGCTCGGACCGAATCCATAGTGCCAGGTTCCAAATCGACCAGCACGGCACGTGGGACGTATTTTCCTCCGGTAGCCTCGTTGTAGTACACGTTGATCCGCTCCAGCTGCAAATCGCTGTCTCCGCAATACGCCCCGGTGGCATCGATTCCGTGCTCG
+
ABBAAFBBAAAFGFGGGGGGGFCHHHGHHHHHHGGHGGGGFGGFFHHFFHHGGGGGHHEHHHHHHHHGCEGGGCEGHHGHHHHHGDGHGGGGGHGGGGGGGGGGGGGGHHHGF1FGHHGHFHHHHHFHHGGGGGHHGHGGGGGFGHGGEFGGFGGGGGGGGGGGDGGGFFFFFFFFFBFFFFFFFFEEFFFFFDFFFFFFBBFFFFFDF?DFFFFFFFFADFFEFFCF@DFFBFFFFDFEBBFFFEBFFF
@M03558:539:GW210131Amp:1:2105:21424:5484 2:N:0:TCGACGTC+TTGCTTGC
CCCTTCGGTATAATGTCCCTTGGCCCAATTGTTGCCGGCGCCAGATTGACCGAACACAAAATTATCCGGCCGGAACAGCTGTCCAAACGGTCCCGCTCGGACCGAATCCATAGTGCCAGGTTCCAAATCGACCAGCACGGCACGTGGGACGTATTTTCCTCCGGTAGCCTCGTTGTAGTACACGTTCATCCGCTCCATCTCCAAATCGCTGTCTCCGCAATCCGCCCCGGTCGCATCGATTCCGTGCTCG
+
A>AAAFA1>11DAGFAGFFGDABFCEFA0AFBDHFHA00AEEEEFHHFHGFE/A>/FFE0GHFBHEG?EEGGCEEGBBFF1BFFGDDGCCAE@FB?CCCCGG@C<@FGHHHF<==1<<<CGH1BDFDDDAHGCC.CGFCGCC?::.;9CFAA.BFGBFFFGB9@9-.9BF--9E-:B//9//;99--//99;?B?-B////9/9:FF-9--A/9/;9A;=B/---;----9--99A?B9A///;9A--9-
@M03558:539:GW210131Amp:1:2105:12502:5555 2:N:0:TCGACGTC+TTGCTTGC
CCCTTCGGTATAATGTCCCTTGGCCCAATTGTTGCCGGCGCCAGATTGACCGAACACAAAATTATCCGGCCGGAACAGCTGTCCAAACGGTCCCGCTCGGACCGAATCCATAGTGCCAGGTTCCAAATCGACCAGCACGGCACGTGGGACGTGTTTTCCTCCGGTAGCCTCGTTGTAGTACACGTTGATCCGCTCCAGCTGCAAATCGCTGTCTCCGCAATACGCCCCGGTGGCATCGATTCCGTGCTCG
+
BCCCBFCCBCBFGGGGGGGGGGGHHHGHHGHHHHHHGCGGGGGGHHHHHHHGGGCFHHEHFHHHHHHGGGGGGGGGHHHHHHHHEBHHGGFGGHGGCGFGGGGGCFFGHFFHFFHHHHHHGHHFHHHHGDFGGGEGGHGGG@-.CGFGFGGDGGGGGGGGGGGA;-AFFFFFFFEEFF:0B0;DFFF.BFFFFDCFFF/F9FFFFFFFFFFFF0:BDFFCDFF.DFFFAA:@DFFFFA/;FFFFB9..0:
@M03558:539:GW210131Amp:1:2105:8017:5618 2:N:0:TCGACGTC+TTGCTTGC
CCCTTCGGTATAATGTCCCTTGGCCCAATTGTTGCCGGCGCCAGATTGACCGAACACAAAATTATCCGGCCGGAACAGCTGTCCAAACGGTCCCGCTCGGACCGAATCCATAGTGCCAGGTTCCAAATCGACCAGCACGGCACGTGGGACGTATTTTCCTCCGGGAGCCTCGTTGTAGTACACGTTGATCCGCTCCAGCTGCAAATCGCTGTCTCCGCAATACGCCCCGGTGGCATCGATTCCGTGCTCG
+
BBCBCFABAA?FGGFFGGGGGFGHHHGHHHHGHHGHGGGGGGGGHHHHHHHGGGFGHHGHGHHHGHHGGGGGGGGGHHGHHFHHHHHHGGGGGHGG?DGGGGGGGGGGGHHHHHGHHHHH<DGHHFFDDDAFGGHGHHG@FGGGCGGFAADAEFFGGGGGGGGG-:BFFFFFEFFFFFFFFFFFFFFFFFFAEADFFFFFFFFBFFFFFFFFFFFFFFF=F/BEFFFFF;;AAFBFFD/EBFFFFEFEFF
@M03558:539:GW210131Amp:1:2105:8157:5699 2:N:0:TCGACGTC+TTGCTTGC
CCCTTCGGTATAATGTCCCTTGGCCCAATTGTTGCCGGCGCCAGATTGACCGAATACAAAATTATCCGGCCGGAACAGCTGTCCAAACGGTCCCGCTCGGACCGAATCCATAGCGCCAGGTTCCAAATCGCCCAGCACGGCACGTGGGACGTATTTTCCTCCGGTAGCCTCGTTGTAGTACACGTTGATCCGCTCCAGCTGCAAATCGCTGTCTCCGCAATACGCCCCGGTGGCATCGATTCCGTGCTCG
+
AAAA1C>A11>33B3F33A1AAFH1A0AF1BEGFGH00E/E///0F11FBAA/A/?BB1BCGGHHHFFGC/E//>E0B0G11B>>1>//EE//B<///<@/<//>//?FDGH11---><<F1F<<0=00..<<CCGFFC-:AA..;.A.C?9.;90;B0C0:C---.//9BAAEFFFFFFFFFFF?EEBBFFF-=ABBFFFFF/FFFFFF-BFFFF-B?=FFFEF@;@-@-@--BFBA/-;B/BFE-:BB
@M03558:539:GW210131Amp:1:2105:9433:5707 2:N:0:TCGACGTC+TTGCTTGC
CCCTTCGGTATAATGTCCCTTGGCCCAATTGTTGCCGGCGCCAGATTGACCGAACACAAAATTATCCGGCCGGAACAGCTGTCCAAACGGTCCCGCTCGGACCGAATCCATAGTGCCAGGTTCCAAATCGACCAGCACGGCACGTGGGACGTATTTTCCTCCGGTAGCCTCGCTGTAGTACACGTTGATCCGCTCCAGCTGCAAATCGCTGTCTCCGCAATACGCCCCGGTGGCATCGATTCCGTGCTCG
+
ABBBBFBBBAAFGGGFGGGGGGHHHHGHHHHHFFHHGGGCCG1ECGHBGGFEEGGGHE1FCFHHHHHCEGFGGEEGHHHHHHHHHB3GDEGGGHGFCG?C?DGGGGGGHHHE1FGHHFHHBFFHFDBFFDEGGCFAGHGDGGG.CEEAEFFFFGGFGGFGGGGAB?DFGFFFF?DAFF/BFFFAFFEAFFFFFDFD//F//:/9:BF?EF?DFBFFFFACAFF.AFFDBA>9AA.:F9/;BFFBBADFE.
@M03558:539:GW210131Amp:1:2105:25214:5774 2:N:0:TCGACGTC+TTGCTTGC
CCCTTCGGTATAATGTCCCTTGGCCCAATTGTTGCCGGCGCCAGATTGACCGAACACAAAATTATCCGGCCGGAACAGCTGTCCAAACGGTCCCGCTCGGACCGAATCCATAGTGCCAGGTTCCAAATCGACCAGCACGGCACGTGGGACGTATTTTCCTCCGGTAGCCTCGTTGTAGTACACGTTGATCCGCTCCAGCTGCAAATCGCTGTCTCCGCAATACGCCCCGGTGGCATCGATTCCGTGCTCG
+
3AB@AFBBAAAFGBGFFGGGGGHHGHGFGFFHHGGHGGGGGFGGFGHEHHHGGGGGHHGHAGHHHHFGEGEGGE@GHHHHHHGHHGHHGGGGGHGG/DGG?/BFGGGGHH1GHGHHHHHH<GHHHHHHHGHGG?GGHHGGGGGGGHGGEFGCA;;FFFGGGGGAGADGGFFFFFFFEFFFFFFFFFFFFEFFFA=DBFFFFFFBFFFFFFFDB/9FDFFF.FFADFCAF;9-AFF/FDF?FFFFF.DFFF
@M03558:539:GW210131Amp:1:2105:20805:5786 2:N:0:TCGACGTC+TTGCTTGC
CCCTTCGGTATAATGTCCCTTGGCCCAATTGTTGCCGGCGCCAGATTGACCGAACACAAAATTATCCGGCCGGAACAGCTGTCCAAACGGTCCCGCTCGGACCGAATCCATAGTGCCAGGTTCCAAATCGACCAGCACGGCACGTGGGACGTATTTTCCTCCGGTAGCCTCGTTGTAGTACACGTTGATCCGCTCCAGCTGCAAATCGCTGTCTCCGCAATACGCCCCGGTGGCATCGATTCCGTGCTCG
+
BBBBBFBBAAA5FGGGGGGGGGCHHHGDHHGHHFFHEGG?CEFCGHHEHHHGGGGGHHE1?GHBGGHDEEGGG/EE2GHHHHHHEF3FEFGGGHGGGGGFDGGGCGGGHHHHE<FFHFHHHHHHHGGFHDCFG-.GHHGGGCGGHHGGEFGDGFFGGGGFGGG?BAAFGFFFFFBEFFFFFBFFFFF?FFEAF?BFF/B//;/BFFFFFF?AFFFFDF;DDFF.D=BFADF-DFBFF.;;/;FBF9AA:9
@M03558:539:GW210131Amp:1:2105:22157:5789 2:N:0:TCGACGTC+TTGCTTGC
CCCTTCGGTATAATGTCCCTTGGCCCAATTGTTGCCGGCGCCAGATTGACCGAACACAAAATTATCCGGCCGGAACAGCTGTCCAAACGGTCCCGCTCGGACCGAATCCATAGTGCCAGGTTCCAAATCGACCAGCACGGCACGTGGGACGTATTTCCCTCCGGTAGCCTCGTTGTAGTACACGTTGATCCGCTCCAGCTGCAAATCGCTGTCTCCGCAATACGCCCCGGTGGCATCGATTCCGTGCTCG
+
AABBAFCAAABFGGGFGGGGGFHHHHGHHHHHHHHHGCEFGGGGFHHHGHHG?FGGHHGHFHHGHHHCFEE?ECFGHFHGGHHHEEGHGGEEFHGFCGGGG?G?DCF?GGHHHGGGHHHGGHGHHHHHHDH?CGHHHHGGG-ADHHGG;CFDEFGGGGGFGG?AADDFFFFDEFBFBBFFFFBAFF;99FFFFFFF///:/BF/BBB?AFD.BBFBFF9BDFFFDD=@-B--:./;B.;;BFFEF.AAFF
@M03558:539:GW210131Amp:1:2105:12490:5814 2:N:0:TCGACGTC+TTGCTTGC
CCCTTCGGTATAATGTCCCTTGGCCCAATTGTTGCCGGCGCCAGATTGACCGAACACAAAATTATCCGGCCGGAACAGCTGTCCAAACGGTCCCGCTCGGACCGAATCCATAGTGCCAGGTTCCAAATCGACCAGCACGGCACGTGGGACGTGTTTTCCTCCGGTAGCCTCGTTGTAGTACACGTTGATCCGCTCCAGCTGCAAATCGCTGTCTCCGCAATACGCCCCGGTGGCATCGATTCCGTGCTCG
+
ABBBCFCCCCCFGGGGGGGGGFHHHHGFHHHHHHGGGGGGGGGGHHHHHHHGGGGGGHGHGHHHHHHGFGGFGFGGHHHHGHHHFGHGGGGGGHGGGGGGGGGGFGGGHFHFFFHHHEHGCGHHHHHHHGGFGGGHGHGGGFGGHHGFFFAEGGGGGGGGGGGFAGGFFFFFEFFEFFFFFFFFFF?AFFFFFFFFFFFFFF/BFFFFFFFFF/BFDDFDDFFADFFD-B;-:AFFF?BEFFFBBAAEF?
@M03558:539:GW210131Amp:1:2105:13269:5877 2:N:0:TCGACGTC+TTGCTTGC
CCCTTCGGTATAATGTCCCTTGCCCAATTGTTGCCGGCGCCAGATTGACCGAACACAAAATTATCCGGCCGGAACAGCTGTCCAAACGGTCCCGCTCGGACCGAATCCATAGTGCCAGGTTCCAAACCGACCAGCACGGCACGTGGGACGTATTTTCCTCCGGTAGCCTCGTTGTAGTACACGTTGATCCGCTCCAGCTGCAAATCGCTGTCTCCGCAATACGCCCCGGTGGCATCGATTCCGTGCTCGT
+
BCCCCFCCAABFGGGGGGGGGGHHHHHHHHHHHHHGGGGGGGGFHHHGHHGFEGFHHGHHHHHGHHGGGGGGGGGHFHHHFHHHGHHGGGGGHGGCGFCGGGGGGCEHFFHHFHGHHHGGBGHFDGFG?AFGGFHHHGCG-CDFGGG.FA;AFFGGFGFGGDG?BDFFFFDEEFFFFFFFBFD;AF?FFFFF9DFFFFFBFF0;FBDEFDDFBFFDD>@DFFADCBDF--@AFFBBDFEFFFBBEDEFA-
@M03558:539:GW210131Amp:1:2105:16757:5924 2:N:0:TCGACGTC+TTGCTTGC
CCCTTCGGTATAATGTCCCTTGGCCCAATTGTTGCCGGCGCCAGATTGACCGAACACAAAATTATCCGGCCGGAACAGCTGTCCAAACGGTCCCGCTCGGACCGAATCCATAGTGCCAGGTTCCAAATCGACCAGCACGGCACGTGGGACGCATTTTCCTCCGGTAGCCTCGTTGTAGTACTCGTTGATCCGCTCCAGCTGCAAATCGCTGTCTCCGCAATACGCCCCGGTGGCATCGATTCCGTGCTCG
+
BBBBBFBBBBBFGGGFGGGCGGHHHHGFHHHFHHHHGGG?EGAFHHHFFGGG?EGGHHCGHHHHHHHG/EEGGG?EGHHHHHGHGDGFEGGGGH@DBFGGGGGGFGGGHFFGGGHHHHHHHEHHGBGHHGHGGFHHFHGGGGGDGHGG?C@GGGGFFGGGGGFG@B?FFFFFFFEFFEFBFFFFFFF?FFFFFFFF/BFFFF/9/FBAEFDFFBBFFF=;DBF?FAF@;@BBDFFBF.BAF/FFF.A9FF
@M03558:539:GW210131Amp:1:2105:12504:5956 2:N:0:TCGACGTC+TTGCTTGC
CCCTTCGGTATAATGTCCCTTGGCCCAATTGTTGCCGGCGCCAGATTGACCGAACACAAAATTATCCGGCCGGAACAGCTGTCCAAACGGTCCCGCTCGGACCGAATCCATAGTGCCAGGTTCCAAATCGACCAGCACGGCACGTGGGACGTATTTTCCTCCGGTAGCCTCGTTGTAGTACACGTTGATCCGCTCCAGCTGCAAATCGCTGTCTCCGCAATACGCCCCGGTGGCATCGATTCCGTGCTCG
+
CCCCCFCCBBCFGGGGGGGGGGGHHHGFHHHHHHHHGGGCFGDEFFHFHHHGGGGGHGAEGHHHHHHGGGGGG/EEFFHGHHHHFDFFEFGGGHGGCFGGGGGGGGGGHFHHFGHHHFHH>FHHFHFGGGFGGGHHCHGGGGGACGFFEFBEFGGGGGGGGGDCGFGFGFFFEFBEFFFFFFFAFFFEBFFFFDFFFFFFFFFBFFFDFFFFF0BF?D>D?FFAFFFF-@-9.AFFF.9AFBB/BA..BA
@M03558:539:GW210131Amp:1:2105:7668:5980 2:N:0:TCGACGTC+TTGCTTGC
CCCTTCGGTATAATGTCCCTTGGCCCAATTGTTGCCGGCGCCAGATTGACCGAACACAAAATTATCCGGCCGGAACAGCTGTCCAAACGGTCCCGCTCGGACCGAATCCATAGTGCCGGGTTCCAAATCGACCAGCACGGCACGTGGGACGTATTTTCCTCCGGTAGCCTCGTTGTAGTACACGTTGATCCGCTCCCGCTGCAAATCGCTGTCTCCGCAATACGCCCCGGTGGCATCGATTCCGTGCTCG
+
BBBBBFBBBABFGGGGGGGGGFGHHHGHHHHDGFHHEEG2EEGCHHHFGHHGCFFGHHEHHHHHHHGFGGFGGGGGFHGHGHHHFHFGFGGGGHCCGGGGAGGC?/FDHHHHEFDFHGGGDEHHFDGFH?ADG-CGCFC-DCFDFF?B.FF;9FGGGGGGGGDGFBDBBFFDEFBEFFFFF/BDAAE.BFFFFDFF..:@AF/;/;F.AF?FFFFFFFCFBFFEFFFFF-@>DFFFFF/:BBFFFEFFFF
@M03558:539:GW210131Amp:1:2105:18774:5995 2:N:0:TCGACGTC+TTGCTTGC
CCCTTCGGTATAATGTCCCTTGGCCCAATTGTTGCCGGCGCCAGATTGACCGAACACAAAATTATCCGGCCGGAACAGCTGCCCAAACGGTCCCGCTCGGACCGAATCCATAGTGCCAGGTTCCAAATCGACCAGCACGGCACGTGGGACGTATTTTCCTCCGGTAGCCTCGTTGTAGTACACGTTGATCCGCTCCAGCTGCAAATCGCTGTCTCCGCAATACGCCCCGGTGGCATCGATTCCGTGCTCG
+
BBBBBFBBAAAFGGGGGGGGGGCFFHGHHHHHFHHHGCGGGGEFHHHHHHHGGGGGHHGHHHHHHHHGFGGGGFEE2FGEGHHHGHHHFGGGGHGG?CCC?DDGC@FGHBGFFFFGH1GH1FHHF00<GA.AC-<GCGDDF-C.:9??EC-CFFFGGGGGGGGGD-AFFFFBFFFFFFF/B9BDFF?.FFFFFDFF//FF/B/;9BB.9A.DF/:FD.-BA9F.D=DFF--@DAFFFDBEFFFFF9AABF
@M03558:539:GW210131Amp:1:2105:23197:6026 2:N:0:TCGACGTC+TTGCTTGC
CCCTTCGGTATAATGTCCCTTGGCCCAATTGTTGCCGGCGCCAGATTGACCGAACACAAAATTATCCGGCCGGAACAGCTGTCCAAACGGTCCCGCTCGGACCGAATCCATAGTGCCAGGTTCCAAATCGACCAGCACGGCACGTGGGACGTATTTTCCTCCGGTAGCCTCGTTGTAGTACACGTTGATCCGCTCCAGCTGCAAATCGCTGTCTCCGCAATACGCCCCGGTGGCATCGATTCCGTGCTCG
+
ABCCBFCBBABFGGGFGGGGGGHHHHGGHGHGHHHHGGGGGGGGGHHHGHHGGGGGHHGHGHHHHGHGGGGGGCEGHHFHGHHHHBEGGGGGGHGGGGGG?GGFGGGGHEHBFHHHHBHHHHHHEHDGGGADD-<EBGC?DCFGHHGGEFGDEGGGGGGGGGEGA-:FFFFFFFFE////BBB.FF?AFFFFF.@DBBFFFF///:BAEF.DFEFFFF-;A//.ADFFCADA.F/FFAB?FBBFF.AEFD
@M03558:539:GW210131Amp:1:2105:19970:6029 2:N:0:TCGACGTC+TTGCTTGC
CCCTTCGGTATAATGTCCCTTGGCCCAATTGTTGCCGGCGCCAGATTGACCGAACACAAAATTATCCGGCCGGAACAGCTGTCCAAACGGTCCCGCCCGGACCGAATCCATAGTGCCAGGTTCCAAATCGACCAGCACGGCACGTGGGACGTATTTTCCTCCGGTAGCCTCGTTGTAGTACACGTTGATCCGCTCCAGCTGCAAATCGCTGTCTCCGCAATACGCCCCGGTGGCATCGATTCCGTGCTCG
+
ACCCCFCCBBBFGGGGGGGGGGHGHHGGHHHHHHHHGGGGGGGGGHHHGGHGFGGGHHGHHHHHHHHGGGGGGEEGHHGHHHHHHHFHGGGGGHGGGGGCFGGGGGGGHHHFFGFHHDHHFHHFHDFFH<<DG?GHEHC@FGGDGGGGCCDCAFGGGGGGGGGACAEFFFFFFFFF00;:FFFDAAAEFFFEFFCFF0BBB:;00:B:EFDFFFFFFB=-A0BAFFFF--;@D?/BFDFE9BBFF...BA
@M03558:539:GW210131Amp:1:2105:16736:6062 2:N:0:TCGACGTC+TTGCTTGC
CCCTTCGGTATAATGTCCCTTGGCCCAATTGTTGCCGGCGCCAGATTGACCGAACACAAAATTATCCGGCCGGAACAGCTGTCCAAACGGTCCCGCTCGGACCGAATCCATAGTGCCAGGTTCCCTATCGACCCGCACGGCACGTGGGACGTATTTTCCTCCGGTAGCCTCGTTGTAGTACACGTTGATCCGCTCCAGCTGCAAATCGCTGTCTCCGCCATACGCCCCGGTGGCATCGTTTCCGTGCTCG
+
A3AABFB3AAAFFGGGGFFGCGHHHDEHHHHA5FDFFCCGEFGGAFHFHHHGGGG0GHCGHHGHFHFE/>E/E/EECEGHFHBH43BF/<EEEHDGGGFC/CG@/<FDF1?<<GBGH1F<>DDG1G1CD.<CG-<ACGFCC-;:C.AC.;B..;BGFBFGFF?-9-;/FFFDEF.;/FBFFFFA9AEEFFFAEDFF//9F/:/9//;9..../9;B.D.;9BFAFFAF----...99..9;FFFFEFAF.
@M03558:539:GW210131Amp:1:2105:18053:6165 2:N:0:TCGACGTC+TTGCTTGC
CCCTTCGGTATAATGTCCCTTGGCCCAATTGTTGCCGGCGCCAGATTGACCGAACACAAAATTATCCGGCCGGAACAGCTGTCCAAACGGTCCCGCTCGGACCGAATCCATAGTGCCAGGTTCCAAATCGACCAGCACGGCACGTGGGACGTATTTTCCTCCGGTAGCCTCGTTGTAGTACACGTTGATCCGCTCCAGCTGCAAATCGCTGTCTCCGCAATACGCCCCGGTGGCATCGATTCCGTGCTCG
+
?AAAAFAAA1>3AAG3FGGDFA1BGHA0AAFGH0FGGGGGGG/A01F1BDGGAEGEHFEC0FHF2BDE/EEE/>EEGHHHBEGHHBGFEGGGGHCGCCGCCCCC@CFGGFHGHDGHHFHHHHHHHHGHHCCCGCHHFHGC@@GGHEGG.;AEEFGGGGGGGGGG@-EFFFFFFFFFEFFFFFFFFFF?FFFFFF@FBFFFEFFFBBBAEF-BFFFFFF@-AFFAB>=@;;-9AFFFF?/;FFFFF9BEB9
@M03558:539:GW210131Amp:1:2105:18330:6274 2:N:0:TCGACGTC+TTGCTTGC
CCCTTCGGTATAATGTCCCTTGGCCCAATTGTTGCCGGCGCCAGATTGACCGAACACAAAATTATCCGGCCGGAACCGCTGTCCAAACGGTCCCGCTCGGACCGAATCCATAGTGCCAGGTTCCACATCGACCAGCACGGCACGTGGTACGTATTTTCCTCCGGCAGCCTCGTTGTAGTACACGTTGATCCGCTCCAGCTGCAAATCGCTGTCTCCGCAATACGCCCCGGTGGCATCGATTCCGTGCTCG
+
AAAAABAAAAAD3DG3F3BAAA1BGEC0FGGHD0DFAECGGG//0BFHFAFEEE>/G/?0BB@1GF@/EEE//>>>//>/EEGFD11?EAC<<CC?/<//</</>A.E<11=11>DGHCAG<DC00=00.C@@-.;/C-AC?ABF9E.0;99;9FBFFBBBBE@-;--A9--A?-AFFF/;FFFFFFFFFFFFF@FEBBFFFF/BFFFFFFFF9BFFF?-9/99A-@@@-@;AFBFF-/;BFF/B-BEBF
@M03558:539:GW210131Amp:1:2105:18747:6316 2:N:0:TCGACGTC+TTGCTTGC
CCCTTCGGTATAATGTCCCTTGGCCCAATTGTTGCCGGCGCCAGATTGACCGAACACAAAATTATCCGGCCGGAACAGCTGTCCAAACGGTCCCGCTCGGACCGAATCCATAGTGCCAGGTTCCAAATCGACCAGCACGGCACGTGGGACGTATTTTCCTCCGGTAGCCTCGTTGTAGTACACGTTGATCCGCTCCAGCTGCAAATCGCTGTCTCCGCAATACGCCCCGGTGGCATCGATTCCGTGCTCG
+
BBBBBFBAAABBGGGGGGGGGGGHHHGEHHHHHCHHGGGGGG?E1FG3AGHC?EGEHEFCGHHFHHHCCGGFG/@E2BFFGHHHG33GEGGGGHGGGGFGGGGGGGGGHHFHHFGHHFHHGGHHHHHFH?CDG-CECF-ADCGD:CE?EFCDGGFGGGGGGGGFBADGGFFFFFBEFFFFFFFDFFEEFFFFE9BDB/9BFFFBF/FDFFA:99FBDF=CFB:ADFF@@-@;9..9BAF.FFFEFFB./.
@M03558:539:GW210131Amp:1:2105:9816:6323 2:N:0:TCGACGTC+TTGCTTGC
CCCTTCGGTATAATGTCCCTTGGCCCAATTGTTGCCGGCGCCAGATTGACCGAACACAAAATTATCCGGCCGGAACAGCTGTCCAAACGGTCCCGCTCGGACCGAATCCATAGTGCCAGGTTCCAAATCGACCAGCACGGCACGTGGGACGTATTTTCCTCCGGTAGCCTCGTTGTAGTACACGTTGATCCGCTCCAGCTGCAAATCGCTGTCTCCGCACTACGCCCCGGTGGCATCGATTCCGTGCTCG
+
AAAAAFAAAAAD3G3FGGGBDGEFHHGAGHCGH0EHCEGCGE/A0AG1FGFEC/EEHGEF0FGGHHHE/E@@@?EECCGHFGHHG1BFFGGGGHGGGGGGGGGGGGGGHHHGHHHHHHHH>FGHHHHGGCGGGGGGHHGGCCGFGHGGAFAC.CFFGGGGGGGG@A?FFFFAEAFFFFFFFFFBFFFAFFFFFB@FFEFFFFBF/;FAAFFFFFFBBF--;FFA@@@@;@-@-F-BF-/;BFFFFFBAFB
@M03558:539:GW210131Amp:1:2105:11672:6328 2:N:0:TCGACGTC+TTGCTTGC
CCCTTCGGTATAATGTCCCTTGGCCCAATTGTTGCCGGCGCCAGATTGACCGAACACAAAATTATCCGGCCGGAACAGCTGTCCAAACGGTCCCGCTCGGACCGAATCCATAGTGCCAGGTTCCAAATCGACCAGCACGGCACGTGGGACGTATTTTCCTCCGGTAGCCTCGTTGTAGTACACGTTGATCCGCTCCAGCTGCAAATCGCTGTCTCCGCAATACGCCCCGGTGGCATCGCTTCCGTGCTCG
+
BBBBBFBBAABFFGGGGGGGGGHHHHGFHHHHGGHHG?E?EG?0AGHBFGHGFGGCHHE?1GHGHHHG?EGEG?EEHHHHHHHHH3?GFGGGGHGGCGGGGGGGGGGGHHHHHHGHHGHHHHHHHHDHHGEGG?HHHHGGGGGEGGGGAFGGFFFGGGGGGGGGB?FGGFFFFFEFFFFEFFFDFFA.FFFFFFFFF/BFFFBBFBFAEFFFFFFFFF--A9;ADDFB;9->..BFFA.;EDF?FF?AF.
@M03558:539:GW210131Amp:1:2105:9448:6330 2:N:0:TCGACGTC+TTGCTTGC
CCCTTCGGTATAATGTCCCTTGGCCCAATTGTTGCCGGCGCCAGATTGGCCGAACACAAAATTATCCGGCCGGAACAGCTGTCCAAACGGTCCCGCTCGGACCGAATCCATAGTGCCAGGTTCCAAATCGACCAGCACGGCACGTGGGACGTATTTTCCTCCGGTAGCCTCGTTGTAGTACACGTTGATCCGCTCCAGCTGCAAATCGCTGTCTCCGCACTACGCCCCGGTGGCATCGCTTCCGTGCTCG
+
BBBBBFBBBBBFDG5GGGGGFBGGHHEEHHHHHCHHGEGEFG1AEGHDFGHGC0EGHHC11FG@GHHF/EEEGC/EFGGHHHHHGG3GGG?EGHGGGGGGGGGGGGGGHHGFFBGHHFHHHHHHHFDFHCFDC<GGHHGGG?@DHHGG?FGDFGGGGGGGGGG@G?AFFGFFFFEEFFFEFFFDFFEEFFFFFFBFFBFFFF/B/;FAEFDDFFFFFF?-B;B.BBB;-9;9.A.BB;.AA9;;FF..9?
@M03558:539:GW210131Amp:1:2105:11403:6362 2:N:0:TCGACGTC+TTGCTTGC
CCCTTCGGTATAATGTCCCTTGGCCCAATTGTTGCCGGCGCCAGATTGACCGAACACAAACTTATCCGGCCGGAACAGCTGTCCACACGGTCCCGCTCGGACCGAATCCATAGTGCCAGGTTCCAAATCGACCAGCACGGCACGTGGGACGTATTTTCCTCCGGTAGCCTCGTTGTAGTACACGTTGATCCGCTCCAGCTGCAAATCGCTGTCTCCGCAATACGCCCCGGTGGCATCGATTCCGTGCTCG
+
AABBBF@AB4A5AGGGGGGGGGGHHHG4GHHHHGGHE2EEFEE0EFHFFGGGGEECHHEA1BGFGGHG@FE@EE?EFBGFGGHHG33?//FECHGG?DGGGGGGGGGGHHGGHHFHHGHHCFFHFH0DH..A@CGGFHGGG?DDCEGBGF@EEGGGGGGGGFB?A-CBFFFDAEFEF/;9FFFA;AE?FFFFFF??FBFBFF/FFFB.A.?AF9BB..-;A/F.ABB@;;9-9AFFFDBAFFFFFF.;B.
@M03558:539:GW210131Amp:1:2105:21236:6447 2:N:0:TCGACGTC+TTGCTTGC
CCCTTCGGTATAATGTCCCTTGGCCCAATTGTTGCCGGCGCCAGATTGACCGAACACAAAATTATCCGGCCGGAACAGCTGTCCAAACGGTCCCGCTCGGACCGAATCCATAGTGCCAGGTTCCAAATCGACCAGCACGGCACGTGGGACGTATTTTCCTCCGGTAGCCTCGTTGTAGTACACGTTGATCCGCTCCAGCTGCAAATCGCTGTCTCCGCAATACGCCCCGGTGGCATCGATTCCGTGCTCG
+
BAB@BFBBABADBGGFGGGFGFGHHHGDHHGGFCGE??E2AEDCAGHDEGHEECEFFEFHHEBFFHFDFGGEEF?EGFHHHHHHGF3EEEGGGHCGGG?<DFCGC<FDHGHHB<FGGHHH<FGHHHH0G.CCC-.<GHGCCCFD:CFAEFBFEFGGGGFFFFFAAFFGEFFFEEBA/BBFFFFFFFFFE:BAEFFF/BFBBFB/9/;.AFADFFB:DD;FDFF.;D;@;B9-9.BFF?/EBBBFFFFFF?
@M03558:539:GW210131Amp:1:2105:18930:6457 2:N:0:TCGACGTC+TTGCTTGC
CCCTTCGGTATAATGTCCCTTGGCCCAATTGTTGCCGGCGCCAGATTGACCGAACACAAAATTATCCGGCCGGAACAGCTGTCCAAACGGTCCCGCTCGGACCGAATCCATAGTGCCAGGTTCCAGATCGACCAGCACGGCACGTGGGACGTATTTTCCTCCGGTAGCCTCGTTGTAGTACACGTTGATCCGCTCCAGCTGCACATCGCTGTCCCCGCAATACGCCCCGGTCGCATCCATTCCGTTCTCG
+
BBBBBFBBA4A56FFBGGGGGGCFHHEFGHFGHCGHGCEGGC?EAGHF3FGGG?EGHHEFHHGGHHHFGGGEGE/EBFHGHGHHG33?EGGGGHGGGGC/ACGGCCGGGDD=F=FGGDHH1<GGGFB0G.<C@-<CGH?G?-AECCE?.C@9.9BFFFGGGG.B?-CFFFFFFF.AB/B/BF99AA?.B9BFEDBD/9:B9F//99B.AFA9B//A;B--;9;.9@?B;-9-9--;@//;BBFBB/9./.
@M03558:539:GW210131Amp:1:2105:25084:6466 2:N:0:TCGACGTC+TTGCTTGC
CCCTTCGGTATAATGTCCCTTGGCCCAATTGTTGCCGGCGCCAGATTGACCGAACACAAAATTATCCGGCCGGAACAGCTGTCCAAACGGTCCCGCTCGGACCGAATCCATAGTGCCAGGTTCCAAATCGACCAGCACGGCACGTGGGACGTATTTTCCTCCGGTAGCCTCGTTGTAGTACACGTTGATCCGCTCCAGCTGCAAATCGCTGTCTCCGCAATACGCCCCGGTGGCATCGATTCCGTGCTCG
+
CBBCCFCCBCCFGGGFGGGGGGHHHHGHHHHHHHGHGGGCFGDFHHHHHHHGGGGGHHGGGHHHHHHGCE>EGGGGHHHHHHHHHGHHGGGGGHGGGGGGGGGDGCGGHHHHHDGHHHHHGHHHGHHHHGHGGGHHGHGGGGGGHHGGAFGEGGGGGGGGGFGACCGGGFFFFFFFFFFFFFFFFFFFFFFFEFFFFFFFFFFFFFFFFFFFFFFFFFF;DFFADFFFFDAFFFFFFFFFFF/FFF.9BD
@M03558:539:GW210131Amp:1:2105:22868:6471 2:N:0:TCGACGTC+TTGCTTGC
CCCTTCGGTATAATGTCCCTTGGCCCAATTGTTGCCGGCGCCAGATTGACCGAACACAAAATTATCCGGCCGGAACAGCTGTCCAAACGGTCCCGCTCGGACCGAATCCATAGTGCCAGGTTCCAAATCGACCAGCACGGCACGTGGGACGTATTTTCCTCCGGTAGCCTCGTTGTAGTACACGTTGATCCGCTCCAGCTGCAAATCGCTGTCTCCGCAATACGCCCCGGTGGCATCGATTCCGTGCTCG
+
BBBBBFBBAABFGGGGGGGGGGHHHHGHHHHHHGHHGGGGGGGCHHHHHHHGGGGGHHGFHHHHHHGGGGGGGGGGHHHHHHHHGGHHGGGGGHGGGGGGGGGGGGGFHHHHHDHHHHHHGHHHHHGHHGHGGGHHFHCDG?DGCGGAEFG?AFGGGGFGGGGG9B?FGFFFEEBEFF/FBFFFFFEEFFFFFDDFFFFFFF//FFF?AADDFFFFFF;FFFF.A;BDBBFFFFFFFFEEFFFFFFFEEF
@M03558:539:GW210131Amp:1:2105:22168:6476 2:N:0:TCGACGTC+TTGCTTGC
CCCTTCGGTATAATGTCCCTTGGCCCAATTGTTGCCGGCGCCAGATTGACCGAACACAAAATTATCCGGCCGGAACAGCTGTCCAAACGGTCCCGCTCGGACCGAATCCATAGTGCCAGGTTCCAAATCGACCAGCACGGCACGTGGGACGTATTTTCCTCCGGTAGCCTCGTTGTAGTACACGTTGATCCGCTCCAGCTGCAAATCGCTGTCTCCGCAATACGCCCCGGTGGCACCGATTCCGTGCTCG
+
BCCCBFCCAABFGGGGGGGGGGHHHGGHHHHHHHHHGGGGGGAEFHHF3GHGGGGGHFFFEHHGHHHGGGGGGGGGGGGFHHHHHBGGGGGGGHGGGGGGGGGGGGGGHHHHGHHHHHHHHHHHHGBGHCGGGCFFHHGGGGDFHHGGGGGDFGGGGGGGGGGFGGDGGFFFFEFFFFFFFFFFFFFEFFFFFFFFBFFFFFFBFFFDFFFFFFFFFFFAAFF.DFFF@BFFBF/9AC-9DFF/FEFEFF
@M03558:539:GW210131Amp:1:2105:24771:6489 2:N:0:TCGACGTC+TTGCTTGC
CCCTTCGGTATAATGTCCCTTGGCCCAATTGTTGCCGGCGCCAGATTGACCGAACACAAAATTATCCGGCCGGAACAGCTGTCCAAACGGTCCCGCTCGGACCGAATCCATAGTGCCAGGTTCCAAATCGACCAGCACGGCACGTGGGACGTATTTTCCTCCGGTAGCCTCGTTGTAGTACACGTTGATCCGCTCCAGCTGCAAATCGCTGTCTCCGCAATACGCCCCGGTGGCATCGATTCCGTGCTCG
+
AAAAAF>11>A3GGGGGFGGG1F0BGGACFGHCFGFE?EEEE/EAAGHEB1F?EEGBGGFFHH1GFDGGE/EEE@EFHCHHHHHHD<FEEGGGHCCCCCCGGCCGCGCGGGFGFGHHHHE<<FCGHBGGCFGCGHHFHGCG@CGHHGGFFG.AFGFFFBFGGGGAGGEFFFFEFFEFF/BBFFAA?AEBFFFFF@FFF/BFEFF/BF?--9AFFBBBF@=BBF?-;@@@<-99-99FA/-;B//BAB-;-
@M03558:539:GW210131Amp:1:2105:21979:6505 2:N:0:TCGACGTC+TTGCTTGC
CCCTTCGGTATAATGTCCCTTGGCCCAATTGTTGCCGGCGCCAGATTGACCGAACACAAAATTATCCGGCCGGAACAGCTGTCCAAACGGTCCCGCTCGGACCGAATCCATAGTGCCAGGTTCCAAATCGACCAGCACGGCACGTGGGACGTATTTTCCTCCGGTAGCCTCGTTGTAGTACACGTTGATCCGCTCCAGCTGCAAATCGCTGTCTCCGCAATACGCCCCGGTGGCATCGATTCCGTGCTCG
+
CCCCCFCBBCCFGGGGGGGGGGHHHHGGHHHHHFGHGGGGGGEFHHHHFHHGGGCGHGFHHHHGHHHGEEGGG?EGGHHGHHHHHFHHGGGGGHGGGGGGGGGFGGGGHHHHHHHGHGHHGHHHGHHHHGFGGCHH/GGGGCGGHHGGEFGGGGGGGGGGGGGGGAGGGFFFFFFFFFFFFFFFFFFFFFFFFDCFF0FFBFBFFFFDEFFDFFFFFFFFFFF.DCFFF-9C?FFFFA;AFFFBBAAAB?
@M03558:539:GW210131Amp:1:2105:19790:6522 2:N:0:TCGACGTC+TTGCTTGC
CCCTTCGGTATAATGTCCCTTGGCCCAATTGTTGCCGGCGCCAGATTGACCGAACACAAAATTATCCGGCCGGAACAGCTGTCCAAACGGTCCCGCTCGGACCGAATCCATAGTGCCAGGTTCCAAATCGACCAGCCCGGCACGTGGGACGTATTTTCCTCCGGTAGCCTCGTTGTAGTACACGTTGATCCGCTCCAGCTGCAAATCGCTGTCTCCGCAATACGCCCCGGTGGCATCGATTCCGTGTCCG
+
>3>AAFA3>>ADFGGGBFGGBFHGGFGGHFFGFFHHG?E?F0AAGHHBBGGE0EEFFH111FHDFHHCECE/E>EFGCFHHHFHHHGHFGEEEGC@B<CDDCGGCCFAGG<1C=1FGHHH>>FFFB1GBCFGD-CG.;:-@@DAGGG?EFDFEFGGFFGGGFD---9FFFFFEFB9B;BB//;9;9.9BFFFE.9AF//BFB/9/9FDF...9///ADCAAB/9D@=DFF-99..;B./AFBBBF.9./9
@M03558:539:GW210131Amp:1:2105:22071:6655 2:N:0:TCGACGTC+TTGCTTGC
CCCTTCGGTATAATGTCCCTTGGCCCAATTGTTGCCGGCGCCAGATTGACCGAACACAAAATTATCCGGCCGGAACAGCTGTCCAAACGGTCCCGCTCGGACCGAATCCATAGTGCCAGGTTCCAAATCGACCAGCACGGCACGTGGGACGTATTTTCCTCCGGTAGCCTCGTTGTAGTACACGTTGATCCGCTCCAGCTGCAAATCGCTGTCTCCGCAATACGCCCCGGTGGCATCGATTCCGTGCTCG
+
BBBBBFBBBBBFGGGGGGGGGGHHHHGHHHHHHHHHGGGGGGGGHHHHHHHGGGGGHHGHHHHGHHHGCEGGFFGGHGHFHHHHHDGHGGGGGHGGGGG?DGGGGGGGHHHHGDGHHGHHHHHHGHHHHFHGGFHGFHCGGCGGGHGGEFGGGGGGGGGGGGGGGABGGFFFFFFFEFFFFFFDFFFFFFFFFFFFFFFFFFB/;BFAEFFFFFFFFFFFFFFADF>D;AACDFFFF?BEFFFFBEDFFD
@M03558:539:GW210131Amp:1:2105:9924:6657 2:N:0:TCGACGTC+TTGCTTGC
CCCTTCGGTATAATGTCCCTTGGCCCAATTGTTGCCGGCGCCAGATTGACCGAACACAAAATTATCCGGCCGGAACAGCTGTCCAAACGGTCCCGCTCGGACCGAATCCATAGTGCCAGGTTCCAAATCGACCAGCACGGCACGTGGGACGTATTTTCCTCCGGTAGCCTCGTTGTAGTACACGTTGATCCGCTCCAGCTGCAAATCGCTGTCTCCGCAATACGCCCCGGTGGCATCCATTCCGTGCTCG
+
AAAAAFAAAA?FGG3FGGG1ACGFHHGHFHHHHCHHGGGGGGGGHHGBBGGGCEGGHGEF0FCFFHHGGGGGGGGGGEHHHGHHEFHHGGEEGHGGCGGGGGGGGGGGHHFHHHHHHGFHCDFHHDGHHCHGGCFHHH-CG-@CFEG@9CACEFGFBBFFGGF---9/:FB-EF-:BF//BFBAFFFFF/FFF-@FFFFB/BBFFFF-AAAAFB/BFF?9B/B-A@?@-@-;-AFF///;B/BFBEF?:B
@M03558:539:GW210131Amp:1:2105:23658:6694 2:N:0:TCGACGTC+TTGCTTGC
CCCTTCGGTATAATGTCCCTTTGCCCAATTGTTGCCGGCGCCAGATTGACCGAACACAAAATTATCCGGCCGGAACAGCTGTCCAAACGGTCCCGCTCGGACCGAATCCATAGTGCCAGGTTCCAAATCGACCAGCACGGCACGTGGGACGTATTTTCCTCCGGTAGCCTCGTTGTAGTACACGTTGATCCGCTCCAGCTGCAAATCGCTGTCTCCGCAATACGCCCCGGTGGCATCGACTCCGTGGCTG
+
11111111>1A3FG3BB3B11111A11AGHD33BF1EA0/A/AACBF111BE/AAFCAEHFDGHEB@E/E/>>EEGCCFHFHHHHGHHGGGGEHGGCGGGGGGGGGGGFHGHF1FFHFFHGHHHHHHHHGHGGGHGHGGGGGCCHHGGEG@CEFGGGGGGFFGGA@?FFGBAEFFFFF9FBBFFF?EFFFFFE?=BFFFF/FFFFBFBEF?BFEFFF?>@BFFFF;;@@@?@BFFFFB/-A-FBE-----
@M03558:539:GW210131Amp:1:2105:14429:6725 2:N:0:TCGACGTC+TTGCTTGC
CCCTTCGGTATAATGTCCCTTGGCCCAATTGTTGCCGGCGCCAGATTGACCGAACACAAAATTATCCGGCCGGAACAGCTGTCCACACGGTCCCGCTCGGACCGAATCCATAGTGCCAGGTTCCAAATCGACCAGCACGGCACGTGGGACGTATTTTCCTCCGGTAGCCTCGTTGTAGTACACGTTGATCCGCTCCAGCTGCAAATCGCTGTCTCCGCAATACGCCCCGGTGGCATCGATTCCGTGCTCG
+
>AAAAF@A?AA5DEDGGCFGG44FGGDHHHHDGGHG?222AEGGEFHGHHF?00EEHEA11GGGDGH1>>@EGE/EE3GFGHHH433EE<?<<CCG//<>C@CGG/FDB<FGGDHHFBGE<GDG1D0<DFCDD-<<CCDC-ACD.;CGGG9CEFFEBFGBFGGB?-A/9/BDAEB:BFFFFFFDFF?EFFFFEFBFFFFFFBBF/BFDEFFFFB/FADBBDFFA?BB??=>BFFFFFF/AFBF/FEF?FD
@M03558:539:GW210131Amp:1:2105:7403:6736 2:N:0:TCGACGTC+TTGCTTGC
CCCTTCGGTATAATGTCCCTTGGCCCAATTGTTGCCGGCGCCAGATTGACCGAACACAAAATTATCCGGCCGGAACAGCTGTCCAAACGGTCCCGCTCGGACCGAATCCATAGTGCCAGGTTCCAAATCGACCAGCACGGCACGTGGGACGTATTTTCCTCCGGTAGCCTCGTTGTAGTACACGTTGATCCGCTCCAGCTGCAAATCGCTGTCTCCGCAATACGCCCCGGTGGCATCGATTCCGTGCTCG
+
BCCCBFCAAABFGGGGGGGGGGHHHHGHHHHHGGGHGFGGGGGGHFHHHHGGCGGGHHGFHHHHHHHGGGGGGFGGHHHGHHHHHHHHGGGGGHGGCGGGGGGGGGGGHHHHHHHHHHHGGHHHHGHHHGHGGGHHGHGGGCGGHHGDAFF9CFGGGGGGGGGGGGGGGFFFFFFFFFFFFFFFFFFFFFFFFFFFBFFFFFFFFFFFFFFFFFFFFFFFFFFFFFFFFFBFFFFEFFEEFFFFFFFFFF
@M03558:539:GW210131Amp:1:2105:15007:6739 2:N:0:TCGACGTC+TTGCTTGC
CCCTTCGGTATAATGTCCCTTGGCCCAATTGTTGCCGGCGCCAGATTGACCGAACACAAAATTATCCGGTCGGAACAGCTGTCCAAACGGTCCCGCTCGGACCGAATCCATAGTGCCAGGTTCCAAATCGACCAGCACGGCACGTGGGACGTATTTTCCTCCGGTAGCCTCGTTGTAGTACACGTTGATCCGCTCCAGCTGCAAATCGCTGTCTCCGCAATACGCCCCGGTGGCATCGATTCCGTGCTCG
+
CCCCCFCCCCBFGGGGGGGGGGHHHHDHHHHHHGHHGGGGGGEGFHHFHHHGGGGGHGGFFGHHHHHGGGGGGGGGHHHHHHHHHDGHGGGGGHGGGGGGGGGGGGGGHGHHHHHHHFHHHHHHHBGHHFHGG-CH/GCCC?DEHHGGEFFFFGGGGGGGGGGGGGGGGGGGFFFFEFFFFFFFFFFFFFFFFFFFFEFFEFFBFFFDFFDFFFBFDFABFFF?DFFFCD-;?AFFFD/AFFFFFAD.0.
@M03558:539:GW210131Amp:1:2105:21998:6767 2:N:0:TCGACGTC+TTGCTTGC
CCCTTCGGTATAATGTCCCTTGGCCCAATTGCTGCCGGCGCCAGATTGACCGAACACAAAATTATCCGGCCGGAACAGCTGTCCAAACGGTCCCGCTCGGACCGAATCCATGGTGCCAGGTTCCAAATCGACCAGCACGGCACGTGGGACGTATTTTCCTCCGGTAGCCTCGTTGTAGTACACGTTGATCCGCTCCAGCTGCAAATCGCTGTCTCCGCAATACGCCCCGGTGGCATCGATTCCGTGCTCG
+
CCCCBFCCBBBFGGGGGFGGGGHHHHGHHHGHHHHHGGGGGGDGHHHBFFHGFFGGHHGHGHHHHHHGGGGGGEGGHHHHHHHHG3DGGGGGGHGGCGGGCGGGGGGGHHHHHFGHGHHHFFHHHGGHFAGGGGFHFHCCGFGAHEFC?CCGGGGGGGGGGGGFGGGGFFFFFFFFEFFFFFFDFFFEFFFAFFFF/:FFBFB9BFFDE.DDFFFFFF;DDBFAD=FF-DDFFFFFFD/AFBFEFFFFBD
@M03558:539:GW210131Amp:1:2105:11006:6775 2:N:0:TCGACGTC+TTGCTTGC
CCCTTCGGTATAATGTCCCTTGGCCCAATTGTTGCCGGCGCCAGATTGACCGAACACAAAATTATCCGGCCGGAACAGCTGTCCAAACGGTCCCGCTCGGACCGAATCCATAGTGCCAGGTTCCAAATCGACCAGCACGGCACGTGGGACGTATTTTCCTCCGGTAGCCTCGTTGTAGTACACGTTGATCCGCTCCAGCTGCAAATCGCTGTCTCCGCAATACGCCCCGGTGGCATCGCTTCCGTGCTCG
+
>AABBFABB?ADFGFFGGGGGGHGHHGFHHDGH2AFEAEEEG1EFBHD3DFAEEGGHFGA?GHBGGHEEEEGGG?EHGHHGHHHHBEGE?FGFFC?@BDCCCCDGGGGHHHGGHHHHGGFHHHHBDD0GAGGG-GHHCCFFG@.GCECGFGGFBFGFBCFG/A?DGGFBFFDAAFAFBF/FBF?FFA.;/9AEA>DFFFFFFFFFFF.EFFFFFFFDD=@D/9.A9=DAFFF?FFFFA.;9AFD9AD?/.
@M03558:539:GW210131Amp:1:2105:18529:6885 2:N:0:TCGACGTC+TTGCTTGC
CCCTTCGGTATAATGTCCCTTGGCCCAATTGTTGCCGGCGCCAGATTGACCGAACACAAAATTATCCGGCCGGAACAGCTGTCCAAACGGTCCCGCTCGGACCGAATCCATAGTGCCAGGTTCCAAATCGACCAGCACGGCACGTGGGACGTATTTTCCTCCGGTAGCCTCGTTGTAGTACACGTTGATCCGCTCCAGCTGCAAATCGCTGTCTCCGCAATGCGCCCCGGTGGCATCGATTCCGTGCTCG
+
CCBCBFCCBABFGGGGGGGGGGHHHHGGHGHHHFHHGGG?EEGGFHHBGHHGGGGGHHFFHHHEGHHCEEEEGFGGGHHHHFHHHFEGGGGGGGGGGGGGGGGGGGGGHHGHHGHHHHHHBGGHHHHHHCHFGGGHHHGGGGGGFEGAEFGDGBGGGGGGGGGA9CGFFFFFFFFFFFFFFFFFAFAEFFFFFFFFFEFFFFBBBFFFFFD?FFFFFFAFFFFFFDFBDFDFDFFFFDFEFFFFFFD.BD
@M03558:539:GW210131Amp:1:2105:18976:6958 2:N:0:TCGACGTC+TTGCTTGC
CCCTTCGGTATAATGTCCCTTGGCCCAATTGTTGCCGGCGCCAGATTGACCGAACACAAAATTATCCGGCCGGAACAGCTGTCCAAACGGTCCCGCTCGGACCGAATCCATAGTGCCAGGTTCCAAATCGACCGGCACGGCACGTGGGACGTATTTTCCTCCGGTAGCCTCGTTGTAGTACACGTTGATCCGCTCCAGCTGCAAATCGCTGTCTCCGCAATACGCCCCGGTGGCATCGATTCCGTGCTCG
+
BCCBCFCBAABFGGGGGGGGGGHHHHGHHHHHHCHHGGGGGGGGFGHBGHHGGGGGHGGFGHHFHHHGGGFGGGGGHHGGHHHHHDGHGGGGGHGGGGGGGGGGGGGGHHHFHHFHHHHHHHHHHHGGHCADG-AD-DDGGAGDGGGGFFGGGGFGGGGGGGFFAFFFFFFFFFFFFFFFFFFFFFFFFFFFFFAFFFFFFFBFFFFFFF?.BFFFFFFFFFF?FFFFA@=BDFFFF.;EFFFFFEDEB?
@M03558:539:GW210131Amp:1:2105:22758:6985 2:N:0:TCGACGTC+TTGCTTGC
CCCTTCGGTATAATGTCCCTTGGCCCAATTGTTGCCGGCGCCAGATTGACCGAACACAAAATTATCCGGCCGGAACAGCTGTCCAAACGGTCCCGCTCGGACCGAATCCATAGTGCCAGGTTCCAAATCGACCAGCACGGCACGTGGGACGTATTTTCCTCCGGTAGCCTCGTTGTAGTACACGTTGATCCGCTCCAGCTGCAAATCGCTGTCTCCGCAATACGCCCCGGTGGCATCGATTCCGTGCTCG
+
BBBBBFBBAAAFGGGGGGGGGGHHHHGHHHGHHCHHCFCEFG1EEHHGGHHGCEGCGEEFCGHHHHHA?CGGGGEGHHHHGGGHHHGHGGFGFHGGGGGGGGGGGGGGHHHFCD=DGHHFHHBGDDBDGDGGF@GGGGGCF@DDHAEFEFACEFFFBFFGGGGGBF.C9BB?;ABEE/99/;;DAFE.//B.EFFFFFFF/BB/BFB.AADD//BFDF-@DBF?D-@;@A@=?.BBFD/ABBF/FA.9/.
@M03558:539:GW210131Amp:1:2105:8053:6987 2:N:0:TCGACGTC+TTGCTTGC
CCCTTCGGTATAATTTCCCTTGGCCCAATTGTTGCCGGCGCCAGATTGACCGAACACAAAATTATCCGGCCGGAACCGCTGTCCAAACGGTCCCGCTCGGACCGAATCCATAGTGCCAGGTTCCAAATCGACCAGCACGGCACGTGGGACGTATTTTCCTCCGGTAGCCTCGTTGTAGTACACGTTGATCCGCTCCAGCTGCAAATCGCTGTCTCCGCAATCCGCCCCGGTGGCATCGATTCCGTGCTCG
+
11>A11AA>>>DFA3BFBAG1FFFHCCEA1BAG0GFG0E/AE/A0BA1111EEEGGHE/0>F11BB1/>EEE@G/>//>E?EHHF11FEC///<B@/B/B<@CC@-FCC111<F1<GBC./<D/DDGDG.<CC-GHHFGCGGG..;9-.A@.9;C;FFFFGFB@9--/99FBEEFFFB//;;B?AF-;//;-;A@BB/;/9/9F9//BFFFBFFBFBF@--/;--A@-9-99-9BFB-9AB9/FFFB-B9
@M03558:539:GW210131Amp:1:2105:24160:7002 2:N:0:TCGACGTC+TTGCTTGC
CCCTTCGGTATAATGTCCCTTGGCCCAATTGTTGCCGGCGCCAGATTGACCGAACACAAAATTATCCGGCCGGAACAGCTGTCCAAACGGTCCCGCTCGGACCGAATCCATAGTGCCAGGTTCCAAATCGACCAGCACGGCACGTGGGACGTATTTTCCTCCGGTAGCCTCGTTGTAGTACACGTTGATCCGCTCCAGCTGCAAATCGCTGTCTCCGCAATACGCCCCGGTGGCATCGGTTCCGTGCTCG
+
BBB@AF@AAABFGGFGGGGGGGGHHHGHHHHHHHHHGGGGGGGGHHHHHHHGGGGGHHGHHHHHHHGGEGEGGGGGHGHHHHHHHDGHGGGGGHGGGGGGG?GFGGGGHHHHHDHGHHGHHFHHHHHHHGHGGGHHHHGGGGGGHHGD?FGFEGGGGFBGGGGGGGGGGFFFFFFFEFFFFFBDAFFFBBFFEFFFFFFFFFBFBFFFEFFFFFFF.DC=DFFFFFFFFAFF?FFFFDDFF.BFFFFFF?
@M03558:539:GW210131Amp:1:2105:20903:7033 2:N:0:TCGACGTC+TTGCTTGC
CCCTTCGGTATAATGTCCCTTGGCCCAATTGTTGCCGGCGCCAGATTGACCGAACACAAAATTATCTGGCCGGAACAGCTGTCCAAACGGTCCCGCTCGGACCGAATCCATAGTGCCAGGTTCCAAATCGACCAGCACGGCACGTGGGACGTATTTTCCTCCGGTAGCCTCGTTGTAGTACACGTTGATCCGCTCCAGCTGCAAATCGCTGTCTCCGCAATACGCCCCGGTGGCATCGATTCCGTGCTCG
+
A?ABBFBBABBFGGGGGGGGGGFHHHGHHHHHHFHGFGGGGGGFFHHEFHHGGGGGHHGHHFHHHHHFEGHGGGGGHFGGHHHHGHGHGGFGGHGGFGGCDG@DDGGGHHHHHDHGHHHHGFHHGHHFHFFDDFEGHH?CFGGGGCECAGG?EGGGGGGGGGGF9BDBFGGDCEGEFF/B;FFFFFE9FF/99ACFBBFFFFF9BFF9EFF.F/BBDFFAD/B.?AF-;-99..BBFD/ABBFFFFB9BD
@M03558:539:GW210131Amp:1:2105:19137:7060 2:N:0:TCGACGTC+TTGCTTGC
CCCTTCGGTATAATGTCCCTTGGCCCAATTGTTGCCGGCCCCAGATTGACCGAACACAAAATTATCCGGCCGGAACAGCTGTCCAAACGGTCCCGCTCGGACCGAATCCATAGTGCCAGGTTCCAAATCGACCAGCACGGCACGTGGGACGTATTTTCCTCCGGTAGCCTCGTTGTAGTACACGTTGTTCCGCTCCAGCTGCAAATCGCTGTCTCCGCAATACGCCCCGGTGGCATCGATTCCGTGCTCG
+
AAAAABA1>AA33BGGG3AFG11BA0E0FF133B1AE00////BF1F1B1G/EA/ABEF00BG1@@1>>?>@/>>/00B>BBFF211?//<EEFE/////?BCCGGAC1G1FB<?1?1<FGFFHFHG11<<A<-<C/.<@?@@EH.CC.:?EEFFFFFGGB9A?-ABE0BFAE./-:/;/FF9B9?9--;/;---;9B/9/;/;FFFA-9--99FF-A@@9//99@----;@BFFFFFBABFFF/;AEF-
@M03558:539:GW210131Amp:1:2105:24244:7090 2:N:0:TCGACGTC+TTGCTTGC
CCCTTCGGTATAATGTCCCTTGGCCCAATTGTTGCCGGCGCCAGATTGACCGAACACAAAATTATCCGGCCGGAACAGCTGTCCAAACGGTCCCGCTCGGACCGAATCCATAGTGCCAGGTTCCAAATCGACCAGCACGGCACGTGGGACGTATTTTCCTCCGGTAGCCTCGTTGTAGTACACGTTGATCCGCTCCAGCTGCAAATCGCTGTCTCCGCAATACGCCCCGGTGGCATCGATTCCGTGCTCG
+
CBCCCFCBC@BFGGGGGGGGGGHHHHGGHHHHHHHHGEFCGGGGHHHFHHHGFGGGHHGHHHHHHHHGGGGGGGGGHHHHHHHHHHHHGGGGGHGGGGGGGGGGGGGGHGGFFGGHHHHHGFHHHHHHHGHGGGHHGHGGGCCAHHGGFFGFGGGGGGGGGGGGGGGGGFFFFFFFFFFFFFFFFFFFFFFFFFFFEFFFFFFFFFFFFFFFFFFFFFF=?FFFFAFF;;CFFFFFF./AFFFFFF..9A
@M03558:539:GW210131Amp:1:2105:9665:7092 2:N:0:TCGACGTC+TTGCTTGC
CCCTTCGGTATAATGTCCCTTGGCCCAATTGTTGCCGGCGCCAGATTGACCGAACACAAAATTATCCGGCCGGAACAGCTGTCCAAACGGTCCCGCTCGGACCGAATCCATAGTGCCAGGTTCCAAATCGACCAGCACGGCACGTGGGACGTATTTTCCTCCGGTAGCCTCGTTGTAGTACACGTTGATCCGCTCCAGCTGCAAATCGCTGTCTCCGCAATACGCCCCGGTGGCATCGATTCCGTGCTCG
+
BBBBBFBBBBBDGGFGGGGFGGHHHHGGHHHHGGHHGFGGGGGCHHHHHHHGGGGGHHGFFHHHHHHGGGGGGGGGFHHHHHHHHHHHGGGGGHGGGGGGGGGGGGGGHHHHHHHHHHHHGHHHHFHHHGHGGGHHHHCGGGGGGHGG?FDCEGGGGGGGGGFGGGGGGFFFFFFFEFFFFBFDFFFFFFFFFFFFFFFFFFBF/FFDFFFFFFFFFFADFFFADCFFBFFFDFFFF.9AB9BFF.DFF.
@M03558:539:GW210131Amp:1:2105:8350:7104 2:N:0:TCGACGTC+TTGCTTGC
CCCTTCGGTATAATGTCCCTTGGCCCAATTGCTGCCGGCGCCAGATTGACCGAACACAAAATTATCCGGCCGGAACAGCTGTCCAAACGGTCCCGCTCGGACCGAATCCATAGTGCCAGGTTCCAAATCGACCAGCACGGCACGTGGGACGTATTTTCCTCCGGTAGCCTCGTTGTAGTACACGTTGATCCGCTCCAGCTGCAAATCGCTGTCTCCGCAATACGCCCCGGTGGCATCGATTCCGTGCTCG
+
AABBBFBBAAAFFFGGGGGFGGHHHHGGHHHGHHHHGGGGGGGFHHHHHHHGGGGGHHGGFHHFHGHGGGGGGFEEGHHFHHFHHDGGGGEFGHGGFGGGGGGGGGGGHHHHHGGFHFHH1DGHHHFFHDFGG-CGHHGGGGCDGHFGEGA9.CFFBFGGGGGG;?ABCFFFEFBAFFFFFFFFFFFFFFFFE?FFFFFFEFFFFFFFFFFFFFFFFFFAF/BFFCFFFFBDBFFFFFBEFFFFFFFFF?
@M03558:539:GW210131Amp:1:2105:18660:7107 2:N:0:TCGACGTC+TTGCTTGC
CCCTTCGGTATAATGTCCCTTGGCCCAATCGTTGCCGGCGCCAGATTGACCGAACACAAAATTATCCGGCCGGAACAGCTGTCCAAACGGTCCCGCTCGGACCGAATCCATAGTGCCAGGTTCCAAATCGACCAGCACGGCACGTGGGACGTATTTTCCTCCGGTAGCCTCGTTGTAGTACACGTTGATCCGCTCCAGCTGCAAATCGCTGTCTCCGCAATACGCCCCGGTGGCATCGATTCCGTGCTCG
+
BBBBBFBBAABFFGGGGFGGFGHHGHGFHGGHHFEHGGGGGGDEHFHDFHHGGGGGHGEFHHHGHHHGFGGGGGFGHHHHHHHHHFGGGGGGGHFG?DGGGGGGCGGGHFGHHHGHHFHHHHHHH0DGFAGGGGHGHHGFGGGDFGGGEFG;CFFFGGGGGGGG9DDFFFFFFFFFFFFBBFFFF?.AFFFFFFAFFBFBFFFB/FFFE.9ABFFFFF;;D9F;D>BFB--9DFBFF.:AFFFFF?..;D
@M03558:539:GW210131Amp:1:2105:26622:7196 2:N:0:TCGACGTC+TTGCTTGC
CCCTTCGGTATAATGTCCCTTGGCCCAATTGTTGCCGGCGCCAGATTGACCGAACACAAAATTATCCGGCCGGAACAGCTGTCCAAACGGTCCCGCTCGGACCGAATCCATAGTGCCAGGTTCCAAATCGACCAGCACGGCACGTGGGACGTATTTTCCTCCGGTAGCCTCGTTGTAGTACACGTTGATCCGCTCCAGCTGCAAATCGCTGTCTCCGCAATACGCCCCGGTGGCATCGATTCCGTGCTCG
+
ABBBBFBBBBBFGG5FGGGGGGHHGHGGHHGHHHHHGGGGGGGCCGFHHHHGEEGGEEFFFGGHHHHDGGGGG@EFFGFH?FGHB?3GGGE?@HCG/BCDGGGGGGGGHHGHHGHHHGHF1>GGDFDDHFEFG?FHHHGGGGGGCGEG..?DEFFFGEBGGGGG-;EBFFFFEEEFFFBFFFFDAAFAFFFFFFFFFFFFFFFFFBBDFFFDFFFFFFFDF/9AF;--;B-;.;.BFF/ABFFFF?DFFF
@M03558:539:GW210131Amp:1:2105:25951:7263 2:N:0:TCGACGTC+TTGCTTGC
CCCTTCGGTATAATGTCCCTTGGCCCAATTGTTGCCGGCGCCAGATTGACCGAACACAAAATTATCCGGCCGGAACAGCTGTCCAAACGGTCCCGCTCGGACCGAATCCATAGTGCCAGGTTCCAAATCGACCAGCACGGCACGTGGGACGTATTTTCCTCCGGTAGCCTCGTTGTAGTACACGTTGATCCGCTCCAGCTGCACATCGCTGTCTCCGCAATACGCCCCGGTGGCATCGATTCCGTGCTCG
+
BBBA@FBBBAAFBGFGFFGGGCGFGHGHHGHHHFHHGCFFGGGC1GHHHFHFEEFEHHGF1GH3FHHE/EEGGEGFGHFHHHHHF3BFEGGGGHCGGGGCFCGGGGEGHHHHHFHGGFHHHGHFHFHHHCHGFFHHHHGGGGGGCGFG9ACDFFFGFGFGGGGCBAGFGFFFFFFA//9/FFFDFFFFFFFFFFFFFFFFFFFFFFFFF..;FFBBADDAFFFEFAFFA;>;DF.9B.BEFFFF/9;AB.
@M03558:539:GW210131Amp:1:2105:6826:7264 2:N:0:TCGACGTC+TTGCTTGC
CCCTTCGGTATAATGTCCCTTGGCCCAATTGTTGCCGGCGCCAGATTGACCGAACACAAAATTATCCGGCCGGAACAGCTGTCCAAACGGTCCCGCTCGGACCGAATCCATAGTGCCAGGTTCCAAATCGACCAGCACGGCACGTGGGACGTATTTTCCTCCGGTAGCCTCGTTGTAGTACACGTTGATCCGCTCCAGCCGCAAATCGCTGTCTCCGCAATACGCCCCGGTGGCATCGATTCCGTGCTCG
+
BBBBBFBBBABFGGGGGGGGGGGHHHGGHGHHHHHHGGGGGGFFCHHDGGHGGGGGHHEHAGHHHHHGCFGGGCFGHHHHHHHHHHFHGGGGGHGGGGGGGGGGGGGGHHEHHDGHHGHHGHHHHHFHHGHGGGHHHHGGGGGGHHGFEFDEFGGGGGGGGGGGG?EGGFFFFFFFFFFFFEFFFFFFFFFFFFFFFBBEDDBCAFFFFFFFFFFFFFFFFFF?DDBCADCFBFFFFFFFFFFEFFFFFF
@M03558:539:GW210131Amp:1:2105:6896:7302 2:N:0:TCGACGTC+TTGCTTGC
CCCTTCGGTATAATGTCCCTTGGCCCAATTGTTGCCGGCGCCAGATTGACCGAACACAGAATTATCCGGCCGGAACAGCTGTCCAAACGGTCCCGCTCGGACCGAATCCATAGTGCCAGGTTCCAAATCGACCAGCACGGCACGTGGGACGTATTTTCCTCCGGTAGCCTCGTTGTAGTACCCGTTGATCCGCTCCAGCTGCAAATCGCTGTCTCCGCAATACGCCCCGGTGGCATCGATTCCGTGCTCG
+
AABAAFAAA>AFFFGAEGFFG4FGFCFDGHFHFHCFEEGGGGGG1GHHHBGC0E@>FGHFFFHFFGBAEEGGGE/E0BGGHHGGGGHGGGGGGEGGGG?BD@CCCDGDHHBBG<1FGHHH1>GCFFHHHGHCCGHHHHGCCCGGCGE-;A99.0CGEFFGGF?BA-:/BF.DEFFFFFFFF//ADFDEBFFFFABFFBBFFFBBF/B?F??DFFBFFFB?FEBA.@;@B?BB..;FFABAFF//FE.EBF
@M03558:539:GW210131Amp:1:2105:11122:7350 2:N:0:TCGACGTC+TTGCTTGC
CCCTTCGGTATAATGTCCCTTGGCCCAATTGTTGCCGGCGCCAGATTGACCGAACACAAAATTATCCGGCCGGAACAGCTGTCCAAACGGTCCCGCTCGGACCGAATCCATAGTGCCAGGTTCCAAATCGACCAGCACGGCACGTGGGACGTATTTTCCTCCGGTAGCCTCGTTGTAGTACACGTTGATCCGCTCCAGCTGCAAATCGCTGTCTCCGCAATACGCCCCGGTGGCATCGATTCCGTGCTCG
+
BCCCCFCCABBFGGGGGGGGGGGHHHGGHHHHHFHHGGGEGGGFFHHGHHHGGGGGHHEF1GHGHHHGGGGGGGGFHHHHHHHHH3GGGGGGGHGGGGGGGGGGGGGGHHHHHFGHHHHH>GHHHHFHHFFGGCHHHHGGGGGDCHGG.CFGGGGGGGGGGGGG?DGGGFFFFFEEFFFFFBFDFFFFFFFFFDBFBFFFFFFFFFFAFFDFFBFFFFFADFFEFCFFA-@FFFFFF./ABFFFFFFFFD
@M03558:539:GW210131Amp:1:2105:12078:7388 2:N:0:TCGACGTC+TTGCTTGC
CCCTTCGGTTAATGTCCCTTGGCCCAATTGTTGCCGGCGCCAGATTGACCGAACACAAAATTATCCGGCCGGAACAGCTGTCCAAACGGTCCCGCTCGGACCGAATCCATAGTGCCAGGTTCCAAATCGACCAGCACGGCACGTGGGACGTATTTTCCTCCGGTAGCCTCGTTGTAGTACACGTTGATCCGCTCCAGCTGCAAATCGCTGTCTCCGCAATACGCCCCGGTGGCATCGATTCCGTGCTCGT
+
CCDCCFCCCBAFGGGGGGGGGGHHHGHHHHHHGHHGCGFGGGGHGHGFHHFEFGGHHGHHHHHHHHGGGGGGGGGHHHHHFHHHHBGGGGGGHGGCGFGGGGGGGGGHHHHHFFHHHHHFHHHHHHHHGHGGGHHHHGGGGGGHHGGGGGGEGGGGGGGGGGGGGGGFFFFFFFFFFFFFFFFFFFEFFFFFFFFBBFFFFFBFFFFFFFFFFFFDFFFFFFFFFFFFCDF?FFFFFFFFFFBFEBAFAD
@M03558:539:GW210131Amp:1:2105:10107:7406 2:N:0:TCGACGTC+TTGCTTGC
CCCTTCGGTATAATGTCCCTTGGCCCAATTGTTGCCGGCGCCAGATTGACCGAACACAAAATTATCCGGCCGGAACAGCTGTCCAAACGGTCCCGCTCGGACCGAATCCATAGTGCCAGGTTCCAAATCGACCAGCACGGCACGTGGGACGTATTTTCCTCCGGTAGCCTCGTTGTAGTACACGTTGATCCGCTCCAGCTGCAAATCGCTGTCTCCGCAATACGCCCCGGTGGCATCGATTCCGTGCTCG
+
ABBBAFAAAAAFGGGGGGGDFGFGHHGHHHHHHHGHGGGGGFFAGHHHHHHG?EEGHEGFHHFHHHHCGGGGCEEFGHHGHHHHH3FGFGGGGGGF?FCGGCCGGGGGHFFFBDGHG1<G1<FG11FGHFFCG-.GHHC@C?@D:GFCFGFCEFFFBFGGGGGGDGDGGFFFFFFFFFBBFFFFFF?FFFF..9=DFFFFFFFFBFF.AF.DFFFF.9--DFFFFFFFF;@;DFBBF?/;9BFFF?.A/D
@M03558:539:GW210131Amp:1:2105:12804:7434 2:N:0:TCGACGTC+TTGCTTGC
CCCTTCGGTATAATGTCCCTTGGCCCAATTGTTGCCGGCGCCAGATTGACCGAACACAAAATTATCCGGCCGGAACAGCTGTCCAAACGGTCCCGCTCGGACCGAATCCATAGTGCCAGGTTCCAAATCGACCAGCACGGCACGTGGGACGTATTTTCCTCCGGTAGCCTCGTTGTAGTACACGTTGATCCGCTCCAGCTGCAAATCGCTGTCTCCGCAATACGCCCCGGTGGCATCGATTCCGTGCTCG
+
BCCCCFCBCCCFGGGGGGGGGGGHHHGHHHHGGAHHGGGCGGFFHHHGHHHGGGGGHHFGFHHHHHGGGGGFGEGGHHHHHHHHHGHHGGGGGHGGGFGC/BFGGGGGHHHGHGHHHGGF1FHHHGHHHFECC?GFHHGGGGGDHGGGEGGDEFGFFGGGGGGGDAFGFFFFFFFFFF0BFBFFFFF?FFFFFDFFFBFFEFBBFEFFFFFFFFFFFFCDDFFAF@BDBDFF?FBFFDBEFFFFFFDAFD
@M03558:539:GW210131Amp:1:2105:11832:7460 2:N:0:TCGACGTC+TTGCTTGC
CCCTTCGGTTGCCCCTTGGCCCAATTGTTGCCGGCGCCAGATTGACCGAACACAAAATTATCCGGCCGGAACAGCTGTCCAAACGGTCCCGCTCGGACCGAATCCATAGTGCCAGGTTCCAAATCGACCAGCACGGCACGTGGGACGTATTTTCCTCCGGTAGCCTCGTTGTAGTACACGTTGATCCGCTCCAGCTGCAAATCGCTGTCTCCGCAATACGCCCCGGTGGCATCGATTCCGTGCTCGTCGG
+
AAAAAF1AAA@1BGFGG01FGGGAGFGG20DG00A//EE?GFDFFHGEEEC?FEFF>G11BDGE>?EEECGGBCF111BGF<GHE/<ECHCG/B@CGGGGGGFGHGHGG>=FFFFF<FGBFB0DGEH?CGHHHHG?CAGC;.C@.AAAE0CFGGGBFF?A?AGEFBBBAEBA/BFFFFF?-A-9:BFFFB@FB9FBFFB/BBBAE?BFFF/F9999-9B--;---;;>BFF/B-BA/FFBB-9A9A9B@-
@M03558:539:GW210131Amp:1:2105:17297:7481 2:N:0:TCGACGTC+TTGCTTGC
CCCTTCGGTATAATGTCCCTTGGCCCAATTGTTGCCGGCGCCAGATTGACCGAACACAAAATTATCCGGCCGGAACAGCTGTCCAAACGGTCCCGCTCGGACCGAATCCATAGTGCCAGGTTCCAAATCGACCAGCACGGCACGTGGGACGTATTTTCCTCCGGTAGCCTCGTTGTAGTACACGTTGATCCGCTCCCGCTGCAACTCGCTGTCTCCGCAATACGCCCCGGTCGCATCGATTCCGTGCTCG
+
>AA>AFABAABFGGGFGGGFFCCGHFGHCHHGH2GECCGGGGG0AGHFHHHGGEEEFGGEFGFGHHG1EGGG?EEEF3G3FFHHGFGEGGGGGGGGCC?/BDCC/DFGGHFD1=FHHFHH1>GGH1G<G.C@A-.EGG-:@CDD:C.9AF-:CFFBFFBFBFD?-;CFF/BA9AFAFF/BBFFFFFFEBFF.9;BD.;B=?DBF///9@F..;9B:AD-BDFF.A-B??---9--.99/;BFFB/A..;.
@M03558:539:GW210131Amp:1:2105:4823:7481 2:N:0:TCGACGTC+TTGCTTGC
CCCTTCGGTATAATGTCCCTTGGCCCAATTGTTGCCGGCGCCAGATTGACCGAACACAAAATTATCCGGCCGGAACAGCTGTCCAAACGGTCCCGCTCGGACCGAATCCATAGTGCCAGGTTCCAAATCGACCAGCACGGCACGTGGGACGTATTTTCCTCCGGTAGCCTCGTCGTAGTACACGTTGATCCGCTCCAGCTGCAAATCGCTGTCTCCGCAATACGCCCCGGTGGCATCGATTCCGTGCTCG
+
AAB@AFBAAABFGGGGGGGGGGFHHHGHHHHHBGFDCEGGGGG0GHHHHHHGGGGGHHGHHHHGHHHG/EEGGGGFHHHHHHHHHDFHGGDGGHGGFGGGGGGGGGGDHHHHHHHHHHFHFHHHHGHHH?FFGGHHHGGGGGGGHHGC?FCFGGGGGGGGGGGGGGGGGFED9DFBFFFEFFFDFFEEFFFFEDFFFFFFFFF/FFFFFEDDFFFFDF;FF//AA@DADFFFBFFFFF;A;;BFF..9/A
@M03558:539:GW210131Amp:1:2105:21761:7541 2:N:0:TCGACGTC+TTGCTTGC
CCCTTCGGTATAATGTCCCTTGGCCCAATTGTTGCCGGCGCCAGATTGACCGAACACAAAGTTATCCGGCCGGAACAGCTGTCCAAACGGTCCCGCTCGGACCGAATCCATAGTGCCAGGTTCCAAATCGACCAGCACGGCACGTGGGACGTATTTTCCTCCGGTAGCCTCGTTGTAGTACACGTTGATCCGCTCCAGCTGCAAATCGCTGTCTCCGCAATACGCCCCGGTGGCATCGATTCCGTGCTGG
+
AAB@BF43>AAFGGGGGGGGBGHHHGEE4EDDDGHHGCE2EC10FFGBDBHEGGGGHEFF3GHFGGGGGG@@GGEGHHHBBFFHHEDGGGGEGHGC//<BAG/DCGGGHFBHGFDFHHHH1<DFF1FGH..@DG<CGFG?DCGFCEE@;.A9.CFF0CFFFBFB-;EFBFFFE?.EFF/B/BB?.;A?FF/..ABFFFFFFFF//999A..AFFFFFF?;.FB.ABB99-;-;9BF/./9////:..A//
@M03558:539:GW210131Amp:1:2105:14659:7555 2:N:0:TCGACGTC+TTGCTTGC
CCCTTCGGTATAATGTCCCTTGGCCCAATTGTTGCCGGCGCCAGATTGACCGAACACAAAATTATCCGGCCGGAACAGCTGTCCAAACGGTCCCGCTCGGACCGAATCCATAGTGCCAGGTTCCAAATCGACCAGCACGGCACGTGGGACGTATTTTCCTCCGGTAGCCTCGTTGTAGTACACGTTGATCCGCTCCAGCTGCAAATCGCTGTCTCCGCAATACGCCCCGGTGGCATCGATTCCGTGCTCG
+
BBBBBFBBB@BFFGGGGGGGGGHHHHGGHHHHHHHHGGGEGGFGCGHHHHHGEEGGHFGHHHHHHHHGGFGGGGGGHGHHHHHHH3FGEGGGGHFG?@CCGGGFGGGGHHHHHHGHHHHHGHGHH1GHHDGGGGHHFHGGGGGFAGGGEGG?AFGGGGGGGGBAA?DFGFFFFFFF/9/FFFFDF?AEFFFFFFFDFFFFFF/B/;BAEF?DFFFFBD9@D//9AFFD@-;@.ABBFF9EFFFFF.A.9A
@M03558:539:GW210131Amp:1:2105:15214:7555 2:N:0:TCGACGTC+TTGCTTGC
CCCTTCGGTATAATGTCCCTTGGCCCAATTGTTGCCGGCGCCAGATTGACCGAACACAAAATTATCCAGCCGGAACAGCTGTCCAAACGGTCCCGCTCGGACCGAATCCATAGTGCCAGGTTCCAAATCGACCAGCACGGCACGTGGGACGTATTTTCCTCCGGTAGCCTCGTTGTAGTACACGCTGATCCGCTCCAGCTGCAAATTGCTGTCTCCGCAATACGCCCCGGTGGCATCGATTCCGTGCTCG
+
BCCCCFCCCCCFBGGGGGGGGGHHHHGHHHGHHHHHGEFGGGGC1GHDFHHGGGGGHGGCGGHHHHHHEHGGGCGFHHHHHHHHHEGGGGGGGHGGGGGGGGGGGGGGHFHHGHHHHHGHHHHHHGHHHGHGGGHHHHDGGCGEHHGGHHGGGGGGGGGGGGGGGGDFGGGGGGGGBFFFFFFFFFFFFFFFFFFFFFFFFFFBBFFFFFFFFFFFFFFDDFFEFFFFFFFF?FFFFFFEFFFFFEFFFD
@M03558:539:GW210131Amp:1:2105:4437:7621 2:N:0:TCGACGTC+TTGCTTGC
CCCTTCGGTATAATGTCCCTTGGCCCAATTGTTGCCGGCGCCAGATTGACCGAACACAAAATTATCCGGCCGGAACAGCTGTCCAAACGGTCCCGCTCGGACCGAATCCATAGTGCCAGGTTCCAAATCGACCAGCACGGCACGTGGGACGTATTTTCCTCCGGTAGCCTCGTTGTAGTACACGTTGATCCGCTCCAGCTGCAAATCGCTGTCTCCGCAATACGCCCCGGTGGCATCGATTCCGTGCTCG
+
?ACBBFCCBBCFGGGGGGGGGGHHHHGHHHHHHHHHGGGGFGGGHHHHHHHGGGGGHHGHHHHHHHHGEGGGGGGGHHHHHHHHGHHHGGGGGHGGGGGGGGGGGGGGHHHHHGHHHHHHGHHHHHHHHGHGGGHHHHGGGFFDHHGGEFGGGGGGGGGGGGGGCGGGGFFFFFFFFFFFFFFFFFFFFFFFFBFFFFFFFFFFBFFFFFFFFFFFFFFFFFF.DFFF9CADDFFFF.BEFFFEFEB.BD
@M03558:539:GW210131Amp:1:2105:12835:7685 2:N:0:TCGACGTC+TTGCTTGC
CCCTTCGGTATAATGTCCCTTGGCCCAATTGTTGCCGGCGCCAGATTGACCGAACACAAAATTATCCGGCCGGAACAGCTGTCCAAACGGTCCCGCTCGGACCGAATCCATAGTGCCAGGTTCCAAATCGACCAGCACGGCACGTGGGACGTATTTTCCTCCGGTAGCCTCGTTGTAGTACACGTTGATCCGCTCCAGCTGCAAATCGCTGTCTCCGCAATACGCCCCGGTGGCATCGATTCCGTGCTCG
+
CCCCCFCCCCCFGGGGGGGGGGHHHHGHHHHHHHHHGGGGGGEG1GHHHHHGFGGGHHGCGHHFHHHGCEGGGFGGHHHHHHHHH3FFFGGGGHGGGGGGGGGGGGGGHHHHHHHHHHHHHHHHHHHHHGHGGCGHHHGGGGGAGHGGGGGGEGGFGGGGGFDGGGGGGFFFEFFFBFFFFBFDFFFFFFFFFFFFFFFFFFB0BBFFFFFFFFFFFFA-DBFEFFB@--@B.:FFF.;ABFBBFADFFA
@M03558:539:GW210131Amp:1:2105:7349:7693 2:N:0:TCGACGTC+TTGCTTGC
CCCTTCGGTATAATGTCCCTTGGCCCGATTGTTGCCGGCGCCAGATTGACCGAACACAAAATTATCCGGCCGGAACAGCTGTCCAAACGGTCCCGCTCGGACCGAATCCATAGTGCCAGGTTCCAAATCGACCAGCACGGCACGTGGGACGTATTTTCCTCCGGTAGCCTCGTTGTAGTACACGTTGATCCGCTCCAGCTGCAAATCGCTGTCTCCGCAATACGCCCCGGTGGCATCGATTCCGTTCTCG
+
1AA1AFA@AAA3FFGGGGGGGGGBCH0AAECGFHFHGGGGGGGCHEHFFBGA?EGGHHEHC1GHHHHGEGCEE/EE0GHHFHGHH1FAEFCFGGGGGGGGCGG@@CFGGHFHEFHFHHGE<DGG0FDHHFHGGGHHBGCCGC@?FEFGAF@GEBFGGGGGFGB@99AF//9AEFFFFFFBFFFFFA--/BFFEA@BFB/BBF//BFB--999FBBFF--;BFB9-;9@;---9-BFFAB99BBFF/9-/-
@M03558:539:GW210131Amp:1:2105:14567:7700 2:N:0:TCGACGTC+TTGCTTGC
CCCTTCGGTATAATGTCCCTTGGCCCAATTGTTGCCGGCGCCAGATTGACCGAACACAAAATTATCCGGCCGGAACAGCTGTCCAAACGGTCCCGCTCGGACCGAATCCATAGTGCCAGGTTCCAAATCGACCAGCACGGCACGTGGGACGTATTTTCCTCCGGTAGCCTCGTTGTAGTACACGTTGATCCGCTCCAGCTGCAAATCGCTGTCTCCGCAATACGCCCCGGTGGCATCGATTCCGTGCTCG
+
BCCBBFCCCCCFDGGGGGGGGGHHHHGHHHHHHEGHGGGEGGGGAGHFHHHGFGGGHGG1CGHHHHHDEGGGGGEFFHHFHHHHHD3GFGGGGGGGGGGGGGGGGGGGHGHFHHHHHFHHGHHHHBGHHDHGG@GHCHFCG@DCGHEGEFGGEGGGGGGGGGGGFGGGGFFFFFFF0FFFFFFFFFFFFFFFFFFFFEFFFFFFBFFDFFDFFBFFFFFFD0F.DCFFDDFFFFFFFF/AFFFFFED.FA
@M03558:539:GW210131Amp:1:2105:24220:7747 2:N:0:TCGACGTC+TTGCTTGC
CCCTTCGGTATAATGTCCCTTGGCCCAATTGTTGCCGGCGCCAGATTGACCGAACACAATATTATCCGGCCGGAACAGCTGTCCAAACGGTCCCGCTCGGACCGAATCCATAGTGCCAGGTTCCAAATCGACCGGCACGGCACGTGGGACGTATTTTCCTCCGGTAGCCTCGTTGTAGTACACGTTGATCCGCTCCAGCTGCAAATCGCTGTCTCCGCAATACGCCCCGGTGGCATCGATTCCGTGCTCG
+
BBCCCFCCBABFGGGGGGGGGGHHHHGGHHHGHHHHFEGGGGGGHHHHHHHGGGGGHHGHGHHHHHHGGGGGGFGGHHHHHHHHHHHHGGGGGHGGCGGGGGGGGGGGHHGHHDGHHHHHHHGHHHHHHGHGGGGGFGGGG?DGGGGGFGGDFGGFFGGFFGGFDFFFFFFFFFFFFFFFFFB9AFEEBFFFFFFFFFBFFF/;0;BAEADFF09;DDCBDFFFFFFDBC@FFEBBB.:AFFFFFFD.0A
@M03558:539:GW210131Amp:1:2105:5352:7795 2:N:0:TCGACGTC+TTGCTTGC
CCCTTCGGTATAATGTCCCTTGGCCCAATTGTTGCCGGCGCCAGATTGACCGAACACAAAATTATCCGGCCGGAACAGCTGTCCAAACGGTCCCGCTCGGACCGAATCCATAGTGCCAGGTTCCAAATCGACCAGCACGGCACGTGGGACGTATTTTCCTCCGGTAGCCTCGTTGTAGTACACGTTGATCCGCTCCAGCTGCAAATCGCTGTCTCCGCAATACGCCCCGGTGGCATCGATTCCGTGCTCG
+
ABC@AFCBBBCFGGGGGGGGGGHHHHGHHHHHHHHHGGGFGGGGHHHGHHHGGGGGHHGHHHHHHHHGGGGGGGGGHHGHHHHHHHHHGGGGGHGGGGGGGGGGGGGGHHHGHGFHHHGHHHHHHGHHHGFCCGHHHHGGCGGGFEEDEFGCEFFFGGGGFFGGGGGGGFFFFFFAFFBFFFFDFFEEEFFFF?DFFFEBFFFFBFFFFFDDFFEFDDFAFFF?.@BA-@99.FFFFDFEFFEFFED?99
@M03558:539:GW210131Amp:1:2105:26866:7818 2:N:0:TCGACGTC+TTGCTTGC
CCCTTCGGTATAATGTCCCTTGGCCCAATTGTTGCCGGCGCCAGATTGACCGAACACAAAATTATCCGGCCGGAACAGCTGTCCAAACGGTCCCGCTCGGACCGAATCCATAGTGCCAGGTTCCAAATCGACCAGCACGGCACGTGGGACGTATTTTCCTCCGGTAGCCTCGTTGTAGTACACGTTGATCCGCTCCAGCTGCAAATCGCTGTCTCCGCAATACGCCCCGGTGGCATCGATTCCGTGCTCG
+
A?AA@FBAB@AB6FGGFGGGFGCGHHGEFG4FGFHHCECGCG1EG3GHHHFGEAEGHHGHHFGGGFHG@E@EGCGGFHHHFHHGF3F?EGFGEHGGGGGCDCC@DGE?GHFHHGHHHGHHCFGHGHDDFGGGGCHHFHGGGGGDHHGG?FBGGGGFGGGGGGGGGGGGGFFFFFFFEFFFFFFFFFEFFFFFFA@DFFFFFFBF//B.EFFFFFFFFFB>DFFFF;>-B=--AFFFFFBAFFFFB9DAF?
@M03558:539:GW210131Amp:1:2105:25376:7822 2:N:0:TCGACGTC+TTGCTTGC
CCCTTCGGTATAATGTCCCTTGGCCCAATTGTTGCCGGCGCCAGATTGACCGAACACAAAATTATCCGGCCGGAACAGCTGTCCAAACGGTCCCGCTCGGACCGAATCCATAGTGCCAGGTTCCAAATCGACCAGCACGGCACGCGGGACGTATTTTCCTCCGGTAGCCTCGTTGTAGTACACGTTGATCCGCTCCAGCTGCAAATCGCTGTCTCCGCAATACGCCCCGGTGGCATCGATTCCGTGCTCG
+
BBBABFBBAAAFFGGGGCGGGGHHHHGHGHFADGHHGC22EEGFEHHGHFHGGGGGHEGEHHHHHHHGGGGGGGGGHHHHHHGHFGFFDEEGGHGGGGGCGGGGDGGGHHHHH>GGHHHHGHHHHHHHHDGGFGFGHHGGGGG?C?DB?DG../;BFFFFFFFFFFFFFBBDFFF.B//;FFB.;AAEFFFFFFFFEFFFFBFF:/F?F?ADFB/B9AC>AFFADFAFA-9@DFFFF./9BFBFFEFA/9
@M03558:539:GW210131Amp:1:2105:14364:7866 2:N:0:TCGACGTC+TTGCTTGC
CCCTTCGGTATAATGTCCCTTGGCCCAGTTGTTGCCGGCGCCAGATTGACCGAACACAAAATTATCCGGCCGGAACAGCTGTCCAAACGGTCCCGCTCGGACCGAATCCATAGTGCCAGGTTCCAAATCGACCAGCACGGCACGTGGGACGTATTTTCCTCCGGTAGCCCCGTTGTAGTACACGTTGATCCGCTCCAGCTGCAAATCGCTGTCTCCGCAATACGCCCCGGTGGCATCGATTCCGTGCTCG
+
CCCCCFCBBBBFGGGGGGGGGGHHHHGHHHGHHHHHGGGGFGGGFHHGHHHGGGGGHHAF1FHGHHH?EGGGGGGGHGHHHHHHH3?FEGGGGHGGGGGFCGGGGGGGHEHHHHHHHFHHHHHHGFHHHAHGGFHHHHFGGGGDHHGGGFFGGGGGGGGGGGGGGA?FFFFFDF?F/BFFFFFFFF?EFFFFFDFFFFFFBFBFFFFFFF?FF/FFFFF-D9FADDFFF=DC?FFFFD/AFF//FE??F.
@M03558:539:GW210131Amp:1:2105:17609:7866 2:N:0:TCGACGTC+TTGCTTGC
CCCTTCGGTATAATGTCCCTTGGCCCAATTGTTGCCGGCGCCAGATTGACCGAACACAAAATTATCCGGCCGGAACAGCTGTCCAAACGGTCCCGCTCGGACCGAATCCATAGTGCCAGGTTCCAAATCGACCAGCACGGCACGTGGGACGTATTTTCCTCCGGTAGCCTCGTTGTAGTACACGTTGATCCGCTCCAGCTGCAAATCGCTGTCTCCGCAATACGCCCCGGTGGCATCGATTCCGTGCTCG
+
CBCCCFCCCCCFGGGGGGGGGGGHHHGHHHHHHGHHGGGGGGGGFHHGHHHGGGGGHHGFHHHHHHHGCGGCGEEGFHHHHHHHFGFHGGGGGHGGGGGGGGGGGFGGHHHHGFGHHHHHGHHHHHHHHFHGG-GHFHGGGFGGHHGGGFGGGGGGGGGGGGGGG?EGGFFFFFFFFFFFFFFAFFEAFFF?EDCFFFFFFFBFFFFDFF.DFFFFFFCFFFFEFFFFFAB@DFFFFD/AFFBFFADFFF
@M03558:539:GW210131Amp:1:2105:17696:7878 2:N:0:TCGACGTC+TTGCTTGC
CCCTTCGGTATAATGTCCCTTGGCCCAATTGTTGCCGGCGCCAGATTGACCGAACACAATATTATCCGGCCGGCACAGCTGTCCAAACGGTCCCGCTCGGACCGAATCCATAGTGCCAGGTTCCAAATCTACCCGCACGGCACGTCGCACGTATTTTCCTCCGGTAACCTCGTTGTAGTACACGTTGATTCGCTCCCGCTGCAAATCGCTGTCGCCGCAATACCCCCCGGTGGCATCGTTTCCGTGATCG
+
11AAAFAAA1ADAFDEGGGBDG1C10EBCGGHF0FGECE//A//0BF1DFFAA/EE0/C1BBDBFGH//>E///>>00>B1FBFB1<?/EECC0C/CG//?//////?1?1<F11<D>FG<1FCHFFFH0000..-<A-::--::.-----./;90000CCBB@@--99//--9B-/;/B///-:-999/:---;--;@;@?////9-:F--/--9---;ABF//-;-;=>-;--99A-A9//-;9-//9
@M03558:539:GW210131Amp:1:2105:9870:7906 2:N:0:TCGACGTC+TTGCTTGC
CCCTTCGGTATAATGTCCCTTGGCCCAATTGTTGCCGGCGCCAGATTGGCCGAACACAAAATTATCCGGCCGGAACAGCTGTCCACACGGTCCCGCTCGGACCGAATCCATAGTGCCAGGTTCCAAATCGACCAGCACGGCACGTGGGACGTATTTTCCTCCGGTAGCCTCGTTGTAGTACACGTTGATCCGCTCCAGCTGCAAATCGCTGTCTCCGCAATACGCCCCGGTGGCATCGATTCCGTGCTCG
+
?ABBBFBBBBBF6F5GFGFFFFGHHHGHHFHGHFHHCFGAFEDCGHHHFEGGGGGGHHGA?FGBGFHD/@EE//EEFFHFGGHHG33?EEFGGHDCCGGCGCGC?DGGHB1GF<FFFGHF<FGHHF1GHDACC-<GHH-CCDGDCHE@.CGG.FGFFFGGGGDG@BBFFFFFFEFE9F/BF/BDFFFEF//9..=D/BBFBFBF/FF.:FDABBFF?DB;DBBEFB?B;BBB?..BB9;AFFFFF?9./.
@M03558:539:GW210131Amp:1:2105:12535:7956 2:N:0:TCGACGTC+TTGCTTGC
CCCTTCGGTATAATGTCCCTTGGCCCAATTGTTGCCGGCGCCAGATTGACCGAACACAAAATTATCCGGCCGGAACAGCTGTCCAAACGGTCCCGCTCGGACCGAATCCATAGTGCCAGGTTCCAAATCGACCAGCACGGCACGTGGGACGTATTTTCCTCCGGTAGCCTCGTTGTAGTACACGTTGATCCGCTCCAGCTGCAAATCGCTGTCTCCGCAATACGCCCCGGTGGCCTCGATTCCTTGCTCT
+
BBBBBFBAABBFGGGBGGGGGGHHHHGFGHHHHCDHGGGEGGD?1GGFGHGCFGGGHGE11FGFHHHGGFGGGCGFHHHHGHHHHHHHGGGGGHGGGGGG<CGGGGGGHHHEFFHGFFHHHHHHGFHHHGHGG-CHHHGGGFCD.GEA9FGDFFGGGGGGGGGAB?EGGFE.E.FEFFBFFBBDFFFABBFFF.DD/BFBFFF/BFFAEFFDFFFF?DA;?/B9DFFFC---D..:A..;//////9/B/
@M03558:539:GW210131Amp:1:2105:3829:7965 2:N:0:TCGACGTC+TTGCTTGC
CCCTTCGGTATAATGTCCCTTCGCCCAATTGTTGCCGGCGCCAGCTTGACCGAACACAAAATTATCCGGCCGGCACAGCTGTCCACACGGTCCCGCCCGCACCGAATCCCTAGAGCCAGGTTCCAAATCGCCCAGCACGGCACGTGGGCCGTATTTTCCTCCGGCAGCCTCGTTGTAGTACACGTTGATCCGCTCCAGCTGCAAATCGCTGTCTCCGCAATACGCCCCGGTTGCATCGATTCCGTGCTCG
+
>111>111>1AD33333B1AG10BEE0BB11ADBE1EEA//A/E/B1AG1FEE///0?F00BF@G2G///>E///>0><G1B11><1<E/</>F/</////<//<>A.11><F>11>GF./0<<0000D..<.:CCH.----;.;A?-.9A9.9C0009;0CC?-----BBB-AB:9/FFFFB---9-:BFAEB@FFFFFFF//;9BFF---:BBFFF@??FF-A=;-9---;FBFB9/99//BFEBFFF
@M03558:539:GW210131Amp:1:2105:15302:8027 2:N:0:TCGACGTC+TTGCTTGC
CCCTTCGGTATAATGTCCCTTGGCCCAATTGTTGCCGGCGCCAGATTGACCGAACACAAAATTATCCGGCCGGAACAGCTGTCCAAACGGTCCCGCTCGGACCGAATCCATAGTGCCAGGTTCCAAATCGACCAGCACGGCACGTGGGACGTATTTTCCTCCGGTAGCCTCGTTGTAGTACACGTTGATCCGCTCCAGCTGCAAATCGCTGTCTCCGCAATACGCCCCGGTGGCATCGATTCCGTGCTCG
+
ABCBCFCBAABFFGGGGGGGGGHHHHGGHHCGGHHHGGGGGGGCAHHFHFHGFCGGGHF1?FHFHHHG?EGGGC?EGHHHHHHHG3EGGGGGGHGGGGGGDCGGGGGGHHHHHDFGHHHHFHDGFDDFHGHGFCFHGHGCFCCACCEG.ADDEFGGGGGGGGFGBF.BF9FFEEFE/B/BF/BDFFAEFFFFFADFF/BFFFFF/BFDFFFDFFBFDF-@DBFEDAFF-@@@?FFFF;/:9:BB/.:EF?
@M03558:539:GW210131Amp:1:2105:11514:8029 2:N:0:TCGACGTC+TTGCTTGC
CCCTTCGGTATAATGTCCCTTGGCCCAATTGTTGCCGGCGCCAGATTGACCGAACACAAAATTATCCGGCCGGAACAGCTGTCCAAACGGTCCCGCTCGGACCGAATCCATAGTGCCAGGTTCCAAATCGACCAGCACGGCACGTGGGACGTATTTTCCTCCGGTAGCCTCGTTGTAGTACACGTTGATCCGCTCCAGCTGCAAATCGCTGTCTCCGCAATACGCCCCGGTGGCATCGATTCCGTGCTCG
+
BCCCCFCCBABFGGGGGGGGGGHHHGGDHHFHFFHHGGGECG?EGHHEEHHGGGGGHHGFGGHGHHHGGEECGFGGHHHHHHHHHFGGEGGGGHGGGGGGGGGGGGGGHHFGH1GHHHHHGHHHHHHHHFHGGGHHHHGGGCFGGHGGAFGFEFGGGGGGGGFFDFGFFFFFFFFFFFFFFFFDFFEFFFFFFFFFFFBFEFFFFFFFFFFFFFFFFFFFFFFEFFFFF>@F.9BFFDBEFBFFFEF.FD
@M03558:539:GW210131Amp:1:2105:20722:8039 2:N:0:TCGACGTC+TTGCTTGC
CCCTTCGGTATAATGTCCCTTGGCCCAATTGTTGCCGGCGCCAGATTGACCGAACACAAAATTATCCGGCCGGAACAGCTGTCCAAACGGTCCCGCTCGGACCGAATCCATAGTGCCAGGTTCCAAATCGACCAGCACGGCACGTGGGACGTATTTTCCTCCGGTAGCCTCGTTGTAGTACACGTTGATCCGCTCCAGCTGCAAATCGCTGTCTCCGCAATACGCCCCGGTGGCATCGATTCCGTGCTCG
+
BBBBBFBABABDGGGGGGGGGGHHHHGGHHHHHFHHEEGGGG?AGGHBDHHGCGGGHHECGGHGHHHCEEGGGEEEGCGBGHHHH3FGFGGGGHGGCGGDGGGGGGGGHFGHGGHHHFHH>DGHFBGHHDFGG-GHGHFGGGGGGHGA.A?EFGGGGGGGGGGGBFGGGFFFFFFFFFFFFFFFFFF?FFFEFFFFFFFFBFF/;FF?FF.9FFBFDDF;D/FADFFF;BB@?F.BF./AFFF/BAA9BD
@M03558:539:GW210131Amp:1:2105:25361:8046 2:N:0:TCGACGTC+TTGCTTGC
CCCTTCGGTATAATGTCCCTTGGCCCAATTGTTGCCGGCGCCAGATTGACCGAACACAAAATTATCCGGCCGGAACAGCTGTCCAAACGGTCCCGCTCGGACCGAATCCATAGTGCCAGGTTCCAAATCGACCAGCACGGCACGTGGGACGTATTTTCCTCCGGTAGCCTCGTTGTAGTACACGTTGATCCGCTCCAGCTGCAAATCGCTGTCTCCGCAATACGCCCCGGTGGCATCGATTCCGTGCTCG
+
AABBBFBAAAAFGGGFGFGGGGGHHHFDGHHFH2GHGCFGGGGGHFHBGFEFGGGGHHGFHHGFHHF1EGGECEEEHHHHHHHHHBHHGGGFGHGCCGGGGGGFFGGGHHHHHFGHHHHHGFHHHHHFGGHGGGFGFHGCFGGGHHGG.FF..0F9CBBFFGGGCGGGGFFFFFBAFFFFFEFFFFFFFFFFFFFFFF/FFFFFBFFFFFDFFFFB?DFAFFFE?DF@F@B-DFFFFDFEBFBBFEFEBD
@M03558:539:GW210131Amp:1:2105:7476:8051 2:N:0:TCGACGTC+TTGCTTGC
CCCTTCGGTATAATGTCCCTTGGCCCAATTGTTGCCGGCGCCAGATTGACCGAACACAAAATTATCCGGCCGGAACAGCTGTCCAAACGGTCCCGCTCGGACCGAATCCATAGTGCCAGGTTCCAAATCGACCAGCACGGCACGTGGGACGTATTTTCCTCCGGTAGCCTCGTTGTAGTACACGTTGATCCGCTCCAGCTGCAACTCGCTGTCTCCGCAATACGCCCCGGTGGCATCGATTCCGTGCTCG
+
BBBBAFBBAAAFGGGGGGGGGCCHHHGHHHHGGGFFGGGCFGAE1BGHBGHGGGGGHHGHEGHBHHHG@EGGGECGHHHHHHHHFGGH?GEGGHGGCGCGGGGGGGGGHHFHHGFHHFFHFGGHFDDGHAGGG-CGHFCCGDCDFEGGGGG.C;9BGGGGGG??B-.9BFF?9A.A/;/9FFFFFFFEBBFFF?DD/9F9/9/://:.;A.9FFFFAF->DBF.AB;-9--;A9.;F?FEFFFFF?DAF.
@M03558:539:GW210131Amp:1:2105:11706:8074 2:N:0:TCGACGTC+TTGCTTGC
CCCTTCGGTATAATGTCCCTTGGCCCAATTGTTGCCGGCGCCAGATTGACCGAACACAAAATTATCCGGCCGGAACAGCTGTCCAAACGGTCCCGCTCGGACCGAATCCATAGTGCCAGGTTCCAAATCGACCAGCACGGCACGTGGGACGTATTTTCCTCCGGTAGCCTCGTTGTAGTACACGTTGATCCGCTCCAGCTGCAAATCGCTGTCTCCGCAATACGCCCCGGTGGCATCGATTCCGTGCTCG
+
BBBBBFBAAAAFGGGGGGGGGGGHHHGCGFHHHGFHC2A2EGEEFHHHHHHFGGGGGHGFFHHGHHHDEEGGGECEBHGHHHHHHDGEEGEGGGGGGGGGGCGGGGGGHHHDFGHHHHHGHHHGHHFFHDHGG-CGHHGGG?C?CGGGEFGDFGGGBFGGGFFGGGGGFFFDEEFEFFFFF/9DFF.EFFFF?ABFFFFBBB9/B/FAEF.AFFFFFFA>DBF..9-;>-;-DFFFF.BEFFFEFAFFFF
@M03558:539:GW210131Amp:1:2105:15772:8118 2:N:0:TCGACGTC+TTGCTTGC
CCCTTCGGTATAATGTCCCTTGGCCCAATTGTTGCCGGCGCCAGATTGACCGAACACAAAATTATCCGGCCGGAACAGCTGTCCAAACGGTCCCGCTCGGACCGAATCCATAGTGCCAGGTTCCAAATCGACCAGCACGGCACGTGGGACGTATTTTCCTCCGGTAGCCTCGTTGTAGTACACGTTGATCCGCTCCAGCTGCAAATCGCTGTCTCCGCAATACGCCCCGGTGGCATCGATTCCGTGCTCG
+
?ABBBFB@>A>FGGGGGGGGFGCHHHFGBGCGGFHH?GEEGGCAFFHHFGHECEGGFHG1GHHGHGHEEGGGGCEEG3GHHHHHHFFFEGGGGHGGFGGCFGGGFGGGHHHHBG1GGHFGGHHHF1<DF<CDC@FFHE-@C?CD::A?AFB9AFGGGGGGGGGAAC.FGFFFEFFFFFBFFFFF.;EEF/FAFFFBFFFFFEBF/FEFFF.DFFFFDFAFFFB.9@-@---=D.F/BA/;FBFFF?9EBD
@M03558:539:GW210131Amp:1:2105:13955:8130 2:N:0:TCGACGTC+TTGCTTGC
CCCTTCGGTATAATGTCCCTTGGCCCAATTGTTGCCGGCGCCAGATTGACCGAACACAAAATTATCCGGCCGGAACAGCTGTCCAAACGGTCCCGCTCGGACCGAATCCATAGTGCCAGGTTCCAAATCGACCAGCACGGCACGTGGGACGTATTTTCCTCCGGTAGCCTCGTTGTAGTACACGTTGATCCGCTCCAGCTGCAAATCGCTGTCTCCGCAATACGCCCCGGTGGCATCGATTCCGTGCTCG
+
AAAAAF@A>AADGGFEFGGGFFCBFGEGFFHFFF5FGGG??E?EHBGHHGBEGCGGHH111BFDFGHECCEGEEGEHHHBGHHHB33?<EE?EHGCCCCCD@C@CGGGHGFHHGFGHFGFGHHHGGFHHGFGG@GHFHGGGGGGHHG?EG?E?FGGFGGGGGGGBG?BFFFDFFFEFFFFFFFFFFEFFFFFFFBFFBFF/BF/BFFBEF?DFFFFFF<BDFF.ABBBB?9-.AFFFF/AFFFFF?DE9.
@M03558:539:GW210131Amp:1:2105:8042:8186 2:N:0:TCGACGTC+TTGCTTGC
CCCTTCGGTATAATGTCCCTTGGCCCAATTGTTGCCGGCGCCAGATTGACCGAACACAAAATTATCCGGCCGGAACAGCTGTCCAAACGGTCCCGCTCGGACCGAATCCATAGTGCCAGGTTCCAAATCGACCAGCACGGCACGTGGGACGTATTTTCCTCCGGTAGCCTCGTTGTAGTACACGTTGATCCGCTCCAGCTGCAAATCGCTGTCTCCGCACTACGCCCCGGTGGCATCGATTCCGTGCTTG
+
CCCCCFCCBBBFGGGGGGGGGGHHHHGHHHHHHHHHGGG?EGGGAFHHFHHGGGGGHAFFFHHHHHHGGGGGGFEEEHGHHHHHHHEHGGGGGHGG?DGGGGGGGGGGHFHHFHHHHHHGFFHHHHGGGGGCGCHGHHGGG?GGGHG?9FCFGGGGGGGFFGGG@A?FGFFFFFFFFFFFFFFDFE.;BFFFF?DFF0FF0FF00:F:AADDFFFF?D;-;0;ADF9@-@:-AF/;;9/;BFFFF.A.09
@M03558:539:GW210131Amp:1:2105:19882:8234 2:N:0:TCGACGTC+TTGCTTGC
CCCTTCGGTATAATGTCCCTTGGCCCAATTGTTGCCGGCGCCAGATTGACCGAACACAAAATTATCCGGCCGGAACAGCTGTCCAAACGGTCCCGCTCGGACCGAATCCATAGTGCCAGGTTCCAAATCGACCAGCACGGCACGTGGGACGTATTTTCCTCCGGTAGCCTCGTTGTAGTACACGTTGATCCGCTCCAGCTGCAAATCGCTGTCTCTGCAATACGCCCCGGTGGCATCGATTCCGTGCTCG
+
BCCCCFCAABBFGGGGGGGGGGGHHGGGHHHHHHHHGGGGGGGGHHHGFGH??EFGHHGHHHHHHHHGGGGGGGGGHHHHHHHHHBGHGGGGGHGGCFGGGGGGGGGGHHHGHGHHHHHGFFHHHDGHHDFGGFHHHHGGGCGDHEEDEFGGGGGGGGGGGGGGGGGGGFFFFFFFFFFFFFFFFFEFFFFFFDFFFEFFFE:FBFFDF?D?FFFFBF0FFBFEF@FF---@DFFFFABAFFFFF...:.
@M03558:539:GW210131Amp:1:2105:9939:8243 2:N:0:TCGACGTC+TTGCTTGC
CCCTTCGGTATAATGTCCCTTGGCCCAATTGTTGCCGGCGCCAGATTGACCGAACACAAAATTATCCGGCCGGAACAGCTGTCCAAACGGTCCCGCTCGGACCGAATCCATAGTGCCAGGTTCCAAATCGACCAGCACGGCACGTGGGACGTATTTTCCTCCGGTAGCCTCGTTGTAGTACACGTTGATCCGCTCCAGCTGCAAATCGCTGTCTCCGCAATACGCCCCGGTGGCATCGATTCCGTGCTCG
+
CCCCCFCBBBCFFGGGGGGGGGHHHHGGHHHHHHHHGGGGGGGGHHHHHHHGGGGGHHGHHHHHHHHGGGGGGGGGHHHHHHHHHHHHGGGGGHGGGGGGGGGGGGGGHHHHGGHHHHHH<GHHHHHHHGGGGGHHHHGGGFGGHHGGGGGDEGGGGGGGGGGGGADFGFFFFFFFFFFFFFBDFFEEFFFFFFFFFEFFFFBFFFFFFFFFFEFFFFA-DFFAFFFFAFCF?FFFFD9AFFFFFFFAF?
@M03558:539:GW210131Amp:1:2105:4378:8297 2:N:0:TCGACGTC+TTGCTTGC
CCCTTCGGTATAATGTCCCTTGGCCCAATTGTTGCCGGCGCCAGATTGACCGAACACAAAATTATCCGGCCGGAACAGCTGTCCAAACGGTCCCGCTCGGACCGAATCCATAGTGCCAGGTTCCAAATCGACCAGCACGGCACGTGGGACGTATTTTCCTCCGGTAGCCTCGTTGTAGTACACGTTGATCCGCTCCAGCTGCAAATCGCTGTCTCCGCAATACGCCCCGGTGGCATCGATTCCGTGCTCG
+
>AA1>CAAA@ADGGGFG311A11BGCAFGHHHFFGFAAE?E/A/BGGFGGHCGGGGC/FFHBEDFHFEEEEGGEGEC>FFGHHC2BGH/EFCGHC@CG@CGGGCGCECFHHF<1>D1GFCHFB<G1DDDCF-@CG./::-;:AC:.:-:99.9C/BBBBBCB?-A@A/0:FAEE-9/BFBBBFB99E?FFBFFB@FE/;/99/9/BFBFFFFEBBFFF@@AFFE-@@?;@9--ABBBA/AFFFFFEBABB
@M03558:539:GW210131Amp:1:2105:22642:8302 2:N:0:TCGACGTC+TTGCTTGC
CCCTTCGGTATAATGTCCCTTGGCCCAATTGTTGCCGGCGCCAGATTGACCGAACACAAAATTATCCGGCCGGAACAGCTGTCCAAACGGTCCCGCTCGGACCGAATCCATAGTGCCAGGTTCCAAATCGACCAGCACGGCACGTGGGACGTATTTTCCTCCGGTAGCCTCGTTGTAGTACACGTTGATCCGCTCCAGCTGCAAATCGCTGTCTCCGCAATACGCCCCGGTGGCATCGATTCCGTGCTCG
+
BCBBCFCCCCCFGGGGGGGGGGHHHHGHHHHHHGHHGGGGGGGGCHHFHHFGGGGGGHGHFHHHHHHGGGGGGGFFHHHHHHHHHHFGGFGGGHGGGGGFGGGGGGGGHHHHGDGHHHGHFGHHHGBHHGGGGGHHFHGCGCGAHHGGGGGDGGGGGGGGGGGGCGGGGFFFFFFFFFFFFFFFFAE.FBFFFBCF:FFFEFFBFBFDFFFFFBFFFFFFFFFADADC-=D;FFFBF./;BBF/BE?EB:
@M03558:539:GW210131Amp:1:2105:10634:8311 2:N:0:TCGACGTC+TTGCTTGC
CCCTTCGGTATAATGTCCCTTGGCCCAATTGTTGCCGGCGCCAGATTGACCGAACACAAAATTATCCGGCCGGAACAGCTGTCCAAACGGTCCCGCTCGGACCGAATCCATAGTGCCAGGTTCCAAATCGACCAGCACGGCACGTGGGACGTATTTTCCTCCGGTAGCCTCGTTGTAGTACACGTTGATCCGCTCCAGCTGCAAATCGCTGTCTCCGCAATACGCCCCGGTGGCATCGATTCCGTGCTCG
+
BCCCCFCCCBBFFGGGGGGGGGGHHHGHHHHHHHHHGGGGGGGFFHHHGHHGGGGGHHFGFGHHHHHGFGGGGGGGHGHHHHHHHFFGGGGGGHGGGGGGGGGGGGGGHHHHHHHHHHGHFGHHHHGHHGHGGFHHHHFGGCGDGHGG.CBGGFFGGGGGGGFGBGGFGFFFFFEFFFFFFFFAFFFEFFFFFAAFFFFFBFFFFFF?EADDFFFFAD@DFEFEFAFD-=--;AFFF./;FFFBF9D./.
@M03558:539:GW210131Amp:1:2105:25113:8321 2:N:0:TCGACGTC+TTGCTTGC
CCCTTCGGTATAATGTCCCTTGGCCCAATTGTTGCCGGCGCCAGATTGACCGAACACAAAATTATCCGGCCGGAACAGCTGTCCAAACGGTCCCGCTCGGACCGAACCCATAGTGCCAGGTTCCAAATCGACCAGCACGGCACGTGGGACGTATTTTCCTCCGGTAGCCTCGTTGTAGCACACGTTGATCCGCTCCAGCTGCAAATCGCTGTCTCCGCAATACGCCCCGGTGGCATCGATTCCGTGCTCG
+
BABBBFBBABABFGGDGGGGGFHHGHGHHFHHGABGEAEFGEGGGHHFHEBECF?FHHEHHHFHHHFF/EFGGFGGHHFHHGHHHFFHFGGGGFGGCGCGGGGFDGG-CFGHFFFFHHHHHGHHHHB<0ECGGGFHFF@@FGFDGF9-..;;AFFFBF0C0C.-99.//FFDFFEFFB/:;;AFFFFEF/BAA?DF//99FFF///BAFFFFFFEF?DAFFFFE.@BDFCFFFF.BFA/E/F/9/.../9
@M03558:539:GW210131Amp:1:2105:9481:8360 2:N:0:TCGACGTC+TTGCTTGC
CCCTTCGGTATAATGTCCCTTGGCCCAATTGTTGCCGGCGCCAGATTGACCGAACACAAAATTATCCGGCCGGAACAGCTGTCCAAACGGTCCCGCTCGGACCGAATCCATAGTGCCAGGTTCCAAATCGACCAGCACGGCACGTGGGACGTATTTTCCTCCGGTAGCCTCGTTGTAGTACACGTTGATCCGCCCCAGCTGCAAATCGCTGTCTCCGCAATACGCCCCGGTGGCATCGATTCCGTGCTCG
+
BBBBBFBBBAAFFGBFGGGGGFBGHHGHHHHHHHHHGFGEGGDEGGHHHHHGGGGGHHFG1FHGHHHCEEFGGFGGBFGHHHHHHHGHGGGGGHGGGGGFFGGGGGGGHHHHHDGGHHHHGHHHHGGHHGHGG-GHHHGGGGGGHHGGEFGEEGGGGGGGFFD?;;E/FFFBFFFFFFFFFFBFFFFEB/F..ADFFFFFBBFB/;FDEFFFFBFFFFABDBFFFADF-=B>.FBFFF/;BFFFFF.AFF
@M03558:539:GW210131Amp:1:2105:15191:8365 2:N:0:TCGACGTC+TTGCTTGC
CCCTTCGGTATAATGTCCCTTGGCCCAATTGTTGCCGGCGCCAGATTGACTGAACACAAAATTATCCGGCCGGAACAGCTGTCCAAACGGTCCCGCTCGGACCGAATCCATAGTGCCAGGTTCCAAATCGACCAGCACGGCACGTGGGACGTATTTTCCTCCGGTAGCCTCGTTGTAGTACACGTTGATCCGCTCCAGCTGCAAATCGCTGTCTCCGCAATACGCCCCGGTGGCATCGATTCCGTGCTCG
+
BBBBBF?ABAAFDGGGGGGGGGGGHHGHHHFHHFGHGCFGFGDG1GGGGGHHGHHHHHGFFHHGHHFE0EEGGGGGHFGHHHFHHEGGGGGGGHGGGGGGGGCGGGGGHGHHHHHHHHHGHFFHFHHHHGHGGCHHEHCFGGCDFHGGHFGGGGGGGGGGGGBGDGGGGGGGGGGGGFFFFEFDFFFFFFFFEDFFFFFFFF/B/99AEF.ABBBF?DF;DFF.:=DAAF--AFFBB?/;FBBBBEB.;.
@M03558:539:GW210131Amp:1:2105:9701:8383 2:N:0:TCGACGTC+TTGCTTGC
CCCTTCGGTATAATTTCCCTTGGCCCAATTGTTGCCGGCCCCCGATTGACCGAACACAAAATTATCCGGCCGGAACAGCTGTCCAAACGGTCCCGCTCGGACCGAATCCATAGTGCCAGGTTCCAAATCGACCAGCACGGCACGTGGGACGTATTTTCCTCCGGTAGCCTCGTTGTAGTACACGTTGATCCGCTCCAGCTGCAAATCGCTGTCTCCGCAATACGCCCCGGTGGCATCGATTCCGTGCTCG
+
AAAA1C11>1>3FG3BDBEDG110FEEFHFFEEGFDE?0/AA/AA?EAFFBEAEEGFG>FEFHFHFFGGGCE/EEGGFHBHHGHH1DGAFFEEHCCGCC?FCCGGGGGHHHHHGHHGHHH1GHHHGHHHGHGGGHHHHCGGGGGHHGG?FGEEFGFGGGGGGGGGGGGGFFFFFFFEFFFF/9BFFFFFFFFFB@FFFFFFFFFFFFAFFFFFFFFFF@?FFFFF-@--;@@BFFFFB/;;F/BFFFAFB
@M03558:539:GW210131Amp:1:2105:9368:8414 2:N:0:TCGACGTC+TTGCTTGC
CCCTTCGGTATAATGTCCCTTGGCCCAATTGTTGCCGGCGCCAGATTGACCGAACACAAAATTATCCGGCCGGAACAGCTGTCCAAACGGTCCCGCTCGGACCGGATCCATAGTGCCAGGTTCCAAATCGACCAGCACGGCACGTGGGACGTATTTTCCTCCGGTAGCCTCGTTGTAGTACACGTTGATCCGCTCCAGCTGCAAATCGCTGTCTCCGCAATACGCCCCGGTGGCATCGATTCCGTGCTCG
+
AABABFCCBCBFGGGGGGGGGGHHHHGGHHGHHCHHGGGGGGGGFHHHHHHGGGGGHHGGHHHHHHHGCGGGCGGGFHHHHHHHHHHHGGGGGHGGGGGGGGGGGGGGHHHHHHHHHHGH1FGHGHGHHGHGGGHHHHGGGGGGHHGGEFGCEGGGGGGGGGGGGGGGFFFFEFFFFFFFFFFBFFAAFFFFFFFFFFFFBFFFFFFDEFFFFFFFFFFFFFFFDFFFAFFFBEFFF./EFFFFFEAAFD
@M03558:539:GW210131Amp:1:2105:11869:8424 2:N:0:TCGACGTC+TTGCTTGC
CCCTTCGGTATAATGTCCCTTGGCCCAATTGTTGCCGGCGCCAGATTGACCGAACACAAAATTATCCGGCCGGAACAGCTGTCCAAACGGTCCCGCTCGGACCGAATCCATAGTGCCAGGTTCCAAATCGACCAGCACGGCACGTGGGACGTATTTTCCTCCGGTAGCCTCGTTGTAGTACACGTTGATCCGCTCCAGCTGCAAATCGCTGTCTCCGCAATACGCCCCGGTGGCATCGATTCCGTGCTCG
+
BCDCCFCBBBBFGGGGGGGGGGHHHHGHHHHHFGHHGGEEGGGGHHHHHHHGGGGGHHGHHHFHHHHGFGGGGGGGHHHHHHHGHBHHGGGGGHGGGGGGGGGGGGGDHHHHHDHHHHHH1FGHHHEFHEHGDDFFHHFCFGGACCEA?FGEEFFGGGGGGGGGGGGGGFFFFEBEFFFFFFFDFFEEFFFFEAFFFFFFFFBF0BB.BFFFFFFFFFDDDBBE?DFFA>=D?AFFF.BEFFFFFEFEFF
@M03558:539:GW210131Amp:1:2105:9729:8430 2:N:0:TCGACGTC+TTGCTTGC
CCCTTCGGTATAATGTCCCTTGGCCCAATTGTTGCCGGCGCCAGATTGACCGAACACAAAATTATCCGGCCGGAACAGCTGTCCAAACGGTCCCGCTCGGACCGAATCCATAGTGCCAGGTTCCAAATCGACCAGCACGGCACGTGGGACGTATTTTCCTCCGGTAGCCTCGTTGTAGTACACGTTGATCCGCTCCAGCTGCAAATCGCTGTCTCCGCAATACGCCCCGGTGGCATCGATTCCGTGCTCG
+
BBBBBFBBBBBDFGFFGGGGGGHHHHGGHHHHHHHHGGGGGGFCCFHFHHHGGGGGHHGGFHHHHHHGEGGGGGFFHGHHHHHHHHHHGGGGGHGGCGGGGGGGGGGGHHHHHHHHHHHHFHHHHFHGHGHGGCHHHHGGGGGGFHGGEGGEGGGGGGGGGGGGGGGGGFFFFFFFFEBFFBBAAFFFFFFFE?FFFFFFFF/B/BFFFFFFFFFFDDFFFFFEDFFF@>ADDFFFFF/AFFFEFEDE/A
@M03558:539:GW210131Amp:1:2105:15686:8440 2:N:0:TCGACGTC+TTGCTTGC
CCCTTCGGTATAATGTCCCTTGGCCCAATTGTTGCCGGCGCCAGATTGACCGAACACAAAATTATCCGGCCGGAACAGCTGTCCAAACGGTCCCGCTCGGACCGAATCCATAGTGCCAGGTTCCAAATCGACCAGCACGGCACGTGGGACGTATTTTCCTCCGGTAGCCTCGTTGTAGTACACGTTGATCCGCTCCAGCTGCAAATCGCTGTCTCCGCAATACGCCCCGGTGGCACCGATTCCGTGCTCG
+
CCCCCFCCBBCFGGGGGGGGGGHHHHGHHHHHHHHHGGGGGGGGFHHFFHHGGGGGHHGE?GHHHHHGEEGGGGGGHHHGHHHHHFFGGGGGGHGGGGGGGGGGGGGGHGHHGGHHHHHHHHHHHHHHHDFGGCHHGHFFGGGGHGGGGFGGGGGGGGGGGGGGGGGGGFFFFFFF0FBFFFFFFFFFFFFFFFFFFFEFBF/BFFF.EFDFFFFFFFF-AFFEFFFFADFCDAFFF@-@DBFFFFB?FF
@M03558:539:GW210131Amp:1:2105:9966:8470 2:N:0:TCGACGTC+TTGCTTGC
CCCTTCGGTATAATGTCCCTTGGCCCAATTGTTGCCGGCGCCAGATTGACCGAACACAAAATTATCCGGCCGGAGCAGCTGTCCAAACGGTCCCGCTCGGACCGAATCCATAGTGCCAGGTTCCAAATCGACCAGCACGGCACGTGGGACGTATTTTCCTCCGGTAGCCTCGTTGTAGTACACGTTGATCCGCTCCAGCTGCAAATCGCTGTCTCCGCAATACGCCCCGGTGGCATCGATTCCGTGCTCG
+
CCCCCFCBBBCFGGFGGGGGGGHHHHGHHHHHHGHHGGGGGGFGFHHHGHHGGGGGHHGHFHHHHHHGGGGGGGGGHHHHHHHHGHGHGGGGGHGGGGGGGGGGGGGGHHHHHGHHHHHHHGHHHHHHHGHGGCFHHHGGGCDEGHGG?FGEGFGGGGGGGGBGAGDFFFFFFFFFFFFFFFFFFFFFFFFFFDFFFFFFFFFFBFFD?ADFFFFFFFABFFFAFFFF;FCBFFBFFABEFFFFFEBEFD
@M03558:539:GW210131Amp:1:2105:6022:8474 2:N:0:TCGACGTC+TTGCTTGC
CCCTTCGGTATAATGTCCCTTGGCCCAATTGTTGCCGGCGCCAGATTGACCGAACACAAAATTATCCGGCCGGAACAGCTGTCCAAACGGTCCCGCTCGGACCGAATCCATAGTGCCAGGTTCCAAATCGACCAGCACGGCACGTGGGACGTATTTTCCTCCGGTAGCCTCGTTGTAGTACACGTTGATCCGCTCCAGCTGCAAATCGCTGTCTCCGCAATACGCCCCGGTGGCATCGATTCCGTGCTCG
+
BABBBFBBBABFGGGGGGGGGGHHHHGHHHHHHHHHGGGGGGGGHHHGHHHGGGGGHGGHHHHGHHHGFGGGGGGGGHHHGHHHHGHHGGGGGHGGGGGGGGGGGGGGHHHGHHHHHHHHFHHHHHHHHDHGGGHHGHGGGGGGHGGGGGGCEGGGGGGGGGGGGCGGGFFFF.FEFFFFFFFFFFFFFFFFFFAFFFFF/FFFFEFFFFBFFFFFFFFFFFFFFFFFAA-@DFFFFFEFFFFFFFFEFF
@M03558:539:GW210131Amp:1:2105:27551:8512 2:N:0:TCGACGTC+TTGCTTGC
CCCTTCGGTATAATGTCCCTTGGCCCAATTGTTGCCGGCGCCAGATTGACCGAACACAAAATTATCCGGCCGGAACAGCTGTCCAAACGGTCCCGCTCGGACCGAATCCATAGTGCCAGGTTCCAAATCGACCAGCACGGCACGTGGGACGTATTTTCCTCCGGTAGCCTCGTTGTAGTACACGTCGATCCGCTCCAGCTGCAAATCGCTGTCTCCGCAATACGCCCCGGTGGCATCGATTCCGTGCTCG
+
AA@?AFA>AAAFGGGGFGGGGGGHHHCHHHGGHHHFGCFGGGFGHBGFHHHGGCGGGHGHHGHFHHHG/EFGFEGGFHHEHHHHFD3GGGFGGHGGBCBDG?DCCDGGHHHHHHHGHHFH<GHHHBHGHGGGGCHFEHGGCGGGGFGGAFG.9FBFFGGFGGGG9@DFFFFFFFFEFFFFBFBDFFFFEAD?E?BA9BBFFFEE//FFF?.;FFEFA?FFFEF9DFAFFA-9.:;FF./A/9://:AEBD
@M03558:539:GW210131Amp:1:2105:15305:8522 2:N:0:TCGACGTC+TTGCTTGC
CCCTTCGGTATAATGTCCCTTGGCCCAATTGTTGCCGGCGCCAGATTGACCGAACACAAAATTATCCGGCCGGAACAGCTGTCCAAACGGTCCCGCTCGGACCGAATCCATAGTGCCAGGTTCCAAATCGACCAGCACGGCACGTGGGACGTATTTTCCTCCGGTAGCCTCGTTGTAGTACACGTTGATCCGCTCCAGCTGCAAATCGCTGTCTCCGCAATACGCCCCGGTGGCATCGATTCCGTGCTCG
+
CCCCCFCBBBBFGGGGGGGGGGHHHHGHHHHHHFHHGGGGGGGGGHHHHHHGGGGGHHGFHHHHHHHGCEGGGGGGHHHHHHHHHFHHGGGGGHGGGGGGGGGGGGGGHGHHHGHHHHFHHGHHHFFHHGGGGGHHHHGGGFDDGHGGAFGAEGGGGGGGGGGG?G?FFFFFFFFF0BFFFFFFFFEABFFFFFFFFFBB0BBB0FF.EFDDFFFFBFB;DFFEFFFFC;BDBFFFFFFEFFFFBAFFF?
@M03558:539:GW210131Amp:1:2105:7434:8582 2:N:0:TCGACGTC+TTGCTTGC
CCCTTCGGTATAATGTCCCTTGGCCCAATTGTTGCCGGCGCCAGATTGACCGAACACAAAATTATCCGGCCGGAACAGCTGTCCAAACGGTCCCGCTCGGACCGAATCCATAGTGCCAGGTTCCAAATCGACCAGCACGGCACGTGGGACGTATTTTCCTCCGGTAGCCTCGTTGTGGTACACGTTGATCCGCTCCAGCTGCAAATCGCTGTCTCCGCAATACGCCCCGGTGGCATCGATTCCGTGCTCG
+
CBCCBFCAAAAFGGGGGGGGGGHHHGFHHHHHHHHHGGGGGGEGHGHGHFHGGGGGHHGEFHHHHHHGGGEGGFGGGGHHHHHHHHHGGGGGGHGGGGGGGGGGGGGGHHHHHHGHHFHHHFHHHHHHHGGGFGHHHHGGGGGGHHGGGGGGGGGGGGGGGGGCCG.BFFFFFFFE?DFFFFFFFFEEFFFFFDAD/BFFEFFFFFFFFFFFFFFFFFFBDFFFFFFFFFAF?FFFFD/AFFFFFEFEFF
@M03558:539:GW210131Amp:1:2105:8668:8589 2:N:0:TCGACGTC+TTGCTTGC
CCCTTCGGTATAATGTCCCTTGGCCCAATTGTTGCCGGCGCCAGATTGACCGAACACAAAATTATCCGGCCGGAACAGCTGTCCAAACGGTCCCGCTCGGACCGAATCCATAGTGCCAGGTCCCAAATCGACCAGCACGGCACGTGGGACGTATTTTCCTCCGGTAGCCTCGTTGTAGTACACGTTGATCCGCTCCAGCTGCAAATCGCTGTCTCCGCAATACGCCCCGGTGGCATCGATTCCGTGCTCG
+
BBBBBFBABBBFGGGGGGGGGGHHHHGHHHHHHGHHGGGGGGCECGHFHHHGGGGGHHGCCGHGHHHG?EGGGFGFFHGHHHHHHFGGGGGGGHGGCGGGGGGFGGGGHHHHGGHHHHHHGHHHHGHHHGHGGCHGHHGGGGGDGHGF.CBEEGGGGGGGGGGGAAEGFFFFFFEFBBB/FFFFFF.EFFFAFFFFFFBFFBBFFFFA?FDDFFFFFF;@DFFFFFFF-BD;?FFFF.;AFFFFFF.AF.
@M03558:539:GW210131Amp:1:2105:8263:8601 2:N:0:TCGACGTC+TTGCTTGC
CCCTTCGGTATAATGTCCCTTGGCCCAATTGTTGCCGGCGCCAGATTGACCGAACACAAAATTATCCGGCCGGAACAGCTGTCCAAACGGTCCCGCTCGGACCGAATCCATAGTGCCAGGTTCCAAATCGACCAGCACGGCACGTGGGACGTATTTTCCTCCGGTAGCCTCGTTGTAGTACACGTTGATCCGCTCCAGCTGCAAATCGCTGTCTCCGCAATGCGCCCCGGTGGCATCGATTCCGTGCTCG
+
BBBBBFBBABBFGGGGGGGGGFCHHHGHHFHGHFHHGFGCGGGGHHHFHHHGFGGGHHEHHHHHHHHDEFGGCECGHHHHHHHGHHHHGGFGGHGG/CFCDGGCGGGGHFGFG1=FGHHGCGGFHFHHHGGGGGHGGHGFGGGGCGGGEFFGGGGGGGGGGGGGGAFGGFFFFFFFFFFFBBBD.FFEFBFFFFDDF/BFBBBFFFFFFFFFFFFFFFFFFFF;AFFFF;FFDFFFFAFEFFFFFFBEBD
@M03558:539:GW210131Amp:1:2105:15262:8613 2:N:0:TCGACGTC+TTGCTTGC
CCCTTCGGTATAATGTCCCTTGGCCCAATTGTTGCCGGCGCCAGATTGACCGAACACAAAATTATCCGGCCGGAACAGCTGTCCAAACGGTCCCGCTCGGACCGAATCCATAGTGCCAGGTTCCAAATCGACCAGCACGGCACGTGGGACGTATTTTCCTCCGGTAGCCTCGTTGTAGTACACGTTGATCCGCTCCAGCTGCAAATCGCTGTCTCCGCAATACGCCCCGGTGGCATCGATTCCGTGCTCG
+
BCCCBFBBAABFGGGGGGGGGGHHHHGHHHGHHGHHGCFGGGGCGHHHHHHGGGGGHHGAFHHGHHHGEGGGGGGGHHHHHHHHGFHHGGGGGHGGGGGCGGGGGGGGHGHGHFHHHHHHHHHHHFFHHGHGGGHHGHG?DGGGFHGGGFGAGGGGGGGGGGGGGGGGGFFFFFFFFFFFFFFDFFFFFFFFFFFFFFFEB:/FBFFFFFFFFFFFFFFFFFFFFFFF@DBF.FFFFBFFFFFFFFFFFB
@M03558:539:GW210131Amp:1:2105:19912:8683 2:N:0:TCGACGTC+TTGCTTGC
CCCTTCGGTATAATGTCCCTTGGCCCAATTGTTGCCGGCGCCAGATTGACCGAACACAAAATTATCCGGCCGGAACAGCTGTCCAAACGGTCCCGCTCGGACCGAATCCATAGTGCCAGGTTCCAAATCGACCAGCACGGCACGTGGGACGTATTTTCCTCCGGTAGCCTCGTTGTAGTACACGTTGATCCGCTCCAGCTGCAAATCGCTGTCTCCGCAATACGCCCCGGTGGCATCGATTCCGTGCTCG
+
ABAABFCBBBCFGGGGGGGGGGGHHHGHHHHHHHHHGGGGGGGGHHHGHHHGEGGGHHGHHHHHHHHGGGEGGCEGHHHGHHHHHEHHFGGGGHGGGGGGGGGGGGGGGHGHHGHHHGHH>FHCHFHHHAFGGFHHHHGGGGGGCEGGFGGDFGGGGGGGGGG?AGGGFFFFFFFFFFFFFFBAAFF.FFFFE.;AF0BF0B/BFFFFEAFA09BFDFFAFFFEF@DFBD-@DFFFF.BEFFFFFF..09
@M03558:539:GW210131Amp:1:2105:6306:8698 2:N:0:TCGACGTC+TTGCTTGC
CCCTTCGGTATAATGTCCCTTGGCCCAATTGTTGCCGGCGCCAGATTGACCGAATACAAAATTATCCGGCCGGAACAGCTGTCCAAACGGTCCCGCTCGGACCGAATCCATAGTGCCAGGTTCCAAATCGACCAGCACGGCACGTGGGACGTATTTTCCTCCGGTAGCCTCGTTGTAGTACACGTTGATCCGCTCCAGCTGCAAATCGCTGTCTCCGCAATACGCCCCGGTGGCATCGATTCCGTGCTCG
+
CCCCCFCCAAAFGGGGGGGGGGGHHHGHHHHHHHHHECEFGGGGGFGFHHHGGGGGHHHHHHGHHHGGCGGGG?EECHHHHHHHGHEHGGFGGHGFCGGGGGGGGGGGHHFHHFHHHHHHHHHHGHHHHGHCGGHHGHGCGGGGHHG?.;?CAFFBFGGGGFDCBDGGCBFDEFF.;/9BBFFD9.;9FFFFE.9A/9BBBBBF/BBAEFADFBFF??CFDFF.D;@CB---;.B//9BAB/9/:.9.:.
@M03558:539:GW210131Amp:1:2105:24769:8701 2:N:0:TCGACGTC+TTGCTTGC
CCCTTCGGTATAATGTCCCTTGGCCCAATTGTTGCCGGCGCCAGATTGACCGAACACAAAATTATCCGGCCGGAACAGCTGTCCAAACGGTCCCGCTCGGACCGAATCCATAGTGCCAGGTTCCAAATCGACCAGCACGGCACGTGGGACGTATTTTCCTCCGGTAGCCTCGTTGTAGTACACGTTGATCCGCTCCAGCTGCAAATCGCTGTCTCCGCAATACGCCCCGGTGGCATCGATTCCGTGCTCG
+
>AABAFCCABCFGGGGGGGGGGHHHHGGGHHHHFHHGGGEGGGCFHGHHHHGGGGGHHGHHHHHHHHGGGGGGEGGHHHHHHHHHFHGGGGGGFGGGGGCDFGGGGFGBGGHF>FGHGGG>FGGHHHHHGGGGGGHHHGCCGGGHGG??A?;CBFFGFBFGFG?ADGGEFFDEFFFFFBFFFFFFFFFFFFFEDFDFFBFFFFFFFFDEFDFFFFFDFFFFFFFFFFAF;-9A./BFFF9B//;BED.B?
@M03558:539:GW210131Amp:1:2105:6874:8728 2:N:0:TCGACGTC+TTGCTTGC
CCCTTCGGTATAATGTCCCTTGGCCCAATTGTTGCCGGCGCCAGATTGACCGAACACAAAATTATCCGGCCGGAACAGCTGTCCAAACGGTCCCGCTCGGACCGAATCCATAGTGCCAGGTTCCAAATCGACCAGCACGGCACGTGGGACGTATTTTCCTCCGGTAGCCTCGTTGTAGTACACGTTGATCCGCCCCAGCTGCAAATCGCTGTCTCCGCAATACGCCCCGGTGGCATCGATTCCGTGCTCG
+
BBBBBFB?ABBFGGGGGGGGGGHHHHGHHHHFHGHHGFGGGGGGGGHBFGHFGGGGHHGFFHFFGFHGGGGGGGGGHHGHHHFHGH3GFFEGGHCCCGFGGGGGGGGGHHGHFGHGHBGHFGHHHGGGFGHGGGHHGGC-@?CDGHA;EFG9AFG0FGGFGGGG9:EFFFFFFFFFFF9:FBBFF?A?FFF.9.9@.9AFFFBF/:B9AADFFFFB.A-@D9BAFFFFFA--.9:B/.9;FBB/9.A.;9
@M03558:539:GW210131Amp:1:2105:5009:8745 2:N:0:TCGACGTC+TTGCTTGC
CCCTTCGGTATAATGTCCCTTGGCCCAATTGTTGCCGGCGCCAGATTGACCGAACACAAAATTATCCGGCCGGAACAGCTGTCCAAACGGTCCCGCTCGGACCGAATCCATAGTGCCAGGTTCCAAATCGACCAGCACGGCACGTGGGACGTATTTTCCTCCGGTAGCCTCGTTGTAGTACACGTTGATCCGCTCCAGCTGCAAATCGCTGTCTCCGCAATACGCCCCGGTGGCATCGATTCCGTGCTCG
+
BBBBBFBBBBBFGGGGGGGGGGCHGGGHHHHHHHHHGCGGGGGGFHHHHHHGGGGGGHGHHHHGHHHGEEGEGGGEHHHHHHHHHHGHGGGGGHGGCGGGGGGGGGGGHHHHFFHHHHHHGHGHEHGHHGHGGCHHHHGGGFGGHHGGGFGDGGGGGGGGGGGGGGDGGFFFEFFFFFFFFFFFFFE?FFFFFFFFFFFFFFFFFFFFFFFFFFFFFFFFFFF.DFFFDC@FFFFFFB/AFFFFFFFFFF
@M03558:539:GW210131Amp:1:2105:5405:8775 2:N:0:TCGACGTC+TTGCTTGC
CCCTTCGGTATAATGTCCCTTGGCCCAATTGTTGCCGGCGCCAGACTGACCGAACACAAAATTATCCGGCCGGAACGGCTGTCCAAACGGTCCCGCTCGGACCGAATCCATAGTGCCAGGTTCCAAATCGACCAGCACGGCACGTGGGACGTATTTTCCTCCGGTAGCCTCGTTGTAGTACACGTGGATCCGCTCCAGCTGCAAATCGCTGTCTCCGCAATACGCCCCGGTGGCATCGATTCCGTGCTCG
+
ABCCCFCCBABFGGGGGGGGGGHHHHGHHHHHHHHHGGGGGGGGHGHHHGHGGGGGHHGHHHHHGHHGGGGGGEGGGGGGGHHHHHHHGGGGGHGGGGGGGCGGGGGGHHHHGDGHHHHHFHHHHHHHHGG@FGGHHHGGGGGGGGGGGGGDEFFGGGGGGGFG>FFFFFFFEEFFFFFFFFFFFFFDFFFFFFFFFFFFFFFFFFFFFFFFFFFFFFFFFFF?DAFF;D@FDAFFFFEEFBFFFEDEFF
@M03558:539:GW210131Amp:1:2105:24796:8791 2:N:0:TCGACGTC+TTGCTTGC
CCCTTCGGTATAATGTCCCTTGGCCCAATTGTTGCCGGCGCCAGATTGACCGAACACAAAATTATCCGACCGGAACAGCTGTCCAAACGGTCCCGCTCGGACCGAATCCATAGTGCCAGGTTCCAAATCGACCAGCACGGCACGTGGGACGTATTTTCCTCCGGTAGCCTCGTTGTAGTACACGTTGATCCGCTCCAGCTGCAAATCGCTGTCTCCGCAATACGCCCCGGTGGCATCGATTCCGTGCTCG
+
AABBBFBBAAAFGGGFGGGGGFFHGHGHHHHHHGHHGGGGGGGCFFHHHHHGGGGGHEGHHFGHHHGAEGGGECEFHFHHHHHHHHHHGGGGGHGGGGGGGGGGCGCACGHHC1=GHHGH<DFHFFFFHAGGGCHGFHFCCFGGGEG?CF?EEFF0F0FGBFDA?BGGGGFFEFFFFFFFEFFFFFEEFFFFFDFFFBFFFFFFFFBFEFDFFBFFFFAFFFFFDFFADFBAFFFFFDBAFFBBFAA./.
@M03558:539:GW210131Amp:1:2105:21304:8799 2:N:0:TCGACGTC+TTGCTTGC
CCCTTCGGTATAATGTCCCTTGGCCCAATTGTTGCCGGCGCCAGATTGACCGAACACAAAATTATCCGGCCGGAACAGCTGTCCAAACGGTCCCGCTCGGACCGAATCCATAGTGCCAGGTTCCAAATCGACCAGCACGGCACGTGGGACGTATTTTCCTCCGGTAGCCTCGTTGTAGTACACGTTGATCCGCTCCAGCTGCAAATCGCTGTCTCCGCAATACGCCCCGGTGGCATCGATTCCGTGCTCG
+
ABBAAFBABBBFGGGGGGGGFGHGFHGHHHHHHGHHGGGGGGDGHFHFHHHGGGGGGHGHHHHFHHHGECGGGGFGHGHGHHHHHGFH?FGGGHGCFGGGG@DG@CFEHHHHH1FDGHHHGGHHHHHHHDGCGGHGHHGCGFGGHHGGEFC.EGGGGGGGBFGG-AEGGFFFFEFFFFFFFFFFFFEFFFFFFFFFFBFB/BBBFFFDFFD.B/BFFDFF?FF..9DDA-@BBEB9FFFEFBFFFE.9BD
@M03558:539:GW210131Amp:1:2105:13553:8808 2:N:0:TCGACGTC+TTGCTTGC
CCCTTCGGTATAATGTCCCTTGGCCCAATTGTTGCCGGCGCCAGATTGACCGAACACAAAATTATCCGGCCGGAACAGCTGTCCAAACGGTCCCGCTCGGACCGAATCCATAGTGCCAGGTTCCAAATCGACCAGCACGGCACGTGGGACGTATTTTCCTCCGGTAGCCTCGTTGTAGTACACGTTGATCCGCTCCAGCTGCAAATCGCTGTCTCCGCAATACGCCCCGGTGGCGTCGATTCCGTGCTCG
+
CCCCCFCCBBBFFGGGGGGGGGHHHHGFHHCHHFHHGGGGGGGGFHHHHHHGFGGGHHGFCGFHHHHGCEGFGGEGHHHHHHHHH3GGGGFGGHGGCGCGGGGGGGGGHGFHHHHHHHGGGHHHEHFHHGHGFGHHHHCGGGDGFHGGFFCEGGGGGGGGGGGGGFGGGFFFFFFFBFFFFFFFFFFEFFFFFFFFFFFFFF/B/BFFFFFFFBFFDDCFFFFFFFFBCFDFFFFFFFAEFFFFFED.9A
@M03558:539:GW210131Amp:1:2105:21038:8827 2:N:0:TCGACGTC+TTGCTTGC
CCCTTCGGTATAATGTCCCTTGGCCCAATTGTTGCCGGCGCCAGATTGACCGAACACAAAATTATCCGGCCGGAACAGCTGTCCAAACGGTCCCGCTCGGACCGAACCCATAGTGCCAGGTTCCAAATCGACCAGCACGGCACGTGGGACGTATTTTCCTCCGGTAGCCTCGTTGTAGTACACGTTGATCCGCTCCAGCTGCAAATCGCTGTCTCCGCAATACGCCCCGGTGGCATCGATTCCGTGCTCG
+
BBBABFBABABFFGGGGGGGGGGHHHGCHHGGGHGHEGGGGGFFCGHBFHHGGGGGHCFFHHHGHFHFGGGGGGFEHHHGHHHHHFGHGGGGGHGGGG@?DCGGGGCGGGGHHFHHHHHHCGHHHGGHH?GGGGHHHHFGGGGGAEEGEFGEGGGGGGGGGGG?;@?FFFFFFFFFBF9FFFBDAAEEFFEFFFFF/FFBFFF/FFFFFFFFFBFFFFAFFFFEFFFFFF@-D?FFF?BEFFFFFF.9B?
@M03558:539:GW210131Amp:1:2105:9077:8834 2:N:0:TCGACGTC+TTGCTTGC
CCCTTCGGTATAATGTCCCTTGGCCCAATTGTTGCCGGCGCCAGATTGACCGAACACAAAATTATCCGGCCGGAACAGCTGTCCAAACGGTCCCGCTCGGACCGAATCCATAGTGCCAGGTTCCAAATCGACCAGCACGGCACGTGGGACGTATTTTCCTCCGGTAGCCTCGTTGTAGTACACGTTGATCCGCTCCAGCTGCAAATCGCTGTCTCCGCAATACGCCCCGGTGGCATCGATTCCGTGCTCG
+
ABBBBFBBBBBFGGGGGGGFGFFHBHF4GGFEGFHHGGGGGGGGFGFHFHGEGGGGHHGGHHGHHHHGEEGGGFFFHHHHGHHHHGHHGGGGGHGGGGGGGGGGGGGGHGGHHFFHHHHHBGHHGHFFHGGGGGFHGHGFGCDGHHGGGGGCEFFGGGGGGGGGDGGGGFFFFFFFFFBFFFFFFFFFEBFFFFFFFFB/BFBB/BFFFFFFFFFFFFFCFFFEFAFD@FF;DFFFF.BEFBBFFABAFF
@M03558:539:GW210131Amp:1:2105:24846:8837 2:N:0:TCGACGTC+TTGCTTGC
CCCTTCGGTATAATGTCCCTTGGCCCAATTGTTGCCGGCGCCAGATTGACCGAACACAAAATTATCCGGCCGGAACAGCTGTCCAAACGGTCCCGCTCGGACCGAATCCATAGTGCCAGGTTCCAAATCGACCAGCACGGCACGTGGGACGTATTTTCCTCCGGTAGCCTCGTTGCAGTACACGTTGATCCGCTCCAGCTGCAAATCGCTGTCTCCGCAATACGCCCCGGTGGCATCGATTCCGTGCTCG
+
BBCBBFCBBBCFGGGGGGGGGGHGHHGHHHHHFGHHGGGGGGGGGHHHHHHGGGGGHHFFHHHHHHHGGGEGGGGGHHHHHHHHHFHHGGGGGHGGFGGGGGGGGGGGFHGHH1GHHGHHFHHHHHEHHGHGGGHHHHGGGGGFHHGGEFFAGGGGGGGGGGGGGGGGGFFFFFFFFFFFFFFFFFFFFFFFFFFFFFFFFFFFFFFFFFFFFFFFDFFFFFFFFFFCFFFAFFFFFA/;FFFFFFFFFD
@M03558:539:GW210131Amp:1:2105:9203:8884 2:N:0:TCGACGTC+TTGCTTGC
CCCTTCGGTATAATGTCCCTTGGCCCAATTGTTGCCGGCGCCAGATTGACCGAACACAAAATTATCCGGCCGGAACAGCTGCCCAAACGGTCCCGCTCGGACCGAATCCATAGTGCCAGGTTCCAAATCGACCAGCACGGCACGTGGGACGTATTTTCCTCCGGTAGCCTCGTTGTAGTACACGTTGATCCGCTCCAGCTGCAACTCGCCGTCTCCGCAATACGCCCCGGTGGCATCGATTCCGTGCTCG
+
ABAAAFAAA4ABDG5FGBGFGAF4GHGHGFGAFFFGE?E2E01EAFGFG5FEEGGGGGG1FGCFGHH?EG?EECE?CFHFGHHHHHFGEFGGGH?DCGGCDGGGGGEGHGHEHGFHHFHH>FGHHBDGFDFGGCHHEHGCGCDF.EEGGFGD.BFGGGGGGGGGG?ABBFFFEFFEBBBBBFBAF?EEFFF.EDBFF/FFBFBF/;F.;@?@BFFFFFB-;9;AD?;>-;--.AFFE?/;BFFEBEFFFF
@M03558:539:GW210131Amp:1:2105:25490:8954 2:N:0:TCGACGTC+TTGCTTGC
CCCTTCGGTATAATGTCCCTTGGCCCAATTGTTGCCGGCGCCAGATTGACCGAACACAAAATTATCCGGCCGGAACAGCTGTCCAAACGGTCCCGCTCGGACCGAATCCATAGTGCCAGGTTCCAAATCGACCAGCACGGCACGTGGGACGTATTTTCCTCCGGTAGCCTCGTTGTAGTACACGTTGATCCGCTCCAGCTGCAAATCGCTGTCTCCGCAATACGCCCCGGTGGCATCGATTCCGTGCTCG
+
AAAAAFAAAAAFGGFEGGGBB4ACGHGG4BFGDGHHGGGGGGEEHFHGHHHGGCGGHHEHHHHGHFHEG?E@FEEGHHHEHHFGHGFHGGEEEHGGC?@CFGGGCGFGHGGHF=FGFFFH1FF1GHHGGDHGGGHHGHGGGGGFHHGG;C@;EGGEFGGGB/EFBGGGFFFFFFFFFFFFFFFFF?FEFFFF.9-AFFFFFFFBBBFFEFFFFFFF?DADDFFFD-@@BFFFFFBFFB/9//FF/EDFB.
@M03558:539:GW210131Amp:1:2105:20992:8960 2:N:0:TCGACGTC+TTGCTTGC
CCCTTCGGTATAATGTCCCTTGGCCCAATTGTTGCCGGCGCCAGATTGACCGAACACAAAATTATCCGGCCGGAACAGCTGTCCAAACGGTCCCGCTCGGACCGAATCCATAGTGCCAGGTTCCAAATCGACCAGCACGGCACGTGGGACGTATTTTCCTCCGGTAGCCTCGTTGTAGTACACGTTGATCCGCTCCAGCTGCAAATCGCTGTCTCCGCAATACGCCCCGGTGGCATCGATTCCGTGCTCG
+
ABBBBFBBBBBFFGGGGGGGGGHHHHGHHHHHHAHHEGGGGGGGHHHHGHHGGGGGHHGHHHHHHHHGGFGGGEEGHHHHHHHHHEHHGEGGGHGGGGGGGGGGGGFGHHEHH=DFGHHHHHHHHHEHGEHGGCHHHHGGGGGGGHGGGGCAAGBFBFGGGGGA9?.FGFFFFEB9/BBFFFFFFFFFFEFFEADF//9B/F/:BFFAEFFDF/BFDD;BFFF.ADFFAA-BDFFFFF/;BFF;;.A./9
@M03558:539:GW210131Amp:1:2105:15194:8974 2:N:0:TCGACGTC+TTGCTTGC
CCCTTCGGTATAATGTCCCTTGGCCCAATTGTTGCCGGCGCCAGATTGACCGAACACAAAATTATCCGGCCGGAACAGCTGTCCAAACGGTCCCGCTCGGACCGAATCCATAGTGCCAGGTTCCAAATCGACCAGCACGGCACGTGGGACGTATTTTCCTCCGGTAGCCTCGTTGTAGTACACGTTGATCCGCTCCAGCTGCAAATCGCTGTCTCCGCAATACGCCCCGGTGGCATCGATTCCGTGCTCG
+
BCCCCFCBBBBFFGGGGGGGGGHHHHGHHHHHHFHHGGGGGGGGHGHHHGHGFGGGHHF1EGHHHHHGGGGGGGGGHGHHHHHHF?FGGGGGGHGGCGGGGGGGGGGGHHHHHHHHHGHHHGHHHBGHHGHGGGHHHHCCGGFGHHGGGFGGGGGGGGGGGGGGGGDGGFFFFFFFFFFFFFFFFFFEFFFFFFFFFBBFFFFFBFFFFFFFFFFFFFF;AFFEDFFFFFFA.AFFFABAFFFFFAFFFD
@M03558:539:GW210131Amp:1:2105:27715:9032 2:N:0:TCGACGTC+TTGCTTGC
CCCTTCGGTATAATGTCCCTTGGCCCAATTGTTGCCGGCGCCAGATTGACCGAACACAAAATTATCCGGCCGGAACAGCTGTCCAAACGGTCCCGCTCGGACCGAATCCATAGTGCCAGGTTCCAAATCGACCAGCACGGCACGTGGGACGTATTTTCCTCCGGTAGCCTCGTTGTTGTACACGTTGATCCGCTCCAGCTGCAAATCGCTGTCTCCGCAATACGCCCCGGTGGCATCGATTCCGTGCTCG
+
BAA?AFBABA@FGGBEGFGGGGHHHHDDHCFHHHHGCEGGGGGGFHHHFHHGGGCEGHGHFHGFFGHGGGGGGEEGGHHFHHFFGHEGGEEGGHGGGGGGGGGGGGGGGHGFGFGFHFHGCGGHHHHHHGGGG-GHHHGGGGG?CE?@AABAGGGFGGGFFGGG?BDBFFFDFFFF.9:FFFBDFFF?FFEFFF?FFFFFFFF/;9B9EFBAF/BF.9--;FFEFB?B-;BBFFFFF.BEFFFFF??EB.
@M03558:539:GW210131Amp:1:2105:4471:9050 2:N:0:TCGACGTC+TTGCTTGC
CCCTTCGGTATAATGTCCCTTGGCCCAATTGTTGCCGGCGCCAGATTGACCGAACACAAAATTATCCGGCCGGAACAGCTGTCCAAACGGTCCCGCTCGGACCGAATCCATAGTGCCAGGTTCCAAATCGACCAGCACGGCACGTGGGACGTATTTTCCTCCGGTAGCCTCGTTGTAGTACACGTTGATCCGCTCCAGCTGCAAATCGCTGTCTCCGCAATACGCCCCGGTGGCATCGACTCCGTGCTCG
+
BBBBBFBAAAAFGGGGGGGGGGFHHHGFGHHHFHHHFGEEEEGECFHGHHHFGGGGHGGCHHFHHHH?EGGGGG/EGGHFHHHHEGEHGGGGGHCFGGGCDGGDDFGGHHHH<>GGGFHHCGGHGD1<GAGFG-CHGH-@C-;D:CE:E;A99FGGGGGGGGGG@?DFGFFFAAFFFBB/FBB99A9E/9F;A.@DB/F//;9;9/B;AAADFBFBAF-9AFF.ADFA9-@ADF.BB.;@.AB.E?A.9.
@M03558:539:GW210131Amp:1:2105:10415:9083 2:N:0:TCGACGTC+TTGCTTGC
CCCTTCGGTATAATGTCCCTTGGCCCAATTGTTGCCGGCGCCAGATTGACCGAACACAAAATTATCCGGCCGGAACAGCTGTCCAAACGGTCCCGCTCGGACCGAATCCATAGTGCCAGGTTCCAAATCGACCAGCACGGCACGTGGGACGTATTTTCCTCCGGTAGCCTCGTTGTAGTACACGTTGATCCGCTCCAGCTGCAAATCGCTGTCTCCGCAATACGCCCCGGTGGCATCGATTCCGTGCTCG
+
CCCCCFCCBCCFGGGGGGGGGGHHHHGHHHHHHHHHGGGGGGECFHHFHHHGGGGGHHFHGHHHFHHGGGGGGCEGHHHHHHHHHEHHGGGGCHGGGGGGGGGGGGGGHHHHHHHHHHHH>FHHHHHHHGHGGGHHHHGGCCGGHHGGEFGGGGGGGGGGGGGGGGGGFFFFEFFFEFFFFFFFFFFFFFFFEFFFFFFFFFFF/BFDEFFFFFFFFFF@F/FFFF;DFFFADFFFF.BEBFFFFE?AFF
@M03558:539:GW210131Amp:1:2105:21482:9086 2:N:0:TCGACGTC+TTGCTTGC
CCCTTCGGTATAATGTCCCTTGGCCCAATTGTTGCCGGCGCCAGATTGACCGAACACAAAATTATCCGGCCGGAACAGCTGTCCAAACGGTCCCGCTCGGACCAAATCCATAGTGCCAGGTTCCAAATCGACCAGCACGGCACGTGGGACGTATTTTCCTCCGGTAGCCTCGTTGTAGTACACGTTGATCCGCTCCAGCTGCAAATCGCTGTCTCCGCAATACGCCCCGGTGGCATCGATTCCGTGCTCG
+
ABBBBFCBBCCFGGGGGGGGGGHHHHGHHHFHHGHHGGGGGGGGEGHEFHHGGGGGHHGGGHHHHHHG?FCFGFGGHHHHHHHHHFHHGGGGGHGGGGGCGGGHHHHHHHGHF1GGHHHHGGHHHHGHHGFGFCFEFHGGGCCFHGEGCGBEGGGGGFGGGGGGCDGGGGGGGGGFFFFFFFFDFFAABFFFFDFFFBFFBFFFFFFFEFFDFFFFFFFFDFFAFFFFDADF?./BF?/AFFBFFEFEFF
@M03558:539:GW210131Amp:1:2105:19693:9094 2:N:0:TCGACGTC+TTGCTTGC
CCCTTCGGTATAATGTCCCTTGGCCCAATTGTTGCCGGCGCCAGATTGACCGAACACAAAATTATCCGGCCGGAACAGCTGTCCAAACGGTCCCGCTCGGACCGAATCCATAGTGCCAGGTTCCAAATCGACCAGCACGGCACGTGGGACGTATTTTCCTCCGGTAGCCTCGTCGTAGTACACGTTGATCCGCTCCAGCTGCAAATCGCTGTCTCCGCAATACGCCCCGGTGGCATCGATTCCGTGCTCG
+
BABBCFBABBBFGGGGGGGGGGGHFHGHHHHGHHHHGGGGGGGGGHHFFHHGGGGGHHGHHHHHHHHGGGGGGEEGFHHHHHHHHDGHGGGGGHGGGGGGGGGGGGGGHHFHFGFFHHHHGHHHGFHHGDGGGCFGGHGGGGGAGHGFEFGDEGGGGGGGGGGADGGGGFFFEDADEEFFFFFFFFEFFFFFFFFFFFFFFFF/:FFDEFFDFFFFDFFAFFF?FAAA-9:-AFFBF9BFF/BFFAA?B.
@M03558:539:GW210131Amp:1:2105:25965:9174 2:N:0:TCGACGTC+TTGCTTGC
CCCTTCGGTATAATGTCCCTTGGCCCAATTGTTGCCGGCGCCAGATTGACCGAACACAAAATTATCCGGCCGGAACAGCTGTCCAAACGGTCCCGCTCGGACCGAATCCATAGTGCCAGGTTCCAAATCGACCAGCACGGCACGTGGGACGTATTTTCCTCCGGTAGCCTCGTTGTAGTACACGTTGATCCGCTCCAGCTGCAAATCGCTGTCTCCGCAATACGCCCCGGCGGCATCGATTCCGTGCTCG
+
BBBBBFBBABBFGGGGGGGGGGHHHHGHHHHGHHHHGGGGGGGGHHHGHHHGFGGGHGEGAGHHHHHGGGGGGGGGHHHFHHGHHDFGEGFGGHGGDFGGGGGGGGGGHHGHFDGHHHHHFFHHHGHHHFHGG?GFCHGGGCGFHHGGFFBEGGGGGGGGGGGAA?FGGFFFFFFFFFFFFFFD?FFFBBF:E:DFFFFFBBB/FFFDFFFDFFFFFFFFF/FFF;@BF;-;@-;BFDEABFFFFEB.:A
@M03558:539:GW210131Amp:1:2105:11229:9235 2:N:0:TCGACGTC+TTGCTTGC
CCCTTCGGTATAATGTCCCTTGGCCCAATTGTTGCCGGCGCCAGATTGACCGAACACAAAATTATCCGGCCGGAACAGCTGTCCAAACGGTCCCGCTCGGACCGAATCCATAGTGCCAGGTTCCAAATCGACCAGCACGGCACGTGGGACGTATTTTCCTCCGGTAGCCTCGTTGTAGTACACGTTGATCCGCTCCAGCTGCAAATCGCTGTCTCCGCAATACGCCCCGGTGGCATCGATTCCGTGCTCG
+
CCCCCFCCAABFGGGGGFGGGGHGHHGHHHHHHGHHGFEECGEGCHHFHHHGGGGGHHGFGHHFHHGGCGGGFCEEHHHGHHHHHBGHGGGGGHGGGGGGGGGGGGGGHHHHHHGHHHHHHHHHHHHHHGHGGCHHHHGGGGGGFHGG?CGGGGGGGGGGGGGGGGGGGFFFFFFEFFFFFFFFFFFEFFFFFFFFFFBFFFFBFFF;EFFFFFFFFFAFFBF.DFFFCFFD?AFFF.:9BFFFFED.BA
@M03558:539:GW210131Amp:1:2105:7336:9268 2:N:0:TCGACGTC+TTGCTTGC
CCCTTCGGTATAATGTCCCTTGGCCCAATTGTTGCCGGCGCCAGATTGACCGAACACAAAATTATCCGGCCGGAACAGCTGTCCAAACGGTCCCGCTCGGACCGAATCCATAGTGCCAGGTTCCAAATCGACCAGCACGGCACGTGGGACGTATTTTCCTCCGGTAGCCTCGTTGTAGTACACGTTGATCCGCTCCAGCTGCAAATCGCTGTCTCCGCAATACGCCCCGGTGGCATCGATTCCGTGCTCG
+
BBB@BFBABAAFGGGGGGGGGFHHHHGHHHHHHHHHCGGFGGFFFHHHHHHGGGGGHHEHAGHHHHHGFGGGGGGGGHHHHHHHHFDGFGGGGHGGGGGGGGGFGGGGHHHHHHHHHHHHFGHHHHHHHGHGGGHHHHGGGGGGHHGGGFGDGGGFGGGGGG??9BGFFFFFFFFF//;9FFFDFFE?FFFEFDFF///BBFBBFFFFFFFFFFFFFF;ADBFEFFFFFCCAFFFFFFFEFFFFF?AAFA
@M03558:539:GW210131Amp:1:2105:3682:9296 2:N:0:TCGACGTC+TTGCTTGC
CCCTTCGGTATAATGTCCCTTGGCCCAATTGTTGCCGGCGCCAGATTGACCGAACACAAAATTATCCGGCCGGAACAGCTGTCCAAACGGTCCCGCTCGGACCGAATCCATAGTGCCAGGTTCCAAATCGACCAGCACGGCACGTGGGACGTATTTTCCTCCGGTAGCCTCGTTGTAGTACACGTTGATCCGCTCCAGCTGCAAATCGCTGTCTCCGCAATACGCCCCGGTGGCATCGATTCCGTGCTCG
+
AABBBFBBBBBFGGGGFGGGGGHHHHGGHHFGH2FGGEGCGGGFFGHHFFFGGGGGHGGGHHHHHHFECFGFGGEFHHHHGHHHE3GHGCGF@GCCDGFCGCGGGGGGHEBDGHHHHHHGFHFHFFE0GDFFGCFEBF@C?DCCGEE?.CBG.;FFGFGGGB.?DCDBBFFFAEFFFFFFFFFDFFE.B/BFEDFFEF///;B//BBAEF.;/:/99D--;/:A.;-::9@@.9.;/.;:9FFEFAD?B.
@M03558:539:GW210131Amp:1:2105:16271:9298 2:N:0:TCGACGTC+TTGCTTGC
CCCTTCGGTATAATGTCCCTTGGCCCAATTGTTGCCGGCGCCAGATTGACCGAACACAAAATTATCCGGCCGGAACAGCTGTCCAAACGGTCCCGCTCGGACCGAATCCATAGTGCCAGGTTCCAAATCGACCAGCACGGCACGTGGGACGTATTTTCCTCCGGTAGCCTCGTTGTAGTACACGTTGATCCGCTCCAGCTGCAAATCGCTGTCTCCGCAATACGCCCCGGTGGCATCGATTCCGTGCTCG
+
BBBBBFBBBBBFGGGGGGGGGGCHHHGFHHHHHFGHGGGGGGGGHHHGEHHGGGGGHHGGGHHHHHHGCGGGGGGGHHHHHHHHHFHHGGGGGHGGGGGGGGGGGGGGHHHHHFFHHHHHHHHHHHHHH?FGGFHHHHGGGGGGHGGG?FGGGGGGGGGGGGF??CDGGFFFFFFFFFFFFFFFFFFFFFFFFFFFFFFFFFFFFBFFFFADFFFFFFFFFFFEFFFFF;-9DFBFFA/AFFFFFED9FF
@M03558:539:GW210131Amp:1:2105:6679:9302 2:N:0:TCGACGTC+TTGCTTGC
CCCTTCGGTATAATGTCCCTTGGCCCAATTGTTGCCGGCGCCAGATTGACCGAACGCAAAATTATCCGGCCGGAACAGCTGTCCAAACGGTCCCGCTCGGACCGAATCCATAGTGCCAGGTTCCAAATCGACCAGCACGGCACGTGGGACGTATTTTCCTCCGGTAGCCTCGTTGTAGTACACGTTGATCCGCTCCAGCTGCGAATCGCTGTCTCCGCAATACGCCCCGGTGGCATCGATTCCGTGCTCG
+
CDDDCFCBABCFGGGGGGGGGGHHHHGHHHHHHHHHGGGGGGGFEHHHGHHGGGGGGGGGHHHHHHHGFGGGGGGGBHHHHHHHHH3GGGGGGHGGGGGGGGGGGGGGHHHEHHHGHHHHGGHHFHHGHGHGGGFHHHGGGGGGGGGGGFGCEFGGGGGGGGABFFFFFFFFFFFEFFFEFFFDFFFFFFFFFDCF0BBFBBFFCADFFFFFFEFFFFFFFFFFFFFFFFAABFFFFDFEE00BBEFEB.
@M03558:539:GW210131Amp:1:2105:9664:9336 2:N:0:TCGACGTC+TTGCTTGC
CCCTTCGGTATAATGTCCCTTGGCCCAATTGTTGCCGGCGCCAGATTGACCGAACACAAAATTATCCGGCCGGAACAGCTGTCCAAACGGTCCCGCTCGGACCGAATCCATAGTGCCAGGTTCCAAATCGACCAGCACGGCACGTGGGACGTATTTTCCTCCGGTAGCCTCGTTGTAGTACACGTTGATCCGCTCCAGCTGCAAATCGCTGTCTCCGCAATACGCCCCGGTGGCATCGATTCCGTGCTCG
+
BBBBBFBBBBBFFGFGGGGGGGGHHHGHHHHHHHHHGGGGGGGGFDHBGHFGGGGGHHGFGHHHHHHG?EEGGFGGGFGFHHHHHFGHGGGGGHGGCDCFGGGGGGGGHHFHHGHFHGHG<GGCGDFHHAFFDDHHHHGGGGGDHHGGGGGAAFGGGGGGGGGGGG?FGFFFEFFABBFFFFBDFFFFFFFFFFDFFEFF/BBFBBFAAFDDFFFFFFABF/BEDFFF@D==DFFFF.BEFFFFFFF.B.
@M03558:539:GW210131Amp:1:2105:14695:9348 2:N:0:TCGACGTC+TTGCTTGC
CCCTTCGGTATAATGTCCCTTGGCCCAATTGTTGCCGGCGCCAGATTGACCGAACACAAAATTATCCGGCCGGAACAGCTGTCCAAACGGTCCCGCTCGGACCGAATCCATAGTGCCAGGTTCCAAATCGACCAGCACGGCACGTGGGACGTATTTTCCTCCGGTAGCCTCGTTGTAGTGCACGTTGATCCGCTCCAGCTGCAAATCGCTGTCTCCGCAATACGCCCCGGTGGCATCGATTCCGTGCTCG
+
BBBBBFBBABBFFGGGGGGGGGHHHHGHHHHHHCHHGCGGGGGCAGHEFHHGGGGGHEGFFHHHHHHG?FGGGGGGHHHHHHHHHFFHGGGGGHGGCGGGFGGGGGGGHFHHHFHHHHHHHHHHHGGHHGGGGGFFGHGGGDFFHHGG?FFGGGGGGGGGGGGGCGDGGFFFFFFFFFFFFFFFFF?EFFFFFFFFF/BFBFBBBFFAEF?DFFFFBFAFFFFEFFFFCFD;DFFFF?9AFFFFFEFA9.
@M03558:539:GW210131Amp:1:2105:10003:9399 2:N:0:TCGACGTC+TTGCTTGC
CCCTTCGGTATAATGTCCCTTGGCCCAATTGTTGCCGGCGCCAGATTGACCGAACACAAAATTATCCGGCCGGAACAGCTGTCCAAACGGTCCCGCTCGGACCGAATCCATAGTGCCAGGTTCCAAATCGACCAGCACGGCACGTGGGACGTATTTTCCTCCGGTAGCCTCGTTGTAGTACACGTTGATCCGCTCCAGCTGCAAATCGCTGTCTCCGCAATACGCCCCGGTGGCATCGATTCCGTACTCG
+
BBBBBFBBAABFGGFGGGGGGGFHGHGHHHFGFFHHGGGGGGFGHHHHHHHGGGGGHHFEGHHFGHHG?EEFGFGGGHHGGHHHHHHHGGFGGHCGDGGGGGGGGGGGHHBGGDGHHHHH<GGHGFHHHGFGGCCHHHCGGCFFCHGFEFBAEGGFFFGGGF.@B?9FFFFFFF.EFFFFFBFDFFFEBFFE?.BFFBFF/BBF/BFFFFFFFFFFDFFAFFB;ADAA9=@-9?BBFA/;/BBFF..99.
@M03558:539:GW210131Amp:1:2105:21118:9429 2:N:0:TCGACGTC+TTGCTTGC
CCCTTCGGTATAATGTCCCTTGGCCCAATTGTTGCCGGCGCCAGATTGACCGAACACAAAATTATCCGGCCGGAACAGCTGTCCAAACGGTCCCGCTCGGACCGAATCCATAGTGCCAGGTTCCAAATCGACCAGCACGGCACGTGGGACGTATTTTCCTCCGGTAGCCTCGTTGTAGTACACGTTGATCCGCTCCAGCTGCAAATCGCCGTCTCCGCAATACGCCCCGGTGGCATCGATTCCGTGCTCG
+
AAAAAF@ABAAFFGGGGGCGGBFGFCA4GHDGFGBG?2E22AEEFHH3FGHGCFGG2FAEGHHHDGEE>E?E///EGHEGBH3FHHBGFGDEGHFCF@//C@D@D@FFFHBGHG1GGF1GHFG<111D<.<--<CCB.--:-AFH.EF.9-C.CFFGBFG0/;-D?.;9BFDFAB9/9FFFFFFFFFF//FF..-AFF/B/B9//BF?.99-9;9/..=-ABF.AB;@--9-.9BFF.9.FB/;B..:9.
@M03558:539:GW210131Amp:1:2105:21735:9434 2:N:0:TCGACGTC+TTGCTTGC
CCCTTCGGTATAATGTCCCTTGGCCTAATTGTTGCCGGCGCCAGATTGACCGAACACAAAATTATCCGGCCGGAACAGCTGTCCAAACGGTCCCGCTCGGACCGAATCCATAGTGCCAGGTTCCAAATCGACCAGCACGGCACGTGGGACGTATTTTCCTCCGGTAGCCTCGTTGTAGTACACGTTGATCCGCTCCAGCTGCAAATCGCTGTCTCCGCAATACGCCCCGGTGGCATCGATTCCGTGCTCG
+
BBBBBFBBBABFFGGFGGGGGGHHHHHHHHHHHGGHGGGGGGGCHHHGHHGCGGGGHHGHHFHHHGHGGGGGGGGGHHHHHHHHHHGHGGGGGHGGGGGGGGGGFGGGHHHHHFHHHHHHFFHHHHHHHGHGGGHGHHGGGGGGHHGGEFGGGGGGGGGGGGGG;BGGGGGFEEFFEFFFFFFFFFFFFFFFFFFFFEFFFFFFFFFAE.DAFFFFFFFFFFFADFFFADAFFFFFFDBAFFFFFE.ABA
@M03558:539:GW210131Amp:1:2105:5021:9457 2:N:0:TCGACGTC+TTGCTTGC
CCCTTCGGTATAATGTCCCTTGGCCCAATTGTTGCCGGCGCCAGATTGACCGAACACAAAATTATCCGGCCGGAACAGCTGTCCAAACGGTCCCGCTCGGACCGAATCCATAGTGCCAGGTTCCAAATCGACCAGCACGGCACGTGGGACGTATTTTCCTCCGGTAGCCTCGTTGTAGTACACGTTGATCCGCTCCAGCTGCAAATCGCTGTCTCCGCAATACGCCCCGGTGGCATCGATTCCGTGCTCG
+
BBCCCFCCBABFGGGGGGGGGGHHHHGHHHHHHHHHGGGEGGGGHHHGHHHGGGGGHHGHHHHHHHHGEFGGGGGGHHHHHHHHHFFHGGGGGHGGGGGGGGGGGGGGHGHHHHHHHGHGHFHHHFBHHGGGGFHHHHGGGGGGHHGAACDEFGGGGGGGGGGGBFGGGFFFFFEFFFFFFFF.FFEEFFFFF?FFFFFFFFF0BFFDFFFFFFFFFF-=DBF.AFFF@=BCDFFFF.BEFFFFF?DFFF
@M03558:539:GW210131Amp:1:2105:21622:9485 2:N:0:TCGACGTC+TTGCTTGC
CCCTTCGGTATAATGTCCCTTGGCCCAATTGTTGCCGGCGCCAGATTGACCGAACACAAAATTATCCGGCCGGAACAGCTGTCCAAACGGTCCTGCTCGGACCGAATCCATAGTGCCAGGTTCCAAATCGACCAGCACGGCACGTGGGACGTATTTTCCTCCGGTAGCCTCGTTGTAGTACACGTTGATCCGCTCCAGCTGCAAATCGCTGTCTCCGCAATACGCCCCGGTGGCATCGATTCCGTGCTCG
+
BBBBAFAAABBFGGGGGGGGFGHHHHDHHHG5GGHFEEGGGGGCHHHEEHHG?FGGGGGHHHGHGHH?EFGFGCGGFFHGFHHHHEHGGGGGGHHHHHDCFGGCGGGFHHHGG1GGHHHH1FDHFFHHGDFFDFGHFHGGCFGGGHGCCGAEGGGGGGGGGGDA@BGGGGGGEEFFFBBFFFFFFFFFFFFFFFFFFFEFFFBFFFBDE?DFFBBFFBFFBFF9AD-;-@B;?A.FFA9EFF/BFFB.;.
@M03558:539:GW210131Amp:1:2105:26743:9501 2:N:0:TCGACGTC+TTGCTTGC
CCCTTCGGTATAATGTCCCTTGGCCCAATTGTTGCCGGCGCCAGATTGACCGAACACAAAATTATCCGGCCGGAACAGCTGTCCAAACGGTCCCGCTCGGACCGAATCCATAGTGCCAGGTTCCAAATCGACCAGCACGGCACGTGGGACGTATTTTCCTCCGGTAGCCTCGTTGTAGTACACGTTGATCCGCTCCAGCTGCAAATCGCTGTCTCCGCAATACGCCCCGGTGGCATCGATTCCGTGCTCG
+
BABBBFBBAAAFGGGFGGGGGGGHHHGHHHHHHFHHGGGGGGFEHHHGHHHGGGGGHHGHHHHHGFHGCEGGGEEEGHFBFGHHHFGHGGGGGHGGGGGGGGGGCFGGHHHHHGHGHHHHGHHHHHHHHGHFC<GHHHGGGGGGHHGG.CB.CFGGGGGGGGFGDCGG0FBDEFFEFFFFFEBD9FEFBFBFF?BDFFFF/BF/;BFDF...;FFFFDFF?FFFFFFFF=>DFFBBFAFFFF/B/A..:A
@M03558:539:GW210131Amp:1:2105:13794:9507 2:N:0:TCGACGTC+TTGCTTGC
CCCTTCGGTATAATGTCCCTTGGCCCAATTGTTGCCGGCGCCAGATTGACCGAACACAAAATTATCCGGCCGGAACAGCTGTCCAAACGGTCCCGCTCGGACCGAATCCATAGTGCCAGGTTCCAAATCGACCAGCACGGCACGTGGGACGTATTTTCCTCCGGTAGCCTCGTTGTAGTACACGTTGATCCGCTCCAGCTGCAAATCGCTGTCTCCGCAATACGCCCCGGTGGCATCGATTCCGTGCTCG
+
AABCBFCCABCFGGGGGGGGGGGHHHGGHHHHHFHHGGGGGGGGFHHHHHHGGGGGHGGEFHHHHHHGGGGGGGGGHHHHHHHHHHHHGGGGGHGGGGGGGGGGGGGGHGHHHFHHHHHHGHHHHFHHHGGGGGHGFHCGGGGGHHGGGGGEGGFGGGGGGGGGGGGGGFFFFFFFFFFFFFFFFFFFFFFFFFFFFFFFFFFFFFFFFFBFFFFFFFFFDFFFFFFFFFFFFFFFFD/AFFFFFED.;A
@M03558:539:GW210131Amp:1:2105:13002:9559 2:N:0:TCGACGTC+TTGCTTGC
CCCTTCGGTATAATGTCCCTTGGCCCAATTGTTGCCGGCGCCAGATTGACCGAACACAGAATTATCCGGCCGGAACAGCTGTCCAAACGGTCCCGCTCGGACCGAATCCATAGTGCCAGGTTCCAAATCGACCAGCACGGCACGTGGGACGTATTTTCCTCCGGTAGCCTCGTTGTAGTACACGTTGGTCCGCTCCAGCTGCAAATCGCTGTCTCCGCAATACGCCCCGGTGGCATCGATTCCGTGCTCG
+
ABAABFBB?4ADDGGFGGGGFGHGFGEFBGHGHHHGCCCEEECEFGHEBDHGGCE@GE1B3FD5DGHDEECCF>EECGHFHHHH43?FEEEEGHCGGGCCDDDGGGGGGHGGHGFFHHFH1GHHHHFFHDGGDCGHHH@CGCGAGGGGEFFFEFFGGGGGGG.A:;DBFFFFAFE.9BFBF/F.FAEF.BBB-.BFFB/F/;///BF.AADFFFFFFD@>AFFFFFFFB;@F...FF./9FFFFFFFFB.
@M03558:539:GW210131Amp:1:2105:10656:9584 2:N:0:TCGACGTC+TTGCTTGC
CCCTTCGGTATAATGTCCCTTGGCCCAATTGTTGCCGGCGCCAGATTGACCGAACACAAAATTATCCGGCCGGAACAGCTGTCCAAACGGTCCCGCTCGGACCGAATCCATAGTGCCAGGTTCCAAATCGACCAGCACGGCACGTGGGACGTATTTTCCTCCGGTAGCCTCGTTGTAGTACACGTTGATCCGCTCCAGCTGCAAATCACTGTCTCCGCAATACGCCCCGGTGGCATCGATTCCGTGCTCG
+
BCCCCFCCAABFGGGFGGGGGGHHHHGHHHHHHFGHGGGGGGGGHHHFHHHGGGGGHHGHEHHFHHHGGGGGGGGGHHHHHHHHHHHHGGGGGHGGGGGGGGGGGGGGHGHHHHHGHHHHGGHHHHHHHGFGGGHHHHGGGCGFHHGG.FGGGGGGGGGGGFBGGGGGGFFFFFFFFFFFFFFDFFFFFFFFFFFFFEFFFFFFFFFFFFFFFFFFFFAFF/BEF;B@@-;BFFBFFAFEFFFFFAA?FD
@M03558:539:GW210131Amp:1:2105:8768:9613 2:N:0:TCGACGTC+TTGCTTGC
CCCTTCGGTATAATGTCCCTTGGCCCAATTGTTGCCGGCGCCAGATTGACCGAACACAAAATTATCCGGCCGGAACAGCTGTCCAAACGGTCCCGCTCGGACCGAATCCATAGTGCCAGGTTCCAAATCGACCAGCACGGCACGTGGGACGTATTTTCCTCCGGTAGCCTCGTTGTAGTACACGTTGCTCCGCTCCAGCTGCAAATCGCTGTCTCCGCAATACGCCCCGGTGGCATCGATTCCGTGCTCG
+
ABBBBFBBBBBFFGGGGGGGGFFHHHGAGHFHHFGHGFGFGGGCAGHGEGHEGGGGHEFG1GHHHHHFEFEGGGCEGHHGEHHHHFHHFFGGFHCGGGGGGGGGGGGGHEHHFHHGHFHHHGHHE1GHHGFGFCCGHF@FCFFDGHECEFDFEFGGGGGGGFD?D?.;FFFFEFFFEBFFF/99FF?.;9B9?DFAFBFF/BFFBB/;EA.AFFFFDDF-A/F..;DF@-BAAFFB/.9;9FFFBEFFB.
@M03558:539:GW210131Amp:1:2105:11377:9617 2:N:0:TCGACGTC+TTGCTTGC
CCCTTCGGTATAATGTCCCTTGGCCCAATTGTTGCCGGCGCCAGATTGACCGAACACAAAATTATCCGGCCGGAACAGCTGTCCAAACGGTCCCGCTCGGACCGAATCCATAGCGCCAGGTTCCAAATCGACCAGCACGGCACGTGGGACGTATTTTCCTCCGGTAGCCTCGTTGTAGTACACGTTGATCCGCTCCAGCTGCAAATCGCTGTCTCCGCAATACGCCCCGGTGGCATCGATTCCGTGCTCG
+
BCCCCFCCBBCFGGGGGGGGGGHHHHGHHHHHHFHHGGGGGGGGFGHHHHHGGGGGHHGGHHHHHHHGGFGGGGGGHHHHHHHHHHFHGGGGGHGGGGGGGGGGGGGGHHHHHH?GGFGGFGHHHHHHH?FGGCHHHHGGGGGGGGGGFGGG?FGGFGGGGG?FFFFFFFFFFFF?FFFFF0FFFFFEFFFFFBFFFBFFFFFFFFFFEFDFFFFFFFAFFFFEFFFF-@CFFFFFFAFEFFFFFEFFFF
@M03558:539:GW210131Amp:1:2105:24021:9633 2:N:0:TCGACGTC+TTGCTTGC
CCCTTCGGTATAATGTCCCTTGGCCCAATTGTTGCCGGCGCCAGATTGACCGAACACAAAATTATCCGGCCGGAACAGCTGTCCAAACGGTCCCGCTCGGACCGAATCCATAGTGCCAGGTTCCAAATCGACCAGCACGGCACGTGGGACGTATTTTCCTCCGGTAGCCTCGTTGTAGTACACGTTGATCCGCTCCAGCTGCAAATCGCTGTCTCCGCAATACGCCCCGGTGGCATCGATTCCGTGCCCG
+
BCCCCFCBBBCFGGGFGGGGGGHHHHGGHHHHHFHHGGGGGGGGFHHGFHHGGGGGHHGGFHHHHHHGFGGGGGGGHHHFHHHHHHHHGGGGGHGGDGGGGGGGGGGGHHHHGDHHHHHHGHHHHHHHHGEGDDHHFHCFD@CFHHGGCFG?EGGGFFGGGG.?BDDFFFFBFFBFEFBFFFF?FFAEFFFFFFFFB/FFBB/BBBFDFA?DF;/;;DF;AFF.:BFF-B=@DFBFF9/;9BF/:.../.
@M03558:539:GW210131Amp:1:2105:16851:9654 2:N:0:TCGACGTC+TTGCTTGC
CCCTTCGGTATAATGTCCCTTGCTCTTTCCCAAATCACGTCCGCGTTCC
+
>3AAAFABBBAFGGGFGGGGGGHHHHHHGHHHH4FGHHEHHGGGFGGFG
@M03558:539:GW210131Amp:1:2105:8431:9664 2:N:0:TCGACGTC+TTGCTTGC
CCCTTCGGTATAATGTCCCTTGGTCCAATTGTTGCCGGCGCCAGATTGACCGAACACAAAATTATCCGGCCGGAACAGCTGTCCAAACGGTCCCGCTCGGACCGAATCCATAGTGCCAGGTTCCAAATCGACCAGCACGGCACGTGGGACGTATTTTCCTCCGGTAGCCTCGTTGTAGTACACGTTGATCCGCTCCAGCTGCAAATCGCTGTCTCCGCAATACGCCCCGGTGGCATCGATTCCGTGCTCG
+
BBBBBFBABABFGGFGGGGGGGHHHHHHHHHHH4GHGGFEGGGFGHHGHHHGGGGGHGGFGHHFHHHGGGGGGGGGHHHHHHHHHFHHFGGGGHGGGGGGGGGGGGGGHHHFFGHHHFHHHHHHHGHHGGFGD@CGHHDGGCDFHHGG?FGGGGGGGGGGGGGGGGFGGGGFFFFFFBFFF:BDFFFEFFF9EABFFFF/:B:F/BF.EFBFFFFFBF--A/B?DFFF;BA;.AFFF./;9BFFFFFFFD
@M03558:539:GW210131Amp:1:2105:16488:9694 2:N:0:TCGACGTC+TTGCTTGC
CCCTTCGGTATAATGTCCTTGGCCCAATTGTTGCCGGCGCCAGATTGACCGAACACAAAATTATCCGGCCGGAACAGCTGTCCAAACGGTCCCGCTCGGACCGAATCCATAGTGCCAGGTTCCAAATCGACCAGCACGGCACGTGGGACGTATTTTCCTCCGGTAGCCTCGTTGTAGTACACGTTGATCCGCTCCAGCTGCAAATCGCTGTCTCCGCAATACGCCCCGGTGGCATCGATTCCGTGCTCGT
+
BBBBBFBBBABBGGFGGGGGGGHHHGHHHHHHHHGGCGGGGGCHHHHHHHGCEGGHHGHFGHGHFHGGGGGGGCEHHHHHHHHFHHHGGGGGHCCFGGGFGGFGGGGHHHHGGGHHHHHGGHHHDGHHEGGGGGHHHGGFCGDHGGA?FGEGGGGGGGGGGFAFG?FFFFFFFFFFBFFF/BFAFE.FFF.EDFFFBFFBF/FFBFFEFDFFFFF.A-@DFFEFFFFF;99.A9BFDFAF9B/:.9;B.@
@M03558:539:GW210131Amp:1:2105:23076:9698 2:N:0:TCGACGTC+TTGCTTGC
CCCTTCGGTATAATGTCCCTTGGCCCAATTGTTGCCGGCGCCAGATTGACCGAACACAAAATTATCCGGCCGGAACAGCTGTCCAAACGGTCCCGCTCGGACCGAATCCATAGTGCCAGGTTCCAAATCGACCAGCACGGCACGTGGGACGTATTTTCCTCCGGTAGCCTCGTTGTAGTACACGTTGATCCGCTCCAGCTGCAAATCGCTGTCTCCGCAATACGCCCCGGTGGCATCGATTCCGTGCTCG
+
ABBBBFBBABBFFGGGGFGGFGHHHHGHHHHHHHCHGGGCEG1EAGHF3GHGGCGGHHFAGHHHHHHECEEGGEFGHHHHGHHHHBDGFGGGGHGGGGGFFGGGGCGGHHHGGFGHHHHHGHHHHHHHHCCDD-CHHHGGGGGGFGGGCA?9.FFGGGGGGGG?ABFGGFFDEA.AFFFFFFFFFF?AFBFFEFFF/BFFBFBBBFFFFFFDFBFFFDFDFFFEFFAFF-BDDFFFF./;9B/BFE?EBA
@M03558:539:GW210131Amp:1:2105:12333:9717 2:N:0:TCGACGTC+TTGCTTGC
CCCTTCGGTATAATGTCCCTTGGCCCAATTGTTGCCGGCGCCAGATTGACCGAACACAAAATTATCCGGCCGGAACAGCTGTCCAAACGGTCCCGCTCGGACCGAATCCATAGTGCCAGGTTCCAAATCGACCAGCACGGCACGTGGGACGTATTTTCCTCCGGTAGCCTCGTTGTAGTACACGTTGATCCGCTCCAGCTGCAAATCGCTGTCTCCGCAATACGCCCCGGTGGCATCGATTCCGTGCTCG
+
BBBBBFBBBBBDGGGGGGGGGGHHGHGDGHHHHHHHGGGGGGFGFHHHHHHGGGGGHHGHFHHHHHHGCGGGGFGGCHHGHHHHHBEGGGGGGHGGGGGGGGGGGGGGHHHGHGHHHEHHGHHHBHBHHDFGG-GHHHGGCCGDHHGGGFA.EFGFGGGGGGGGFCGGGFFFEFB.;FFEFFFDFF.9BFFF..BFFBFFBFFFFFFFFFFFFFFFDF;;DBF;DFFFDAD;AF.:B.9AFBBFFED?FF
@M03558:539:GW210131Amp:1:2105:4065:9720 2:N:0:TCGACGTC+TTGCTTGC
CCCTTCGGTATAATGTCCCTTGGCCCAATTGTTGCCGGCGCCAGATTGACCGAACACAAAATTATCCGGCCGGAACAGCTGTCCAAACGGTCCCGCTCGGACCGAATCCATAGTGCCAGGTTCCAAATCGACCAGCACGGCACGTGGGACGTATTTTCCTCCGGTAGCCTCGTTGTAGTACACGTTGATCCGCTCCAGCTGCAAATCGCTGTCTCCGCAATACGCCCCGGTGGCATCGATTCCGTGCTCG
+
AAAAAFBBBABFGFGGDGGAAF44GHGHHCFDFCFHA22AEEE013EFGGBEE000EFGHHFFGFBDFE@/EE//EFGG3GGGCBGDGGDGGGHGGGGGGGGCCDGGGGE1F1FGHGHHHHHHHHHHHHFACD<CEBG:CDCDAHGG?.C?EGGFGGGEBFFA@@9.CFFFDE.FA9FFFF/99AAE?FFFFF.-A/9B/BFBF/FFAEAADFB/FFD-@D/F9DBBB-BBB.AFFFA/AFFFFF9..9.
@M03558:539:GW210131Amp:1:2105:19107:9733 2:N:0:TCGACGTC+TTGCTTGC
CCCTTCGGTATAATGTCCCTTGGCCCAATTGTTGCCGGCGCCAGATTGACCGAACACAAAATTATCCGGCCGGAACAGCTGTCCAAACGGTCCCGCTCGGACCGAATCCATAGTGCCAGGTTCCAAATCGACCAGCACGGCACGTGGGACGTATTTTCCTCCGGTAGCCTCGTTGTAGTACACGTTGGTCCGCTCCAGCTGCAAATCGCTGTCTCCGCAATACGCCCCGGTAGCACCGATTCCGTGCTCG
+
BBBBBFBBAAAFGGGGGGGGGGFHHGGGHHHHHHHHGGGCGGGGEHHGHHHGGGGGHHGHHHHGHHHGEFFGGGGGHHHHHHHHHBEEGGGGGHGGFGGGGGFGGGGGHHHHHHEHHFHHGHHHHFHHHGHGGGFH/GFGGGGGHHGFAFFGGGGGGGGGGGGGCGGGGFFFFFFFFFFFFFFFFFFFFFFFFFFFFBFFFFB9FFFFFFFFFBBFFF=DFFFEFFFF-@BFB/FFFAABDBFFFADFFD
@M03558:539:GW210131Amp:1:2105:28184:9743 2:N:0:TCGACGTC+TTGCTTGC
CCCTTCGGTATAATGTCCCTTGGCCCAATTGTTGCCGGCGCCAGATTGACCGAACACAAAATTATCCGGCCGGAACAGCTGTCCAAACGGTCCCGCTCGGACCGAATCCATAGTGCCAGGTTCCAAATCGACCAGCACGGCACGTGGGACGTATTTTCCTCCGGTAGCCTCGTTGTAGTACACGTTGATCCGCTCCAGCTGCAAATCGCTGTCTCCGCAATACGCCCCGGTGGCATCGATTCCGTGCTCG
+
ABCBAFCABBCFFGFGGGGGGGHHHHGFHHHHHHHHGGGGEGGGEHHHHHHGGGGCHHGGEHHHHHHCCFGGGGGGEHHHHHHHHDGGGGGGGGGGFFGGGGGG/CGGHHHHHHEGHHHHHHHHHFDGHFHGGCHEHHGGGGGDGEGGEFC.EGGGGGGGGGGFGGBFFFFFFFEEFFFFFFFFFFFEFFFFFBCDFFFF/BB/FFF.EFFFFFFFFFFFDFFEFA>C;BFFDFEFFABEFFFBBE.AFD
@M03558:539:GW210131Amp:1:2105:14709:9756 2:N:0:TCGACGTC+TTGCTTGC
CCCTTCGGTATAATGTCCCTTGGCCCAATTGTTGCCGGCGCCGGATTGACCGAACACAAAATTATCCGGCCGGAACAGCTGTCCAAACGGTCCCGCTCGGACCGAATCCATAGTGCCAGGTTCCAAATCGACCAGCACGGCACGTGGGACGTATTTTCCTCCGGTAGCCTCGTTGTAGTACACGTTGATCCGCTCCAGCTGCAAATCGCTGTCTCCGCAATACGCCCCGGTGGCATCGATTCCGTGCTCG
+
BCCCCFCCB@BFDGGGGGGGGGCHHHGHHHFHHHHHGEEFFGGG?FGFHHHGEFGFHHF?BGHHHHHGEFGGGEGGHGHHHHHHGB3GDGGGGHGGGGGGGGGGCGGGHFHFFHGHHHHHHGHHFDHHHDFGGCHHFHGGG?DDFEGC.CCDAFGGGGGGGGGFFFFFFFFFFFBEBBFFFBBAAFEFFFFFFDFFFFFFFFBF/BFAEF?DF/BFDF-@ABF.ABFFC=@D.FFFFDBEFFFFFA.AB.
@M03558:539:GW210131Amp:1:2105:24329:9785 2:N:0:TCGACGTC+TTGCTTGC
CCCTTCGGTATAATGTCCCTTGGCCCAATTGTTGCCGGCGCCAGATTGACCGAACACAAAATTATCCGGCCGGAACAGCTGTCCAAACGGTCCCGCTCGGACCGGATCCATAGTGCCAGGTTCCAAATCGACCAGCACGGCACGTGGGACGTATTTTCCTCCGGTAGCCTCGTTGTAGTACACGTTGATCCGCTCCAGCTGCAAATCGCTGTCTCCGCAATACGCCCCGGTGGCATCGATTCCGTGCTCG
+
BCCBCFCCCCCFGGGGGGGGGFHHHHGHHHHGGHHHEFGEFGGGGHHHHHHCGGGGHHGHHHHGHHHGGGGGGGGGHHHHHHHHHFGHGGGGGHGGGGGFGGGGGGGGHHHHGFGHHHHGGHHHHHGHHGHGGGHHGHGGGGGGGHGGEFGGGGGFGGGGGGGGGGGBFFFFFFFFFFFFFFFDFFFFFFFFFFFFEFFFFFFFFFFDEF?DF/9FFF;@DFFEFCFF=BF-.FFFFB/;FB/;FE?.;A
@M03558:539:GW210131Amp:1:2105:15073:9798 2:N:0:TCGACGTC+TTGCTTGC
CCCTTCGGTATAATGTCCCTTGGCCCAATTGTTGCCGGCGCCAGATTGACCGAACACAAAATTATCCGGCCGGAACAGCTGTCCAAACGGTCCCGCTCGGACCGAATCCATAGTGCCAGGTTCCAAATCGACCAGCACGGCACGTGGGACGTATTTTCCTCCGGTAGCCTCGTTGTAGTACACGTTGATCCGCTCCAGCTGCAAATCGCTGTCTCCGCAATACGCCCCGGTGGCATCGATTCCGTGCTCG
+
CCCCCFCCBBCFFGGGGGGGGGHHHHGHHHGHHGHHGGGGFGAEEHHHGHHGGGGGHHGACGHHHHHGFFGGGGGGHHHHFHHHHDGGEGGGGHGGCGGFGGGGGGGGHHHHFGHGHHHGHHHHH1DGHEHGGGHHHHGGGGGGHHGGGFGGGGGGGGGGGGGG?DAFGFFBFFFFFEFBFFFDFFEFFFFFE.@FFF/B0F/F0BFDFF::B;BFFFF-A0FEFFFFB;=CDA/FFABAFFFFFADE0A
@M03558:539:GW210131Amp:1:2105:23470:9836 2:N:0:TCGACGTC+TTGCTTGC
CCCTTCGGTATAATGTCCCTTGGCCCAATTGTTGCCGGCGCCAGATTGACCGAACACAAAATTATCCGGCCGGAACAGCTGTCCAAACGGTCCCGCTCGGACCGAATCCATAGTGCCAGGTTCCAAATCGACCAGCACGGCACGTGGGACGTATTTTCCTCCGGTAGCCTCGTTGTAGTACACGTTGATCCGCTCCAGCTGCAAATCGCTGTCTCCGCAATACGCCCCGGTGGCATCGATTCCGCGCTCG
+
AABBBFCAAABFGGGGGGGGGGHHHHGHHHHHHHHHGGGGGGGGHHHHHHHGGGGGHHGHHHHHHHHGEFGGGCGGHHHHHHHHHHHHGGGGGHGGGGGGGGGGGGGGHHHHHHHHHGHHFHHHHHHHGGHGGGHHHHGGGGGGHHGGGGGEGGGGGGGGGGGGGGGGGFFFFFFFFFFFFFFFFFFEFFFFFFFFFFFFFFBFFFFFFFFFFFFFFFFCFFFFFFFFFFFA?FFFFFFEFFFFFBFFFA
@M03558:539:GW210131Amp:1:2105:23149:9852 2:N:0:TCGACGTC+TTGCTTGC
CCCTTCGGTATAATGTCCCTTGGCCCAATTGTTGCCGGCGCCAGATTGACCGAACACAAAATTATCCGGCCGGAACAGCTGTCCAAACGGTCCCGCTCGGACCGAATCCATAGTGCCAGGTTCCAAATCGACCAGCACGGCACGTGGGACGTATTTTCCTCCGGTAGCCTCGTTGTAGTACACGTTGATCCGCTCCAGCTGCAAATCGCTGTCTCCGCAATACGCCCCGGTGGCATCGATTCCGTGCTCG
+
BBBBBFBBBBBFGGGGGGGGGFHHHHEAGGHFHGHHGCEGGG?CFFHHHHHGGGGGHHAEGGHHHGH?EEEC?/EEGHHHHHHHH3BGFGGGEHGGGGGGGGGGGGGGHHHHHHHHHHHHHHHHGBFHHGHGD@GHGHGGCDCGHHEG.CDGEGFFFGGGGGGABFGGFFFFFFFFBFFFFBBAFFFEFBBFFDFFBBFFBB/:/BF?FFFFFFFFFF>BDBB.AFADDBD;.FFEF.;ABF9BFEFFF?
@M03558:539:GW210131Amp:1:2105:7198:9897 2:N:0:TCGACGTC+TTGCTTGC
CCCTTCGGTATAATGTCCCTTGGCCCAATTGTTGCCGGCGCCAGATTGACCGAACACAAAATTATCCGGCCGGAACAGCTGTCCAAACGGTCCCGCTCGGACCGAATCCATAGTGCCAGGTTCCAAATCGACCAGCACGGCACGTGGGACGTATTTTCCTCCGGTAGCCTCGTTGTAGTACACGTTGATCCGCTCCAGCTGCAAATCGCTGTCTCCGCAATACGCCCCGGTGGCATCGATTCCGTGCTCG
+
?ABBBFBBBBBFGGGGGGGGGGHGHHGHHHGHHHHHGGGGGGGGAHHHHHHG?EGGHHEEAGFGHHHGGGGGGGGGHHHGHHHHHH?GEGGGGHGGGGGGGGGGGGGGHGHHHGHHHBGECGHHHFHHHCGGGGHHFHGGG?FGHGGGEFGAE0CFGGGGGGDGG??FFFFFFFFAB/9BFFBDAFFFFFFFF?DFBBFF/BB/9FFFFFFDFFFFFFF-;BFAABFAAADFBFFFFDFE/FBFFEFFFF
@M03558:539:GW210131Amp:1:2105:15306:9898 2:N:0:TCGACGTC+TTGCTTGC
CCCTTCGGTATAATGTCCCTTGGCCCAATTGTTGCCGGCGCCAGATTGACCGAACACAAAATTATCCGGCCGGAACGGCTGTCCAAACGGTCCCGCTCGGACCGAATCCATAGTGCCAGGTTCCAAATCGACCAGCACGGCACGTGGGACGTATTTTCCTCCGGTAGCCTCGTTGTAGTACACGTTGATCCGCTCCAGCTGCAAATCGCTGTCTCCGCAATACGCCCCGGTGGCATCGATTCCGGGCTCT
+
BBBBBFBABBAFBGGGGGGGGGGGHHGFGFHHHFGHCGGGGGGGFHHGGHHGGGGGHHGABGHGHHHGCFGGGEGGGDGGGHHHHGGHGGGGGHGGCGGGGFGGGGGGHFGFGHEGHHHHGHHHHGHGHDHGGGGHGHGGGGGGFGGGGGGGGGGGGGGGGFGFDFFFFFFFFFFFFFFFFFFFFFEFFFFFFFFFFEFFFFBFFFFDFFD.99:B?D->D/B?F;@F-B--9AFFFD:AFFFF--;-./
@M03558:539:GW210131Amp:1:2105:26104:9947 2:N:0:TCGACGTC+TTGCTTGC
CCCTTCGGTATAATGTCCCTTGGCCCAATTGTTGCCGGCGCCAGATTGACCGAACACAAAATTATCCGGCCGGAACAGCTGTCCAAACGGTCCCGCTCGGACCGAATCCATAGTGCCAGGTTCCAAATCGACCAGCACGGCACGTGGGACGTATTTTCCTCCGGTAGCCTCGTTGTAGTACACGTTGATCCGCTCCAGCTGCAAATCGCTGTCTCCGCATTACGCCCCGGTGGCATCGATTCCGTGCTCG
+
ABBBAFBBAABFGGFGGGGGGGHHHHGHHHHHHGHHGGGGGGGGHHHEFGHGCGGGHHGEHHHHHHHGGGGFG?EGHHHHGHHHHBGHGGGGGGGG@FGGGGGGGGGGHHHHHHHHHFGHHHHGHHHHHGHGGCGHHHGGGCGGHHGGEFGDGGGGGGGGGGGGADGGGFFFFFFFFFFFFFFFFFFEFFFFEDFDBFFFFFBBFFFFFFFFFBFFFFF.;/99DF=@DD99.ABFFFBAFFFB/..ABD
@M03558:539:GW210131Amp:1:2105:17253:9955 2:N:0:TCGACGTC+TTGCTTGC
CCCTTCGGTATAATGTCCCTTGGCCCAATTGTTGCCGGCGCCAGATTGACCGAACACAAAATTATCCGGCCGGAACAGCTGTCCAAACGGTCCCGCTCGGACCGAATCCATAGTGCCAGGTTCCAAATCGACCAGCACGGCACGTGGGACGTATTTTCCTCCGGTAGCCTCGTTGTAGTACACGTTGATCCGCTCCAGCTGCAAATCGCTGTCTCCGCAATACGCCCCGGTGGCATCGATTCCGTGCTCG
+
BBBBBFBBB?AFBGGGGGGGGGHHHHGCHHGHHGFHFGGFGGDCABGEFHHGF?EEHHGFFGHHHHHG@EFE?@EG2BGGFHHHG3BFEEGGGGGFFCFGGGGGGGGGHHHHHHFHHHHCFHGGFGHDG<.@A-CGGHC?@@CD.:.?.999AFGGGGGGGF.;;A9FGFFFE?FE/FFBFB;DFF?EFBFA.A=DB9FFBFFF/9;;EFA.BFFFFF;CDFFEFFFFC;@DBFB/9A/;BB9BFA?ABD
@M03558:539:GW210131Amp:1:2105:26292:9956 2:N:0:TCGACGTC+TTGCTTGC
CCCTTCGGTATAATTTCCCTTGGCCCAATTGTTGCCGGCGCCAGATTGACCGAACACAAAATTATCCGGCCGGATCAGCTGTCCAAACGGTCCCGCTCGGACCGAATCCATAGTGCCAGGTTCCAAATCGACCAGCACGGCACGTGGGACGTATTTTCCTCCGGTAGCCTCGTTGTAGTACACGTTGATCCGCTCCAGATGCAAATCGCTGTCTCCGCAATACGCCCCGGTGGCATCGATTCCGTGCTCG
+
AAAB?FAAAAAFGG6AGBEFBCBBCGFHGHFDGGCGEECGGGFGFFHHGHHGCGCGHHGHFHHHHEHDEGGGGC/>BFG4FFFFF33?EGGGCHGG/B/@C/>DCGA/GHBGG1=GFFHGFFGHFDFGG?CCC-GHHHGGC?C;CHG@AFGFE09F0;FFFFDBB-CCBFFFEFFE/F;BFEFDAF?AFFFFEDBFFE/BFFFFFFFDFFDDFBBBA?-9D/;AD?BB@B;-.:9BFD/AF//;B..9/.
@M03558:539:GW210131Amp:1:2105:15502:9985 2:N:0:TCGACGTC+TTGCTTGC
CCCTTCGGTATAATGTCCCTTGGCCCAATTGTTGCCGGCGCCAGATTGACCGAACACAAAATTATCCGGCCGGAACAGCCGTCCAAACGGTCCCGCTCGGACCGAATCCATAGTGCCAGGTTCCAAATCGACCAGCACGGCACGTGGGACGTATTTTCCTCCGGTAGCCTCGTTGTAGTACACGTTGATCCGCTCCAGCTGCAAATCGCTGTCTCCGCAATACGCCCCGGTGGCATCGATTCCGTGCTCG
+
BBBBAFBBBBBFGGGGGGGGGGGHHHGHHHHHHHHHGGGGGGFGFHHGFHHGGGGGHHF1BGHHHHHDEEGGGGGGHHHHGGGGF3FGGGGGGHGGGGGGGGGGGGGGHFGHHHHHHHHHGHHHHHHHHDHGG@HHFH@GF?DGGGGGGFGE.FGGGGGGGGBGCFBFFFFFFFEEFFFFFEFFFFFFFFFFFFFFFFFFFBBBFFFBEAA.BBFFFFFBDBFAF;BC=;9=DABBF.9AFFFEFA??F.
@M03558:539:GW210131Amp:1:2105:15539:10053 2:N:0:TCGACGTC+TTGCTTGC
CCCTTCGGTATAATGTCCCTTGGCCCAATTGTTGCCGGCGCCAGATTGACCGAACACAAAATTATCCGGCCGGAACAGCTGTCCAAACGGTCCCGCTCGGACCGAATCCATAGTGCCAGGTTCCAAATCGACCAGCACGGCACGTGGGACGTATTTTCCTCCGGTAGCCTCGTTGTAGTACACGTTGATCCGCTCCAGCTGCAAATCGCTGTCTCCGCAATACGCCCCGGTGGCATCGATTCCGTGCTCG
+
BBBBBFBBA?AFGGGGGGGGGBGHHHGHHHHHHGHHGGCGFGCCFGHHHHHGGGGGHEGC1FHFHHHGCGGGGEEGFBFFHHHHG33FEGEEGHGG?DFGDCGGGGGGHHHHHGHGH1GHGHHHHGHHHGAGG-CHCG@CFCFDGEGAE;BGAFGGGGGGGGGGFCGGGFFFFFBFBFFFFFFDFFFEFFFFFFFFB/FFFFFFFFF?EFFFFFFFDD@-A9FEF;DF-@@-.FBFF.;ABBF/FA?.BD
@M03558:539:GW210131Amp:1:2105:13256:10075 2:N:0:TCGACGTC+TTGCTTGC
CCCTTCGGTATAATGTCCCTTGGCCCAATTGTTGCGGGCGCCAGATTGACCGAACACAAAATTATCCGGCCGGAACAGCTGTCCAAACGGTCCCGCTCGGACCGAATCCATAGTGCCAGGTTCCAAATCGACCAGCACGGCACGTGGGACGTATTTTCCTCCGGTAGCCTCGTTGTAGTACACGTTGATCCGCTCCAGCTGCAAATCGCTGTCTCCGCAATACGCCCCGGTGGCATCGATTCCGTGCTCG
+
BBBBBFBBBBB5FGGGGGGGGGHHHHGHHHHGHFHGGCFGGGGGFHHE3FHGEEGGHEGA1GHHHHHEGGGGGGGGHGHGHHHHH?EGGGGGGHGGGGGGCGGGGGGGHBGHHGHHHHHGHHHHH0GHH?CFG?GHGHF?@DGFGGGGGGGG?FGGGGGGGGGGFFFFFFFFFFFFFEFFFFFAFFFFFFFFFFFFFFFFFFBBBFFDFF.DFFFFFFFFDFFAFFFFCFFF.AFFFDBAFFFFF?DFE.
@M03558:539:GW210131Amp:1:2105:6284:10079 2:N:0:TCGACGTC+TTGCTTGC
CCCTTCGGTATAATGTCCCTTGGCCCAATTGTTGCCGGCGCCAGATTGACCGAACACAAAATTATCCGGCCGGAACAGCTGTCCAAACGGTCCCGCTCGGACCGAATCCATAGTGCCAGGTTCCAAATCGACCAGCACGGCACGTGGGACGTATTTTCCTCCGGTAGCCTCGTTGTAGTACACGTTGATCCGCTCCAGCTGCAAATCGCTGTCTCCGCAATACGCCCCGGGGGCATCGATTCCGTGCTCG
+
CCCCCFCCCBBFGGGFGGGGGGHHHHGHHHHHHFHHGGGGGGGGHHHEFHGGGGGGHHGHHHHGHHHGGGGGGGGGHHGHHHHHHHHHFGGGGHGGGGGGGGGGGGGGHHHHHHHHHFHHGHHHHFGHHCHGGGHHHHGGGCGGGHGGAFDEGGGGGGGGGGGGFAGGGFFFFFFFFFFFFFFFFFFFFFFFFDFFFFFFFFBFFFFFFF?DFFFFFFFFFEFEFFFFA;-9@DAFFA/AFFB/FE?AB.
@M03558:539:GW210131Amp:1:2105:15248:10136 2:N:0:TCGACGTC+TTGCTTGC
CCCTTCGGTATAATGTCCCTTGGCCCAATTGTTGCCGGCGCCAGATTGACCGAACACAAAATTATCCGGCCGGAACAGCTGTCCAAACGGTCCCGCTCGGACCGAATCCATAGTGCCAGGTTCCAAATCGACCAGCACGGCACGTGGGACGTATTTTCCTCCGGTAGCCTCGTTGTAGTACACGTTGATCCGCTCCAGCTGCAAATCGCTGTCTCCGCAATACGCCCCGGTGGCATCGATTCCGTGCTCG
+
BBBBBFBBABBFFGGGGGGGGBGHHHGHHHFHGFHHGEGGGGAEAGGFHFFGGGGGHGGCFGHGHHHGCFCEGGGFHFHHHHHHGBFGGCGGEHGGFGFCFGGFGGGGHFHHGGHHHHHHHHHHHGHHHEGGGGHHEHGGGGGGHHGFGGFDGGGGGGGGGGFGGGGFFFFFFFFFFFFFFFFFFFFFFFFFFFFFFEFFFFFFBFFDFFFFFFFFFFFFFFFEDDCF-@DF?.BFFD/AFFFFFEFFFD
@M03558:539:GW210131Amp:1:2105:3490:10152 2:N:0:TCGACGTC+TTGCTTGC
CCCTTCGGTATAATGTCCCTTGGCCCAATTGTTGCCGGCGCCAGATTGACCGAACACAAAATTATCCGGCCGGAACAGCTGTCCAAACGGTCCCGCTCGGACCGAATCCATAGTGCCAGGTTCCAAATCGACCAGCACGGCACGTGGGACGTATTTTCCTCCGGTAGCCTCGTTGTAGTACACGTTGATCCGCTCCAGCTGCAAATCGCTGTCTCCGCAATACGCCCCGGTGGCATCGATTCCGTGCTCG
+
AABAAFBABBCFGGGGGGGGGGHHGHGHHHGGHHHHGGGGGGDGHHHGHHHGGGGGHHGHFGHHHHHG?EEGGCGEHHHHHHHHG3EGEGGGGHGGCGGGGGGGGGEFHHFHHFHHHHHHHHHHHGGGHGFGG-GHHHGCGCDDHHG-9A?;.CFGGGGGGG?D-CDFGFFFEEFF/BFFF/B.AF?EFFFFEADFF/BF/FBF/BFAEA.DFB/F?A9@FFBADFFF-@@A.A/;FD/EFFBFFEFFFD
@M03558:539:GW210131Amp:1:2105:22299:10161 2:N:0:TCGACGTC+TTGCTTGC
CCCTTCGGTATAATGTCCCTTGGCCCAATTGTTGCCGGCGCCAGATTGACCGAACACAAAATTATCCGGCCGGAACAGCTGTCCAAACGGTCCCGCTCGGACCGAATCCATGGTGCCAGGTTCCAAATCGACCAGCACGGCACGTGGGACGTATTTTCCTCCGGTAGCCTCGTTGTAGTACACGTTGATCCGCTCCAGCTGCAAATCGCTGTCTCCGCAATACGCCCCGGTGGCATCGATTCCGTGCTCG
+
CCCCCFCBBCCFGGGGGGGGGGHHHHGHHHHHHGFHGEGCGGGGHHHDGHHGGGGGHHGFGHHHHHHGGFGGCEGGGHHHHHHHGFHHGGGGGHGGCGFGFGGGGGGGHHHHHGFHHHHGGHHHHHGHGGHGGGHHGHGGGGGFHEFGEGBCEGGGFGGGGGGG-9EGFFFFFFEEFFFFFFFFFFFFFFFFFFFFFEFFFFFBBBFAFFFFFFFFFDFFFFE.ACFFCF9@?AFFFFFAFFFBFEFFFF
@M03558:539:GW210131Amp:1:2105:16804:10162 2:N:0:TCGACGTC+TTGCTTGC
CCCTTCGGTATAATGTCCCTTGGCCCAATTGTTGCCGGCGCCAGATTGACCGAACACAAAATTATCCGGCCGGAACAGCTGTCCAAACGGTCCCGCTCGGACCGAATCCATAGTGCCAGGTTCCAAATCGACCAGCACGGCACGTGGGACGTATTTTCCTCCGGTAGCCTCGTTGTAGTACACGTTGATCCGCTCCAGCTGCAAATCGCTGTCTCCGCAATACGCCCCGGTGGCATCGATTCCGTGCTCG
+
BCCCBFCCCCBFGGGGGGGGGGFHHHGCHHHHHFHHFGGGGGFGGHHGHHHGGGGGHHGFFHHHHHHGCGGCEEEEGHHHHHHHHGBGFGGGGHGGFGGGGGGGGGGGHHHGFGHHHFHHGHHHHHHHHEFGG@GHHHGGGCDGHEGFEGGGGGGGGGGGGGDFGGGGGFFFFFFFFFFFFFFFFFFEFFFFFFFFFFFFFFFFBFFDFF?DFFBBDF;BFFFAFCFDAAF=:FFBF?BAFFFFFF?EF.
@M03558:539:GW210131Amp:1:2105:12799:10176 2:N:0:TCGACGTC+TTGCTTGC
CCCTTCGGTATAATGTCCCTTGGCCCAATTGTTGCCGGCGCCAGATTGACCGAACACAAAATTATCCGGCCGGAACAGCTGTCCAAACGGTCCCGCTCGGACCGAATCCATAGTGCCAGGTTCCAAATCGACCAGCACGGCACGTGGGACGTATTTTCCTCCGGTAGCCTCGTTGTAGTACACGTTGATCCGCTCCAGCTGCAAATCGCTGTCTCCGCAATACGCCCCGGTGGCATCGATTCCGTGCTCG
+
BBBBBF@AAAAFGGGGGGGGGGHHHHGCHHHHHGHHGGGGGGDG1GHFFHHGGGGGHHGFCGHFHHHGFGGGGGGGHHFFFHHHHHHGGGGGGHGGGGGGGGGGGGGGHHHGHHHHHHGHCGHHFHHHHDFGGCHHGHGGGCFGCGGG.CFAEGGGGGGGGGGGGGGGFFFFFFFAFFFFFFFDFFFEFFFFE?DFFBFFFFBFFFFDFFDFFFFFDD;DDBFEFFFFAFCCFFFFF./;/BF/BEDEBD
@M03558:539:GW210131Amp:1:2105:24104:10205 2:N:0:TCGACGTC+TTGCTTGC
CCCTTCGGTATAATGTCCCTTGGCCCAATTGTTGCCGGCGCCAGATTGACCGAACACAAAATTATCCGGCCGGAACAGCTGTCCAAACGGTCCCGCTCGGACCGAATCCATAGTGCCAGGTTCCAAATCGACCAGCACGGCACGTGGGACGTATTTTCCTCCGGTAGCCTCGTTGTAGTACACGTTGATCCGCTCCAGCTGCAAATCGCTGTCTCCGCAATACGCCCCGGTGGCATCGATTCCGTGCTCG
+
CCCCCFCCAABFFGGGFGGGGGHHHHGHHHHFGFHHGGGGCGGGHHHHHHHGGGGGHGGFHHHGHHHGGGGGGGCGHHHHGHHFHFFGGGGFEHGGFGCDGGGGGGGGHHHHFFGFGHGHFHFHBGHHFEGGGCHHHHGGGGGGHGGG??@=EFFGGBGG0FGGGGGGGBFFFFFFFFFFFFFFFFFEFFFAA?DF/:B/:FBB/:F?9?DFFFFEFFAFFBF:D;A---99.9FFF?BAFF/BF.;./.
@M03558:539:GW210131Amp:1:2105:16053:10277 2:N:0:TCGACGTC+TTGCTTGC
CCCTTCGGTATAATGTCCCTTGGCCCAATTGTTGCCGGCGCCAGATTGACCGAACACAAAATTATCCGGCCGGAACAGCTGTCCAAACGGTCCCGCTCGGACCGAATCCATAGTGCCAGGTTCCAAATCGACCAGCACGGCACGTGGGCCGTATTTTCCTCCGGTAGCCTCGTTGTAGTACACGTTGATCCGCTCCAGCTGCAAATCGCTGTCTCCGCAATACGCCCCGGTGGCATCGATTCCGTGCTCG
+
3>AABF@BAAAFDBGEGGGGGFBGHFFCFFHGH2FGA?A?EEE?1FFFFHFEEEGGHHGFAGCEGGGFCCE?//E@FGHHEHHHB3BFFDE?EHGGCDCCGCCCCDGGHHGHF1=FHEHHGHHGHHHHH?GGGCHEFHG?C@CECHEG.;B?EFGGBFGFGFGGG@FFFFFFFFF.FFBFFB/D.9AAFFFFE?BDFFFFFBFFBFFFFFFFFFFFFBB?DFF9D9BB?;@?AFF/F?BAFFFFF.9.FF
@M03558:539:GW210131Amp:1:2105:8649:10289 2:N:0:TCGACGTC+TTGCTTGC
CCCTTCGGTATAATGTCCCTTGGCCCAATTGTTGCCGGCGCCAGATTGACCGAACACAAAATTATCCGGCCGGAACAGCTGTCCAAACGGTCCCGCTCGGACCGAATCCATAGTGCCAGGTTCCAAATCGACCACCACGGCACGTGGGACGTATTTTCCTCCGGTAGCCTCGTTGTAGTACACGTTGATCCGCTCCACCTGCAAATCGCTGTCTCCGCAATACGCCCCGGTGGCATCGATTCCGTGCTCG
+
AAAAAFA?A?AFGF3GEFGB11A0AFAAGBBF3AFBFA?AEEECF1FFBGE?AEEEHEC00FGHGHHE/>E?E/>>00FCGHHHH1FG/EEEGH?CGG?@CCG@CGAC?FGF<G1FFBGA<>FGHFFFGCA@A-.<..:-@CCCCGA-?F@F?9/CFGFBFF??A9./F/B-A-F-//9/B9B--;-9/;F-A-9A/-9A/9;B/9BAEAABFBFBA--99/9-A->@@-@=?-FFFA/-;BBFBE-;B9
@M03558:539:GW210131Amp:1:2105:6433:10300 2:N:0:TCGACGTC+TTGCTTGC
CCCTTCGGTATAATGTCCCTTGGCCCAATTGTTGCCGGCGCCAGATTGACCGAACACAAAATTATCCGGCCGGAACAGCTGTCCAAACGGTCCCGCTCGGACCGAATCCATAGTGCCAGGTTCCAAGTCGACCAGCACGGCACGTGGGACGTATTTTCCTCCGGTAGCCTCGTTGTAGTACACGTTGATCCGCTCCAGCTGCAAATCGCTGTCTCCGCAATACGCCCCGGTGGCATCGATTCCGTGCTCG
+
CCCCCFCCCBBFGGGGGGGGGGHHHHGHHHHHHHHHGGGGGGGGHHHGHHHGGGGGHHGHHHHHHHHGGGGGGGGGHHHHHHHHHHFHGGGGGHGGGGGGGGGGGGGGHHHHHHHHHHHHHHHHHHHHGGGGGGHHHHGGGGGGHHGGGGGGGGGGGGGGGGGGGGGGGFFFFFFFFFFFFFFFFFFFFFFFFFAFFFFFFFFFFFFFFFFFFFFFFF;FDFFFFFFFAF=DFFFFF.BEFFFFFEF?FF
@M03558:539:GW210131Amp:1:2105:23528:10302 2:N:0:TCGACGTC+TTGCTTGC
CCCTTCGGTATAATGTCCCTTGGCCCAATTGTTGCCGGCGCCAGATTGACCGAACACAAAATTATCCGGCCGGAACAGCTGTCCAAACGGTCCCGCTCGGACCGAATCCATAGTGCCAGGTTCCAAATCGACCAGCACGGCACGTGGGACGTATTTTCCTCCGGTAGCCTCGTTGTAGTACACGTTGATCCGCTCCAGCTGCAAATCGCTGTCTCCGCAATACGCCCCGGTGGCATCGACTCCGTGCTCG
+
CCCCCFCCAABFGGGGGGGGGGHHHHGHHHHHHHHHGGGGGGGGHHHHHHHGGGGGHHGHGHHHHHHGGGEGGGGGHHHHHHHHHHHHGGGGGHGGGGGGGGGGGGGGGHHHHGHHHHHHGHHHHHHHHGHGGGHHHHGGGGGGHHGGGGGEEFGGGGGGGGGGGGGGGFFFFFFFFF:FFFFFFFFFFFFFFFFFFEFFFBFFFFFFFFFFFFFFFFFFFEFFDFFFF;9CFFFFFDBDDDFFFFF.9?
@M03558:539:GW210131Amp:1:2105:17421:10303 2:N:0:TCGACGTC+TTGCTTGC
CCCTTCGGTATAATGTCCCTTGGCCCAATTGTTGCCGGCGCCAGATTGACCGAACACAAAATTATCCGGCCGGAACAGCTGTCCAAACGGTCCCGCTCGGACCGAATCCATAGTGCCAGGTTCCAAATCGACCAGCACGGCACGTGGGACGTATTTTCCTCCGGTAGCCTCATTGTAGTACACGTTGATCCGCTCCAGCTGCAAATCGCTGTCTCCGCAATACGCCCCGGTGGCATCGATTCCGTGCTCG
+
CCCCCFCCBBCFGGGGGGGGGGHHHHGHHHHHHFHHGGGGGGGGHHHHHHHGGGGGHHGHGHHHHHHGGGGGGGGFHHHGHHHHHHHHGGGGGHGGGGGGGGGGGGGGHHHHHHHHHHHHGHHHHHHHHGHGGGGHHHFGGFGFGHGGGGGDGGGGGGGGFFGGGGBFGFFBFFFFFFFFFFFFFFFFFFFEFFFFFFFFFFFFFFFFFFFFFFFFFFFFFFFFFFFFAFCDFEFFFF/AFFFFFFFFFF
@M03558:539:GW210131Amp:1:2105:22864:10309 2:N:0:TCGACGTC+TTGCTTGC
CCCTTCGGTATAATGTCCCTTGGCCCAATTGTTGCCGGCGCCAGATTGGCCGAACACAAAATTATCCGGCCGGAACAGCTGTCCAAACGGTCCCGCTCGGACCGAATCCATAGTGCCAGGTTCCAAATCGACCAGCACGGCACGTGGGACGTATTTTCCTCCGGTAGCCTCGTTGTAGTACACGTTGATCCGCTCCAGCTGCAAATCGCTGTCTCCGCAATACGCCCCGGTGGCATCGATTCCGTGCTCG
+
CCCCCFCCCBCFGGGGGGGGGGHHHHGHHHHHHHHHGGGGGGGGHHHHGHHGGGGGHHGHHHHHHHHGGGGGGGGGHHHHHHHHHDGHGGGGGHGGGGGGGGGGGGGGHHHHHHHHHHHHGHHHHHHHHGGGG@HHGHGGGFGDGEGFFGGGGGGGGGGGGGGGFGGGGGFFFFEEFFFFFFFFFFEA9BFFFFFFFBFFFFF0;FFDFFFFFFFFFFFFFFF9DCFF;=BAFFFFFA:EFFFBBEBFFF
@M03558:539:GW210131Amp:1:2105:21056:10318 2:N:0:TCGACGTC+TTGCTTGC
CCCTTCGGTATAATGTCCCTTGGCCCAATTGTTGCCGGCGCCAGATTGACCGAACACAAAATTATCCGGCCGGAACAGCTGTCCAAACGGTCCCGCTCGGACCGAATCCATAGTGCCAGGTTCCAAATCGACCAGCACGGCACGTGGGACGTATTTTCCACCGGTAGCCTCGTTGTAGTACACGTTGATCCGCTCCAGCTGCAAATCGCTGTCTCCGCAATACGCCCCGGTGGCATCGATTCCGTGCTCG
+
ACCCCFDBBBCFGGGGGGGGGGHHHHGHHHHHHFHHGGGGGGGGHHHHGHHGGGGGHHGHHHHHHHHFFEGGGGGGHHHHHHHHHFHHGGGGGHGGGGGGGGGGDGGGHHHHHGBFHHHHHHHHHHGHHCGGGGHHFHGFGGGGHHGG.ADDFGGGGGGGGGGGGGGGFFFFFFFFBFFFFFFFFFF.FFFFFDFFBFFFFF/0FFFFFFDDFFFFFFFFFFFEBFFFBFCDFFFFFA/AFFFEF...;:
@M03558:539:GW210131Amp:1:2105:16079:10319 2:N:0:TCGACGTC+TTGCTTGC
CCCTTCGGTATAATGTCCCTTGGCCCAATTGTTGCCGGCGCCAGATTGACCGAACACAAAATTATCCGGCCGGAACAGCTGTCCAAACGGTCCCGCTCGGACCGAATCCATAGTGCCAGGTTCCAAATCGACCAGCACGGCACGTGGGACGTATTTTCCTCCGGTAGCCTCGTTGTAGTACACGTTGATCCGCTCCAGCTGCAAATCGCTGTCTCCGCAATACGCCCCGGTGGCATCGATTCCGTGCTCG
+
CBCCCFCCBCCFGGGGGGGGGGGHHHGGHFHHHCHHGGGGGGE?AGHBBGHGGGGGHHGFHHHHHHHGGGGGG?FGFHHHHHHHHGGHGGGGGHGGGGGGGGGGGGGGHHHHGFHHHHHHGHHHHHHHHCHGGGHHHHGGGFDD.GEGEFFDGGFFGGGGGGGGGGGGGFFFFFFFEFFFFFFFFFFFFFFEFFFFFFFFFFFFFFFDFFFFFEFFFFFAFBBAFFFDC-;-9.:FF.BAFFFFFFFEF?
@M03558:539:GW210131Amp:1:2105:9384:10324 2:N:0:TCGACGTC+TTGCTTGC
CCCTTCGGTATAATGTCCCTTGGCCCAATTGTTGCCGGCGCCAGATTGACCGAACACAAAATTATCCGGCCGGAACAGCTGTCCAAACGGTCCCGCTCGGACCGAATCCATAGTGCCAGGTTCCAAATCGACCAGCACGGCACGTGGGACGTATTTTCCTCCGGTAGCCTCGTTGTGGTACACGTTGATCCGCTCCAGCTGCAAATCGCTGTCTCCGCAATACGCCCCGGTGGCATCGATTCCGTGCTCG
+
AAAAAF@AAAA3BE3FF3GFBB1EFAE0BG133BB1EEG?A?BEFGHHHH1EEAEEF/E0>F1FE21E@EEE@/>E0F0GFHHFBDHHCEEGGHGC</><ACCGGGFCHHFHB1=BGH<GGFEGHFHFHFFCC<C.CG@C-:@..GE@9C@EEGFGFFFFFBEA@@GGGFFF-;-99BFBB/9A-:A;BFFFE?@-BBFFF/9//9B?EFFFFFEBB---AFB9A=@@-----;BFB-/;9F/FF-A?/A
@M03558:539:GW210131Amp:1:2105:16711:10348 2:N:0:TCGACGTC+TTGCTTGC
CCCTTCGGTATAATGTCCCTTGGCCCAATTGTTGCCGGCGCCAGATTGACCGAACACAAAATTATCCGGCCGGAACAGCTGTCCAAACGGTCCCGCTCGGACCGAATCCATAGTGCCAGGTTCCAAATCGACCAGCACGGCACGTGGGACGTATTTTCCTCCGGTAGCCTCGTTGTAGTACACGTTGATCCGCTCCAGCTGCAAATCGCTGTCTCCGCAATACGCCCCGGTGGCATCGATTCCGTGCTCG
+
BBCBCFCCAABFGGGGGGGGGGFHHHGGHHHHHHHHGECEEFGGHHHFHHHCFGGGHHGFGGHGHHHGFGGGG@EGHHHHHHHHFGHHEEGGGHGGGGGGGGGGGGGGHGHHH1FGHFHHHHHHHHHHHCHGG?HHEHGGGGGDGA?D?FCEGGGGGGGGGGGGGGGGGFFFFFFFFFFFFEFFFFFFFFFFFDFFFFFFBFFFFFFFFF?DFFFFFFACFFF?DCBD;DCFFFFFF./;FFFFFF?EBA
@M03558:539:GW210131Amp:1:2105:6761:10354 2:N:0:TCGACGTC+TTGCTTGC
CCCTTCGGTATAATGTCCCTTGGCCCAATTGTTGCCGGCGCCAGATTGACCGAACACAAAATTATCCGGCCGGAACAGCTGTCCAAACGGTCCCGCTCGGACCGAATCCATAGTGCCAGGTTCCAAATCGACCAGCACGGCACGTGGGACGTATTTTCCTCCGGTAGCCTCGTTGTAGTACACGTTGATCCGCTCCAGCTGCAAATCGCTGTCTCCGCAATACGCCCCGGTGGCATCGATTCCGTGCTCG
+
BBBBBFBBA?AFGGGFGGGGGGHHHHGHHHHGHFHHGGGGGGGCGHHHHHHGGGGGHHGHFHHHHHHGGGGGGGGGGHHHHHHHHHHHG?EEGHGGGGGGGGGGGGGGHHHHHGHHHHHHHHHHHHHHHGHGGCHHHHGGGGGGHHGGGGDDFGFGGGGGGGGGGGGGGFFFFFEFFFFFFFFDFFFFFFFFFFFFFFFFFFFFFFFFFFFFEFFFFFFFFFFEFFFFF;--9FFFFDFEFFFFFFFFFF
@M03558:539:GW210131Amp:1:2105:11222:10355 2:N:0:TCGACGTC+TTGCTTGC
CCCTTCGGTATAATGTCCCTTGGCCCAATTGTTGCCGGCGCCAGATTGACCGAACACAAAATTATCCGGCCGGAACGGCTGTCCAAACGGTCCCGCTCGGACCGAATCCATAGTGCCAGGTTCCAAATCGACCAGCACGGCACGTGGGACGTATTTTCCTCCGGTAGCCTCGTTGTAGTACACGTTGATCCGCTCCAGCTGCAAATCGCTGTCTCCGCAATACGCCCCGGTGGCATCGATTCCGTGCTCG
+
BCCCCFCBBAAFGGGGGGGGGGHHHHGDGHGHHCGHE?EEEGA?GHHHGHHGGGGFHHEAFGHGHHHGCEGGGGEGGGGGGFGHHGFHFGGGGHGGCDFGGGGGGGGGHHHHHHHHHHHHCHHHGHHHHDEGGCGHHHGGGGGGGGGG.CDEEGGGGGGFGGGGAFFFFFFFEFFAFFFFFBFDFFFFFFFFFADDFB/FFFB9FFFDFFFFFFFFFF;FFFFEFFFF;-9=.FEFFDBEFFFFFEDFFF
@M03558:539:GW210131Amp:1:2105:9825:10359 2:N:0:TCGACGTC+TTGCTTGC
CCCTTCGGTATAATGTCCCTTGGCCCAATTGTTGCCGGCGCCAGATTGACCGAACACAAAATTATCCGGCCGGAACAGCTGTCCAAACGGTCCCGCTCGGACCGAATCCATAGTGCCAGGTTCCAAATCGACCAGCACGGCACGTGGGACGTATTTTCCTCCGGTAGCCTCGTTGTAGTACACGTTGATCCGCTCCAGCTGCAAATCGCTGTCTCCGCAATACGCCCCGGTGGCATCGATTCCGTGCTCG
+
BBBBBFBBBBBFEGGGGGGGGGHHHHGHHHHHGHHHGGGGGG?EHHHHHHHGGGGGHHGCGHHHHHHGCFEGGGCEHHHHHHHHHHHHGGGGGHGGGGGGGGGGGGGGHHHHHFHHHHHHGGHHHFHHHGHGCCHHHHGGGGGGGHGGEFGEEGGFGGGGGGFG-BGGGFFFFFFFFFFFFFFFFFE.BFFFEDBFFFFF/B/F/BF?AFFFFFFFDD-@DBFEFBBB9BBBDFFFF?/;9:BFFF?.;A
@M03558:539:GW210131Amp:1:2105:14507:10368 2:N:0:TCGACGTC+TTGCTTGC
CCCTTCGGTATAATGTCCCTTGGCCCAATTGTTGCCGGCGCCAGATTGACCGAACACAAAATTATCCGGCCGGAACAGCTGTCCAAACGGTCCCGCTCGGACCGAATCCATAGTGCCAGGTTCCAAATCGACCAGCACGGCACGTGGGACGTATTTTCCTCCGGTAGCCTCGTTGTAGTACACGTTGATCCGCTCCAGCTGCAAATCGCTGTCTCCGCAATACGCCCCGGTGGCATCGATTCCGTGCTCG
+
BBBBBFBBBBBFFGGGGGGGGGHHHHGHHHGGHCFGECGGGGGGCGFHGHHGGGGGHHGFHGHHHGHCEFGGGGGGHHHFHHGHHFFHGGGGGHGG/@DCFFFGGGGGHHGFHHFHHHHHHHHHHHHHHFHGGGHG/GGFDGGGHHGGCF@CEGGGGGGGGFDGGGDGGFFFFFFFFFFFFFFFAFFFFFFFEDFFEFFBFFFFFFFFFF?DFFFFFFFAFFFFF;DFDAB=DFFFFFFEFFBFF..AFD
@M03558:539:GW210131Amp:1:2105:11567:10374 2:N:0:TCGACGTC+TTGCTTGC
CCCTTCGGTATAATGTCCCTTGGCCCAATTGTTGCCGGCGCCAGATTGACCGAACACAAAATTATCCGGCCGGAACAGCTGTCCAAACAGTCCCGCTCGGACCGAATCCATAGTGCCAGGTTCCAAATCGACCAGCACGGCACGTGGGACGTATTTTCCTCCGGTAGCCTCGTTGTAGTACACGTTGATCCGCTCCAGCTGCAAATCGCTGTCTCCGCAATACGCCCCGGTGGCATCGATTCCGTGCTCG
+
CCCCCFCBAABFGGGGGGGGGGHHGHGGHHGHFAEHGEGGGGGGHGHHHHHGGGGGHHGGFHHGHHHGGGGGGGGGHHHHHHHHHFHHHHFHHHGGGGGGGFGGGGGGHHFHHHFHHHHHGHHHHHHHHFHGGCFHHHCGGGGAC.EG.F?A.CFFGGGGGG?FBG?FGGG?EFB.FFF/;/99F?AAFFFFF?FFF/BB/BB/BFFAAFDAFFFFFDDFF/BEFFFFBAC;.ABFF./AFBBFF?A9BD
@M03558:539:GW210131Amp:1:2105:24310:10397 2:N:0:TCGACGTC+TTGCTTGC
CCCTTCGGTATAATGTCCCTTGGCCCAATTGTTGCCGGCGCCAGATTGACCGAACACAAAATTATCCGGCCGGAACAGCTGTCCAAACGGTCCCGCTCGGACCGAATCCATAGTGCCAGGTTCCAAATCGACCAGCACGGCACATGGGACGTATTTTCCCCCGGTAGCCTCGTTGTAGTACACGTTGATCCGCTCCAGCTGCGAATCGCTGTCTCCGCAATACGCCCCGGTGGCATCGATTCCGTGCTCG
+
BBBBBFBBAAAFGGGFGGGGGGHHHHGEHFFGHHHHGGGFGGGEHHHG3FGGGGGGHHCGHGGHHHHG?EGGG?EEHHHGHGHHG3GHGGFCGHGGGGGCA/BDGGGGHHGHHBGHHFHHHHHHFHHHHGECCGHGHHFDGGGB0GHG/AAC.FGGGGGGGGGAFGFFFFFFFFFFFFBBFFFDFFFEFFFFFFFFFF/F/BDA-:DFFFDFFBFFDFFAD/BEDFFBFDC;D?BFFB/AB/9FF.AA/.
@M03558:539:GW210131Amp:1:2105:9375:10443 2:N:0:TCGACGTC+TTGCTTGC
CCCTTCGGTATAATGTCCCTTGGCCCAATTGTTGCCGGCGCCAGATTGACCGAACACAAAATTATCCGGCCGGAACAGCTGTCCAAACGGTCCCGCTCGGACCGAATCCATAGTGCCAGGTTCCAAATCGACCAGCACGGCACGTGGGACGTATTTTCCTCCGGTAGCCTCGTTGTAGTACACGTTGATCCGCTCCAGCTGCAAATCGCTGTCTCCGCAATACGCCCCGGTGGCATCGATTCCGTGCTCG
+
ABBBBFBBBBAFGGDGGGGGGGFHHHGHHHHHHHHHGGGGGGGGHHHHHHHGGGGGHHGHFHHHHHHGGEGGGGCGHHHHHHHHHDDHGGEGGHGGGGGGGGGGGGGGHHHHGGHHHGHHHHHHHEHHHGGGGGHHHHCGG?DGHHGGGGGDEGGGGGGGGGGGGGBGGFFFFFFFBFFFFFFFFFFFFFFFFFFFFFFFFF9FBFFFFFFFFFFFFFA-A/F?FBFF;AF-9?BFFA;AFFFFFEBFFD
@M03558:539:GW210131Amp:1:2105:18232:10470 2:N:0:TCGACGTC+TTGCTTGC
CCCTTCGGTATAATGTCCCTTGGCCCAATTGTTGCCGGCGCCAGATTGACCGAACACAAAATTATCCGGCCGGAACAGCTGTCCAAACGGTCCCGCTCGGACCGAATCCATAGTGCCAGGTTCCAAATCGACCAGCACGGCACGTGGGACGTATTTTCCTCCGGTAGCCTCGTTGTAGTACACGTTGATCCGCCCCAGCTGCAAATCGCTGTCTCCGCAATACGCCCCGGTGGCATCGCTTCCGTGCTCG
+
CCCCCFCABBBFGGGGGGGGGGFHHHGFHHHHHHHHGGGGGGGFFHHEHHHGGGGGHHGHGHHFHHHGFGGCGEGGHEHFHHHHHFFHGGGGGHGGGGGGGGGGGGGGHHHHHGHHHGHHGHGHHHHHHDFGGCHHHHGGGGDGHHGGEFFFGGGGGGGGGGGA@GFGGFFFFFFFFFFFFFFFFFFEFFFFFFFFFFFEFFFFFFF.EFDAF/:FFFCFFFFEFFCFFADCDFFFFD.9AAFFFFFEFD
@M03558:539:GW210131Amp:1:2105:8062:10485 2:N:0:TCGACGTC+TTGCTTGC
CCCTTCGGTATAATGTCCCTTGGCCCAATTGTTGCCGGCGCCAGATTGACCGAACACAAAATTATCCGGCCGGAACAGCTGTCCAAACGGTCCCGCTCGGACCGAATCCATAGTGCCAGGTTCCAAATCGACCAGCACGGCACGTGGGACGTATTTTCCTCCGGTAGCCTCGTTGTAGTACACGTTGATCCGCTCCAGCTGCAAATCGCTGTCTCCGCAATACGCCCCGGTGGCATCGATTCCGTGCTCG
+
BBBBBFBBBBABGGGGGGGGGGHHHHGHHGHGHHHHGEGFFGGCFHHBDGHGCFGGHHGHHHHHHHHGCEGGGEFGGHHGHHHHHFFHGGGGGHGGGGGGGGGGGGGGHHHGHHHHGFHHGGHHGHHHHGEGGGFHHHGGGGGGHHGGGGGEGGGGGGGGGGGGG?AFGFFFFFFFFFFFFFFFFFFFFFFFFDFFFEFFFFFFFFFFFFFFFFFFFFF;DFFEFAFFB;BFFEFFFDFFFBFFFFFEFF
@M03558:539:GW210131Amp:1:2105:10418:10525 2:N:0:TCGACGTC+TTGCTTGC
CCCTTCGGTATAATGTCCCTTGGCCCAATTGTTGCCGGCGCCAGATTGACCGAACACAAAATTATCCGGCCGGAACAGCTGTCCAAACGGTCCCGCTCGGACCGAATCCATAGTGCCAGGTTCCAAATCGACCAGCACGGCACGTGGGACGTATTCTCCTCCGGTAGCCTCGTTGTAGTACACGTTGATCCGCTCCAGCTGCAAATCGCTGTCTCCGCAATACGCCCCGGTGGCATCGATTCCGTGCTCG
+
ABBBCFCCBCCFGGGGGGGGGGHHHHGHHHHHHHHHGGGGGGGFHHHHHHHGGGGGHHGHHHHHHHHGGGGGGGGGHHHHHHHHHHHHGGGGGHGGGGGGGGGGGGGGHHHHHFHHHGHH<FHHHHHHHFGGGGHHHHGGGGGGHHGGEGCEGGGGGGGGGGGGGGGGGFFFEFFAFFFFFFFFFFFFFFFFFFFFFFFEFBBF9BFDEFDFFFFFFFFFF/BEFFFFAFDFFEFFFFFAFFFFFEDAFA
@M03558:539:GW210131Amp:1:2105:5455:10529 2:N:0:TCGACGTC+TTGCTTGC
CCCTTCGGTATAATGTCCCTTGGCCCAATTGTTGCCGGCGCCAGATTGACCGAACACAAAATTATCCGGCCGGAACAGCTGTCCAAACGGTCCCGCTCGGACCGAATCCATAGTGCCAGGTTCCGAATCGACCAGCACGGCACGTGGGACGTATTTTCCTCCGGTAGCCTCGTTGTAGTACACGTTGATCCGCTCCAGCTGCAAATCGCTGTCTCCGCAATACGCCCCGGTGGCATCGATTCCGTGCTCG
+
CBCCBFCCABCFGGGGGGGGGGHHHHGHHHHGHHHGGGGGGGFGHHHHHHHGGGEGHHGHHHHHHHHGGGGGGGGGHHHHHHHHHHHHGGGGGHGGGGGGGGFGGGGGHHHHHGHHHHHHFHHHGGGFGHHGGGHHHHGGGGGGGGGGEFFCGGGGGGGGGGGGDGFFFFFFFFFEFFFFFFFFFFFFFFFFFFFFFFFFFFFFEFFFFFFFFFFFFFFFFFFFFFFFFFFADFFFFDF90FFFFFDFFF
@M03558:539:GW210131Amp:1:2105:13007:10580 2:N:0:TCGACGTC+TTGCTTGC
CCCTTCGGTATAATGTCCCTTGGCCCAATTGTTGCCGGCGCCAGATTGACCGAACACAAAATTATCCGGCCGGAACAGCTGTCCAAACGGTCCCGCTCGGACCGAATCCATAGTGCCAGGTTCCAAATCGACCAGCACGGCACGTGGGACGTATTTTCCTCCGGTAGCCTCGTTGTAGTACCCGTTGATCCGCTCCAGCTGCAAATCGCTGTCTCCGCAATACGCCCCGGTGGCATCGATTCCGTGCTCT
+
AAA@AFBBBBBFFGGGFGGFGGGFHHDCHFGGGE5GCFGGEEDE1BGFFFFFGCCEHHGEEHHDGFGEE?EEEF@EGHFHBFEGFFHHGFGFEHC@D@G?ADCDDGGGHDFD1GGFDDFEHHDGDDG<GEC@-CFHC::@-:@AGEE-;.BG.9CFB0FGG/.ABA.999B?9EB99/;///:.;F..9/:AE?DAFFFF/;BF/;F.A..A///9.D@-;/9.99B@999;.;FB9././/B/:9:A//
@M03558:539:GW210131Amp:1:2105:8674:10590 2:N:0:TCGACGTC+TTGCTTGC
CCCTTCGGTATAATGTCCCTTGGCCCAATTGTTGCCGGCGCCAGATTGACCGAACACAAAATTATCCGGCCGGAACAGCTGTCCAAACGGCCCCGCTCGGACCGAATCCATAGTGCCAGGTTCCAAATCGACCAGCACGGCACGTGGGACGTATTTTCCTCCGGTAGCCTCGTTGTAGTACACGTTGACCCGCTCCAGCTGCAAATCGCTGTCTCCGCAATACGCCCCGGTGGCATCGATTCCGTGCTCG
+
BBBBBFBBBBBFGGBGGGGGGGHHHHGGHHHHHHHHGGGGGGGGGHHHHHHGGGGGHHFHHHHHHHHGGGGGGGGGGHHHHHHHHHHHGGGGGGGGGGGGGGGGGGGGHFHFHGFHHHHHCGHHHFHHHGHGDCFHHGGGGGGGGGGG.FBAEGGGGGGGGGGG>B.FFFFFFFFEFFFFFFFFFFFFFFF;A-BFBFFFFFBFFFFDFFFFFFFF?D>-ABBAFFFFBF@>?FFFFA/AF9FBF?DEFF
@M03558:539:GW210131Amp:1:2105:23469:10599 2:N:0:TCGACGTC+TTGCTTGC
CCCTTCGGTATAATGTCCCTTGGCCCAATTGTTGCCGGCGCCAGATTGACCGAACACAAAATTATCCGGCCGGAACAGCTGTCCAAACGGTCCCGCTCGGACCGAATCCATAGTGCCAGGTTCCAAATCGACCAGCACGGCACGTGGGACGTATTTTCCTCCGGTAGCCTCGTTGTAGTACACGTTGATCCGCTCCAGCTGCAAATCGCTGTCTCCGCAATACGCCCCGGTGGCATCGATTCTGTGCTCG
+
CCBCBFCCBCCFGGGGGGGGGGHHHHGHGHHHHHHHGGGGGFEGHHHHHHHGEFCGHHGHHHHHHFHGGGEGGGFGHHHHHHHHHHHHGGGGGHGGGGGGGGGDGGGGHHHHH1FGHHHH>GHHHHHGHGHGGGHHGHGGGGGGHHGGFGGDGGGGGGGGGGGG@ADEFFFFFFFFFFFFFFFFFFEEEFFFFFFFFFFFEFFFFFFFFFFFFFFFFFFFFEFFFFADCFADFFFFFF/AFFFFFFFFFF
@M03558:539:GW210131Amp:1:2105:5913:10608 2:N:0:TCGACGTC+TTGCTTGC
CCCTTCGGTATAATGTCCCTTGGCCCAATTGTTGCCGGCGCCAGATTGACCGAACACAAAATTATCCGGCCGGAACAGCTGTCCAAACGGTCCCGCTCGGACCGAATCCATAGTGCCAGGTTCCAAATCGACCAGCACGGCACGTGGGACGTATTTTCCTCCGGTAGCCTCGTTGTAGTACACGTTGATCCGCTCCAGCTGCAAATCGCTGTCTCCGCAATACGCCCCGGTGGCATCGATTCCGTGCTCG
+
AAAABFBBABBFGCGGGGGGGGHHHHGHHGHHHAFH?EGGGGGEHGHDGHFGGGGGHHEFHHHGHHHFGGGGGFGGHHFHHFHHHEFHGGGGGGGFGGDCGGGGGGGGHHGHHFHHHFHHFGHHFHDDHGFCCDHHHHGGGGGG.GE@AFDEEFFFEFFGGGG?@DDGGFFFEFBABFFFFFFFFFFFFFB.9ABFFFFFFFFFFFBAE?DFBFFFDFFFFFFFF-@--=-@.AFFFDFEFFFFFFFEFB
@M03558:539:GW210131Amp:1:2105:3984:10614 2:N:0:TCGACGTC+TTGCTTGC
CCCTTCGGTATAATGTCCCTTGGCCCAATTGTTGCCGGCGCCAGATTGACCGAACACAAAATTATCCGGCCGGAACAGCTGTCCAAACGGTCCCGCTCGGACCGAATCCATAGTGCCAGGTTCCAAATCGACCAGCACGGCACGTGGGACGTATTTTCCTCCGGTAGCCTCGTTGTAGTACACGTTGATCCGCTCCAGCTGCAAATCGCTGTCTCCTCAATACGCCCCGGTGGCATCGATTCCGTGCTCG
+
A3AAAFBBABAFGGCGFGFFGFBGGFDHHHCFD25FE?EFGGGGHHEFDHFEEFGGEHFECGGGHFHF/E@//E?EFFHHHHHHHFHEEEFGGHCF@CCC?DG@FDFDHHGHHGGHHHBGHHHHFFFHHFGCGFFGHGGCCGGGCGGA..AEEGGGGGFFGF?D@?FGGEBFEFFF/BFFFFF.AF.?FFFFFDFFFFFFEF/FBFBDFF?AFBFF/9/9B/B..9@B-=D;FFFFEA/ABFFFFFA./.
@M03558:539:GW210131Amp:1:2105:11705:10625 2:N:0:TCGACGTC+TTGCTTGC
CCCTTCGGTATAATGTCCCTTGGCCCAATTGTTGCCGGCGCCAGATTGACCGAACACAGAATTATCCGGCCGGAACAGCTGCCCAAACGGTCCCGCTCGGACCGAATCCATAGTGCCAGGTTCCAAATCGACCAGCACGGCACGTGGGACGTATTTTCCTCCGGTAGCCTCGTTGTAGTACACGTTGATCCGCTCCAGCTGCAAATCGCTGTCTCCGCAATACGCCCCGGTGGCATCGATTCCGTGCTCG
+
ABBCCFCCBBBFGGGGGGGGGGHHHHGHHHHHHHHHGGGGGGGGFHHHHHHGGGGGHHHHHHHFHHHGGGGGGGEGHHHHHHHHHEHGGGEGGHGGGGGGGGGGGGGGHHHHHH1>GHHH<FHHHHHFHGHGGFHHHHGGGGGGHHGGGFGGEFGGGGGGGGDGBGGGFFFFFFFFFFFFFFFAAFEEFFFFFFFFFBFFEFFFFFF:EFFFFFFFFFBAFEFEFFFFA;:>AFFFFDEEFFFFFEDAFD
@M03558:539:GW210131Amp:1:2105:20460:10645 2:N:0:TCGACGTC+TTGCTTGC
CCCTTCGGTATAATGTCCCTTGGCCCAATTGTTGCCGGCGCCAGATTGACCGAACACAAAATTATCCGGCCGGAACAGCTGTCCAAACGGTCCCGCTCGGACCGAATCCATAGTGCCAGGTTCCAAATCGACCAGCACGGCACGTGGGACGTATTTTCCTCCGGTAGCCTCGTTGTAGTACACGTTGATCCGCTCCTGCTGCACATCGCTGTCTCCGCACTACGCCCCGGTGGCATCGAGTCCGTGCTCC
+
3AAAAFAA3>>D66BFDFGGGBFHFFGHFBFDGGHGEGE?EAEC1GF3BEG?EEECHHEHHHHHHHHG??E///EEGHHHHGFGFHFEGD<?EGG//<<?ACCCCCC/FGFFGDGFFHBG<GBGFHF<D?CC--<.CC--C-:A.:C9.:-:.0/99F;FFFDBA-.BFBFFFF.;FFB//FB.;AA.B/B?A?BD/99/9/9///B?.9A;/FFF.AB-;/9.;--@-99@..;9/./.;99..;.://
@M03558:539:GW210131Amp:1:2105:5942:10675 2:N:0:TCGACGTC+TTGCTTGC
CCCTTCGGTATAATGTCCCTTGGCCCAATTGTTGCCGGCGCCAGATTGACCGAACACAAAATTATCCGGCCGGAACAGCTGTCCAAACGGTCCCGCTCGGACCGAATCCATGGTGCCAGGTTCCAAATCGACCAGCACGGCACGTGGGACGTATTTTCCTCCGGTAGCCTCGTTGTAGTACACGTTGATCCGCTCCAGCTGCAAATCGCTGTCTCCGCGATACGCCCCGGTGGCATCGATTCCGTGCTCG
+
BBAABFBBAABFGGFGGGGGGGHHHHGGGFHGFHHHGGGGGGCEFHHHGHHEEFG@FHGH1FGHHHHD/EEGG/EEEHGHFHHHHF3GEEE?EHCFCCGCDGGGGGGGHHHGH=GGHHHHFBFFFF0GHD.DCCHHFHFCGGGCGGG9.A?.;9CFFBFGGGG-999FFFFDEFFFFF9FFFFFFFFEFFF.E.BDBBFFFFFFFFFDFFFFFBFFDFA@CDDADFFFCF-@DF.BF.;AFFFFFFFFFF
@M03558:539:GW210131Amp:1:2105:11347:10681 2:N:0:TCGACGTC+TTGCTTGC
CCCTTCGGTATAATGTCCCTTGGCCCAATTGTTGCCGGCGCCAGATTGACCGAACACAAAATTATCCGGCCGGAACAGCTGTCCAAACGGTCCCGCTCGGACCGAATCCATAGTGCCAGGTTCCAAATCGACCAGCACGGCACGTGGGACGTATTTTCCTCCGGTAGCCTCGTTGTAGTACACGTTGATCCGCTCCAGCTGCAAATCGCTGTCTCCGCAATACGCCCCGGTGGCATCGATTCCGTGCTCG
+
A?AAAFBBAA2FBGGFGGGGFFEGFDEA4GH5GGFHCEEEEEFCAGHFGFGAEEECGAF1FGEDGGHEEEG@EE@EEFGHHHHHHG3F/E/?EGCC/<DDDG?C?CFGGEHF1G11DGHAGGFGFH10<.CDD-CEGFDG?@@.:.;?EFGEEGGGBBFFFFDBGGGGB/99EEFE9/FFFFB;FA9AFF9A..;D//9/9//9//9A?A.DFFFF.DB=AB/..--9---99A.BFAB9BFB/;.;;/.
@M03558:539:GW210131Amp:1:2105:14126:10682 2:N:0:TCGACGTC+TTGCTTGC
CCCTTCGGTATAATGTCCCTTGGCCCAATTGTTGCCGGCGCCAGATTGACTGAACACAAAATTATCCGGCCGGAACAGCTGTCCAAACGGTCCCGCTCGGACCGAATCCATAGTGCCAGGTTCCAAATCGACCAGCACGGCACGTGGGACGTATTTTCCTCCGGTAGCCTCGTTGTAGTACACGTTGATCCGCTCCAGCTGCAAATCGCTGTCTCCGCAATACGCCCCGGTGGCATCGATTCCGTGCTCG
+
BCCCCFCCAAAFGGGGGGGGGGHHHHGGHHHHHGHHGFGGGGGGHHHEHHHHHHHHHHGFHHHHHHHGGGGGGGGGHGHGHHHHHEHHGGGGGHGGGGGGGGGGGGGGHHHHHFHHHHHHHHHHHGHHHGHGGCHHHHDGGGGGHHGGHHGGGGGGGGGGGGGGGGBGGGGGGGGGGFFFFFFFFFFEFFFFFDFFFFFFFFFFFFFFFFDDFFFFFFFFFFFEFFFF>F=BFFFFF?BEFFFFFADFF?
@M03558:539:GW210131Amp:1:2105:3891:10686 2:N:0:TCGACGTC+TTGCTTGC
CCCTTCGGTATAATGTCCCTTGGCCCAATTGTTGCCGGCGCCAGATTGACCGAACACAAAATTATCCGGCCGGAACAGCAGTCCAAACGGTCCCGCTCGGACCGAATCCATAGTGCCAGGTTCCAAATCGACCAGCACGGCACGTGGGACGTATTTTCCTCCGGTAGCCTCGTTGTAGTACACGTTGATCCGCCCCAGCTGCAAATCGCTGTCTCCGCAATACGCCCCGGTGGCATCGATTCCGTGCTCG
+
CCCCCFCBCABFGGGGGGGGGGHHHHGGHHHHHHHHGGGGGGGGHHHHGHHGGGGGHHGHHHHHHHHGGGGGGGGGHHHHHHHHHHHHGGGGGHGGGGGGGGGGFGGGHHHHHGGHHHHHHHHHHHHHHGHGGGHHHHGGGGGGHGGGFGG?EFGGGGGGGGGGGGGGFFFFFFFEFFFFFFFFFFFFFFFFFFFFFFFFEFFFFFFFFFFFFFFFFFFFFFFEFFFF-ADDFFFFFD9EFFFFFFFEBA
@M03558:539:GW210131Amp:1:2105:22972:10704 2:N:0:TCGACGTC+TTGCTTGC
CCCTTCGGTATAATGTCCCTTGGCCCAACTGTTGCCGGCGCCAGCTTGACCGAACACAAAATTATCCGGCCGGAACAGCTGTCCAAACGGTCCCGCTCGGACCGAATCCATAGTGCCAGGTTCCAAATCGACCAGCACGGCACGTGGGACGTATTTTCCTCCGGTAGCCTCGTTGTAGTACACGTTGATCCGCTCCAGCTGCAAATCGCTGTCTCCGCAATACGCCCCGGTGGCATCGATCCCGTGCTCG
+
BCDDCFDCCCCFGGGGGGGGGGHHHHGHGHHHHHHHGGGGGGGGGHHHHHHGGGGGHHGHHHHHHHHGGGGGGGGGHHHGHHHHHHHHGGGGGHGGGGGGGGGGGGGGHHHHHDHHHHHHGFHHHHHHHGGGGGHHHHGGGGGGHGGGFGGEGGGGGGGGGGGGGGGFFFFFFFFFHFFFFFFDFFFFFFFFFFFFFFFFFFFFFFFFFFFFFFFFFFFFFFFAFFC@AB-B?FFFFFFEFFBDFFFFFF
@M03558:539:GW210131Amp:1:2105:24733:10740 2:N:0:TCGACGTC+TTGCTTGC
CCCTTCGGTATAATGTCCCTTGGCCCAATTGTTGCCGGCGCCAGATTGACCGAACACAAAATTATCCGGCCGGAACAGCTGTCCAAACGGTCCCGCTCGGACCGGATCCATAGTGCCAGGTTCCAAATCGACCAGCACGGCACGTGGGACGTATTTTCCTCCGGTAGCCTCGTTGTAGTACACGTTGATCCGCTCCAGCTGCAAATCGCTGTCTCCGCAATACGCCCCGGTGGCATCGATTCCGTGCTCG
+
ABBBBFBBBABFFGGGGGGGGFFHHHGGHHHHGGHHGGGGGGGGHHHHHHHGGGGGHHGHAGHHGHHGFGGGGGGGHHHHHHHHHFHHGGGGGHGGGGGGGGGGGGGGHHHHHFFHHHHHGFHHGHGHHDHGGGGHEA@DF?DGAGEG9FDDEFGGGGGGGGGAGDGGFFFFEEFFFFFFFFFFFFEFFFFFEDFFBFBFBBBFEFFFFFFFFFBBDFFBFFFEFFFF-A9-;.BBF./;BB/BFEAEFA
@M03558:539:GW210131Amp:1:2105:15273:10750 2:N:0:TCGACGTC+TTGCTTGC
CCCTTCGGTATAATGTCCCTTGGCCCAATTGTTGCCGGCGCCAGATTGACCGAACACAAAATTATCCGGCCGGAACAGCTGTCCAAACGGTCCCGCTCGGACCGAATCCATAGTGCCAGGTTCCAAATCGACCAGCACGGCACGTGGGACGTATTTTCCTCCGGTAGCCTCGTTGTAGTACACGTTGATCCGCTCCAGCTGCAAATCGCTGTCTCCGCAATACGCCCCGGTGGCATCGATTCCGTGCTCG
+
AAABAFBBABBFGGGGGGGGGGHGHHGHHHHHHHGHGGGGGGGGFHHHHHHGGGCGGHGGGHHHHHFEEGGGGEE?GGGHHHHGHFHHGGGGGHGGGGCDGGCGCGGGHHHHHFGHHHHH1FHHHGHGHDHGF@GHHHCFGCGGGHGCEFD:EFGGGGGGGFFGGGGGGFFFEEFEFFFFFFFDFFFFFFFFFFFFFFFFFFFFFFFFFF?DFBFFDFF-;BF.D@DFAD;B.FFFFDFEF/BFFAFFE.
@M03558:539:GW210131Amp:1:2105:26512:10790 2:N:0:TCGACGTC+TTGCTTGC
CCCTTCGGTATAATGTCCCTTGGCCCAATTGTTGCCGGCGCCAGATTGACCGAACACAAAATTATCCGGCCGGAACAGCTGTCCAAACGGTCCCGCTCGGACCGAATCCATAGTGCCAGGTTCCAAATCGACCAGCACGGCACGTGGGACGTATTTTCCTCCGGTAGCCTCGTTGTAGTACACGTTGATCCGCTCCAGCTGCAAATCGCTGTCTCCGCAATACGCCCCGGTGGCATCGATTCCGTGCTCG
+
BBBBBFBBAABFGGGGGGGGGGHHHHGHHHHHHFHFEGGGGGGGHHHGHHHGGGGGHHGHHGHHHHHGGGGGGGGEFHHHHHHHHHHEGGGGGHGGGGGCDCGGGGGGHGDGGFGHHHHH1FFHHGDGHGFGF@CGHHGGGGGFCHGGAFG;EFGGGGGGGGGG-?EGGFFF;AFE/FFFFFFFFFAFEFFFEAFF/FFBBB:BF//9;A..;9:F.A;DFEF.::DFFA-;.F.//.9A/BFFFF.EF.
@M03558:539:GW210131Amp:1:2105:12191:10817 2:N:0:TCGACGTC+TTGCTTGC
CCCTTCGGTATAATGTCCCTTGGCCCAATTGTTGCCGGCGCCAGATTGACCGAACACAAAATTATCCGGCCGGAACAGCTGTCCAAACGGTCCCGCTCGGACCGAATCCATAGTGCCAGGTTCCAAATCGACCAGCACGGCACGTGGGACGTATTTTCCTCCGGTAGCCTCGTTGTAGTACACGTTGATCCGCTCCAGCTGCAAATCGCTGTCTCCGCAATACGCCCCGGTGGCATCGATTCCGTGCTCG
+
ABBBBFBBAABFGGGFGGGGGGHHHHGHHHHHHCHHGCGCGGGGGHHHHHHGGGGGHHGHHHHHHHHGGGGGGGGGHFFGHHHHHBHHGGGGGHGGCGGGGGGGGGGGHFDHHGHHHHHHHHHHHHGHHDFGGCHHHHFFGGGDGHGGGFGEEFGGGGGGGGGGBAEGGFFFEFEEFFFFFFFDFFEFFFFFFFFFFBFF/BBBFFFDFFFFFFFFFFFFFFFEFFFA@@9@DFFFF?BEFFFBBAD.;.
@M03558:539:GW210131Amp:1:2105:22183:10834 2:N:0:TCGACGTC+TTGCTTGC
CCCTTCGGTATAATGTCCCTTGGCCCAATTGTTGCCGGCGCCAGATTGACCGAACACAAAATTATCCGGCCGGAACAGCTGTCCAGACGGTCCCGCTCGGACCGAATCCATAGTGCCAGGTTCCAAATCGACCAGCACGGCACGTGGGACGTATTTTCCTCCGGTAGCCTCGTTGTAGTACACGTTGATCCGCTCCAGCTGCAAATCGCTGTCTCCGCAATACGCCCCGGTGGCATCGATTCTGTGTTCG
+
BCCBBFCCCBCFGGGGGGGGGGHHHHGHHGHHHHFHGGGGGGGGHGHFHHFGGGGGHHGHHHHHGHHGGGGGG?EEHHGHHHHHHHHGGGGGGHGGFGGCFDGGGGGGHHHHHFGHHHHECGHHHHHHHGE@@DHHHHGGGGGG.GGFEFGDGGGGGGGGGGGGGF?FFFFFAAFFFFFFFFFFFFFFFFFFFFFFBFFFFBF0;BFDEFFFF;FFFFDCBFF.ADCFF=99AFFFF.9ABBBBFF0/BD
@M03558:539:GW210131Amp:1:2105:27850:10837 2:N:0:TCGACGTC+TTGCTTGC
CCCTTCGGTATAATGTCCCTTGGCCCAATTGTTGCCGGCGCCAGATTGACCGAACACAAAATTATCCGGCCGGAACAGCTGTCCAAACGGTCCCGCTCGGACCGAATCCATAGTGCCAGGTTCCAAATCGACCAGCACGGCACGTGGGACGTATTTTCCTCCGGTAGCCTCGTTGTAGTACACGTTGATCCGCTCCAGCTGCAAATCGCTGTCTCCGCAATACGCCCCGGTGGCATCGATTCCGTGCTCG
+
BBBBBFBBA?AFGGGGGGGGGGHHHHGHHHGHHGHHGGGGGGGGHHHHHHHGGGGGHHGHHHHHHHHGGEEGGGGGHHHHHHHHHFGHGGGGGHGGGGGGGGGGGGGGHHHHHHHFHHHHFHHHHGHHHGHGGGHHGHGGGGGGCEFGEFGEGGGGGGGGGGGGGGGGGFFFFFFFFFFFFFFFFFF?FFFFFFFFEFBFFFFBFFFFFFFFFFFFFFFADFFFFFFFFFFFAFFFFFFFFFFFFEDFFF
@M03558:539:GW210131Amp:1:2105:19351:10882 2:N:0:TCGACGTC+TTGCTTGC
CCCTTCGGTATAATGTCCCTTGGCCCAATTGTTGCCGGCGCCAGATTGACCGAACACAAAATTATCCGGCCGGAACAGCTGTCCACACGGTCCCGCTCGGACCGAATCCATAGTGCCAGGCTCCAAATCGACCAGCACGGCACGCGGGACGTATTTTCCTCCGGTAGCCTCGTTGTAGTACACGTTGATCCGCGCCAGCTGCAAATCGCTGTCTCCGCAATACGCCCCGGTGGCATCGATTCCGTGCTCG
+
>>AA1CA11>AFGBE3BGGGDEBB100FGGHFGFGHE?AA/EEGHGH1FHHC//EGHG/FHBGGBGHG>EEEC@/E00>F1B>EH11<///<<0BC/@@>A<</></?<<1F11>FDFC<.>0FF/000C.A?<CE/:@--@C.---@-@--9;9///9//;A----///;AA-:-/;:;BFFB-9-AFFF?---@:-9/BB///:/-9-;A9//;BF@<FFFEF<@@9-----BBF-/9B/;/:--AF-
@M03558:539:GW210131Amp:1:2105:23084:10927 2:N:0:TCGACGTC+TTGCTTGC
CCCTTCGGTATAATGTCCCTTGGCCCAATTGTTGCCGGCGCCAGATTGACCGAACACAAAATTATCCGGCCGGAACAGCTGTCCAAACGGTCCCGCTCGGACCGAATCCATAGTGCCAGGTTCCAAATCGACCAGCACGGCACGTGGGACGTATTTTCCTCCGGTAGCCTCGTTGTAGTACACGTTGATCCGCTCCAGCTGCAAATCGCTGTCTCCGCAATACGCCCCGGTGGCATCGATTCCGTGCTCG
+
ACABAFCBBBCFGGGGGFGGGGHHHHGHHHHHHHHHGGGGGGGGHHHGHHHGGGGGHHGHHHHHHHHGGGGGGGGGHHHHHHHHHFFHGGGGGHGGGGGGFGGGGGGGHHHHHFGHHHHHGHHHHGHFHGHGGGHHGHGCGGGG.GGGGGGGGGGGGGGGGGGGGGGGGFFFFFFFFFFFFFFFFFA.BFFFFFFFBFFFFF/;:FFFFFFFFFFFFF;=DFFEFFFFFFFFFFFFF?/;FFFFFE..9;
@M03558:539:GW210131Amp:1:2105:12822:11006 2:N:0:TCGACGTC+TTGCTTGC
CCCTTCGGTATAATGTCCCTTGGCCCAATTGTTGCCGGCGCCAGATTGACCGAACACAAAATTATCCGGCCGGAACAGCTGTCCAAACGGTCCCGCTCGGACCGAATCCATAGTGCCAGGTTCCAAATCGACCAGCACGGCACGTGGGACGTATTTTCCTCCGGTAGCCTCGTTGTAGTACACGTTGATCCGCTCCAGCTGCAAATCGCTGTCTCCGCAATACGCCCCGGTGGCATCGATTCCGTGCTCG
+
BBBBBFBBBABFGGGGGGGGGGHHHHGHHHGGHHHHGGGGGGGCGHHHHGHGGGGGHHGHHHHHHGHGGGGGGGGGHHHHHHHHHDHHGGGGGHGGGGGGGGGGGGFGHHBGHGHHHHGHHHHHHHGHHGHGGFHHHHGGGCGGGHGGAFFGGGGGGGGGGGGGGGGGGFFFFFFEFFFFFFFFFFFEFFFFF.BFFFFFEEFFFFFDFFFFFBFFFDDFFFFFFFFBBFD;DFFFFABAFFFFF?FEF.
@M03558:539:GW210131Amp:1:2105:4035:11020 2:N:0:TCGACGTC+TTGCTTGC
CCCTTCGGTATAATGTCCCTTGGCCCAGTTGTTGCCGGCGCCAGATTGACCGAACACAAAATTATCCGGCCGGAACAGCTGTCCAAACGGTCCCGCTCGGACCGAATCCATAGTGCCAGGTTCCAAATCGACCAGCACGGCACGTGGGACGTATTTTCCTCCGGTAGCCTCGTTGTAGTACACGTTGATCCGCTCCAGCTGCAAATCGCTGTCTCCGCAATACGCCCCGGTGGCATCGATTCCGTGCTCG
+
CCCCCFCCBBCFGGGGGGGGGFHHHHGHHHHHHHHHGGGGGGGGHHHHHHHGGGGGHHGHHHHHHHHGFGGGGGGGHHHGHHHHHHHHGGGGGHGGGGGGGGGGGGGGHHHHHGHHHHHHHHHHHHGHHGHGGGHHHHGGGGGGHHGDFGGDGGGGGGGGGGGGGGGGGFFFFFFFFFFFFFFFFFFFFFFFFFFFFFFFFFFFBFFFFEFFFFBFFFFFFFFEFFFFFFBADFFFFABAFFFFFEFAB?
@M03558:539:GW210131Amp:1:2105:24866:11024 2:N:0:TCGACGTC+TTGCTTGC
CCCTTCGGTATAATGTCCCTTGGCCCAATTGTTGCCGGCGCCAGATTGACCGAACACAAAATTATCCGGCCGGAACAGCTGTCCAAACGGCCCCGCTCGGACCGAATCCATAGTGCCAGGTTCCAAATCGACCAGCACGGCACGTGGGACGTATTTTCCTCCGGTAGCCTCGTTGTAGTACACGTTGATCCGCTCCAGCTGCAAATCGCTGTCTCCGCAATACGCCCCGGTGGCATCGATTCCGTGCTCG
+
AAABBFCBBBBFGGGGGGGGGGGGHHGHHHHHGHGHGGGGGGGGHHHGGFHGGGCGGHGHHHHHHHHGGGEGFGEGHGHGHHHHHFHHGGGGGGGGCGGGGGGGGGGCGH=GH=GHHHHHGGDGHHHHHDHGGGGHEGGGGGGGGEECCFFAAFGGGGGGGGGG>ADFFFFFFFF.FFFFFFFFAFEFFFFFFDAFFBFFFFFFFFFDFFF.B/BB:D->D/FEA@FFCF-CFFFE/ABEFFFFFFFEFB
@M03558:539:GW210131Amp:1:2105:3830:11031 2:N:0:TCGACGTC+TTGCTTGC
CCCTTCGGTATAATGTCCCTTGGCCCAATTGTTGCCGGCGCCAGATTGACCGAACACAAAATTATCCGGCCGGAACAGCTGTCCAAACGGTCCCGCTCGGACCGAATCCATAGTGCCAGGTTCCAAATCGACCAGCACGGCACGTGGGACGTATTTTCCTCCGGTAGCCTCGTTGTAGTACACGTTGATCCGCTCCAGCTGCAAATCGCTGTCTCCGCAATACGCCCCGGTGGCATCGATTCCGTGCTCG
+
BABBAFBABBBFGGGGGGGGGGFFHHGHHHHHHHGHGEGAEGGGFHHGHGHGEGGGHHGHHHHHGHHGCFGGGEGGHGHHHHHHHHHHDFGGGHGGGGGGGGGFCGGGHGHHFFHFHHHGGHHHHHHHHGHGGCHGHHGGGCGGHHGGGGGEAFFGFGGGGGGGGFFGGFFFEFFEFFFFFFFFFFFFFFFFFFFFFFFBFF/FBFFFFFFFFFFFFFFDDFF.AFFFB=BFFFFFFA/ABFFFFEDEFA
@M03558:539:GW210131Amp:1:2105:10613:11050 2:N:0:TCGACGTC+TTGCTTGC
CCCTTCGGTATAATGTCCCTTGGCCCAATTGTTGCCGGCGCCAGATTGACCGAACACAAAATTATCCGGCCGGAACAGCTGTCCAAACGGTCCCGCTCGGACCGAATCCATAGTGCCAGGTTCCAAATCGACCAGCACGGCACGTGGGACGCATTTTCCTCCGGTAGCCTCGTTGTAGTACACGTTGATCCGCTCCAGCTGCAAATCGCTGTCTCCGCAATACGCCCCGGTGGCATCGATTCCGTGCTCG
+
BCCCCFCCCCCFGGFGGGGGGGGHHHGHHHHHHHHHGGGGGGGGGHHHHHHGGGGGHHGHHHHHGHHGGGGGGGGGHHHHHHHHHHHHGGGGGHGGGGGGGGGGGGGGHHHHHGHHHHGHFGHHHHGHHGGGG?HGHHGGGGGGHHGGGGGGGGGGGGGGGGGGFFFFFFFFFFFEF0BFFFFDFFFEFFFFFFFFFFFFBFFFFFFDFFFFFFFFFFFFFFFADFFFC-9@.:BFF;/EBFFFFFDFFB
@M03558:539:GW210131Amp:1:2105:3944:11077 2:N:0:TCGACGTC+TTGCTTGC
CCCTTCGGTATAATGTCCCTTGGCCCAATTGTTGCCGGCGCCAGATTGACCGAACACAAAATTATCCGGCCGGAACAGCTGTCCAAACGGTCCCGCTCGGACCGAATCCATAGTGCCAGGTTCCAAATCGACCAGCACGGCACGTGGGACGTATTTTCCTCCGGTAGCCTCGTTGTAGTACACGTTGATCCGCTCCCGCTGCAACTCGCTGTCTCCGCAATCCGCCCCGGTGGCATCGCTTCCGTGCTCG
+
CCCCCFCBBBCFGGGGGGGGGGHHHHGHHHHHHHHHGGGCGGGGHHHHHHHGGGGGHHGHHHHGHHHFEGGGGGFGHHHHHHHHHHHHGGGGGHGGGGGGGGGGGGGGHHGHHHHHHHHHHHHHHHGGHGHGGGHHHHGCGGGGHHGAEFG.EGGBFGGFG99@-9.9FFFA.;/A0:B0;0B9.9;.:0;.9.-..;BCFD/00:0.-:DDF000..--;0:.9.;C-@@@DFF0/..;:9FAFF..0;
@M03558:539:GW210131Amp:1:2105:19617:11090 2:N:0:TCGACGTC+TTGCTTGC
CCCTTCGGTATAATGTCCCTTGGCCCAATTGTTGCCGGCGCCAGATTGACCGAACACAAAATTATCCGGCCGGAACAGCTGTCCAAACGGTCCCGCTCGGACCGAATCCATAGTGCCAGGTTCCAAATCGACCAGCACGGCACGTGGGACGTATTTTCCTCCGGTAGCCTCGTTGTAGTACACGTTGATCCGCTCCAGCTGCAAATCGCTGTCTCCGCAATACGCCCCGGTGGCATCGATTCCGTGCTCG
+
AABAAFBBBBBFGGGGGGGGGGHHHHGHHHHGHGHHGGGEGGGGHFEGGHHGEFEGHHGHHHHHGHHEEGGGFEGGEGHHHHHHHBFGEEGGGHGGFGDGGGFGFGGGHHFHH1FGHFHHCGHHHDGHGGHGGGHHHHCFG@CD:GFDAF-EFGGGGGGGGGFGDGGGFFFFFFFFFFFFFBFAAF?9FFFFF?FFFBBBBFFBBFFAFFFFFBFFFFCCFBFEFFBDD-:;.AFFFABABBFF9A.9:.
@M03558:539:GW210131Amp:1:2105:4183:11097 2:N:0:TCGACGTC+TTGCTTGC
CCCTTCGGTATAATGTCCCTTGGCCCAATTGTTGCCGGCGCCAGATTGACCGAACACAAAATTATCCGGCCGGAACAGCTGTCCAAACGGTCCCGCTCGGACCGAATCCATAGTGCCAGGTTCCAAATCGACCAGCACGGCACGTGGGACGTATTTTCCTCCGGTAGCCTCGTTGTAGTACACGTTGATCCGCTCCAGCTGCAAATCGCTGTCTCCGCAATACGCCCCGGTGGCATCGATTCCGTGCTCG
+
CDDCCFBCBBCFGGGGGGGGGGHHHHGHHHHHHHGHGGGGGGGGHGHHHHHGGGGGHHGHHHHHHHHGGGGGGGGGHHHHHHHHHEHHGGGGGHGGGGGCDGGGGGGGHHHGHFGHHEHHHGHHHHHFHGHGGGHHHHGGGCGGHHGGEFGGEFGGGGGGGGGGGGGGFFFFEFFFFFFBFFFDFFEFFFFFFFFFFBFFFFFBFFFDFEDFFFFFFFFFFFF?DFFA-@DFFFFFFD/AFFFFFFFFFD
@M03558:539:GW210131Amp:1:2105:20420:11121 2:N:0:TCGACGTC+TTGCTTGC
CCCTTCGGTATAATGTCCCTTGGCCCAATTGTTGCCGGCGCCAGATTGACCGAACACAAAATTATCCGGCCGGAACAGCTGTCCAAACGGTCCCGCTCGGACCGAATCCATAGTGCCAGGTTCCAAATCGACCAGCACGGCACGTGGGACGTATTTTCCTCCGGTAGCCTCGTTGTAGTACACGTTGATCCGCTCCAGCTGCAAATCGCTGTCTCCGCAATACGCCCCGGTGGCATCGATTCCGTGCCCG
+
BCCCCFCBABCFGGGGGGGGGGHHHHGHGHHHHHHHGGGGGGCGHHHHHHHGGGGGHHGGHHHHHHHGGGGGGEGGHHHHHHHHHHHHGGGGGHGGGGGGGGGGGGGGGGHGHGFHHGHHFHHHHFGHGDGGFDHHHHGFGGGFCEEGECGDEGGGGGGGGG?BFGBGGFFFFFFFFFFFFFBAFF.ABBFFFDFF00:FBB/09BFAEFDDF0BFDDDFDBF:D@BD-A=C?./;;.9;FFFFF.../:
@M03558:539:GW210131Amp:1:2105:6119:11162 2:N:0:TCGACGTC+TTGCTTGC
CCCTTCGGTATAATGTCCCTTGGCCCAATTGTTGCCGGCGCCAGATTGACCGAACACAAAATTATCCGGCCGGAACAGCTGTCCAAACGGTCCCGCTCGGACCGAATCCATAGTGCCAGGTTCCAAATCGACCAGCACGGCACGTGGGACGTATTTTCCTCCGGTAGCCTCGTTGTAGTACACGTTGATCCGCTCCAGCTGCAAATCGCTGTCTCCGCAATACGCCCCGGTGGCATCGATTCCGTGCTCG
+
ABBBBFB@ABBFGGGGGGGGGGHHHHGGHHHGHHHHGGGGGGGGHHHGHHHGGGGGHHGHHHHHHHHGGGGGGGGGGHHFHHHHHHHHGGGGGHGGGGGGGGGGCFGGHHHHHHHHHHHHGHHHGFHHHGHGGCHHBGGGG@DFHHGGEFGDGGGGGGGGGGGGFGGGGFFFFFFFFFFFFFFFFFFFFFFFFFFFFBFFFF9BBFFDFFFFFFFFFFF-DFFFFFFFA>@BAFFFFFFFFFFFFEDFFF
@M03558:539:GW210131Amp:1:2105:4751:11188 2:N:0:TCGACGTC+TTGCTTGC
CCCTTCGGTATAATGTCCCTTGGCCCAATTGTTGCCGGCGCCAGATTGACCGAACACAGAATTATCCGGCCGGAACAGCTGTCCAAACGGTCCCGCTCGGACCGAATCCATAGTGCCAGGTTCCAAATCGACCAGCACGGCACGTGGGACGTATTTTCCTCCGGTAGCCTCGTTGTAGTACACGTTGATCCGCTCCAGCTGCAAATCGCTGTCTCCGCAATACGCCCCGGTGGCATCGATTCCGTGCTCG
+
?ABBBFB3AABFGFGGGGGGGFFFHHFG4FHBFGHHGCG?CEGGGHFHHBGGGEEEFHFFHHEHHHFEEEGEGCGEGFHHFGHHHFHHGGGGGHGGCGGGGGGGGCGGHEFH1FGGHHBAFDGGFBGDGA.@D<CCCGD@CGGDH.E-9F?9.CFFFGGGGFG-9:9BFGFFFF.AFFF/B9BDAF?EFFFF?9BFFBFBFFFFFFF.9FDDF9B9AD-9D/;:A?BB9@;@...;BAB.9BFFFFFFFA
@M03558:539:GW210131Amp:1:2105:19963:11219 2:N:0:TCGACGTC+TTGCTTGC
CCCTTCGGTATAATGTCCCTTGGCCCAATTGTTGCCGGCGCCAGATTGACCGAACACAAAATTATCCGGCCGGAACAGCTGTCCAAACGGTCCCGCTCGGACCGAATCCATAGTGCCAGGTTCCAAATCGACCAGCACGGCACGTGGGACGTATTTTCCTCCGGTAGCCTCGTTGTAGTACACGTTGATCCGCTCCAGCTGCAAATCGCTGTCTCCGCAATACGCCCCGGTGGCATCGATTCCGTGTTCG
+
AABCBFCBABCFGGGGGGGGGGGHHHGHHGHHFHGHGGGGGGGGHGHHHHHGFGGGHHGHFHHHHHHGGGGCGFGGHHHHHHHHHFHHGGAEGHGGCGGGGGGGGGGGHHHHHFGHHGHHGHHHHHHHHFHGCCHHHGGGGGGGGHFA.9C;CFGGGGGGGGGGDDDGGFFFFFFFFFFFFFFBFFFEFFFFFFFFFFFFFF/F0FF.AAD?00BFFFFFFFFEFFFF-;@CAAFFF?/;F9FFBE..;A
@M03558:539:GW210131Amp:1:2105:25594:11289 2:N:0:TCGACGTC+TTGCTTGC
CCCTTCGGTATAATGTCCCTTGGCCCAATTGTTGCCGGCGCCAGATTGACCGAACACAAAATTATCCGGCCGGAACAGCTGTCCAAACGGTCCCGCTCGGACCGAATCCATAGTGCCAGGTTCCAAATCGACCAGCACGGCACGTGGGACGTATTTTCCTCCGGTAGCCTCGTTGTAGTACACGTTGATCCGCTCCAGCTGCAAATCGCTGTCTCCGCAATACGCCCCGGTGGCACCGATTCCGTGCTCG
+
ABCCBFCBBBBFGGGGGGGGGGHHHHGGHHHHHHHHGGGGGGGFFGHGHHHGCGGGHHGHGHHHHHHGCGGGGGGGHHHGHHHHHFGHGGGGGHGGGGGFGGGGGGGGHHHHHHHHHHHHHHHHHHHHHGHGGFHHHHGGG?DFHHGGGGGEEGGGGGGGGGGGGGGGGFFFFFFFFFFFFFF:AFEFFFFFFFFFFFFFFFB0BFFFFFFFFFFFFF;@DFFEFFFFAFFFFFFFFFCDFFFFFFFEFF
@M03558:539:GW210131Amp:1:2105:24936:11328 2:N:0:TCGACGTC+TTGCTTGC
CCCTTCGGTATAATGTCCCTTGGCCCAATTGTTGCCGGCGCCAGATTGACCGAACACAAAATTATCCGGCCGGAACAGCTGTCCAAACGGTCCCGCTCGGACCGAATCCATAGTGCCAGGTTCCAAATCGACCAGCACGGCACGTGGGCCGTATTTTCCTCCGGTAGCCTCGTTGTAGTACACGTTGATCCGCCCCAGCTGCAAATCGCTGTCTCCGCAATACGCCCCGGTGGCATCGATTCCGTGTTCG
+
>1A1>BAAAAAF3FE3FGGFGGCFFHGAGFHHGGH10EGGGCAA0FDB1DFEAEE/F//0C@11BFGEECGG?@E@00BGHHHGGGFGEEEGGFCGGGC?/>/A//?CCH1F1>>FFHHA1<FHB1<DF.<C@@CGGF:-@-AAC.9-.;@;:AFFBFFGGGBG9--9/BBBFE-9F//9B/;9;F--//B---;@--99/;FFF/BBFF?-:/9/9B->B/BEB@@@?;@-A?FFFB/9BFBFBA--/-
@M03558:539:GW210131Amp:1:2105:19122:11346 2:N:0:TCGACGTC+TTGCTTGC
CCCTTCGGTATAATGTCCCTTGGCCCAATTGTTGCCGGCGCCAGATTGACCGAACACAAAATTATCCGGCCGGAACAGCTGTCCAAACGGTCCCGCTCGGACCGAATCCATAGTGCCAGGTTCCAAATCGACCAGCACGGCACGTGGGACGTATTTTCCTCCGGTAGCCTCGTTGTAGTACACGTTGATCCGCTCCAGCTGCAAATCGCTGTCTCCGCAATACGCCCCGGTGGCATCGATTCCGTGCTCG
+
>AAA111>>A1FGGGG3AFA111F1GGAEFH33G1GGGCGGEFGHDGHFGHEGGGGHEEHGGFHE2@F/EEEE?EG0GFGFHGFFBGGGGGG?GCCGGGGG/CCCGGGFHED1<FGFHGHHHFHEFHHHFHGG@GHFF@CCCCFHGGGGF@F.CFGGGGGGFGGGGGGGFBBFAFFFBFFFFFBFFEEFFFFFB@FEFFFEFFFFFFFFF?BFFFFFF?-AFFAB;@@-@99AFFFFA/;99BBFFF-BB
@M03558:539:GW210131Amp:1:2105:10512:11391 2:N:0:TCGACGTC+TTGCTTGC
CCCTTCGGTATAATGTCCCTTGGCCCAATTGTTGCCGGCGCCAGATTGACCGAACACAAAATTATCCGGCCGGAACAGCTGTCCAAACGGTCCCGCTCGGACCGAATCCATAGTGCCAGGTTCCAAATCGACCAGCACGGCACGTGGGACGTATTTTCCTCCGGTAGCCTCGTTGTAGTACACGTTGATCCGCTCCAGCTGCAAATCGCTGTCTCCGCAATACGCCCCGGTGGCATCGATTCCGTGCTCG
+
ABCBAFCBBCCFGGGGGGGGGGHHHHGHHHHHHHHHGGGGGGGGHHHHHHHGGGGGHHGHGHHHHHHG?FGGGGGGHHHHHHHGHHHHGGGGGHGGCGGGGGGGGGGGHHGHHDBGHGHHGGHHHGBHHDHGGGHHGHGGGGGGHHGGGFGGFGGFGGGGGGGGACGGGFFFFFFFFFFFFFFAAF?FFFFFFFFFFBBFFFBBFFFFFF.DFFFFDDDCDFFAFFCF;DDC;FFFF./AB0BFF?.EF.
@M03558:539:GW210131Amp:1:2105:20714:11391 2:N:0:TCGACGTC+TTGCTTGC
CCCTTCGGTATAATGTCCCTTGGCCCAATTGTTGCCGGCGCCAGATTGACCGAACACAAAATTATCCGGCCGGAACAGCTGTCCAAACGGTCCCGCTCGGACCGAATCCATAGTGCCAGGTTCCAAATCGACCAGCACGGCACGTGGGACGTATTTTCCTCCGGTAGCCTCGTTGTAGTACACGTTGATCCGCTCCAGCTGCAAATCGCTGTCTCCGCGATACGCCCCGGTGGCATCGATTCCGTGCTCG
+
BBBBBFBB3>AFGGGGGGGGGGHHHHGFHHHHHGHHEFGFFGGCGHHHDGHGEGGGHFFEGGHHGHHFEFEEGGGG2GHFHHHH43?FEGFGGHGGCGGGGGGGGGGGHHHGHHHHHHHHHBGHEFFHHGFCG-GGFHGGG?FDHHGGECDEEGFFGGGGFGBGG-.:FFFDEEFFFFFFFBBDFFEEFFFEEFFFBBB:/BB//;F..9..BBFFD.9-;.@.:-@B;@=-DFBFF./9;/;;;..:/.
@M03558:539:GW210131Amp:1:2105:16938:11396 2:N:0:TCGACGTC+TTGCTTGC
CCCTTCGGTATAATGTCCCTTGGCCCAGTTGTTGCCGGCGCCAGATTGACCGAACACAAAATTATCCGGCCGGAACAGCTGTCCAAACGGTCCCGCTCGGACCGAATCCATAGTGCCAGGTTCCAAATCGACCAGCACGGCACGTGGGACGTATTTTCCTCCGGTAGCCTCGTTGTAGTACACGTTGATCCGCTCCAGCTGCAAATCGCTGTCTCCGCAATACGCCCCGGTGGCATCGATTCCGTGCTCG
+
AABBBFBBBBBFGFGGGGGGGFFHHHGHHHHHHFHHGGGGGGF0AAGGFHGGGGGGHHGFFGGHHGHGEFGGG?CE2BGHHHHHBGGEGGGGGHGGGGGGGGGGGGGCHHGFH1FGFFGFGDFHFFFFFFGCDFEHFGD-CGG?CE9A;CD.?FGGGBGGGFE?DBDFGFFDEFF9FFBFFFFAFFEEFFFFFBFD/9BB;B/;/9BAEFDABB9F?D--A/B9DB;@9-9-:AFFF./;99/9;;DAB.
@M03558:539:GW210131Amp:1:2105:26404:11409 2:N:0:TCGACGTC+TTGCTTGC
CCCTTCGGTATAATGTCCCTTGGCCCAATTGTTGCCGGCGCCAGATTGACCGAACACAAAATTATCCGGCCGGAACAGCTGTCCAAACGGTCCCGCTCGGACCGAATCCATAGTGCCAGGTTCCAAATCGACCAGCACGGCACGTGGGACGTATTTTCCTCCAGTAGCCTCGTTGTAGTACACGTTGATCCGCTCCAGCTGCAAATCGCTGTCTCCGCAATACGCCCCGGTGGCATCGATTCCGTGCTCG
+
?ABAAFBBBBBFCGGFFGGFGGBGHHGAGGHBFAGFC?EFGGGGHHHHGHHCEGCEGFGHFFHBFHHC?EFFG?EE2GHEHHHHHFEGGGGGGHGGGGGGGGFGGGGGHFHGF>GFHHHH<GGHGHGHHGHGGCHGGFGF@CDAHHGGE?BA.FFGEFFFGGGGGGEBCFFEGGFFBF9BFFFA:AA9FFFFF.9D/BB9B9BFBFFAE9DAF;BFADBDDFF9AADDA-9-;9.FFDFFF/::BA.9B.
@M03558:539:GW210131Amp:1:2105:3743:11420 2:N:0:TCGACGTC+TTGCTTGC
CCCTTCGGTATAATGTCCCTTGGCCCAATTGTTGCCGGCGCCAGATTGACCGAACACAAAATTATCCGGCCGGAACAGCTGTCCAAACGGTCCCGCTCGGACCGAATCCATAGTGCCAGGTTCCAAATCGACCAGCACGGCACGTGGGACGTATTTTCCTCCGGTAGCCTCGTTGTAGTACACGTTGATCCGCTCCAGCTGCAAATCGCTGTCTCCGCAATACGCCCCGGTGGCATCGATTCCGTGCTCG
+
BBBBBFBBBBBFBGFGGGGGGCFHHHGHHHGHHHHHGGGGGGGFGHHGHHHGGGGGHHGGFHHHHHHGFFGECEGFGHHHHHHHHBFGGGGGGHGGGGDFGGGGGGGGHHHHHHHHHHHHGHHHHGHHHFHGGCHHHHGGGGGGHHGGGGGGGGGGGGGGGGGGFGGGGFFFEFFFFFFFFFFFFFFFFFFFFFFFBBFFBFBB/BF9EFFFFFBFDF-@DFF?DCFF-@@CBFFFFABAFFFFFFFEF?
@M03558:539:GW210131Amp:1:2105:25111:11443 2:N:0:TCGACGTC+TTGCTTGC
CCCTTCGGTATAATGTCCCTTGGCCCAATTGTTGCCGGCGCCAGATTGACCGAACACAAAATTATCCGGCCGGAACAGCTGTCCAAACGGTCCCGCTCGGACCGAATCCATAGTGCCAGGTTCCAAATCGACCAGCACGGCACGTGGGACGTATTTTCCTCCGGTAGCCTCGTTGTAGTACACGTTGATCCGCTCCAGCTGCAAATCGCTGTCTCCGCAATACGCCCCGGTGGCATCGATTCCGTGCTCG
+
BBCCBFCCBBCFGGGGGGGGGGHGHHGHHHHHHHHHGGGGGGGFGHHBDHHGCGGGHHGGFHHGHHHGGGGGGGGGHHHHGHHHGFFHGGGGGHGGGGGGGGGGGGGGHHHFHDGHHHHHHHHHFFHHHGHGGGHHHHGGGCGGFEGD.FGEEBFGGGGGGGGGGAGGGFFFFFB.FFFFFFFDFFFFFFFFFFFFF/BF/;/FFFFDFF?DFFFFDDF-D/F.ADFFACDADAFFF?FFFFFEFF?FF.
@M03558:539:GW210131Amp:1:2105:23488:11455 2:N:0:TCGACGTC+TTGCTTGC
CCCTTCGGTATAATGTCCCTTGGCCCAATTGTTGCCGGCGCCAGATTGACCGAACACAAAATTATCCGGCCGGAACAGCTGTCCAAACGGTCCCGCTCGGACCGAATCCATAGTGCCAGGTTCCAAATCGACCAGCACGGCACGTGGGACGTATTTTCCTCCGGTAGCCTCGTTGTAGTACACGCTGATCCGCTCCAGCTGCAAATCGCTGTCTCCGCAATACGCCCCGGTGGCATCGATTCCGTGCTCG
+
CCCCCFCCBBBFGGGGGGGGGGHHHHGHHHHHHGHHGGGGGGGGHHHHHHHGGGGGHHGHGHHGHHHGEFGGGEGGHHHHHHHHHHHHGGGGGHGGGGGGGGGGGGGGHHHHHHHHHHHHCGHHHHHHHGHGGGHHHHGGGGGGHHGGEFGDFGGGGGGGGGGGGGGGFFFFFFFFFFFFFFFFFFFFFFFFFFFFFFFF0B:FBBFFFFFFFFFFFFFFFFFFFFFF>DB-AFBFF?FEFFFFFFFFFF
@M03558:539:GW210131Amp:1:2105:15130:11456 2:N:0:TCGACGTC+TTGCTTGC
CCCTTCGGTATAATGTCCCTTGGCCCAATTGTTGCCGGCGCCAGATTGACCGAACACAAAATTATCCGGCCGGAACAGCTGTCCAAACGGTCCCGCTCGGACCGAATCCATAGTGCCAGGTTCCAAATCGACCAGCACGGCACGTGGGACGTATTTTCCTCCGGTAGCCTCGTTGTAGTACACGTTGATCCGCTCCAGCTGCAAATCGCTGTCTCCGCAATACGCCCCGGTGGCATCGATTCCGTGCTCG
+
ABCCBFCBABCFGGGGGGGGGGHHHHGHHHHHHHHHGGGGGGGGGHHHGHHGGGGGHHGHHHHHHHHGGGGGGGGGFGHHHHGHHHGHFGGGGHFGCGGGGGGGGGGGHHHHHGHHHHHHGHHHHHHHHGHGGGHHHHGGGCFFHHGGAFGDGGGGFGGGGGGGGGGGGFFFEFFEFFFFFFFFFFEFFFFFFFFFBFFFFFEFFFFDFFDDFFFFFFFAFFFE?CFFAFDF?FFFFFFFFFFFF..EFD
@M03558:539:GW210131Amp:1:2105:13844:11478 2:N:0:TCGACGTC+TTGCTTGC
CCCTTCGGTATAATGTCCCTTGGCCCAATTGTTGCCGGCGCCAGATTGACCGAACACAAAATTATCCGGCCGGAACAGCTGTCCAAACGGTCCCGCTCGGACCGAATCCATAGTGCCAGGTTCCAAATCGACCAGCACGGCACGTGGGACGTATTTTCCTCCGGTAGCCTCGTTGTAGTACACGTTGATCCGCTCCAGCTGCAAATCGCTGTCTCCGCAATACGCCCCGGTGGCATCGATTCCGTGCTCG
+
BBBBBFBAABBFFGGDGGGFGGHHHHGFHHFGHHHHGGGGGGGGHHHFHHHGGGGGHHGHHHHHHHHGEGGGGFGGEHHHHHHHHHHHGGGEGHGGCGGGGGGGGGGGGHGHG<GHFHHHGFHHHHHHHGGGGGGHHHGGGCGGCGGGAFGEGGGGFGGGGGGGBCGFFFFFFFFFFFBFFFFDFFFFFFFFFBFF/BFFFFBBBFFDF?FFFFFFFFCFFFFFFF=DDC@DDFFFFFFEFFFFF?DFFD
@M03558:539:GW210131Amp:1:2105:17508:11492 2:N:0:TCGACGTC+TTGCTTGC
CCCTTCGGTATAATGTCCCTTGGCCCAATTGTTGCCGGCGCCAGATTGACCGAACACAAAATTATCCGGCCGGAACAGCTGTCCAAACGGTCCCGCTCGGACCGAATCCATAGTGCCAGGTTCCAAATCGACCAGCACGGCACGTGGGACGTATTTCCCTCCGGTAGCCTCGTTGTAGTACACGTTGATCCGCTCCAGCTGCAAATCGCTGTCTCCGCAATACGCCCCGGTGGCATCGATTCCGTGCTCG
+
11>1>>A111>33FFBGDF11A1010A0FGGH3FB10FEGGCAA0FHDFFGEEGEEHGFGFFH1GDF/>?EEG/EE0BGGC1BE2<1FEEEAEHG?CC/>CBC@CGCGFHGHC=GEHFGG>FGHHHGGHCHGCGHGHHC-CCCGCGE@EF@;EFGGGBGGEBG@99EFFBFBEEFFEFFFFFFBA?FEFFFFFB-ABFFFFFFFFFF-AFBFFFFFF?@@FFF?----9;@@FFFFFAFAB/9BF?A9FF
@M03558:539:GW210131Amp:1:2105:22907:11569 2:N:0:TCGACGTC+TTGCTTGC
CCCTTCGGTATAATGTCCCTTGGCCCAATTGTTGCCGGCGCCAGATTGACCGAACACAAAATTATCCGGCCGGAACAGCTGTCCAAACGGTCCCGCTCGGACCGAATCCATAGTGCCAGGTTCCAAATCGACCAGCACGGCACGTGGGACGTATTTTCCTCCGGTAGCCTCGTTGTAGTACACGTTGATCCGCTCCAGCTGCAAATCGCTGTCTCCGCAATACGCCCCGGCGGCATCGATTCCGTGCTCG
+
CCCCCFCCCCCFGGGGGGGGGGHHHHGGHHHHHGHGGGGGGGDEFGHFHHHGCGGGHGCCGGHHHHHGGGGGG?EEFHHFHHGHHFHHGGEFGHCCCGGGGGGGGCGGHHGFHHHHHGHHHHHHFHHHHDHGGGHHGHGGGCFGCGEGEFGGGGGGGGGGGGGGGGGGGFFFEE/:BFFFFBBD;A.9FFF:E.DF0BFFFFFF0BBDEFFFFFFFFF-CABFFFFFF@DC9@FAFFDEFFFFFBEDEB.
@M03558:539:GW210131Amp:1:2105:22481:11574 2:N:0:TCGACGTC+TTGCTTGC
CCCTTCGGTATAATGTCCCTTGGCCCAATTGTTGCCGGCGCCAGATTGACCGAACACAAAATTATCCGGCCGGAACAGCTGTCCAAACGGTCCCGCTCGGACCGAATCCATAGTGCCAGGTTCCAAATCGACCAGCACGGCACGTGGGACGTATTTTCCTCCGGTAGCCTCGTTGTAGTACACGTTGATCCGCTCCAGCTGCAAATCGCTGTCTCCGCAATACGCCCCGGCGGCATCGATTCCGTGCTCG
+
?ABBBFBABBBFGGGGGGGGGFFFHHGCHHHHG2FHGGGGGGGCGHHFHFHGFGGGHGGHFHHHFHHGGGGGGGGG2GHHHHHHGFHGGGGGGHGGCCCCFG?DFGGGHHHHFDGHHHHHHHHHHHHHHGADGFHHHHCFGGGAGHGGGFG.EFGFGGGGGGGG?FDFFFFFFFFAFFFFFFFDFFFEFFFFFFFFFFFFEFF/BFF?EFFDFFFFBFA;DFFFFFFDB;--9>BFFA9ABBBFB.;9/A
@M03558:539:GW210131Amp:1:2105:21764:11579 2:N:0:TCGACGTC+TTGCTTGC
CCCTTCGGTATAATGTCCCTTGGCCCAATTGTTGCCGGCGCCAGATTGACCGAACACAAAATTATCCGGCCGGAACAGCTGTCCAAACGGTCCCGCTCGGACCGAATCCATAGTGCCAGGTTCCAAATCGACCAGCACGGCACGTGGGACGTATTTTCCTCCGGTAGCCTCGTTGTAGTACACGTTGATCCGCTCCAGCTGCAAATCGCTGTCTCCGCAATACGCCCCGGTGGCATCGATTCCGTGCTCG
+
CCCCCFCCBCCFGGGGGGGGGGHGHHGHHHHHHHHGGFGGGGGGHHHGHHGGGGGGGHGHHHHHHHHGCGGGGGGGHHHHHHHHHHHHGGGGGHGGGGGGGGGGGGGGHHFHFGHHHHHHHHHHHHHHHGHGGGHHFHFGGCGDGHGGGGGEFGGGGGGGGGGGGGGGGFFFFFFFFFFFFFFFFFFFFFFFFFFDFFFFFFFF:FFFFFFFFFFFFFACDFFFFFFFFFCFAFFFFDFFFFBFFFFFFD
@M03558:539:GW210131Amp:1:2105:5031:11586 2:N:0:TCGACGTC+TTGCTTGC
CCCTTCGGCATAATCTCCCTTGGCCCAATGGTTGCCGGCGCCAGATTGACCGAACACAAAATTATCCTGCCGGAACAGCTGTCCAATCGGTCCCGCCCGGACCGAATCCATAGTGCCAGGTTCCAAATCGCCCAGCACGCCACGCGGGACGTATTTTCCTCCGGGTGCCTCGTTGTAGTACACGTTGATCCGCTCTAGCTGCAAATCGCTGTCTCCGCAATACGCCCCGGTGGCATCGATTCCGTGCTCG
+
1111>C111>>@F333BE1F1010100AF1BA10BE00///AEEH1F1BGH?//>EH//>BBG1@FH2110/>//>0>BG1FE1211><<///BEC//>/>///><<<111?11>F11F.1>1F111>1C.CA.../<A-.::-.--9A@-.9;90;;CF0FB-----/;;-AA-:9BF/FFFF9AE-B9B?EF?99//FFFFF/9B-AA--9BFF-B?-AFFA--9@-@->?FFFFA/;/9B9/;9EF?
@M03558:539:GW210131Amp:1:2105:27630:11605 2:N:0:TCGACGTC+TTGCTTGC
CCCTTCGGGATAATGTACCTTGGCCCAATTGTTGCCGGCGCCAGATTGACCGAGCACAAAATTATCCGGCCGGAACAGCTGTCCAAACGGTCCCGCTCGGACCGAATCCATAGTGCCAGGTTCCAAATCGACCAGCACGGCACGTGGGACGTATTTTCCTCCGGTAGCCTCGTTTTCGTACACGTTTATCCGCTCCTGCTCCAAATCGCTTTCTCCGCAATACGCCCCGGTGGCATCGATTCCGTGCTCG
+
A1>>11111>ACGGC33A33311B1AE00BB3BB110A//EAAEH11B11AE?/>>G0FG0@EGGBGFEE/EE/EE00AFHGG1DEEF/EEFCGC?/C?C<<CC?CE/?GBG11<FFDFCGDFGHED0<<CCGGFCHHC?C-:....-.C@9?;BGFF00BB.-:@.9FBFBFF--/999ABB9AF/-BFBBFB;B/9/:/:///BFBE---//;9AA@-9/B--@@@;@9@--;BF-B9FFB//---;-
@M03558:539:GW210131Amp:1:2105:4409:11633 2:N:0:TCGACGTC+TTGCTTGC
CCCTTCGGTATAATGTCCCTTGGCCCAATTGTTGCCGGCGCCAGATTGACCGAACACAAAATTATCCGGCCGGAACAGCTGTCCAAACGGTCCCGCTCGGACCGAATCCATAGTGCCAGGTTCCAAATCGACCAGCACGGCACGTGGGACGTATTTTCCTCCGGTAGCCTCGTTGTAGTACACGTTGATCCGCTCCAGCTGCAAATCGCTGTCTCCGCAATACGCCCCGGTGGCATCGATTCCGTGCTCG
+
>AA1111>AAADFF3AFGGBG11BGFECGFGAEHFCA0E/AEEE01GA1A1AEEEGFHGFGHH12@1?EEE?ECEEGFHBGGHGHEF<?EEGEHGGGGCGG?CGGGE?HBFFHGHHHEHH1GHHGHHHHGH?@CAAGF@CC@CACCEAGGGC?FFGGFGGGGB?-AGGGFFFEFFEFFBFFFFF-A-AFFF?FF@FB/BFFF/9//B-A?A999B/-9-@B/:-A@=@>9=-9-BFFABEFFFFB9-ABA
@M03558:539:GW210131Amp:1:2105:11201:11678 2:N:0:TCGACGTC+TTGCTTGC
CCCTTCGGTATAATGTCCCTTGGCCCAATTGTTGCCGGCGCCAGATTGACCGAACACAAAATTATCCGGCCGGAACAGCTGTCCAAACGGTCCCGCTCGGACCGAATCCATAGTGCCAGGTTCCAAATCGACCAGCACGGCACGTGGGACGTATTTTCCTCCGGTAGCCTCGTTGTAGTACACGTTGATCCGCTCCAGCTGCAAATCGCTGTCTCCGCAATACGCCCCGGTGGCATCGATTCCGTGCTCG
+
AABBBBABAAAFGGGFGGGGGGFHHHGHHHHHHHHHGGGGGGGGFHHHGHHGFGGGFHGHHHHHGHHGGGGGGCGGFHHFGHHHE3BFEGGGGHGGGGGGGGGGGGGGHHHHGGHGHHHH1GGGHHHFHDHC@FGHHGGGGGCA.CEGGFA9ACFFFFGGGGDGGGGFFFFFEFFEFBBBFBBAF?EEFFF?EDFF//9B/BBB/BFDFFFDFFFFFDA-AFFEF>DBB;->?F.;9.;AB/9:;;9ABD
@M03558:539:GW210131Amp:1:2105:15394:11693 2:N:0:TCGACGTC+TTGCTTGC
CCCTTCGGTATAATGTCCCTTGGCCCAATTGTTGCCGGCGCCAGATTGACCGAACACAAAATTATCCGGCCGGAACAGCTGTCCAAACGGTCCCGCTCGGACCGAATCCATAGTGCCAGGTTCCAAATCGACCAGCACGGCACGTGGGACGTATTTTCCTCCGGTAGCCTCGTTGTAGTACACGTTGATCCGCTCCAGCTGCAAATCGCTGTCTCCGCAATACGCCCCGGTGGCATCGATTCCGTGCTCG
+
CCCCCFCCBCCFGGGGGGGGGGHHHHGHHHHHHHHHGGGGGGGGHHHHFHHGGGGGHHGHHHHHHHHGGGGGGGGGGHHHHHHHHHEHGGGGGHGGGGGGGGGGGGGGHHGHH>GHHHHHH1FHHHFGHGHGGFHHHHGGGGGGHHGFAFGGGGGGGGGGGGGABAGFGFFFFFFFFFFFFFFDFFFFFFFFFFFF0F/FFFFFFFFAEFDFFFFFFFFFFFFAD-BFC;;BFFFFFBFFFFFFFADEFD
@M03558:539:GW210131Amp:1:2105:5018:11706 2:N:0:TCGACGTC+TTGCTTGC
CCCTTCGGTATAATGTCCCTTGGCCCAATTGTTGCCGGCGCCAGATTGACCGAACACAAAATTATCCGGCCGGAACAGCTGTCCAAACGGTCCCGCTCGGACCGAATCCATAGTGCCAGGTTCCAAATCGACCAGCACGGCACGTGGGACGTATTTTCCTCCGGTAGCCTCGTTGTAGTACACGTTGATCCGCTCCAGCTGCAAATCGCTGTCTCCGCAGTACGCCCCGGTGGCATCGATTCCGTGCTCG
+
ABBBBFBAAAAFGGG6FGFGGCHHHHGHHHHHHGHHGGGGGGDGAFHHHHHGGGGGHHGHHHHHHGHGCFEEGEGGHHHGHHHHHFFGEGGGGHGGGGGGGGGGGGGGHHFHFFFHHHHHHFHHHHHHHDHGGGHGHFCCGCFGCEGGGGGDEFGEFGFGGGGG--EGGFFFEFFFFFFFFFFA9A9.BFFFFDCFFFFFFBBFFFFDFFFFFBFF.AD>FFF.?DFFF-B-.;.;B.BEBFFFFEDEFF
@M03558:539:GW210131Amp:1:2105:28064:11754 2:N:0:TCGACGTC+TTGCTTGC
CCCTTCGGTATAATGTCCCTTGGCCCAATTGTTGCCGGCGCCAGATTGACCGAACACAAAATTATCCGGCCGGAACAGCTGCCCAAACGGTCCCGCTCGGACCGAATCCATAGTGCCAGGTTCCAAATCGACCAGCACGGCACGTGGGACGTATTTTCCTCCGGTAGCCTCGTTGTAGTACACGTTGATCCGCTCCAGCTGCAAATCGCTGTCTCCGCAATACGCCCCGGTGGCATCGATTCCGTGCTCG
+
BAABBFBBA?AFCGGFGGGGGGHGHHGHHGHHHGGHGGGGGGGGFHHFFGHGGGGGHHGGHHHHHHHGC/EGG?EEGFHHGHHH3FFGGGGFGHGGGGGCD?FCGGGGHHHHHGHHGHFHFGHFDDDGFDHGG-<CGHCCGFGDGFGG.CDDEFGFFGGFGG?FB-EFBFFF.A9EFEF/BBBAAF.A9FFFFDCF/FFFFF;F/BF?EAADFFFFBD;-://;DCFB-9-9.A.BF.9;FBFFF...;.
@M03558:539:GW210131Amp:1:2105:10303:11760 2:N:0:TCGACGTC+TTGCTTGC
CCCTTCGGTATAATGTCCCTTGGCCCAATTGTTGCCGGCGCCAGATTGACCGAACACAAAATTATCCGGCCGGAACTGCTGTCCAAACGGTCCCGCTCGGACCGAATCCATAGTGCCAGGTTCCAAATCGACCAGCACGGCACGTGGGACGTATTTTCCTCCGGTAGCCTCGTTGTAGTACACGTTGATCCGCTCCAGCTGCAAATCGCTGTCTCCGCAATACGCCCCGGTGGCATCGATTCCGTGCTCG
+
BBCCCFCDCCDFGGGGGGGGGGHHHHGHHHHHHHHHGGGGGGGGGHHHHHHGGGGGHHGHGHHHHHHGGGGGGGGGHHHHHHHHGGHHGGGGGHGGGGGGGGGGGGGGHHHHHFHHHHHHHHHHHHHHHDHGGCHHHHGGGGGGHHGGFFGGGGGGGGGGGGGGGGGGGGFFFFFFEFFFFFFFFFFFFFFFFFFFFEFFFFBFFFFFFFFFFFFFFFFAF0FEFDFFAFDFFFBFFA/;F:FFF9.EFA
@M03558:539:GW210131Amp:1:2105:6036:11781 2:N:0:TCGACGTC+TTGCTTGC
CCCTTCGGTATAATGTCCCTTGGCCCAATTGTTGCCGGCGCCAGATTGACCGAACACAAAATTATCCGGCCGGAACAGCTGTCCAAACGGTCCCGCTCGGACCGAATCCATAGTGCCAGGTTCCAAATCGACCAGCACGGCACGTGGGACGTATTTTCCTCCGGTAGCCTCGTTGTAGTACACGTTGATCCGCTCCAGCTGCAAATCGCTGTCTCCGCAATACGCCCCGGTGGCATCGATTCCGTTCTCG
+
BBBBBFBBBBBFFGGFGGGGFGGHHHGFHHHHHHHGGFGCFGGGGHHHGHHGGGGGHHGHHHHHHHHGGGGGGCFFGHHBGHHHGFFGED?FGHGG?DGFGGGDCGGGHHHHFGHHHHHHGFHHHGHHHFHGGCHHHHFGGGGGHH?D?FGGGGGGGGGGGGDCAGDFGFFFFFEEFBBFFFFAAFEEFFFFF?FFBFFFEFF/BBFDE?.9BFFFAD;=DFFFFFFF;=>-9:9FFFFEFBFFF/..99
@M03558:539:GW210131Amp:1:2105:15115:11818 2:N:0:TCGACGTC+TTGCTTGC
CCCTTCGGTATAATGTCCCTTGGCCCAATTGTTGCCGGCGCCAGATTGACCGAACACAAAATTATCCGGCCGGAACAGCTGTCCAAACGGTCCCGCTCGGACCGAATCCATAGCGCCAGGTTCCAAATCGACCAGCACGGCACGTGGGACGTATTTTCCTCCGGTAGCCTCGTTGTAGTACACGTTGATCCGCTCCAGCTGCAAATCGCTGTCTCCGCAATACGCCCCGGTGGCATCGATTCCGTGCTCG
+
>1AAACAAAAAFFGGFDEFGGFCFHHGAGH1FG0AF?0AEEEEECBGFD1FEEEGGHEGFHHHDHHH?/>EEEGCEHGHHFHHHH1FGG?EE@GC?CCCBCCGCCCGCHFHHFGC?CCCAHHGC000<GCACCCGEF:-@@CABGGE?EF?F?FGGB90BFB.9@@-/9BFFEFFEBBBFBBB9FF--9BFA?B@BBFFF//BF/9B-AA9BBBBBAB;-99/---;->9;--;-BF9;AB/B/;99AB-
@M03558:539:GW210131Amp:1:2105:20820:11850 2:N:0:TCGACGTC+TTGCTTGC
CCCTTCGGTATAATGTCCCTTGGCCCAATTGTTTCCGGCGCCAGATTGACCGAACACACAATTATCCGGCCGGAACAGCTGTCCAAACGGTCCCGCCCGGACCGAATCCATAGTGCCAGGTTCCAAATCGACCCGCACGGCACGTGGGACGTATTTTCCTCCGGTCGCCTCGTTGTAGTACACGTTGATCCGCTCCAGCTGCACATCGCTGTCTCCGCAATACGCCCCGGTGGCATCGCTTCTGTGCTCT
+
>AA1AFA?AAADGBFEGFGDDG1FGHG0AGGFG0A2E?EAE?AAA1FABFHAE/E>G//?/1BDFFFECEGGGC/>>>FCHEGB211?EAECGGCC<<////BC/<F?GFDD11FGHFHA11>F11<1<<.AC-<C-C?-A-@..;.-.9-.;FB99FGBFF.-9-9;BBB9AAB;/9////9-F?9EFF/F--@-9B9///B9B/B-BFB9//9BA--9-/:-;@@@;-9----;;B---A/9BB9///
@M03558:539:GW210131Amp:1:2105:2291:11850 2:N:0:TCGACGTC+TTGCTTGC
CCCTTCGGTATAATGTCCCTTGGCCCAATTGTTGCCGGCGCCAGATTGACCGAACACAAAATTATCCGGCCGGAACAGCTGTCCAAACGGTCCCGCTCGGACCGAATCCATAGTGCCAGGTTCCAAATCGACCAGCACGGCACGTGGGACGTATTTTCCTCCGGTAGCCTCGTTGTAGTACACGTTGATCCGCTCCAGCTGCAAATCGCTGTCTCCGCAATACGCCCCGGTGCATCGATTCCGTGCTCGT
+
AABACFCCCCCFGGGGFGGGGFHHHGGHHHHGHHHHGGGGGGGGHHHHFHHG?EGGHHAHHHHHHHHGEEEFC>>EHFHGHFHHEHHHGGGGGHGGGGGGGGGGGGGGHHHHHGHHHHHHFHFHHHGHHGGGGGHHHHGGGGGGHHGGEFGGGGGGGGGGGGGGDGGGGFFFFFFFFFFFFFFFFFFFFBFFFFFFBFFFFFE/;FBDFFBFF/;FDA@D?FF?FFFC;->B=/;F?BEFFF/:A.AB.@
@M03558:539:GW210131Amp:1:2105:15422:11852 2:N:0:TCGACGTC+TTGCTTGC
CCCTTCGGTATAATGTCCCTTGGCCCAATTGTTGCCGGCGCCAGATTGACCGAACACAAAATTATCCGGCCGGAACAGCTGTCCAAACGGTCCCGCTCGGACCGAATCCATAGTGCCAGGTTCCAAATCGACCAGCACGGCACGTGGGACGTATTTTCCTCCGGTAGCCTCGTTGTAGTACACGTTGATCCGCTCCAGCTGCAAATCGCTGTCTCCGCAGTACGCCCCGGTGGCATCGATTCCGTGCTCG
+
CCBCBFCCBCCFGGGGGGGGGGGGHHGHHHHHHHHHGGGGGGGGHHHHGHHGGGGGHHGHGHHHHHHGGGFGGEEGGHHHGGHHGHFFGGGEGHGGGGFGGGGGGGGGHHHGB>FDGHHHFGHHFHHHHFGGGCHHFHGGG-CEFHEG.CDEFFGGGFGGGGFAD-CFBFFDAEBEBBF0BFBAFF.EFFF?ADFF00/B9F;0;BFAAFDFFFFF?DD-D0B.DAFF;-:-.A/;F./;B9B/F.AAB?
@M03558:539:GW210131Amp:1:2105:28561:11856 2:N:0:TCGACGTC+TTGCTTGC
CCCTTCGGTATAATGTCCCTTGGCCCAATTGTTGCCGGCGCCAGATTGACCGAACACAAAATTATCCGGCCGGAACAGCTGTCCAAACGGTCCCGCTCGGACCGAATCCATAGTGCCAGGTTCCAAATCGACCAGCACGGCACGTGGGACGTATTTTCCTCCGGTAGCCTCGTTGTAGTACACGTTGATCCGCTCCAGCTGCAAATCGCTGTCTCCGCAATACGCCCCGGTGGCATCGATTCCGTGCTCG
+
AABBBFAA>ABFGGGGGGGGGGHHHHGHHHHHHHHHGGGGGGGGGGGGFHHGFEECHHGHHHHHHHHGGGGGGGEGGHHHHHHHHHHHGGDGGHGGCDCGGGGGGGGGHHHHHHHGHHHHGHHHHGHHHGFGGGHHHHGGGGGGHGEAAFD;EFFGGGGGGGGGDGGGFFFFEFFA/FFFFFFFFFFEFFFFFBFFFFFFBFFFFFFDEFFFFFFFFDFCFBF?FFFCB;-@DF/BBA/;9BFFBEDFFF
@M03558:539:GW210131Amp:1:2105:4954:11906 2:N:0:TCGACGTC+TTGCTTGC
CCCTTCGGTATAATGTCCCTTGGCCCAATTGTTGCCGGCGCCAGATTGACCGAACACAAAATTATCCGGCCGGAACAGCTGTCCAAACGGTCCCGCTCGGACCGAATCCATAGTGCCAGGTTCCAAATCGACCAGCACGGCACGTGGGACGTATTTTCCTCCGGTAGCCTCGTTGTAGTACACGTTGATCCGCTCCAGCTGCAAATCGCTGTCTCCGCAATACGCCCCGGTGGCATCGATTCCGTGCTCG
+
AAB?AFBABBAFGGCDGGGGGGHHGHGHHHHHHHGHGEFAEGG?HFHFFHHGGGGFHHGFHGGGGHGGGGGGGGGGGHHHHHHHHFHHGGGGGHGG@CCGDGGGGGGGHHHHGFGHHDGH>GHHHFHHHAGGGDHGFHGGGGG?GHGGEFF:EGGGGGGGGGBG9@DFGFFFFFFFFFFFFFFFFFFEFFFF?FFFBFFFFFFFFFF.AFDFFFFFFF;;DFFEFFFAFFFFF?.BFDFFFFFFFFFFFF
@M03558:539:GW210131Amp:1:2105:11470:11921 2:N:0:TCGACGTC+TTGCTTGC
CCCTTCGGTATAATGTCCCTTGGCCCAATTGTTGCCGGCGCCAGGTTGACCGAACACAAAATTATCCGGCCGGAACAGCTGTCCAAACGGTCCCGCTCGGACCGAATCCATAGTGCCAGGTTCCAAATCGACCAGCACGGCACGTGGGACGTATTTTCCTCCGGTAGCCTCGTTGTAGTACACGTTGATCCGCTCCAGCTGCAAATCGCTGTCTCCGCAATACGCCCCGGTGGCATCGATTCCGTGCTCG
+
BCCCCFCBABCFGGGGGGGGGGHHHHGHHHHHHHGHGGGGGGGGGHHHHHHGGGGGGGGHHHHHHHHGFGGCGEGGHHHHHHHHHHHFGGGGGHGGGGGGGGGGGGGGHHFHFDDFHHHGFHHHHHHHHGECGGHHFFGGG?FFHHGGFGGGGGGGGGGGGGGGGGDBFFFFFFFFFFFFFFFDFFFFFFFFFFFFFFFF/B:/BFFFFFD.BFFFFFFFFFFEFC=@@B>FD?BFF.:AF:FFFE?EFF
@M03558:539:GW210131Amp:1:2105:6708:11956 2:N:0:TCGACGTC+TTGCTTGC
CCCTTCGGTATAATGTCCCTTGGCCCAATTGTTGCCGGCGCCAGATTGACCGAACACAAAATTATCCGGCCGGAACAGCTGTCCAAACGGTCCCGCTCGGACCGAATCCATAGTGCCAGGTTCCAAATCGACCAGCACGGCACGTGGGACGTATTTTCCTCCGGTAGCCTCGTTGTAGTACACGTTGATCCGCTCCCGCTGCAAATCGCTGTCTCCGCAATACGCCCCGGTGGCATCGATTCCGTGCTCG
+
>AAAAFBA3ABBGB5BFGFFBFFHC4ECFFFAA2EDA2A2AAA0GHH3GHCEEGEGGHF11@@3EHGGGGEGG?E?G3C3FFGGE33?EEEEGG@CCCG@DCCC@DGGCHF11<G<=DF<FGDGHFGGGDF-@@CEFH@DC-ADGHE?.F@A.CBB000;BF.B?-;FBBFFFE.;9/;9B/9.;..999BFA.@D.A?BBD//9BFDE..999BBAA->AFB?D;9->-;-9.BFB./.://;BE.;FD
@M03558:539:GW210131Amp:1:2105:24166:11968 2:N:0:TCGACGTC+TTGCTTGC
CCCTTCGGTATAATGTCCCTTGGCCCAATTGTTGCCGGCGCCAGATTGACCGAACACAAAATTATCCGGCCGGAACAGCTGTCCAAACGGTCCCGCTCGGACCGAATCCATAGTGCCAGGTTCCAAATCGACCAGCACGGCACGTGGGACGTATTTTCCTCCGGTAGCCTCGTTGTAGTACACGTTGATCCGCTCCAGCTGCAAATCGCTGTCTCCGCAATACGCCCCGGTGGCATCGATTCCGTGCTCG
+
1AA?AFAA>AAFGGDEGGGFF1GHFHGAFGDFG0EGG?A?FG/AC1FBFHBG/FEGGHG0GHHFHFHG/EGGGEEEFHHHGHFHH<GHGGFGGHGGCGGCGGGGGCGGHFHDGHHHHHHEFGHHGHBFHGHGC@GFHHGGGGGCHHEAE.ACGGGGGGGGGGFG@@BBFFFFFFBAFFFFFFFAFFEEFFFFFB@F/BBF/BBFFFFFFFFBFFBBBF@@FFFEB@@@;;@@FFFFFBFEFFFFFEFFF?
@M03558:539:GW210131Amp:1:2105:28440:11969 2:N:0:TCGACGTC+TTGCTTGC
CCCTTCGGTATAATGTCCCTTGGCCCAATTGTTGCCGGCGCCAGATTGACCGAACACAAAATTATCCGGCCGGAACAGCTGTCCAAACGGTCCCGCTCGGACCGAATCCATAGTGCCAGGTTCCAAATCGACCAGCACGGCACGTGGGACGTATTTTCCTCCGGTCGCCTCGTTGTAGTACACGTTGATCCGCTCCAGCTGCAAATCGCTGTCTCCGCAATACGCCCCGGTGGCATCGATTCCGTGCTCG
+
AAA?AFA>>AA33FGGGGGGGC10BGEEGGGFGCGHG0E/AEEGCEG1DGH?E/EGHE/B0BGFGHH/>E?EG//>0>BG1GFFH11?</EEE<BCCCC/C@@/A?FGC1FG1>GGH11<<F<G111<GGECC<GC/:A@-CC..;AAEAAAAFFBFFGFFFA-9-;;-9AB9AF-/;F/:/BAFF-AFFFFFA@B/9FFFB99:BFAFFB?BF/FBB=@A/F-A==@;-@=AFBFF-/;/BF9B;;EFB
@M03558:539:GW210131Amp:1:2105:19575:12020 2:N:0:TCGACGTC+TTGCTTGC
CCCTTCGGTATAATGTCCCTTGGCCCAATTGTTGCCGGCGCCAGATTGACCGAACACAAAATTATCCGGCCGGAACAGCTGTCCAAACGGTCCCGCTCGGACCGAATCCATAGTGCCAGGTTCCAAATCGACCAGCACGGCACGTGGGACGTATTTTCCTCCGGTAGCCTCGTTGTAGTACACGTTGATCCGCTCCAGCTGCAAATCGCTGTCTCCGCAATACGCCCCGGTGGCATCGATTCCGTGCTCG
+
CBCBCFCCAAAFGGGGGGGGGGHHHHGHHHHHGHHHGGGGGGGGHHHHHHHGGGGGHHGHHHHHHHHGGGGGGGGGHHHHHHHHHHHHGGGGGHGG@DGGGGGGGGGGHHGHHGGHHGHH1FFHHHEFFGHGGGHHHHGGGGGFFHGGGGGEGGGGGGGFGGDGGADGGFFFFFFFFFBFFFFFFAEEBFFFFDFD0BFFEFBFFFEFFF.AFFBFFFFFDFF9A@DFAFFAFFBFF.;AFBFBFF..9D
@M03558:539:GW210131Amp:1:2105:22299:12022 2:N:0:TCGACGTC+TTGCTTGC
CCCTTCGGTATACTGTCCCTTGGCCCAATTGTTGCCGGCGCCAGATTGACCGAACACAAAATTATCCGGCCGGAACAGCTGTCCAAACGGTCCCGCTCGGACCGAATCCATAGTGCCAGGTTCCAAATCGACCAGCACGGCACGTGGGACGTATTTTCCTCCGGTAGCCTCGTTGTAGTACACGTTGATCCGCTCCAGCTGCAAATCGCTGTCTCCGCAATACGCCCCGGTGGCATCGATTCCGTGCTCG
+
BBBBBFA@AAA@6B5B5GGGGFFHBGE4FGDGHHHGE?FEFF?0BDHFFFF0A0EFGHGGAGHHGHHGCG?EG@EE23BBGGHBG33?//EEEH/DDC//?@C/CDF?GGGF<=GFG1<CFDGGF11DGA.@D@GH/GGCG-;.:.;-;CDGEBFFFGGGGF.B-;CFFFFBEE.9BB/;F9BAFF.AFBFAE9BDB/99/B/B/BFDFFFF/FFFDFA-ABBAAADF-9;-9FFBFDFAF///;9..99
@M03558:539:GW210131Amp:1:2105:9948:12024 2:N:0:TCGACGTC+TTGCTTGC
CCCTTCGGTATAATGTCCCTTGGCCCAATTGTTGCCGGCGCCAGATTGACCGAACACAAAATTATCCGGCCGGAACAGCTGTCCAAACGGTCCCGCTCGGACCGAATCCATAGTGCCAGGTTCCAAATCGACCAGCACGGCACGTGGGACGTATTTTCCTCCGGTAGCCTCGTTGTAGTACACGTTGATCCGCTCCAGCTGCAAATCGCTGTCTCCGCAATACGCCCCGGTGGCATCGATTCCGTGCTCG
+
ABBBBFBBBABFGGGGGGGGGGHHHHGHHHHHHHHHGGGGGGGGHHHHHHHGGGGGHHGHHHHHHHHGGGGGGGGGGHHHHHHHHGGHGGGGGGGGGGGGGGGGGGGGHHHHHHHHGHHHHHHHHFHHHGHGGGHHHHGGGGGGFEGGEFGGGGGGGGGGGGGGGGGGGFFFFFFEFFFFFFFFFFEEFFFFFFFFFFFFFFF/BFFFFFFFFFFFFFA9ABFEFFFF@--@.AFFF./AFFB;;A?.;.
@M03558:539:GW210131Amp:1:2105:3762:12034 2:N:0:TCGACGTC+TTGCTTGC
CCCTTCGGTATAATGTCCCTTGGCCCAATTGTTGCCGGCGCCAGATTGACCGAACACAAAATTATCCGGCCGGAACAGCTGTCCAAACGGTCCCGCTCGGACCGAATCCATAGTGCCAGGTTCCAAATCGACCAGCACGGCACGTGGGACGTATTTTCCTCCGGTAGCCTCGTTGTAGTACACGTTGATCCGCTCCAGCTGCAAATCGCTGTCTCCGCAATACGCCCCGGTGGCATCGATTCCGTGCTCG
+
ABBBBFBBBBBFFGGGGGGGGGHGHHGHHHHHHHHHGGGGGFGFHHHGHHHGGGGGHHEHHHHGHHHGEEEGGCEFGHHHHHHHHHFHGGGGGHGGGGCGGFGGGGGGHHHHHHHHHGHH1FGHHHFHHDHGGCHHHHGGGGGGHEGGEGCD?FFGGGGGGGGG?DGBBFFFEFFFFFFFFFFDF..AFFFFFFFF/9BB/BF/BFFDFFFFFFFFFFA@DFFAD>DFCCFFDFFFFF/.BBBFFE.::A
@M03558:539:GW210131Amp:1:2105:24413:12035 2:N:0:TCGACGTC+TTGCTTGC
CCCTTCGGTATAATGTCCCTTGGCCCAATTGTTGCCGGCGCCAGATTGACCGAACACAAAATTATCCGGCCGGAACAGCTGTCCAAACGGTCCCGCTCGGACCGAATCCATAGTGCCAGGTTCCAAATCGACCAGCACGGCACGTGGGACGTATTTTCCTCCGGTAGCCTCGTTGTAGTACACGTTGATCCGCTCCAGCTGCAAATCGCTGTCTCCGCAATACGCCCCGGTGGCATCGATTCCGTGCTCG
+
?ABAAFBAAAAFGGGGGGGGGGFFGH?HHHBEGA5GEEG?EEFA1BG3AAFE?EGEHHEFHHHFHGGGFEE@EEGCFBGBBHDGHB3FEAEGFHCD//DGGGGGGGEDHHHHHHHHHFHFCGHHHHHHHGGGCAHHHFF@FCGDGHGCAF?FGCFFGGGEGGGAB@DFFFFFFFFEFFF;BBB9FFEAFFFEEDDF///B/;;///FDFA.;BFBB?.9-9/B.;=AB--99AF.BF.;9BBB/BADABD
@M03558:539:GW210131Amp:1:2105:7488:12042 2:N:0:TCGACGTC+TTGCTTGC
CCCTTCGGTATAATGTCCCTTGGCCCAATTGTTGCCGGCGCCAGATTGACCGAACACAAAATTATCCGGCCGGAACAGCTGTCCAAACGGTCCCGCTCGGACCGAATCCATAGTGCCAGGTTCCAAATCGACCAGCACGGCACGTGGGACGTATTTTCCTCCGGTAGCCTCGTTGTAGTACACGTTGATCCGCCCCAGCTGCAAATCGCTGTCTCCGCAATACGCCCCGGTGGCATCGATTCCGTGCTCG
+
11A>AFAAAAABGGGAGFGGBF1AGCE0CEFEGEFHGGEEECF/0FFHHFHEEEGGFGFHFFFHHHHE?EGCC@EEFHFHHHHHGHFFGGGGGHGGGG<@CCCCGGF/GHGHF1=GGFBG11FGHHFGG..CCC.<GH-CC?CGC.9AEF@CFFGGGGGGGGGG@GGGFBBAEEFEFFBFFFFBAFAEFFFF9-;@BFFFFFFFFFF--A-9;BFFFF--;FF-A>@;@@@@--99/9/-99B/;-A9F-
@M03558:539:GW210131Amp:1:2105:21375:12045 2:N:0:TCGACGTC+TTGCTTGC
CCCTTCGGTATAATGTCCCTTGGCCCAATTGTTGCCGGCGCCAGATTGACCGAACACAAAATTATCCGGCCGGAACAGCTGTCCAAACGGTCCCGCTCGGACCGAATCCATAGTGCCAGGTTCCAAATCGACCAGCACGGCACGTGGGACGTATTTTCCTCCGGTAGCCTCGTTGTAGTACACGTTGATCCGCTCCAGCTGCAAATCGCTGTCTCCGCAATACGCCCCGGTGGCATCGATTCCGTGCTCG
+
ABCCCFCBCCCFGGGGGGGGGGGGHHGHHHHHHFHHGGGGGGGGGHHHHHHGGGGGHHGHHHHHHHHGGGGGGGGGHHHHHHHHHFHHGGGGGHGGCGGGGGGGGGGDHHHHGGHHHGHHGHHGHHHHHGHGGGHHHHGGGFGGHHGGGGGGGGGGGGGGGGGGFFGFFFFFEFFFFFFFFFFFFFFFFFFFF?DF/BFFFFFFBFFDEFDFF/BFFFFFFFFFFFFF;ABADEFFFFFEFFFFFFB?FD
@M03558:539:GW210131Amp:1:2105:9540:12067 2:N:0:TCGACGTC+TTGCTTGC
CCCTTCGGTATAATGTCCCTTGGCCCAATTGTTGCCGGCGCCAGATTGACCGAACACAAAATTATCCGGCCGGAGCAGCTGTCCAAACGGTCCCGCTCGGACCGAATCCATAGTGCCAGGTTCCAAATCGACCAGCACGGCACGTGGGACGTATTTTCCTCCGGTAGCCTCGTTGTAGTACACGTTGATCCGCTCCAGCTGCAAATCGCTGTCTCCGCAATACGCCCCGGTGGCATCGATTCCGTGCTCG
+
BBBBBFBBBABFFGGGGGGGGGHHHHGHHHHHHHHHGGGCGGGGHHHHGHGGGGGGHHGHHHHHHHHGGGGGGGGGHHHHHHHHHGHHGGGGGHGGGGGGGGGGGGGGHHHHHGGHHHHHGHHHHEHHHFHGCFHHHHGGGGGGHHGGEGGEFGFGGGGGGGGGGGGGFFFFFFFFFFFFFFFFFFFFFFFFFFFFF/FF/;BFFFFFFFFFFFFFFFFFFFFADFFF@DF>9AFFF?99B;FFFADFB?
@M03558:539:GW210131Amp:1:2105:15559:12070 2:N:0:TCGACGTC+TTGCTTGC
CCCTTCGGTATAATGTCCCTTGGCCCAATTGTTGCCGGCGCCAGATTGACCGAACATAAAATTATCCGGCCGGAACAGCAGTCCAAACGGTCCCGCTCGGACCGAATCCATAGTGCCAGGTTCCAAATCGACCAGCACGGCACGTGGGACGTATTTTCCTCCGGTAGCCTCGTTGTAGTACACGTTGATCCGCTCCAGCTGCAAATCGCTGTCTCCGCAATACGCCCCGGTGGCATCGATTCCGTGCTCG
+
ABBBBFBAAAAFGGGGFFGDGBGCGGDHFHFGFHHFGGGEEGDEFFHFGEEEFGGGHHFH5GHHHGFGGGGGG?EGGFHGHHHHHHEGEGGGGHGGGGGGGCC?DGEGHHGHHHHHHGHHHHHHHHHHHGGGGCHHFHGGGFDFHHGG?CB9EFGGGGGGGGGGGADGGFGFFFFFFFFFFFFAFFFFFFFFFDFFFBFFFFBBFFFFFFFFFBFFFFDCAFFAFFDFAFFCDFFFF.BEFBFFFEFFF9
@M03558:539:GW210131Amp:1:2105:10962:12089 2:N:0:TCGACGTC+TTGCTTGC
CCCTTCGGTATAATGTCCCTTGGCCCAATTGTTGCCGGCGCCAGATTGACCGAACACAAAATTATCCGGCCGGAACAGCTGTCCAAACGGTCCCGCTCGGACCGAATCCATAGTGCCAGGTTCCAAATCGACCAGCACGGCACGTGGGACGTATTTTCCTCCGGTAGCCTCGTTGTAGTACACGTTGATCCGCTCCAGCTGCAAATCGCTGTCTCCGCAATACGCCCCGGTGGCATCGATTCCGTGCTCG
+
BCCCCFBBCCCFGGGGGGGGGGHHHHGHHHHHHHHHGGGGGGGGHGHHGHHGGGGGHHGFGHHGHHHGCEGGGEGGFHHHHHHHHEBGGGGGGHGGFFGGGGGGGGGGHHGHHHHHHHHGGGHHHHDHHGHGGGHHHHGGGCFGHHGGEGGEGGGGGFFGGFGGGAGGGFFFFFEFFFFFFFBDFFEEFFFFFFFFFFFFEFBF/:FDFFFDFFFFDF>BDFFAD;BF--9CBFFFF.BEFFFBFE?EBD
@M03558:539:GW210131Amp:1:2105:13313:12131 2:N:0:TCGACGTC+TTGCTTGC
CCCTTCGGTATAATGTCCCTTGGCCCAATTGTTGCCGGCGCCAGATTGACCGAACACAAAATTATCCGGCCGGAACAGCTGTCCAAACGGTCCCGCTCGGACCGAATCCATAGTGCCAGGTTCCAAATCGACCAGCACGGCACGTGGGACGTATTTTCCTCCGGTAGCCTCGTTGTAGTACGCGTTGATCCGCTCCAGCTGCAAATCGCTGTCTCCGCAATACGCCCCGGTGGCATCGATTCCGTGCTCG
+
BBBBBFBBBBBFGGGGGGGGGBHHHHGFHHGFHHHHGGGGGGGGHHHHHHHGGGGGGHGHHHHHHHHGGGGGGFGGHHHHHHHHHGGHGGGGGHGGFGGGGGGGGGGGHGGHH>FHHHHHGHHHHHHHHGHGGGHHHHGGGGGGGHGGFFGEGGGFFGGGGGGGGGGGGFFFFFFFFFBFFFFFFFFFFFFFFFFFFFEFFFBFFBFFFFFFFEBFFFFFDBBADFFFF;@DDFFFFFFEFFFE/.9EFD
@M03558:539:GW210131Amp:1:2105:13609:12151 2:N:0:TCGACGTC+TTGCTTGC
CCCTTCGGTATAATGTCCCTTGGCCCAATTGTTGCCGGCGCCAGATTGACCGAACACAAAATTATCCGGCCGGAACAGCTGTCCAAACGGTCCCGCTCGGACCGAATCCATAGTGCCAGGTTCCAAATCGACCAGCACGGCACGTGGGACGTATTTTCCTCCGGTAGCCTCGTTGTAGTACACGTTGATCCGCTCCAGCTGCAAATCGCTGTCTCCGCAATACGCCCCGGTGGCATCGATTCCGTGCTCG
+
BBBBBFBBABBFGGGGGGGGGGHGHHGHHHHHHHHHGGGGGGGGHHHHHHGGGGGGHHGHHHHHHHHGFGGGGGGGGHHHHHHHHHGHGGGGGGGGGGGGGGGGGGGGHHGHH>GHGHHHGHHHHFHHHGHGGGGHHHGGGGGGGHGG?FGFEGGFGGGGGGGGGFGGGFFFFFFFFFBFFFFFAFEFFFFFFFFFFFFFFFFFFFFFFFFFFFFFFFFFF/BEFFFFFFCAFFBFFFBAB9FFFFBEFF
@M03558:539:GW210131Amp:1:2105:22598:12157 2:N:0:TCGACGTC+TTGCTTGC
CCCTTCGGTATAATGTCCCTTGGCCCAATTGTTGCCGGCGCCAGATTGACCGAACACAAAATTATCCGGCCGGAACAGCTGTCCAAACGGTCCCGCTCGGACCGAATCCATAGTGCCAGGTTCCAAATCGACCAACACGGCACGTGGGACGCATTTTCCTCCGGTAGCCTCGTTGTAGTACACGTTGATCCGCTCCAGCTGCAAATCGCTGTCTCCGCAATACGCCCCGGTGGCATCGATTCCGTGCTCG
+
ABBABFABBBBFCFGFFGGFGFHFGF2GGGHFHABG2E?2EEAEFHH3BDFAAEEFHAFFHHHFHEHEFGGGG@ECEHHFHHHHHHHGGGGEEH@F?D@GGCFGCFEGHHFBC1>FG1<F<FDHFGHDF.<CF-CDEFD?@-A.GEGAEFDGAGFGGFGFBFDC?DDFFE9AEEBAFFFFFFF.9A.A/FFAE.9A/;BF/B;BBBFDFFDFFFFF.A-9A9F.;BDD-B99?.BFFA/;FBB/9AD./.
@M03558:539:GW210131Amp:1:2105:13372:12169 2:N:0:TCGACGTC+TTGCTTGC
CCCTTCGGTATAATGTCCCTTGGCCCAATTATTGCCGGCGCCAGATTGACCGAACACAAAATTATCCGGCCGGAACAGCTGTCCAAACGGTCCCGCTCGGACCGAATCCATAGTGCCAGGTTCCAAATCGACCAGCACGGCACGTGGGACGTATTTTCCTCCGGTAGCCTCGTTGTAGTACACGTTGATCCGCTCCAGCTGCAAATCGCTGTCTCCGCAATACGCCCCGGTGGCATCGATTCCGTGCTCG
+
BCCBCFCBBBBFGGGGGGGGGGHHHHGDHHHHHHHHGGGGGGGGFHHHGHHGGGGGHHGFFHHHHHHGGGGGGFGGHGHHHHHHHHHHGGGGGHGGGGGGGGGGGGGGHHHHG<GHHGHHGHHHHHHHHGHGGGEFHHGDGGGGGHGGFFGEGGEGGGGGGGG?:CGGGGFFFFFFFFFFFFFFFFFFFFFFFFFFFFFFFFBFFFFDFFFFFFFFFFA-;FF.DFFF;-;BBFFFFAFEFFFFFAAFF.
@M03558:539:GW210131Amp:1:2105:12746:12169 2:N:0:TCGACGTC+TTGCTTGC
CCCTTCGGTATAATGTCCCTTGGCCCAATTGTTGCCGGCGCCAGATTGACCGAACACAAAATTATCCGGCCGGAACAGCTGTCCAAACGGTCCCGCTCGGACCGAATCCATAGTGCCAGGTTCCAAATCGACCAGCACGGCACGTGGGACGTATTTTCCTCCGGTAGCCTCGTTGTAGTACACGTTGATCCGCTCCAGCTGCAAATCGCTGTCTCCGCAATACGCCCCGGTGGCATCGATTCCGTGCTCG
+
BBCCCFCCCCBFGGGGGGGGGGHHHHGHHHHHHHHHGGGGGGGGHHHHHHHGEGGGHHGHHHHHHHHGGGGGGGGGHHHGHHGHEDFGGGGGGHGGGGGGGGGGGGGGHHHHGFGHHHHG>GHHHGHHFGHGGGHHGHGGGGGGHHGGFFGEEFGGGGGGGGGAFGGGGFFFFFEFFFFFFFFFFFFFFFFFFDFFFBFF/BBFFFFFFFFFFFFFFFFFFFFEFFADC-;;DFFFFABAFFFFFEFFFF
@M03558:539:GW210131Amp:1:2105:14846:12175 2:N:0:TCGACGTC+TTGCTTGC
CCCTTCGGTATAATGTCCCTTGGCCCAATTGTTGCCGGCGCCAGATTGACCGAACACAAAATTATCCGGCCGGGACAGCTGTCCAAACGGTCCCGCTCGGACCGAATCCATAGTGCCAGGTTCCAAATCGACCAGCACGGCACGTGGGACGTATTTTCCTCCGGTAGCCTCGTTGTAGTACACGTTGATCCGCTCCAGCTGCAAATCGCTGTCTCCGCAATACGCCCCGGCGGCATCGATTCCGTGCTCG
+
BBCCCFCCABBFGGGGGGGGGGHHHHGHHHHHHHHHGGGGGGDCHHHHHHHGGGGGHHGFEHHHHHHGCEGGGGGEFFCGHFHHHHBGGGGGGHGGCGGGGGGGGGGGHHGG<FGHHFGHFGHHFGDHHGGGGFHHBGFGG@DGGGGGEFFA?FGGGGGGGGGGA?DFFFFFFFBEFFFFFFBAAFFEFFFFFBFDBBFFFFFBBFF?EFDFFBFFDFA-AFFA.CFF;D-9:DABFDBFFFFFFAD.99
@M03558:539:GW210131Amp:1:2105:19504:12204 2:N:0:TCGACGTC+TTGCTTGC
CCCTTCGGTATAATGTCCCTTGACCCAATTGTTGCCGGCGCCAGATTGACCGAACACAAAATTATCCGGCCGGAACAGCTGTCCAAACGGTCCCGCTCGGACCGAATCCATAGTGCCAGGTTCCAAATCGACCAGCACGGCACGTGGGACGTATTTTCCTCCGGTAGCCTCGTTGTAGTACACGTTGATCCGCTCCAGCTGCAAATCGCTGTCTCCGCAATACGCCCCGGTGGCATCGATTCCGTGCTCG
+
BBBBBFBBAABFGGGGGGGGFGGHHHHGHHHFHHHGGCEEGGGGHHHGFFGEEGGGGFFGHHHHHHHGC?EGGCEFBHHBHFHHHHGHFGGFFHGGGGGGGGGGGGGGHG1FG<GHGHHH><GHHHHHHGFFGGFEHFGGG@@..CED.CCF.CFFGGGGGGGGFGGGFFFFFFFEFF/BBBBDF?AEEFFFFFFFFFBBFF9FBFFFFFFFFFFFDFDFFFFEF@CAD;99AFFFFFFEF/BFFE??FD
@M03558:539:GW210131Amp:1:2105:27651:12237 2:N:0:TCGACGTC+TTGCTTGC
CCCTTCGGTATAATGTCCCTTGGCCCAATTGGTGCCGGCGCCAGATTGACCGAACACAAAATTATCCGGCCGGAACAGCTGTCCAACCGGTCCCGCTCGGACCGAATCCATAGTGCCAGGTTCCAAATCGACCAGCACGGCCCGTGGGACGTCTTTTCCTCCGGTAGCCTCGTTGTAGTACTCGTTGATTCGCTCCAGCTGCGAATCGCTGTCTCCGCAATCCGCCCCGGTGGCATCGCTTCCGTGCTCG
+
>1>1>1>?AA1DF33BFGDGFFFHFG?001G11B10AEGGGE/AFBD1FGBECE/EFAAGEFH12F1//>//>/EE0BF11BGFFB1?E/>CGH/CC/<C//>@<A<.11>>11=DDDGEGHD/0=DDG.<<-:C./C@A@-9A9AA?.9@.99.B0BB00/9-9-;FFFF--:-A/9;FF/;-9--9///-;9EF///;//---9;-AAAAB/9B----:/9-9A>@--9----:9--;--9-9E--/-
@M03558:539:GW210131Amp:1:2105:28397:12251 2:N:0:TCGACGTC+TTGCTTGC
CCCTTCGGTATAATGTCCCTTGGCCCAATTGTTGCCGGCGCCAGATTGACCGAACACAAAATTATCCGGCCGGAACAGCTGTCCAAACGGTCCCGCTCGGACCGAATCCATAGTGCCAGGTTCCAAATCGACCAGCACGGCACGTGGGACGTATTTTCCTCCGGTAGCCTCGTTGTAGTACACGTTGATCCGCTCCCGCTGCAAATCGCTGTCTCCGCAATACGCCCCGGTGGCATCGATTCCGTTCTCG
+
ABBBBFBBAAAF6GGGGGGGGGFHHHDFGHHGH2FHEAEEEG1EFFHHHHHGGGGGHE11CGHHHHHEEGGGG@CE0GHFHHHHFFDFEEGGGHGGGGGC?DGGGGGGHEHFHHHHHBFHCGHHGFFGGDHGGCHHBGDCDCGDHEGGEFGEEFFGGGGGGGF@B?EFGFFFEE9EBFFFFFFAFF?EFFFFFFBF.99B;D/B/99.;A.9B/BFAD-@D/F.ABBB-9@??ABFF.9AFBBBB/9AF?
@M03558:539:GW210131Amp:1:2105:28869:12294 2:N:0:TCGACGTC+TTGCTTGC
CCCTTCGGTATAATGTCCCTTGGCCCAATTGTTGCCGGCGCCAGATTGACCGAACACAAAATTATCCGGCCGGAACAGCTGTCCAAACGGTCCCGCTCGGACCGAATCCATAGTGCCAGGTTCCAAATCGACCAGCACGGCACGTGGGACGTATTTTCCTTCGGTAGCCTCGTTGTAGTACACGTTGATCCGCTCCAGCTGCAAATCGCTGTCTCCGCAATACGCCCCGGTGGCATCGATTCTGTGCTCG
+
11>1ACA1>>AFGGFGGGGFF1BGCEEAFFHHCGGH?E0E?EEGF1GBFBGEEEGG0//BBGHGFHHA//E/EE/EGFCHHH1F>FGHCEGGGF/@CG?@A/<<A@C/1?<FG1<1<FCCFDFBGB1G0.C-A-<./::@-@CC.;A9AA@99CF0;;0;09;9C..90;BA-99EBFF/9BBBFAFFF/BF?---BB/9:/:9/BBFEFBB///;AA=--/B:---9;@@-AFFFF-/;B//;;BFFFF
@M03558:539:GW210131Amp:1:2105:25685:12320 2:N:0:TCGACGTC+TTGCTTGC
CCCTTCGGTATAATGTCCCTTGGCCCAATTGTTGCCGGCGCCAGATTGACCGAACACAAAATTATCCGGCCGGAACAGCTGTCCAAACGGTCCCGCTCGGACCGAATCCATAGTGCCAGGTTCCAAATCGACCAGCACGGCACGTGGGACGTATTTTCCTCCGGTAGCCTCGTTGTCGTACCCGTTGCTCCGCTCCAGCTGCAAATCGCCGTCTCCGCAATACGCCCCGGCGGCATCCCTTCCGTGCTCG
+
AAAAAFBAAABFGGGGGGGGGGHGHHGHHGFAD2AGGEGEEG1A1FGBEGHGEFGGH1F11FGHFGHG/E??EFCF2?FGBGHGD33FEEEFGHCG/CC/BCDGGGFDH1?FGFGGHFBG<GFHGHDFH..AD@CGFFC-@-:.;CEBCC-9.0/CFFGFGGFADADGGFFDEEBA/.9.9.9.;A..9;B...9A/9/;/9////9A..-;-.;B.D-;9;B..-;D------9;B/.99.;9/.9./.
@M03558:539:GW210131Amp:1:2105:18022:12341 2:N:0:TCGACGTC+TTGCTTGC
CCCTTCGGTATAATGTCCCTTGGCCCAATTGTTGCCGGCGCCAGATTGACCGAACACAAAATTATCCGGCCGGAACAGCTGTCCAAACGGTCCCGCTCGGACCGAATCCATAGTGCCAGGTTCCAAATCGACCAGCACGGCACGTGGGACGTATTTTCCTCCGGTAGCCTCGTTGTAGTACACGTTGATCCGCTCCAGCTGCAAATCGCTGTCTCCGCAATACGCCCCGGTGGCATCGATTCCGTGCTCG
+
BBBBBFBBBBBFGGGGGGGGGGHHHHGHHHHHHGHHGGGGGGGGHHHHHHGGGEEGHHGGHHHHHHHGFGGGGEGGHHHGHHHHHHHHGGGGGHGGGGGGGGGGGGGGHFGHHGHFHGHHFGHHHGGGHGHGGGHHGHGGGFGGHHGGAFGAEGGGGGGGGGGGGGDGGFFFEFFAFF/FFFFFFF..BFFFEDFDFBFFFBBFFFFAEFFDFFFFFFFFFFFFADFFFF-@A:BFB99AF/9FB.../.
@M03558:539:GW210131Amp:1:2105:23661:12344 2:N:0:TCGACGTC+TTGCTTGC
CCCTTCGGTATAATGTCCCTTGGCCCAATTGTTGCCGGCGCCAGATTGACCGAACACAAAATTATCCGGCCGGAACAGCTGTCCAAACGGTCCCGCTCGGACCGAATCCATAGTGCCAGGTTCCAAATCGACCAGCACGGCACGTGGGACGTATTTTCCTCCGGTAGCCTCGTTGTAGTACACGTTGATCCGCTCCAGCTGCAAATCGCTGTCTCCGCAATACGCCCCGGTGGCATCGATTCCGTGCTCG
+
AABBBFBABBBFGGGFGFFGGGHHHHGHHGFBFCGHE?EAEEAFHFEGDGFGGGGGHHGAGHHFHFHGFFGGGEEFFFHEGHHHH3GGEGGE@HGGGGGGGCFGFGGDHFGHB1FFHHHH>FHHHHHHHGACDFHAHHCGGGGDFGGCFGGGGGGGGGGGGGG?@@EFBFFFFF.AFFFFFFFDFAAEFFFFFFFFFFFFBB9/;/BDFFFDFFFFFF;-9/BA?BAF;B9-:9BFF.BAFFFFFFA;BA
@M03558:539:GW210131Amp:1:2105:26508:12359 2:N:0:TCGACGTC+TTGCTTGC
CCCTTCGGTATAATGTCCCTTGGCCCAATTGTTGCCGGCGCCAGATTGACCGAACACAAAATTATCCGGCCGGAACAGCTGTCCAAACGGTCCCGCTCGGACCGAATCCATAGTGCCAGGTTCCAAATCGACCAGCACGGCACGTGGGACGTATTTTCCTCCGGTAGCCTCGTTGTAGTACACGTTGATCCGCTCCGGCTGCAAATCGCTGTCTCCGCAATACGCCCCGGTGGCATCAATTCCGTGCTCG
+
AAA>AFAAA1>FGGFD3GBGGGHCGGFGCAGBDEFFE0EGEGFGFFFGHHHGGGGGFHGH0GGHHFHE?CEEG//E0>GBGHHHFEFGAEEEEGCCGGC?CC@CGGGGHHHHGGHGHHCA<FGGHFHFG.CCC@CGHFCCCGGAGEE@AF@;.0CF0FFBF/AAA?AFEBB?9AFAFEF;FFF--9-:BFFFF?=BB?@@<EFFBFFAEABAFFFFFB?@FF/;A@?@=9@@B?FFF:/BBFFFFEBAFB
@M03558:539:GW210131Amp:1:2105:21721:12389 2:N:0:TCGACGTC+TTGCTTGC
CCCTTCGGTATAATGTCCCTTGGCCCAATTGTTGCCGGCGCCAGATTGACCGAACACAAAATTATCCGGCCGGAACAGCTGTCCAAACGGTCCCGCTCGGACCGAATCCATAGTGCCAGGTTCCAAATCGACCAGCACGGCACGTGGGACGTATTTTCCTCCGGTAGCCTCGTTGTAGTACACGTTGATCCGCTCCAGCTGCAAATCGCTGTCTCCGCAATACGCCCCGGTGGCATCGATTCCGTGCTCG
+
>ABBBFCCCCCFGGGFGGGGGGHHHHGHHHHHHHHHGGGGGGGCHHHHHHHGGGGGHHGHGHHHHHHGGGGGG?GGGHHHHHHGHFHHGGGGGHGGGCCGGGGFGGGFHHHHHFGGHHHHCGHHHHHHHCHGGGGHHHGGG?CACGFGGFDEFGGGGGGGGGGABFGGGFFDEFFEBFFFFFFFFFFFEFFFFFFFBFFFFFFFFFFDEFFFFFFFFFFADFFFBFFDDFF>FFFFFDFFFFBFFFFE9D
@M03558:539:GW210131Amp:1:2105:24335:12414 2:N:0:TCGACGTC+TTGCTTGC
CCCTTCGGTATAATGTCCCTTGGCCCAATTGTTGCCGGCGCCAGATTGACCGAACACAAAATTATCCGGCCGGAACAGCTTTCCAAACGGTCCCGCTCGGACCGAATCCATAGTGCCAGGTTCCAAATCGACCAGCACGGCACGTGGGACGTATTTTCCTCCGGTAGCCTCGTTGTAGTACACGTTGATCCGCTCCAGCTGCAAATCGCTGTCTCCGCAATACGCCCCGGTGGCATCGATTCCGTGCTCG
+
ABA3AFA@AAAFGGGGGGGGFBCGHHGEHHGHHFGHC?EGGGGGHHHHHHGFGGGGGHGHHHHGHHHGGGFFGC@EFFFHGHGHHDHHGGGGGHGGGGGGGGGGGGGGHHHHHHHHHGGH1GFHHGHHHDHCD?GEHH@FCCGD;GGGGFGAECFFGGGFGGGFD?.9CFFFFFBEFFFFFFFDAFFFFFF?..=ABBFFBF/BFFFAEFFDFFFFFFAC?/:ADFFADFFFF?BBF9/.;9B9/.;.:9
@M03558:539:GW210131Amp:1:2105:12244:12419 2:N:0:TCGACGTC+TTGCTTGC
CCCTTCGGTATAATGTCCCTTGGCCCAATTGTTGCCGGCGCCAGATTGACCGAACACAAAATTATCCGGCCGGAACAGCTGTCCAAACGGTCCCGCTCGGACCGAATCCATAGTGCCAGGCTCCAAATCGACCAGCACGGCACGTGGGACGTATTTTCCTCCGGTAGCCTCGTTGTAGTACACGTTGATCCGCTCCAGCTGCAAATCGCTGTCTCCGCAATACGCCCCGGTGGCATCGATTCCGTGCTCG
+
ABBAAFBBAAAFGGGGGGGGGBFFHHGHHGHHHFHFFGF2EEECFFHFFFFGGGGGGHGHHFHGGFGEGGGGGGGEHGHGHHHFFFGGFGGGGHFCCGGFGFCCGGFGHHHHHBGFGHHHHFHGHHHFHGHGGGHHHHGCFFF?GEGG9F9CEGGGFGGGGGGGAFBFFFFFFFFFFEBFFFFDFFF.FFFFF?@FBFBFFFFBFFFAEFADF//BDFFAFFFEFFFB99--...BB.:AB9BFF.;.;.
@M03558:539:GW210131Amp:1:2105:12695:12422 2:N:0:TCGACGTC+TTGCTTGC
CCCTTCGGTATAATGTCCCTTGGCCCAATTGTTGCCGGCGCCAGATTGACCGAACACAAAATTATCCGGCCGGAACAGCTGTCCAAACGGTCCCGCTCGGACCGAATCCATAGTGCCAGGTTCCAAATCGACCAGCACGGCACGTGGGACGTATTTTCCTCCGGTAGCCTCGTTGTAGTACACGTTGATCCGCTCCAGCTGCAAATCGCTGTCTCCGCAATGCGCCCCGGTGGCATCGATTCCGTGCTCG
+
CCBCCFCBBBCFGGGGGGGGGGHHHHGHHHHGHHHHGCGGGGGGHHHHHHHGGGGGHHGEHHHHHHHGEEFGGFGGHHHHHHHHHHFHGGGGGHGGCGGGFGGGGGGGHHHHHGHHHGHHGHHHGHHFHGHGGGHHHHCGGGGGHHGGEFFEEGGGGGGGGGGGAGGGGFFFFFFFFFBFFFFDFFFFFFFFEA=DFFFFFFFFFFFFFFFAFFFFFFCCD:FFFFFFFFD;FEFFFFFEBFFFFFFEFF
@M03558:539:GW210131Amp:1:2105:20380:12467 2:N:0:TCGACGTC+TTGCTTGC
CCCTTCGGTATAATGTCCCTTGGCCCAATTGTTGCCGGCGCCAGATTGACCGAACACAAAATTATCCGGCCGGAACAGCTGTCCACACGGTCCCGCTCGGACCGAATCCATAGTGCCAGGTTCCAAATCGACCAGCACGGCACGTGGGACGTATTTTCCTCCGGTAGCCTCGTTGTAGTACACGTTGATCCGCTCCAGCTGCAAATCGCTGTCTCCGCAATACGCCCCGTTGGCATCGATTCCGTGCTCG
+
BBBBBFBBBBBFGGGGFGGGBGCGHGGFHHHHHHHHGC?EECEEHEHFHHGCAFCGHEF1CGHHHHHCEFGGGC/EEFGHEGFFF3??EE?ECHBCCCFGGGCCGGGGGHHH1G1>DBGAFHFFF10<FA.CG-<EHHCGGCFGHFEAAF?DABGGGGFGGF??B-./FFF?EEB.9///;:B.9.9.B9B.AACD/BBFFBB/BFFBE9AAFF/B..--A//;.99@=.;.;B/;9D/;FBFFF?..;9
@M03558:539:GW210131Amp:1:2105:28682:12471 2:N:0:TCGACGTC+TTGCTTGC
CCCTTCGGTATAATGTCCCTTGGCCCAATTGTTGCCGGCGCCAGATTGACCGAACACAAAATTATCCGGCCGGAACAGCTGTCCAAACGGTCCCGCTCGGACCGAATCCATAGTGCCAGGTTCCAAATCGACCAGCACGGCACGTGGGACGTATTTTCCTCCGGTAGCCTCGTTGTAGTACACGTTGATCCGCTCCAGCTGCAAATCGCTGTCTCCGCAATACGCCCCGGTGGCATCGATTCCGTGCTCG
+
BCCCBFCCBABFGGGGGGGGGGHHHHGGHGHFHGGGGGGGGGGGHHHGHHHGGGGGHHFHHHHHHHHGGGGGG?@EGHHGHHHHHGHHGGGGGHGG?DGFGGGGGGGGHHFHHFFFFBGHGHHHHHHHHDHGGCHHGHGGGGFGFHGGEGGACFFFGGGGGGGGGGGGGFFDEFFFFFFBFFFFFFFEBFFFFDFFFFFFFFFFFFFFFFFFFFFFFFADFFFFFFFFFF@BFFFFFB/E0:9FFFFFBA
@M03558:539:GW210131Amp:1:2105:2783:12508 2:N:0:TCGACGTC+TTGCTTGC
CCCTTCGGTATAATGTCCCTTGGCCCAATTGTTGCCGGCGCCAGATTGACCGAACACAAAATTATCCGGCCGGAACAGCTGTCCAAACGGTCCCGCTCGGACCGAATCCATAGTGCCAGGTTCCAAATCGACCAGCACGGCACGTGGGACGTATTTTCCTCCGGTAGCCTCGTTGTAGTACACGTTGATCCGCTCCAGCTGCAAATCGCTGTCTCCGCAATACGCCCCGGTGGCATCGATTCCGTGCTCG
+
3AB@AFBB>>AFFFGFGGGGGGHHHHEDHHHFGHHHGGGGGGGGHHGHFHGGGEEEHGGHHGHHFFGGGGEEGG>EFHHHHHFHHGGHGGEGGHGGGGGGGDCDGGEAHGFGG=GHHHHHFDHHHHHHHGHGGGHHHHGGCGGG.GEGEGGGGGGGGGGGGGGGGGGGEFFFFFFFFFFFFFFFFFFFFFFFFFBFFFFFFFFFFFFFFFBDFFFFFFBBFFFFFBBB;B-@DFFFFDFEFBFFFF.AFA
@M03558:539:GW210131Amp:1:2105:6502:12538 2:N:0:TCGACGTC+TTGCTTGC
CCCTTCGGTATAATGTCCCTTGGCCCAATTGTTGCCGGCGCCAGATTGACCGAGCACAAAATTATCCGGCCGGAACAGCTGTCCAAACGGTCCCGCTCGGACCGAATCCATAGTGCCAGGTTCCAAATCGACCAGCACGGCACGTGGGACGTATTTTCCTCCGGTAGCCTCGTTGTAGTACACGTTGATCCGCTCCAGCTGCAAATCGCTGTCTCCGCAATACGCCCCGGCGGCATCGATTCCGTGCTCG
+
BCCCCFCCBABFGGGGGGGGGGHHHHGHHFHHHHHHGGGGGGGGEHHHHGHGGGGGHHHHHHHHHHHGFGGGGGGGHHHHHHHHHHHHGGGGGGGGGGGGGGGGGGGGHHHHHFGHHHHHCGHHHHHHHGHGGGHHHHGGGGGGHHGGFGGEGGGGGGGGGGGGFGGFFFFFFFFFFFFFFFFFFFFFFFFFEDCFFFFFFFFFFFFFFF.DFFFFFFFAFBFFFAFFFFFFFFCCF?/AFFFFFAD?BD
@M03558:539:GW210131Amp:1:2105:28533:12554 2:N:0:TCGACGTC+TTGCTTGC
CCCTTCGGTATAATGTCCCTTGGCCCAATTGTTGCCGGCGCCAGATTGACCGAACACAAAATTATCCGGCCGGAACAGCTGTCCAAACGGTCCCGCTCGGACCGAATCCATAGTGCCAGGTTCCAAATCGACCAGCACGGCACGTGGGACGTATTTTCCTCCGGTAGCCTCGTTGTAGTACACGTTGATCCGCTCCAGCTGCAAATCGCTGTCTCCGCAATACGCCCCGGTGGCATCGATTCCGTGCTCG
+
A@AAAFBA>AABGGGGCGGGGCHFFGFGGCHHHHHHGEGGEGGEGFHFHHGG0EEGGH1FHHFGHHFGCEE?E/EEFFFHHHGHHDGGEGGGGHGGGGGGGGGGGGFGCGBGHGHGHHHHCHHHHHHHHGHGCGHHHHGGGGGGHHGGEF@;EFGGGGGGGGGGB@FEFFFDEFEEBFBFFFFFFFEFFFFFFD?FFFFFFFFFFFFDE?DFF/BFFFBBFFFFFBBB?--99ABBF./:/FFFF;..BF
@M03558:539:GW210131Amp:1:2105:8946:12557 2:N:0:TCGACGTC+TTGCTTGC
CCCTTCGGTATAATGTCCCTTGGCCCAATTGTTGCCGGCGCCAGATTGACCGAACACAAAATTATCCGGCCGGAACAGCTGTCCAAACGGTCCCGCTCGGACCGAATCCATAGTGCCAGGTTCCAAATCGACCAGCACGGCACGTGGGACGTATTTTCCTCCGGTAGCCTCGTTGTAGTACACGTTGATCCGCTCCAGCTGCAAATCGCTGTCTCCGCAATACGCCCCGGTGGCATCGATTCCGTGCTCG
+
CCCDCFCBBBCFGGGGGGGGGGHHHHGHHHHHHFHHGGGGGGGGHGHHHHHGGGGGHHGHHHHHHHHGGGGGGGGGHHHHHHHHHHFHGGGGGHGGGGGGGGGGGGFGHHHHHGGHHGHH>FHHHHHHHFHGGGHHBHGGGCGGHHGGGGGFGGGGGGGGGGFGDFFGGFFFFFFFFFFFFFFFFFFFFFFFFFFFFFFFBFBFFFFFFFFFFFFFFFFFFBFAFFFFCFFFDFFFFDB;FBFFFEDEF?
@M03558:539:GW210131Amp:1:2105:25123:12569 2:N:0:TCGACGTC+TTGCTTGC
CCCTTCGGTATAATGTCCCTTGGCCCAATTGTTGCCGGCGCCAGATTGACCGAACACAAAATTATCCGGCCGGAACAGCTGTCCAAACGGTCCCGCTCGGACCGAATCCATAGTGCCAGGTTCCAAATCGACCAGCACGGCACGTGGGACGTATTTTCCTCCGGTAGCCTCGTTGTAGTACACGTTGATCCGCTCCAGCTGCAAATCGCTGTCTCCGCAATACGCCCCGGTGGCATCGATTCCGTGCTCG
+
BBCCBFCCCCCFGGGGGGGGGGHHHHGHHHHHHHHHGGGGGGGGHHHFHHHGGGGGHHGHHHHHHHHGGGGGGEGGHHHGHHHHHHHHGGGGGHGGGGGGGGGGGGGGHGHHHHHHHGHHGHHHHHGHHGHGGGHHHHGGGGGGHHGGFGGDGGGGGGGGGGGGGGGGGFFFFFFFFFBFFFFFFFFEFFFFFFFFFBBB0FFFBFFFFFFFFFFFFFFFFFFFF-CFCFFFFFFFF?FEFFFFFFF?FF
@M03558:539:GW210131Amp:1:2105:7340:12593 2:N:0:TCGACGTC+TTGCTTGC
CCCTTCGGTATAATGTCCCTTGGCCCAATTGTTGCCGGCGCCAGATTGACCGAACACAAAATTATCCGGCCGGAACAGCTGTCCAAACGGTCCCACTCGGACCGAATCCATAGTGCCAGGTTCCAAATCGACCAGCACGGCACGTGGGACGTATTTTCCTCCGGTAGCCTCGTTGTAGTACACGTTGATCCGCTCCAGCTGCAAATCGCTGTCTCCGCAATACGCCCCGGTGGCATCGATTCCGTGCTCG
+
BBBBBFBBBBBFGGGGGGGGGGGHHHGHHHHGHHHHGGGGGGGGHHHHGHHGGGGGHGGGGHHHHHHGGGGGGGGGHHHFHHHHHEGHGGGGGHHHHHGGGGGGCGGGGHHGHGHHHGHHFHGHHHHHHGHGGGHHHHGGGGGGHHGGHFGDGGGGGGGGGGGGGGGGGGGGGGGFFFFFFFFFFFFFFFFFE?DFFBFFFFFFFFFFEFFFFFFFFFFFFFFFFFFFFFFAAFFFFFFFFFFFFFFFFF
@M03558:539:GW210131Amp:1:2105:28043:12600 2:N:0:TCGACGTC+TTGCTTGC
CCCTTCGGTATAATGTCCCTTGGCCCAATTGTTGCCGGCGCCAGATTGACCGAACACAAAATTATCCGGCCGGAACAGCTGTCCAAACGGTCCCGCTCGGACCGAATCCATAGTGCCAGGTTCCAAATCGACCAGCACGGCACGTGGGACGTATTTACCTCCGGTAGCCTCGTTGTAGTACACGTTGATCCGCTCCTGCTGCAAATCGCTGTCTCCGCAATACGCCCCGGTGGCATCGATTCCGTGCTCG
+
>AA?AFA?AABBGFGGGGGGGFHFHEE4GHFFBCEGGGGCGGE?FGHHGHHGG?EEHHGHEHHHHHHGE?@ECCGGHHHGHHGHGGGHFGGGGHGGGG/CFGGGGGGGHGHHG=FFHHHH>FGHHHBFFAGGGGCCGHGFC-@ACAEGACFD?BBFGGGFGGGGGGGGGFFFFFEEBFFFFFFDFFFFEFFFFFFF/;BFBBBFFFFDFFDFFFFFFF-9A//.ABAA--@-9.B99ABABF/9B9;;B.
@M03558:539:GW210131Amp:1:2105:14680:12603 2:N:0:TCGACGTC+TTGCTTGC
CCCTTCGGTATAATGTCCCTTGGCCCAATTGTTGCCGGCGCCAGATTGACCGAACACAAAATTATCCGGCCGGAACAGCTGTCCAAACGGTCCCGCTCGGACCGAGTCCCTAGTGCCAGGTTCCAAATCGGCCAGCACGGCACGTGGGACGTATTTTCCTCCGGTAGCCTCGTTGTAGTACACGTTGATCCGCTCCAGCTGCAAATCGCTGTCTCCGCAATACGCCCCGGTGGCATCGATTCCGTGCTCG
+
BCCCCFCBACCFGGGGGGGGGGHHHHGGHHHHHHHHGFGGGGGGFHHHHHHGGGGGHHGHHHHHHHHCEGGGGCGGGHHHHHHHHHGHGGEGGHFGGGGGGCGGGGGHHHFHHBGFHFFHGHHHHHGHHGGGGCHGHHFGGFGGGGGG9FBAGGGGGGGGGGDGC?DFFFFFFFBEFF0;FFF?.FAAFFFFFDFF9BBF0B/BBFF?E.AFFBBFDFFCFFFAFFFF9B>DB?/BFA/;FBFFF9;.FD
@M03558:539:GW210131Amp:1:2105:10247:12605 2:N:0:TCGACGTC+TTGCTTGC
CCCTTCGGTATAATGTCCCTTGGCCCAATTGTTGCCGGCGCCAGATTGACCGAACACAAAATTATCCGGCCGGAACAGCTGTCCAAACGGTCCCGCTCGGACCGAATCCATAGTGCCAGGTCCCAAATCGACCAGCACGGCACGTGGGACGTATTTTCCTCCGGTAGCCTCGTTGTAGTACACGTTGATCCGCTCCAGCTGCAAATCGCTGTCTCCGCAATACGCCCCGGTGGCATCGATTCCGTGCTCG
+
CCCCCFCCABCFGGGGGGGGCGHHHHGHHHHHHHHHGGGGGGGGHGHHHHHGGGGGHHGHGHHHHHHGCGGGGGGGHHHHHHHHHFHHGGGGGHGGGGGGGGGGGGGGHHHHHFGHHHHHFHHHHHHHHGHGGGHHHHGGGGGGHHF?CFFEGGGGGGGGGGGGGGGGFFFFFFFFFFFFFFFFFFFFFFFFFFFFFFFFFFFFFFFFFFDDFFFFFFFFFFFFFAFFBF=DFFFFFFEAFFFFFEFFFF
@M03558:539:GW210131Amp:1:2105:19675:12640 2:N:0:TCGACGTC+TTGCTTGC
CCCTTCGGTATAATGTCCCCTGGCCCAATTGTTGCCGGCGACAGATTGACCGAACACAAAATTATCCGTCCGGAACAGCTGTCCACACGGTCCCGCTCGGACCGAAGCCATAGGGCCAGGCTCCAAATCCACCAGCACGGCACCTGGTCCGTATCTTCCTCCGGTCGCCTCGTTGTAGAACACGTCGATCCGCTCCAGCTGCAAATCGCTGTCTCCGCAATACGCCCCGGTGGCATCGATTCCGTGCTCG
+
AA1>11>A>1>DGF333BA1B1FA0FC0A1132ABFAE?A/A/E0F1FG1F/E@/ECGGGCFF12BG//0?EE//>0>0BB11B211/></?/</</></<BC/CG//0F11F1<0.....0>F//00</<<CCG</<:--;-./;./0;-.;C.900990/.:A-;-.:ABA---;B//9/;9F-----;A--9-/BFBB9/:/BBBEF-;FFFF?---;BB-9;@;--9>BABBFF/-/;9//--;;A
@M03558:539:GW210131Amp:1:2105:12399:12665 2:N:0:TCGACGTC+TTGCTTGC
CCCTTCGGTATAATGTCCCTTGGCCCAATTGTTGCCGGCGCCAGATTGACCGAACACAAAATTATCCGGCCGGAACAGCTGTCCAAACGGTCCCGCTCGGACCGAATCCATAGTGCCAGGTTCCAAATCGACCAGCACGGCACGTGGGACGTATTTTCCTCCGGTAGCCTCGTTGTAGTACACGTTGATCCGCTCCAGCTGCAAATCGCTGTCTCCGCAATACGCCCCGGTGGCATCGATTCCGTGCTCG
+
BBBBBFBBBBBFGGGGGGGGGGHHHHGCHHHHHGHHGFFEGGGGFHHHHHHGGGGGHHGHFHHHHHHGCEEGGFGGFFHHHHHHHFHGEGGGGHCG?CGGGGGGGGGGGHHHBGBHHFGHGGHHHHHHHGHGGGGGHHGGGGGFGGEG.ADGEGGGGGGGGGGGGGGGGFFFFEFFFFFFFFFDFFEFFFFFFD;D;FFFFFFFBFFDF.A.BBFFAFAADFFADFCD-;--:ABBFBFFFFFFF..9BA
@M03558:539:GW210131Amp:1:2105:17847:12666 2:N:0:TCGACGTC+TTGCTTGC
CCCTTCGGTATAATGTCCCTTGGCCCAATTGTTGCCGGCGCCAGATTGACCGAACACAAAATTATCCGGCCGGAACAGCTGTCCAAACGGTCCCGCTCGGACCGAATCCATAGTGCCAGGTTCCAAATCGACCAGCACGGCACGTGGGACGTATTTTCCTCCGGTAGCCTCGTTGTAGTACACGTTGGTCCGCTCCAGCTGCAAATCGCTGTCTCCGCAATACGCCCCGGTGGCATCGATTCCGTGCTCG
+
ABCCCFCBBBCFGGGGGGGGGGHHHHGHHHHHHHHHGGGGGGGFFHHFHHHGGGGGHHGHHHHHHHHGCGGGGGGFHHHHHHGHHGHHEGGGGHGG?DGGGGGGGGGGHHHHHGHHHFHHFGHHHGHHHGHGGGHHGGFGGGGDGHGGGGGGGGGGGGGGGGGGGGGGGFFFFEBEFF9FFFFDFFEFDFFFFFFFF0BFFFFFFFFDFFDDFFFFFFCAFEFEFAFFF-9>AFFFFD/;FBFEBF.?FD
@M03558:539:GW210131Amp:1:2105:18834:12672 2:N:0:TCGACGTC+TTGCTTGC
CCCTTCGGTTAATGTCCCTTGGCCCAATAGTTGCCGGCGCCAGATTGACCGAACACAAAATTATCCGGCCGGAACAGCTGTCCAAACGGTCCTGCTCGGACCGAATCCATAGTGCCAGGTTCCAAATCGACCAGCACGGCACGTGGGACGTATTTTCCTCCGGTAGCCTCGTTGTAGTACACGTTGATCCGCTCCAGCTGCAAATCGCTGTCTCCGCAATACGCCCCGGTGGCATCGATTCCGTGCTCGT
+
BBCCCFCBAABFGGGGGGGGGGHHHGHHHHHHHHHGGGGGGGGHHHHHHHGGGGGHHGFHHHHHHHGGGGGGGGGHHHHHFHHHGGHGGGGGHHHHHGGGGGGGGGGHHHGHGHHHHHH<GHHHHHHHGHGGGHHHHGGG?DDHHGGCHFGEGGGGGGGGGGGGGGGGGGGGFFFFFFFFFFFFFFFFFFFFFDD/FFFFFBFFFFFFFBDF/FFADAFFFFEFFCFFFFADFFFF?FFFFB/BFFEFD=
@M03558:539:GW210131Amp:1:2105:26752:12709 2:N:0:TCGACGTC+TTGCTTGC
CCCTTCGGTATAATGTCCCTTGGCCCAATTGTTGCCGGCGCCAGATTGACCGAACACAAAATTATCCGGCCGGAACAGCTGTCCAAACGGTCCCGCTCGGACCGAATCCATAGTGCCAGGTTCCAAATCGACCAGCACGGCACGTGGGACGTATTTTCCTCCGGTAGCCTCGTTGTAGTACACGTTGATCCGCTCCAGCTGCAAATCGCTGTCTCCGCAATACGCCCCGGTGGCATCGATTCCGTGCTCG
+
BBB@AFBABBBFFGGGGGGGGFGHHGEAHGHFFGHHC?EGGFGCHFHHHHHGGGCGEHGHHHGHHHHGGGGGGGCGHHHBGHHHHHEHEGGGGHGGFGGGGGGGGGGGHHHHHDGHHHEHGHHHHHHHGGHGGGHHHHCCCGGGFHGG.FBCEFFGGGGGGGGGGBGGFFFDEEFFFFFFFFFFAFEFFFFFFADDBFFFFFFFFFFFFFFFFFFFFFDADE9EF=-9@=-;AFFFF?9A/BBBFE.AFF
@M03558:539:GW210131Amp:1:2105:8519:12732 2:N:0:TCGACGTC+TTGCTTGC
CCCTTCGGTATAATGTCCCTTGGCCCAATTGTTGCCGGCGCCAGATTGACCGAACACAAAATTATCCGGCCGGAACAGCTGTCCAAACGGTCCCGCTCGGACCGAATCCATAGTGCCAGGTTCCAAATCGACCAGCACGGCACGTGGGACGTATTTTCCTCCGGTAGCCTCGTTGTAGTACACGTTGATCCGCTCCAGCTGCAAATCGCTGTCTCCGCAATACGCCCCGGTGGCATCGATTCCGTGCTCG
+
CCCCCFCCCCCFGGGGGGGGGGHHHHGHHHHHHHHHGGGGGGGFGHHGGHHGCGGGHHGHHHHHHHHGGGGGGGGGHHHHHHHHHFFHGGGGGHGGGGGGGGGGGGGGHHHHHFGHHHHHGHHHHHHHHDGFGFHHHHGGGGFEFGGGACGFEGGGGGGGGGG?DGGGGFFFFFFFFFFFFFFDFFFEFFFFFFFFF0FBBFBFFFFF?FDDFFFFFFAFDFF.DCFD:=B9.;FFFD9.FFFFFEDEF.
@M03558:539:GW210131Amp:1:2105:13502:12736 2:N:0:TCGACGTC+TTGCTTGC
CCCTTCGGTATAATGTCCCTTGGCCCAATTGTTGCCGGCGCCAGATTGACCGAACACAAAATTATCCGGCCGGAACAGCTGTCCAAACGGTCCCGCTCGGACCGAATCCATAGTGCCAGGTTCCAAATCGACCAGCACGGCACGTGGGACGTATTTTCCTCCGGTAGCCTCGTTGTAGTACACGTTGATCCGCTCCAGCTGCAAATCGCTGTCTCCGCAATACGCCCCGGTGGCATCGATTCCGTGCTCG
+
BBBBAFAA>>AFGGGGGGGFGCGGHHGFFHHFGHHFAEF?EGEFHHHHHHGGGGGGHHGGHHHHHHHGGCEGGCEGHHHHHHHHGHGHGGEGGECG@CCCFCGGGGGDHG1FG11GHHHHHEFHHHHHHGHGGGHHHHGGGGGG.GEG.CDAEGEGGGGGGGGGFAGGGFFFFFFEFFFFFFFFFFEEFFFFFFFFFFFFFFFFFFFFFFFFFFFFFFFFFFFFFABFCF9-AFFFFABE9/9B9.9AF?
@M03558:539:GW210131Amp:1:2105:8677:12790 2:N:0:TCGACGTC+TTGCTTGC
CCCTTCGGTATAATGTCCCTTGGCCCAATTGTTGCCGGCGCCAGATTGACCGAACACAAAATTATCCGGCCGGAACAGCTGTCCAAACGGTCCCGCTCGGACCGAATCCATAGTGCCAGGTTCCAAATCGACCAGCACGGCACGTGGGACGTATTTTCCTCCGGTAGCCTCGTTGTAGTACACGTTGATCCGCTCCAGCTGCAAATCGCTGTCTCCGCAATACGCCCCGGTGGCATCGATTCCGTGCTCG
+
BBCCCFDCCCCFGGGGGGGGGGHHHHGHHHHHHHHHGGGGGGGGHHHFHHHGGGGGHHGHHHHHHHHGGGGGGGGGHHHHHHHHHGFHGGGGGHGGGGGGGGGGGGGGHHHHHGHHHHHHGGHHGGHHHFHGGGHHHHGGGGGGHHGGGGGGFGGGGGGGGGGGGGGGGFFFFFFFFFFFFFFF?FFEBFFFFFFFFFFFFF/FFFFFFFFDFFFFFFFFFFFFFAFFB@DDDFFFFD/AFFFFFFFFFF
@M03558:539:GW210131Amp:1:2105:18490:12824 2:N:0:TCGACGTC+TTGCTTGC
CCCTTCGGTATAATGTCCCTTGGCCCAATTGTTGCCGGCGCCAGATTGACCGAACACAAAATTATCCGGCCGGAACAGCTGTCCAAACGGTCCCGCTCGGACCGAATCCATAGTGCCAGGTTCCAAATCGACCAGCACGGCACGTGGGACGTATTTTCCTCCGGTAGCCTCGTTGTAGTACACGTTGATCCGCTCCAGCTGCAAATCGCTGTCTCCGCAATACGCCCCGGTGGCATCGATTCCGTGCTCG
+
CCCCCFCCAABFGGGGGGGGGGHHHHGGHHHHHGHHGGGGGGGGGFHGFHHGGGGGHHGHHHHHHHHGCEGGGGGGHHHHHHHHGDBHGGGGGHGGGGGCFGGGGGGGHHGHE<GHGGHHFGHHHHHHHGHGGCGHHHCGGGGCGHGGEFG:.FGGGGGGFGGGAAFGGFFAEFBEFF/BFBF?.;AEFFFFFBFDBFF/FFFFFFFBFADDFFFFFFFFF9BADFDBA;@-?FFFFDBEFFFFFE?AFF
@M03558:539:GW210131Amp:1:2105:8789:12899 2:N:0:TCGACGTC+TTGCTTGC
CCCTTCGGTATAATGTCCCTTGGCCCAATTGTTGCCGGCGCCAGATTGACCGAACACAAAATTATCCGGCCGGAACAGCTGTCCAAACGGTCCCGCTCGGACCGAATCCATAGTGCCAGGTTCCAAATCGACCAGCACGGCACGTGGGACGTATTTTCCTCCGGTAGCCTCGTTGTAGTACACGTTGATCCGCTCCAGCTGCAAATCGCTGTCTCCGCAATACGCCCCGGTGGCATCGATTCCGTGCTCG
+
BCBCBFCCCCCFGGGGGGGGGGHHHHGGHHHHHHHHGEGGGGGGHFHGGHHGGFGGHHFHHHHGHHHGCCEGGCFGCGFBGHHHHHBGFGGGGHGGCGCGGGGGGCGGHHHHHFFHHHFHCGGHFDDHG<CFF-GHECCCGCFGGAEGEFGGGGGGGGGGGGGGGGBGGFFFFFFFFFFFFFFFFFEFFFFFEAFFB/FFBB/:FFFDEFDDFFFFFF;FFFFADDFF@;BC?AFFFA/;BFFFFE?EF.
@M03558:539:GW210131Amp:1:2105:2874:12905 2:N:0:TCGACGTC+TTGCTTGC
CCCTTCGGTATAATGTCCCTTGGCCCAATTGTTGCCGGCGCCAGATTGACCGAACACAAAATTATCCGGCCGGAACAGCTGTCCAAACGGTCCCGCTCGGACCGAATCCATAGTGCCAGGTTCCAAATCGACCAGCACGGCACGTGGGACGTATTTTCCTCCGGTAGCCTCGTTGTAGTACACGTTGATCCGCTCCAGCTGCAAATCGCTGTCTCCGCAATACGCCCCGGTGGCATCGATTCCGTGCTCG
+
BBBBBFBBAAAFGGGGFFGGGGHHHHGHFHHGHHHHGGGGGGGGHHHHHHHGGGGGHHGHHHHGHHHGGGGGGGEEFHHHHHHHFFFHGGEGGGGGGGGGGCGGGGGAGGFGH<GHHHHHFFGHHFHHHGHCCDHHHHGGGGGGCGGGFGGGGGFGGGGGGGGGGGGGGFFFFFFFFFFFFFFFFFFFFFFFFDFFFFEBFFFFFFFFFFFFEBFFDFFFFFFFFADFFF-BFFFFFFFEFFFFFFFFF?
@M03558:539:GW210131Amp:1:2105:19734:12921 2:N:0:TCGACGTC+TTGCTTGC
CCCTTCGGTATAATGTCCCTTGGCCCAATTGTTGCCGGCGCCAGATTGACCGAACACAAAATTATCCGGCCGGAACAGCTGTCCAAACGGTCCCGCTCGGACCGAATCCATAGTGCCAGGTTCCAAATCGACCAGCACGGCACGTGGGACGTATTTTCCTCCGGTGGCCTCGTTGTAGTACACGTTGATCCGCTCCAGCTGCAAATCGCTGTCTCCGCAATCCGCCCCGGTGGCATCCATTCCGTGCCCG
+
CCCCBFCCABCFGGGGGGGGGGHHHHGHHHHGHHHHGGGGGGGGHHHGHHHGGGGGHHGHGHHHHHHGGGGGGGGGHHHHHHHHHHHHGGGGGHGGFGGGGGGGGGGGHHFHHGHHHHHHFFHHHHHHHGHGGGHHHHGGGGGGGHGGFGF.EGGGGGGGGGGGGGGGFFFFFFFFFFBFFFFFFFFFFFFFFBFFBFFFFFBFFFFFFFFDFFFFFFFCF0B9EFFF9--::AFFF/:;BFB/B?..:9
@M03558:539:GW210131Amp:1:2105:7709:12921 2:N:0:TCGACGTC+TTGCTTGC
CCCTTCGGTATAATGTCCCTTGGCCCAATTGTTGCCGGCGCCAGATTGACCGAACACAAAATTATCCGGCCGGAACAGCTGTCCAAACGGTCCCGCTCGGACCGAATCCATAGTGCCAGGTTCCAAATCGACCAGCACGGCACGTGGGACGTATTTTCCTCCGGTAGCCTCGTTGTAGTACACGTTGATCCGCTCCAGCTGCAAATCGCTGTCTCCGCAATACGCCCCGGTGGCATCGATTCCGTGCTCG
+
?ABCCFCAABCFGGGGGGGGGGHHHHGHHHHHHHHHGGGGGGGGHHHHHHHGGGGGHHGHHHHHHHHGGGGGGEGGHHHHHHHHHHHHGGGGGHGGGGGGGGGGGGGGHHGHHFGHHHHHHHHHHHHHHDHGGFHHHHGGGGGGHHGGGGFEEGGFFGGGGGGGGGGGGFFFEFFFBBBFFFFDFFFFFFFFE?FFFFFFFFFFFFFFF?.DFFFFFFFDFFFFFCFFFDDF?.BFFFBEF/BFFFFFFF
@M03558:539:GW210131Amp:1:2105:28527:12922 2:N:0:TCGACGTC+TTGCTTGC
CCCTTCGGTATAATGTCCCTTGGCCCAATTGTTGCCGGCGCCAGATTGACCGAACACAAAATTATCCGGCCGGAACAGCTGTCCAAACGGTCCCGCTCGGACCGAATCCATAGTGCCAGGTTCCAAATCGACCAGCACGGCACGTGGGACGTATTTTCCCCCGGTAGCCTCGTTGTAGTACACGTTGATCCGCTCCAGCTGCAAATCTCTGTCTCCGCAATACGCCCCGGTGGCATCGATTCCGTGCTCG
+
?ABBBFB>>AAF6GCGGGGGFGHHHHGCGHHHHGHHGGGGGG101BG3FHHG?EGGHHAGCGHHHHHGFGGGF/>EBGGGFHHHHB3?EEGGGHGG?D?CDDGGGGGGHHHHF<1FFDGHFHFGHGHHHGHCC-.CFHCGGGGGCEEGEFGD?FFFGGGGGGG@--AFFFFFFFB.FF9FFFBDF?EEFFFFFFFF/;FFFF/BFFF/BFFFFFFFADDF?FF.9BFD-;;99AFFFD/;BF999.?EFF
@M03558:539:GW210131Amp:1:2105:29217:12929 2:N:0:TCGACGTC+TTGCTTGC
CCCTTCGGTATAATGTCCCTTGGCCCAATTGTTGCCGGCGCCAGATTGACCGAACACAGAATTATCCGGCCGGAACAGCTGTCCAAACGGTCCCGCTCGGACCGAATCCATAGTGCCAGGTTCCAAATCGACCAGCACGGCACGTGGGACGTATTTTCCTCCGGTAGCCTCGTTGTAGTACACGTTGATCCGCTCCAGCTGCAAATCGCTGTCTCCGCAATACGCCCCGGTGGCATCGATTCCGTGCTCG
+
A?A?AFB?ABAFGFFGGGGGF4GGGHGHHGH5GFH3FCGGGGGGGFGHHHHGGEEEFEFBHHHHHHFFECGEGE/EEGFGHHGFFHGGFGEFGHGGCGGGFCCGGGAGFHFHHHGGF1GEFBGHHHHFHGHGGCGHHHGCCCCD;GG@GGB:CBF0FFFG09AG;@EGFFFDAEFFFF99FBF?FFFFFFFFEFBFFFFFFFBFFFFDFF?DFBFFDD<?DFF.AB=B<BB-DFEBBF/.BFFB/9AFFD
@M03558:539:GW210131Amp:1:2105:26875:12932 2:N:0:TCGACGTC+TTGCTTGC
CCCTTCGGTATAATGTCCCTTGGCCCAATTGTTGCCGGCGCCAGATTGACCGAACACAAAATTATCCGGCCGGAACAGCTGTCCAAACGGTCCCGCTCGGACCGAATCCATAGTGCCAGGTTCCAAATCGACCAGCACGGCACGTGGGACGTATTTTCCTCCGGTAGCCTCGTTGTAGTACACGTTGATCCGCTCCAGCTGCAAATCGCTGTCTCCGCAAAACGCCCCGGTGGCATCGATTCCGTGCTCG
+
CBCCCFCBCCCFGGGGGGGGGGHCFHGHHHHHHHHHCEGGGGG?FGHFFHHGGGGGHHEFHHHHHHHFGGGGGGGGFHHHHHGHHEHHGFGGCHGGGGGGGFGGGGGGHHGHG>GHHHGGGGHFFFHHHGHGGGGGHHF?CDGGGHGGEGFAEFFGFFFFGFFG:ADFFFFFEFF?FFFFFFFFFFFFFFBFE.BFFFFFBFFFFFFFFFFFFBFF??BF-/F-@AADDB-@FFBFFFFFFFFFFE.AFA
@M03558:539:GW210131Amp:1:2105:14648:12939 2:N:0:TCGACGTC+TTGCTTGC
CCCTTCGGTATAATGTCCCTTGGCCCAATTGTTGCCGGCGCCAGATTGACCGAACACAAAATTATCCGGCCGGAACAGCTGTCCAAACGGTCCCGCTCGGACCGAATCCATAGTGCCAGGTTCCAAATCGACCAGCACGGCACGTGGGACGTATTTTCCTCCGGTAGCCTCGTTGTAGTACACGTTGATCCGCTCCAGCTGCAAATCGCTGTCTCCGCAATACGCCCCGGTGGCATCGATTCCGTGCTCG
+
ACCCCFCCCCBFGGGGGGGGGGHHHHGDHHHHHGHHGGGFFGGGHHHHHHHGGGGGHHFHHHHHHHHGGGGGGGGGGHHHHHGHHHEHGGGGGHGGGGGGGGGGGGGGHHHHGDGHHGHHGGHHHHFHFGHGGFHHHHGCG-CDCEGGEFGGGGFGGGGGGGGGGGGGGFFFFFFFFFFFFFFDFF?EFFFFFDFFFFFFBFBFBFFDEFFFFBBFFF-@D0BAFCBD-:@BDFFFFDFFFBFFF;A9:.
@M03558:539:GW210131Amp:1:2105:16031:12940 2:N:0:TCGACGTC+TTGCTTGC
CCCTTCGGTATAATGTCCCTTGGCCCAATTGTTGCCGGCGCCAGATTGACCGAACACAAAATTATCCGGCCGGAACAGCTGTCCAAACGGTCCCGCTCGGACCGAATCCATAGTGCCAGGTTCCAAATCGACCAGCACGGCACGTGGGACGTATTTTCCTCCGGTAGCCTCGTTGTAGTACACGTTGATCCGCTCCAGCTGCAAATCGCTGTCTCCGCAATACGCCCCGGTGGCATCGATTCCGTGCTCG
+
BACCBFCCBBCFGGGGGGGGGFHHHHGHHHHHHHHHGGGGGGGGHGHHHHHGGGGGHHGGGHHHHHHGFEGGGGGGHHHHHHHHGHHHGGGGGHGGFGGGGGGGGGGGHHHGGDHHHHHGGFHHHGHHHGHGGCHHFHGGGGGFHHGGEFGGEEGGGGGFGGDAGCEFFFFFFFFFFFFFFFFAFF9.BFFFF?DF0BFF0;9FBFFAEFDDFFFFDFDAF9B.DFFFA=@-.ABFF./;FFBFFEDAFB
@M03558:539:GW210131Amp:1:2105:16347:12957 2:N:0:TCGACGTC+TTGCTTGC
CCCTTCGGTATAATGTCCCTTGGCCCAATTGTTACCGGCGCCAGATTGACCGAACACAAAATTATCCGGCCGGAACAGCTGTCCAAACGGTCCCGCTCGGACCGAATCCATAGTGCCAGGTTCCAAATCGACCAGCACGGCACGTGGGACGTATTTTCCTCCGGTAGCCTCGTTGTAGTACACGTTGATCCGCTCCAGCTGCAAATCGCTGTCTCCGCAATACGCCCCGGTGGCATCAATTCCGTGCTCG
+
1>111>1>1>>DG3EFGGB1111FCG?GFFDDDDFEEA0E?A/EG1FH1DEEEAEG0/E0EGHG2GFE>@EE//>EEHFFHHGCGGFHGGEGEFGG@BCGCCGCGGFA<?<FF@GFHHFH>GFHHGHFHCGCGGHHHHGCGGGGFHGGEFGEGGGGFGFGGFGGGGGGFGGFFFFEFF/BFFFFFFFFFFFFFF@-;:/FFFFFBFBBEFBBFBFFBF@@FFFAB9@@@?;--;;BFF/BF//999;ABB
@M03558:539:GW210131Amp:1:2105:20117:12995 2:N:0:TCGACGTC+TTGCTTGC
CCCTTCGGTATAATGTCCCTTGGCCCAATTGTTGCCGGCGCCAGATTGACCGAACACAAAATTATCCGGCCGGAACAGCTGTCCAAACGGTCCCGCTCGGACCGAATCCATAGTGCCAGGTTCCAAATCGACCAGCACGGCACGTGGGACGTATTTTCCTCCGGTAGCCTCGTTGTAGTACACGTTGATCCGCTCCAGCTGCAAATCGCTGTCTCCGCAATACGCCCCGGTGGCATCGATTCCGTGCTCG
+
A?AB@FAABAAFFFGBGGGBG4AGHHDAGDGHHFHHGE2ECE1EFGHBGHFF0E?EGHGGHHHHHHHGCEGGCEGGHHHHHHHHGHHHGGGGGHGGCCDGDCGCCDGDHHGFGGHHHGHH<GHHHGHHGGGGGGHGHHGGGCDGHEGGGFBEAFFBFGGGGGGGB-AFFFFFFFBFFFBFFFFAFFFFFFFFFFBFFBBFFF/9;FFDFFFFFFFFFF=-;FFEFBBB@;BBDFFFF;/;FBFFF.AFFF
@M03558:539:GW210131Amp:1:2105:18662:13001 2:N:0:TCGACGTC+TTGCTTGC
CCCTTCGGTATAATGTCCCTTGGCCCAATTGTTGCCGGCGCCAGATTGACCGAACACAAAATTATCCGGCCGGAACAGCTGTCCAAACAGTCCCGCTCGGACCGAATCCATAGTGCCAGGTTCCAAATCGACCAGCACGGCACGTGGGACGTATTTTCCTCCGGTAGCCTCGTTGTAGTACACGTTGATCCGCTCCAGCTGCAAATCGCTGTCTCCGCAATACGCCCCGGTGGCATCGATTCCGTGCTCG
+
ABCBCFCBABCFGGGGGGGGGGHHHHGFHHHHHHFHGGGGGGFGFHHHHHHGGGGGHHFHFHHHHHHGGGGFF?EFHGGHHHHHHFHHHHHHHHGGGGGGGGGGGGGGHHGFHDGHHHHHFFFHHHGHHGFGGCGHHHGGGGGGGHGGEFGGGGGGGGGGGGGGGGGGGGGGFFFFFFBBFFFFFFFFFFFFFFFF/BFFFFBFFFFAEFDDFFFFFFBDDFFAD-@FFAB;.AFFFDFAFFFFFF..;A
@M03558:539:GW210131Amp:1:2105:21124:13004 2:N:0:TCGACGTC+TTGCTTGC
CCCTTCGGTATAATGTCCCTTGGCCCAATTGTTGCCGGCGCCAGATTGACCGAACACAAAATTATCCGGCCGGAACAGCTGTCCAAACGGTCCCGCTCGGACCGAATCCATAGTGCCAGGTTCCAAATCGACCAGCACGGCACGTGGGACGTATTTTCCTCCGGTAGCCTCGTTGTAGTACACGTTGATCCGCTCCAGCTGCAGATCGCTGTCTCCGCAATACGCCCCGGTGGCATCGATTCCGTGCTCG
+
AAAABFBBBBBFGGGGGGGGGGHHHHGHHHGHHGHHGGGGGGGGGHHHHHHGGGGGHHGHGHHHHHHGEGGGGGGGHHHHHHHHHHHHGGGGGHGGGGGGGGGGGGGGHHGHHFGHHHHHGHHHHHHHGGHGGGHHHHGGGGGGFHGGEGGEGGGGGGGGGGGGAGGGGFFFFFFEFFFFFFFFFFFFFFFFF?DFBFFFFFFFFFFFFFFFFFFFFFFCFFFFFCFFFFB;AFFFFAFFE/BFFEDEBD
@M03558:539:GW210131Amp:1:2105:14647:13016 2:N:0:TCGACGTC+TTGCTTGC
CCCTTCGGTATAATGTCCCTTGGCCCAATTGTTGCTGGCGCCAGATTGACCGAACACAAAATTATCCGGCCGGAACAGCTGTCCAAACGGTCCCGCTCGGACCGAATCCATAGTGCCAGGTTCCAAATCGACCAGCACGGCACGTGGGACGTATTTTCCTCCGGTAGCCTCGTTGTAGTACACGTTGATCCGCTCCAGCTGCAAATCGCTGTCTCCGCAATACGCCCCGGTGGCATCGATTCCGTGCTCG
+
ABBBBFAABBBFFGGGGGGGGCGHHHGG4GFFHFHHFBEGE?EEHFHFFHHGCFGGHHGFFGHHHGHC0?EGFEGGBFHHGHHFGHHHGGGGGHGGGGGGGGGGGGGGHHHHEFGHHHHHFGHHGHHHHGFGGGHEHHGGGGCGGHEGEGC:CFGFGGFFFFGFB?EGGGGGGGFEGGGGGGFFFFFFFFFFFFFFFBBFFB:BBFFDEFFFFFFFDDBBDFF?D-@B--;BDFFFFDFEF//BFA?A/A
@M03558:539:GW210131Amp:1:2105:24448:13025 2:N:0:TCGACGTC+TTGCTTGC
CCCTTCGGTATAATGTCCCTTGGCCCAATTGTTGCCGGCGCCAGATTGACCGAACACAAAATTATCCGGCCGGAACAGCTGTCCAAACGGTCCCGCTCGGACCGAATCCATAGTGCCAGGTTCCAAATCGACCAGCACGGCACGTGGGACGTATTTTCCTCCGGTAGCCTCGTTGTAGTACACGTTGATCCGCTCCAGCTGCAAATCGCTGTCTCCGCAATACGCCCCGGTGGCATCGATTCCGTGCTCG
+
CCDDDFDCCCCFGGGGGGGGGGHHHHGHHHHHHGHHGGGGFGGGHHHHGHHFFCGGHHGGHHHHHHHGFEGGGGGGGGHHHHHHHHFHGGGGGHGGGGGGGGGGGGGGHHHHHHHHHHHHFFGHHHHHHGHGGGHHHHGGGCGGHHGGFGGAEGGGGGGGGGGGGAGGGFFFFFFEFFBFFFFDFFEAFFFFEFFFFBFF0FBFFFFFFFFFFFFFFF=;D0BEDFFF@F99DFFFFDF?FFFEFFA?F?
@M03558:539:GW210131Amp:1:2105:13675:13066 2:N:0:TCGACGTC+TTGCTTGC
CCCTTCGGTATAATGTCCCTTGGCCCAATTGTTGCCGGCGCCAGATTGACCGAACACAAAATTATCCGGCCGGAACAGCTGTCCAAACGGTCCCGCTCGGACCGAATCCATAGTGCCAGGTTCCAAATCGACCAGCACGGCACGTGGGACGTATTTTCCTCCGGTAGCCTCGTTGTAGTACACGTTGATCCGCTCCAGCTGCAAATCGCTGTCTCCGCAATACGCCCCGGTGGCATCGATTCCGTGCTCG
+
ABBBBFCCAACFGGGGGGGGGFHHHGGHHHHHHHHHGGGGGGGGHHHHHHHGGGGGHHGHHHHHHHHGGGGGE?FGGHHHHHHHFHFHEGGGGHGGGGGGGGGGCGEGHHDHG=FBGHFHHGHF1FHHHEHGGGFFFHGCGGGGGEECAFD.:CFFFFFFFFGGGGBGFFFFFFFEBBFFFFFFFFFFEBFFFDBDBFFFFB9FFFFAEFADFBBFFF-=DBF..;B;D;@D.;FFFDB?F/;BBAD.B.
@M03558:539:GW210131Amp:1:2105:13308:13077 2:N:0:TCGACGTC+TTGCTTGC
CCCTTCGGTATAATGTCCCTTGCCCAATTGTTGCCGGCGCCAGATTGACCGAACACAAAATTATCCGGCCGGAACAGCTGTCCAAACGGTCCCGCTCGGACCGAATCCATAGTGCCAGGTTCCAAATCGACCAGCACGGCACGTGGGACGTATTTTCCTCCGGTAGCCTCGCTGTAGTACACGTTGATCCGCTCCAGCTGCAAATCGCTGTCTCCGCAATACGCCCCGGTGGCATCGATTCCGTGCTCGT
+
AABAAFBA>>AFGGGGGFGGGGHHGHHHHFGFFDGGGGEEGECHHFHHHHG?EGGHHEHGHHDGHHFCGGEGGEEHFFHFHHHFHGHGGGGGHGGCGGGGGGGGCEGHHHHHFHHGFFHGHFHHEGFHDHGCCFHHHGGGGCGCHGGEFBEFBFGGGGGGBD-ABEGF0CDBFDFFFFBF/FFFFFFFFFFF.BF/FFFFFF//:BDFFFFFFFFF9=-;FFEDB;B?-B?FFFEFABA/FF/9;.;F9@
@M03558:539:GW210131Amp:1:2105:19797:13080 2:N:0:TCGACGTC+TTGCTTGC
CCCTTCGGTATAATGTCCCTTGGCCCAATTGTTGCCGGCGCCAGATTGACCGAACACAAAATTATCCGGCCGGAACAGCTGTCCAAACGGTCCCGCTCGGACCGAATCCATAGTGCCAGGTTCCAAATCGACCAGCACGGCACGTGGGACGTATTTTCCTCCGGTAGCCTCGTTGTAGTACACGTTGATCCGCTCCAGCTGCAAATCGCTGTCTCCGCAATACGCCCCGGTGGCATCGATTCCGTGCTCG
+
BBBBBFBBABBFGGGGGGGGFGHHHHGHGHGHHGHHGGGGGGGEHHHGFFHGCGGGHHGHHHHHFHHGEGGGCEGGHHHHHHHHHFHHGGGGGHGGFCGGGGGGGGGGHH<GGGDHHHHH<GHHHHHHHCHFDDHHHHGGGGGGGHGGFFACEFGFGGGGGGDFDDGGGFFFFFFFFF/FFFFDF??EFFFFE?BFFFFFFFFFFFF?EFFDFFFFFFCFDFF.A-BF-B>F..FFFDFAFBFFFF?.FD
@M03558:539:GW210131Amp:1:2105:11107:13108 2:N:0:TCGACGTC+TTGCTTGC
CCCTTCGGTATAATGTCCCTTGGCCCAATTGTTGCCGGCGCCAGATTGACCGAACACAAAATTATCCGGCCGGAACAGCTGTCCAAACGGTCCCGCTCGGACCGAATCCATAGTGCCAGGTTCCAAATCGACCAGCACGGCACGTGGGACGTATTTTCCTCCGGTAGCCTCGTTGTAGTACACGTTGATCCGCTCCAGCTGCAAATCGCTGTCTCCGCAATACGCCCCGGTGGCATCGATTCCGTGCTCG
+
CCCCCFCCABCFGGGGGGGGGGHHHHGHHHHHHHHHGGGGGGGGHHHHHHHGGGGGHHGHFHHHHHHGGEGGGGGGHHHHHHHHHHHHGGGGGHGGGGGGGGGGGGGGHHHHFHGHHHHFGGHHHHEHHGHGGGHHHHGGGGGGHHGGEFGGGGGGGGGGGGGGFGGGGFFFFFFFFFFFFFFDFFFFFFFFFFFFFBFFFFFFBFFDFFFFFFFFFFFBDFFEFFFFACFFBFFFFD/AFBFFFA?9BA
@M03558:539:GW210131Amp:1:2105:28435:13110 2:N:0:TCGACGTC+TTGCTTGC
CCCTTCGGTATAATGTCCCTTGGCCCAATTGTTGCCGGCGCCAGATTGACCGAACACAAAATTATCCGGCCGGAACAGCTGTCCAAACGGTCCCGCTCGGACCGAATCCATAGTGCCAGGTTCCAAATCGACCAGCACGGCACGTGGGACGTATTTTCCTCCGGTAGCCTCGTTGTAGTACACGTTGATCCGCTCCAGCTGCAAATCGCTGTCTCCGCAATCCGCCCCGGTGGCATCGATTCCGTGCTCG
+
BBBBBFBAABBFBGGGGGGGGGFHHHGHHHHHHAHHG?FEGG?ECFH3AFHG?EEGHHCA1FGBHHHE?EFGF@?E2GHHHHHHHGHGFGGGGHGGGGFGGGGGGCGGHFHDGHHGHEGHHHGH1G1DHGHGGCHHGHGCG-C?CGEG.CCCEFGGGGGGGGBFD?EGGFFFFF.E/FBBFFBDFFE.FFFFFFDD9/BFBF//:BF;EFFFFFFFFB-@D/;AEABDC-@B?ABBB.;AFFFFF.?EF9
@M03558:539:GW210131Amp:1:2105:27462:13117 2:N:0:TCGACGTC+TTGCTTGC
CCCTTCGGTATAATGTCCCTTGGCCCAATTGTTGCCGGCGCCAGATTGACCGAACACAAAATTATCCGGCCGGAACAGCTGTCCAAACGGTCCCGCTCGGACCGAATCCATAGTGCCAGGTTCCAAATCGACCAGCACGGCACGTGGGACGTATTTTCCTCCGGTAGCCTCGTTGTAGTACACGTTGAGCCGCTCCAGCTGCAAATCGCTGTCTCCGCAATACGCCCCGGTGGCATCGATTCCGTGCTCG
+
AAA1>11AAA1DDGGFAE1GGCGH1FA0FDFHFC1F00EAAEF/GFFHHHGECGGGFHFH0GHGGHHEGGEE?/EECHHGHHHCGGHGFGEEEHCGGGCCA@BCGGEG1FGDC111FGFC1<GGGHGFF?HGC@GHHFGGGC?C:.9A.A@C.BBFFGFGBFGG@GGFBFF9;99ABFB9BFFBFFE-/9B---9AFFFFBFFF/BFBFEFBFBBFBF?;BFFFF@@@@?9-A?FFFFFEBBBFFABFFB
@M03558:539:GW210131Amp:1:2105:29173:13117 2:N:0:TCGACGTC+TTGCTTGC
CCCTTCGGTATAATGTCCCTTGGCCCAATTGTTGCCGGCGCCAGATTGACCGAACACAAAATTATCCGGCCGGAACAGCTGTCCAAACGGTCCCGCTCGGACCGAATCCATAGTGCCAGGTTCCAAATCGACCAGCACGGCACGTGGGACGTATTTTCCTCCGGGAGCCTCGTTGTAGTACACGTTGATCCGCTCCAGCTGCAAATCGCTGTCGCCGCAATACGCCTCGGTGGCATCGATTCCGTGCTCG
+
AAA?AFBBABAFGGGG66GGGCFGGFGGGFD55A5FA2AE?AEEHFG3GBFEGEEGFHGHFFFHHFGE>E@EC/EEGHAFF?GCB33FEA?EE0DC/B@CD/CCCC<EHHHEH1DGDF1GGF1C<FF0DEAC@@HA/CDG?C?DCC.99.BEA0B0C0CB0BC?-;9D?BFF99F99FFBB/BA.99./9BFE.@F;;///F/BFFF...99/...--9@AB9..9.....;..9FFF/.;//F/..:BD
@M03558:539:GW210131Amp:1:2105:11837:13119 2:N:0:TCGACGTC+TTGCTTGC
CCCTTCGGTATAATGTCCCTTGGCCCAATTGTTGCCGGCGCCAGATTGACCGAACACAAAATTATCCGGCCGGAACAGCTGTCCAAACGGTCCCGCTCGGACCGAATCCATAGTGCCAGGTTCCAAATCGACCAGCACGGCACGTGGGACGTATTTTCCTCCGGTAGCCTCGTTGTAGTACACGTTGATCCGCTCCAGCTGCAAATCGCTGTCTCCGCAATACGCCCCGGTGGCATCGATTCCGTGCTCG
+
AABBBFB@AAAFFFGGGGGFF4BGEGEDGHFGHFHFCCEGGGGGHHHHHHFGCGEGFHGHHHGFHHHG/EE?>>EEFHGHHHHHHDGHEGGGGHGGCDGCGGGGGGGGHHFHFFGHHHFHGHHHGHHHHGHGGGHGBHGCGGGGHGG@;FG.EGGGGGFGFFABGGGGGFFDEEFFFFFFFEBDFFEEFFFFFFBD/BFFFFFFFFFFFFFDFFFFFFB?DBF?ABBB<?9=AFBFF.:AFBFFF..99:
@M03558:539:GW210131Amp:1:2105:29374:13175 2:N:0:TCGACGTC+TTGCTTGC
CCCTTCGGTATAATGTCCCTTGGCCCAATTGTTGCCGGCGCCAGATTGACCGAACACAAAATTATCCGGCCGGAACAGCTGTCCAAACGGTCCCGCTCGGACCGAATCCATAGTGCCAGGTTCCAAATCGACCAGCACGGCACGTGGGACGTATTTTCCTCCGGTAGCCTCGTTGTAGTACACGTTGATCCGCTCCAGCTGCAAATCGCTGTCTCCGCAATACGCCCCGGTGGCATCGATTCCGTGCTCG
+
AAA1AFAAAAAFGDGGFGGGGGHGHHGGHGGGFHFHGGGGGCFGHEHGFHFEGEE@FGGEHHHFFEGE@EEEEEE/CGGGHBGHFFHFFGGFGHGG@GGGGGGGGGFF1GFFB>FGHEHHGHHHFHHHH?CCCGHHHHGGGGGGGHGG?AA;.9FGBFFFGFG?-AEFGFFBEFFFBFFFFFFF99?EBFFFFB@AB//FFFFFFBFBEFFFFBFFFF@;BBFEB@<@<-;@BFBFFFB-FFFFF?AEFF
@M03558:539:GW210131Amp:1:2105:11663:13179 2:N:0:TCGACGTC+TTGCTTGC
CCCTTCGGTATAATGTCCCTTGGCCCAATTGTTGCCGGCGCCAGATTGACCGAACACAAAATTATCCGGCCGGAACAGCTGTCCAAACGGTCCCGCTCGGACCGAATCCATAGTGCCAGGTTCCAAATCGACCAGCACGGCACGTGGGACGTATTTTCCTCCGGTAGCCTCGTTGTAGTACACGTTGATCCGCTCCAGCTGCAAATCGCTGTCTCCGCAATACGCCCCGGTGGCATCGATTCCGTGCTCG
+
AAABBFCCBBCFGGGGGGGGGGHHHHGHHHHFHHHHGGGGGGGGHHHFHHHGGGGGHHGGHHGHHHHGGGGGGCGGHHHHHHHHHFHHGGGGGHGGGGGGGCGGGGGGHHHFGGHHHGHHFGHHHHHHGGHGGGHHGHGCGCGDGHGGAFG..FFFGGGGGGGGDBGGFFFFFFFFFB:BFFFA9A9.FFFFFFFA:BFFBBBFFFFFFF?DFEFBDFAADFFAFCA:-=DA.:9BB./;B;FFFA9AFA
@M03558:539:GW210131Amp:1:2105:3275:13262 2:N:0:TCGACGTC+TTGCTTGC
CCCTTCGGTATAATGTCCCTTGGCCCAATTGTTGCCGGCGCCAGATTGACCGAACACAAAATTATCCGGCCGGAACAGCTGTCCAAACGGTCCCGCTCGGACCGAATCCATAGTGCCAGGTTCCAAGTCGACCAGCACGGCACGTGGGACGTATTTTCCTCCGGTAGCCTCGTTGTAGTACACGTTGATCCGCTCCAGCTGCAAATCGCTGTCTCCGCAATACGCCCCGGTGGCATCGATTCCGTGCTCG
+
BBBBBFBBAAAFGFGGGGGGGFGHHHGHHGHHHHHGGGGGGC1ABGHHHFHGGGGGHHGHGGHHHHHD?@EGG/EFFHEBHFHHGHDGFGEECHCG?CDGC?FGGGGGHHGFF11FHBFH<FFH1GHGHGGFGCHHHHCG?@C.;GEF.CD;AFGGGGGGGFAD:?DGFFF?EFFFFFBBFBBDFFFEFFFFF?FF/BFFFF/BBBFDEFFFFFFFFFFFFFFADFFFF;-@DFBFB.9AFBFFFAAEFF
@M03558:539:GW210131Amp:1:2105:22142:13265 2:N:0:TCGACGTC+TTGCTTGC
CCCTTCGGTATAATGTCCCTTGGCCCAATTGTTGCCGGCGCCAGATTGACCGAACACAAAATTATCCGGCCGGAACAGCTGTCCAAACGGTCCCGCTCGGACCGAATCCATAGTGCCAGGTTCCAAATCGACCAGCACGGCACGTGGGACGTATTTTCCTCCGGTAGCCTCGTTGTAGTACACGTTGATCCGCTCCAGCTGCAAATCGCTGTCTCCGCAATACGCCCCGGTGGCATCGATTCCGTGCTCG
+
ABCCBFCCCCCFGGGGGGGGGGHHHHGHHHHHHHHHGCGCEGGGEHHDHHHGGGGGHHGHHHHHHHHGGGGGGEGGHHHHHHHHHBHHGGGGGHGGCGGGGCGGGGGGHHHHGHHHHHHHHGHHHHGHHGHGGFHHGHGGGGGGHHGGCFBEGGGGGGGGGGDGGGFEGFFFFFFFFFFFFFFDFFEFFFFFFFFFFFFFFFFFBFFFFFFFFFFFFFF-DBBEDDFFF>>DFFFFF?BEBBFFFEFFFF
@M03558:539:GW210131Amp:1:2105:23431:13310 2:N:0:TCGACGTC+TTGCTTGC
CCCTTCGGTATAATGTCCCTTGGCCCAATTGTTGCCGGCGCCAGATTGACCGAACACAAAATTATCCGGCCGGAACAGCTGTCCAAACGGTCCCGCTCGGACCGAATCCATAGTGCCAGGTTCCAAATCGACCAGCACGGCACGTGGGACGTATTTTCCTCCGGTAGCCTCGTTGTAGTACACGTTGATCCGCTCCAGCTGCAAATCGCTGTCTCCGCAATACGCCCCGGTGGCATCGATTCCGTGCTCG
+
ABBBBFBA>AAFGCGGGGGGGGGHHHGDGHCGFFHHGFGGGGGGFGHDFHGGGGGGHHGFGHHHHHHGEFGGGGGGHHHHGHHHHBHGGGGGGHGGGGGGGGGGGGGFHHHHHHHHHHHHHHHGGHFHFFHGGFHEHHGGGGGGHHGGEFGGGGGGGGGGGGDFGGGGFFFDEFFFFFFFFFFDFFEEFFFFFFFFF/BF/FBFFFEDE?.DFFFF?FFFFBFEFFFF;F9@.9FFF./EF/FFFFFABD
@M03558:539:GW210131Amp:1:2105:26086:13311 2:N:0:TCGACGTC+TTGCTTGC
CCCTTCGGTATAATGTCCCTTGGCCCAATTGTTGCCGGCGCCAGATTGACCGAACACAAAATTATCCGGCCGGAACAGCTGTCCAAACGGTCCCGCTCGGACCGAATCCATAGTGCCAGGTTCCAAATCGACCAGCACGGCACGTGGGACGTATTTTCCTCCGGTAGCCTCGTTGTAGTACACGTTGATCCGCTCCAGCTGCAAATCGCTGTCTCCGCAATACGCCCCGGTGGCATCGATTCCGTGCTCG
+
BCCCBFCCABBFGGGGGGGGGGGHHHGGHHHHHHHHGGGGGGCCFHHHHHHGGFGGHHFHHHHHHHHGGGGGGGGGHFGHHHHHHHGHGGGGGHGGCCGFGGGGGGGGHHHHHHHHHHHHHHHHHFHHHGHGGGHEHHGGGGGGCGGDEGG?EGGGGGGGGGGGGGGGFFFFAEBEFFFFFFFFFFFEFFFFFFFFBFFF/FBBFFFDFFFFFBFFFD@FFFF.;-=D--:BA?/BB?BEF/B:BEDEFD
@M03558:539:GW210131Amp:1:2105:28636:13317 2:N:0:TCGACGTC+TTGCTTGC
CCCTTCGGTATAATGTCCCTTGGCCCAATTGTTGCCGGCGCCGGATTGACCGAACACAAAATTATCCGGCCGGAACAGCTGTCCAAACGGTCCCGCTCGGACCGAATCCATAGTGCCAGGTTCCAAATCGACCAGCACGGCACGTGGGACGTATTTTCCTCCGGTAGCCTCGTTGTAGTACACGTTGATCCGCTCCAGCTGCAAATCGCTGTCTCCGCAATACGCCCCGGTGGCATCGATTCCGTGCTCG
+
AABAAFBBAABFGGGGGGGGGGFHHHGHHHHHHHHHGEGGGGGCFEGFGGHGCG@FHHGHHHHHHHHEEEGGGE@EGGHBGGFHHHHGGGGGGGGGGGGDF/<CDGGGCGFHG<FGFHHHCGHHFHHHHDHGGGGEFHGGGGGGGGGGEFDCGGGGGGGGGGGFDADFFFEFEFFFFFFFFFFFFFFEBFFFFFFFFEFFFFFFFFF?FAAABBBFFFFFDFF.?AFDF;9@AFFFFDBEFBBFFFFEBD
@M03558:539:GW210131Amp:1:2105:14524:13324 2:N:0:TCGACGTC+TTGCTTGC
CCCTTCGGTATAATGTCCCTTGGCCCAATTGTTGCCGGCGCCAGATTGACCGAACACAAAATTATCCGGCCGGAACAGCTGTCCAAACGGTCCCGCTCGGACCGAATCCATAGTGCCAGGTTCCAAATCGACCAGCACGGCACGTGGGACGTATTTTCCTCCGGTAGCCTCGTTGTAGTACACGTTGATCCGCTCCAGCTGCAAATCGCTGTCTCCGCAATACGCCCCGGTGGCATCGATTCCGTGCTCG
+
CCCCCFCCCCCFGGGGGGGGGFHHHHGHHHHHHHHHGGGGGGGGFHHGGHHGGGGGHHEHHHHHHHGFGGGGGEGGHHHHHHHHHGFHGGGGGHGGGGGGGGGGGGGGGHHHFGFHHGHHFHGHGHHHHGGGGGHHGHFCGCDFHHGG.ACAEGEGGGGGGFD?CDGGGFFFFFBFFFFBBF;;;FFEFFFFFFFFB/BFFFFFFFF.EFFFFFFFFFFCD/;EFCBF;C=DDFFFFAFEF/FFB..;BA
@M03558:539:GW210131Amp:1:2105:8950:13329 2:N:0:TCGACGTC+TTGCTTGC
CCCTTCGGTATAATGTCCCTTGGCCCAATTGTTGCCGGCGCCAGATTGACCGAACACAAAATTATCCGGCCGGAACAGCTGTCCAAACGGTCCCGCTCGGACCGAATCCATAGTGCCAGGTTCCAAATCGACCAGCACGGCACGTGGGACGTATTTTCCTCCGGTAGCCTCGTTGTAGTACACGTTGATCCGCTCCAGCTGCAAATCGCTGTCTCCGCAATACGCCCCGGTGGCATCGATTCCGTGCTCG
+
AABBBFCABABFGGGGGGGGGGHHHHGDHHHHHHGHGGGEGGGGHHHHHHHGGGGGHHGHFHHHHHHGGGGGGGGGHHHHHHHHHFGHGGGGGHGGGGGGGGGGGGGGHHHHHHGHHHHHHHHHHFHHHAHGGGHHHHGGGGGDHGGGGFDEGFGGGGGGGGGGGGGGGFFFFFFFFFFFFFFFFFF?FFFFFDFFFBFF/B9BFFFDFFFFFFFFFF-@DBFEDDFD-;@@DFFFF./;BFFFF.AAF.
@M03558:539:GW210131Amp:1:2105:20979:13352 2:N:0:TCGACGTC+TTGCTTGC
CCCTTCGGTATAATGTCCCTTGGCCCAATTGTTGCCGGCGCCAGATTGACCGAACACAAAATTATCCGGCCGGAACAGCTGTCCAAACGGTCCCGCTCGGACCGAATCCATAGTGCCAGGTTCCAAATCGACCAGCACGGCACGTGGGACGTATTTTCCTCCGGTAGCCTCGTTGTAGTACACGTTGATCCGCTCCAGCTGCAAATCGCTGTCTCCGCAATACGCCCCGGTGGCATCGATTCCGTGCTCG
+
>AB?ACABAAB5FFC6GGGDGGFGFHGGFFFGFFBFEEGEGGEGHFHFGHHECCEEFEEFAFGHHBFECCEEC/EE?GH3CFHFGE3FEGGE<CDGCD/@ACGCCGGGHGGHHFHHHGFE1<FGGGFFFDHGG?GG/C@DCGGC:CEB.;A.;0;CBFGGGFF@BGGBFF..AEFFFF/FFFBA;FFFFEF?EDBFFFFFFFBB/BFFFFF.BFBFFFBBDBBFFBB?B?@BFFFFFDFEFB9BBADFFD
@M03558:539:GW210131Amp:1:2105:27652:13372 2:N:0:TCGACGTC+TTGCTTGC
CCCTTCGGTATAATGTCCCTTGGCCCAATTGTTGCCGGCGCCAGATTGACCGAACACAAAATTATCCGGCCGGAACAGCTGTCCAAACGGCCCCGCTCGGACCGAATCCATAGTGCCAGGTTCCAAATCGACCAGCACGGCACGTGGGACGTATTTTCCTCCGGTAGCCTCGTTGTAGTACACGTTGATCCGCTCCAGCTGCAAATCGCTGTCTCCGCAATACGCCCCGGTGGCATCGATTCCGTGCTCG
+
AABBBFBBAAAFFGGGGGGGGGHHHHGHHHHHHHHHGFGEGGGGGFHGHHHGFGGGHHGGHHHHHHHGGGGEGEEGHHHHHHHHHGGGEGGGGGGGGGGGGGGGGGGDHGGHHDHHHHHHCFHHHHFGHGHGGGHGCHCCGGGD.CFF?FFDAGFGGGGGBFBGD;DFFF.AEFEEFFFFFFBDAA.AFFFFFDFF//FF/B9F/BF?EFFFFFFFDDADDFF.A=FF@;-;AFBF/;/;FFF/F9D?F.
@M03558:539:GW210131Amp:1:2105:28020:13380 2:N:0:TCGACGTC+TTGCTTGC
CCCTTCGGTATAATGTCCCTTGGCCCAATTGTTGCCGGCGCCAGATTGACCGAACACAAAATTATCCGGCCGGAACAGCTGTCCAAACGGTCCCGCTCGGACCGAATCCATAGTGCCAGGTTCCAAATCGACCAGCACGGCACGTGGGACGTATTTTCCTCCGGTAGCCTCGTTGTAGTACACGTTGATCCGCTCCAGCTGCAAATCGCTGTCTCCGCAATACGCCCCGGTGGCATCGATTCCGTGCTCG
+
CCCCCFCCCBBFFGGGGGGGGGHHHHGHHHHGFAHH2EEEFGFGFFHFEFHGGGGGHHGFGHFFHHHG@EGGFFC@CFHHHHHHEF3FEGGGGHGGGGGGGGGGCFFGHHHFF1FFHBHFGGGFFGHHHGHGGGHHHHFCGFFACGGG?FGGEF9FFGGGGGGA@-DGGFFFFFEFFFFFFFFAF?::BFBFFD>D/B/B:FBF/;F.AFFDFFBFD.:@A/;;DDADBA:-..BB/./;;/BB/A..:.
@M03558:539:GW210131Amp:1:2105:28013:13417 2:N:0:TCGACGTC+TTGCTTGC
CCCTTCGGTATAATGTCCCTTGGCCCAATTGTTGCCGGCGCCAGATTGACCGAACACAAAATTATCCGGCCGGAACAGCTGTCCAAACGGTCCCGCTCGGACCGAATCCATAGTGCCAGGTTCCAAATCGACCAGCACGGCACGTGGGACGTATTTTCCTCCGGTAGCCTCGTTGTAGTACACGTTGATCCGCTCCAGCTGCAAATCGCTGTCTCCGCAATACGCCCCGGTGGCATCGATTCCGTGCTCG
+
111>1B11>>13B3AABFGB111B1FE0B1AAA0FHGGC/EA/EGBEG11FEGGEG0FCFGEFHHFH?>EEGC>/EGHHFHHHGGHFGGGGGEF@CCGCCGCGGGGGGEGFFF>FBFFFHFGHHGHFHGGGGGGHHFHGCGCGGHHG@.C@B.FFGGBFFGGGGA-.FFFFFFFEFFF/;FFFBFAFEFFFFEB@B/BFFFFFBFFF-AFFFFFFBFF-@BFFFF@?9-9@-AA-;9-;;;B/B/-9AFA
@M03558:539:GW210131Amp:1:2105:6179:13419 2:N:0:TCGACGTC+TTGCTTGC
CCCTTCGGTATAATGTCCCTTGGCCCAATTGTTGCCGGCGCCAGATTGACCGAACACAAAATTATCCGGCCGGAACAGCTGTCCAAACGGTCCCGCTCGGACCGAATCCATAGTGCCAGGTTCCAAATCGACCAGCACGGCACGTGGGACGTATTTTCCTCCGGTAGCCTCGTTGTAGTACACGTTGATCCGCTCCAGCTGCAACTCGCTGTCTCCGCAATACGCCCCGGTGGCATCGATTCCGTGCTCG
+
BBBBAFB?AABFGGGFGGGGGGHHHHGFHHGGG2FGECFEEGGFABHGBFHFGGGGHGG1BGF3FFHGG?EE?EEGFGHFFFFGFDDGEFGGEHCGCGGGGGGGCDEDHGFHG<>FHHBHGFHHHB1GHDGGGGFHGCCCGCDFHG?C.C?EGFGGGGGGFGGA-:CFGFFFFFFFBF9FFBB.FAEEFFFFE.BFB:BF///;/;/AD..;FBBFDFDCFBFFFFDAFAACFFFFF?/AF/BFF..AFF
@M03558:539:GW210131Amp:1:2105:22998:13435 2:N:0:TCGACGTC+TTGCTTGC
CCCTTCGGTATAATGTCCCTTGGCCCAATTGTTGCCGGCGCCAGATTGACTGAACACAAAATTATCCGGCCGGAACAGCTGTCCAAACGGTCCCGCTCGGACCGAATCCATAGTGCCAGGTTCCAAATCGACCAGCACGGCACGTGGGACGTATTTTCCTCCGGTAGCCTCGTTGTAGTACACGTTGATCCGCTCCAGCTGCAAATCGCTGTCTCCGCAATACGCCCCGGTGGCATCGATTCCGTGCTCG
+
AABBAF4AAAAFGGGGFGGGGGFHHHGCHFBFEFGHGAGFGG?EFFGGHGHHGGHHGHGHHHEHEGHGCG@GGGGGHHHGHHGHHFGGGGGGGHGGGGGGGGGGGGGGGHFGFGHHHHHHGGHHHFGHHGHGGGHHHHGGGGGGGHGGHHGFGGGGGGGGGGGGGGGGGGGGGGGGGFFFFFFFFFFFFFFFF?CDBFFFBFFFFFFFFFFFFFFFFFFFFFFEFFFDDFFFFFFFFFFAB9BBFF?EB.
@M03558:539:GW210131Amp:1:2105:29051:13441 2:N:0:TCGACGTC+TTGCTTGC
CCCTTCGGTATAATGTCCCTTGGCCCAATTGTTGCCGGCGCCAGATTGACCGAACACAAAATTATCCGGCCGGAACAGCTGTCCAAACGGTCCCGCTCGGACCGAATCCATAGTGCCAGGTTCCAAATCGACCAGCACGGCACGTGGGACGTATTTTCCTCCGGTAGCCTCGTTGTAGTACACGTTGATCCGCTCCAGCTGCAAATCGCTGTCTCCGCAATACGCCCCGGTGGCATCGATTCCGTGCTCG
+
1>A1AFA1AAAFGGG3AGGGGGGGFGGHFHFDFGFHEGGGGGGGHGHHGGHGGGGGHGGHHHHHHHEGEEEGGGEEEHFGHHHHHFFHGEGGGHGGCCCCF/<<CCFGFHHHHFHHHHHGCBGHHFHFHGHG@CCEGHGGG?CGCHGGEFGB.CFFGGFFGGG@;-9FFFFFEFFFFFFFFFFFFFFFFFFFE?@FBFFFBFFFFFF-E?BBFBFFBF@@?FFEF@@<@@-;AAFBF-FEB/;B;--A/B
@M03558:539:GW210131Amp:1:2105:15358:13551 2:N:0:TCGACGTC+TTGCTTGC
CCCTTCGGTATAATGTCCCTTGGCCCAATTGTTGCCGGCGCCAGATTGACCGAACACAAAATTATCCGGCCGGAACAGCTGTCCAAACGGTCCCGCTCGGACCGAATCCATAGTGCCAGGTTCCAAATCGACCAGCACGGCACGTGGGACGTATTTTCCTCCGGTAGCCTCGTTGTAGTACACGTTGATCCGCTCCAGCTGCAAATCGCTGTCTCCGCAATACGCCCCGGTGGCATCGATTCCGTGCTCG
+
BBCBCFCBAAAFGGGGGGGGGGHHHHGHHHHHHHHHGGGGGGGGHHHHHHHGGGGGHHGHHHHHHHHGGGGGGGGGHHHHHHHHHHFGGGGGGHGGGGGGGGGGGGGGHHHGHGHHHHHHFHHHHHGHHGHGGFHHHHGGGGGGHHGGEFGGEGFGGGGGGGFGGFGGGFFFFFFFFFFFFFFFFFFFFFFFFFFFBFFFFFFFFFFAEFFFFFFFFFC-A:FAFBFFDFDFFFFFF?BAFFFFF.AEFF
@M03558:539:GW210131Amp:1:2105:22769:13557 2:N:0:TCGACGTC+TTGCTTGC
CCCTTCGGTATAATGTCCCTTGGCCCAATTGTTGCCGGCGCCAGATTGACCGAACACAAAATTATCCGGCCGGAACAGCTGTCCAAACGGTCCCGCTCGGACCGAATCCATAGTGCCAGGTTCCAAATCGACCAGCACGGCACGTGGGACGTATTTTCCTCCGGTAGCCTCGTTGTAGTACACGTTGATCCGCTCCTGCTGCAAATCGCTGTCTCCGCAATACGCCCCTGCGGCATCGATTCCTTGCTCG
+
ABBBBFBBBBBFFGFGGGGGFGHHHHGAGHFGFFHHC?EGGGGGHHHFHHHGGGGCHHGGFGHHHHHEEGGGGGGGEHHHFGGHHHFFEGFGC0BC/C/BFGGGCCGGHHGDCGHFFHBFHFGFGDBGH?.DC<.C/C@GG-@C:C9AEFCC?FFGGGGGGG?BGGGGB/.:AEBEFFBFF/BAF..;BFBA.;@D//9/B////9/.99.A/BFF..--ABB..--;...----9FDFEFF////;FBD
@M03558:539:GW210131Amp:1:2105:29108:13632 2:N:0:TCGACGTC+TTGCTTGC
CCCTTCGGTATAATGTCCCTTGGCCCAATTGTTGCCGGCGCCAGATTGACCGAACACAAAATTATCCGGCCGGAACAGCTGTCCAAACGGTCCCGCTCGGACCGAATCCATAGTGCCAGGTTCCAAATCGACCAGCACGGCACGTGGGACGTATTTTCCTCCGGTAGCCTCGTTGTAGTACACGTTGATCCGCTCCAGCTGCAAATCGCTGTCTCCGCAATACGCCCCGGGGGCATCGATTCCGTGCTCG
+
AABBBFBB3AAFGGGBGGGFBGGFFHDGHDGDFGHCGGGGC?E?GBHFHHHGGGEEHHGHHHHHHGHCEEEGGEEEFGGHHHHHHHHHGDEGEHCC?DCGG?DGGGGGHHHHF>FFFFHG>FGHHHHGGGHGGCFHFHGCDCGDHHG@CF@;EGEGGGGGGBEGGGGG0FFFAAFFFFFFFBFDAFFEFFFFE.9.//9BFFFFFFF.AFFDF:BFDF???BF?DB?BB;-;;?BEFDFEFFF//AAFFF
@M03558:539:GW210131Amp:1:2105:11054:13637 2:N:0:TCGACGTC+TTGCTTGC
CCCTTCGGTATAATGTCCCTTGGCCCAATTGTTGCCGGCGCCAGATTGACCGAACACAAAATTATCCGGCCGGAACAGCTGTCCAAACGGTCCCGCTCGGACCGAATCCATAGTGCCAGGTTCCAAATCGACCAGCACGGCACGTGGGACGTATTTTCCTCCGGTAGCCTCGTTGTAGTACACGTTGATCCGCTCCAGCTGCAAATCGCTGTCTCCGCAATACGCCCCGGTGGCATCGATTCCGTGCTCG
+
BBBBBFBBBBAFGGGGGGGGGGHHHHGHHHHHHHGHGEGGFGDCHGHFGHHGGCCEHGFCHHHHHHHGFGGCGCEFHHHHHHHHGFHHFGGGGHCFGGGGGGGGGGGGHHHHHHFHHGHHGHHHHGFFHGHGGGEGHHGGGCGGHHGGEFFFGGGGGGGGGGGAD-EGGFFFF?BFF//9BBFAAFEEFFFFFFF?//FF/F9BFFFFFF?DFFFFFFFAD9FAFAFF-BD-?FFFF?BEB///;9.9BA
@M03558:539:GW210131Amp:1:2105:23394:13653 2:N:0:TCGACGTC+TTGCTTGC
CCCTTCGGTATAATGTCCCTTGGCCCAATTGTTGCCGGCGCCAGATTGACCGAACACAAAATTATCCGGCCGGAACAGCTGTCCAAACGGTCCCGCTCGGACCGAATCCATAGTGCCAGGTTCCAAATCGACCAGCACGGCACGTGGGACGTATTTTCCTCCGGTAGCCTCGTTGTAGTACACGTTGATCCGCTCCAGCTGCAAATCGCTGTCTCCGCAATACGCCCCGGTGGCATCGATTCCGTGCTCG
+
BBBBBFBBAABFFGGFEGGCFGHHHHG4GHHHHFHHGCGGGGECCGHGHHHGCFGGHHGFFGHGHHHFEEEGF?CF2FGHHHHHHF3?EFGGGHGGCGGCGCCGCGGGHHGHHHHHHEFHHHGHH1FGHDGGGDFHFHGGFGFDHFGGEFFGEFGGGFFGGGFGGADFFFFDAFFEBFBBF/;AFFEAFFFA?ADD9/FF/B//:9BFEFDFFBBBAF-9A/B..BFD@-9=.FF/:;BA/BB/9AAEBA
@M03558:539:GW210131Amp:1:2105:14813:13663 2:N:0:TCGACGTC+TTGCTTGC
CCCTTCGGTATAATGTCCCTTGGCCCAATTGTTGCCGGCGCCAGATTGACCGAACACAAAATTATCCGGCCGGAACAGCTGTCCAAACGGTCCCGCTCGGACCGAATCCATAGTGCCAGGTTCCAAATCGACCAGCACGGCACGTGGGACGTATTTTCCTCCGGTAGCCTCGTTGTAGTACACGTTGATCCGCTCCAGCTGCAAATCGCTGTCTCCGCAATACGCCCCGGTGGCATCGATTCCGTGCTCG
+
CCCCCFBAAABFFGGGGGGGGGHHHHGCGHGHGHHGCEEEEGGGHHHFHHHGCEGGGHGAFGHHHHGGEE?@GEEGFHHHHHHHFHBGEGGGGHGGGGGGDGGGGGGGHHHGG>DGHFFHHGFHEFHHHDFFG@GHGHGFGGG?CEGG;C?C?FFGGGFGGGDABDDFBFFFFFBEFBF9BBBAFFFFFFFFFFFF//9BBB:9BFFDFFFFFFFFFFA9A/FEFDFFC;CF?FFFF.;AB9/FFADFFB
@M03558:539:GW210131Amp:1:2105:15645:13674 2:N:0:TCGACGTC+TTGCTTGC
CCCTTCGGTATAATGTCCCTTGGCCCAATTGTTGCCGGCGCCAGATTGACCGAACACAAAATTATCCGGCCGGAACAGCTGTCCAAACGGTCCCGCTCGGACCAAATCCCAGGGCCCAGGTCCAAAACCACCCAGCACGCCACGGGGCCCGATTTTTCCCCCGTCGGCTTCGTTCAGTACACCGTGGTTCGCCCCCGCCTCCAATTGCCGTCCCCCCCATACCCCCCCGTCGCCATCATTCCCTTGTCCG
+
AAAAAFAAAAAFGFDBGGG1FAGHCGC0BAEFFFHH?EEEEGC?0BDGHHHEGGGEHHEG0BG@FFH//EEGG/>EFFFHFGHHFB1EE/?EEHC?/C//?C/<F/1?1111///?<.<.<<F111.0<.<C...</.:-..;-::-------.CB0=00/.9----9---9;/-////////-:----;----99---99;-9;////---------@-/-/9-;@9---9----///;/9/9/-/9/-
@M03558:539:GW210131Amp:1:2105:23242:13684 2:N:0:TCGACGTC+TTGCTTGC
CCCTTCGGTATAATGTCCCTTGGCCCAATTGTTGCCGGCGCCAGATTGACCGAACACAAAATTATCCGGCCGGAACAGCTGTCCAAACGGTCCCGCTCGGACCGAATCCATAGTGCCAGGTTCCAAATCGACCAGCACGGCACGTGGGACGTATTTTCCTCCGGTAGCCTCGTTGTAGTACACGTTGATCCGCTCCAGCTGCAAATCGCTGTCTCCGCAATACGCCCCGGTGGCATCGATTCCGTGCTCG
+
BBBBBFBBBBBFFGDFGFGGGGHGHHGAGHHHHFHHGGGGGGFEGFHFHGGFGEGGHHEGFGHHHHHGFGCFGCEE2FGHHHHHG3BGFGGFGHGGFGGC/CG?DFGGHGHFGHHHHGHHHHHHF1GHHDFGGCGHHHGGGGGGHGGA:A?C?FFGGGGGGGGGGCFGGFFFFFFFFEFFFBBAAFFEFFFFFFFFFFFF/FBF9BFDFEFFFFFFFFF>DFFAFFFD@CB;DF.BF./AFFFFFFFFFF
@M03558:539:GW210131Amp:1:2105:7218:13685 2:N:0:TCGACGTC+TTGCTTGC
CCCTTCGGTATAATGTCCCTTGGCCCAATTGTTGCCGGCGCCAGATTGACCGAACACAAAATTATCCGGCCGGAACAGCTGTCCAAACGGTCCCGCTCGGACCGAATCCATAGTGCCAGGTTCCAAATCGACCAGCACGGCACGTGGGACGTATTTTCCTCCGGTAGCCTCGTTGTAGTACACGTTGATCCGCTCCAGCTGCAAATCGCTGTCTCCGCAATACGCCCCGGTGGCATCGATTCCGTGCTCG
+
BCCCCFAACCBFGGGGGGGGGGGHHHC4GHGGGAGHGGGGGGGGAGHFHAGGFCEEFEAAGHHGHFFEEFEGG/EFEFFHFHHHH3?FEEEFGHGGGGCG/BGG?FGGHHHH1=GFGHHGFGFHH1FGHDFGF?CGFHCFGGGGHGG?.CCAEFFGGGGGFFF-;?9FFFFDEAFEFFFFFFFFFFE.BFF?EDFF/BFFFF/9/BFFEFDFFBB/DF;-;/B..-@D-@@-../9F?/9BFFBB..:B.
@M03558:539:GW210131Amp:1:2105:15080:13704 2:N:0:TCGACGTC+TTGCTTGC
CCCTTCGGTATAATGTCCCTTGGCCCAATTGTTGCCGGCGCCAGATTGACCGAACACAAAATTATCCGGCCGGAACAGCTGTCCAAACGGTCCCGCTCGGACCGAATCCATAGTGCCAGGTTCCAAATCGACCAGCACGGCACGTGGGACGTATTTTCCTCCGGTAGCCTCGTTGTAGTACACGTTGATCCGCTCCAGCTGCAAATCGCTGTCTCCGCAATACGCCCCGGTGGCATCGATTCCGTGCTCG
+
B@AAAFBBABAFCGGGGFGGGGHHHHGFHGHFG2FGGFFGGGGF1GHFFHHGGGGGGAFHFHHHHHHF?CEFCEGEFGHHGGHHGHHHGFEGGHGGGGCGGGGGGGGGFHBGG1>GHHHH<FGHHGHHHGHGGGHHHHGGGGCG:CEGEFGAEFGGGGGGGGD?ADFGGFFFFEFFFFBFFFFFFFFFFFFFFFFFFFFFFFFB/;FAEFFFFFFF.D;-ABF.D=DFF;;ADFBFFFBABBBFF?DEBD
@M03558:539:GW210131Amp:1:2105:2298:13728 2:N:0:TCGACGTC+TTGCTTGC
CCCTTCGGTATAATGTCCCTTGGCCCAATTGTTGCCGGCGCCAGATTGACCGAACACAAAATTATCCGGCCGGAACAGCTGTCCAAACGGTCCCGCTCGGACCGAATCCATAGTGCCAGGTTCCAAATCGACCAGCACGGCACGTGGGACGTATTTTCCTCCGGTAGCCTCGTTGTAGTACACGTTGATCCGCTCCAGCTGCAAATCGCTGTCTCCGCAATACGCCCCGGTGGCATCGATTCCGTGCTCG
+
AAAA@1>?>>A3EGGGFGGGCFB0CC0AFHHHGFGFAEG/AA?/0FHBEGGECAEEGAFHGFFGBB1EGG/EEE>E0>GBFDGEG1GGFCGE@FC??CGGCCGGCCF?FFGHF<>GHHHFHHFGHGH0F..-A@GGHHCCCGGGFE.?9F@AEGBBFFFGFGG@@@./0/BBAE-ABFFFFFFFFFFAFFFF-9=9/;9F/F/9/B/BFFB-///9A-;=AFFEB--@;@-@?FBFF9BAFFFB9AAFB-
@M03558:539:GW210131Amp:1:2105:24653:13749 2:N:0:TCGACGTC+TTGCTTGC
CCCTTCGGTATAATGTCCCTTGGCCCAATTGTTGCCGGCGCCAGATTGACCGAACACAAAATTATCCGGCCGGAACAGCTGTCCAAACGGTCCCGCTCGGACCGAATCCATAGTGCCAGGTTCCAAATCGACCAGCACGGCACGTGGGACGTATTTTCCTCCGGTAGCCTCGTTGTAGTACACGTTGATCCGCTCCAGCTGCAAATCGCTGTCTCCGCAATACGCCCCGGTGGCATCGATTCCGTGCTCG
+
CCCCBFCBCABFGGGGGGGGGGHHHHGHHHCHFFHHGGGGGGGGGHHHHHHGGGGGGHGCGHHGHHHGCGGGGGFFHHHHHHHHHHHHGGGGGHGGGGGGDGGGGGGGHHHEG>FHHHHHFHHHHGHHHGHGGGHHHHGGG?DFGHGCAFCGEGGGGGGGGGGGDGGGGFFDFFFFFFBFFBBDFFFEFFFFFDDFFBFFBFFE/BFFFFFFFBFFFDCAF/FEFFFB->-;.ABFFD/AFBFFFEDAF.
@M03558:539:GW210131Amp:1:2105:14729:13752 2:N:0:TCGACGTC+TTGCTTGC
CCCTTCGGTATAATGTCCCTTGGCCCAATTGTTGCCGGCGCCAGATTGACCGAACACAAAATTATCCGGCCGGAACAGCTGTCCAAACGGTCCCGCTCGGACCGAATCCATAGTGCCAGGTTCCAAATCGACCAGCACGGCACGTGGGACGTATTTTCCTCCGGTAGCCTCGTTGTAGTACACGTCGATCCGCTCCAGCTGCAAATCGCTGTCTCCGCAATACGCCCCGGTGGCATCGATTCCGTGCTCG
+
BBBBBFBAAABFGGGGGGGGGFHHHHGHHHHHHFHHGGGGGGGGHHHFHHHGGGGGHGFHFHHFHHHGCGGGGFGFCGGHHHHHHHFHGGGGGHGGGGGGGGGGFGGGHHHHHHHGHGHHHHHGHEFHHGHGGCHHHHGGG@CDGHGG?CCEAFGGFGGGGGDGGFGFGFFFFFFFBFFFFFFDFFAFFFFFEDFF;/BFBF/F/BF.AAADFFFF.A9-DBFEFFFDADBBFFFFFD:;B:FBB:AAF.
@M03558:539:GW210131Amp:1:2105:15092:13755 2:N:0:TCGACGTC+TTGCTTGC
CCCTTCGGTATAATGTCCCTTGGCCCAATTGTTGCCGGCGCCAGATTGACCGAACACAAAATTATCCGGCCGGAACAGCTGTCCAAACGGTCCCGCTCGGACCGAATCCATAGTGCCAGGTTCCAAATCGACCAGCACGGCACGTGGGACGTATTTTCCTCCGGTAGCCTCGTTGTAGTACACGTTGATCCGCTCCAGCTGCAAATCGCTGTCTCCGCAATACGCCCCGGTGGCATCGATTCCGTGCTCG
+
BBCCBFCBCCBFGGGGGGGGGGHHHHGHHHHHHHHHGGGGGGGGHGHHHHHGGGGGHHGHGHHHHHHGGGGGGGGGGHHHHHHHHHHHGGGGGHGGGGGGGGGGGGGGHHHHHFGHHHHHHHHHHHHHHGHGGGHHHHGFGGFDGHGGGGGGGGGGGGGGGGGGGAAFGFFFFFFFFFFFFFFFFFEFFFFFFFFFFBFFBFFFFFFBFFFFFFFFFFFFFFF9ABCFFCFFDFFFFABA:0BBFADFFF
@M03558:539:GW210131Amp:1:2105:19931:13768 2:N:0:TCGACGTC+TTGCTTGC
CCCTTCGGTATAATGTCCCTTGGCCCAATTGTTGCCGGCGCCAGATTGACCGAACACAAAATTATCCGGCCGGAACAGCTGTCCAAACGGTCCCGCTCGGACCGAATCCATAGTGCCAGGTTCCAAATCGACCAGCACGGCACGTGGGACGTATTTTCCTCCGGTAGCCTCGTTGTAGTACACGTTGATCCGCTCCAGCTGCAAATCGCTGTCTCCGCAATACGCCCCGGTGGCATCGATTCCGTGCTCG
+
?1AAAFAAAAAFGGG3GGGGGCGHHHGHCEHHCFFHGCEGGGGCHBGGDBGGGGGGHHGGHHHGHHHGCGGGGGGGHHHHHHHGHHFHEGGGGHGGGGGGGGGGGGGGHH?GGFGHHHHH>FGHHHHHHGHGGCGAHH@CGCGGHHGGEAACEGGFGGGGGGB@@@FGGFFFFFFFFF9BFFBAA-AFBFFFFB@FB/FFBFFFFFFFEFFFFFFFFF??FFFEF@@@@-;9A-BFFAFEFFFFFEBA/A
@M03558:539:GW210131Amp:1:2105:15390:13802 2:N:0:TCGACGTC+TTGCTTGC
CCCTTCGGGATAATGTCCCTTGGCCCAATTGTTGCCGGCGCCAGATTGACCGAACACAAAATTATCCGGCCGGAACAGCTGTCCAAACGGTCCCGCTCGGACCGAATCCATAGTGCCAGGTTCCAAATCGACCAGCACGGCACGTGGGACGTATTTTCCTCCGGTAGCCTCGTTGTAGTACACGTTGATCCGCTCCAGCTGCAAATCGCTGTCTCCGCAATACGCCCCGGGGGCATCGATTCCGTGCCCG
+
1>>1>BA111>11FEGF31AF010BFFHH1BA2AGDEE//A//E0FG1111AEE?E0?/00GF1@FF/@E/E?>EE00FGHFH1EF1G?EEC?GCGGGG?CC?C@CFAFG1F1>>FHHEAGFGFBDDHGC.ACCHC:GCCG?CC.9C@.9@.9FB0BFFB0/9@A-AB/FF-AA-EFB/;BFFBFFAE/9BF?A@B///9:BFFFFFF--99//BFFF;?B/B9;@@999----9BB-/;FFFFF---9-
@M03558:539:GW210131Amp:1:2105:11863:13808 2:N:0:TCGACGTC+TTGCTTGC
CCCTTCGGTATAATGTCCCTTGGCCCAATTGTTGCCGGCGCCAGATTGACCGAACACAAAATTATCCGGCCGGAACAGCTGTCCAGACGGTCCCGCTCGGACCGAATCCACAGTGCCAGGTTCCAAATCGACCAGCACGGCACGTGGGACGTATTTTCCTCCGGTAGCCTCGTTGTAGTACACGTTGATCCGCTCCAGCTGCAAATCGCTGTCTCCGCAATGCGCCCCGGTGGCATCGATTCCGTGCTCG
+
BCCCCFCCAABFGGGGGGGGGGGHHHGGHHHHHHHHGGGGGGGGFHHGHHHGGGGGHHGHFHHHHHHGGGGGGGGGHHHHHHHHHHHGGGGGGHGGGGGGGGGGGGGGHHHHHHHHHHHHFHHHHHHHHGHGGGHHHHGGGGGGHGGGEFGEGGGGGGGGGGGGGGGFFFFFFFFFFFFFFFFFFFFFFFFFFBDFEFFFFFFBFFFFFFFFFFFFFFFFFBF9DFFFDABDFFFFFDFEF9FFFEB9BD
@M03558:539:GW210131Amp:1:2105:21930:13862 2:N:0:TCGACGTC+TTGCTTGC
CCCTTCGGTATAATGTCCCTTGGCCCAATTGTTGCCGGCGCCAGATTGACCGAACACAAAATTATCCGGCCGGAACAGCTGTCCAAACGGTCCCGCTCGGACCGAATCCATAGTGCCAGGTTCCAAATCGACCAGCACGGCACGTGGGACGTATTCTCCTCCGGTAACCTCGTTGTAGTACACGTTGATCCGCTCCAGCTGCAAATCGCTGTCTCCGCAATACGCCCCGGTGGCGTCGGTTCCGTGCTCG
+
ABBBBFBBBBBFGGGGGGGGGGHHHHGHHHHHHCGHGFGGGGEGFHHFFHHGGGGGHHAH1GHGHHHG?EGGGGGGHHHHHHHHGHGHGGGGGHGGGGGGGGGGGGGGHHHHHDGHHHHHHHHHHHFHHGHGGCHHHHGGGGGGHHGGEFGDGGFFFGGGGGGGFGEFFFFFFF.9BBFFFFFAAF.EFFFFFDBFFBFFBB/B/BBDEFDFFFFFDF-@DFF?DFFCBAD9DF-DD--9AEFFF.9A/A
@M03558:539:GW210131Amp:1:2105:23431:13878 2:N:0:TCGACGTC+TTGCTTGC
CCCTTCGGTATAATGTCCCTTGGCCCAATTGTTGCCGGCGCCAGATTGACCGAACACAAAATTATCCGGCCGGAACAGCTGTCCAAACGGTCCCGCTCGGACCGAATCCATAGTGCCAGGTTCCAAATCGACCAGCACGGCACGTGGGACGTATTTTCCTCCGGTAGCCTCGTTGTAGTACACGTTGATCCGCTCCAGCTGCAAATCGCTGTCTCCGCAATACGCCCCGGTGGCATCGATTCCGTGCTCG
+
BCCCCFCBBBCFGGGGGGGGGGHHHHGHHHHHHGHHGGGGGGGEHHHHHHHGGGGGHHGGHHHHHHHGGGGGGFCGHHHHHHHHHGHHGGGGGHGGCGGGGGGGGGGGHHGHHHHHHHHHGHHHHHHHHGFGGGHHHHGGGCGDGHGGEFFFGGGGGGGGGGGGGAGGGFFFFFEAFFFFFFBDFF?EFFFFE.BFFFFFBFBB/FFFFFFDBFFFFFFFF/BEFFFFB;DFBFFFF?FFBFFBBFFFF.
@M03558:539:GW210131Amp:1:2105:28132:13878 2:N:0:TCGACGTC+TTGCTTGC
CCCTTCGGTATAATGTCCCTTGGCCCAATTGTTGCCGGCGCCAGATTGACCGAACACAAAATTATCCGGCCGGAACAGCTGTCCAAACGGTCCCGCTCGGACCGAATCCATAGTGCCAGGTTCCAAATCGACTAGCACGGCACGTGGGACGTATTTTCCTCCGGTAGCCTCGTTGTAGTACACGTTGATCCGCTCCAGCTGCAAATCGCTGTCTCCGCAATACGCCCCTGTGGCATCGATTCCGTGCTCG
+
A1>1>B11>1>3BGGF3ADFE1B0BGEGGFHHDGFG0EE/EE//01FGGEBEEGEGH/CGHHFB221?/>/>@E/EGGHFHHHFE1B?<EEG?<C/BCC??@CGCCEGHHHHF>1GGHFHHHGHBGBDDCFGGGFGHHGCC?C.:CA@..A.9CFFBFF90CC-;;9/BFGBAA-://:BBF9AF-E-BFFFE-@B9BFFBF/BBFF-AAB-B9FFBF@@BFF-A--@--;/-;;9B-/;BBFFBA--/-
@M03558:539:GW210131Amp:1:2105:23754:13890 2:N:0:TCGACGTC+TTGCTTGC
CCCTTCGGTATAATGTCCCTTGGCCCAATTGTTGCCGGCGCCAGATTGGCCGAACACAAAATTATCCGGCCGGAACAGCTGTCCAAACGGTCCCGCTCGGACCGAATCCATAGTGCCAGGTTCCAAATCGACCAGCACGGCACGTGGGACGTATTTTCCTCCGGTAGCCTCGTTGTAGTACACGTTGATCCGCTCCAGCTGCAAATCGCTGTCTCCGCAATACGCCCCGGTGGCATCGATTCCGTGCTCG
+
BCCCCFCBBBCFGGGGGGGGGGHFHHGHHHHHHHHGGGGGFGGGHHHHFHHGGGGGHHGAHHHHHHHGCFGGGGCFHHHHHHHHHHHGGGGGGHGGCGGGGGCFGGGGHHHHHHHHHHHHGHHHHGHHHGGGGFHHHHGGGCFGHHGAAA?.EFGGGGGGGGFG@CGGGGFFEFFFBFFFFFFDFFFFFFFFEDCD/FBFFFFFFFFFF?.ABFFFFFFCDBFFFFFA-@@ADFFFFDF?FFFFFFD./9
@M03558:539:GW210131Amp:1:2105:8414:13891 2:N:0:TCGACGTC+TTGCTTGC
CCCTTCGGTATAATGTCCCTTGGCCCAATTGTTGCCGGCGCCAGATTGACCGAACACAAAATTATCCGGCCGGAACAGCTGTCCAAACGGTCCCGCTCGGACCGAATCCATAGTGCCAGGTTCCAAATCGACCAGCACGGCACGTGGGACGTATTTTCCTCCGGTAGCCTCGTTGTAGTACACGTTGATCCGCTCCAGCTGCAAATCGCTGTCTCCGCAATACGCCCCGGTGGCATCGATTCCGTGCTCG
+
CCCCCFCCCCCFGGGGGGGGGGHHHHGHHGHGHHHHGGGGGGGGHHHHHHHGGGGGHH1FFHHEHHHGGGGGGGGGFHHGGHHHHHDGGEFGGHGGCGGCGGGGGGGGHHHHHGGEHHFH<FFHFDGHGDHGGFHHBHGGGGGGGHGGGFDEEGGGGGGGGGGGGGGGGFFFFFEFFFFFFFFDFFEEFFFFFFFFFFFFFF/BFFFFFFDFFFFFF?-@D/BEFFFF@DDAFFFFF.9;FFFFFEDFF.
@M03558:539:GW210131Amp:1:2105:14588:13907 2:N:0:TCGACGTC+TTGCTTGC
CCCTTCGGTATAATGTCCCTTGGCCCAATTGTTGCCGGCGCCAGATTGACCGAACACAAAATTATCCGGCCGGAACAGCTGTCCAAACGGTCCCGCTCGGACCGAATCCATAGTGCCAGGTTCCAAATCGACCAGCACGGCACGTGGGACGTATTTTCCTCCGGTAGCCTCGTTGTAGTACACGTTGATCCGCTCCAGCTGCAAATCGCTGTCTCCGCAATACGCCCCGGTGGCATCGATTCCGTGCTCG
+
AABBBF>AAAAFGFGEGFFGGB44GGFHHHHHHFHFECECC0AA1GHFHHHCEGGGFCGAFGFBGGFEEGGGGCEFEFFBGGHHEGGHGEGGGHGFGGGGGC@@DGGGGG1GG>GGGHHHGBFHHFHFHFHGGGHEHHGGCDGGHEE?EFGCEGFBBFFFFFGAFAAGFBFAAEFFFFFFFFF.A..EF//9EDCFBFFFFFFBBFBDEFAAFBBFFFFFAF9.;-;9ADDCD?FBFF/;/99B;;.9BA
@M03558:539:GW210131Amp:1:2105:11489:13950 2:N:0:TCGACGTC+TTGCTTGC
CCCTTCGGTATAATGTCCCTTGGCCCAATTGTTGCCGGCGCCAGATTGACCGAACACAAAATTATCCGGCCGGAACAGCTGTCCAAACGGTCCCGCTCGGACCGAATCCATAGTGCCAGGTTCCAAATCGACCAGCACGGCACGTGGGACGTATTTTCCTCCGGTAGCCTCGTTGTAGTACACGTTGATCCGCTCCAGCTGCAAATCGCTGTCTCCGCAATACGCCCCGGTGGCATCGATTCCGTGCTCG
+
BBBBBFBBABBFGGGGGGGGGGHHHHGCHHHHHGHHGGGGGGG?GFHHHHHGGFGGGEFFFHHGHHHDEFGGGCE@?GHCFHHHFBDGGGGGGHCG?DCFGFGGGGADHHGHFGDBHGHFFGHHHHFHHDCDF-CGBCCGGG?.GHFGEFCEGGFG0FGGFFFGB?FGGFFFFFBAFFBFB/BAFFFEFFFFEDFF/BFFFF/B9BBDFFBDFFFFDFFCDFFEFFFF--;BAFFFFDBEF/FFFA.?/.
@M03558:539:GW210131Amp:1:2105:20037:13967 2:N:0:TCGACGTC+TTGCTTGC
CCCTTCGGTATAATGTCCCTTGGCCCAATTGTTGCCGGCGCCAGATTGACCGAACACAAAATTATCCGGCCGGAACAGCTGTCCAAACGGTCCCGCTCGGACCGAATCCATAGTGCCAGGTTCCAAATCGACCAGCACGGCACGTGGGACGTATTTTCCTCCGGTAGCCTCGTTGTAGTACACGTTGATCCGCTCCAGCTGCAAATCGCTGTCTCCGCAATACGCCCCGGTGGCATCGATTCCGTGCTCG
+
BCCCCFCBCCCFGGGGGGGGGGHHHHGGHHHHHHHHGCGGGGGGGHHHHHHGGGGGHHGGHHHHHHHGCEFGGFGGHHHHHHHHHGFHGGGGGHGGGGGGGGGGGGGGHHDGHBGHHHHH>GHHHHGHHGEGFCHHHHGGGCGGHHGGACCDAFGGGFGGGGFGCGGGGFFFFA9AFFBFFFBDFFEEFFFFFFFFFBFFFFBF9FFFFFBFFFFFFFFDDFFEFFFD@-@D..BFF./:FBFFFED?BD
@M03558:539:GW210131Amp:1:2105:15462:14031 2:N:0:TCGACGTC+TTGCTTGC
CCCTTCGGTATAATGTCCCTTGGCCCAATTGTTGCCGGCGCCAGATTGACCGAACACAAAATTATCCGGCCGGAACAGCTGTCCAAACGGTCCCGCTCGGACCGAATCCATAGTGCCAGGTTCCAAATCGACCAGCACGGCACGTGGGACGTATTTTCCTCCGGTAGCCTCGTTGTAGTACACGTTGATCCGCTCCAGCTGCAAATCGCTGTCTCCGCAATACGCCCCGGTGGCATCGATTCCGTGCTCG
+
BBBBBFBBAAAFFGGGGGGGGGCHHHGAGGHHHFGHGFGGGGFGHHHHGHHGCEGGHHGGGGHHHHHG?EEGGGGGHHHHHHHHHHEFGGGGGHGGCGGGGGGGGGGFHHGHH>FGHHHHGHHHHHHHHGHGCFHHHHGGGGGGCCFG?FC.AFGGGGGGGGGGG-EFFFFFFFBAFFFFFFFDFFFFFFFFFFFFB:FF/FFBFFFFFEDDFFFFFFDFD/BEFFFFFFFFDFFFFABEFBFFFEFFFF
@M03558:539:GW210131Amp:1:2105:25299:14045 2:N:0:TCGACGTC+TTGCTTGC
CCCTTCGGTATAATGTCCCTTGGCCCAATTATTGCCGGCGCCAGATTGACCGAACACAAAATTATCCGGCCGGAACAGCTGTCCAAACGGTCCCGCTCGGACCGAATCCATAGTGCCAGGTTCCAAATCGACCAGCACGGCACGTGGGACGTATTTTCCTCCGGTAGCCTCGTTGTAGTACACGTTGATCCGCTCCAGCTGCAAATCGCTGTCTCCGCAATACGCCCCGGTGGCATCGATTCCGTGCTCG
+
BBBBBFBAABBFGGG6GGGGFGHHHGGHHHHHHHGHGGGGGGFFHFFFHHHGGGGFHHGGHHFHHHHC@F/EE@EEFGFHHHHHG3E/AEFDGHGGGGGFGGGGGGGDGHBDFFGHHHHHCDDGHHHHHFFFDFFHGHGGGCGGFHFGEFDAEFGGFBFGGFDFA-AGFFB9..;ABFBFB/;;9...;FF?E.BFB/BFFFFF/BBAF..AFFFFFF=-DBBABDFFBA-BAFFFB.9AB///BED.BF
@M03558:539:GW210131Amp:1:2105:17961:14051 2:N:0:TCGACGTC+TTGCTTGC
CCCTTCGGTATAATGTCCCTTGGCCCAATTGTTGCCGGCGCCAGATTGACCGAACACAAAATTATCCGGCCGGAACAGCTGTCCAAACGGTCCCGCTCGGACCGAATCCATAGTGCCAGGTTCCAAATCGACCAGCACGGCACGTGGGACGTATTTTCCTCCGGTAGCCTCGTTGTAGTACACGTTGATCCGCTCCAGCTGCAAATCGCTGTCTCCGCAATACGCCCCGGTGGCATCGATTCCGTGCTCG
+
ABBAACAAAAAFGGFFFFGGGC4GGGA4AA4FDGBF?C?EEEFGFBGGGHGGAE@@CGGAGGHHHGHF/EGGG/EEFB0GFFFHF3FHDEE?ECC/@B/CDCGGCGGGHHFG1GHHHGFHFGGHEFFFFDGGGCHGHHGGCGDD:GGBGG@G.FGGGGGG0BEGBGDGFFFBFF.E9BBBFBFFFFFFFFFFEFBFFFFF/FFB/BFAEFFFFFFFFFB;DFF?FB<@@;@?.9BFF./;FBF/B?A.FD
@M03558:539:GW210131Amp:1:2105:25145:14085 2:N:0:TCGACGTC+TTGCTTGC
CCCTTCGGTATAATGTCCCTTGGCCCAATTGTTGCCGGCGCCAGATTGACCGAACACAAAATTATCCGGCCGGAACAGCTGTCCAAACGGTCCCGCTCGGACCGAATCCATAGTGCCAGGTTCCAAATCGACCAGCACGGCACGTGGGACGTATTTTCCTCCGGTAGCCTCGTTGTAGTACACGTTGATCCGCTCCAGCTGCAAATCGCTGTCTCCGCAATACGCCCCGGTGGCATCGATTCCGTGCTCG
+
BAABBFAAABAFGFGGGGGFFGFHHHFDGGHHHCHHGGGGGGEFHFHFGHHGGGGGHHGGHHHGGHH1>E?EG?@EHHHHGGHHHHHFGGGGGHGGCGFGGGGGGGGGHHGHHHHHHHHHGGHHHHHHGGGGGGHHHHCGGGGGAGEG9F?CEGGGGGFFFGGG?BFGGFFFFFFFFFFFFFFFFFFFFFFFFFFFFEFFFFFFFFFFFFFFFFFFFDFFFFFFFFACAFBADFFFF?FEFBFFFFBFFD
@M03558:539:GW210131Amp:1:2105:6526:14086 2:N:0:TCGACGTC+TTGCTTGC
CCTTCGGTATAATGTCCCTTGGCCCAATTGTTGCCGGCGCCAGATTGACCGAACACAAAATTATCCGGCCGGAACAGCTGTCCAAACGGTCCCGCTCGGACCGAATCCATAGTGCCAGGTTCCAAATCGACCAGCACGGCACGTGGGACGTATTTTCCTCCGGTAGCCTCGTTGTAGTACACGTTGATCCGCTCCAGCTGCAAATCGCTGTCTCCGCAATACGCCCCGGTGGCATCGATTCCGTGCTCGT
+
BCCCBBCBBCFFGGGGGGGGGGHHHGHHHHFHGHGEEGGGGGCAHHHHHHGGGGGHHGHHHHGHHHGGGGGGGGGHHHHHHEHHFHHGGGGGHFFFGGGGGGGGGGGHGHHHDFGHHGHHHHHGHHHHGHGGGHHHHGGGCGGHGGGFGFFAFGGGFFF9FGGGGFFGGFFEFFFFFFFFFFFFFFEFFFFFFFFFFFFFFFBFFBDEFFFFBFFDDFFFFFFFC=DFFFFFFFFFFFFFFFBFADEFDF
@M03558:539:GW210131Amp:1:2105:21878:14106 2:N:0:TCGACGTC+TTGCTTGC
CCCTTCGGTATAATGTCCCTTGGCCCAATTGTTGCCGGCGCCAGATTGACCGAACACAAAATTATCCGGCCGGAACAGCTGTCCAAACGGTCCCGCTCGGACCGAATCCATAGTGCCAGGTTCCAAATCGACCAGCACGGCGCGTGGGACGTATTTTCCTCCGGTAGCCTCGTTGTAGTACACGTTGATCCGCTCCAGCTGCAAATCGCTGTCTCCGCAATACGCCCCGGTGGCATCGATTCCGTGCTCG
+
ABCBBFCBBCCFGGGGGGGGGGHHHHGHHHHHHFFHGGGGGGGGHHHHHHHGGGGGHHGGHHHHHHHGGGGGGGGGHHHHHHHHHHHHGGGGGHGGGGGGGGGGGGGGHHHHHFHHHHHHHHHHGHHHHGGGGGHHGHGGGGGGGGGGEFGGFGGGGGGGFFFFFFFFFFFFEEFFFFFFFEFDAFFEFFFFFFFFFFFF/BBF/BBDEFFFFFFFFF-=DFFFFCFFB;BD.FFFFABAFFBBF..AF.
@M03558:539:GW210131Amp:1:2105:25064:14154 2:N:0:TCGACGTC+TTGCTTGC
CCCTTCGGTATAATGTCCCTTGGCCCAATTGTTGCCGGCGCCAGATTGACCGAACACAAAATTATCCGGCCGGAACAGCTGTCCAAACGGTCCCGCTCGGACCGAATCCATAGTGCCAGGTTCCAAATCGACCAGCACGGCACGTGGGACGTATTTTCCTCCGGTAGCCTCGTTGTAGTACACGTTGATCCGCTCCAGCTGCAAACCGCTGTCTCCGCAATACGCCCCGGTGGCATCGATTCCGTGCTCG
+
ABBBBFBAABBFGGGGGGGGGGHHHHGHHGHHHHHHGGGGGGGGFGHDGGHGCGGGHHGHHHHHHHHGGGGGGGGGHHHHHHHHHFHHGGGGGGGGGGGGGGGGGGGGHHHHFGHHHHHHHHHHHHHHHCHGGFHHHHGGGGGGHHGGAFGGGGGGGGGGGGGGGGGGGFFFFEFEFFBFFFFDFFEEFFFFFFFFFBFFFFFFFFFFFFAFFFFFFFFAFEFEFFFFA;;>DFFFFAFFFFFFFEF.BA
@M03558:539:GW210131Amp:1:2105:11678:14190 2:N:0:TCGACGTC+TTGCTTGC
CCCTTCGGTATAATGTCCCTTGGCCCAATTGTTGCCGGCGCCAGATTGACCGAACACAAAATTATCCGGCCGGAACAGCTGTCCAAACGGTCCCGCTCGGACCGAATCCATAGTGCCGGGTTCCAAATCGACCAGCACGGCACGTGGGACGTATTTTCCTCCGGTAGCCTCGTTGTAGTACACGTTGATCCGCTCCAGCTGCAAATCGCTGTCTCCGCAATACGCCCCGGTGGCATCGATTCCGTGCTCG
+
CCDCDFCCCCDFGGGGGGGGGGHHHHGHHHHHHHHHGGGGGGGGHHHHHHHGGGGGHHGHFHHHHHHGGGGGGGGGHHHHHHHHHHHHGGGGGHGGGGGGGGGGGGGGHHHHHHHHHGGGEGHHHHHHHGHGGGHHGHGGGGGGGGGGEFGEGGGGGGGGGGGGAFFFFFFFFFFFFFFFFFFFFFFFFFFFFFFFFFFFFFFFFFFFFFFAFFFFFFA;DFFFFFFFBFDFDFFFFFFFFFFFFEFEFF
@M03558:539:GW210131Amp:1:2105:24776:14260 2:N:0:TCGACGTC+TTGCTTGC
CCCTTCGGTATAATGTCCCTTGGCCCAATTGTTGCCGGCGCCAGATTGACCGAACACAAAATTATCCGGCCGGAACAGCTGTCCAAACGGTCCCGCTCGGACCGAATCCATAGTGCCAGGTTCCAAATCGACCAGCACGGCACGTGGGACGTATTTTCCTCCGGTAGCCTCGTTGTAGTACACGTTGATCCGCTCCAGCTGCAAATCGCTGTCTCCGCAATACGCCCCGGTGGCATCGATTCCGTGCTCG
+
AAAABF@>>>AFGFDBFGGGFFB4FCAGGGHHGGHHGCEGGGGGHFHDFHHE?EGGHHAGHHHFFHHD>E@E??/EEGHHGHGHFD3FAE?/<?BD<@CCGC/<CGFGCDDD1=GHFFC<<FFH1=<DHDCDGCHHHFGC?CC?:CEGAFB.EFFGFGGGGGGGGGGFFFFFFFEFFFFFFFBDAFAAFFFFFBBDFFFF/F/9BBFDEFDDFFFFFFBBFFFADBBB;;;@..BFFAB.FF9FFFFFFD
@M03558:539:GW210131Amp:1:2105:22315:14272 2:N:0:TCGACGTC+TTGCTTGC
CCCTTCGGTATAATGTCCCTTGGCCCAATTGTTGCCGGCGCCAGATTGACCGAACACAAAATTATCCGGCCGGAACAGCTGTCCAAACGGTCCCGCTCGGACCGAATCCATAGTGCCAGGTTCCAAATCGACCAGCACGGCACGTGGGACGTATTTTCCTCCGGTAGCCTCGTTGTAGTACACGTTGATCCGCTCCAGCTGCAAATCGCTGTCTCCGCAATACGCCCCGGTGGCATCGATTCCGTGCTCG
+
AABBBFBBBBBFGGGGGGGGGGHHHHGHHHHHHHHHGGGGGGG?AGHFHHHGGGGGHHGHFHHHHHHFEGGGGGGGGHHGHHHHHHGHGGGGGHGG?DGGGGGGGGEGHHHHGGGHHHHHHHHHHHHGHGAGGCHGGHDGGCFFHCEDEFACEGGGGGGFGFGFBFGGFFFFFFFAFFFFFFFD:?AEFFFEF?FFFFFFFFB/9BFDFFF?FFBFFFF-DFFEFDA@9>-99AFBF.BEF/BFFAD.;.
@M03558:539:GW210131Amp:1:2105:6690:14316 2:N:0:TCGACGTC+TTGCTTGC
CCCTTCGGTATAATGTCCCTTGGCCCAATTGTTGCCGGCGCCAGATTGACCGAACACAAAATTATCCGGCCGGAACAGCTGTCCAAACGGTCCCGCTCGGACCGAATCCATAGTGCCAGGTTCCAAATCGACCAGCACGGCACGTGGGACGTATTTTCCTCCGGTAGCCTCGTTGTAGTACACGTTGATCCGCTCCAGCTGCAAATCGCTGTCTCCGCAATACGCCCCGGTGGCATCGATTCCGTGCTCG
+
AABCCFCCCCCFGGGGGGGGGGGHHHGFHHHHHGHHGGGGGGGGGHHHGHHGGGGGHHEGHHHHHHHG@FGGGGGGHHHHHHHHHFHHGGGGGHGGCGGGGGGGGGGGHHHGFGHHHHHH1GHHHHHHHACFGGHHHHGGGCCDCHGGGFGEEGGGGGGGGGGGACGGGFFFFFFFFFFFFFFFFFEEFFFFFDFFFFFFFF/9BFFDFF?FFFFFFFAFFFFEFFAFFFDCBFFFFFFEB/FFFADFFF
@M03558:539:GW210131Amp:1:2105:16525:14343 2:N:0:TCGACGTC+TTGCTTGC
CCCTTCGGTATAATGTCCCTTGGCCCAATTGTTGCCGGCGCCAGATTGACCGAACACAAAATTATCCGGCCGGAACAGCTGTCCAAACGGTCCCGCTCGGACCGAATCCATAGTGCCAGGTTCCAAATCGACCAGCACGGCACGTGGGACGTATTTTCCTCCGGTAGCCTCGTTGTAGTACACGTTGATCCGCTCCAGCTGCAAATCGCTGTCTCCGCAATACGCCCCGGTGGCATCGATTCCGTGCTCG
+
ABCCCFCCAABFGGGGGGGGGGHHHHGHHHHHHFHHGGGGGGEGEHHHHHHGGGGGHHEFFHHHHHHGEEGGGGGGHHHHHHHHGFGGGGGGGHGGGGGGGGGGGGGGHHHHHGHHHHHHGHHHGHHHHGHGGGHHBHGGGGGGHHGG.CFG.FGGGGGGGGGGGA?BFFFFFFFFFFFFFFBAFFFFFFFFFDFFEFFFFFBFFFF?EF.DFFFFBFDFF/;:AFFF=>@D?FFEFA9AFFFFFEFFFF
@M03558:539:GW210131Amp:1:2105:2397:14391 2:N:0:TCGACGTC+TTGCTTGC
CCCTTCGGTATAATGTCCCTTGGCCCAATTGTTGCCGGCGCCAGATTGACCGAACACAAAATTATCCGGCCGGAACAGCTGTCCAAACGGTCCCGCTCGGACCGAATCCATAGTGCCAGGTTCCAAATCGACCAGCACGGCACGTGGGACGTATTTTCCTCCGGTAGCCTCGTTGTAGTACACGTTGATCCGCTCCAGCTGCAAATCGCTGTCCCCGCAATACGCCCCGGTGGCATCGATTCCGTGCTCG
+
AAAABFBAABBFGGGGGGGGGGHHGHDHHHHHHHHHGGGGGGGGHHHHHGFEEEEFHFGHHHHGHHGFEE/EG@>EFFFHHHFHHFGHEDEFGGGGGGFFGGGGGGGGGHFFHFFFHEGHGDGHHHFHH.<@CGFGFHCCGGGDGHE@.C?AEGFGGGGGGED-B-.;FBBD9EFFFFFFFFFFFFF.BB/..DFF9/BBFFFBB9BDEA.9B/;AD;ADDFFAD-@;A=-9AFBBFFF?BF9FFEFFF?
@M03558:539:GW210131Amp:1:2105:17917:14393 2:N:0:TCGACGTC+TTGCTTGC
CCCTTCGGTATAATGTCCCTTGGCCCAATTGTTGCCGGCGCCAGATTGACCGAACACAAAATTATCCGGCCGGAACAGCTGTCCAAACGGTCCCGCTCGGACCGAATCCATAGTGCCAGGTTCCAAATCGACCAGCACGGCACGTGGGACGTATTTTCCTCCGGTAGCCTCGTTGTAGTACACGTTGATCCGCTCCAGCTGCAAATCGCTGTCTCCGCAATACGCCCCGGTGGCATCGATTCCGTGCTCG
+
CCCBCFCBBBCFGGGGGGGGGGHHHHGHHHHHHHHHGGGGGGGGHGHHHHHGGGGGHHGHHHHHHHHGGGGGGGGGHHHHHHHHHGGHGGGGGHGGCGGGGGGGGGGGHHHHHFHHHHHHGGHHHHHHHGHGGGHHHHGGGCGGHHGG?FFGAFGGGGGGGGDGCCGGGFFFFFFFFFFFFFFFFFEFFFFFFDDFFFFFFFFFFFFDFFDDFFFFFFFFD0B.ACFF->FAFFFFFDBEFBFFFE?AFA
@M03558:539:GW210131Amp:1:2105:7560:14417 2:N:0:TCGACGTC+TTGCTTGC
CCCTTCGGTATAATGTCCCTTGGCCCAATTGTTGCCGGCGCCAGATTGACCGAACACAAAATTATCCGGCCGGAACAGCTGTCCAAACGGTCCCGCTCGGACCGAATCCATAGTGCCAGGTTCCAAATCGACCAGCACGGCACGTGGGACGTATTTTCCTCCGGTAGCCTCGTTGTAGTACACGTTGATCCGCTCCAGCTGCAAATCGCTGTCTCCGCAATACGCCCCGGTGGCATCGATTCCGTGCTCG
+
BCCCCFCBABCFGGGGFGGGGGGHHHGHHHFGHAHHGGGGGGGGGHHHHHHGGGGGHHGGHHHHHHHGGGGGGGGGHHHEHHHHHHHHGGEGGHGGFGGGGGGGGGGGHHHHH=DGHHHHGHHHHHHHHFHGGGHGHHGGGCGFGEEGGFGFFGGGGGGGGGGGGADGGFFFFFFFFFBFFFFFFFEFFFFFFDFFFFFFBF/F0FFFF??DFBFFFFCADFFFFFFFF;-;.FFFFAB.0BFFB.9:0.
@M03558:539:GW210131Amp:1:2105:20983:14459 2:N:0:TCGACGTC+TTGCTTGC
CCCTTCGGTATAATGTCCCTTGGCCCAATTGTTGCCGGCGCCAGATTGACCGAACACAAAATTATCCGGCCGGAACAGCTGTCCAAACGGTCCCGCTCGGACCGAATCCATAGTGCCAGGTTCCAAATCGACCAGCACGGCACGTGGGACGTATTTTCCTCCGGTAGCCTCGTTGTAGTACACGTTGATCCGCTCCAGCTGCAAATCGCTGTCTCCGCAATACGCCCCGGTGGCATCGATTCCGTGCTCG
+
BCCCCFCBBCCFGGGGGGGGGGHHHHGHHHHHHHHHGGGGGGGGEFHHHHHGGGGGHHGHHHHHHHGGEFGGGFGGGHHHHHHHHHHHGGGGGHGGGGGGGGGGGGGGHHHHHGHHHHHHGHHHHHHHHGHGGGHHHHGGGGGGHHGGGGGGGGGGGGGGGGGGGGGGGFFFFFFFFFFFFFFFFFFFFFFFFFFFFFFFFFFFBFFDFFFFFFFFFFFFFFFFFFFFFDCADFFFFAFFFFFFFFFFFB
@M03558:539:GW210131Amp:1:2105:23368:14527 2:N:0:TCGACGTC+TTGCTTGC
CCCTTCGGTATAATGTCCCTTGGCCCAATTGTTGCCGGCGCCAGATTGACCGAACACAAAATTATCCGGCCGGAACAGCTGTCCAAACGGTCCCGCTCGGACCGAATCCATAGTGCCAGGTTCCAAATCGACCAGCACGGCACGTGGGACGTATTTTCCTCCGGTAGCCTCGTTGTAGTACACGTTGATCCGCTCCAGCTGCAAATCGCTGTCTCCGCAATACGCCCCGGTGGCATCGATTCCGTGCTCG
+
BBBBBFBAABBFGGGGGGGGGGHHHHGGHHHHFHHHGGGCGGGGGHHBHHHGGGGFHHGGHHHHHHHGGFGGGGGGHHHGHHHGHHHHGGGGGHGGCDGGGGGGGGGGHHGHHFHHHHHGGGGHHHHHHGHGGCGHHHGGGGGGHFGD9C@.AFFFGGGGGGGGDGGGGFFFEEFFFFFFFFFDFFEEBFFFFDDFFFFF/BBFFFFFFFFDFFFF?DFFFFFFFFDD@CDF?.FFF?B?FFBFFEBEFF
@M03558:539:GW210131Amp:1:2105:8820:14548 2:N:0:TCGACGTC+TTGCTTGC
CCCTTCGGTATAAATGTCCCTTGGCCCAATTGTTGCCGGCGCCAGATTGACCGAACACAAAATTATCCGGCCGGAACAGCTGTCCAAACGGTCCCGCTCGGACCGAATCCATAGTGCCAGGTTCCAAATCGACCAGCACGGCACGTGGGACGTATTTTCCTCCGGTAGCCTCGTTGTAGTACACGTTGATCCGCTCCAGCTGCAAATCGCTGTCTCCGCAATACGCCCCGGTGGCATCGATTCCGTGCTC
+
BABCCFCBCCCFGGGGGGGGGGHHHHHGHHHHHHHHHGGGGGGGGHHHHHHHGGGGGHHGHHHHHHHHGECGGGGGGHHHHHHHHHGHHGGGGGHGGCDDGGGGGGGGGHGHHHHHHHFHHFHHHHHGHHGF@FGFHHHGGGGGGHHFGGGFFEGGGGGGGGGGGCAGFFFFFFFFEFFFFFFFFAAFEFFFFEFFFFFFFFFFFBFFFFFBFFEFFDAD@AFFEFFDFFFFCBFFBFDFFBF0:99DEF
@M03558:539:GW210131Amp:1:2105:14264:14561 2:N:0:TCGACGTC+TTGCTTGC
CCCTTCGGTATAATGTCCCTTGGCCCAATTGTTGCCGGCGCCAGATTGACCGAACACAAAATTATCCGGCCGGAACAGCTGTCCAAACGGTCCCGCTCGGACCGAATCCATAGTGCCAGGTTCCAAATCGACCAGCACGGCACGTGGGACGTATTTTCCTCCGGTAGCCTCGTTGTAGTACACGTTGATCCGCTCCAGCTGCAAATCGCTGTCTCCGCAATACGCCCCGGTGGCATCGATTCCGTGCTCG
+
BBBBBFBAABBFGGGGGGGGGGHHHHGHHHHHHHHHGFFEGGGGHHHHGGHGGGGGHHGGHHHHHHHGCGGGGGGGHHHGHHHHHHGGGGFGGHGGGGGFGFFGCFGGGHGHH1>GHHHHGHHHHHHHHCFGGGFHHHG?DFGEGEGG.FDDAFGGGGGBFFDGFAEBFFFFFFEFFFFFFFFFFF.AFFFFFFFF9FFFBF;F/FFDFFF.BFFFDF;DFBFEFCACB;=>DABFFFBEFFFFFA?EBA
@M03558:539:GW210131Amp:1:2105:7735:14596 2:N:0:TCGACGTC+TTGCTTGC
CCCTTCGGTATAATGTCCCTTGGCCCAATTGTTGCCGGCGCCAGATTGACCGAACACAAAATTATCCGGCCGGAACAGCTGTCCAAACGGTCCCGCTCGGACCGAATCCATAGTGCCAGGTTCCAGATCGACCAGCACGGCGCGTGGGACGTATTTTCCTCCGGTAGCCTCGTTGTAGTACACGTTGATCCGCTCCAGCTGCAAATCGCTGTCTCCGCAATACGCCCCGGTGGCATCGATTCCGTGCTCG
+
BBBBBFBBBBBFFGGGGGGGGGHHHHGHHHHHHHHHGEGEGCGCHHHHHHHGGGFGHHEGHHHHHHHGGGEEGFGGHHHHHHHHGGFHGGGGGHGGFGGGGGGGGGGGHHGGGHFFHGHHCGHHHHHFHHGCCGHHHHGGGGGGGGGGGGGCEFGGGFGFFFFFDFFFFFFFFFFFFFFFFFFFFFFFFFFFFDDFFFBFFFFFFFFFFEFFFFFFFFFFFFFEFFFFFFDF..BFFDBEFFBFFF.EB?
@M03558:539:GW210131Amp:1:2105:10560:14607 2:N:0:TCGACGTC+TTGCTTGC
CCCTTCGGTATAATGTCCCTTGGCCCAATTGTTGCCGGCGCCAGATTGACCGAACACAAAATTATCCGGCCGGAACAGCTGTCCAAACGGTCCCGCTCGGACCGAATCCATAGTGCCAGGTTCCAAATCGACCAGCACGGCACGTGGGACGTATTTTCCTCCGGTAGCCTCGTTGTAGTACACGTTGATCCGCTCCAGCTGCAAATCGCTGTCTCCGCAATACGCCCCGGTGGCATCGATTCCGTGCTCG
+
BCCCCFCDCCCFGGGGGGGGGGHHHHGHHHHHFHHHGGGGGGGGHGHHHHGGGGGGHHGHHHHHHHHGGGGGGGGGHHHHHHHHHHHHGGGGGHGGGGGGGGGGGGGGHHHHHFHHHHHHFGHHHHHHGGHGGGHHHHGGGGGGHHGGEGGEGGGGGGGGGGGGGGGGGFFFFFFFFFFFFFFF?FEFFFFFF?BFFFFFFFFFFFFFFFBFFFFFFFFFFFFEFFFFFADC.ABFFFFFFFFFFED?FF
@M03558:539:GW210131Amp:1:2105:8187:14624 2:N:0:TCGACGTC+TTGCTTGC
CCCTTCGGTATAATGTCCCTTGGCCCAATTGTTGCCGGCGCCAGATTGACCGAACACAAAATTATCCGGCCGGAACAGCTGTCCAAACGGTCCCGCTCGGACCGAATCCATAGTGCCAGGTTCCAAATCGACCAGCACGGCACGTGGGACGTATTTTCCTCCGGTAGCCTCGTTGTAGTACACGTTGATCCGCTCCAGCTGCAAATCGCTGTCTCCGCAATACGCCCCGGTGGCATCGATTCCGTGCTCG
+
AABABFB@ABBFDGGGDGFGGFGHFHGEGHHGGHHHEGGEGGGGFHHB3FGGGGGGGHGFHFHGHGHD?EGGGEFGBHHHHHHHGHEHGGGGGHGGGGGGGGGGGGGGHHHHHFGHHHHHFFGHDGHFGGHGGGHHHHGGGFGGHFGCGG?DEFGGGGGGGGGAGGGGFFFFFFFFFFFFFEFFFFE.BFFFFFFFFFBFBF/9BBFDEF.DFFFFFFA=D/FEFCFF-=->.FFFFA/ABBFFF.AFFF
@M03558:539:GW210131Amp:1:2105:16260:14663 2:N:0:TCGACGTC+TTGCTTGC
CCCTTCGGTATAATGTCCCTTGGCCCAATTGTTGCCGGCGCCAGATTGACCGAACACAAAATTATCCGGTCGGAACAGCTGTCCAAACGGTCCCGCTCGGACCGAATCCATAGTGCCAGGTTCCAAATCGACCAGCACGGCACGTGGGACGTATTTTCCTCCGGTAGCCTCGTTGTAGTACACGTTGATCCGCTCCAGCTGCAAATCGCTGTCTCCGCAATACGCCCCGGTGGCATCGATTCCGTGCTCG
+
CCCCCFCBBBCBGGGGGGGGGGHHHHGHHHHHHHHHGGGGGGGGHHHHHHHGGGGGHHGHFHHHHHHGGGGGGGGGHHHHHHHHHHGHGGGGGHGGCGGGGGGGGGGGHHGHHFHGHHHHGGHHHHHHHGGGGFHHFHG?D@DDHHGGEFGEEFFGGGGGGGGGCAFGGGGGFFFFFFFFFFFFFFFEFFFFFFCFFFFFFF/0BFF?FFFFFFFFFF-@A:FEFFCF-@D-AFBFFA/;FBBFFEFFFD
@M03558:539:GW210131Amp:1:2105:9299:14674 2:N:0:TCGACGTC+TTGCTTGC
CCCTTCGGTATAATGTCCCTTGGCCCAATTGTTGCCGGCGCCAGATTGACCGAACACAAAATTATCCGGCCGGAACAGCTGTCCAAACGGTCCCGCTCGGACCGAATCCATAGTGCCAGGTTCCAAATCGACCAGCACGGCACGTGGGACGTATTTTCCTCCGGTAGCCTCGTTGTAGTACACGTTGATCCGCTCCAGCTGCAAATCGCTGTCTCCGCAATACGCCCCGGTGGCATCGATTCCGTGCTCG
+
CCCBBFCCBCCBGGGGGGGGGGHHHHGHHHHGHFHHGGGGGGGGHHHHGHHGGGGGGHGHHHHFFHHGCEGGGGGGFGGHHHHHHEFGFGFGGHGG?FGCGGGGGGFGHHGHGHHHHFHHHGHHHHFHHGHGGGHHGGGGGGGGGHG?EFACGGGGGGGGGFGGBCDGGFFFFFFFBFFFFFFDFFEEFFFFFFDFB0BFFF/FFFFFFEADFFFF.DAFDFFFFFFC9>BFDFFFFA/ABFBFF.;AB.
@M03558:539:GW210131Amp:1:2105:22912:14677 2:N:0:TCGACGTC+TTGCTTGC
CCCTTCGGTATAATGTCCCTTGGCCCAATTGTTGCCGGCGCCAGATTGACCGAACACAAAATTATCCGGCCGGAACAGCTGTCCAAACGGTCCCGCTCGGACCGAATCCATAGTGCCAGGTTCCAAATCGACCAGCACGGCACGTGGGACGTATTTTCCTCCGGTAGCCTCGTTGTAGTACACGTTGATCCGCTCCAGCTGCAAATCGCTGTCTCCGCAATACGCCCCGGTGGCATCGATTCCGTGCTCG
+
AAAABFCCBBCFGGGGGGGGGGHHHHGHHHHHGHHHGGGGGGGGHHHGHHHGGGGGHHGHHHHHHHHGGGGGGCGGHHHHHHHHHGHHGGGGGHGGGGGGGGGGGGGGHHHHHFGHHHHHGHHHHGHGHGHGGGHHHHGGGGGGGEEFCFG9EGGGGGGGGGGGGGDGGFFFFFF?FFFFFFFF.AE.BFFFF?FFFBFFFFFFBFFFFFFFFFFFFFA=DFFFFDCBDFDADFFFFFFEFFBFFED.BD
@M03558:539:GW210131Amp:1:2105:23530:14683 2:N:0:TCGACGTC+TTGCTTGC
CCCTTCGGTATAATGTCCCTTGGCCCAATTGTTGCCGGCGCCAGATTGACCGAACACAAAATTATCCGGCCGGAACAGCTGTCCAAACGGTCCCGCTCGGACCGAATCCATAGTGCCAGGTTCCAAATCGACCAGCACGGCACGTGGGACGTATTTTCCTCCGGTAGCCTCGTTGTAGTACACGTTGATCCGCTCCAGCTGCAAATCGCTGTCTCCGCAATACGCCCCGGTGGCATCGATTCCGTGCTCG
+
CCCCCFCCBCBFGGGGGGGGGGHHHHGHHHHHHHHHGGGGGGGGEEGGHHHGGGGGHHGGHHHHHHHGGGGGGGGGHGHHHHHHHHHHGGGGGHGGGGGGGGGGGGGGHHHHHGGHHHHHFGHHHHGHHGHGGGHHHHGGGGGGHHGGGGGFGGGFGGFGGGGGACGGGFFFFFFFFFFFFFFFFFFFFFFFFFCDBFFFFFFFFFFFFFFFFFFFDFFFFFF?DFFF=;-BDFFEF9FFFFFFFEFEFF
@M03558:539:GW210131Amp:1:2105:22977:14684 2:N:0:TCGACGTC+TTGCTTGC
CCCTTCGGTATAATGTCCCTTGGCCCAATTGTTGCCGGCGCCAGATTGACCGAACACAAAATTATCCGGCCGGAACAGCTGTCCAAACGGTCCCGCTCGGACCGAATCCATAGTGCCAGGTTCCAAATCGACCAGCACGGCACGTGGGACGTATTTTCCTCCGGTAGCCTCGTTGTAGTACACGTTGATCCGCTCCAGCTGCAAATCGCTGCCTCCGCAATACGCCCCGGTGGCATCGATTCCGTGCTCG
+
A?AAAC1AA1A@EF3BEGGGGB1GGGGFF1GDFFBBFC?EEGGEE1F11GGE?CEEGHCGGHH1BBFG/E/EE?EEEGC>F>BGGGHGEG<E?CGG/<BCCCCGGGEEFH<GGGFHGGHHHGHHHH1<GGHGGGHHHHGCGCC?GHGGCFA9:FGFFFGGGFG?-AAB;BBBEEFEBFFFFFF?9FEEFFFFEB?FFFFFBFFF/9BBEFBAFFFEFF?@FBBE?-@@??-@B-9FFA:EF/9FFEA-;;
@M03558:539:GW210131Amp:1:2105:26975:14685 2:N:0:TCGACGTC+TTGCTTGC
CCCTTCGGTATAATGTCCCTTGGCCCAATTGTTGCCGGCGCCAGATTGACCGAACACAAAATTATCCGGCCGGAACAGCTGTCCAAACGGTCCCGCTCGGACCGAATCCATAGTGCCAGGTTCCAAATCGACCAGCACGGCACGTGGGACGTATTTTCCTCCGGTAGCCTCGTTGTAGTACACGTTGATCCGCTCCAGCTGCAAATCGCTGTCTCCGCAATACGCCCCGGTGGCACCGATTCCGTGCTCG
+
CCCCCFBBBBCFGGGGFGGGGGHHHHGGHHHHHHHHGGGGGGGGHFHFHHHGGGGGHHGHHHHHHHHGGGGGGGGGHHHHHHHHHHHHGGGGGHGGGGGGGGGGGGGGHHHHHGHHHHHHFGHHHHHGHGHGGGHHHHGGGGGGCGGGGGGEGGGGGGGGGGGGDGGGGFFFFFFFFFFFFFFFFFFFFFFFF?BFBFEFFFFFFFFFFFFFFBFFFFF-DFFFFFFFFC--9AFFE=;@FFFFFFFFEF
@M03558:539:GW210131Amp:1:2105:27217:14687 2:N:0:TCGACGTC+TTGCTTGC
CCCTTCGGTATAATGTCCCTTGGCCCAATTGTTGCCGGCGCCAGATTGACCGAACACAAAATTATCCGGCCGGAACAGCTGTCCAAACGGTCCCGCTCGGACCGAATCCATAGTGCCAGGTTCCAAATCGACCAGCACGGCACGTGGGACGTATTTTCCTCCGGTAGCCTCGTTGTAGTACACGTTGATCCGCTCCAGCTGCAAATCGCTGTCTCCGCAATACGCCCCGGTGGCATCGATTCCGTGCTCG
+
BCCCCFCCBBCFGGGGGGGGGGHGHHGHHHHHHHHHGGGGGGGGGHHHHHHGGGGGHHGHHHHHHHHGGGGGGGGGHHHHHHHHGHHHGGGGGHGGGGGGGGGGGGGGHHHHHGHGHHHHHHHHHHHHHGHGGGGHGHGGGGGGGHGGEGGDGGGGGGGGGGGGGGGGGFFFFFFFFFFFFFFFFFF?FFFFFFFFFFFFFFFFFFFFFFFFFFFFFFCFFFFFFFA@@;@-DA/B9ABEFBFFFFFFFA
@M03558:539:GW210131Amp:1:2105:5744:14711 2:N:0:TCGACGTC+TTGCTTGC
CCCTTCGGTATAATGTCCCTTGGCCCAATTGTTGCCGGCGCCAGATTGACCGAACACAAGATTATCCGGCCGGAACAGCTGTCCAAACGGTCCCGCTCGGACCGAATCCATAGTGTCAGGTTCCAAATCGACCAGCACGGCACGTGGGACGTATTTTCCTCCGGTAGCCTCGTTGTAGTACACGTTGATCCGCTCCAGCTGCAAATCGCTGTCTCCGCAATACGCCCCGGTGGCATCGATTCCGTGCTCG
+
CCCCCFCCACCFGGGGGGGGGGHHHHGHGHHHHHHHGGGGGGGGGHHHHHHGGGGGHHGHHHHHHHHGGGGGGFGGHGHHHHHHHDHHGGGGGHGGGGGGGGGGGGGGHHHHHGHFHGGHHHHHGHHHHDHFGGFHHHGGGGGGHHGGFFGDEGGGGGGGGGBGC?GGGGFFFFFFFFFFFFFFFFFEFFFFFFFFFFFFFFFF:BFFFFFDFBFFFFDCFFFADFFFCFFFFFFFFBFEEFFFFFFFFF
@M03558:539:GW210131Amp:1:2105:10719:14728 2:N:0:TCGACGTC+TTGCTTGC
CCCTTCGGTATAATGTCCCTTGGCCCAATTGTTGCCGGCGCCAGATTGACCGAACACAAAATTATCCGGCCGGAACAGCTGTCCAAACGGTCCCGCTCGGACCGAATCCATAGTGCCAGGTTCCAAATCGACCAGCACGGCACGTGGGACGTATTTTCCTCCGGTAGCCTCGTTGTAGTACACGTTGATCCGCTCCAGCTGCAAATCGCTGTCTCCGCAATACGCCCCGGTGGCATCGATTCCGTGCTCG
+
ABCBCFCCABBFGGGGFGGGGGHHHHGHHHHHHGCHGFGGGGGEHGHHHHHGGGGGHHGHHHHHHHHGGGGGGGGGHHHGGHHHHHHHGGGGGHGFGGGGGGGGGGGGHHHHHFGHHHHH>FHHGHHGEGHGGGHHHHGGGCGE.CEGAADFGGGGGGGGGGGAFGDGGFFFFFFFFFFFFFFDFFFFFFFFFDFFBBFF/FBFFFFFFFFFFFFFFFFFFFFEFFA@;BDFDFFFF.9AFBFFFEFFFF
@M03558:539:GW210131Amp:1:2105:14053:14763 2:N:0:TCGACGTC+TTGCTTGC
CCCTTCGGTATAATGTCCCTTGGCCCAATTGTTGCCGGCGCCAGATTGACCGAACACAAAATTATCCGGCCGGAACAGCTGTCCAAACGGTCCCGCTCGGACCGAATCCATAGTGCCAGGTTCCAAATCGACCAGCACGGCACGTGGGACGTATTTTCCTCCGGTAGCCTCGTTGTAGTACACGTTGATCCGCTCCAGCTGCAAATCGCTGTCTCCGCAATACGCCCCGGTGGCATCGATTCCGTGCTCG
+
BBB?BFBBBBBFGGGGGGGGGGGHHHGHHHHHHHGHGEGEEGGGHFHFHHFGGGGGHGGHGHHHHFHGGGGCEGGGHHHBGGHHHGBGEGGGGHGGFGGGGGGGGGGGHHGHG>GHHHGHFGGHHHHHHGHGGGHHHHGGGGGGGHGGGGGFGGGGGGGGGGGGGGGGGFFFFFFFFFFFFFFDFFFFFFFFFDFF/FFFFF/BFFFFFFFFFFFFFDFFFFFFF9>=BF9B.FFFEDFFFFFFFEFFFF
@M03558:539:GW210131Amp:1:2105:25515:14777 2:N:0:TCGACGTC+TTGCTTGC
CCCTTCGGTATAATGTCCCTTGGCCCAATTGTTGCCGGCGCCAGATTGACCGAACACAAAATTATCCGGCCGGAACAGCTGTCCAAACGGTCCCGCTCGGACCGAATCCATAGTGCCAGGTTCCAAATCGACCAGCACGGCACGTGGGACGTATTTTCCTCCGGTAGCCTCGTTGTAGTACACGTTGATCCGCTCCAGCTGCAAATCGCTGTCTCCGCAATACGCCCCGGTGGCATCGATTCCGTGCTCG
+
AACCAFBCBBBFGGGGGGGGGGGHHHGHHHGHHGHHGGGGGG?EHHHHHHHGGGGGHHGGHHHHHHHGGGFGGGGGHHHHHHHHHFFGGGGGGHGGGGGGGGGGGGGGHHHHHHHHHHHFFFHHFHHHHGHGGGHHHHGGGGGGGHGGEFGGGGGGGGGGGGGGFAGGFFFFEFFFFFFFFFFFFFFFFFFFFFFFFFFFFFFFFFFFEFFFFFFEDFFFFFFEADFFFFFFFFFFFFFEFFFBFFBEBD
@M03558:539:GW210131Amp:1:2105:29423:14786 2:N:0:TCGACGTC+TTGCTTGC
CCCTTCGGTATAATGTCCCTTGGCCCAATTGTTGCCGGCGCCAGATTGACCGAACACAAAATTATCCGGCCGGAACAGCTGTCCAAACGGTCCCGCTCGGACCGAATCCATAGTGCCAGGTTCCAAATCGACCAGCACGGCACGTGGGACGTATTTTCCTCCGGTAGCCTCGTTGTAGTACACGTTGATCCGCTCCAGCTGCAAATCGCTGTCTCCGCAATACGCCCCGGTGGCATCGATTCCGTGCTCG
+
AABBBFAAAABFCGGGGGGGGCFCHHGHHHHHFHGHGFEGGGGGHHHGHHHGGGGGHHGFHHHHFHHGGGGGFEEEGHGGHHHHHFHHGGGGGHGCDGGGGGGGGGGGHHHHHDGGHHHH>GHHHHHGHGHGGGHEHHGGFGGGHHGGEGGCAFFGGFGGGFGGDGAFFFFFFFFFFFFFFFFFFF?EFBFFFDFDEFFFFFFFFBBDFFFFFFFFFFFFFFFFF-=DF=-9DFFFFFBEFBFFFFBFFD
@M03558:539:GW210131Amp:1:2105:24210:14813 2:N:0:TCGACGTC+TTGCTTGC
CCCTTCGGTATAATGTCCCTTGGCCCAATTGTTGCCGGCGCCAGATTGACCGAACACAAAATTATCCGGCCGGAACAGCTGTCCAAACGGTCCCGCTCGGACCGAATCCATAGTGCCAGGTTCCAAATCGACCAGCACGGCACGTGGGACGTATTTTCCTCCGGTAGCCTCGTTGTAGTACACGTTGATCCGCTCCAGCTGCAAATCGCTGTCTCCGCAATACGCCCCGGTGGCATCGATTCCGTGCTCG
+
ABBAAFBBBBBFGB5BGGGFFGCGHHGFHHDGHCHFEGEGGEEEAEGGFHHECECEFEEFHGHGHHFF/EEGG/>E0GFFHHHFH3GHGGEGGGGGGGCBDCCCCCGAHFHFH1FFHHFH<FGHGHGHHGHCCCGECF--@@CGCGG@EF@9EFBFFGFGGBF-;;.BFFFAEEFFFFF/FFBF?A.AFF/9E.=D/BFB/;9BF9B.EF.9/99BAD=-.//9D-@B>B9;A.BFB.9AF/F/9A.99.
@M03558:539:GW210131Amp:1:2105:14668:14818 2:N:0:TCGACGTC+TTGCTTGC
CCCTTCGGTATAATGTCCCTTGGCCCAATTGTTGCCGGCGCCAGATTGACCGAACACAAAATTATCCGGCCGGAGCAGCTGTCCAAACGGTCCCGCTCGGACCGAATCCATAGTGCCAGGTTCCAAATCGACCACCACGGCACGCGGGACGTATTTTCCTCCGGTAGTCTCGTTCTAGTACACGTTGATCCGCTCCAGCTGCAAATCGCTGTCTCCGCCATACGCCCCGGTGGCATCGATTCCGTGCTCG
+
>>>AAFAA1>?FFFBGDGBGGGB0BCEAEGGHFCDG00EGF/E/FHHBFFHG?E/@GHCFF1GGB2B//>/////>/>00BFBGHG<F/E/E@GCG/B/BCGGGGGGGCF11<1>G1<1.FFDHBGHH0<<C??..;C.-CC@C-;AG@?9;9BF/BFFF/B->-9;/:FFFEA-;9/B/BBFBFF?E/FFF-B-A///B/;/B/BFBFA9:B/;FFF-;E/BFA@--9--;---;F-;9://9;;-;/-
@M03558:539:GW210131Amp:1:2105:15121:14819 2:N:0:TCGACGTC+TTGCTTGC
CCCTTCGGTATAATGTCCCTTGGCCCAATTGTTGCCGGCGCCAGATTGACCGAACACAAAATTATCCGGCCGGAACAGCTGTCCAAACGGTCCCGCTCGGACCGAATCCATAGTGCCAGGTTCCAAATCGACCAGCACGGCACGTGGGACGTATTTTCCTCCGGTAGCCTCGTTGTAGTACACGTTGATCCGCTCCAGCTGCAAATCGCTGTCTCCGCAATACGCCCCGGTGGCATCGATTCCGTGCTCG
+
@ABBBFCBAAAFGGGGGGGGGGHHHHGCHHHHHHHHGGGGGGGEGHHGHHGGGGGGGHGGFHHHHHHGGGGGGGGGFFH3FGHHHHBFGGGGGHGGFGGGGGGGGGGGHHFHF<GHHHHHHHHHHGHHHGHGGGEHHHFGGGGGHHGGAFGEGGGGGGFGGGGGFAGFBFFFFF/.FFFFFFFDFFEEFFFFFBFFF/FFFB9BBFF?FFFFFFFFFFFFFFFFFFFFAC@AFFFFFDFFEFFFFEFFFD
@M03558:539:GW210131Amp:1:2105:13446:14827 2:N:0:TCGACGTC+TTGCTTGC
CCCTTCGGTATAATGTCCCTTGGCCCAATTGTTGCCGGCGCCAGATTGACCGAACACAAAATTATCCGGCCGGAACAGCTGTCCAAACGGTCCCGCTCGGACCGAATCCATAGTGCCAGGTTCCAAATCGACCAGCACGGCACGTGGGACGTATTTTCCTCCGGTAGCCTCGTTGTAGTACACGTTGATCCGCTCCAGCTGCAAATCGCTGTCTCCGCAATACGCCCCGGTGGCATCGATTCCGTGCTCG
+
BBBBBFBBAABFGGGGGGGGGGHHHHGGHHHHHGHHGGGGGGGGHHHGHHHGGGGGHAEGCGHHFFHGCEGGGGGGHHGHHHGHGEBGFGGGGHGGCGGGGGGGGGGGHHFHG1FFHHFE<<GHHDFHHDHGGGGHGHGGGFCGCHGGGGFEEGGGFFGGGGGGDCGGGFFFFF.EFFBFFBFFFFFFFFFFFFFFEFFFFF/BFFFFFFFFFFFFFFFFFFF?DDFFDAACDFFFFFFEF9BFFEFFFF
@M03558:539:GW210131Amp:1:2105:18459:14891 2:N:0:TCGACGTC+TTGCTTGC
CCCTTCGGTATAATGTCCCTTGGCCCAATTGTTGCCGGCGCCAGATTGACCGAACACAAAATTATCCGGCCGGAACAGCTGTCCAAACGGTCCCGCTCGGACCGAATCCATAGTGCCAGGTTCCAAATCGACCAGCACGGCACGTGGGACGTATTTTCCTCCGGTAGCCTCGTTGTAGTACACGTTGATCCGCTCCAGCTGCAAATCGCTGTCTCCGCAATACGCCCCGGTGGCATCGATTCCGTGCTCG
+
BBBBBFBABBBFGGGGGGGGCGFHHHGGHHFGGHHHCEEGGGEGHHHHHHHGGGGGHHGHHHHHHHHGCGEGGGGGHHHFHHHHHGHFGGEDGHGGFGGGGGGGGGGFHGFGHFFHHHHHHHFHHHHHHGGFGCHHGHGGGCGGHHGGGGG.AGGFGGGGGGGGGGGGFFFFFFFFFFFFFBBDFF?EFFFFFFFFFBBFFF/F;FFFEFFFFFFFBDFFF/F.ADFFAB@BAFFFF./AFFFFFFBABA
@M03558:539:GW210131Amp:1:2105:5126:14893 2:N:0:TCGACGTC+TTGCTTGC
CCCTTCGGTATAATGTCCCTTGGCCCAATTGTTGCCGGCGCCAGATTGACCGAACACAAAATTATCCGGCCGGAACAGCTGTCCAAACGGTCCCGCTCGGACCGAATCCATAGTGCCAGGTTCCAAATCGACCAGCACGGCACGTGGGACGTATTTTCCTCCGGTAGCCTCGTTGTAGTACACGTTGATCCGCTCCAGCTGCAAATCGCTGTCTCCGCAATACGCCCCGGTGGCATCGATTCCGTGCTCG
+
BBBBBFBBBBBFGGGGGGGFGGHHHHGDHHHHHHHHGGGGGGGCFHHHFHHGGFGGHHFHHHHHHGHGGGGGGGGGHHHHHHHHHBGGFGGGGHGGCGGGGGGGGGGGHHHHFFHHH1GHCHHHHFHHHGHGGCFHHHGGG?DDGHGGGFGCFGGGGGGGGGDG@GGGGFFFEFFEFFFFFFFFFAEEFFFFFFFFBFFFFFBFFFF.AFDFFFFFDFA-;BFEFFFF-99@AA.BFA9EBFFFFFFFFD
@M03558:539:GW210131Amp:1:2105:28509:14894 2:N:0:TCGACGTC+TTGCTTGC
CCCTTCGGTATAATGTCCCTTGGCCCAATTGTTGCCGGCGCCAGATTGACCGAACACAAAATTATCCGGCCGGAACAGCTGTCCAAACGGTCCCGCTCGGACCGAATCCATAGTGCCAGGTTCCAAATCGACCAGCACGGCACGTGGGACGTATTTTCCTCCGGTAGCCTCGTTGTAGTACACGTTGATCCGCTCCAGCTGCAAATCGCTGTCTCCGCAATACGCCCCGGTGGCATCGATTCCGTGCTCG
+
BABBCFBBAABFGGGGGGGGGGHHHHGHGHHGHGHHGGGGGGGGFGHHHHHGGGGGHHFFGGFFHHHGGGGGGGGGFHHGHHHHHBGGGGGGGHGG/CGGFGGGFGGGHHHGHHHHHFGHFFHHHH1FHGGGGGHHHHGGG-DFGHGGFGGAEFFGGFFGGGGGAAFFGFFFEFFFFFF/:FFDFFFFFFFFFFFFFFFFFFFFFFFFFFFFFBFBFF;;./BAFABDF;-:AABFF.;AFFFFF.AEFF
@M03558:539:GW210131Amp:1:2105:4791:14924 2:N:0:TCGACGTC+TTGCTTGC
CCCTTCGGTATAATGTCCCTTGGCCCAATTGTTGCCGGCGCCAGATTGACCGAACACAAAATTATCCGGCCGGAACAGCTGTCCAAACGGTCCCGCTCGGACCGAATCCATAGTGCCAGGTTCCAAATCGACCAGCACGGCACGTGGGACGTATTTTCCTCCGGTAGCCTCGTTGTAGTACACGTTGATCCGCTCCAGCTGCAAATCGCTGTCTCCGCAATACGCCCCGGTGGCATCGATTCCGTGCTCG
+
CCCCCFCBBBBFGGGGGGGGGGHHHHGGHHHHHHHHGCGGGGGFHHHGHHHGGGGGHHFHHHHHHHHGGGGGGGGGHHHHHHHHHHHHGGGGGHGGGGGGGGGGGGGGHHHHF>GHHHHHFGHHHGHHHGHGGGHHHHGGGGGGHHGGEFFEGGGGGGGGGGGGFGGGGFFFFFBEFFFFFFFFFFFFFFFFFFCFFFFFFFFFEFFFFFFFFFFFFFFFFFFEFFFFAC99AABFFDBEFFFFFEDFF.
@M03558:539:GW210131Amp:1:2105:18038:14944 2:N:0:TCGACGTC+TTGCTTGC
CCCTTCGGTATAATGTCCCTTGGCCCAATTGTTGCCGGCGCCAGATTGACCGAACACAAAATTATCCGGCCGGAACAGCTGTCCAAACGGTCCCGCTCGGACCGAATCCATAGTGCCAGGTTCCAAATCGACCAGCACGGCACGTGGGACGTATTTTCCTCCGGTAGCCTCGTTGTAGTACACGTTGATCCGCTCCAGCTGCAAATCGCTGTCTCCGCAATACGCCCCGGTGGCATCGATTCCGTGCTCG
+
AABBBFBBBBBFGGGGGGGGGGHHHHGHHHHHHHHHGGGGGGGGHHHHHHHGGGGGHHGHHHHHHHHGGGGGGGGGHHHGHHHHHHHHGGGGGHGGGGCGGGGGGGGGHHHHH<GHHHHH>GHHHGHHHGHGGGHHHHGGGGGGHHGGEGGCEGGGGGGGGGGGGGGGFFFFFFFFFFFFFFFFFFFEFFFFFFFFFFFFFFFFFFFFFFFFFFFFFFFFFFFFFFFFFFBCFFFFFFFEFFFFFFF;BD
@M03558:539:GW210131Amp:1:2105:19265:14968 2:N:0:TCGACGTC+TTGCTTGC
CCCTTCGGTATAATGTCCCTTGGCCCAATTGTTGCCGGCGCCAGATTGACCGAACACAAAATTATCCGGCCGGAACAGCTGTCCAAACGGTCCCGCTCGGACCGAATCCATAGTGCCAGGTTCCAAATCGACCAGCACGGCATGTGGGACGTATTTTCCTCCGGTAGCCTCGTTGTAGTACACGTTGATCCGCTCCAGCTGCAAATCGCTGTCTCCGCAATACGCCCCGGTGGCATCGATTCCGTGCTCG
+
CCCCCFBBBBCFGGGGGGGGGGHHHHGHHHHHCGHHGGGGGGGGHHHFHHHGGGGGHHGGHHHHHHHGGGGGGGGGHHGFGHGHHFHHGGGGGHGGCGFCG@DGGGGGHHFGH1FGHHHHGFHHHFHHHGHGGGCHHHGGGGGAGHGF;FBCEGFFFGEFGGGG-DGGFFBFFFFFFFFFFFFAF.AEFFFFFFFFBFFBFFFFFFFFEFADBBFFDFDFFFF?FFFFFF9=.AFFF.BA0:BBFFFFFF
@M03558:539:GW210131Amp:1:2105:20870:14985 2:N:0:TCGACGTC+TTGCTTGC
CCCTTCGGTATAATGTCCCTTGGCCCAATTGTTGCCGGCGCCAGATTGACCGAACACAAAATTATCCGGCCGGAACAGCTGTCCAAACGGTCCCGCTCGGACCGAATCCATAGTGCCAGGTTCCAAATCGACCAGCACGGCACGTGGGACGTATTTTCCTCCGGTAGCCTCGTTGTAGTACACGTTGATCCGCTCCAGCTGCAAATCGCTGTCTCCGCAATACGCCCCGGTGGCATCGATTCCGTGCTCG
+
BCCCBFCCCCCFGGGGGGGGGGHHHHGHHHHHHGHHGGGGGGGGFHHHGHHGGGGGHHGGHHHHHHHGGGGGGGGGHHHHHHHHHHHHGGGGGHGGGGGGGGGGGGGGHHHHGHHHHHHHGHHHHHHHHGGGGGGHHHGGGGGGHHGGGFGAEGGGGGGGGGGGDGGGGFFFFFFFFFFFFFFFFFFEFFFFFFFFFFFFEF/BBFFFFFFFFFFFFFAFFFFEFFFFAFFDDFFFFDBEB0B/BA.AFF
@M03558:539:GW210131Amp:1:2105:7951:15002 2:N:0:TCGACGTC+TTGCTTGC
CCCTTCGGTATAATGTCCCTTGGCCCAATTGTTGCCGGCGCCAGATTGACCGAACACAAAATTATCCGGCCGGAACAGCTGTCCAAACGGTCCCGCTCGGACCGAATCCATAGTGCCAGGTTCCAAATCGACCAGCACGGCACGTGGGACGTATTTTCCTCCGGTAGCCTCGTTGTAGTACACGTTGATCCGCTCCAGCTGCAAATCGCTGTCTCCGCAATACGCCCCGGTGGCATCGATTCCGTGCTCG
+
BBCCCFCBAABFGGGFGGGGGGHHHHGHHHHHHGHHGGGGGGGCHHHGHHHGGGGGHHGHHHHHHHHGGGGGGGGGHHHHHHHHHHGHGGGGGHGGGGGGGGGGGGGGHHHHH1GHHGHHHHHHHGHHHGHGG?FHHGGGGGGGHHGGFGGGEFGGGGGGGGGGGGGGGFFFFFFFFFFFFFFFFFEEFFFFFDFFFFFFFFBFFFFFFFFFFFFFFFCFAFFED;>CFFCFDFFFFF/;FFFFFFFFFF
@M03558:539:GW210131Amp:1:2105:23850:15014 2:N:0:TCGACGTC+TTGCTTGC
CCCTTCGGTATAATGTCCCTTGGCCCAATTGTTGCCGGCGCCAGATTGACCGAACACAAAATTATCCGGCCGGAACAGCTGTCCAAACGGTCCCGCTCGGACCGAATCCATAGTGCCAGGTTCCAAATCGACCAGCACGGCACATGGGACGTATTTTCCTCCGGTAGCCTCGTTGTAGTACACGTTGATCCGCTCCAGCTGCAAATCGCTGTCTCCGCAATACGCCCCGGTGGCATCGATTCCGTGCTCG
+
CCCCCFCBAABFGGGGGGGGGGHHHHGHHHHHHFHHGGGFGGGCGFHGHHGGGGGGGHGHGHHHHHHG?EFGGGGGGHHFHHHHHFFHGGGGGHGGCCGGGGGGGGGGHHHHHFHHHHHHGHHHHHGHHGEFCCHHHHGGGGGHHHHHGGGFGGGGGGGGGGGGG-DGBFGBEFFFFFFFFFFDFFEFFFEFFFFFFFFFFFFFFFFFFF?DFFFFFF>;DFFFFFFCBF=BFAFFFDFFFFFFF?FFFF
@M03558:539:GW210131Amp:1:2105:21977:15017 2:N:0:TCGACGTC+TTGCTTGC
CCCTTCGGTATAATGTCCCTTGGCCCAATTGTTGCCGGCGCCAGATTGACCGAACACAAAATTATCCGGCCGGAACAGCTGTCCAAACGGTCCCGCTCGGACCGAATCCATAGTGCCAGGTTCCAAATCGACCAGCACGGCACGTGGGACGTATTTTCCTCCGGTAGCCTCGTTGTAGTACACGTTGATCCGCTCCAGCTGCAAATCGCTGTCTCCGCAATACGCCCCGGTGGCATCGATTCCGTGCTCG
+
BCCCBFCCCCCFGGGGGGGGGGHHHHGHHHHHHFHHGGGGGGGFGHHHGHHGGGGGHHGHGHHHHHHGGGGGGGGGHHHHHHHHHFHGFGGGGHGGCGGGGGGGGGGGHHHHHGHHHHHHGGHHHHHHGGHGGGHHHHGGGGGAGHGGAFGDGGGGGGGGGGGGGGGGGFFDFFFFEFFFFFBA.;.AFFF.AABF00BB00/:;FFDF..:FFFF.D;-A0B.AFFC-;--;9;BB./99BF/FAAA9.
@M03558:539:GW210131Amp:1:2105:11715:15032 2:N:0:TCGACGTC+TTGCTTGC
CCCTTCGGTATAATGTCCCTTGGCCCAATTGTTGCCGGCGCCAGATTGACCGAACACAAAATTATCCGGCCGGAACAGCTGTCCAAACGGTCCCGCTCGGACCGAATCCATAGTGCCAGGTTCCAAATCGACCAGCACGGCACGTGGGACGTATTTTCCTCCGGTAGCCTCGTTGTAGTACACGTTGATCCGCTCCAGCTGCAAATCGCTGTCTCCGCAATACGCCCCGGTGGCATCGATTCCGTGCTCG
+
BCCCCFCBABCFGGGGGGGGGGHHHHGHGHHHHHHHGFGGGGGGHHHHGHHGGGGGHHGGFHHHHHHGEGGGGGGGHHGHHHHHHHFHGGGGGHGG?DCGGGGGGGGGHHHHHGHHHHHH>GHHHHHHHGHGGGHHHHGGGGGGHHGGGFGEGGGGGGGGGGGGGGGGGFFFFFFFFFFFFFFDFFFFFFFFFFFFFFFFFFFFFFFFFFFFFFFFFFFDDFFFDCFFCA9CAFFFFDFEFFFFFFFEFA
@M03558:539:GW210131Amp:1:2105:7451:15075 2:N:0:TCGACGTC+TTGCTTGC
CCCTTCGGTATAATGTCCCTTGGCCCAATTGTTGCCGGCGCCAGATTGACCGAACACAAAATTATCCGGCCGGAACAGCCGTCCAAACGGTCCCGCTCGGACCGAATCCATAGTGCCAGGTTCCAAATCGACCAGCACGGCACGTGGGACGTATTTTCCTCCGGTAGCCTCGTTGTAGTACACGTTGATCCGCTCCAGCTGCAAATCGCTGTCTCCGCAATACGCCCCGGTGGCATCGATTCCGTGCTCG
+
BCCCCFCCBBCFGGGGGGGGGGHHHHGHHHHHHGHHGGG?EGGGHHHHHHHGGGGGHHEGHHHHHHHGGGGGGCFGHHH/EFGGGFHHEGGGGHGGGGGGGGGGGGGGHHHGGFHHHHHHGHHHHE<GHGEGG?HHHHGGGGGDFGGGGGGFGGGGGGGGGGGGGAFFFFFFFFFFFFFFFFFFFFFFFFFFFFFFFFFFEF9FFFFFFFFFFFFFFFAFFFFEDFFFDADFDFFFF./EFFBFFF?EFD
@M03558:539:GW210131Amp:1:2105:3270:15084 2:N:0:TCGACGTC+TTGCTTGC
CCCTTCGGTATAATGTCCCTTGGCCCAATCGTTGCCGGCGCCAGATTGACCGAACACAAAATTATCCGGCCGGAACAGCTGTCCAAACGGTCCCGCTCGGACCGAATCCATAGTGCCAGGTTCCAAATCGACCAGCACGGCACGTGGGACGTATTTTCCTCCGGTAGCCTCGTTGTAGTACACGTTGATCCGCTCCAGCTGCAAATCGCTGTCTCCGCAATACGCCCCGGTGGCATCGATTCCGTGCTCG
+
BCCCBFCBBBAFGGGGGGGGGGHHHHGDHHGHHGGHGGGGGGGGEHHHHHHGGGGGHHGHHHHHGHHGFGGGG?EGFHHHHHHHHBGGGGGGGHGGGGGFFFFGGGGGGHHHHHHHHHGHHHHHEBGHHGGGG@GHGHGGG:DFFGGGAFCGEFFGGGGGGGGGGGBFFFFFFEFFFEFBFBFFFFFAFFFFFDFFFFFFBFBB0BFDEFFFFFFFFFFADBFEDFBFB->D.9FFFAFEFFFFFEBEFD
@M03558:539:GW210131Amp:1:2105:12832:15087 2:N:0:TCGACGTC+TTGCTTGC
CCCTTCGGTATAATGTCCCTTGGCCCAATTGTTGCCGGCGCCAGATTGACCGAACACAAAATTATCCGGCCGGAACAGCTGTCCAAACGGTCCCGCTCGGACCGAATCCATAGTGCCAGGTTCCAAATCGACCAGCACGGCACGTGGGACGTATTTTCCTCCGGTAGCCTCGTTGTAGTACACGTTGATCCGCTCCAGCTGCAAATCGCTGTCTCCGCAATACGCCCCGGTGGCATCGATTCCGTGCTCG
+
ABBCCFCCBCBFGGGGGGGGGGHHHHGGHHHGHHHHGGGCEGGGFHHGHHHGGGGGHHGGFHHGHHHGEEGGGGGGHEHFHHHGHHHGGGGGGHGG@DGGFGGGGGGGHGFHFGHHHHHHHHFHEGHDHGHGGGHHEFCGG@D?GHGGECFGGGGGGGGGGGGGCGGGGFFFFFFEFBFFF;B.FF.AFFFFFFFFFBFF0F/B9FFFFF?DFFFFFFFCDFFEFFFCBABFFFFFF.BAFFFFBADAFF
@M03558:539:GW210131Amp:1:2105:5924:15110 2:N:0:TCGACGTC+TTGCTTGC
CCCTTCGGTATAATGTCCCTTGGCCCAATTGTTGCCGGCGCCAGATTGACCGAACACAAAATTATCCGGCCGGAACAGCTGTCCAAACGGTCCCGCTCGGACCGAATCCATAGTGCCAGGTTCCAAATCGACCAGCACAGCACGTGGGACGTATTTTCCTCCGGTAGCCTCGTTGTAGTACACGTTGATCCGCTCCAGCTGCAAATCGCTGTCTCCGCAATACGCCCCGGTGGCATCGATTCCGTGCTCG
+
BCBCCFCAAABFGGGFGFGGGGHHHHGHHHHHHHHHGCGGGGGGFGHFFHHGGGGGFHEHHHHHHHG?EGGGGEFGHHHHHHHHHFFHFGEFGHGGGGCCDCFGGGGGGGFHH>GFHHHHFFHHHGHHGD.CGGHHGHHHGFHGFHGFEHG9EGGGGGGGGFDGBGGGFFGGGGFFBF:BFFFDFFFFFFFFFDFFFBFFFEFF/BFFFFFFFFFFBACA?FFEDDAFCFAC.;BFFD/;BFFFFEFFFF
@M03558:539:GW210131Amp:1:2105:17028:15113 2:N:0:TCGACGTC+TTGCTTGC
CCCCTCGGTATACTGTCCCGTAGCCCAGTTGTTGCCGGCGCCAGATTGACCAAACACCAACTTATCCGGCCAGAACAGCTGTCCAAACGTTCCCGCTCGGGCCGATTCCATACTGCCAGGCCCCAACTCGCCCAACCCCGCAAGTGGAACGTCTTTTCGTCCGGCAGCATCGTTCTAGCAAATGTTGATCCCCGCCGGCTGCGAATCCCTTTCCCCGCAATCCGCCCCGGTGGCCTCTATTCCGTGCTCG
+
1>11>1AA1A133B3AA1100000B0A0BDG10B1B0E/E//BE0D1F1111/AA00/?B/011@11?/////B0B00>1B1FFF11?E000BD///<<////<//?FGH2G01?1??1///<A<..0>.-<.....<.--;--:;00;/.9./.90;-9..9A-;-..00;;---:9/B////;B///9;-;-9;--9;>A--9--/9///9//;--;--/-;A-99-------;;//;/;99:-A-/9
@M03558:539:GW210131Amp:1:2105:3959:15137 2:N:0:TCGACGTC+TTGCTTGC
CCCTTCGGTATAATGTCCCTTGGCCCAATTGTTGCCGGCGCCAGATTGACCGAACACAAAATTATCCGGCCGGAACAGCTGCCCAAACGGTCCCGCTCGGACCGAATCCATAGTGCCAGGTTCCAAATCGACCAGCACGGCACGTGGGACGTATTTTCCTCCGGTAGCCTCGTTGTAGTACACGTTGATCCGCTCCAGCTGCAAATCGCTGTCTCCGCAATACGCCCCGGTGGCATCGATTCCGTGCTCG
+
ABBABFBAAABFGGGGGGGGGGHHHHGEGHGGHHHHGCGGEGGGGGHHHHHGGGGGHHGCGHHHHHHGGGGGGGGFBGHHHGHHHGAGEFEFGHGGCGGGGGGGGGGGHHHGFFGHHHHHHHHHGHHHGDHGGCHHGHGGGGGGGGGGGGGFGGGGGGGGFGBA?AAFFFFDFFEFFBBFFFFFFFF?B9F?EFFFFFFFBBFFFFFDEADFFFFFFFFAFFFED@-@--;=D.BFFD/9BFFFFFFFF.
@M03558:539:GW210131Amp:1:2105:10915:15146 2:N:0:TCGACGTC+TTGCTTGC
CCCTTCGGTATAATGTCCCTTGGCCCAATTGTTGCCGGCGCCAGATTGACCGAACACAAAATTATCCGGCCGGAACAGCTGTCCAAACGGTCCCGCTCGGACCGAATCCATAGTGCCAGGTTCCAAATCGACCAGCACGGCACGTGGGACGTATTTTCCTCCGGTAGCCTCGTTGTAGTACACGTTGATCCGCTCCAGCTGCAAATCGCTGTCTCCGCAATACGCCCCGGTGGCATCGATTCCGTGCTCG
+
BBCCBFCBBABFGGGGGGGGGGHHHHGHHHHHHHHHGGGGGGGGGHHHHHHGGGGGHHGGGHHHHHHGGGGGGCEGHHGHHHHHHGFHGGGGGHGGGGGGGGCGGGGGHFFHC1<GHFHHHHHHHHHHGGHGFGEHGFGFG@DDGHGG?FGGFFGGGGGGGGDFGGDGGFFFEEBAFFFFFFFDFFFAF/FFFDFFFBFF/B/;/BBFFF.AFFFBDFABD;FAFCFF-@BC.FFFF.BEFFFFF:9999
@M03558:539:GW210131Amp:1:2105:16450:15201 2:N:0:TCGACGTC+TTGCTTGC
CCCTTCGGTATAATGTCCCTTGGCCCAATTGTTGCCGGCGCCGGATTGACCGAACACAAAATTATCCGGCCGGAACAGCTGTCCAAACGGTCCCGCTCGGACCGAATCCATAGTGCCAGGTTCCAAATCGACCAGCACGGCACGTGGGACGTATTTTCCTCCGGTAGCCTCGTTGTAGTACACGTTGATCCGCTCCAGCTGCAAATCGCTGTCTCCGCAATACGCCCCGGTGGCATCGATTCCGTGCTCG
+
BBBBBFBBAABFGGGGGGGGGGFHHHGHHHHHHFHHGGGGGGGGFGGHHHHGGGGGHHGHHHHHHHHGGGGGGGGGEHHHHHHHHHHHGGGGGHGGCGGGGGGGGGGGHGHHH1FHHGHHCGHHHHFHHDHGGCGHFHFGG?FDAEGGEFGEGGBFFFGEFFDFFFBFFFFFEEFABFFFFFFAFFEEFFFFEDFFFFFFFF9F/BB.;ADFF/9;.A9BD/FAFFFFBFFF..FFFD9:B;BBF...;.
@M03558:539:GW210131Amp:1:2105:17490:15207 2:N:0:TCGACGTC+TTGCTTGC
CCCTTCGGTATAATGTCCCTTGGCCCAATTGTTGCCGGCGCCAGATTGACCGAACACAAAATTATCCGGCCGGAACAGCTGTCCAAACGGTCCCGCTCGGACCGAATCCATAGTGCCAGGTTCCAAATCGACCAGCACGGCACGTGGGACGTATTTTCCTCCGGTAGCCTCGTTGTAGTACACGTTGATCCGCTCCAGCTCCAAATCGCTGTCTCCGCAATACGCCCCGGTTGCATCTATTTCGTGCTCG
+
AAA1AFAAAAAFB3A333FDFGBGHHFHBFHHCG1GA0AAEECAF1F1GGAAEEE?HEA0>@EEGGHEE@G???@EH0CGFDGH2B1FE/ECEG@@CCG/BCCCCCEEGHHFGFF1GGBGHFG11=F00.<AC@C.CGG-CCCCCG.-9.@9.;9F0;0CFG.;?-:/;9;AEE-AF/99///AAF-AF/;AEB-B///;/9/BBFF-9-AAFFFFFB;;9:B9--@@@-@-;AFEF//;9/;-A9AEF-
@M03558:539:GW210131Amp:1:2105:13179:15220 2:N:0:TCGACGTC+TTGCTTGC
CCCTTCGGTATAATGTCCCTTGGCCCAATTGTTGCCGGCGCCAGATTGACCGAACACAAAATTATCCGGCCGGAACAGCTGTCCAAACGGTCCCGCTCGGACCGAATCCATAGTGCCAGGTTCCAAATCGACCAGCACGGCACGTGGGACGTATTTTCCTCCGGTAGCCTCGTTGTAGTACACGTTGATCCGCTCCAGCTGCGAATCGCTGTCTCCGCAATACGCCCCGGTGGCATCGATTCCGTGCTCG
+
BCCCCFCCBBBFGGGGGGGGGGHHHHGHHHHHHHHHGGGGGGGCHHHHHHHGGGGGHHGHHHHGHHHGGGGGG@FGGGHHHHHHHHFHGGGGGHGGGGGGGGGGGGGGHHFGFFFHHHHHHGGHHGHHHGHGGCHHHHGGGGGGHHGGEFGEFGGGGGGGGGGGGAFFGFFFFFFFFF0BFBFAFF?AFFFFFFFFBBFF0BDBFFFFEFFFFFFFFFDFDBFEFFFFCC@DFFFFFDFAFFFFF?.?FD
@M03558:539:GW210131Amp:1:2105:6648:15221 2:N:0:TCGACGTC+TTGCTTGC
CCCTTCGGTATAATGTCCCTTGGCCCAATTGTTGCCGGCGCCAGATTGACCGAACACAAAATTATCCGGCCGGAACAGCTGTCCAAACGGTCCCGCTCGGACCGAATCCATAGTGCCAGGTTCCAAATCGACCAGCACGGCACGTGGGACGTATTTTCCTCCGGTAGCCTCGTTGTAGTACACGTTGATCCGCTCCAGCTGCAAATCGCTGTCTCCGCAATACGCCCCGGTGGCATCGATTCCGTGCTCG
+
CCCCCFCBBBCFGGGGGGGGGGHHHHEHHHGHHHHHGGGGGGGGHHHFHHHGGGGGHHGEGHHGGHHCFGGGGGGGHHHHHHHHHHFHDGGGGHGGGGGGGGGGGGGGHHHHHHHFHHHHGHHHHGHHHDHFGCHHEHGGG?CDGEGGEFGDGGGGGGGGGGGGG?DGGFFFFFBEBFFFFFFDFFFEFFFFFFFFFFFFFFFFFFFBFFDFFFFFFFC-AFFEFFFA;CDFDAFFF9/AFFFFFFFFFF
@M03558:539:GW210131Amp:1:2105:17802:15226 2:N:0:TCGACGTC+TTGCTTGC
CCCTTCGGTATAATGTCCCTTGGCCCAATTGTTGCCGGCGCCAGATTGACCGAACACAAAATTATCCGGCCGGAACAGCTGTCCAAACGGTCCCGCTCGGACCGAATCCATAGTGCCAGGTTCCAAATCGACCAGCACGGCACGTGGGACGTATTTTCCTCCGGTAGCCTCGTTGTAGTACACGTCGATCCGCTCCAGCTGCAAATCGCTGTCTCCGCAATACGCCCCGGTGGCATCGATTCCGTGCTCG
+
BCCBBFCBABCFGGGGGGGGFGGHHHGHHHHHHHHHGGGGGGGGHHHHHHHGFGGGHHEGHHHHHHHGFGGGGGGGHHHHHHHHHHHHGGGGGHGGCGGGGGGGGGGGHHHHHHHHHGHHGHHHHHHHHGHGGCHHHHGGGFGGGHGGEFGGGGGGGGGGGGGFGGGGGFFFFFFFFFFFFFFDFFFBEFFFFFFFFBFFEF/B9FFDFFFFFFFFFF-BDFF.ADFFBCDFDFFFF:9AFFFEF..9/?
@M03558:539:GW210131Amp:1:2105:12006:15257 2:N:0:TCGACGTC+TTGCTTGC
CCCTTCGGTATAATGTCCCTTGGCCCAATTGTTGCCGGCGCCAGATTGACCGAACACAAAATTATCCGGCCGGAACAGCTGTCCAAACGGTCCCGCTCGGACCGAATCCATAGTGCCAGGTTCCAAATCGACCAGCACGGCACGTGGGACGTATTTTCCTCCGGTAGCCTCGTTGTAGTACACGTTGATCCGCTCCAGCTGCAAATCGCTGTCTCCGCAATACGCCCCGGTGGCATCGATTCCGTGCTCG
+
CCCCCFCCAABFGGGGGGGGGGHHHHGGHHHHHHHHGGGGGGGGHHHHHHHGGGGGHHGHHHHHHHHGGGGGGGGGHHHGHHHHHHFGGGGGGHGGCGGGFGGGGGEDHHHHHGHHHHHH1<GHHHHHHGHGGGHHHHGGGGGGHHGGEFGGGGGGGGGGGGGGGCGGGFFFFFFFFFFFFFFAFF?EFFFFFFFFBFFFBFFFBFFDFFFFFFFFFFFFDFFAF;DADA9>AFFFFAFEF0FFF.A.BD
@M03558:539:GW210131Amp:1:2105:23927:15257 2:N:0:TCGACGTC+TTGCTTGC
CCCTTCGGTATAATGTCCCTTGGCCCAATTGTTGCCGGCGCCAGATTGACCGAACACAAAATTATCCGGCCGGAACAGCTGTCCAAACGGTCCCGCTCGGACCGAATCCATAGTGCCAGGTTCCAAATCGACCAGCACGGCACGTGGGACGTATTTTCCTCCGGTAGCCTCGTTGTAGTACACGTTGATCCGCTCCAGCTGCAAATCGCTGTCTCCGCAATACGCCCCGGTGGCATCGATTCCGTGCTCG
+
1>AAAF?1AA1FFFGBFDFBF1BG1FAEG1B3D01B000A/AA?AFA11DAAEECEFHGHGHHFFFGEGEEE/E@EHHHHHHHHHHHHGGGGGHGGCGGGGGGGGGGGHFFHHHHHHHHHHHHHGHGGHGGGGGHHHHGGGGGGHHGGGFGFFGGGGGGGGGGGG@GGGFFBFFFFFFFFFFFFFFFFFFFFFB@FFFBFFFFFBFFB?ABB99BFFF?-A/BEF@@??;--9-BFFAFEFFFFFEBAF-
@M03558:539:GW210131Amp:1:2105:22311:15291 2:N:0:TCGACGTC+TTGCTTGC
CCCTTCGGTATAATGTCCCTTGGCCCAATTGTTGCCGGCGCCAGATTGACCGAACACAAAATTATCCGGCCGGAACAGCTGTCCAAACGGTCCCGCTCGGACCGAATCCATAGTGCCAGGCTCCAAATCGACCAGCACGGCACGTGGGACGTATTTTCCTCCGGTAGCCTCGTTGTAGTACACGTTGATCCGCTCCAGCTGCAAATCGCTGTCTCCGCAATACGCCCCGGTGGCATCGATTCCGTGCTCG
+
ACCCCFCCBBBFGGGGGGGGGGHGHHGHHHHHHHGHGGGGGGFCGFHHHHHGGGGGHHGFHHHHHHHGGGGGGGGGHHHHHHHHHFGHGGGGGHGGGGGGGGGGGGGGHHHGHHHHHHHHHHHGHHGHHGHGGCHHGGGGGGGGHGGGEFGGGGGGGGGGGGGGDGGFFFFFFFFFFFFFFFBAFFFFFFFFFFFFBBFFFFFE/BFFFFFFFBFFFF-@DBFEFCFD@F@F.FFFF?9AFFFFF.;EFA
@M03558:539:GW210131Amp:1:2105:12931:15322 2:N:0:TCGACGTC+TTGCTTGC
CCCTTCGGTATAATGTCCCTTGGCCCAATTGTTGCCGGCGCCAGATTGACCGAACACAAAATTATCCGGCCGGAGCAGCTGTCCAAACGGTCCCGCTCGGACCGAATCCATAGTGCCAGGTTCCAAATCGACCAGCACGGCACGTGGGACGTATTTTCCTCCGGTAGCCTCGTTGTAGTACACGTTGATCCGCTCCAGCTGCAAATCGCTGTCTCCGCAATACGCCCCGGTGGCATCGATTCCGTGCTCG
+
AAABBFBABABFGGGGGGGGGG4FGHGFHHFGF2FHGEGGGGGGAGH33DGGCEEEHHGHHHHGHHHGEFGECGGGHHHHGHHHDG3EEAGEGHGGCCGGGGGGGGGGHHFGG=GHHHHHHHHHGHHHHGHGGGHHFHGGGGGGHGGGECBCAFGFFGGGGGGGGGGGFFFFFFFFFFBFFFFDFF?EFFFFFFBFBBFFFF/BBFFDFFDFFFFFFFBBDFF?D-@B@BBB.FFFFBEEF/BFF:DFFF
@M03558:539:GW210131Amp:1:2105:7129:15329 2:N:0:TCGACGTC+TTGCTTGC
CCCTTCGGTATAATGTCCCTTGGCCCAATTGTTGCCGGCGCCAGATTGACCGAACACAAAATTATCCGGCCGGAACAGCTGTCCAAACGGTCCCGCTCGGACCGAATCCATAGTGCCAGGTTCCAAATCGACCAGCACGGCACGTGGGACGTATTTTCCTCCGGTAGCCTCGTTGTAGTACACGTTGATCCGCTCCAGCTGCAAATCGCTGTCTCCGCAATACGCCCCGGTGGCATCGATTCCGTGCTCG
+
AABBBFBAABBFFGGGGGGGGGHGHHGHHHHHHHHHGFGGGGGGHHHFHHHGGGGGHFFHHHHHHHHGGEGGGGGGHFHHHHHHGFDFEGGGGGGGGGGCGGGGFCGGHHHHHHGHHHHH>DFHHH1DGDHGGF.</GGGGCGFHHGGGFGAEGGGGGGFFGGGGGGGGFFFFFBEFFF/BBFDFF?AFFFFFDFFBFFFFF/9/BFAEFBFFBFFFFAAFBFEFCDFFAB-;FFFFA99BFFFF.9.9.
@M03558:539:GW210131Amp:1:2105:15311:15339 2:N:0:TCGACGTC+TTGCTTGC
CCCTTCGGTATAATGTCCCTTGGCCCAATTGTTGCCGGCGCCAGATTGACCGAACACAAAATTATCCGGCCGGAACAGCTGTCCAAACGGTCCCGCTCGGACCGAATCCATAGTGCCAGGTTCCAAATCGACCAGCACGGCACGTGGGACGTATTTTCCTCCGGTAGCCTCGTTGTAGTACACGTTGATCCGCTCCAGCTGCAAATCGCTGTCTCCGCAATACGCCCCGGTGGCATCGATTCCGTGCTCG
+
BCCCBFBAABBFGGGGGGGGGGHHGHGHHHHHHHHHGGGGGGGGEHHHHHHGEGGGHHGGEHHHHHHGFGGGGEGGFHHHHHHGGHFGGGGGGHGGGGGGGGGGGGGGHHHHHGFHHHHHGHHHHHEHHDHGGGHHGHGGGGGGHHGGGGGGGGGGGGGGGGGG@ADFFFFFFFEEFFFFFFFFFF?EFFFFFFFFBBBFFFFFFFFAEFDDFFFFFFF-DFFEFCFF;C-C?FBFF.FEB0BBF:..;A
@M03558:539:GW210131Amp:1:2105:24895:15342 2:N:0:TCGACGTC+TTGCTTGC
CCCTTCGGTATAATGTCCCTTGGCCCAATTGTTGCCGGCGCCAGATTGACCGAACACAAAATTATCCGGCCGGAACAGCTGTCCAAACGGTCCCGCTCGGACCGAATCCATAGTGCCAGGTTCCAAATCGACCAGCACGGCACGTGGGACGTATTTTCCTCCGGTAGCCTCGTTGTAGTACACGTTGATCCGCTCCAGCTGCAAATCGCTGTCTCCGCAATGCGCCCCGGTGGCATCGATTCCGTGCTCG
+
BBBBBFBBBBBFFGGFGGGGGGHHHHGDHHHHHGHHGGGGGGG?FGHGHHHGGGGGHHGFGHHGHHHGGGCGGGGGHHHGHHHHGHHHGGFGGHGGGGGGGGGGGGGFHFHBGHFHHHHGFHHGHHGHHGHGGGGFHHCDGGGGHHGGEFFDGGGGGGGGGFGGD??FFFFFFFFFFFFFFFFDFFFFFFFF?DFF9//B/BBF/FFFEF.ABFFFFFFFFFF..DDDC>FFBFFFF./AFBFFB.9;FD
@M03558:539:GW210131Amp:1:2105:6543:15361 2:N:0:TCGACGTC+TTGCTTGC
CCCTTCGGTATAATGTCCCTTGGCCCAATTGTTGCCGGCGCCAGATTGACCGAACACAAAATTATCCGGCCGGAACAGCTGTCCAAACGGTCCCGCTCGGACCGAATCCATAGTGCCAGGTTCCAAATCGACCAGCACGGCACGTGGGACGTATTTTCCTCCGGTAGCCTCGTTGTAGTACACGTTGATCCGCTCCAGCTGCAAATCGCTGTCTCCGCAATACGCCCCGGTGGCATCGATTCCGTGCTCG
+
A@ABBFBAABBFGGF6FGGGGGHHHHGHHFHGCGHHGFGFGGGGHHHFHFHGCGGGFHGFEHFFHHHGCGGGG@EGFHGHHHHHHBGHGGGDGHGGGGGCDGGGGGFGHFHGH1GGHHFHGGHGHHHHHGHGGGHGHHGGGFCCGEGG9CD.CFGFGGGGGGGGBFDGGFFFFFFFFF/FFFBAAAEFFFFFFDDDFFFFE//B9FFFFFFFFFFFFF=DFFFE.-9@DABD.;BBFAFEFFFFFEA.BD
@M03558:539:GW210131Amp:1:2105:28421:15382 2:N:0:TCGACGTC+TTGCTTGC
CCCTTCGGTATAATGTCCCTTGGCCCAATTGTTGCCGGCGCCAGATTGACCGAACACAAAATTATCCGGCCGGAACAGCTGTCCAAACGGTCCCGCTCGGACCGAATCCATAGTGCCAGGTTCCAAATCGACCAGCACGGCACGTGGGACGTATTTTCCTCCGGTAGCCTCGTTGTAGTACACGTTGATCCGCTCCAGCTGCAAATCGCTGTCTCCGCCATACGCCCCGGTGGCATCGATTCCGTGCTCG
+
BBBBBFB@A>AFFGGGGFGGCGHHHHGAFGHHHHHHGEGEEG?0FBGF3GHGFECEHFAG1FGFGHHGCEEGGE/>BFEGHHHHGG?GGGGGGHGG@CGG/BDGGGGGHEHGEFFHHBHHHHGHHBGFF?CDDCFGGHGDC-ACGEGG.;@C.;FGGGGGGFG?9-;FCBFDEFBE/9BBB/;;AFEE:FF?EDFF99BFFF9//9B.9A9:F99B?D.9A/B.AFFF@-;-.AFFF.9;BFBB/.AAF.
@M03558:539:GW210131Amp:1:2105:19302:15388 2:N:0:TCGACGTC+TTGCTTGC
CCCTTCGGTATAATGTCCCTTGGCCCAATTGTTGCCGGCGCCAGATTGACCGAACACAAAATTATCCGGCCGGAACAGCTGTCCGAACGGTCCCGCTCGGACCGAATCCATAGTGCCAGGTTCCAAATCGACCAGCACGGCACGTGGGACGTATTTTCCTCCGGTAGCCTCGTTGTAGTACACGTTGATCCGCCCCAGCTGCAAATCGCTGTCTCCGCAATACGCCCCGGTGGCATCGATTCCGTGCTCG
+
ABCBBFCCCCCFGGGGGGGGGGHHHHGHHHHGHHHHGGGGGGGGHHHHHHHGGGGGHHGHHHHGHHHGGGGGGGGGHHHHHHHHGFGEFGGGGHGGCGGGGGGGGGGGHHGHHGHHHHHHHHFHHHFHHGHGGCHHHHG?CCCEAGGFEFG:EFFGGGGGGGGGFBDFFFFFFFFFEFBFFFBAA.AEFFFFFFFFADFFBF/FFFFFFFFDFFEFDDCFDFFEFAFFF>-=DFFFFFBAF/BBFFFFFF
@M03558:539:GW210131Amp:1:2105:20430:15430 2:N:0:TCGACGTC+TTGCTTGC
CCCTTCGGTATAATGTCCCTTGGCCCAATTGTTGCCGGCGCCAGATTGACCGAACACAAAATTATCCGGCCGGAACAGCTGTCCAAACGGTCCCGCTCGGACCGAATCCATAGTGCCAGGTTCCAAATCGACCAGCACGGCACGTGGGACGTATTTTCCTCCGGTAGCCTCGTTGTAGTACACGTTGATCCGCTCCAGCTGCAAATCGCTGTCTCCGCAATACGCCCCGGTGGCATCGATTCCGTGCTCG
+
BABCCFCCCCBFGGGGGGGGGGHHHHGGHHHHHHGHGGGGGGGGEHHGHHHGGGGGHHGHHHHHHHHGGGGGGGGGHHGHHHHHHGHHGGGGGHGGGGGGGGGGGGGGHHGHHHHHHHHHHGHHHHFHHGGGG@GHHHGGGGGGHHGGFFDDFGGGGGGGGGGGG-ABFFFFFFFFFFFFFFFAAFFFFFFFFFFF00FFFFBFFFFFFFDDFFFFDDB9ABF.A=FF-@@DFFFFF./.BBFFFE.;9A
@M03558:539:GW210131Amp:1:2105:11430:15451 2:N:0:TCGACGTC+TTGCTTGC
CCCTTCGGTATAATGTCCCTTGGCCCAATTGCTGCCGGCGCCAGATTGACCGAACACAAAATTATCCGGCCGGAACAGCTGTCCAAACGGTCCCGCTCGGACCGAATCCATAGTGCCAGGTTCCAAATCGACCAGCACGGCACGCGGGACGTATTTTCCTCCGGTAGCCTCGTTGTAGTACACGTTGATCCGCTCCAGCTGCAAATCGCTGTCTCCGCAATACGCCCCGGTGGCATCGATTCCGTGCTCG
+
AAAABFBBBBBFGGGDGCGGGGGHGHGHHHHHHHHFGGGGGGGGFGHHFHHGGGCFHFGFHHHHHFDEEEGGGGGGHGFGFHHHHHHHGGGGGFGCGGCDGFGGGGFEHFHHFGBFHGHGFHHHHHHHHGHCCCHHHFGGGGGGGGGGGGGACFFFFFEFFBFFDDFFFFFFA?BAFFFBFFFDFFEFFFEFE;@?FBFFFFFFFFFDFFA.FFFF.DDCAF/9A-9@B=>-.AFFFF/ABFF/B99A9.
@M03558:539:GW210131Amp:1:2105:9990:15453 2:N:0:TCGACGTC+TTGCTTGC
CCCTTCGGTATAATGTCCCTTGGCCCAATTGTTGCCGGCGCCAGATTGACCGAACACAAAATTATCCGGCCGGAACAGCTGTCCAAACGGTCCCGCTCGGACCGAATCCATAGTGCCAGGTTCCAAATCGACCAGCACGGCACGTGGGACGTATTTTCCTCCGGTAGCCTCGTTGTAGTACACGTTGATCCGCTCCAGCTGCAAATCGCTGTCTCCGCAATACGCCCCGGTGGCATCGATTCCGTGCTTG
+
AAABBFBBBCCFGGGGGGGGGGHHHHGHHGHHHGHHGGGGGGGGHHHHGHHGGGGGHHGHHHHHHHHGGGGGGGGGFHHHHHHHHHHGGGGGGHGGGGGCGGGGGGGGHHHHGFGHHGHHHHHHGFGGHAGGGCHHHHGGGCDFHEFGEFCDGGGGGGGGGFGCFAGGGFFFFFBABFBFFBFFFF..BFFFFFFFFBBB0B/FFFF.AFDDFBBFDD=BDFF.:DFF-9@-9ABFF./:B0FBB..;F0
@M03558:539:GW210131Amp:1:2105:14926:15459 2:N:0:TCGACGTC+TTGCTTGC
CCCTTCGGTATAATGTCCCTTGGCCCAATTGTTGCCGGCGCCAGATTGACCGAACACAAAATTATCCGGCCGGAACAGCTGTCCAACCGGTCCCGCTCGGACCGAATCCATAGTGCCAGGTTCCAAATCGACCAGCACGGCACGTGGGACGTATTTTCCTCCGGTAGCCTCGTTGTAGTACACGTTGATCCGCTCCAGCTGCAAATCGCTGTCTCCGCAATACGCCCCGGTGGCATCGATTCCGTGCTCG
+
11>>>C>1>AA3FFGFDGGFGGFFGHGCGDAFDHFG0EEEEEGG0EG11FFEGEC/EHEAGHHHHF1A/EE/E>E@GFGHFGHHG11?<E@CGHGC@//BCCCCGCECCGFGF>FHHFHHHHHHFH0DDCACGCHGEGG?GGGBFEE?.;ACEGGFFGGFBCB@A@A/BF--AEBE/B9FFBBBAFE?BFF-AB@B/9BFBFFFFFF--??BFFFFFF;=;:FEF?9@99;=A?-BFA/EB9/BFA--B-
@M03558:539:GW210131Amp:1:2105:25052:15537 2:N:0:TCGACGTC+TTGCTTGC
CCCTTCGGTATAATGTCCCTTGGCCCAATTGTTGCCGGCGCCAGATTGACCGAACACAAAATTATCCGGCCGGAACAGCTGTCCAAACGGTTCCGCTCGGACCGAATCCATAGTGCCAGGTTCCAAATCGACCAGCACGGCACGTGGGACGTATTTTCCTCCGGTAGCCTCGTTGTAGTACACGTTGATCCGCTCCAGCTGCAAATCGCTGTCTCCGCAATACGCCCCGGTGGCATCGATTCCGTGCTCG
+
AABBBFBBBBBFGGGGGGGGGGHHHHGHHHHGHHHHGGGGGGGGHHHHHHHGGGGGHHGFFHHHHHHGGGGGGGGGFHHHEHHHHHHHGGGGGHGGGGGGGGGGGGGGHHHEFGHHHHHHGHHHHHGGHGHGGDHHHHGGGFGGHHGGEGGGAEFGGGGGGGGGGGGGGGGFFFFFFFFFFFFFFFFFFFFFFFFFFFFFFFFF/FFFEFFFFFBFFDC;ABFAFFF@:>DADEFFFFFEFFFFFEFFFF
@M03558:539:GW210131Amp:1:2105:26166:15551 2:N:0:TCGACGTC+TTGCTTGC
CCCTTCGGTATAATGTCCCTTGGCCCAATTGTTGCCGGCGCCAGATTGACCGAACACAAAATTATCCGGCCGGAACAGCTGTCCAAACGGTCCCGCTCGGACCGAATCCATAGTGCCAGGTTCCAAATCGACCAGCACGGCACGTGGGACGTATTTTCCTCCGGTAGCCTCGTTGTAGTACACGTTGATCCGCTCCAGCTGCAAATCGCTGTCTCCGCAATACGCCCCGGTGGCATCGATTCCGTGCTCG
+
CCCCCFCBA?AFGGGFGGGGGFHHHHGHHHHGHHHHGGGGGGCEHHHHGHHGGFGGHHGFFHHHHHGGEGGGGGGGFFGHHHHHBGFHGGGGGHGGGGGGGGGGCGGGHHHHGGHHHHHHHHHHHGHHHGHGGGHHHHGCGFGGHHGG?FFEEGGFGGGGGGGGGGGGGFFFFFFFFFFFFFFFFFEEFFFFFFFFBBFFFF/FBFFFFFFFFFFFBDC=F0FED;F>CFFA../;;;/ABFFF0ADFFF
@M03558:539:GW210131Amp:1:2105:28601:15563 2:N:0:TCGACGTC+TTGCTTGC
CCCTTCGGTATAATGTCCCTTGGCCCAATTGTTGCCGGCGCCAGATTGACCGAACACAAAATTATCCGGCCGGAACAGCTGTCCAAACGGTCCCGCTCGGACCGAATCCATAGTGCCAGGTTCCAAATCGACCAGCGCGGCACGTGGGACGTATTTTCCTCCGGTAGCCTCGTTGTAGTACACGTTGATCCGCTCCAGCTGCAAATCGCTGTCTCCGCAATACGCCCCGGTGGCATCGATTCCGTGCTCG
+
ABB?AFBBAABFB6GGGGGFGGG4AGGGFGH5BFFFGGCC?EEGEGHHGHGGGGGGHHEEGHFFFFHFECGGG/>EGFCBFB??4DBFED<EGH@@CC?CG/>@@D/DFGHFC>11BFGCFDGF11G0D..-<@<.DGCC@B@D9AE?.:BEE0/CB;FFFFF---:BFBFFEFFABFBFF/BAFFEAFFFFFD-D//BF9F//B9FDF.AA;BFF?DBBFFFA?B-9-9-@..;FF?/;BFFFFFBA/.
@M03558:539:GW210131Amp:1:2105:20114:15645 2:N:0:TCGACGTC+TTGCTTGC
CCCTTCGGTATAATGTCCCTTGGCCCAATTGTTGCCGGCGCCAGATTGACCGAACACAAAATTATCCGGCCGGAACAGCTGTCCAAACGGTCCCGCTCGGACCGAATCCATAGTGTCAGGTTCCAAATCGACCAGCACGGCACGTGGGACGTATTTTCCTCCGGTAGCCTCGTTGTAGTACACGTTGATCCGCTCCAGCTGCAAATCGCTGTCTCCGCAATACGCCCCGGTGGCATCGATCCCGTGCTCG
+
AABBBFBBACBFGGGGGGGGGGGHHHGHHHHHHFFHGGGGGGFGHHHGFHHGGGGGHHGGFGHHHHHGGGGGGGGGEHGHHHHHGFGFFFFGGHGGCGGFGGGGGGGGHHGHHFGGHHHH>FHHGHHHHGHGGCHHHHGGGCCFHHGGECDEGGGEFGGGGGDG-?FFFFFFEFFFFFFFFFBDF.9AFFFFFFFFBFFF/F9BBFFFFFADFFFFFFACFFFAD@DFA=9-.FFFFBBAFDFFFFFEFF
@M03558:539:GW210131Amp:1:2105:19603:15664 2:N:0:TCGACGTC+TTGCTTGC
CCCTTCGGTATAATGTCCCTTGGCCCAATTGTTGCCGGCGCCAGATTGACCGAACACAAAATTATCCGGCCGGAACAGCTGTCCAAACGGTCCCGCTCGGACCGAATCCATAGTGCCAGGTTCCAAATCGACCAGCACGGCACGTGGGACGTATTTTCCTCCGGTAGCCTCGTTGTAGTACACGTTGATCCGCTCCAGCTGCAAATCGCTGTCTCCGCAATACGCCCCGGTGGCATCGATTCCGTGCTCG
+
CCCCCFCBCBBFGGGGGGGGGGHHHHGHHHHHHHGHGGGGGG?EHHHHHHHGGGGGHGGHHHHGHHHGGGGGGCEFGHHHHHHHGDFGGGGGGHGGGGGGGGGFGGGGHHDGFFGGHHGHGHHHHHGHHGFFGFGEHHCGGGGFHHGGGFGACFGGGGGGGG?DBBDGGFFFFFBAF/;/FFB9:AFEFFFFFFFFBFFF/F//:BFFFFFDFFFFFFDFDFFAF;DA-=>D.FFFF?/;/BFFFFFEFF
@M03558:539:GW210131Amp:1:2105:6221:15686 2:N:0:TCGACGTC+TTGCTTGC
CCCTTCGGTATAATGTCCCTTGGCCCAATTGTTGCCGGCGCCAGATTGACCGAACACAAAATTATCCGGCCGGAACAGCTGTCCAAACGGTCCCGCTCGGACCGAATCCATAGTGCCAGGTTCCAAATCGACCAGCACGGCACGTGGGACGTATTTTCCTCCGGTAGCCTCGTTGTAGTACACGTTGATCCGCTCCAGCTGCAAATCGCTGTCTCCGCAATACGCCCCGGTGGCATCGATTCCGTGCTCG
+
CCCCCFCBA?AFGGGGFGGGGGHHHHGHHHHGHHHHGGGGGGEGEHHGHHHGGGGFHHGFFHHHHHHGCFGGGCGGHHHHGHHHH3FHGGGGGHGGCGCDGCGGGGGGHGHHHGHHFDHH1GFHHFHHHGHGG-GECFGGGGC?CGGG.;DEAFGGGGGGGFDA??EGGFFFFFFFEFFFFFFDFFEAFFFFFABD/;FFBF;BBFFFFF.AF/BFFFAAFFFADDFFF;-@A?FFFDFEFFFF/AFEFF
@M03558:539:GW210131Amp:1:2105:23436:15705 2:N:0:TCGACGTC+TTGCTTGC
CCCTTCGGTATAATGTCCCTTGGCCCAATTGTTGCCGGCGCCAGATTGACCGAACACAAAATTATCCGGCCGGAACAGCTGTCCAAACGGTCCCGCTCGGACCGAATCCATAGTGCCAGGTTCCAAATCGACCAGCACGGCACGTGGGACGTATTTTCCTCCGGTAGCCTCGTCGTAGTACACGTTGATCCGCTCCAGCTGCGAATCGCTGTCTCCGCAATACGCCCCGGTGGCATCGATTCCGTGCTCG
+
?ABBAFBAAABFGFGGGGGGGGCFHHAHGHHHHFHHGGGGCG??FFGGHHHGCGEFHFG1GHHFHHHCCFGGGG?EHHHHGHHHFBFGGDEGGHGGGGGGGGGGGGGGHHGHHGHHHFHHFFHHGHHHHDHGGCHHGHGGGFGGHHGGGGGFGGGGGGGGGGGGC?DFGFFAEFFFFFFFFFFDFFEEFFFFFFFFF/FF/BB--;DFFF?DFFFFFFD-ABFEFFFFAD>;DFFEFD/AFFFEFFFFF.
@M03558:539:GW210131Amp:1:2105:27799:15745 2:N:0:TCGACGTC+TTGCTTGC
CCCTTCGGTATAATGTCCCTTGGCCCAATTGTTGCCGGCGCCAGATTGACCGAACACAAAATTATCCGGCCGGAACAGCTGTCCAAACGGTCCCGCTCGGACCGAATCCATAGTGCCAGGTTCCAAATCGACCAGCACGGCACGTGGGACGTATTTTCCTCCGGTAGCCTCGTTGTAGTACACGTTGATCCGCTCCAGCTGCAAATCGCTGTCTCCGCAATACGCCCCGGTGGCATCGATTCCGTGCTCG
+
BCBBBFCCBBCFGGGGGGGGGGHHHHGHHHHHHFHHGGGGGGGGHHHHHHHGGGGGHHGFFGHHHHHGGGGGGGGGFHHHHHHHGHHHGGGGGHGGGGGGGGGGGGGGHHHGHGHHHGHHFGHHHHHHHGHGGGHHHHGGGCGGGHGGGFGGGGFGFGGGGGFGGAGGGFFF:ABEFFFFFFFFFFFFFFFFEADD0BFBFFFFFFFDFFFFFEFFFDB-DFFEDAFF@A-@DF/:B;/.B9BB;.:EFF
@M03558:539:GW210131Amp:1:2105:18228:15757 2:N:0:TCGACGTC+TTGCTTGC
CCCTTCGGTATAATGTCCCTTGGCCCAATTGTTGCCGGCGCCAGATTGACCGAACACAAAATTATCCGGCCGGAACAGCTGTCCAAACGGTCCCGCTCGGACCGAATCCATAGTGCCAGGTTCCAAATCGACCAGCACGGCACGTGGGACGTATTTTCCTCCGGTAGCCTCGTTGTAGTACACGTTGATCCGCTCCAGCTGCAAATCGCTGTCTCCGCAATACGCCCCGGTGGCATCGATTCCGTGCTCG
+
CCCCCFCBABCFFGGGGGGGGGHHHHGHHHGHHHHHGGGEGGEFHHHHHHHGGGGGHHGFHHHHHHHGGGGGGGGGHHHHHHHHHHHHGGGGGHGGGGGGGGGGGGGGHHHHHDHHHHHHFHHHHHHHHGHGGGHHGHGGGGGECEGFAFFEGGGGGGGGGGGGGGGGGFFFFFEEFF/FFFFDF?EFFFFFFFFFFFFFFF9FBFFFFFFFFFFFFFFDDFFEFFFF@>CFAFEFF9BEFFFFFF?.9.
@M03558:539:GW210131Amp:1:2105:9597:15776 2:N:0:TCGACGTC+TTGCTTGC
CCCTTCGGTATAATGTCCCTTGGCCCAATTGTTGCCGGCGCCAGATTGACCGAACACAAAATTATCCGGCCGGAACAGCTGTCCAAACGGTCCCGCTCGGACCGAATCCATAGTGCCAGGTTCCAAATCGACCAGCACGGCACGTGGGACGTATTTTCCTCCGGTAGCCTCGTTGTAGTACACGTTGATCCGCTCCAGCTGCAAATCGCTGTCTCCGCAATACGCCCCGGTGGCATCGCTTCCGTGCTCG
+
AAAA3CAA34A56FGGFFGFGG4GHH?GGHHEGGHHGGC2EEAEADGG3FGCEEGGGHGEFGHBFHH?EGE@C>EEGGHHHHHHHBFGGGGGGHGGGGGCDCGGGCGGHHHHHGGHHHHHFHHHHFHHH?GGGCFHHHGGGGGGHHGGGGGGGGFGFGGGGFDG@BGGFFFDFFFFFF9BFFFDFF.EFFB.E.9D//9B/B//;9B9EFDFFBFFFF-9D:FAD@BB999-.9::B..;.;9AF9.EFD
@M03558:539:GW210131Amp:1:2105:14051:15803 2:N:0:TCGACGTC+TTGCTTGC
CCCTTCGGTATAATGTCCCTTGGCCCAATTGTTGCCGGCGCCAGATTGACCGGACACAAAATTATCCGGCCGGAACAGCTGTCCAAACGGTCCCGCTCGGACCGAATCCATAGTGCCAGGTTCCAAATCGACCAGCACGGCACGTGGGACGTATTTTCCTCCGGTAGCCTCGTTGTAGTACACGTTGATCCGCTCCAGCTGCAAATCGCTGTCTCCGCAATACGCCCCGGTGGCATCGACTCCGTGCTCG
+
ABBBCFCBACBFGGGGGGGGGGHHHHGGHHHHGHHHGGGGEGGGGFHGHHHGGGGGHHGHHHHHHHHGCGGGGFGGEHHHHHHHHHBGGGGGGHGGCGGGGGGGGGGGGHFHG>FGHHHHFHHHGHFHFEHGGFHHGHGGGCFGGHGGECF.EGGFFGGFGGDGGGGGGFFFFF/ABFFFFFFDFFFFFFFAEFFFBFFFBBBFFFF.EFFFFFFFFFA=DFFAFFFF;-:@AABFE.BDFFFFEEDEFD
@M03558:539:GW210131Amp:1:2105:6633:15822 2:N:0:TCGACGTC+TTGCTTGC
CCCTTCGGTATAATGTCCCTTGGCCCAATTGTTGCCGGCGCCAGATTGACCGAACACAAAATTATCCGGCCGGAACAGCTGTCCAAACGGTCCCGCTCGGACCGAATCCATAGTGCCAGGTTCCAAATCGACCAGCACGGCACGCGGGACGTATTTTCCTCCGGTAGCCTCGTTGTAGTACACGTTGATCCGCTCCAGCTGCAAATCGCTGTCTCCGCAATACGCCCCGGTGGCATCGATTCCGTGCTCG
+
CCCCCFCCAABFGGGGGGGGGGHHHHGHHHGHHHHHGGGGGGGFHHHHDGHGGGGCHGGHHHHHHHHGCGGGGGGGHHHHHHHHHHFHGGGGGHGGFGGGGGGGGGGGHHHGHGBGHFHHFHHHHEHHHGHGGGHHGHGGGGGFGGGGFGGAEFFFFFFFFFFFDCFFFFFFFFFEFFFFFFFDFFFEFFFFFFFFFBFFFF/F9FF?FF.AFFFFFF;-D0;EFFFFF;DC.ABFFFEAFFFFF?DFFF
@M03558:539:GW210131Amp:1:2105:5613:15822 2:N:0:TCGACGTC+TTGCTTGC
CCCCCCCCCCCCCCCCCCCCCCCCCCCCCCCCCCCCCCCCCCCCCCCCCCCCCCCCCCCCCCCCCCCCCCCCCCCCCCCCCCCCCCCCCCCCCCCCCCCCCCCCCCCCCCCCCCCCCCCCCCCCCCCCCCCCCCCCCCCCCCCCCCCCCCCCCCCCCCCCCCCCCCCCCCCCCCCCCCCCCCCCCCCCCCCCCCCCCCCCCCCCCCCCCCCCCCCCCCCCCCCCCCCCCCCCCCCCCCCCCCCCCCCCCC
+
BBBBBBBBBBBBGGGGGGGGGGGGGGGGGGGGGGGGFFFFFFFFFFFFFFFFFFFFFFFFFFFFFFFFFFFFFFFFFFFFFFFFFFFFFFFFFFFFFFFFFFFFFFFFFFFFFFFFFFFFFFFFFFFFFFFFFFFFFFFFFFFFFFFFFFFFDFDBAFFFFFFFFFFFF;DD>DFFFFFFFFFFFFFFFFFFFFFFFFFAFFFFFFFFFFA9BF;DFFFF@FFFFFFFFAB@==@>BCF;BC=B;;=B>D
@M03558:539:GW210131Amp:1:2105:4253:15828 2:N:0:TCGACGTC+TTGCTTGC
CCCTTCGGTATAATGTCCCTTGGCCCAATTGTTGCCGGCGCCAGATTGACCGAACACAAAATTATCCGGCCGGAACAGCTGTCCAAACGGTCCCGCTCGGACCGAATCCATAGTGCCAGGTTCCAAATCGACCGGCACGGCACGTGGGACGTATTTTCCTCCGGTAGCCTCGTTGTAGTACGCGTTGATCCGCTCCAGCTGCAAATCGCTGTCTCCGCAATACGCCCCGGTGGCATCGATTCCGTGCTCG
+
BBBBBFBBAABFGGGGGGGGGGHGHHGHHHHHHHGGGEEGEGGGEHHHHHHGGGGGHHGAGHHFHHHGGGEFGGGGFHHHHHHHHFFHFGGGGHGGCGGGGGGGGGGGHHHHHHHHHHHHGFHHHGHHHGHGGDGGGCFGGGGGFGGGGFGGGGGGGGGGGGFABCFFFFFFFFFFFEFFFFFFFFFFFFFFFFFF/BFFFFFFFFF?EFFFFFFFFFFADFFFFFFBFA;BDFFFF?BEFFFFFAA.BA
@M03558:539:GW210131Amp:1:2105:24813:15829 2:N:0:TCGACGTC+TTGCTTGC
CCCTTCGGTATAATGTCCCTTGGCCCAATTGTTGCCGGCGCCAGATTGACCGAACACAAAATTATCCGGCCGGAACAGCTGTCCAAACGGTCCCGCTCGGACCGAATCCATAGTGCCAGGTTCCAAATCGACCAGCACGGCACGTGGGACGTATTTTCCTCCGGTAGCCTCGTTGTAGTACACGTTGATCCGCTCCAGCTGCAAATCGCTGTCTCCGCAATACGCCCCGGTGGTATCGATTCCGTGCTCG
+
ABBABFBBABBFBGGGGGGGGGGGHHGHHHGHHGGHGGGCGGEGFEGFHHHGFGGGHHGGGHFHHGHGEFEFGGGGHHHHHHHHHFHHGGGCGHGGGGGGGGGGGGGGHHHHHHHHHHHHFGHHHHHHHGHGGCGHHHGGGGGGHHGGEGGEFGGGGGGGGGGGDADGFFFFEFFFFFBFFFFDFFFFFFFFEFFFBFFFFFBFFFFFFFF?FFFFFFF@DFFE.BABDFFFF;BFF.AE/;9BFE?AB?
@M03558:539:GW210131Amp:1:2105:27768:15831 2:N:0:TCGACGTC+TTGCTTGC
CCCTTCGGTATAATGTCCCTTGGCCCAATTGTTGCCGGCGCCAGATTGACCGAACACAAAATTATCCGGCCGGAACAGCTGTCCAAACGGTCCCGCTCGGACCGAATCCATAGTGCCAGGTTCCAAATCGACCAGCACGGCACGTGGGACGTATTTTCCTCCGGTAGCCTCGTTGTAGTACACGTTGATCCGCTCCAGCTGCAAATCGCTGTCTCCGCAATACGCCCCGGTGGCATCGATTCCGTGCTCG
+
ABBCBFCAABBFGGGGGGGGGGHHHHGFHHHHHHHHGGGGGGGGAGHHGGHGGGGGHHGAFHHHHHHGGGGGGGGFGHHHHHGHHHHHGGGGGHGGCGGGGGGGGGGGHGGHHGHHGHHHGHHHHHHHHGHGGGHHGHGGGGGGHHGGFGGDAFFGGGGGGFGGBCGGGFFFFFEFFFFFFFFFFFFEFFFFF?>F/FFFFFBFFFFFFFFFFBBFBFA9DFFEFCBFFACCDFFFF?BEBBFFFFBFFB
@M03558:539:GW210131Amp:1:2105:19318:15869 2:N:0:TCGACGTC+TTGCTTGC
CCCTTCGGTATAATGTCCCTTGGCCCAATTGTTGCCGGCGCCAGATTGACCGAACACAAAATTATCCGGCCGGAACAGCTGTCCAAACGGTCCCGCTCGGACCGAATCCATAGTGCCAGGCTCCAAATCGACCAGCACGGCACGTGGGACGTATTTTCCTCCGGTAGCCTCGTTGTAGTACACGTTGATCCGCTCCAGCTGCAAATCGCTGTCTCCGCAATACGCCCCGGTGGCATCGATTCCGTGCTCG
+
BBBCBFCCBABFGGGFFGGGGGHHHEGFHHGHHHHHGGGGGGGCHHHHHHHGGGGGHHGHHHGHGHHGGGEEGGGGFGHHHHHHHFHHGGGGGHGGGGGGGGGGGGGGHHGHHGHHHHHHHHHGHHHHHGHGGGHHHHGGGGGGHGGC?FGEEGGGGGGGGGGGCGGFFFFFFFFFFFFFFFFAAAEEFFFFFFFDBBBFFF/FFFFFFFDFFFFFFFACFFFEFCFFFFBADFFFFABEFFBFFA:9B.
@M03558:539:GW210131Amp:1:2105:11222:15891 2:N:0:TCGACGTC+TTGCTTGC
CCCTTCGGTATAATGTCCCTTGGCCCAGTTGTTGCCGGCGCCAGATTGACCGAACACAAAATTATCCGGCCGGAACAGCTGTCCAAACGGTCCCGCTCGGACCGAATCCATAGTGCCAGGTTCCAAATCGACCAGCACGGCACGTGGGACGTATTTTCCTCCGGTAGCCTCGTTGTAGTACACGTTGATCCGCTCCAGCTGCAAATCGCTGTCTCCGCAATACGCCCCGGTGGCATCGATTCCGTGCTCG
+
BBBBBFBBAABFCGGGGGGGGGHHHHGHHHGHHFHHG2FEEG?0BGHBEGHGGGGGHHAGFHHHHHHGCEGGG?EGFHHHGHHHFGHGEGGGGHGGCG?CGGGGGGGGHGHHCFHHHFHHFHHHHHHHHGGGGGHHHFCGGGGGGHGGEFGEFGGGGGGGGGGGB9CFFFFDFFFFFFFFFFFFFFEEFFFFFFFFFFEFBFFFFFFFFFFDFBFFFDAFFFFEFFF9@>9-AABBF?/AFFEB9;DFFF
@M03558:539:GW210131Amp:1:2105:25069:15900 2:N:0:TCGACGTC+TTGCTTGC
CCCTTCGGTATAATGTCCCTTGGCCCAATTGTTGCCGGCGCCAGATTGACCGAACACAAAATTATCCGGCCGGAACAGCTGTCCAAACGGTCCCGCTCGGACCGAATCCATAGTGCCAGGTTCCAAATCGGCCAGCACGGCACGTGGGACGTATTTTCCTCCGGTAGCCTCGTTGTAGTACACGTTGATCCGCTCCAGCTGCAAATCGCTGTCTCCGCAATACGCCCCGGTGGCATCGATTCCGTGCTCG
+
CBCCCFCCBBBFGGGGGGGGGGHHHHGHHHHHHHHHGGGGGGGGHGHHHGHGGGGGHHGGHHHHHHHG?EFGGGGGHHHHHHHHHHHHGGGGGHGGCGGGGGGGGGGGHGGFFHHHHHHHFFHHGHHHHGGGGGHGHHGGGGGGGHGAEFGFGGGGGGGGGGGGDFGGGFFFFFFFFFFFFFFFFFFFFFFFFFFFFFFFBBB0;FFDFFFFFFFFFFFAFFFEFFFDFAABFFBFF.BEFFFFFFFFFF
@M03558:539:GW210131Amp:1:2105:10009:15939 2:N:0:TCGACGTC+TTGCTTGC
CCCTTCGGTATAATGTCCCTTGGCCCAATTGTTGCCGGCGCCAGATTGACCGAACACAAAATTATCCGGCCGGAACAGCTGTCCAAACGGTCCCGCTCGGACCGAATCCATAGTGCCAGGTTCCAAATCGACCAGCACGGCACGTGGGACGTATTTTCCTCCGGTAGCCTCGTTGTAGTACACGTTGATCCGCTCCAGCTGCAAATCGCTGTCTCCGCAATACGCCCCGGTGGCATCGATTCCGTGCTCG
+
BBBBBFBBBBBFGGGGGGGFGGCHHHGHHHHHCGHFFGGGGGGGEGHHHGHGGC?EHHGHHHHHHHHDGGGGGCGGFHHHFFHFHEGGGGGGGFGGGGGBFGGGGGGGGFHFHHHHHHHHGHHGHHHGH?FDGGHHHHGGGGGGHHGGAFCGGGGFGGGGGGGGB?AFGFFFFFFFFFFFFFFDAFFFFFFFFFFFFFFFFFFFFFFDFF.AFEFFDFFFFFFFFFA@AA-@.FBFFA/9///BFFB99D
@M03558:539:GW210131Amp:1:2105:4655:15986 2:N:0:TCGACGTC+TTGCTTGC
CCCTTCGGTATAATGTCCCTTGGCCCAATTGTTGCCGGCGCCAGATTGACCGAACACAAAATTATCCGGCCGGAACAGCTGTCCAAACGGTCCCGCTCGGACCGAATCCATAGTGCCAGGTTCCAAATCGACCAGCACGGCACGTGGGACGTATTTTCCTCCGGTAGCCTCGTTGTAGTACACGTTGATCCGCTCCAGCTGCAAATCGCTGTCTCCGCAATACGCCCCGGTGGCATCGATTCCGTGCTCG
+
BBBCCFCBAAAFGGGGGGGGGGHHHHGHGHHHFHGHGGGGGGGGHHHEGHHGGGGGHHGHHHHHHHHGCGGGGGGGFHHGHHHHHGHHGGGGGHGGGGGGGGGGGGGGHHHHHGHHHHHHFGHHHHHHHGHGGGHHHHGGGGGGGHGG?FFCCFGGGGGGGGGGFGGGFFFFFFFFFFFFFFFFFF?FFFFFFFAFBBFFFFFFBFFBFFFFFFFFFFF-DFFFFFFF;FFFDFFFFDFEFFFFFFBFFF
@M03558:539:GW210131Amp:1:2105:26772:16000 2:N:0:TCGACGTC+TTGCTTGC
CCCTTCGGTATAATGTCCCTTGGCCCAATTGTTGCCGGCGCCAGATTGACCGAACACAAAATTATCCGGCCGGAACAGCTGTCCAAACGGTCCCGCTCGGACCGAATCCATAGTGCCAGGTTCCAAATCGACCAGCGCGGCACGTGGGACGTATTTTCCTCCGGTAGCCTCGTTGTAGTACACGTTGATCCGCTCCAGCTGCAAATCGCTGTCTCCGCAATACGCCCCGGTGGCATCGATTCCGTGCTCG
+
CCCABFCBBBBFGGGFGGGGGGHHHHGHHHHHHHHHGGGGGGGGHHHHHHHGGGFGHHGHGHHGHHHGGGGGGGGGHHHHHHHHHHFHGGGGGHGGCGGGGGFGGGGGHHHHHFHHHHHHGGHHHHGEHGHGGGHHGGGGGGGGFFGG?FGEGGGGGGGGFFFFFFFFFFFFFFBFFFFFFFFFFFEABBFFEBDFBFFFFFBFFFFFFF?DFFFFFFFFFFBFD;:>@=D9:AFFFBBEFFFFFEBEBF
@M03558:539:GW210131Amp:1:2105:20042:16007 2:N:0:TCGACGTC+TTGCTTGC
CCCTTCGGTATAATGTCCCTTGGCCCAATTGTTGCCGGCGCCAGATTGACCGAACACAAAATTATCCGGCCGGAACAGCTGTCCAAACGGTCCCGCTCGGACCGAATCCATAGTGCCAGGTTCCAAATCGACCAGCACGGCACGTGGGACGTATTTTCCTCCGGTAGCCTCGTTGTAGTACACGTTGATCCGCTCCAGCTGCAAATCGCTGTCTCCGCAATACGCCCCGGTGGCATCGATTCCGTGCTCG
+
CDDDDFDDCBCFGGGGGGGGGGHHHHGHHHHHHGHHGGGGGGGGHHHHHHHGGGGGHHGHHHHHHHHGGGGGGGGGHHHHHHHHHHHHGGGGGHGGGGGGGGGGGGGGHHFGHGHHHHHHGHHHHFGHHGHGGGHGGHGGGGGGGHGGFGGFGGGGGGGGGGGGGGGGGFFFFFEFFFFFFFFDFFFFFFFFFFFFF0BFFFFFFFFFFFFFFFFFFFFFFFFFF=DFFFFFFFFFFDBEFFFFFFFF0D
@M03558:539:GW210131Amp:1:2105:26952:16024 2:N:0:TCGACGTC+TTGCTTGC
CCCTTCGGTATAATGTCCCTTGGCCCAATTGTTGCCGGCGCCGGATTGCCCGAACACAAAATTATCCGCCCGGAACAGCTGTCCAAACGGTCCCGCTCGGACCGAATCCATAGTGCCAGGTTCCAAATCGACCAGCACGGCACGGGGGACGTATTTTCCTCCGGTAGCCTCGTTGTAGTACACGTTGCTCCGCTCCAGCTGCAAGTCGCTGTCTCCGCAATACGCCCGGTAGGCATCGATTCCGTGTTCT
+
ABB@AFB?AAAFFGGGGGGGFGHHH4E4FEFG5A53A222A0A00B123B3B0>002BFFCG3B4F4E1?>E>>/E2FFHHHHBGB3?EAEFG0/C@DG//B//>/CD1G1D11>FGFH.<1F/<G0<DAA@-<<GFA---:-.--9@FDF99/BF/B//;/;---.//9.;A..99/9B/9/9A;..//;A..9./99F//BB/;/:=.DDF/BB..;-9B/.;@-----..:///9/9;////...//
@M03558:539:GW210131Amp:1:2105:2655:16042 2:N:0:TCGACGTC+TTGCTTGC
CCCTTCGGTATAATGTCCCTTGGCCCAATTGTTGCCGGCGCCAGATTGACCGAACACAAAATTATCCGGCCGGAACAGCTGTCCAAACGGTCCCGCTCGGACCGAATCCATAGTGCCAGGTTACAAATCGACCAGCACGGCACGTGGGACGTATTTTCCTCCGGTAGCCTCGTTGTAGTACACGTTGATCCGCTCCAGCTGCAAATCGCTGTCTCCGCAATACGCCCCGGTGGCATCGATTCCGTGCTCG
+
1>>>A1>A>>A333BEF3FEE11G1BB0AGEGHF1AAE0EEA/AGGHGH1GE////0BF0BFGFG2F/>>EE////BFHCE1G1211<EAG?/FC/CGC?B</A?C<?1<1FC1<<GFGG11>GH1G0GFA---C.CGCC?C@G.:9-9.@AEBBFB0BFFBA?AA.9BFFBAEFEFF9//;/;-AEEB9/:--;;FFFFF/;BFFFBEFB-;9:FF?@=-/;-A9---;@>--;9/B/9B//BFF--;9
@M03558:539:GW210131Amp:1:2105:8465:16046 2:N:0:TCGACGTC+TTGCTTGC
CCCTTCGGTATAATGTCCCTTGGCCCAATTGTTGCCGGCGCCAGATTGACCGAACACAAAATTATCCGGCCGGAACAGCTGTCCAAACGGTCCCGCTCGGACCGAATCCATAGTGCCAGGTTCCAAATCGACCAGCACGGCACGTGGGACGTATTTTCCTCCGGTAGCCTCGTTGTAGTACACGTTGATCCGCTCCAGCTGCAAATCGCTGTCTCCGCAATACGCCCCGGTGGCATCGATTCCGTGCTCG
+
AAAAAFB?AAAFGGGFGFGGFGBGFEEGFHHFGGCGAFGAEEEEGFHHHHGGGGGGHAFHHHGHHHHGGGGGGGGGHHHHHHHHHHHHGGGGFHGGFGGGGGCDGGGGHHHHHFFHHHHHGHHHHFGHHFGGGGHHGFGGGGGGHHGGGFG:EGGGGGGGGGGGGGGGGFFFFFFFFFFFFFFDFF.EFFFFFFFFFFBFBFFFFFFDFFFFFFEFFFFBDBFAFFAB@DB-DFFFFDBEFFFFF..EBF
@M03558:539:GW210131Amp:1:2105:17582:16075 2:N:0:TCGACGTC+TTGCTTGC
CCCTTCGGTATAATGTCCCTTGGCCCAATTGTTGCCGGCGCCAGATTGACCGAACACAAAATTATCCGGCCGGAACAGCTGTCCAAACGGTCCCGCTCGGACCGAATCCATAGTGCCAGGTTCCAAATCGACCAGCACGGCACGTGGGACGTATTTTCCTCCGGTAGCCTCGTTGTAGTACACGTTGATCCGCTCCAGCTGCAAATCGCTGTCTCCGCAATACGCCCCGGTGGCATCGATTCCGTGCTCG
+
AA?AAFBBBBBFGGGGGGGFGBBGFHFHHHCGHCHHGCEGGCGGHDGFHFCEEGCEFFGAFGHHEG4F/EEEGC?EGHHGHFHHHHHGGGEGGGGG/BCCFCCCGGCCGGGHH1FGHHFGGHHHHHHHFDFDDGHHHHGCCCDDGFGG9F@EGGGGGGGGFFAB@@?FFFFFFFFFFFFFFFFFFFEFFFFEEFBFFFFF/9FFFFFDFFDDFFFFDDB;DFFFD;9@B-;BD.BFFF/;B/;BB?DEF.
@M03558:539:GW210131Amp:1:2105:11085:16116 2:N:0:TCGACGTC+TTGCTTGC
CCCTTCGGTATAATGTCCCTTGGCCCAATTGTTGCCGGCGCCAGATTGACCGAACACAAAATTATCCGGCCGGAACAGCTGTCCAAACGGTCCCGCTCGGACCGAATCCATAGTGCCAGGTTCCAAATCGACCAGCACGGCACGTGGGACGTATTTTCCTCCGGTAGCCTCGTTGTAGTACACGTTGATCCGCTCCAGCTGCAAATCGCCGTCTCCGCAACACGCCCCGGTGGCATCGATTCCGTGCTCG
+
BBBBBFBAB@AFGGGGGGGGCF4GHHGGHHHHFHHGGFGGGGG?GFHHHHHGGGGGHHGFHHHGHGHECG?EFGGFGFHHHHHHFGFH?EEFGHGGCFGGGGGGGGGGHHFHFFGHHGFGGHHHGHHGGGHGGGGGHHGGGGFDCGFGEFGEGGGGGGGGFGGGFGGGGFFFFFBA/F;BFFBAAFFFFFFFEDFFFFFFFBBF/;FDFDC9B.BBAD>D@AAD-EDF-;D=DFFFF.9.B/FFF.9./.
@M03558:539:GW210131Amp:1:2105:14930:16127 2:N:0:TCGACGTC+TTGCTTGC
CCCTTCGGTATAATGTCCCTTGGCCCAATTGTTGCCGGCGCCAGATTGACCGAACACAAAATTATCCGGCCGGAACAGCTGTCCAAACGGTCCCGCTCGGACCGAATCCATAGTGCCAGGTTCCAAATCGACCAGCACGGCACGTGGGACGTATTTTCCTCCGGTAGCCTCGTTGTAGTACACGTTGATCCGCTCCAGCTGCAAATCGCTGTCTCCGCAATACGCCCCGGTGGCATCGATTCCGTGCTCG
+
BBBBBFBBAAAFGGGGGGGGGFFHHHGHHHHHHHGHGGGGGGGCHHHHHHHGGGGGHGGFFHHFHHHGCGGGGGGGCBGHGGHHHH3GEGGGGHGGGGGGGGGGGGGGHHHFGFGHHHHHGHHHHHHHHGHGGGHHHHGGGGGGFHGGEFCFGGGFGGGGGGGGDAGFFFFFFFFFFFFFFFFDFFFEFFFFFFFFBFFFBFFBBBF9EFFFFFFFFFFFD9FAD-DF;@BF?F.;FDBAFFFFF?AAFF
@M03558:539:GW210131Amp:1:2105:13669:16173 2:N:0:TCGACGTC+TTGCTTGC
CCCTTCGGTATAATGTCCCTTGGCCCAATTGTTGCCGGCGCCAGATTGACCGAACACAAAATTATCCAGCCGGAACAGCTGTCCAAACGGTCCCGCTCGGACCGAATCCATAGTGCCAGGTTCCAAATCGACCAGCACGGCACGTGGGACGTATTTTCCTCCGGTAGCCTCGTTGTAGTACACGTTGATCCGCTCCAGCTGCAAATCGCTGTCTCCGCAATACGCCCCGGTGGCATCGATTCCGTGCTCG
+
CCCCCFCBBBCFGGGGGGGGGGHHHHDHHHHHHHHHGCEGGGGGHHHHHHHGGGGGHHEAFHHHHHHHGHGGGGGGGHHHHHHHHHHHGGGGGHGGGGGGGGGGGGGGHHGHG?GHHHHHFFGHHBHHHGHGGGHGHHGGGGGGHHGGAGGA?FGFGGGGGGGGGAGGFGGGGGGGFFFFFBFFFFFFFFFFFDFF0FFFFBFF;FFFFFFFFFFFFFFFFBF.D>DFAACF.AFFFFFEFBFFF9DEFD
@M03558:539:GW210131Amp:1:2105:18675:16178 2:N:0:TCGACGTC+TTGCTTGC
CCCTTCGGTATAATGTCCCTTGGCCCAATTGTTGCCGGCGCCAGATTGACCGAACACAAAATTATCCGGCCGGAACAGCTGTCCAAACGGTCCCGCTCGGACCGAATCCATAGTGCCAGGTTCCAAATCGACCAGCACGGCACGTGGGACGTATTTTCCTCCGGTAGCCTCGTTGTAGTACACGTTGATCCGCTCCAGCTGCAAATCGCTGTCTCCGCAATACGCCCCGGTGGCATCGATTCCGTGCTCG
+
CBCCCFCCCBCFGGGGGGGGGGHHHHGHHHHHHHHHGGGGGGFGGHHFHHHGGGGGHHGHFHHHHHHGGGGGGGGGHHHHHHHHHHGHGGGGGHGGGGGGGGGGGGGGHHGHGFGHHGGF1GHHHGHHHFHGG-GHHHGGGGG?GFGGAFFDEFGGGGGGGGGGACFGGFFFFFEFFFBBFFBAFFFFFFFFFFFD9BFFFF/F9FFDEADDF/BFAD@DFFFADBFFAD-@.AFFFF/;F/FFF?AEFD
@M03558:539:GW210131Amp:1:2105:22195:16194 2:N:0:TCGACGTC+TTGCTTGC
CCCTTCGGTATAATGTCCCTTGGCCCAATTGTTGCCGGCGTCAGATTGACCGAACACAAAATTATCCGGCCGGAACAGCTGTCCAAACGGTCCCGCTCGGACCGAATCCATAGTGCCAGGTTCCAAATCGACCAGCACGGCACGTGGGACGTATTTTCCTCCGGTAGCCTCGTTGTAGTACACGTTGATCCGCTCCAGCTGCAAATCGCTGTCTCCGCAATACGCCCCGGTGGCATCGATTCCGTGCTCG
+
ABCCCFCCCCCFGGGGGGGGGGHHHHGHHHHHHGHHGGGGGGGGHHHHHHHGGGGGHHGHHHHHHHHGGGGGGGGGFHHHHHHHHHHHGGGGGHGGGCGGGGGGGGGGHHHHHGHHHHHHHHHHHHHHHGHGGGGHGHGGGGGGHHGGGGGGGGGGGGGGGGGGFGGGGGGGFFFFFFFFFFFDFFEFFFFEFFFFBFFFFFFFBFFFFFFFFFFFFF-BDFFFFFFDDDFFDEFFF./EF;F/B;AABD
@M03558:539:GW210131Amp:1:2105:26411:16253 2:N:0:TCGACGTC+TTGCTTGC
CCCTTCGGTATAATGTCCCTTGGCCCAATTGTTGCCGGCGCCAGATTGACCGAACACAAAATTATCCGGCCGGAACAGCTGTCCAAACGGTCCCGCTCGGACCGAATCCATAGTGCCAGGTTCCAAATCGACCAGCACGGCACGTGGGACGTATTTTCCTCCGGTAGCCTCGTTGTAGTACACGTTGATCCGCTCCAGCTGCAAATCGCTGTCTCCGCAATACGCCCCGGTGGCATCGATTCCGTGCTCG
+
AABBBBBBAAAFGGGGGGGGFFGHHHGDGFHHHHGHGGGAECGAFFFHHHHGGGGGHGGHFHGFHGHGGGEEFEEGCGHHHHGHHHGHGGGGGHCC@FGGGFGG@GFDHGFGHFHEHHHHFHHHHHHHHDHGGGFHGHGGGGGDGHFGGGG9CFFGGGGGGGGGDGGFGFFFEEFABFFFFFFDFFFFFFFFEDFFFFFFFFFFFFFFFFF.BBFFDFFFFFFFF-BFBF-BDFFBBABAF/BB/A..BA
@M03558:539:GW210131Amp:1:2105:10711:16254 2:N:0:TCGACGTC+TTGCTTGC
CCCTTCGGTATAATGTCCCTTGGCCCAATTGTTGCCGGCGCCAGATTGACCGAACACAAAATTATCCGGCCGGAACAGCTGTCCAAACGGTCCCGCTCGGACCGAATCCATAGTGCCAGGTTCCAAATCGACCAGCACGGCACGTGGGACGTATTTTCCTCCGGTAGCCTCGTTGTAGTACACGTTGATCCGCTCCAGCTCCAAATCGCTGTCTCCGCAATACGCCCCGGTGGCATCGATTCCGTGCTCG
+
CCCCCFCCCCCFGGGGGGGGGGHHHHGHHHGGHHHHGFGEFGGFHHHHGHHGGGGGHHGHHHHHHHHGGGGGGGGGGHHHHHHHGFFHGGEEEHGGGGGFGGGGDFCEHH1FG1FGHHHHGHHFFGHG0CFCFFFHGHGCGGGDCCEBEGGGEGGFFGGGGBDGCAGGGFFDFFFFFF09B09:FF.:9BFFE9B?B0:B009B0BBDAFDAFBFBDD-DDBFED=DF;-;99AF0F.BA0;099..::A
@M03558:539:GW210131Amp:1:2105:14440:16324 2:N:0:TCGACGTC+TTGCTTGC
CCCTTCGGTATAATGTCCCTTGGCCCAATTGTTGCCGGCGCCAGATTGACCGAACACAAAATTATCCGGCCGGAACAGCTGTCCAAACGGTCCCGCTCAGACCGAATCCATAGTGCCAGGTTCCAAATCGACCAGCACGGCACGTGGGACGTATTTTCCTCCGGTAGCCTCGTTGTAGTACACGTTGATCCGCTCCAGCTGCAAATCGCTGTCTCCGCAATACGCCCCGGTGGCATCGATTCCGTGCTCG
+
CCCCCFCBABBFGGGGGGGGGGHHHGGHHHHHHHHHGGGGGGGCAGHGHHHGGGGGHHGHEHHGHHHGGGGGGGGGGHHGHHHHHH3GFGFFGHGGFGGHHHHGGGFGHHFHGFHGHFHHFHFHHHHHHGHGGGHHHHGGGGGGFHGGHHGDGGGGGGGGGGGG?FDFGGGGGEFFFFFFFFFFFFEEFFFFFFADF/BFEFFFFFFAFFDDFFFFBFF-DFF?FFFFF-:-DFBFFDBAF/BFFEFEF.
@M03558:539:GW210131Amp:1:2105:29475:16329 2:N:0:TCGACGTC+TTGCTTGC
CTCTTCGGTATAATGTCCCTTGGCTCATTTGTTGCCGGCGCCAGATTGACCGAATACAAAATTATCCGGCTGGAACAGCTGTCCAAATGGTCCCNCTCNGACNNANTCCATANTGNNANNNNCNNNANTNNTCNNNNNNNNNNNNNNNNNNNNNNNNNCNNNNNNNNNNNNNNNNNNNNNNNNNNNNNNNNNNNNNNNNNNNNNNNNNNNNNNNNNNNNNNNNNNNNNNNNNNNNNNNNNNNNNNNNNN
+
>1>>AFAA>AAFGG3BBF1BGF101111DF3FGA11000//A/A0BFBFGHEE///11110BF1FB1>>//>/>11000B1BE12BB11>F>>0#/?/#/?/##?#?//?F2#?/##/####/###/#/##//#########################<##########################################################################################
@M03558:539:GW210131Amp:1:2105:12831:16333 2:N:0:TCGACGTC+TTGCTTGC
CCCTTCGGTATAATGTCCCTTGGCCCAATTGTTGCCGGCCCCAGATTGACCGAACACAAAATTATCCGGCCGGAACAGCTGTCCAAACAGTCCCGCTCGGACCGAATCCATAGTGCCAGGTTCCAAATCGACCAGCACGGCACGTGGGACGTATTTTCCTCCGGTAGCCTCGTTGTAGTACACGTTGATCCGCTCCAGCTGCGAATCGCTGTCTCCGCAATACGCCCCGGTGGCATCGATTCCGTGCTCG
+
BCCCCFCAABBF6GGGGGGGGGHHHGGHHHHHHHHHG?EGGGGGHHHHGHHGGGGGHHAFFGFHHHHG?FFCG/EECGHHHHHHHHFHHHHHFHGGGGGGGGGGGGGFHHFFF1GHFHHHFHHHGFHHGGGGGGHHHHGGGGGCHGGGEHGGGGGGGGGGGGGGGGGGGGGGGGFGGBFFFFBAFFFFFFFFFFFDFBBFBBC@=DDFEAADFFFF?DC-A9BEF-=C:@-;D.FBB9BAFBBBFEDFF.
@M03558:539:GW210131Amp:1:2105:10957:16377 2:N:0:TCGACGTC+TTGCTTGC
CCCTTCGGTATAATGTCCCTTGGCCCAATTGTTGCCGGCGCCAGATTGACCGAACACAAAATTATCCGGCCGGAACAGCTGTCCAAACGGTCCCGCTCGGACCGAATCCATAGTGCCAGGGTCCAAATCGACCAGCACGGCACGTGGGACGTATTTTCCTCCGGTAGCCTCGTTGTAGTACACGTTGATCCGCTCCAGCTGCAAATCGCTGTCTCCGCAATACGCCCCGGTGGCATCGATTCCGTGCTCG
+
>>AA?F1>AA1DD3G3BG11DF10BFEFG1FDAFGF?EC/AFEGGGH1DGHGGGEGGHFF0FGBGFH??EGGGG?EBBC1>FHGFB1?EAEGEH?C/BBCFGC?/@FA1D1G1>FDGG1E.>FGHEBFFFHGG?GHHGCGGGCC:AEAGEACGC9F0BF099.-;-.BFFFBFFFFFBBBFFBB-:AA/BFFF-@BFFFFFFFFFFFFFFFFFFBBBB@@FF99B--;@@-----FFBBEFB/9:;-9/-
@M03558:539:GW210131Amp:1:2105:28677:16395 2:N:0:TCGACGTC+TTGCTTGC
CCCTTCGGTATAATGTACCTTGGCCCAATTGTTGCCGGCGCCAGATTGACCGAACACAAAATTATCCGGCCGGAACAGCTGTCCAAACGGTCCCGCTCGGACCGAATCCATAGTGCCAGGTTCCAAATCGACCAGCACGGCACGTGGGACGTATTTTCCTCCGGTAGCCTCGTTGTAGTACACGTTGATCCGCTCCAGCTGCAAATCGCTGTCTCCGCAATACGCCCCGGTGGCATCGATTCCGTGCTCG
+
3>AAAFABAAAFFGDB6BGGGGFHHEGCFFDFBFHHGGGGGGGEHH5FGFFEGEEEBGGHFF3EGGHGGGEEEEEEEGHFGGHFEFFHGGGGCHG?CDCDGGGGGGGGHGGHF>FBHHHGF<F1FFGDGEHGGGGGFGCGDGGG.GEBEG?;;FGGGGFEFFE?-@EGBFFFEEFFFFFFFFFFFFEFFFFFFA@D/BBFFFFFF/BDFE.DF/FFFF?=DBFEDBBBBB-@A?.;BA/EFFFFFFFE/A
@M03558:539:GW210131Amp:1:2105:25411:16417 2:N:0:TCGACGTC+TTGCTTGC
CCCTTCGGTATAATGTCCCTTGGCCCAATTGTTGCCGGCGCCAGATTGACCGAACACAAAATTATCCGGCCGGAACAGCTGTCCAAACGGTCCCGCTCGGACCGAATCCATAGTGCCAAGTTCCAAATCGACCAGCACGGCACGTGGGACGTATTTTCCTCCGGTAGCCTCGTTGTAGTACACGTTGATCCGCTCCAGCTGCAAATCGCTGTCTCCGCAATACGCCCCGGTGGCATCGATTCCGTGCTCG
+
>AAAA1AA1AAFG3ABFGGGCFHHCHGHF1FGFHHFGGCECGGEFGHHEF1EEC@EGGGGHHHHHHGFGEGEGGGGHHHFGDFHHBHEEEGGGGGG/@CCGCGG@CCEGHHHHGFGHHFH1FGFGHHHGGGCCGHHHHGCCCGF:CE?.C@EEFGGGEFGBBEG@GGGBFFFEFFFFFFFFFFFFFFFFFFFF-@BFFF/BFFFBFFB-9A-BBFBBF;-ABFEF==;-@9>BFFFFBFFE:FFFEB-BA
@M03558:539:GW210131Amp:1:2105:9289:16425 2:N:0:TCGACGTC+TTGCTTGC
CCCTTCGGTATAATGTCCCTTGGCCCAATTGTTGCCGGCGCCAGATTGACCGAACACAAAATTATCCGGCCGGAACAGCTGTCCAAACGGTCCCGCTCGGACCGAATCCATAGTGCCAGGTTCCGAATCGACCAGCACGGCACGTGGGACGTATTTTCCTCCGGTAGCCTCGTTGTAGTACACGTTGATCCGCTCCAGCTGCAAATCGCTGTCTCCGCAATACGCCCCGGTGGCATCGATTCCGTGCTCG
+
CCCCCFCCBAAFGFGGGGGGGGHHHHGHHHHHHGFHGCFGGGGCGHHFFHHGGGGGHHGHGHHHHHHGGGCGGGGGHHHGHHHHHFHHGGGGGHFGGGGGGGGGGGGFHHHHHGHGHHHH1>GFGGGGGHHGGGHHHHGG?GGGGGGGEFDEGGGGFGGGGGGGGGFFFFFFFFFFFFFFFFFFFFFFFFEF?AFFFFFFFFFFBFFFFFFFFFFFDDF=DFFFFCCDF---..B/BAFEBBBFFEDEF?
@M03558:539:GW210131Amp:1:2105:12254:16446 2:N:0:TCGACGTC+TTGCTTGC
CCCTTCGGTATAATGTCCCTTGGCCCAATTGTTGCCGGCGCCAGATTGACCGAACACAAAATTATCCGGCCGGAACAGCTGTCCAAACGGTCCCGCTCGGACCGAATCCATAGTGCCAGGTTCCAAATCGACCAGCACGGCACGTGGGACGTATTTTCCTCCGGTAGCCTCGTTGTAGTACACGTTGATCCGCTCCAGCTGCAAATCGCTGTCTCCGCAATACGCCCCGGTGGCATCGATTCCGTGCTCG
+
>1>A1>1>>AAFGGFEAG1DF1BAGHGHH1AD3A1GEGG/EECAFFHHHB1/AEEEFGFFGFHFBFHG???EEGGGHHHGGHHHHGFHFGEGCHGG/B<CFCGGGGGGHHGHC1DDGHFFFGHHHGGFHCFG?CHGHHGCGGGCGHG@?FGAEGGGGGGGGGG@AGGFFFFFEABEFFBFFFFFFFFFFFFFF?>FFFFFFFFFBFFBEFBFF/BFFF<@BFFEB@??>@-@BFFFF-/AF/FFF?--BA
@M03558:539:GW210131Amp:1:2105:9608:16458 2:N:0:TCGACGTC+TTGCTTGC
CCCTTCGGTATAATGTCCCTTGGCCCAATTGTTGCCGGCGCCAGATTGACCGAACACAAAATTATCCGGCCGGAACAGCTGTCCAAACGGTCCCGCTCGGACCGAATCCATAGTGCCAGGTTCCAAATCGACCAGCACGGCACGTGGGACGTATTTTCCTCCGGTAGCCTCGTTGTAGTACACGTTGATCCGCTCCAGCTGCAAATCGCTGTCTCCGCAATACGCCCCGGTGGCATCGATTCCGTGCTCG
+
ABBCCFCCCCCFGGGGGGGGGGHGHHGHHHHHHHHHGGGGGGGGHHHHHHHGGGGGHHGHHHHHHHHGGGGGGGGGHHHHHHHHHBGHGGGGGHGCFGGGGGGGGGGGHHGHHGHHHHHH<GHHHFHHHGHGGGHGHHGGGGGGHHGGEGGGGGGGGGGGGGFGGGGGFFFFFFFFFFFFFFFFFFFFFFFFFFFF0BFFFFFFFFFFFFFFFFFFFFFFFFFFFFFFFF-DFFFFFFFEF0BFFA?EBA
@M03558:539:GW210131Amp:1:2105:27889:16480 2:N:0:TCGACGTC+TTGCTTGC
CCCTTCGGTATAATGTCCCTTGGCCCAATTGTTGCCGGCGCCAGATTGACCGAACACAAAATTATCCGGCCGGAACAGCTGTCCAAACGGTCCCGCTCGGACCGAATCCATAGTGCCAGGTTCCAAATCGACCAGCACGGCACGTGGGACGTATTTTCCTCCGGTAGCCTCGTTGTAGTACACGTTGATCCGCTCCAGCTGCAAATCGCTGTCTCCGCAATACGCCCCGGTGGCATCGATTCCGTGCTCG
+
AAA@AFBBBABFGGG6FGGGGFFHHHGGHHHHHHGHGCGGGGGAGFHHFHHGGEFEFAFGFHBHFF4EEE/>ECEGGGHFGHDGHBGHFGFEEHCC?FFGG?DCGGECGHDGH>GGHHHHGFFGHFFHGFHGG-<GHHGGGGGGHHGG..ACEFG0FFCGGFACGGGGBFFAAEFFFFFFFFFFFFFFFBFFFFFFFFBFFFBFFF/.;FFFFFFEFFF;?FFAACDA>D@CFAB/:.;A/;BFFF.;9A
@M03558:539:GW210131Amp:1:2105:6725:16515 2:N:0:TCGACGTC+TTGCTTGC
CCCTTCGGTATAATGTCCCTTGGCCCAATTGTTGCCGGCGCCAGATTGACCGAACACAAAATTATCCGGCCGGAACAGCTGTCCAAACGGTCCCGCTCGGACCGAATCCATAGTGCCAGGTTCCAAATCGACCAGCACGGCACGTGGGACGTATTTTCCTCCGGTAGCCTCGTTGTAGTACACGTTGATCCGCTCCAGCTGCAAATCGCTGTCTCCGCAATACGCCCCGGTGGCATCGATTCCGTGCTCG
+
AABBAFB@AAAFGGGGGGGFGCHHFHEHGHFFGFHHGGGGGG?AFHHFHGGGGGGGHGCGHFHHHHHGGGGEGGGEGHHHHHFHHHHHGGGGGHGGGGGCBGGGGGGGHGFHHGHFHHHHG1FGGGHHHGHGGGHHHHGGGGGGCEFG?FFCGGGGGGGGGGGGFGBGGFFFEFFEFFFFFFFDFFFFFFFFFDFFFFFFFFFFFFFFFFFFFFFFFFA>DFFEF-DFFFFFFFFFFFFEFFFFFFFFFF
@M03558:539:GW210131Amp:1:2105:8907:16531 2:N:0:TCGACGTC+TTGCTTGC
CCCTTCGGTATAATGTCCCTTGGCCCAATTGTTGCCGGCGCCAGATTGACCGAACACAAAATTATCCGGCCGGAACAGCTGTCCAAACGGTCCCGCTCGGACCGAATCCATAGTGCCAGGTTCCAAATCGACCAGCACGGCACGTGGGCCGTATTTTCCTCCGGTAGCCTCGTTGTAGTACACGTTGATCCGCTCCAGCTGCAAATCGCTGTCTCCGCAATACGCCCCGGTGGCATCGATTCCGTGCTCG
+
B?AAAFABBBBFGGFG6GFGG4GCHGEGFDFD5GH32E?AEEEG1GFFHFHAEE@@2GGF?GGHGHHD//EEE/E/FBAGCF3GH3FEE?/?>?<B/BC@/BC@CGFDHH1FG1GF111.1>FG111<D.CDC@HEFFD@C-:.:;.-.;--;F/B90:FFF.AB-AB/:9DEFBAB/////BAA..9/99A?.9A9B/BFFBFFBBDFA.99FFF?D-@A/BADB?B--9;..FFFAB9FFFFFFF./:
@M03558:539:GW210131Amp:1:2105:25015:16608 2:N:0:TCGACGTC+TTGCTTGC
CCCTTCGGTATAATGTCCCTTGGCCCAATTGTTGCCGGCGCCAGATTGACCGAACACAAAATTATCCGGCCGGAACAGCTGTCCAAACGGTCCCGCTCGGACCGAATCCATAGTGCCAGGTTCCAAATCGACCAGCACGGCACGTGGGACGTATTTTCCTCCGGTAGCCTCGTTGTAGTACACGTTGATCCGCTCCAGCTGCAAATCGCTGTCTCCGCAATACGCCCCGGGGGCATCGATTCCGTGCTCG
+
BBBBBFBBAABFFGFGEDGGBCHHHHGHHHHHHHHHCAFEEEGEFGGHGHGGCEEEHEEHHHHHHHFGGG?E??>EEHHFHHHHHEFGGDGGGHGGGGCGGGGGGGADCGD<F1FGHHGH<<<GHFHHHGHGGGHHGHG@D-C:.:EGAFB.CFFFFFFGGGBB?BGFFFFFFFFFFFBFFFFFFFFFFFFFEFBFFEFF/FBFFFFFFFFFFFFFFFBBFFFAFB?B?B-;-=BFF.;EFFFFFFFFF?
@M03558:539:GW210131Amp:1:2105:21299:16637 2:N:0:TCGACGTC+TTGCTTGC
CCCTTCGGTATAATGTCCCTTGGCCCAATTGTTGCCGGCGCCAGATTGACCGAACACAAAATTATCCGGCCGGAACAGCTGTCCAAACGGTCCCGCTCGGACCGAATCCATAGTGCCAGGTTCCAAATCGACCAGCACGGCACGTGGGACGTATTTTCCTCCGGTAGCCTCGTTGTAGTACACGTTGATCCGCTCCAGCTGCAAATCGCTGTCTCCGCAATACGCCCCGGTGGCATCGATTCCGTGCTCG
+
AABBBFCCCCBFGGGGCGGGGGHHHHGHHHHHHHGHGGGGGGGGHHHHHHHGGGGGGHGFHHHHGGHGGGGGGGEGHHHGHHHHHHGGFGEGGHGGCGGGGGGCGGGGHHHHEGBGHHHHHHHHHGFHHGHGGGHHHHGGGGGGGHGGGGGEGGGGGGGFGFDGDGGGGFFFFFFFFFFBFFFFFFEFFFFFFDFFBFFFFBFFFFF?EFFDFFFFFFDBFFF:DBADD>@DFFFFFFFFFF/FFEFFFD
@M03558:539:GW210131Amp:1:2105:12779:16661 2:N:0:TCGACGTC+TTGCTTGC
CCCTTCGGTATAATGTCCCTTGGCCCAATTGTTGCCGGCGCCAGATTGACCGAACACAAAATTATCCGGCAGGAACAGCTGTCCAAACGGTCCCGCTCGGACCGAATACATAGGGACAGGCTCCAAATCAACCAGCACGGCACGCGGGACGTATTTTCCTCCGGTAGCCTCGTTGTAATACACGTTGATCCGCTCCAGCTGCAAATCGCTGTCTCCGCAATACGCCCCGGTGGCATCGATTCCGTGCTCG
+
1>AAA111>>>3AAF3F3111B1A10B0AB1F3A110A0AAA/AFGHGHBG//A>>0?FFA111221/////>?ECB0CFGB112B1>/////0/</</CF////>//<11111<0/>...00>1F1<110/<<<./<<--:-:-A?--9AEEF/009000/-@@--/BFF-:9--///;9/99A--9;BBFE9-AF/BF/B/BFFBB-AFAFFFBBF=@FFFEF@@@?@@<BFFFF-F-BFBFFE-9BF
@M03558:539:GW210131Amp:1:2105:24204:16667 2:N:0:TCGACGTC+TTGCTTGC
CCCTTCGGTATAATGTCCCTTGGCCCAATTGTTGCCGGCGCCAGATTGACCGAACACAAAATTATCCGGCCGGAACAGCTGTCCAAACGGTCCCGCTCGGACCGAATCCATAGTGCCAGGTTCCAAATCGACCAGCACGGCACGTGGGACGTATTTTCCTCCGGTAGCCTCGTTGTAGTACACGTTGATCCGCTCCAGCTGCAAATCGCTGTCTCCGCAATACGCCCCGGTGACATCGATTCCGTGCTCG
+
AAABBFCCBCCFGGGGGGGGGGHHHHGHHHHHHHHHGGGGGGDCHGHFHHHGGGGGHHGEFGHHHHHGCEGGGGGGFHHFHHHHBG3GFGGGGHGGGGGGGGGGGGGGHHHFHFHHHFHHGHHHHHGHHGHGGGGHFHG?@CGDHHGGGFGGEFGGGGGGGGFGGGGGGFFFFFFFFFFFFBBDFFFFFFFFF?BFFBBF/FBBBFFFFFDDFBFFFFD>DFFAFAFF=DFAFFFFF?/AFFFE/.DAF.
@M03558:539:GW210131Amp:1:2105:4111:16704 2:N:0:TCGACGTC+TTGCTTGC
CCCTTCGGTATAATGTCCCTTGGCCCAATTGTTGCCGGCGCCAGATTGACCGAACACAAAATTATCCGGCCGGAACAGCTGTCCAAACGGTCCCGCTCGGACCGAATCCATAGTGCCAGGATCCAAATCGACCAGCACGGCACGTGGGACGTATTTTCCTCCGGTAGCCTCGTTGTAGTACACGTTGATCGGCTCCAGCTGCAAATCGCTGTCTCCGCAATACGCCCCGGTGGCATCGATTCCGTGCTCG
+
1AA1A1AA11>DDGFGDGF1GBGHFHECHFHAFGHH?E?EEAEEGHHFGHBE?CEEEEFG0F@F2FDEE@/>EE@EBGFFC>BFFE1</E</ECCCCCC/C@/A?@FGHHB111==FHB..1<FGFFFDCECC-<.CGCCGGGC...99FA9.;CF0B0;FFBG?-.C;FBBF?9;BFFBF/BAA--?BB-:@-BE//9FBF//;/BB-99BF///-;---;BEB@@-==-@AFFFB-9::/9/;-9EFF
@M03558:539:GW210131Amp:1:2105:20126:16732 2:N:0:TCGACGTC+TTGCTTGC
CCCTTCGGTATAATGTCCCTTGGCCCAATTGTTGCCGGCGCCAGATTGACCGAACACAAAATTATCCGGCCGGAACAGCTGTCCAAACGGTCCCGCTCGGACCGAATCCATAGTGCCAGGTTCCAAATCGACCAGCACGGCACGTGGGACGTATTTTCCTCCGGTAGCCTCGTTGTAGTACACGTTGATCCGCTCCAGCTGCAAATCGCTGTCTCCGCAATACGCCCCGGTGGCATCGATTCCGTGCTCG
+
BBBBBFBBAABFGGGGGGGGGGHHHHGFFHHGHGHHGFGGFGEFCGHHFHHGFGGFHHE1GGFHHHHGGGGGGGGFGFHHCHHHHF3GGGGGGHCC@DGCGDGGGGFDHHHHG>DHHFH.1FGFF1GHHDFCDGHHHHCFGGGDG.AA.C-C.CBBGGGGGG.@-;AFGFF?EEFE/FBFFFFAF...:FFFFFFFBFBFBFFF/;F.AADFFFFFDB-;AFFEDFFCAF9-;9.BFA:;/:B/BAD.9A
@M03558:539:GW210131Amp:1:2105:13680:16736 2:N:0:TCGACGTC+TTGCTTGC
CCCTTCGGTATAATGTCCCTTGGCCCAATTGTTGCCGGTGCCAGATTGACCGAACACAAAATTATCCGGCCGGAGCAGCTGTCCAAACGGTCCCGCTCGGACCGAATCCATAGTGCCAGGTTCCAAATCGACCAGCACGGCACGTGGGACGTATTTTCCTCCGGCAGCCTCGTTGTAGTACACGTTGATCCGCTCCAGCTGCAAATCGCTGTCTCCGCAATACGCCCCGGTGGCATCGATTCCGTGCTCG
+
AAAAAFAAAA@FGGGGGFG1BGHHBGFHHFDGFFFGEC0/ACGFFHFF1GFGEEEGHHGHFHHHHHHGGGEEG//>?FHCGHFHGFBEFGEEGHECGEGGGGGCGGFCHGDGHF1<GHHH?DGHHHFHHGGC@CGHHFCCC-CGCACCCGC;AFBFFFGGGGBAG?@BFGGGGE9EFFBFFEFBAFEFFFFFEF?FB//9BBB:;FF?AFFBF//BBB@?BFFEB;@@@@-9A?FFFFFFFBFFFF?AFF
@M03558:539:GW210131Amp:1:2105:14816:16740 2:N:0:TCGACGTC+TTGCTTGC
CCCTTCGGTATAATGTCCCTTGGCCCAATTGTTGCCGGCGCCAGATTGACCGAACACAAAATTATCCGGCCGGAACAGCTGTCCAAACGGTCCCGCTCGGACCGAATCCATAGTGCCAGGTTCCAAATCGACCAGCACGGCACGTGGGACGTATTTTCCTCCGGTAGCCTCGTTGTAGTACACGTTGATCCGCTCCAGCTGCAAATCGCTGTCTCCGCAATACGCCCCGGTGGCATCGATTCCGTGCTCG
+
AABBBFBAAABFGGGFGGGBGGFGHHGHHHHHFGHHGCGGGGFEHBGFHHFF0E@EHHGHCGHHHHGGCFGEGCFGHEHHGHGHHDHGEGGGGHGGGGGGGGGGGGGGHHHHHGFHHFHH>FFHHHDFGDHFGFHHHHGGGCC?GHGGAFGDGGGGGGGGGGGGGGGGGFFFFFFFFFFFFFFDFFEAFFFFFDDDFBFBBFFBFFFFFFFFFFFFFF-9AFFEFFFFF=-@DFFFF?BAFBFBFFFFFF
@M03558:539:GW210131Amp:1:2105:23610:16770 2:N:0:TCGACGTC+TTGCTTGC
CCCTTCGGTATAATGTCCCTTGGCCCAATTGTTGCCGGCGCCAGATTGACCGAACACAAAATTATCCGGCCGGAACAGCTGTCCAAACGGTCCCGCTCGGACCGAATCCATAGTGCCAGGTTCCAAATCGACCAGCACGGCACGTGGGACGTATTTTCCTCCGGTAGCCTCGTTGTAGTACACGTTGATCCGCTCCAGCTGCAAATCGCTGTCTCCGCAATCCGCCCCGGTGGCATCGATTCCGGGCCCG
+
?ABBAFBAABBFGGGBGGGGGGGFHHGHHHHHHFHHG?ECFGA?GFGHHHHGGGGGHGA?GGHHHHHGCFGGGGCFFHGHHHHGFHHHGGDGGHGGGGGGGGFGGGGFHHEHHFHHHHFH1GGGHFHHHGHGGCHHBGDGG-@AGHGG.9ADAFGGGGGGGGGGFGGGGFFFFE.99B/;FFF;AF?EFB/FFDFFF/BF/B/B;FFDF..:FFFF?.9-9/.9E9BD-B9BDA.BF./99/::------
@M03558:539:GW210131Amp:1:2105:19623:16810 2:N:0:TCGACGTC+TTGCTTGC
CCCTTCGGTATAATGTCCCTTGGCCCAATTGTTGCCGGCGCCAGATTGACCGAACACAGAATTATCCGGCCGGAACAGCTGTCCAAACGGTCCCGCTCGGACCGAATCCATAGTGCCAGGTTCCAAATCGACCAGCACGGCACGTGGGACGTATTTTCCTCCGGTAGCCTCGTTGTAGTACACGTTGATCCGCTCCAGCTGCAAATCGCTGTCTCCGCAATACGCCCCGGTGGCATCGATTCCGTGCTCG
+
CCCCCFCCCBCFGGGGGGGGGGGHHHGHHHHHHHHHGGGGGGGGHHHHHHHGGGGGHHHHHHHHGFHGGGGGGFGGHHHHHHHHHHHHGGGGGHGGGGGGGGGGGGGFHHFHFGHHHHHHGHHHHHGGHGHGGGHFHHCFGGGGHHGGEGBCAFEFFGGGGGGGGGGGGGFFEFFFFFFFFFFFFFFFFFFFFFFFFFFFEFFFFFFFFFFFFEFFFF;=DBFEADFFFF--.AFFFFFAFFFFFEFEFD
@M03558:539:GW210131Amp:1:2105:11088:16818 2:N:0:TCGACGTC+TTGCTTGC
CCCTTCGGTATAATGTCCCTTGGCCCAATTGTTGCCGGCGCCAGATTGACCGAACACAAAATTATCCGGCCGGAACAGCTGTCCAAACGGTCCCGCTCGGACCGAATCCATAGTGCCAGGTTCCAAATCGACCAGCACGGCACGTGGGACGTATTTTCCTCCGGTAGCCTCGTTGTAGTACACGTTGATCCGCTCCAGCTGCAAATCGCTGTCTCCGCAATACGCCCCGGTGGCATCGATTCCGTGCTCG
+
AAAABFBBBBBFFGGGGGGDGGHHHHGGHHHEGGHHGGGGGGFGGHHGHHHGGGGGHHFGAGHHHHHGEGGGGGGGHHHHHHHHHHFH?EGGGHGGGGGCDGFGGCGGHHHBGGHHHHHGHHHHHGBGFAGGGGHHGH?@F?DGGEG?ECAC.BFGGGGGGGGGG-AB0BFDEEB:FFFBFFFFFF?./;BFEDFD/9:B/B99/BFF?..9/BBFD?-9A/9AA-@F-99:.9:/B.;A//;:B.9ABA
@M03558:539:GW210131Amp:1:2105:18819:16828 2:N:0:TCGACGTC+TTGCTTGC
CCCTTCGGTATAATGTCCCTTGGCCCAATTGTTGCCGGCGCCAGATTGACCGAACACAAAATTATCCGGCCGGAACAGCTGTCCAAACGGTCCCGCTCGGACCGAATCCATAGTGCCAGGTTCCAAATCGACCAGCACGGCACGTGGGACGTATTTTCCTCCGGTAGCCTCGTTGTAGTACACGTTGATCCGCTCCAGCTGCAAATCGCTGTCTCCGCAATACACCCCGGTGGCATCGATTCCGTGCTCG
+
ABBBBFBBABBFGGGGGGGGFFHHFGEAFGHHHHHHGGGGGEGAGGHHGHHGGGGGHFEFHHHHFHGGGGEGG?EGFHHHFHBFFGFHFGGFCFGGGGGGF@DGGGGGHHHHF1FGHHCF<FFHHFHFFDHGGGHHGFCGCFCGHHEGAFGCAFFBFGFGGGGB@??FFFFFEEFFFFFFFFFDFFE.FFFFFFFFFEBFFE/BFFFAAFDFFFEF?D;>D/FBFFFFFF--AFBFFA/;/BFFFEFFE?
@M03558:539:GW210131Amp:1:2105:27895:16829 2:N:0:TCGACGTC+TTGCTTGC
CCCTTCGGTATAATGTCCCTTGGCCCAATTGTTGCCGGCGCCAGATTGACCGAACACAAAATTATCCGGCCGGAACAGCTGTCCAAACGGTCCCGCTCGGACCGAATCCATAGTGCCAGGTTCCAAATCGACCAGCACGGCACGTGGGACGTATTTTCCTCCGGTAGCCTCGTTGTAGTACACGTTGATCCGCTCCAGCTGCAAATCGCTGTCTCCGCAATACGCCCCGGTGGCATCGATTCCGTGCTCG
+
AABCCFCBBCCFFGGGGGGGGGHHHHGHHHHGHHHHGGGGGGGGHHHHHHHGEFGGGGGGHHHHHHHGGGGGGGGGHHHGHHGFHBGHGGGGGHGGGGGGGGGGGGGGHHHHHDHHHHGHFHHHHHHHHGHGF-GHFHGGGGGGCGFGGGGEGGGGGGGGGGGGGGGGGFFFFFFFFFFFFFFFFFFFFFFFFFFFFFFF0FFFFFFFFFFFFFFFFBACDFFFFFFFFFFAFFFFFF/ABFFFFFFEFF
@M03558:539:GW210131Amp:1:2105:16556:16836 2:N:0:TCGACGTC+TTGCTTGC
CCCTTCGGTATAATGTCCCTTGGCCCAATTGTTGCCGGCGCCAGATTGACCGAACACAAAATTATCCGGCCGGAACAGCTGTCCAAACGGTCCCGCTCGGACTGAATCCATAGTGCCAGGTTCCAAATCGACCAGCACGACACGTGGGACGTATTTTCCTCCGGTAGCCTCGTTGTAGTACACGTTGATCCGCTCCAGCTGCAAATCGCTGTCTCCGCAATACGCCCCGGTGGCATCGATTCCGTGCTCG
+
CCCCCFCCBABFGGGGGGGGGGGHHHGHHHHHHHHHGGGGGGGGFHHHHHHGGGGGHHGHGHHHHHHGGFGGGCEGHHHHHHHHH3GHGGGGGHGGGGGGGGGHHHHHHHHHHFFHHHHHGHGHGHHHHCFGGGHGHHGDGFGGHEGGHHGGGGGGGGGGGGGGBGGGEGGGGGEFGFFFFFFFFFFEFFFFFFFFFBFFEF;FFFFDFFFDFFFFFFFDFFFFFFFFACFAFFFFF.BAFFFFFFFEFB
@M03558:539:GW210131Amp:1:2105:21242:16848 2:N:0:TCGACGTC+TTGCTTGC
CCCTTCGGTATAATGTCCCTTGGCCCAATTGTTGCCGGCGCCAGATTGACCGAACACAAAATTATCCGGCCGGAACAGCTGTCCAAACGGTCCCGCTCGGACCGAATCCATAGTGCCAGGTTCCAAATCGACCAGCACGGCACGTGGGACGTATTTTCCTCCGGTAGCCTCGTTGTAGTACACGTTGATCCGCTCCAGCTGCAAATCGCTGTCTCCGCAATACGCCCCGGTGGCATCGATTCCGTGCTCG
+
ABBBAFAAAABFGGGGGGGFGFFHHHGHGHHHGHFHFGGGGGEAGHHFHGHGGGGGHGEHHHFHHHHGFGGGGGGGHHHHHHHHGHHHGGGGGHGGGGGGGGGGGGGGHGHHGGGHHHHHFHHHHHHHHGHGGGHHHHGGGGGGHHGGGFGDGGGGGGGGGGGGFGGGGFFFFFFFFFFFFBFFFA.AFFFFFF;DFFFEFFFBFFFFFFFFFFFFFFF;FFFFFFFFFF9BDFFFFFFFFFFFFFFFFF
@M03558:539:GW210131Amp:1:2105:15220:16862 2:N:0:TCGACGTC+TTGCTTGC
CCCTTCGGTATAATGTCCCTTGGCCCAATTGTTGCCGGCGCCAGATTGACCGAACACAAAATTATCCGGCCGGAACAGCTGTCCAAACGGTCCCGCTCGGACCGAATCCATAGTGCCAGGTTCCAAATCGACCAGCACGGCACGTGGGACGTATTTTCCTCCGGTAGCCTCGTTGTAGTACACGTTGATCCGCTCCAGCTGCAAATCGCTGTCTCCGCAATACGCCCCGGTGGCATCGATTCCGTGCTCG
+
BBBBBFBBA?AFGGGGGGGFFGHHHGGHHHHGFHHHGGGGGGGGHHHGFHHGGGGGHHFHGHHHHHHGGGGGGFGGHHHHHHHHGHHHGGGGGHGGCDGGGGGGGGGGHHHGFFHHHFHHCHHHHHGFHGHGGGHGHHGGGGGGGH?FEFGFGGGGGGGGGGDGAADFGFFFFFFFFFFFFFFFFFEEFFFFFFFFB/FFFFFFFFFDEFFFFFFFDDDFFFFEFFFFF;@-AFBFF./;/;FFFEF?B.
@M03558:539:GW210131Amp:1:2105:18198:16863 2:N:0:TCGACGTC+TTGCTTGC
CCCTTCGGTATAATGTCCCTTGGCCCAATTGTTGCCGGCGCCTGATTGACCGAACACAAAATTATCCGGCCGGAACAGCTGTCCAAACGGTCCCGCTCGGACCGAATCCATAGTGCCAGGTTCCAAATCGACCAGCACGGCACGTGGGACGTATTTTCCTCCGGTAGCCTCGTTGTAGTACACGTTGATCCGCTCCAGCTGCAAATCGCTGTCTCCGCAATACGCCCCGGTGGCATCGATTCCGTGCTCG
+
AABBBFBBBBBFGGGGGGGGGFGHHGFGHHHHHHHHCGGGGGGHHHHHHHHGGGGGHHFHFHHHHHHGCGGGGEGGHHHHHHHHHBFGGGGGGHFGGGGGGCGGGGGGHHHHHHHHHHHHHFHHHGHGHGFFGCHHHHGGGGGGHHGGGFFDEGFGGGGGGGGAGG?FFGFFFFFFFFFFFFFFFFFEFFFFFFFFFFFFEFB/:BFAEFFFFFFFFFB;AFFFFCFFC-BADFFFF?/AFBFFFFFFFD
@M03558:539:GW210131Amp:1:2105:9061:16887 2:N:0:TCGACGTC+TTGCTTGC
CCCTTCGGTATAATGTCCCTTGGCCCAATTGTTGCCGGCGCCAGATTGACCGAACACAAAATTATCCGGCCGGAACAGCTGTCCAAACGGTCCCGCTCGGACCGAATCCATAGTGCCAGGTTCCAAATCGACCAGCACGGCACGTGGGACGTATTTTCCTCCGGTAGCCTCGTTGTAGTACACGTTGATCCGCTCCAGCTGCAAATCGCTGTCTCCGCAATACGCCCCGGTGGCATCGATTCCGTGCTCG
+
BCC@BFCBABCFFGGGGGGGGGHHGHGHHHHHHHHHGGGGGGGFHHHFHGHGGGGGHHEFGHHGHHHG@EEEGGGGHHHHHHHHHBEGGGGEGHGGFGGGGGGGGGGGGHHHHHHHHHHHFGHHHFHHHGGGGGHHHHGGGGFFHEGGEFGGEFFGGGGGGGBAGGFEGFFFFFFFFBBFFFBAFFAAFFFFFFFDBBFF/FF//BFDFFFFFFFFDFFFDBFFFCFFF-BF?FFFF?BEFFFFFAAEFF
@M03558:539:GW210131Amp:1:2105:9864:16910 2:N:0:TCGACGTC+TTGCTTGC
CCCTTCGGTATAATGTCCCTTGGCCCAATTGTTGCCGGCGCCAGATTGACCGAACACAAAATTATCCGGCCGGAACAGCTGTCCAAACGGTCCCGCCCGGACCGAATCCATAGTGCCAGGTTCCAAATCGACCAGCACGGCACGTGGGACGTATTTTCCTCCGGTAGCCTCGTTGTAGTACACGTTGATCCGCTCCAGCTGCAAATCGCTGTCTCCGCAATACGCCCCGGTGGCATCGATTCCGTGCTCG
+
ABBAAFCCBBCFGGGGGGGGGGHHHHGHHHHHHHHHGGGGGGGGHHHGHHHGGGGGHHGFGHHHHHHGGGGGGGGGHHHHHHHHHFHHGGEGGHGGGGGGGFGGGGGGHHHGFGHHHHHH>GHHHHHHHGHGGGHHHHGGGGGGHGGGEFGGGGFGGGGGGGGGGGGFFFFFFFFFFFFFFFFFFFEFFFFFFFFFFFFFFFFFFFFFFFFFFEFFFFFFFFFFFDFCD=@;FFFFF?FAFFFFFFFFFF
@M03558:539:GW210131Amp:1:2105:5164:16920 2:N:0:TCGACGTC+TTGCTTGC
CCCTTCGGTATAATGTCCCTTGGCCCAATTGTTGCCGGCGCCAGATTGACCGAACACAAAATTATCCGGCCGGAACAGCTGTCCAAACGGTCCCGCTCGGACCGAATCCATAGTGCCAGGTTCCAAATCGACCAGCACGGCACGTGGGACGTATTTTCCTCCGGTAGCCTCGTTGTAGTACACGTTGATCCGCTCCAGCTGCAAATCGCTGTCTCCGCAATACGCCCCGGTGGCATCGATTCCGTGCTCG
+
BCCCCFCBABCFGGGGGGGGGGHHHHGHHHHHHHHHGGGGGGGCEHHHHHHGGGGGHHGHEHHHHHHGGEFGGGGGGHHGHHHHHHGHGDEGGHGGGGGGDGGGGGGGHHHHHGHHHGHFFGHHGHHHHGFGG-CHEGCGGGGGCHGGGFGFEGGGGGGGGGGGDGGGGFFFFFFFEFFFFFFFFFEEFFFFFFFFEFFFFF9BFFFAFFFFFFFFFFFCFFFEFFFC;-@FFFFFFDFEFFFFFFFFFD
@M03558:539:GW210131Amp:1:2105:6350:16922 2:N:0:TCGACGTC+TTGCTTGC
CCCTTCGGTATAATGTCCCTTGGCCCAATTGTTGCCGGCGCCAGATTGACCGAACACAAAATTATCCGGCCGGAACAGCTGTCCAAACGGTCCCGCTCGGACCGAATCCATAGTGCCAGGTTCCAAATCGACCAGCACGGCACGTGGGACGTATTTTCCTCCGGTAGCCTCGTTGTAGTACACGTTGATCCGCTCCAGCTGCAAATCGCTGTCTCCGCAATACGCCCCGGTGGCATCGATTCCGTGCTCG
+
BBBBBF@AAAAFGGGGGGGGGGGHHHGGHHHHHHHHGGGGGGGGHHHGHHGGGGGGHHGHHHHHHGHGCEGGGEGFHHHEHHHGFFHGGFGGGHGGGGG?GGGGGGGGHHHHHGHFHHHHGFHHHHHHHGHCGGHHHHGGGGGGGHGGGGGE?BGGGGGGFFBGGABFGFFFAEFEFFFFFFFFFFFFFFFFFFFFFFFFFFFFFFFFEFDFFFFFFFFF.9FFFBAFAFFFFFFFFFFFFFFFFFBFFF
@M03558:539:GW210131Amp:1:2105:12886:16935 2:N:0:TCGACGTC+TTGCTTGC
CCCTTCGGTATAATGTCCCTTGGCCCAATTGTTGCCGGCGCCAGATTGACCGAACACAAAATTATCCGGCCGGAACAGCTGTCCAAACGGTCCCGCTCGGACCGAATCCATAGTGCCAGGTTCCAAATCGACCAGCACGGCACGTGGGACGTATTTTCCTCCGGTAGCCTCGTTGTAGTACACGTTGATCCGCTCCAGCTGCAAATCGCTGTCTCCGCAATACGCCCCGGTGGCATCGATTCCGTGCTCG
+
ABBBBFBBAABFGGGGGGGFGGGHHHGHHHHHHHHGFFGGGGGGHHHHGHHGGGGGGHFHHHHGHHHGGGCFGGGGHHHHHHHHHHEHGGGGGHGGGGGGGGGGGGGGHHGHGFGHHHHH>GGHHHHHHGHGGGHHHHGGGGGGGHGGGGGGGGGGGGGGGGGGGGGGGFFFFFFFFFFFFFFDFF.9BBFFFFFFFFFFFFFFFFFFFFBFFFFFFFFFFFFFFFFF=D>DAFBFFABEFFFFFFD?FD
@M03558:539:GW210131Amp:1:2105:18483:16966 2:N:0:TCGACGTC+TTGCTTGC
CCCTTCGGTATAATGTCCCTTGGCCCAATTGTTGCCGGCGCCAGATTGACCGAACACAAAATTATCCGGCCGGGACAGCTGTCCAAACGGTCCCGCTCGGACCGAATCCATAGTGCCAGGTTCCAAATCGACCAGCACGGCACGTGGGACGTATTTTCCTCCGGTAGCCTCGTTGTAGTACACGTTGATCCGCTCCAGCTGCAAATCGCTGTCTCCGCAATACGCCCCGGTGGCATCGATTCCGTGCTCG
+
ABCCBFCBAABFGGGGGGGGGFHHHHGHHHHHHFHHGGGGGGGEFHHHHHHGGGGGHHGHHHHHHHHGEFGGGGGGGGHHGHHHHHHHGGGGGHGGGGGGGGGGGGGGHHHHHHHHHHHHGHHHGHGHHGHGGGHHHHGGGGGDFGGGEFGEGGGGGGGGGGGGG?DEFFFFFFFFFFFFFFFAFFEFFFFFFFFFFFFFFFFFFFFDFFFFFFFFFF=DDFF?FFFFF;BFDFFFFDFFF/FBFFFFFF
@M03558:539:GW210131Amp:1:2105:21923:17010 2:N:0:TCGACGTC+TTGCTTGC
CCCTTCGGTATAATGTCCCTTGGCCCAATTGTTGCCGGCGCCAGATTGACCGAACACAAAATTATCCGGCCGGAACAGCTGTCCAAACGGTCCCGCTCGGACCGAATCCATAGTGCCAGGTTCCAAATCGACCAGCACGGCACGTGGGACGTATTTTCCTCCGGTAGCCTCGTTGTAGTACACGTTGATCCGCTCCAGCTGCAAATCGCTGTCTCCGCAATACGCCCCGGTGGCATCGATTCCGTGCTCG
+
ABBBBFBBBBBFGGGGGGGGGGHHHHGHHHHHHHHHGGGGGGGCHFHHHHHGGGGGHHGGEHHHHHHGGGGGGGGGHHHGHHHHHHHHGGGGGHGGGGGGGGGGGGGGHHHHHHHHHFHHGHHHHHHGHGHGGGHHHHGGGGGGHHGGEGGGGGGGGGGGGGGGGAGGGFFFFFFFFFFFFFFFFFEFFFFFFABFFFFFFFFFBFF?EFDDFFFFFFFFFFFFFFFFCF@B?FFFFDFEFFFFFFBFFF
@M03558:539:GW210131Amp:1:2105:15404:17064 2:N:0:TCGACGTC+TTGCTTGC
CCCTTCGGTATAATGTCCCTTGGCCCAATTGTTGCCGGCGCCAGATTGACCGAACACAAAATTATCCGGCCGGAACAGCTGTCCAAACGGTCCCGCTCGGACCGAATCCATAGTGCCAGGTTCCAAATCGACCAGCACGGCACGTGGGACGTATTTTCCTCCGGTAGCCTCGTTGTAGTACACGTTGATCCGCTCCAGCTGCAAATCGCTGTCTCCGCAATACGCCCCGGTGGCATCGATTCCGTGCTCG
+
CCCCCFCBAABFGGGGGGGGGGHHHHGHHHHHHHHHGGGGGGGEHHHHHHHGGGGGHHGHHHHHHHHGGGGGGGGGHHHHHHHHHHHHGGGGGHCGFGGGGGGGGGGGHHHHHFGHHHHHFBHHHHHHHGHGGGHGHHGCGGGGFHGFEGGCEGGGGGGGGGDGCCGGGFFFFFF?FFFFFFFDFF?FFFFFFDDFB0BFFF/FFFFFFFFDB0FFFFFBFFFAFCFFA;:@DFFFFFFFFFFFB.DEFD
@M03558:539:GW210131Amp:1:2105:4955:17075 2:N:0:TCGACGTC+TTGCTTGC
CCCTTCGGTATAATGTCCCTTGGCCCAATTGTTGCCGGCGCCAGATTGACCGAACACAAAATTATCCGGCCGGAACAGCTGTCCAGACGGTCCCGCTCGGACCGAATCCATAGTGCCAGGTTCCAAATCGACCAGCACGGCACGTGGGACGTATTCTCCTCCGGTAGCCTCGTTGTAGTACACGTTGATCCGCTCCAGCTGCAAATCGCTGTCTCCGCAATACGCCCCGGTGGCATCGATTCCGTGCTCG
+
BCCCCFCCAABFGGGGGGGGGGHHHHGHHHHHHGHHGGGGGGGGHHHHHHGGGGGGHHGHHHHHHHHGGGGGGGGGHGHHHHGHHHHGGGGGGHGGFGGGGGGGGGGGHGHHHFGGHGHHHHHHHGHGGDHGGCHHBGDGGGGGHHGGGFGGGBFFGGGGGGGGGGGFFFFFFFFFFFFFFFFDFFFFFFFFF.@D9BFFFFBBFFFDFFFFFFFFFFAFFFFEFFFFFF;DFFFFFD/;BFFFFFFAFF
@M03558:539:GW210131Amp:1:2105:24738:17104 2:N:0:TCGACGTC+TTGCTTGC
CCCTTCGGTATAATGTCCCTTGGCCCAATTGTTGCCGGCGCCAGATTGACCGAACACAAATTATCCGGCCGGAACAGCTGTCCAAACGGTCCCGCTCGGACCGAATCCATAGTGCCAGGTTCCAAATCGACCAGCACGGCACGTGGGACGTATTTTCCTCCGGTAGCCTCGTTGTAGTACACGTTGATCCGCTCCAGCTGCAAATCGCTGTCTCCGCAATACGCCCCGGTGGCATCGATTCCTTGCTCGT
+
BBCCCFCBBBCFGGGGGGGGGGHHHHGHHHHHHHHHGGGEGGGGFHHHHHHGGGGGGHGGHHHHHHGGFGGGGGGHHHHHHHHHFHHGGGGGHGGGGGGGGGGGGGGHHHHFFFHHHHHFHHHGFHHGGHGGGHHHHGGGGGGHGGGGFGGEFGGGGGGGGGAFGGGEGGFFFFFFFFFFFFFFFFFFFFFEADFFBFFFFBFFFFAEFDFFBFF?FA=DFFEDFFFFFCADFFFFDFFFFE00BFFF.-
@M03558:539:GW210131Amp:1:2105:4065:17110 2:N:0:TCGACGTC+TTGCTTGC
CCCTTCGGTATAATGTCCCTTGGCCCAATTGTTGCCGGCGCCAGATTGACCGAACACAAAATTATCCGGCCGGAACAGCTGTCCAAACGGTCCCGCTCGGACCGAATCCATAGTGCCAGGTTCCAAATCGACCAGCACGGCACGTGGGACGTATTTTCCTCCGGTAGCCTCGTTGTAGTACACGTTGATCCGCTCCAGCTGCAAATCGCTGTCTCCGCAATACGCACCGGTGGCTTCGATTCCGTGCTCT
+
AABAAFABBABFCBEB6BD4BFHFHHFAFFHEG253E2A2EEEGHGGG353AEE?@HHGEHGHHFDDE/E/EEE/EGHGHFGE3D3FCA/EA@F@@@@DCC/</A@FDFFHH<GBFHDCGHHEHF1FFFDE-A@<G/C@C-CDGGCEBFFGGEFFGFFFFGF.AB@DFBFFAAAF9//;99//9FFE.///9A9;.B/;//999/9B.AA.A////..--;//.9.9---9;.A.9.-./9//;;.9AF/
@M03558:539:GW210131Amp:1:2105:18701:17127 2:N:0:TCGACGTC+TTGCTTGC
CCCTTCGGTATAATGTCCCTTGGCCCAATTGTTGCCGGCGCCAGATTGACCGAACACAAAATTATCCGGCCGGAACAGCTGTCCAAACGGTCCCGCTCGGACCGAATCCGTAGTGCCAGGTTCCAAATCGACCAGCACGGCACGTGGGACGTATTTTCCTCCGGTAGCCTCGTTGTAGTACACGTTGATCCGCTCCAGCTGCAAATCGCTGTCTCCGCAATACGCCCCGGTGGCATCGATTCCGTGCTCG
+
AABBBFBBBBBFGGCGGGFFGG4GFHFHGHHGGHHGCEG2EGGGGFFHGHHGGGGGHHE1GGHHHGHCCEFGGFGGHHGGHHHHGHGHGGGGGHGGGGGGGGGGDGCECEGHDCBBGHHHGGHHHGHHHGHGGCHHGFDCG-:.9EGGEFGFEG/0FGGGEGGGC?./FFFFFFFFFFFFFFFDFFFEF9FFFFFFBBFF/BBFFFFFFFDAFFBFBF=@?FBADAFFBA@-DFFFF?BAB///;9A.F.
@M03558:539:GW210131Amp:1:2105:9573:17164 2:N:0:TCGACGTC+TTGCTTGC
CCCTTCGGTATAATGTCCCTTGGCCCAATTGTTGCCGGCGCCAGATTGACCGAACACAAAATTATCCGGCCGGAACAGCTGCCCAAACGGTCCCGCTCGGACCGAATCCATAGTGCCAGGTTCCAAATCGACCAGCACGGCACGTGGGACGTATTTTCCTCCGGTAGCCTCGTTGTAGTACACGTTGATCCGCTCCAGCTGCAAATCGCTGTCTCCGCAATACGCCCCGGTGGCATCGATTCCGTGCTCT
+
BBABBFBBBAAFGGGGGGGGGGFGHHDHHFHHHHHHGGGGGGGEAGHHFHHGGGGGHHGCGHHHHHGG?EGEGGCEHHHHFHHHH/GHGGGGFHGGGGGGGGGGFCEGHHHH1GHHHHHFGHGGHBHHGGHGGGHHHHGGGGGDHGGCAFCGEFFFGGFGGGDCGAFFFFFAFFFFFFFFFFFAF?EEFFFFFFFFF/FFBF9FFBFDE.:;FFFF?DACAFF?DAAF9-DA?F.FFD/AFFF/;AD.9/
@M03558:539:GW210131Amp:1:2105:21096:17199 2:N:0:TCGACGTC+TTGCTTGC
CCCTTCGGTATAATGTCCCTTGGCCCAATTGTTGCCGGCGCCAGACTGACCGAACACAAAATTATCCGGCCGGAACAGCTGTCCAAACGGTCCCGCTCGGACCGAATCCATAGTGCCAGGTTCCAAATCGACCAGCACGGCACGTGGGACGTATTTTCCTCCGGTAGCCTCGTTGTAGTACACGTTGATCCGCTCCAGCTGCAAATCGCTGTCTCCGCAATACGCCCCGGTGGCATCGATTCCGTGCTCG
+
AABBBFBBBBBFCGGGGGGGGGHHHHGHHHHHHHHHFGGEEGGGHGHHBGHFGGGGHHGHHHHHHHHGCGGFGGGGEHHHHHHHHHFCFGGGGGGGGGGGGGGGGGGGHGFHFFGHHEHHGFGHHFHHHGHGGGHHHHGCG@DDGHGFFFGDEFFFGGGGGGGCGGDGFFFDFFFFFFFFFBFDFFF?FFFAEFFFFBFFFFBFFFFDFFFFFFFFFFA-D/BED-@F@;;9..;FB9BEFBFFBADFF.
@M03558:539:GW210131Amp:1:2105:14121:17205 2:N:0:TCGACGTC+TTGCTTGC
CCCTTCGGTATAATGTCCCTTGGCCCAATTGTTGCCGGCGCCAGATTGACCGAACACAAAATTATCCGGCCGGAACAGCTGTCCAAACGGTCCCGCTCGGACCGAATCCATAGTGCCAGGCCCCAAATCGACCAGCACGGCACGTGGGACGTATTTTCCTCCGGTAGCCTCGTTGTAGTACACGTTGATCCGCGCCAGCTGCAAGTCGCTGTCTCCGCAATACGCCCCGGTGGCATCGATTCCGTGCTCG
+
?ABBBFBAAABFGGGGGGG4GGHHHHGHHHHHHHGHGGGGGGGGAGHFGHGGGGGGHHGHHHHHHHHGFGGGGGGGGHHHHHHHHHHHGGGGFHGGGGGGGGGGGGGGHHFFHHHGHHHHHGFGGGHHHGHGGCHGHGGCCGGD9EEGFGGCAFGGGGGGGGGF-@DFFFFFFFFEFFFFFF/AFAEFFFFF?BCF.-:9BFFFFBB.9ADDFFFFDDD-AB/9A>DFCF->FFFFF./;FBFFFAD.BA
@M03558:539:GW210131Amp:1:2105:9867:17219 2:N:0:TCGACGTC+TTGCTTGC
CCCTTCGGTATAATGTCCCTTGGCCCAATTGATGCCGGCGCCAGATTGACCGAACACAAAATTATCCGGCCGGAACAGCTGTCCAAACGGTCCCGCTCGGACCGAATCCATAGTGCCAGGTTCCAAATCGACCAGCACGGCACGTGGGACGTATTTTCCTCCGGTAGCCTCGTTGTAGTACACGTTGATCCGCTCCAGCTGCAAATCGCTGTCTCCGCAATACGCCCCGGTGGCATCGATTCCGTGCTCG
+
1>>>AFAAA1>DGGFGBGD111A0BAE0ABG1DE1BAE0/A///F1BGHFEECCEEHHA0GGHHF21E//EEEE/EBGHHHHGGB1<GGGGGG0BCCCGGG?CGCGGGHHHHHFHHFFHHGHHHHHHHHGHGGGHHHHGGGGGGHFFAEFGGGGGGGGGGGGGGGGGGFFFFFFFFFFFFFFFFFFFFFFFFFF@FBFFFFFFFFFFFFFBFFFFFBF@?BFF-A@@?@?@?;FFFBABFF/BBBEAEE9
@M03558:539:GW210131Amp:1:2105:5295:17232 2:N:0:TCGACGTC+TTGCTTGC
CTCTTCGGTATAATGTCCCTTGGCGCAATCGTTGCCGGCGCCAGATTGACCAAACACAAAATTATCCGGCCGGGACAGCTGTCCAAACGTTCCCGATCGGACCGAAACAATAGAGCCAGGTTCCAAAGCGACAGGCACGGCACGTGGGACGTATTTTCCTCCGGTAGCATCGATGTAGTACACGTTGATCCGCTCCAGCTGCGAATGGGTGTCTCCGCAATACGCCCCGTTGGCATCCGTTGCGTGCCCG
+
11>111>A>AABBAG3F31BD1A000A00AAG0A010E/A/A//0BGHFBG1/?/00?F00@1@221/E>E//E/>//>11>B<21B/?0B00<?/>B//?///<</<0/1?111<<0CF<<1FGDG//..<--<;...--;-::.9-.9-.;09090C00;AA-9-9/;F-/9/9;/:;BBB-9-;-/9/--9@-/;;/9/-;@-/;-/;>B/:BBA---/;A--------;9////-;9-;-;---/-
@M03558:539:GW210131Amp:1:2105:12265:17251 2:N:0:TCGACGTC+TTGCTTGC
CCCTTCGGTATAATGTCCCTTGGCCCAATTGTTGCCGGCGCCAGATTGACCGAACACAAAATTATCCGGCCGGAACAGCTGTCCAAACGGTCCCGCTCGGACCGAATCCATAGTGCCAGGTTCCAAATCGACCAGCACGGCACGTGGGACGTGTTTTCCTCCGGTAGCCTCGTTGTAGTACACGTTGATCCGCTCCAGCTGCCAATCGCTGTCTCCGCAATACGCCCCGGTGGCATCGATTCCGTGCTCG
+
AAAAAFAAAAA3GGGGGGGBGGCGHHEGHHHHHHHHC00EEGGGHHGF1FGCEEGGFHGHHHHGGHH//E@E/E/EFFCHBHFHHHHHEFGGGHGCGG/BABCGGCFGBG1FF<=DHHF.>DGC1FDGD<.@@CFGHHGGGGGGHEEGEAA9BFGBF0;FBB?-A99B/BBA;-;-/9:BFFB-AFE?B/;9EB?BFE/9//-999B--?B-//;B-A@9A/BEF?@@-99;---;B-9;//BFFA-AB-
@M03558:539:GW210131Amp:1:2105:16087:17258 2:N:0:TCGACGTC+TTGCTTGC
CCCTTCGGTATAATGTCCCTTGGCCCAATTGTTGCCGGCGCCAGATTGACCGAACACAAAATTATCCGGCCGGAACAGCTGTCCACACGGTCCCGCTCGCACCGAATCCATAGTGCCAGGTTCCAAATCCACCAGCACGGCACCTGGGTCGTATTTTCCTCCGGTATCCTCGTTTTAGTACACGTTTATCCGCTCCAGCTCCTCCTCGCTGTCTCCGCACTACGCCCCGGTCGCATCGATTCTGTGCTCG
+
>1A>A1111>>3FDEGFFDAB11ABGAHH1GB301100A//AA?C1A1BGB/E//>0GFG0FFDGF1E/>/>/EEEHC0GHHDBG1B?>//?/0/>/<////>>/>F/GG111<<1>G1.1<FG1F1FG10<.<.C/<--;C?./;../:--./;000;FGF.--;.;BFG..9.9;/;/;B/--:/-//:-;A-:/9/////-/;9-;---;/9F-9--99/;;-9@;9;--;--9;99////;9B/B9
@M03558:539:GW210131Amp:1:2105:11934:17260 2:N:0:TCGACGTC+TTGCTTGC
CCCTTCGGTATAATGTCCCTTGGCCCAATTGTTGCCGGCGCCAGATTGACCGAACACAAAATTATCCGGCCGGAACAGCTGTCCAAACGGTCCCGCTCGGACCGAATCCATAGTGCCAGGTTCCAAATCGACCAGCACGGCACGTGGGACGTATTTTCCTCCGGTAGCCTCGTTGTAGTACACGTTGATCCGCTCCAGCTGCAAATCGCTGTCTCCGCAATACGCCCCGGTGGCATCGATTCCGTGCTCG
+
@ABBBFBBBBBFGGGGGGGGGGHHHHGHHHHHHHHHGGGGGGGGGHHGHHHGGGGGHHGHGHHHHHHGGGGGGGGGHHHGHHHHHHHHGGGGGHGGGGGFGGGGGGGGHHGHG<FHHHHHGGHHHHHHHGGGGGHHFHGGGGGGHHGGEFDFGGFFGGGGGGGGFFGFFFFFFFFFFFFFFFBDFFEEBFFFFFFFFFFEFFBFFFFFFFFFFFFFFFCFFFFFFFFFCFCFDFFFFDBAF9FFB9A.B.
@M03558:539:GW210131Amp:1:2105:17027:17266 2:N:0:TCGACGTC+TTGCTTGC
CCCTTCGGTATAATGTCCCTTGGCCCAATTGTTGCCGGCGCCAGATTGACCGAACACAAAATTATCCGGCCGGAACAGCTGTCCAAACGGTCCCGCTCGGACCGAATCCATAGTGCCAGGTTCCAAATCGACCAGCACGGCACGTGGGACGTATTTTCCTCCGGTAGCCTCGTTGTAGTACACGTTGGTCCGCTCCAGCTGCAAATCGCTGTCTCCGCAATACGCCCCGGTGGCATCGATTCCGTGCTCG
+
>AAA>CA>AAAFGGGGGFGGGGGFGHGAGGHGGFHGGGG/EEAEFHHDGBFEGEGGHHGFEGFHHFHGGGGGGGGGGHHGHHGHBFGFFGGGGHGGGGGGFGGGGGGGHFHHFGFHHHHHFGGHHGDGFGHGGCFGHHCCGGGGGFGGGGGB?FGGFGGGGFG-;@CGGFFFEFBFFFBFBFFFFFFFBFF@@F@FEFBFBB99FFFFFFFFFFFFFF@;BFF?--@@-@9@AAFFFBBABFF/BE-;BB
@M03558:539:GW210131Amp:1:2105:12771:17271 2:N:0:TCGACGTC+TTGCTTGC
CCCTTCGGTATAATGTCCCTTGGCCCAATTGTTGCCGGCGCCAGATTGACCGAACACAAAATTATCCGGCCGGAACAGCTGTCCAAACGGTCCCGCTCGGACCGAATCCATAGTGCCAGGGTCCAAATCGACCAGCACGGCACGTGGGACGTATTTTCCTCCGGTAGCCTCGTTGTAGTACACGTTGATCCGCTCCAGCTGCAAATCGCTGTCTCCGCAATACGCCCCGGTGGCATCGATTCCGTGCCCG
+
1>A1AFAAAAAF3FFBBGFGABGHCGGABADAFAFFE?A/AAE/01AF1FGEG?/>FG/BGGHFGBG/>EEEGC/EGFFBBGHB2G<FEGEAEGGG/@/>C/C@/@AAGG1FF>FDG11>.<><10DHHGHGGCFA/CCGG-@.:AEGEFGG9;FGGGGGGGC?A-9BBFFFEEFFFBFFFFB;AF-A/BBAFF?FF/BF/;//:BFAFFFBFFFFBB@;B/:-B@@@-----99BFA/EFFF/;E--/-
@M03558:539:GW210131Amp:1:2105:22058:17283 2:N:0:TCGACGTC+TTGCTTGC
CCCTTCGGTATAATGTCCCTTGGCCCAATTGTTGACGGCGCCAGATTGACCGAACACAGAATTATCCGGCCGGAACAGCTGTCCAAACGGTCCCGCTCGGACCGAATCCATAGTGCCAGGTTCCAAATCGACCAGCACGGCACGTGGGACGTATTTTCCTCCGGTAGCCTCGTTGTAGTACACGTTGATCCGCCCCAGCTGCAAATCGCTGTCTCCGCAATACGCCCCGGTGGCATCGATTCCGTGCTCG
+
BBCCCFCBBCCFGGGGGGGGGGHHHHGGHHHHHHHHGGG?EGEGHFHHHHHGGGGGHHHHHHHHHHHGGGGGGGGGHHFHHHHHHHHHEGGGGHGGGGGGGGGGGGGGGHGHHHHFHEHH<GHHHHHHGGHGGGHHHHGGGGGDFGEFAFGDGFGEGGGGGGGGGGGGGGGFFFBEBFFFFFBAFF.9B:F?EDFFDFEF/B/BBFFFFFFAFBFFFDAADBB;D-DD-;9B;.FFF.BAFFBFFEFEFF
@M03558:539:GW210131Amp:1:2105:19089:17318 2:N:0:TCGACGTC+TTGCTTGC
CCCTTCGGTATAATGTCCCTTGGCCCAATTGTTGCCGGCGCCAGATTGACCGAACACAAAATTATCCGGCCGGAACAGCTGTCCAAACGGTCCCGCTCGGACCGAATCCATAGTGCCAGGTTCCAAATCGACCAGCACGGCACGTGGGACGTATTTTCCTCCGGTAGCCTCGTTGTAGTACACGTTGATCCGCTCCAGCTGCAAATCGCTGTCTCCGCAATACGCCCCGGTGGCATCGATTCCGTGCTCG
+
BBCCCFCCBABFGGGGGGGGGGHHHHGGHHHGFGHHGFGFGGG?FHHFHHFECGGGHHGFGHHGHHHGCFFGGGGGHHGHHHHHHHFHGGEGGHGCDGGGGGGGGGGGHHHHHHHHHHHGGHHHHGHFHGEFFDGHGH?CGCFDGHGGAF?:.CBFFGGGGGFGG?DFFFFFFEFFFFFFFFBAFF.9FFFFFDFF0;/900/:0;B.:9ADFFFFBDBFDBBADFFFB9:=A?BFFDBABF0/:ADFF.
@M03558:539:GW210131Amp:1:2105:14905:17333 2:N:0:TCGACGTC+TTGCTTGC
CCCTTCGGTATAATGTCCCTTGGCCCAATTGTTGCCGGCGCCAGATTGACCGAACACAAAATTATCCGGCCGGAACAGCTGTCCAAACGGTCCCGCTCGGACCGAATCCATAGTGCCAGGTTCCAAATCGACCAGCACGGCACGTGGGACGTATTTTCCTCCGGTAGCCTCGTTGTAGTACACGTTGATCCGCTCCAGCTGCAAATCGCTGTCTCCGCAATACGCCCCGGTGGCATCGATTCCGTGCTCG
+
BCCCCFCCBBBFGGGGGGGGGGHHHHGGHHHHHHHHGGGGGGGGFHHHHHHGGGGGHHGHGHHHHHHGFGGGGGGGHHHHHHHHHHHHGGGGGHGGGGGGGGGGGGGGHHHHHHHHHHHHHHHHHHHFHGHGGFHHHHGGGCGGGHGGEGGGGGGGGGGGGGGGGGGGGFFDFFBEFFFFFFFDFFFFFFFFFFFFFFFFFFFFFFFDFFFFFFFFFFC;DFFEFFFFB-;9DFFFFDFEFFFFF:DFFD
@M03558:539:GW210131Amp:1:2105:20380:17333 2:N:0:TCGACGTC+TTGCTTGC
CCCTTCGGTATAATGTCCTTTGGCCCAATTGTTGCCGGCGCCAGATTGACCGAACACAAAATTATCCGGCCGGAACAGCTGTCCAAACGGTCCCGCTCGGACCGAATCCATAGTGCCAGGTTCCAAATCGACCAGCACGGCACGTGGGACGTATTTTCCTCCGGTAGCCTCGTTGTAGTACACGTTGATCCGCTCCAGCTGCAAATCGCTGTCTCCGCAATACGCCCCGGTGGCATCGATTCCGTGCTCG
+
A?ABAFBBB@BFGFGGGGGGBGHFHHGFHHHGHHHHCGG2EEECFBHGHHHGAEGGFEFAGGHHHHHG@EEFGGGGCGFHFHGHGHHHGGGGGHGGFFGGGGCGGFGGHHGHFFHHGHHEGHHHHHHHHAHGFDHGFHGGGCDFCCEG.CFDGGE;CFGGGFEGGGBBGFFDEFFFFFFFFBBAAF.9BFFFE?FFBBFF/B/;BFFA.9DAF/BFAFAFDFF.DFFF@---9AFFF.9AFBF/9.9./.
@M03558:539:GW210131Amp:1:2105:10151:17333 2:N:0:TCGACGTC+TTGCTTGC
CCCTTCGGTATAATGTCCCTTGGCCCAATTGTTGCCGGCGCCAGATTGACCAAACACAAAATTATCCGGCCGGAACAGCTGTCCAAACGGTCCCGCTCGGACCAAATCCATAGTGCCAGGTTCCAAATCGACCAGCACGGCACGTGGGACGTATTTTCCTCCGGTAGCCTCGTTGTAGTACACGTTGATCCGCTCCAGCTGCAAATCGCTGTCTCCGCAATACGCCCCGGGGGCATCGATTCCGTGCTCG
+
AAABBFBABBBFBGFFFGGGGGFHHHGCFHHGFCHHCAEEGGGCHHHHGHHBGHFHHHFHFHHHHHHCEFGGGGGEFHHBFGHHF?EGFGFGGHGGEGFCGGGGHEGHG2DDFGGHFFGH<FHHFDHHH<CFG@HHGHCCG@DDHHGC.C@ECGGGGFFGFGGGGAFBFGGDEGGGGGFFF0FDFF..FFFFEADF/;FFFFB//BFAEFAAFFFFFFFFFFF.D9DC=---;>;FFD/:9B//B.A.F.
@M03558:539:GW210131Amp:1:2105:18564:17339 2:N:0:TCGACGTC+TTGCTTGC
CCCTTCGGTATAATGTCCCTTGGCCCAATTGTTGCCGGCGCCAGATTGACCGAACACAAAATTATCCGGCCGGAACAGCTGTCCAAACGGTCCCGCTCGGACCGAATCCATAGTGCCAGGTTCCAAATCGACCAGCACGGCACGTGGGACGTACTTTCCTCCGGTAGCCTCGTTGTAGTACACGTTGATCCGCTCCAGCTGCAAATCGCTGTCTCCGCAATACGCCCCGGTGGCATCGATTCCGTGCTCG
+
CCCCCFCCCBCFGGGGGGGGGGHHHHGDHHHHHHHHGGGGGGGFHHHHHHHGGGGGHGGFGHHHHHHGFGGGGGGGHHHGHHHHFGHHGGGGGHGGGGGGFGGGGGGGHHHHHHHHHHHHCGHHGGHHHGHGGGHHHHGGGGGGHHGGGFGGGGGGGGGGGGGGGGGGFFFFFFFFFEFFFFFDFFEEFFFFFFFFFBFFFF/FFFF.EFFFFFFFFF=BA9FADABDB=:=DFFFFDFAFFFFFADFFB
@M03558:539:GW210131Amp:1:2105:3180:17372 2:N:0:TCGACGTC+TTGCTTGC
CCCTTCGGTATAATGTCCCTTGGCCCAATTGTTGCCGGCGCCAGATTGACCGAACACAAAATTATCCGGCCGGAACAGCTGTCCAAACGGTCCCGCTCGGACCGAATCCATAGTGCCAGGTTCCAAATCGACCAGCACGGCACGTGGGACGTATTTTCCTCCGGTAGCCTCGTTGTAGTACACGTTGATCCGCTCCAGCTGCAAATCGCTGTCTCCGCAATACGCCCCGGTGGCATCGATTCCGTGCTCG
+
?AAABFBBBBBFGGGGGGGGGGGHFGGHGHHHHHHHGGGGGGGCFFGDGFHGGGGGHHFAGHHHHGHGCFGGGF?EHHHHHHGHFFDGGGGGGHGGGGGG?CGGGGGGHFHHCFFHHHHHGHHHHBGGHDHGGCHHFHCGG?AECEGG.CBC.FGGGGGGGGGGGG./FFFFFFE9FFFBFB9AFF?9/BFFE.DF99FBFF///FF.:FFDFBBF.9-@AFFEFFFFAA;-;FFFB9/:BFFFF?DEBD
@M03558:539:GW210131Amp:1:2105:12212:17402 2:N:0:TCGACGTC+TTGCTTGC
CCCTTCGGTATAATGTCCCTTGGCCCAATTGTTGCCGGCGCCAGATTGACCGAACACAAAATTATCCGGCCGGAACAGCTGTCCAAACGGTCCCGCTCGGACCGAATCCATAGTGCCAGGTTCCAAATCGACCAGCACGGCACGTGGGACGTATTTTCCTCCGGTAGCCTCGTTGTAGTACACGTTGATCCGCTCCAGCTGCAAATCGCTGTCTCCGCAATACGCCCCGGTGGCATCGATTCCGTGCTCG
+
BBBABFBBABBFGGGGGGGGGGHHHHGGHHHHHHHHGGGGGG?EFHHHHHHGGGGGHHGHHHHHHHHGGGGGGGGGHHHHGHHHGHHHGGGGGHGGGGGGGGGGGGGGHHGFBGGHHHHHGGGFGFHHHAAFGGHGEHGGGGGGHHGGEFGGGGGGGGGGGGGGDGGGGFFFFFBFFFFFFFFAFFEEBFFFFFDF/FFFBF9FBFFAEFDFFFFFFFFFAFFAF=CFF;-9.ABFFA/;F/BFFF?EFB
@M03558:539:GW210131Amp:1:2105:22613:17432 2:N:0:TCGACGTC+TTGCTTGC
CCCTTCGGTATAATGTCCCTTGGCCCAATTGTTGCCGGCGCCAGATTGACCGAACACAAAATTATCCGGCCGGAACAGCTGTCCAAACGGTCCCGCTCGGACCGAATCCATAGTGCCAGGTTCCAAATCGACCAGCACGGCACGTGGGACGTATTTTCCTCCGGTAGCCTCGTTGTAGTACACGTTGATCCGCTCCAGCTGCAAATCGCTGTCTCCGCAATACGCCCCGGTGGCATCGATTCCGTGCTCG
+
BBCCBFCBAABFGGGGGGGGGGHHHHGHHHHHHHHHGGGGGGGGHHHHHGHGGGGGHHAAGHHHHGHG?EGGGCGGHFGHHHHHHHHHCGGGGHGGFGGGGGGGCGGGHHHHHHHFHFFEGHHHFHHHFDHGG-GHHHGGG-A:.GFGEFFDGGGGGGGGGGDGC?DGGFFFFFFEBFBFFFBA;F?:FEFFFFFF0BFF0BB00BFDFF9DFFFFBD-@A0B.A>FF-9:9AAFFF.;.B;0;:..EBD
@M03558:539:GW210131Amp:1:2105:14250:17483 2:N:0:TCGACGTC+TTGCTTGC
CCCTTCGGTATAATGTCCCTTGGCCCAATTGTTGCCGGCGCCAGATTGACCGAACACAAAATTATCCGGCCGGAACAGCTGTCCAAACGGTCCCGCTCGGACCGAATCCATAGTGCCAGGTTCCAAATCGACCAGCACGGCACGTGGGACGTATTTTCCTCCGGTAGCCTCGTTGTAGTACACGTTGATCCGCTCCAGCTGCAAATCGCTGTCTCCGCAATACGCCCCGGTGGCATCGATTCCGTGCTCG
+
ACCCBFBCBBCFGGGGGGGGGGHHHHGHHHHHHFHHGGGGGGGGHHHHHHHGGGGGHHGFFHHHHHHGGGGGGCGGHHHHHHHHHFHHGGGGGHGGGGGGGGGGGGGGHHHHHGHHHHHHGGHHHGHHHGHGGFHHHHFCGGGGGHGGGFGGGGGGGGGGGGGGFGGGGFFFFFFFFFFFFFFAFFFEFFFFFFFFFFFFEFF/BFFDFFBFFFFFAD=DFFF.AFFFF-:@FF9BFDBEFBFBB?DEFD
@M03558:539:GW210131Amp:1:2105:11086:17483 2:N:0:TCGACGTC+TTGCTTGC
CCCTTCGGTATAATGTCCCTTGGCCCAATTATTGCCGGCGCCAGATTGACCGAACACAAAATTATCCGGCCGGAACAGCTGTCCAAACGGTCCCGCTCGGACCGAATCCATAGTGCCAGGTTCCAAATCGACCAGCACGGCACGTGGGACGTATTTTCCTCCGGTAGCCTCGTTGTAGTACACGTTGATCCGCTCCAGCTGCAAATCGCTGTCTCCGCAATACGCCCCGGTGGCATCGATTCCGTGCTCG
+
AABBAFBBAABFGGCGFGGGGGHHHHDCFHHGHFHHGGGGGGEGHGHFHHHGGGGGGHGFFHHHFHHE?EEGGGGEHHHHHHHFHHFGDGEEGHGGGGGGGGGGDGGCGGFH1=<DGFHEGGHHHHFHHDFDGFHH/GCCGGF?:GEDEFBGGGGGGGGGGGGGG-CFBFFBFFBAFFFBFEFFFF?EFFFAEFFFF/BBBF/B/9F..ADFF/99AF;=A;BAD-BF99--.ABFF.9;FFFBFA.AB?
@M03558:539:GW210131Amp:1:2105:29295:17485 2:N:0:TCGACGTC+TTGCTTGC
CCCTTCGGTATAATGTCCCTTGGCCCAATTGTTGCCGGCGCCAGATTGACCGAACACAAAATTATCCGGCCGGAACAGCTGTCCAAACGGTCCCGCTCGGACCGAATCCATAGTGCCAGGTTCCAAATCGACCAGCACGGCACGGGGGACGTATTTTCCTCCGGTAGCATCGTTGTAGTACACGTTGATCCGCTCCAGCTGCAAATCGCTGTCCCCGCAATACGCCCCGGTGGCATCGATTCCGTGCTCG
+
33>AAFAA>AAFGGGGCFFGGGHHHHGCHHGH5CFHGGGCEEEGGEGGHHHGGGGEGFGCCHHHHHHG?E/EEECEFGFHHHGHHHHGGGEEECBCCG@CGCGGGGA/?FDGF>=11>GGGHHHHGDG<.<<@@C<<.@CCC-.-A:A@BB..9FFEFFFF/;>B?.//;99..;A/9;/9/BD.AFF/99F..9A9FBBBFFF/:BFE.A.///9@9@-./;.A=9-@;@>A.B/B./9F9FFFAAABD
@M03558:539:GW210131Amp:1:2105:12495:17487 2:N:0:TCGACGTC+TTGCTTGC
CCCTTCGGATAATGTCCCTTGGCCCAATTGTTGCCGGCGCCAGATTGACCGAACACAAAATTATCCGGCCGGAACAGCTGTCCAAACGGTCCCGCTCGGACCGCATCCATAGTGCCAGGTTCCAAATCGACCAGCACGGCACGTGGGACGTATTTTCCTCCGGTAGCCTCGTTGTAGTACACGTTGATCCGCTCCAGCTGCAAATCGCTGTCTCCGCAATACGCCCCGGTGGCATCGATTCCGTGCTCGT
+
AAAABFBBBBA@GGDGDFF54CHHCEHFFGHFHBGAEE20EAECFFFHDHGCEGEGF1CCGGGHEGGGGGGGGGGHHHHFFHEHHFHEEGGGHGG@DGGGGCCDGGGHHHHHFHGHHHGCFHHHFFHGGHGGGHHHHGGG?DDCAEGGGBEAFFGGGGGGGG?ABGGGFFFFEBEFFFFFFFF?FFFFFFFFFBFF/FFFFFBFFFFFFFFFEFFFD;-AFFFFB?B?=9BFFFBB.FEF9BBB.9;B.9
@M03558:539:GW210131Amp:1:2105:6539:17498 2:N:0:TCGACGTC+TTGCTTGC
CCCTTCGGTATAATGTCCCTTGGCCCAATTGTTGCCGGCGCCAGATTGACCGAACACAAAATTATCCGGCCGGAACAGCTGTCCAAACGGTCCCGCTCGGACCGAATCCATAGTGCCAGGTTCCAAATCGACCAGCACGGCACGTGGGACGTATTTTCCTCCGGTAGCCTCGTTGTAGTACACGTTGATCCGCTCCAGCTGCAAATCGCTGTCTCCGCAATACGCCCCGGTGGCATCGATTCCGTGCTCG
+
A1>1>C1>>AADGGG3A31FF11FBF00AFFHFFFHCCEGGEGEFHHGHB1EEEEEFECGGHHDHHF?>E/EEGGGHCGFHHHGFBBGCEGGGF@CGCCCG?B?CGGGHHHGHGDDHHHHHFHHHHHHGCHCCGFHGHGGGGGGCEEGEFGGGGGGGEGFGFGGG@FGGFFFFFFEFFFFFFEBFF?EFFFF?B?BFE//;FFFFFFBFFFFFFFFFF@-99/EB;9>@@@@BFFFEBBEFFFBFEA-:A
@M03558:539:GW210131Amp:1:2105:4400:17533 2:N:0:TCGACGTC+TTGCTTGC
CCCTTCGGTATAATGTCCCTTGGCCCAATTGTTGCCGGCGCCAGATTGACCGAACACAAAATTATCCGGCCGGAACAGCTGTCCAAACGGTCCCGCTCGGACCGAATCCATAGTGCCAGGTTCCAAATCGACCAGCACGGCACGTGGGACGTATTTTCCTCCGGTAGCCTCGTTGTAGTACACGTTGATCCGCTCCAGCTGCAAATCGCTGTCTCCGCAATACGCCCCGGTGGCATCGATTCCGTGCTCG
+
BBBBBFBBBBBFGGGBGGGGGGHHHHGHHHHHHGHGGGGGGGGGHHGHHHHGGGGCHHGHHHHGFHHGGGGGGGGGHGHCHHHHHGBGGGGGGHGFCCCGFGGGGGEGHGHHHGHHHGHHGHFHFHGFHGHGGCFGHHGGGGGGGHGGFFGDEFFFFFGFFGGGGGGFGFFFEEFEFFBFFFFFFFFFFFFFF?DDFFFBFF/BBBFDEFFAFBBFFDF-AFBEDBCFFFAFBFFFB.9EFFFFB9.AFD
@M03558:539:GW210131Amp:1:2105:4536:17534 2:N:0:TCGACGTC+TTGCTTGC
CCCTTCGGTATAATGTCCCTTGGCCCAATTGTTGCCGGCGCCAGATTGACCGAACACAAAATTATCCGGCCGGAACAGCTGTCCAAACGGTCCCGCTCGGACCGAATCCATAGTGCCAGGTTCCAAATCGACCAGCACGGCACGTGGGACGTATTTTCCTCCGGTAGCCTCGTTGTAGTACACGTTGATCCGCTCCAGCTGCAAATCGCTGTCTCCGCAATACGCCCCGGTGGCATCGATTCCGTGCTCG
+
BBAAAFBA>4ADGGFGFGBAAC4CGGFAGHHGGHHHAEE2EAAEEGHHGFHGEGCEGECGHHFH4GFD/EFGG@@EFHHFHHHHHHHHGGGGGHGGGGGCGGGGGGGGHGHFFDGHHFHH<GFHHHHHHGGGGGHHHHGGGGGFCGG@EFGDGGGGFGGGGGGGGGGGGFFFEEFFFFFFFFFFFFFFFFFFFDBFBFFFFFFF/FFDFFFFFFFFFFBB.FFFFBBBBBB?FFFFFDFFFFFFFFFFFD
@M03558:539:GW210131Amp:1:2105:7751:17536 2:N:0:TCGACGTC+TTGCTTGC
CCCTTCGGTATAATGTCCCTTGGCCCAATTGTTGCCGGCGCCAGATTGACCGAACACAAAATTATCCGGCCGGAACAGCTGTCCAAACGGTCCCGCTCGGACCGAATCCATAGTGCCAGGTTCCAAATCGACCAGCACGGCACGTGGGACGTATTTTCCTCCGGTAGCCTCGTTGTAGTACACGTTGATCCGCTCCAGCTGCAAATCGCTGTCTCCGCAATACGCCCCGGTGGCATCGATTCCGTGCTCG
+
ABBBBFBBBBBFGGGGGGGGGGCHHHGAGHHHHFGHGGGGGGGGGFHGHHHGGGGEHHGFHHHHHHHG/FFGG?EGHHHHGHHHBGFHFGGGGHGGGGG?DFGGGGGGHHHHHFHHHHHGHGHHHHHHHGFGGGHHHHGGGGCDCEFGEGGDFFGGFGGGGGGGDGGGGFFFFFFFFFFFFEFFFFFFFFFEFFFFFFFFBFFFFFFDFFDFFFFF?DFFFFF:DDFDBBBFF?.FFB/AFFFFFFF?F.
@M03558:539:GW210131Amp:1:2105:22687:17580 2:N:0:TCGACGTC+TTGCTTGC
CCCTTCGGTATAATGTCCCTTGGCCCAATTGTTGCCGGCGCCAGATTGACCGAACACAAAATTATCCGGCCGGAACAGCTGTCCAGACGGTCCCGCTCGGACCGAATCCATAGTGCCAGGTTCCAAATCGACCAGCACGGCACGTGGGACGTATTTTCCTCCGGTAGCCTCGTTGTAGTACACGTTGATCCGCTCCAGCTGCAAATCGCTGTCTCCGCAATACGCCCCGGTGGCATCGATTCCGTGCTCG
+
CBCCCFCCBBBFGGGGGGGGFGGHGHFHHHHHGHHHGGGGFGGGHGHHHHHCCFGGHHEGHHHHHHHGCFFGG/EGHHHHHHHHHFFFGGGGGGGGGGGGGCGGCGEGHHHHHGHHGGHGCGDGFFHHHDHGGGFHFHGGGFGFGHGGCFGAEFGGGGGGGGG?DAGEFFFFFFFFFFFFFFFDFF.AFFFEFABFFBFFBBB/BBF9AF.DFFFFFF;BABF.DFFFC;@D?9FFF.BAFF/:;EFFF?
@M03558:539:GW210131Amp:1:2105:22879:17674 2:N:0:TCGACGTC+TTGCTTGC
CCCCCCCCCGCGCTAGGGTTCCTCCCCCCCCATTTTCCTCCCCCGCCCGTCCAACCACCAAACAATACAATCCCTCCGGCGCGCCCCCCACCCACCCCCCCCCCCACCACCCACCGACACAGGGCCCACACACCCACCCCCCCCCCGGGCGCGGCGCTTTTTTCCGTCGTCTCTTTTTTTCGCACACTGTTCTTCTCCCCTCCTCCCCGCCTCTCTCTCCCCTCCCCCTCCCCCGCCCCGTTTTCGTTCC
+
11>1111000//////0/0001210//BE///BFB221110//>/>///////11//<<//</0/1111111?110/////----<---;C...::.;;-;-9---9----9-;--9;@---9------9--;-;AB-----;-9---------------/9-//-/---;--/9///--/------//;////9///;-----;/9--;---BF/9////---;-;9-99-----9-----/-/-:/--
@M03558:539:GW210131Amp:1:2105:15028:17680 2:N:0:TCGACGTC+TTGCTTGC
CCCTTCGGTATAATGTCCCTTGGCCCAATTGTTGCCGGCGCCAGATTGACCGAACACAAAATTATCCGGCCGGAACAGCTGTCCAAACGGTCCCGCTCGGACCGAATCCATAGTGCCAGGTTCCAAATCGACCAGCACGGCACGTGGGACGTATTTTCCTCCGGTAGCCTCGTTGTAGTACACGTTGATCCGCTCCAGCTGCAAATCGCTGTCTCCGCAATACGCCCCGGTGGCATCGATTCCGTGCTCG
+
ABBBBFBBBBBFGGGFGGGFGGHHHHGHHHHHHFHHGGGGGGGGHHHHHHHGGGGGGHEEFHHHHHHGCEGGGGGGGFHHHHHHHBDGFGGGGHGGCFGGGGGGGGGGHFHFGGHHHFHH1FGHHHHHHGHGGGGHHHGGGGGGHHGGAFGGGGGGGGGGGGGGFGGGGFFFFFEFFFFFFBB?FF.EBFFFFABFF/FBBFF/9BF.AFAAFFFFFF--:/;;DFFFA-9-99BFF.9EBFFFFEA?F.
@M03558:539:GW210131Amp:1:2105:6953:17744 2:N:0:TCGACGTC+TTGCTTGC
CCCTTCGGTATAATGTCCCTTGGCCCAATTGTTGCCGGCGCCAGATTGACCGAACACAAAATTATCCGGCCGGAACAGCTGTCCAAACGGTCCCGCTCGGACCGAATCCATAGTGCCAGGTTCCAAATCGACCAGCACGGCACGTGGGACGTATTTTCCTCCGGTAGCCTCGTTGTAGTACACGTTGTTCCGCTCCAGCTGCAAATCGCTGTCTCCGCAATACGCCCCGGTGGCATCGATTCCGTGCTCG
+
BCCBBFCBABCFGGGGGGGGGGHHHHGHHHHHHHHHGGGGGGCFHHHHDGHGGGGGGHGCFHHHGHHGCGGGGG@FEHHHHHHHHBGHGGGGGHGGGGGGGGGGGGGGHHHHHHHHHHHHHHHHHGHHHGGGGCHHGHGGGCFGHHGGEFCGFGGGGGGGGGGGAC?FFFFFFFFEFBFFF0BFFFFFFFFFFFFFFFFFFFFFBFFFFFFFFFFFFFFFFFF.DFFFBFFCFFFFFA/;FFFFFFFFB9
@M03558:539:GW210131Amp:1:2105:21274:17754 2:N:0:TCGACGTC+TTGCTTGC
CCCTTCGGTATAATGTCCCTTGGCCCAATTGTTGCCGGCGCCAGATTGACCGAACACAAAATTATCCGGCCGGAACAGCTGTCCAAACGGTCCCGCTCGGACCGAATCCACAGTGCCAGGTTCCAAATCGACCAGCACGGCACGTGGGACGTATTTTCCTCCGGTAGCCTCGTTGTAGTACACGTTGATCCGCTCCAGCTGCAAATCGCTGTCTCCGCAATACGCCCCGGTGGCATCGATTCCGTGCTCG
+
ABCCBFCBBABFGGGGGGGGGGGHHHGHHHHHGHHGGGGGGGGEGHHHHHHGGGGGHHGHFHHHHHHGGGGGGGGGFFHHHHHHHFFHDGGGGHGGGGGGGGGGGGGGHHHHHHHHHEHHGGHHHHEHHFHGGFHHHHGGGGGGHHGGGGGGEGGGGGGGGGGGGGGGFFFFFFFFFFFFFFFFFFFFEFFFFFFFFFFFEFFFFFFFFFFDFFFFFF-DDBFEFFFFCAFFFFFFFDEEFFFFFE.EFF
@M03558:539:GW210131Amp:1:2105:24757:17764 2:N:0:TCGACGTC+TTGCTTGC
CCCTTCGGTATAATGTCCCTTGGCCCAATTGTTGCCGGCGCCAGATTGACCGAACACAAAATTATCCGGCCGGAACAGCTGTCCAAACGGTCCCGCTCGGACCGAATCCATAGTGCCAGGTTCCAAATCGACCAGCACGGCACGTGGGACGTATTTTCCTCCGGTAGCCTCGTTGTAGTACACGTTGATCCGCTCCAGCTGCAAATCGCTGCCTCCGCAATACGCCCCGGTGGCATCGATTCCGTGCTCG
+
A?3?AFAAAAAFFFFG66BDFBFEGAEDFHCGFHFHGCEEEE1EEGHGHGHGEGGGGHAACGGHHFH1@CGGGGGGFH0FGDGHFBGH/EEGGHGCCCCGGCCGGGE?1GFFG>>GHHHHGHHHG1FFB<CDCCACGHGGGGGDCGGGGGGA.FFGGBFFGGFG-AEF0FFFAEBEFFBBFFFBF.AA/BFAAABD/FFFB//BBBF?EAADF/BAF?BBFBFFF<BBBB;;.99;BA/9BB/BFE.AFF
@M03558:539:GW210131Amp:1:2105:9556:17781 2:N:0:TCGACGTC+TTGCTTGC
CCCTTCGGTATAATGTCCCTTGGCCCAATTGTTGCCGGCGCCGGATTGACCGAACACAAAATTATCCGGCCGGAACAGCTGTCCAAACGGTCCCGCTCGGACCGAATCCATAGTGCCAGGTTCCAAATCGACCAGCACGGCACGTGGGACGTATTTTCCTCCGGTAGCCTCGTTGTAGTACACGTTGATCCGCTCCAGCTGCAAATCGCTGTCTCCGCAATACGCCCCGGTGGCATCGATTCCGTGCTCG
+
BCCCCFCCCBCFGGGGGGGGGGHHHHGAHHHHHCGHF?FFGGGEGFGHGHFGGGGGGHGHHHHHHHHGGGFGGCGGHGHHHHHHHEHHGGGGGHGGGGCGGGGGGGGG1FGHGGHHHHHHGHHHHEHGHGFGGFHHGHGCGFGDFGGF.FCCEFFGGGGGGGBFFFFFFFFFFFBEFFFBFFFAFAFFFFFFFFFFFFFFFFBFFFFDEF.9FEBFFFFFFFF:ADFFDD-:FF/BF./AB9FFB.::/.
@M03558:539:GW210131Amp:1:2105:3507:17804 2:N:0:TCGACGTC+TTGCTTGC
CCCTTCGGTATAATGTCCCTTGGCCCAATTGTTGCCGGCGCCAGATTGACCGAACACAAAATTATCCGGCCGGAACAGCTGTCCAAACGGTCCCGCTCGGACCGAATCCATAGTGCCAGGTTCCAAATCGACCAGCACGGCACGTGGGACGTATTTTCCTCCGGTAGCCTCGTTGTAGTACACGTTGATCCGCTCCAGCTGCAAATCGCTGTCTCCGCAATACGCCCCGGTGGCATCGCTTCCGTGCTCG
+
>AAAAFA1>AA3GGFGGGGGGGBHGGEHHHHAGCFGGEGGGGGCFFHBHHHGGCC?GFGHHHH1GHHGCEGEC/EEHGH1GHHHH1GHGCFFEFGGCCCCCGGG?CFGHBGHCFGGHH1G>DGHHHHHHGECCCHE/;ACCGGGHHFGEFAEEFGBBFFFGGBG@-;CFFFAFFFABBBB//B;A?-EFFBFFF>B/9/9/://BFF-9--BFFFFBF@-;;FAB??;;@----BFF;-9A-;BB--;B-
@M03558:539:GW210131Amp:1:2105:14790:17834 2:N:0:TCGACGTC+TTGCTTGC
CCCTTCGGTATAATGTCCCTTGGCCCAATTGTTGCCGGCGCCAGATTGACCGAACACAAAATTATCCGGCCGGAACAGCTGTCCAAACGGTCCCGCTCGGACCGAATCCATAGTGCCAGGTTCCAAATCGACCAGCACGGCACGTGGGACGTATTTTCCTCCGGTAGCCTCGTTGTAGTACACGTTGATCCGCTCCAGCTGCAAATCGCTGTCTCCGCAATACGCCCCGGTGGCATCGATTCCGTGCTCG
+
BBBBBFBBBBBFGGGGGGGBGGHHHHGGHHHHHFHHGGGCGGGGFHHFHHHGGGGGHHGFFHHHHHHGFEGGGEGGFHHHHHHHGHGHGGGGGHGGGGGGGGGGGGGGHHHHHFHHHHGHFGHHHHHHHDHGGGHHHHGGGGGGHHGGEFCEEFGGGGGGGGGGGGGGGFFFFFFFBFFFFFFDFFFFFFFFFFFF//BFBFBBFFFFFFFFF/9BDFDFDFF?DBFFB---AF.BFD/;FFFEFADAF.
@M03558:539:GW210131Amp:1:2105:6609:17855 2:N:0:TCGACGTC+TTGCTTGC
CCCTTCGGTATAATGTCCCTTGGCCCAATTGTTGCCGGCGCCAGATTGACCGAACACAAAATTATCCGGCCGGAACAGCTGTCCAAACGGTCCCGCTCGGACCGAATCCATAGTGCCAGGTTCCAAATCGACCAGCACGGCACGTGGGACGTATTTTCCTCCGGTAGCCTCGTTGTAGTACACGTTGATCCGCTCCAGCTGCAAATCGCTGTCTCCGCAATACGCCCCGGTGGCATCGATTCCGTGCTCG
+
CCCBBFCBBCCFGGGGGGGGGGGHHHGHHHHHHAFHGCFGGGGCCGHFHHHGCEGGHHFEHFHHHHHAEFCGGEEGHHHHHHHHHHHHGGGGGHGGGGGFFGGGGGGGHGHFF=GGHFHEFGHHHH1FGDHGGGHHHHGGGGGFCEFGEF?C?FFGGGGGGGGA:CDGFFFFFFFFFFFFFFFFFFFEFFFEEFCFFFFFFFEBFFFDFFDFFBBFFFFAFFFFFFFFFFFFFFFFFD/;BFFFFFBFFF
@M03558:539:GW210131Amp:1:2105:17459:17994 2:N:0:TCGACGTC+TTGCTTGC
CCCTTCGGTATAATGTCCCTTGGCCCAATTGTTGCCGGCGCCAGATTGACCGAACACAAAATTATCCGGCCGGAACAGCTGTCCAAACGGTCCCGCTCGGACCGAATCCATAGTGCCAGGTTCCAAATCGACCAGCACGGCACGTGGGACGTATTTTCCTCCGGTAGCCTCGTTGTAGTACACGTTGATCCGCTCCAGCTGCAAATCGCTGTCTCCGCAATACGCCCCGGTGGCATCGATTCCGTGCTCG
+
BCCCCFCCABBFGGGGGGGGGGHHHHGGHHHHHHHHGGGGGGGGHHHHHHHGGGGGHHGHHHHHHHHGGGGGGGGGHHHHHHHHGFHHGGGGGHGGGGGGGGGGGGGGHHHGHGHHHHHH<GHHHHHHHGHGGGHHHHGGGGFEGHGGGGGGFGGGFGGGGGGADFGFGFFFFFFFFFFFFFFDFFFEFFFFFDFFB09FBFFFFBB.EFBFFEFFDFBFDBFEFFFF-;9>DFFFFA/:0:B/BAF.:.
@M03558:539:GW210131Amp:1:2105:16835:18109 2:N:0:TCGACGTC+TTGCTTGC
CCCTTCGGTATAATGTCCCTTGGCCCAATTGTTGCCGGCGCCAGATTGACCGAACACAAAATTATCCGGCCGGAACAGCTGTCCAAACGGTCCCGCTCGGACCGAATCCATAGTGCCAGGTTCCAAATCGACCAGCACGGCACGTGGGACGTATTTTCCTCCGGTAGCCTCGTTGTAGTACACGTTGATCCGCTCCAGCTGCAGATCGCTGTCTCCGCAATACGCCCCGGTGGCATCGATTCCGTGCTCG
+
CCCCCFCCCCCFGGGGGGGGGGHHHHGHHHHHHHHHGGGGGGGGFHHHGHHGGGGGHHGHHHHHHHHGGEEGGEGGHHHHHHHHHHHHFGGGGHGGGGGGGGGGGGGGHGHHHHHHHHHHFGHHHHHHHGHGGGHHHHGGGGGGHGGGEFGDFGGGGGGGGGGA9B?BFFFFFFFFFFFFFFFFFFFFFFFFFFFFFFFFFFBBFFFEDFFFFFFFFFFFFFFFFFFFFF;D?FFFFD;A0BFFFF?EFD
@M03558:539:GW210131Amp:1:2105:12510:18126 2:N:0:TCGACGTC+TTGCTTGC
CCCTTCGGTATAATGTCCCTTGGCCCAATTGTTGCCGGCGCCAGATTGACCGAACACAAAATTATCCGGCCGGAACAGCTGTCCAAACGGTCCCGCTCGGACCGAATCCATAGTGCCAGGTTCCAAATCGACCAGCACGGCACGTGGGACGTATTTTCCTCCGGTAGCCTCGTTGTAGTACACGTTGATCCGCTCCAGCTGCAAATCGCTGTCTCCGCAATACGCCCCGGTGGCATCGATTCCGTGCTCG
+
AABBBFBAAABFGGGGGGGFGGGHHHGHHHHGHHHHGGGGGGGGHGHHHHHGGGGGHGGHHHHHHHHFGGGGGGGGHHHBGHHHHHHHGGGGGHGGGGGGGGGGGGFGHHHHHFHHHHHHGHHHHHHHGGHGDFHHHHGGGGGGHHGGGFGAFGGGGGGGGFGGGFFFFFFFEFFEFFFFFFFFFF.EFFFFFFFFFFFFFFFFFFFFFFFFFFFFFFFFFFFEFCFD=DC=;.:BB./:B:FFFFD;BA
@M03558:539:GW210131Amp:1:2105:10395:18153 2:N:0:TCGACGTC+TTGCTTGC
CCCTTCGGTATAATGTCCCTTGGCCCAATTGTTGCCGGCGCCAGATTGACCGAACACAAAATTATCCGGCCGGAACAGCTGTCCAAACGGTCCCGCTCGGACCGAATCCATAGTGCCAGGTTCCAAATCGACCAGCACGGCACGTGGGACGTATTTTCCTCCGGTAGCCTCGTTGTAGTACACGTTGATCCGCTCCAGCTGCAAATCGCTGTCTCCGCAATACGCCCCGGTGGCATCGATTCCGTGCTCG
+
BCCCBFCBBACFGGGGGGGGGGHGHHGHHHHHHHHHGGGCFGGGHHHHHHHGGGGGHHGHHHHHHHHGGGGGGGGGHHHHHHHHHFHHGGFGGHGGGGGCGGGGGGGGGHHHGFGHHHHHFHHHHHHHHGHGFDHHHHGGGGGGHHGGEFBCEFGGGGGGGGGGGGDFFFFFFFFFFFFFFFFDFF?EFFFFFFFFFFFFBFFFFFFDFFDFFFFFFFAFDFFEFFFFADB=FFFFFDFEFFFFFAFFFF
@M03558:539:GW210131Amp:1:2105:7093:18160 2:N:0:TCGACGTC+TTGCTTGC
CCCTTCGGTATAATGTCCCTTGGCCCAATTGTTGCCGGCGCCAGATTGACCGAACACAAAATTATCCGGCCGGAACAGCTGTCCAAACGGTCCCGCTCGGACCGAATCCATAGTGCCAGGTTCCAAATCGACCAGCACGGCACGTGGGACGTATTTTCCTCCGGTAGCCTCGTTGTAGTACACGTTGATCCGCTCCAGCTGCAAATCGCTGTCTCCGCAATACGCCCCGGTGGCATCGATTCCGTGCTCG
+
CCCCBFCCAABDFGGGGGGGGGHHHHGHHHHHHHHHGGGGGGFGHHHHHHHGGGGGHHEHHHHHHHHGGFEGGGGGHHHHGHHHGFFHGGGGGHGGGGGGGGGGGGGGHHHHHHHGHGHHFFHHHHHHHEHGGGHHGHGGGGGFHGGGEFGDEGGGGGGGFGGGFGDGGFFFFFFEFFFFFFFFFFFEFFFFFFFFFFFF0BFFFFFDFFFFFFFFFFADDFFFFFFF=CBCFFFFFD/AFFFFFFF.BA
@M03558:539:GW210131Amp:1:2105:28969:18173 2:N:0:TCGACGTC+TTGCTTGC
CCCTTCGGTATAATGTCCCTTGGCCCAATTGTTGCCGGCGCCAGATTGACCGAACACAAAATTATCCGGCCGGAACAGCTGTCCAAACGGTCCCGCTCGGACCGAATCCATAGTGCCAGGTTCCAAATCGACCAGCACGGCACGTGGGACGTATTTTCCTCCGGTAGCCTCGTTGTAGTACACGTTGATCCGCTCCAGCTGCAAATCGCTGTCTCCGCAATACGCCCCGGTGGCATCGATTCCGTGCTCG
+
1>A1ABAAAA1@FGGEDGGFBGHH1GGEGHHHHFH1AEGCGGGCHHHGHHHGGGGEHGGHHHFHGHHE@E?EGG@EGFFEGHHHGFGHFGCGGFGGGGG@C/<CCCFCFHHHFDGHHFGE<DFFGGGFBFGG@CHAHH?GGGGC.CEAGFGEGGEGFGGGGGGG?ACFGFFF-E-;BB9/BBB-;F??FFFFF?@BFFFFFBB9BFF-EEBFF9BFA9@=BFFAB@@@@9-;-;BBF-/AFB/FFFB-9A
@M03558:539:GW210131Amp:1:2105:11908:18179 2:N:0:TCGACGTC+TTGCTTGC
CCCTTCGGTATAATGTCCCTTGGCCCAATTGTTGCCGGCGCCAGATTGACCGAACACAAAATTATCCGGCCGGAACAGCTGTCCAAACGGTCCCGCTCGGACCGAATCCATAGTGCCAGGTTCCAAATCGACCAGCACGGCACGTGGGACGTATTTTCCTCCGGTAGCCTCGTTGTAGTACACGTTGATCCGCTCCAGCTGCAAATCGCTGTCTCCGCAATACGCCCCGGTGGCATCGATTCCGTGCTCG
+
ABBAAFABABBFFGGGGGGGGFEHHHGHHHHHHHHHGGGGGGGGHHHHGHHGGGGGHHEHGHHHHHHGGGGGGGGGHHHFHHHHHHHGGGGGGHGGGGGGGGGGGGGGHH1GG1FDGHHGFGHHHGHHHFHGGGHHHGGGGFGGHHGGGGGCAFGGGGGGGGDGCCGGGFFFFFFEFF/FFFFDFFFFFFFFFFFFFFEFFFFFFFFFFFDFFEFFFFFFFFFFFFFFDF;BAF.FF9B?B9/B99A.B.
@M03558:539:GW210131Amp:1:2105:10595:18205 2:N:0:TCGACGTC+TTGCTTGC
CCCTTCGGTATAATGTCCCTTGGCCCAATTGTTGCCGGCGCCAGATTGACCGAACACAAAATTATCCGGCCGGAACAGCTGTCCAAACGGTCCCGCTCGGACCGAATCCATAGTGCCAGGTTCCAAATCGACCAGCACGGCACGTGGGACGTATTTTCCTCCGGTAGCCTCGTTGTAGTACACGTTGATCCGCTCCAGCTGCAAATCGCTGTCTCCGCAATACGCCCCGGTGGCATCGATTCCGTGCTCG
+
AAAAAFCCBBCFGGGGGGGGGGHHHHGHHHHHHGHHGGGGGGGGGHHHGHHGFGGGHHEFHHHHHHHGEGGGGGGGGFHHGHHGHHH/EFGGGHGGGGGGGGGGCFGGHHHHH=FHHHHH1<GHHHHHHCHGGGHHHHGGGGGGHHFF9CCFEGGGGGGGGGGG?GABFFFFAEFFFFFFFFFDFFFFFFFFFFFFFFFFFFFFFFFFFFFDFFFFFFACDFF..;DFCFFFBFFFFDEEFFBBFADEBD
@M03558:539:GW210131Amp:1:2105:8405:18242 2:N:0:TCGACGTC+TTGCTTGC
CCCTTCGGTATAATGTCCCTTGGCCCAATTGTTGCCGGCGCCAGATTGACCGAACACAAAATTATCCGGCCGGAACAGCTGTCCAAACGGTCCCGCTCGGACCGAATCCATAGTGCCAGGTTCCAAATCGACCAGCACGGCACGTGGGACGTATTTTCCTCCGGTAGCCTCGTTGTAGTACACGTTGATCCGCTCCAGCTGCAAATCGCTGTCTCCGCAATACGCCCCGGTGGCATCGATTCCGTGCTCG
+
BBBBBFBBABBFGGGGGGGGGGHHHHGDHHHHHHHHGGGGGGGGHHHHGHHGGGGGHHGHHHHHHHHGGGGCEEGGHHHGHHHHHFHHGGGGGHGGGGGGGGGGGGGGHHGHGFHHHHGHHHHHHHHGHGHGCCFHHHGGGGGGHHGGGGGDGGGGGGGGGGGGGGGGGFFFEFFFFFFFFFFDFFFFFFFFFFCFBBFFFFFFFFFFFF.DF9FFFFFFDFF?DBFABC9=DFFFF?BEFBB/B?DAFD
@M03558:539:GW210131Amp:1:2105:7074:18253 2:N:0:TCGACGTC+TTGCTTGC
CCCTTCGGTATAATGTCCCTTGGCCCAATTGTTGCCGGCGCCAGATTGACCGAACACAAAATTATCCGGCCGGAACAGCTGTCCAAACGGTCCCGCTCGGACCGAATCCATAGTGCCAGGTTCCAAATCGACCAGCACGGCACGTGGGACGTATTTTCCTCCGGTAGCCTCGTTGTAGTACACGTTGATCCGCTCCAGCTGCAAATCGCTGTCTCCGCAATACGCCCCGGTGGCATCGATTCCGTGCTCG
+
AAB>AFAA>AA5FFGGGCGGFGBFHDGHHHGFF2DGGGCECEE?GHHGHFHGGEGGFHGFHFFD44F1EEGGGEGE0EFFFHHFFEBCEGGGGEGGGGCCG@D?C@CFHHHHC<=DGHFE<1FCGHHHGC.-C@GEFHCC@@C?:EF@.;BC.CFBFGGFFG.@?@GGGEFFAE.:FBFBFFFFFF../9BA..@D/BBBBF9B9FFDFAFFFFFEDFB?.BFF.BB?-B-@FFBFF99;9FFFFABEF.
@M03558:539:GW210131Amp:1:2105:8659:18253 2:N:0:TCGACGTC+TTGCTTGC
CCCTTCGGTATAATGTCCCTTGGCCCAATTGTTGCCGGTGCCAGATTGACCGAACACAAAATTATCCGGCCGGAACAGCTGTCCAAACGGTCCCGCTCGGACCGAATCCATAGTGCCAGGTTCCAAATCGACCAGCACGGCACGTGGGACGTATTTTCCTCCGGTAGCCTCGTTGTAGTACACGTTGATCCGCTCCAGCTGCAGATCGCTGTCTCCGCAATACGCCCCGGTGGCATCGATTCCGTGCTCG
+
BABBBFBAABBFGGGFGGFGGCHHGHDDHHHHBFHHEGEGCHGHFHHHFGHGCGGGHHGHFHHHHHHGEEF?F?EGHHHHHHHHHGHHGGGCGHCFEGGGCFGGGGGGHGFHGGFHHHEGC1FGHFHEGDHGG@HHHHGCGCCC..EF.;DAGGFEFFFFGGDG-?DFFGGGEGGGGGBF0CCAA.AEFBFFFFFFB/B:BF/B/;:EDF?D9BFFDFF-A;FEFAFB>-;:.9.9BA/AFF/:9ADFF.
@M03558:539:GW210131Amp:1:2105:28750:18261 2:N:0:TCGACGTC+TTGCTTGC
CCCTTCGGTATAATGTCCCTTGGCCCAATTGTTGCCGGCGCCAGATTGACCGAACACAAAATTATCCGGCCGGAACAGCTGTCCAAACGGTCCCGCTCGGACCGAATCCATAGTGCCAGGTTCCAAATCGACCAGCACGGCACGTGGGACGTATTTTCCTCCGGTAGCCTCGGTGTAGTACACGTTGATCCGCTCCAGCTGCAAATCGCTGGCTCCGCAATACGCCCCGGTGGCATCGATTCCGTGCTCG
+
>111>1A>>AADGGGG3EGGGGHC1FEHFGHF30ABEEEE/AECHHGHHFHEGCGGHEFCGFGFBFDFCEGGG/>EFGHCFBE>2FGFEEGEEFGCGCCCB/BCCGG/1?1FC1>BFHGH11>1G110<AG@-CCCFCCGCCGC..;;..;;9;/00CBF0;E@;-;/;/:B-;B:/9/:/BBA;--EBBFFAA@FFFFF/BBBF/BB--A-;-/9BA@<B/BAF-@99--@B-BFF?BEBF9B9EB;BB
@M03558:539:GW210131Amp:1:2105:10815:18281 2:N:0:TCGACGTC+TTGCTTGC
CCCTTCGGTATAATGTCCCTTGGCCCAATTGTTGCCGGCGCCAGATTGACCGAACACAAAATTATCCGGCCGGAACAGCTGTCCAAACGGTCCCGCTCGGACCGAATCCATAGTGCCAGGTTCCAAATCGACCAGCACGGCACGTGGGACGTATTTTCCTCCGGTAGCCTCGTTGTAGTACACGTTGATCCGCTCCAGCTGCAAATCGCTGTCTCCGCAATACGCCCCGGTGGCATCGATTCCGTGCTCG
+
AABAAFBBBBBFGGGGGGGGGFGHHHGHHHHHHHHHGGGGGGGGEHHGHHHGGGGGHHGHHHHHHHHGGGGGGGEGHHHHHHHHHHHHGGGGEHGGGGGGGGGGGGGGHHHHGGFHHHHHFGHHHGHHHGGGGGHHHHGGGGGGHHGFGFGFGGGGGGGGGGGGGFGGGFFFFFFFFFFFFFFFFFFEFFFFFFFFB/BBFFFFBFFDEFFDFFFFDFA-DBFEFFAB@AFFDFFBB.BAFFFFFF?EFD
@M03558:539:GW210131Amp:1:2105:21658:18283 2:N:0:TCGACGTC+TTGCTTGC
CCCTTCGGTATAATGTCCCTTGGCCCAATTGTTGCCGGCGCCAGATTGACCGAACACAAAATTATCCGGCCGGAACAGCTGTCCAAACGGTCCCGCTCGGACCGAATCCATAGTGCCAGGTTCCAAATCGACCAGCACGGCACGTGGGACGTATTTTCCTCCGGTAGCCTCGTTGTAGTACACGTTGATCCGCTCCAGCTGCAAATCGCTGTCTCCGCAATACGCCCCGGTGGCATCGATTCCGTGCTCG
+
BCCCCFCBBBCFGGGGGGGGGGHHHHGHHHHHHHHHGGGGGGGCHHHHHHHGGGGGHHGHHHHHHHHGGGGGGGGGHHHHHHHHHHHHGGGGGHGGGGGGGGGGGGGGHHHHHGHHHHHHGHHHHHHHHGHGGGHHHHGGGGGGHHGGEFGEGGGGGGGGGGGGGGGGGFFFFFFFFFFFFFFFFFFFEFFFEDFFFBFFBBBFFFFDFF?DFFFFDFDCDBFEFFFFACFF?FFFFDFEFFFFFFFEF?
@M03558:539:GW210131Amp:1:2105:13656:18292 2:N:0:TCGACGTC+TTGCTTGC
CCCTTCGGTATAATGTCCCTTGGCCCAATTGTTGCCGGCGCCAGATTGACCGAACACAAAATTATCCGGCCGGAACAGCTGTCCAAACGGTCCCGCTCGGACCGAATCCATAGTGCCAGGTTCCAAATCGACCAGCACGGCACGTGGGACGTATTTTCCTCCGGTAGCCTCGTTGTAGTACACGTTGATCCGCTCCAGCTGCAAATCGCTGTCTCCGCAATACGCCCCGGTGGCATCGATTCCGTGCTCG
+
A?AAAFABBBAFGGGGGGGBGGHHHHGHHHHHHHHHGGGGGGGGHHHFFHHGGGGGHHGFHHHGGHHECGGGGGEGHGHHHHHHHHHHGGGGGHGGCG@FGCFDGGFFHHFHH<DHHHHHFDGGHHHFHDFCCGGEFHCDCGGGFEECCFDAEGGGFBFFBFAC9BGFFFFAEAB.FB99FFFDF99EFFFFFBBDFFFFBFB/FFFDEFFFFFEF.DD=DFFED=-B;=BCFFFFFDFEFFFEFEFFFF
@M03558:539:GW210131Amp:1:2105:23755:18305 2:N:0:TCGACGTC+TTGCTTGC
CCCTTCGGTATAATGTCCCTTGGCCCAATTGTTGCCGGCGCCAGATTGACCGAACACAAAATTATCCGGCCGGAACAGCTGTCCAAACGGTCCCGCTCGGACCGAATCCATAGTGCCAGGTTCCAAATCGACCAGCACGGCACGTGGGACGTATTTTCCTCCGGTAGCCTCGTTGTAGTACACGTTGATCCGCTCCAGCTGCAAATCGCTGTCTCCGCAATACGCCCCGGTGGCATCGATTCCGTGCTCG
+
BCCBBFCAAAAFGGGGGGGGGGHHHHGHHHHHHHHHGGGGGGGGGHHHGHHGGGGGHHGHHHHHHHHGFEEGGGGGHHGFHHHHHHGHGGGGGHGGGGGGGGGGGGGGHHHHHHHHHFHHHFGHFHHHHGHGGGHHEHGGG-DDGHGGEFGGGGGGGGGGGGGAFD?BFFFFFFFFFF/BFFFFFFFEFFFFF?BFFF/F/BBFFFF?EFDFFFFFFFA-DFB;DFFFDFBFDFBFF.BEF/B;:9D?F?
@M03558:539:GW210131Amp:1:2105:21653:18357 2:N:0:TCGACGTC+TTGCTTGC
CCCTTCGGTATAATGTCCCTTGGCCCAATTGTTGCCGGCGCCAGATTGACCGAACACAAAATTATCCGGCCGGAACAGCTGTCCAAACGGTCCCGCTCGGACCGAATCCATAGTGCCAGGTTCCAAATCGACCAGCACGGCACGTGGGACGTATTTTCCTCCGGTAGCCTCGTTGTAGTACACGTTGATCCGCTCCAGCTGCAAATCGCTGTCTCCGCAATACGCCCCGGTGGCATCGATTCCGTGCTCG
+
CCCCCFCBAABFGGGGGGGGGGHHHHGHHHGHHHHHGGGGGGGGHHHFHHHGGGFGGHGHHHHHHHHGGGGGGGGGHHHHHHHHHHHHGGGGGGGGGGGFGGGGGGGGHHHHHHHHHHHHGHGHHHHHHGHGGGHFHHGGGGGGHHGBEFFEEGGGGGGGGGGGGAFFGFFFFFFFFFFFFFFDFFFFFFFFFFFFFFFFBFFFFFFDFEDFFFFFFFA>AFFEDFFFFA-=DFFFF.BEFBFFFFB?FA
@M03558:539:GW210131Amp:1:2105:3840:18383 2:N:0:TCGACGTC+TTGCTTGC
CCCTTCGGTATAATGTCCCTTGGCCCAATTGTTGCCGGCGCCAGATTGACCGAACACAAAATTATCCGGCCGGAACAGCTGTCCAAACGGTCCCGCTCGGACCGAATCCATAGTGCCTGGTTCCAAATCGACCAGCACGGCACGTGGGACGTATTTTCCTCCGGTAGCCTCGTTGTAGTACACGCTGATCCGCCCCAGCTGCAAATCGCTGTCTCCGCAATACGCCCCGGTGGCATCGATTCCGTGCTCG
+
ABBBBFBBBBBFGGGGGGGGGGHHHHGHHHHHHHHFGGGGGGGGHHHHHHHGFGGGHHGHHHHHHHHEFGGGGEEGHHHFHHHHGHHHGGGGGGGGGGGGGGCGGGGGHHHHHGHGHHHHFGHHHHGHHGHGGGHHHHGGCCFGHHGGAFA9.CFGBFGGGFGAADAFG/FDFEFFFFBBB/F.BFFBBF/.EFFF..:F9FFF/BFDFFDDFFBF?DFF.BF;.BFFAF@=DFB/BDBEFFEFFFB.;D
@M03558:539:GW210131Amp:1:2105:9087:18418 2:N:0:TCGACGTC+TTGCTTGC
CCCTTCGGTATAATGTCCCTTGGCCCAATTGTTGCCGGCGCCAGATTGACCGAACACAAAATTATCCGGCCGGAACAGCTGTCCAAACGGTCCCGCTCGGACCGAATCCATAGTGCCAGGTTCCAAATCGACCAGCACGGCACGTGGGACGTATTTTCCTCCGGTAGCCTCGTTGTAGTACACGTTGATCCGCTCCAGCTGCAAATCGCTGTCTCCGCAATACGCCCCGGTGGCATCGATTCCGTGCTCG
+
ACCBBFCCBCCFGGGGGGGGGGHHHHGGHHHHGFHHGGGGGGFGHHHHFHHG?FGGHHGHHHHFHHGGEFFGGGGGHHHHEHHHHFFHGGGGGHGGGG?GDGGGGGGGHHHHHHHHHHHHFFGHHFHHHGHGGFHHHHGGGGGGHHGGGFCAEGGGGGGGGGGGGGGGGFFFFFFFFFFFFFBAFFEEFFFFFFFF/BFFFFFFFFFFFF?.FB9FFF-@ABF.D=DF;-:;AFFFFDFEF/:BF9DE/:
@M03558:539:GW210131Amp:1:2105:28597:18425 2:N:0:TCGACGTC+TTGCTTGC
CCCTTCGGTATAATGTCCCTTGGCCCAATTGTTGCCGGCGCCAGATTGACCGAACACAAAATTATCCGGCCGGAACAGCTGTCCAAACGGTCCCGCTCGGACCGAATCCATAGTGCCAGGTTCCAAATCGACCAGCACGGCACGTGGGACGTATTTTCCTCCGGTAGCCTCGTTGTAGTACACGTTGATCCGCTCCAGCTGCAAATCGCTGTCTCCGCAATACGCCCCGGTGGCATCGATTCCGTGCTCG
+
AAAAAFAAAAAFGGGFGGGGGGGHHHGHGHHHHHHHGGGGGCEGHHHHHHHGGGGGHHGHHHHHHHHGGGGGGEEFFHGGHHHHHHFFGGFGGHGGGGGGGCGGCGGDHHHHHFHHHHHHFFGHHGHHFFHGGGGHHHGGC@DGCHGG.CBEEGGGGGGGGGGF9?DGFFFFEEFFFFFFFFFFAF.ABFFFFDADFFFFFFFFFFFDEFFDFFFFFFFFFFFEFBFFFFF=.AFFFF/ABFFF/AFABD
@M03558:539:GW210131Amp:1:2105:5587:18444 2:N:0:TCGACGTC+TTGCTTGC
CCCTTCGGTATAATGTCCCTTGGCCCAATTGTTGCCGGCGCCAGATTGACCGAACACAAAATTATCCGGCCGGATCAGCTGTCCAAACGGTCCCGCTCGGACCGAATCCATAGTGCCAGGTTCCAAATCGACCAGCACGGCACGTGGGACGTATTTTCCTCCGGTAGCCTCGTTGTAGTACACGTTGATCCGCTCCAGCTGCAAATCGCTGTCTCCGCAATACGCCCCGGTGGCATCGATTCCGTGCCCG
+
BCCBBFCBBBCFGGGGGGGGGGHHHHGHHHHHHHHHCGGCFGGGHHHFFHGGGGGGGH11FGHHHHHGEEFGG?EGHEGHHHHHGGHHGGEGGHGGFFGGGGGGGGGGFHHFHGFGHFHHHHHHFFFHHGHGGFFHCH?DGCGGGEEGGFGGEGGGGFGGGGGGGGGGFFFDEFFFFBFFFB:AFFEEFFFFEDFFFBBFBF:BFFF.EFFFFFFFFFCCFFF9DFFA=;DFDFFFFD/;FFB/;:D.BF
@M03558:539:GW210131Amp:1:2105:26040:18470 2:N:0:TCGACGTC+TTGCTTGC
CCCTTCGGTATAATGTCCCTTGGCCCAATTGTTGCCGGCGCCAGATTGACCGAACACAAAATTATCCGGCCGGAACAGCTGTCCAAACGGTCCCGCTCGGACCGAATCCATAGTGCCAGGTTCCGAATCGACCAGCACGGCACGTGGGACGTATTTTCCTCCGGTAGCCTCGTTGTAGCACACGTTGATCCGCTCCAGCTGCAAATCGCTGTCTCCGCAATACGCCCCGGTGGCATCGATTCCGTGCTCG
+
CBCBBFCBAABFGGGGGGGGGGHHHHGHHHHHHHHHGGGGGGGFHHHHHHHGGGGGHHGGGHHHHHHGEFGGGGGGHHHHHHHHHDGHGGFGGHGGGGGGGGGGDCGGHHHGHFHHHHHHHHHHGGGGGGHFGFHHBGGGGGGGGGGGEFGEGGGGGGGGGGGGGGFEFFFFFFF.FFFFFFFDFFEEFFFFFFFFFBFFFFFFFFFFFFDFFFFFFFC;DBB.DFFF:>@ADABBF?BEFFFFFE?EF?
@M03558:539:GW210131Amp:1:2105:21978:18478 2:N:0:TCGACGTC+TTGCTTGC
CCCTTCGGTATAATGTCCCTTGGCCCAATTGTTGCCGGCGCCGGATTGACCGAACACAAAATTATCCGGCCGGAACAGCTGTCCAAACGGTCCCGCTCGGACCGAATCCATAGTGCCAGGTTCCAAATCGACCAGCACGGCACGTGGGACGTATTTTCCTCCGGTAGCCTCGTTGTAGTACACGTTGATCCGCTCCAGCTGCAAATCGCTGTCTCCGCAATACGCCCCGGTGGCATCGATTCCGTGCTCG
+
BCCCBFBBBBBFGGGGCGGGGGHHHHGHHGHGHHHHGGGGGGGGGGGGHHHGGGGGGHGHHHHHHFHGFCGGGGGGHHHHHHHHHHHHGGGGGHGGFGGGGGGGGGGGGHHHFGHHHHHH<GHHHHHHHDFGGGHHHHGGGGGGGGGGGGGGGGFGFGGGGGGFFFFFFFFFFFFFFFFFFFFFFFFFFFFFFFFFFFFFFFFFFFFFFFFFFEFFFFAFDFF??BFDFF--AFFFFDFFFFFFFFF.BD
@M03558:539:GW210131Amp:1:2105:15383:18494 2:N:0:TCGACGTC+TTGCTTGC
CCCTTCGGTATAATGTCCCTTGGCCCAATTGTTGCCGGCGCCAGATTGACCGAACACAAAATTATCCGGCCGGAACAGCTGTCCAAACGGTCCCGCTCGGACCGAATCCATAGTGCCAGGTTCCAAATCGACCAGCACGGCACGTGGGACGTATTTTCCTCCGGTAGCCTCGTTGTAGTACACGTTGATCCGCTCCAGCTGCAAATCGCTGTCTCCGCAATACGCCCCGGTGGCATCGATTCCGTGCTCG
+
BCCCCFCCBCCFGGGGGGGGGGHHHHGHHHHHHHHHGGGGGGGGHHHHHHHGGGGGHHGHGHHHHHHGFGGGGEGGHHHGHHGHHHHHGGGGGHGGGGGGGGGGGGGGHHHHHHHHHHHH>GHHHHGGGGHGGCHHHHGGGCGGHHGGEFGAEGGGGGGGGGGGGGGGFFFFFFFFFF0BFFFAAFEFFFFFFFFFFFFFFFFFFFFFFFFFFFFFFFDFFFFFFFFFB-;BFFFFFDFEFFFFFFFFFB
@M03558:539:GW210131Amp:1:2105:24932:18500 2:N:0:TCGACGTC+TTGCTTGC
CCCTTCGGTATAATGTCCCTTGGCCCAATTGTTGCCGGCGCCAGATTGACCGAACACAAAATTATCCGGCCGGAACAGCTGTCCAAACGGTCCCGCTCGGACCGAATCCATAGTGCCAGGTTCCAAATCGACCAGCACGGCACGTGGGACGTATTTTCCTCCGGTAGCCTCGTTGTAGTACACGTTGATCCGCTCCAGCTGCAAATCGCTGTCTCCGCAATACGCCCCGGTGGCATCGATTCCGTGCTCG
+
BCCCCFCCBBBFGGGGGGGGGGHHHHGDHHHHHHHHGGGGFGGGHHHHHHHGGGGGHHGEHHHHHHHGGFGGGGGGHHHHHHHHHHHHGGGGGHGGGGGGGGGFGGGGHHHHH1GHHHHHGFHHHHHGHGHGGGHHGHGGGGGGHGGGGGGGGGGGGGGGGGGGGGGGGFFFFFFFFFFFFFFDFFFFFFFFFFFFFFFFFFFF0BFFFFFFFFFFFFFFDFFFFFFD;BDFDFFFFD/AFFFFFFFFF?
@M03558:539:GW210131Amp:1:2105:6234:18503 2:N:0:TCGACGTC+TTGCTTGC
CCCTTCGGTATAATGTCCCTTGGCCCAATTGTTGCCGGCGCCAGATTGACCGAACACAAAATTATCCGGCCGGAACAGCTGTCCAAACGGTCCCGCTCGGACCGAATCCATAGTGCCAGGTTCCAAATCGACCAGCACGGCACGTGGGACGTATTTTCCTCCGGTAGCCTCGTTGTAGTACACGTTGATCCGCTCCAGCTGCAAATCGCTGTCTCCGCAATACGCCCCGGTGGCATCGATTCCGTGCTCG
+
BCCBBFBCAACFGGGGGGGGGGHHHHGHHHHHHHHHGGGGGGGGGHHHGHHGGGGGHHGHHHHHHHHGGGGGGGFGHHHHGHHHHHHHGGGGGHGGGGGGGCGGGGGGHHHHHFHHHHHHFHHHHHHHHGHGGGHHHHGGGGGGFEGGGGGEFGGGGGGGGGGGGGGGGFFFFFFFFFFFFFFFFFEFFFFFFFFFFFFEFFBF;FF?EFFFFFFFFFFCFFFFFFFF9=CC.AFFFD/;FFFFFEFFEF
@M03558:539:GW210131Amp:1:2105:13199:18504 2:N:0:TCGACGTC+TTGCTTGC
CCCTTCGGTATAATGTCCCTTGGCCCAATTGTTGCCGGCGCCAGATTGACCGAACACAAAATTATCCGGCCGGAACAGCTGTCCAAACGGTCCCGCTCGGACCGAATCCATAGTGCCAGGTTCCAAATCGACCAGCACGGCACGTGGGACGTATTTTCCTCCGGTAGCCTCGTTGTAGTACACGTTGATCCGCTCCAGCTGCAAATCGCTGTCTCCGCAATACGCCCCGGTGGCATCGATTCCGTGCTCG
+
BCCCCFCCABCFGGGGGGGFGGHHHHGHHHHHHHHHGGGGGGGGHGHHGHHGGGGGHHGHHHHHHHHGFGGGGFGGHHHHHHHHHHHHGGGGGHGGGGGGGGGGGGGGHHHHHBHGHHHHGFHHHHHGHGHGGGHHHHGGGGGGGHGGEFGFEGGGGGGGGGGGGGGGGFFFFFFFFFBFF/BAFFFFFFFFFBFFF9FFBFFFFFFDEF.;FFFFFFFFDBFABDFFABD-AFFFF?BEFFFFFEDAB?
@M03558:539:GW210131Amp:1:2105:6752:18507 2:N:0:TCGACGTC+TTGCTTGC
CCCTTCGGTATAATGTCCCTTGGCCCAATTGTTGCCGGCGCCAGATTGACCGAACACAAAATTATCCGGCCGGAACAGCTGTCCAAACGGTCCCGCTCGGACCGAATCCATAGTGCCAGGTTCCAAATCGACCAGCACGGCACGTGGGACGTATTTTCCTCCGGTAGCCTCGTTGTAGTACACGTTGATCCGCTCCAGCTGCAAATCGCTGTCTCCGCAATACGCCCCGGTGGCATCGATTCCGTGCTCG
+
BBBBBFB@BBBFFGGGGGGGGFGHHHDAGFHFGFHHGGGGGGDGHGHFFFHGGGGGHHGHGHGHHHHGCGEGGG/EHHHHHHGHHHGHGGGGGHGGGGGCFGGGGGGGHHHHHGGHHHHHHHHHHHHHFGHGGGHHHHGGGGGGHHGGGGGGEGGGGGGGGGGGGGFGGFFFFFFFFFFFFFFFFFEEFFFFFB;DFFFFFFFFFFFDFFFFFFFF?DF>DFF.D-@FBFFFDFFFFA9AFFFFFFFFFF
@M03558:539:GW210131Amp:1:2105:14783:18507 2:N:0:TCGACGTC+TTGCTTGC
CCCTTCGGTATAATGTCCCTTGGCCCAATTGTTGCCGGCGCCAGATTGACCGAACACAAAATTATCCGGCCGGAACAGCTGTCCAAACGGTCCCGCTCGGACCGAATCCATAGTGCCAGGTTCCAAATCGACCAGCACGGCACGTGGGACGTATTTTCCTCCGGTAGCCTCGTTGTAGTACACGTTGATCCGCTCCAGCTGCAAATCGCTGTCTCCGCAATACGCCCCGGTGGCATCGATTCCGTGCTCG
+
ABBBBFBBAABFGGGGGGGGFGHGHHGHHHHHHHHHGGGGGGGGGHHFHHHGGGGGHHGFHHHHHHHGGGGGGGGEHHHHGHHHBEFG<EFDFHGGCCFGGCGFGGGGHFFHFDGHHHHH>GFHHHHEHFFGGGHHFGGDGGGG:GGGFGBG?FGGGGGGGGGGGGGGGFFFFFFEFFFFFEBDFFFFFFFFFFFFFFFFFFFFFFFFFFFFFFFFFFC-AFFEFFFB>>DFFFFFFFFFFBFFFE?EFF
@M03558:539:GW210131Amp:1:2105:3171:18513 2:N:0:TCGACGTC+TTGCTTGC
CCCTTCGGTATAATGTCCCTTGGCCCAATTGTTGCCGGCGCCGGATTGACCGAACACAAAATTATCCGGCCGGAACAGCTGTCCAAACGGTCCCGCTCGGACCGAATCCATAGTGCCAGGTTCCAAATCGACCAGCACGGCACGTGGGACGTATTTTCCTCCGGTAGCCTCGTTGTAGTACACGTTGATCCGCTCCCGCTGCAAATCGCTGTCTCCGCAATACGCCCCGGGGGCATCGCTTCCGTGCTCG
+
3A?AACAAA?A5GGFF6GFDD4FFFCA44EDEBFG3EA?EECCEAAECFHHGCCEGHEG1CDC3GGBEEE@/EG/EB3GHHHGFH3B?D?DDDHG@CC//AA/?DGFDFGGHB11=DDFHCFBFHHHDGGA-@;CHBCCCC@BGC.E??C?CG0;CFFFFGGGB-9;BFFFFAEFFFBFFFF99.AAAFF/?EA?9..99-;B9F/B.AAAFFFFFFFB-ABB?D-9-@;---9-BB....;BDFADFE9
@M03558:539:GW210131Amp:1:2105:8240:18524 2:N:0:TCGACGTC+TTGCTTGC
CCCTTCGGTATAATGTCCCTTGGCCCAATTGTTGCCGGCGCCAGATTGACCGAACACAAAATTATCCGGCCGGAACAGCTGTCCAAACGGTCCCGCTCGGACCGAATCCATAGTGCCAGGTTCCAAATCGACCAGCACGGCACGTGGGACGTATTTTCCTCCGGTAGCCTCGTTGTAGTACACGTTGATCCGCTCCAGCTGCAAATCGCTGTCTCCGCAATACGCCCCGGTGGCATCGATTCCGTGCTCG
+
?ABBCFCBAABFGGGFGGGGGGHHHGGHHHHHHHHHGGGGGGGGHHHHHHGGGGGGHHGHHHHHHHHGFGGGGEEGHHHHHHHHGHFHGGGGGHGGGGGGGGGGGGGGHHHHHGHHHHHHFGHHHFHHFGHGGGHHHHGGGGGGHHGGEFGAGGGFGGFGGGGGGGGGGFFFFFFFFFFFFFFFFFFFFFFFFFFFFFFFFFFFFFFDFFFFFFFFFFFFFFFFD@FFFFFADFFFFFFEFFFFFFFEFF
@M03558:539:GW210131Amp:1:2105:27794:18536 2:N:0:TCGACGTC+TTGCTTGC
CCCTTCGGTATAATGTCCCTTGGCCCAATTGTTGCCGGCGCCAGATTGACCGAACACAAAATTATCCGGCCGGAACAGCTGTCCAAACGGTCCCGCTCGGACCGAATCCATAGTGCCAGGTTCCAAATCGACCAGCACGGCACGTGGGACGTATTTTCCTCCGGTAGCCTCGTTGTAGTACACGTTGATCCGCTCCAGCTGCAAATCGCTGTCTCCGCAATACGCCCCGGTGGCATCGATTCCGTGCTCG
+
BBBBBFBBAAAFGGDGFGGGGGHHHHGHHHGFHHHHGGGGGGGCGHHHHHHGGGGGHHGHHHHGHHHFGGGGGGGGHHHGGHHHHHGGFGGGFFCGGGGGGGGGCCGGHGHGGHHHHHEHHHHHBHHHHAGGC?GHEH@DGGGGGEGAFGCFGFGGFFBFGGGAFADFFFF?AEFEFFFFFFFFFFEEFBFFFFFDFFFB/BFFFFF;EFDDFFEBDF;-AFF9D;FFA;B@?FFFBDFFFFFFFA.9/A
@M03558:539:GW210131Amp:1:2105:15782:18586 2:N:0:TCGACGTC+TTGCTTGC
CCCTTCGGTATAATGTCCCTTGCCCAATTGTTGCCGGCGCCAGATTGACCGAACACAAAATTATCCGGCCGGAACAGCTGTCCAAACAGTCCCGCTCGGACCGAATCCATAGCGCCAGGTTCCAAATCGACCAGCACGGCACGTGGGACGTATTTTCCTCCGGTAGCCTCGTTGTAGTACACGTTGATCCGCTCCAGCTGCAAATCGCTGTCTCCGCAATACGCCCCGGTGGCATCGATTCCGTGCTCGT
+
BBBBBFBBAABFFGGGGGGGGGHHHHGHHHHHHHHGGGGGGGGHHHGHHHGGGGGHHGHGHHGHHHGGGGGGGGGHHHHHHHHHHHHHHHHHHGGGGGGGGFGGGGGHHGGGHGGGGGGFGHHHGHHHGHGGGHGHHGGG@CGHGGGGGF.CFFGGGGEGFDGDFGFFFFFFFFEFFFFFFFF?F?.BFFFFDFFFFFFFFFFFFFAEFFDFFFFFF;=FFF?DDCDFF==FFFFF?BEFFF/BEFEBD-
@M03558:539:GW210131Amp:1:2105:3485:18588 2:N:0:TCGACGTC+TTGCTTGC
CCCTTCGGTATAATGTCCCTTGGCCCAATTGTTGCCGGCGCCAGATTGACCGAACACAAAATTATCCGGCCGGAACAGCTGTCCAAACGGTCCCGCTCGGACCGAATCCATAGTGCCAGGTACCAAATCGACCAGCACGGCACGTGGGACGTATTTTCCTCCGGTAGCCTCGTTGTAGTACACGTTGATCCGCTCCAGCTGCAAATCGCTGTCTCCGCAATACGCCCCGGTGGCATCGATTCCGTGCTCG
+
CCCCCFCBCCCFGGGGGGFGGFHHHHGHHHHHHHHHGGGGGGGGHHHHHHHGGGGGHHGHHHHHHHHGGGGGGGGGHHHHHHHHHFHHGGFGGHGGFGGGGGGGGGGGHHFFFGHHHHHF>GHFHHHHHGHGD?GHCGCGGGGGGHGG?FGGGGFGGGGGGGGGGGDGGFFFFFFFFFFFFFFFFFFFFFFFE?DFBFFFFF/FFFFFFFFFFBFFFFAFDFFEFFFFF@->F?/FFA:EFBFFFFFFFF
@M03558:539:GW210131Amp:1:2105:12976:18602 2:N:0:TCGACGTC+TTGCTTGC
CCCTTCGGTATAATGTCCCTTGGCCCAATTGTTGCCGGCGCCAGATTGACCGAACACAAAATTATCCGGCCGGAACAGCTGTCCAAACGGTCCCGCTCGGACCGAATCCATAGTGCCAGGTTCCAAATCGACCAGCACGGCACGTGGGACGTATTTTCCTCCGGTAGCCTCGTTGTAGTACACGTTGATCCGCTCCAGCTGCAAATCGCTGTCTCCGCAATACGCCCCGGTGGCATCGATTCCGTGCTCG
+
BCCCCFCCABBFGGGGGGGGGGHHHHGHGHHHHHHHGGGGGGGGHHHHHHHGGGGGHHGHGHHHHHHGGGGGGGGGHHHHHHHHHHGHGGGGGHGGGGGGGGGGGGGGHHHGFGGHHHHHFHHHHHHHHGHGGGHHGHGGGGGGGHGGGFGEGGGGGGGGGGGGFGGGGFFFFFFFFFFFFFFFFFEFFFFFFDFFFFFFBFFFFFFFFFFFFFFFFFCFFFFFFFFF@CFFFFFFFFFFFFFFFFDEFD
@M03558:539:GW210131Amp:1:2105:20518:18659 2:N:0:TCGACGTC+TTGCTTGC
CCCTTCGGTATAATGTCCCTTGGCCCAATTGTTGCCGGCGCCAGATTGACCGAACACAAAATTATCCGGCCGGAACAGCTGTCCAAACGGTCCCGCTCGGACCGAATCCATAGTGCCAGGTTCCAAATCGACCAGCACGGCACGTGGGACGTATTTTCCTCCGGTAGCCTCGTTGTAGTACACGTTGATCCGCTCCAGCTGCAAATCGCTGTCTCCGCAATACGCCCCGGTGGCATCGATTCCGTGCTCG
+
CCCBBFCBBAAFGGGGGGGGGGGHHHGHHHHHHFHHGGGGGGGGFGHHHHHGGGGGHHGFFGHFHHHGGGEFGGGGHHHHHHHHHHGHGGGGGGGGGGGGGGGGGGGGHHHHHHHHHHHHGHFHHDHHHGHGGGHHHHGGGGGGHHGG:FDEFGFGGGGGGGGGGGGGGFFFFFFFFFFFFFFDFFEFFFFFFFFFFFFFBFFFFFFFFFFFFFFFFF@FFFFEFFFD-;;=DEBFFF/AFFFFFEFFB.
@M03558:539:GW210131Amp:1:2105:19461:18682 2:N:0:TCGACGTC+TTGCTTGC
CCCTTCGGTATAATGTCCCTTGGCCCAATTGTTGCCGGCGCCAGATTGACCGAACACAAAATTATCCGGCCGGAACAGCTGTCCAAACGGTCCCGCTCGGACCGAATCCATAGTGCCAGGTTCCAAATCGACCAGCACGGCACGTGGGACGTATTTTCCTCCGGTAGCCTCGTTGTAGTACACGTTGATCCGCTCCAGCTGCAAATCGCTGTCTCCGCAATACGCCCCGGTGGCATCGATTCCGTGCTCG
+
ABBBBFBBABBFGCGGGGGGGGHHHHGHHHHHFGHHGGGGGGGCHFHGHHHGFGGGHHGFHHHHHHHGCGGGFEGGHHHHHFHHGHFHGGGGFHGGCGGGGGGFGGGGHHHGHGHHHHGHGGHHHHHFHGHGGGGHHHGGGGGCFHGACFGEEGFGGGGGGGGGG?EGGFFFEFFFFFFFFFBDFFEEFFFFFDFFBBFFFFBFBFF.AFDFFFFFFF=CDFFFFFFF-9>-AFFFFF9;BBBF/.:ABD
@M03558:539:GW210131Amp:1:2105:15966:18727 2:N:0:TCGACGTC+TTGCTTGC
CCCTTCGGTATAATGTCCCTTGGCCCAATTGTTGCCGGCGCCAGATTGACCGAACACAAAATTATCCGGCCGGAACAGCTGTCCAAACGGTCCCGCTCGGACCGAATCCATAGTGCCAGGTTCCAAATCGACCAGCACGGCACGTGGGACGTATTTTCCTCCGGTAGCCTCGTTGTAGTACACGTTGATCCGCTCCAGCTGCAAATCGCTGTCTCCGCAATACGCCCCGGTGGCATCGATTCCGTGCTCG
+
CCBABFBBABCFGGGGGGGGGGHHHHGHHGHGFHHHFGGGGGGGHHHHHHHGGGGGHEFHHHHHHHHGGGGGGGGGHHHHHHHHHHHHGGGGGHGGCCGCGGGGGGGGGGHHHGHHHHHHBFHHHHHHH?HGGGHGHHGGGGGDAGGGEFGFGGGGGGGGGGGGDGGGGFFFFFFFFFFFFFFFFFFFFFFFFFFFFBFFFFBFFFF;EFF?FFFFFF=ADFFEFFFFCB-BDAFBB./;FFFFFFFEFD
@M03558:539:GW210131Amp:1:2105:23128:18746 2:N:0:TCGACGTC+TTGCTTGC
CCCTTCGGTATAATGTCCCTTGGCCCAATTGTTGCCGGCGCCAGATTGACCGAACACAAAATTATCCGGCCGGAACAGCTGTCCAAACGGTCCCGCTCGGACCGAATCCATAGTGCCAGGTTCCAAATCGACCAGCACGGCACGTGGGACGTATTTTCCTCCGGTAGCCTCGTTGTAGTACACGTTGATCCGCTCCAGCTGCAAATCGCTGTCTCCGCAATACGCCCCGGTGGCATCGATTCCGTGCTCG
+
AAABAFCCAABFGGFFGFGGGGHHHHGHHHHGFFHHGGGGGFEGHFHBGHHFGGGGHGGFHGHHHHHGCGGEGEEGHHHFHHGHHHFHGGEGGHGGGGGGGGGGGGGGGGHHHGHHHGHHFHHHHGHHHGHGGGHHHHGGFGGGGHGG9;BDFGGGGGGGGFGGGBDFGFFFFFFEBFFFFFFDFFE?/BFFF?DDFFFFFFFF/FFDF?FFFFFFFFFFFBFFF;BDCFDFFEFFF?FEFBFFFFFFFF
@M03558:539:GW210131Amp:1:2105:10463:18758 2:N:0:TCGACGTC+TTGCTTGC
CCCTTCGGTATAATGTCCCTTGCCCAATTGTTGCCGGCGCCAGATTGACCGAACACAAAATTATCCGGCCGGAACAGCTGTCCAAACGGTCCCGCTCGGACCGAATCCATAGTGCCAGGTTCCAAATCGACCAGCACGGCACGTGGGACGTATTTTCCTCCGGTAGCCTCGTTGTAGTACACGTTGATCCGCTCCAGCTGCAAATCGCTGTCTCCGCAATACGCCCCGGTGGCATCGATTCCGTGCTCGT
+
ABBBBFBBAAAFGGGGGGGGGGHHHHHHHHGHGHHGGGGGGGGHEHHHHHGGGGGHFFHHHHHHGHGGGGGGGFGGHHHHHHHGHHHGGGGGGGGGGGCGGGGGGFGHHHHH>GHHHHHGHHHHHHHHGHGGCFGHHGGGGGGHFGGEGGEGGGGGGGGGGGG-?DFGGGFEFFFFFFFFFFDFFFEFFFFFFAFFFFFFFFFFEBA.;AABBFFDB-=AFFFFCFFAAFCFF.9;.:ABF;9BEA:FFF
@M03558:539:GW210131Amp:1:2105:18137:18763 2:N:0:TCGACGTC+TTGCTTGC
CCCTTCGGTATAATGTCCCTTGGCCCAATTGTTGCCGGCGCCAGATTGACCGAACACAAAATTATCCGGCCGGAACAGCTGTCCAAACGGTCCCGCTCGGACCGAATCCATAGTGCCAGGTTCCAAATCGACCAGCACGGCACGTGGGACGTATTTTCCTCTGGTAGCCTCGTTGTAGTACACGTTGGTCCGCTCCAGCTGCAAATCGCTGTCTCCGCAATACGCCCCGGTGGCATCGATTCCGTGCTCG
+
CCCCCFCAABBFGGGGGGGGFGHGHGGGHHHGHHGHGEGEEGGGFHHHGHHGCFGGHHFHGHHHHHHGEEGGGEGGHHHHHHHHG3BGFGGGGHCGGGGGGGGGGGGGHHGHHFFHHGHGCGFHGHHHHFFGGGHHHHGGGFGGHGGGEFDF.FGFGGGGGGGFGGGFGGGGGG/AFFFFFBBDFF.A.BFFFFFFFBFF/FBFFFF.EFFFFFFFDD--A/FEFFFD-;99.AFBF./;F/BBFADEFD
@M03558:539:GW210131Amp:1:2105:25358:18778 2:N:0:TCGACGTC+TTGCTTGC
CCCTTCGGTATAATGTCCCTTGGCCCAATTGTTGCCGGCGCCAGATTGACCGAACACAAAATTATCCGGCCGGAACAGCTGTCCAAACGGTCCCGCTCGGACCGAATCCATAGTGCCAGGTTCCAAATCGACCAGCACGGCACGTGGGACGTATTTTCCTCCGGTAGCCTCGTTGTAGTACACGTTGATCCGCTCCAGCTGCAAATCGCTGTCTCCGCAATACGCCCCGGTGGCATCGATTCCGTGCTCG
+
AABABFBB3AAFGGGGGGGGGGHHHHGHGHHHGHHHGGFGGGGGHGHHHHHGGGGGGHGAGHHHHHHGEFGGGGGGHHHHHHHHHFBGGGGGGHGGGGGGGGGGGGGGHHHHHGHHHHHHCGFHHHHHFGHGCFHHHHGGGGGFHHGGGFCEGGGGGGGGGGGF-@DGGFFFFFFEFFFFFFFFFFFAFFFFFDFFFFFFFFFFFFFFFFFFFFFFFFBFFFFFFFFFFFCC?AFFFF/AFFFFFFFFFF
@M03558:539:GW210131Amp:1:2105:20321:18780 2:N:0:TCGACGTC+TTGCTTGC
CCCTTCGGTATAATGTCCCTTGGCCCAATTGTTGCCGGCGCCAGATTGACCGAACACAAAATTATCCGGCCGGAACAGCTGTCCAAACGGTCCCGCTCGGACCGAATCCATAGTGCCAGGTTCCAAATCGACCAGCACGGCACGTGGGACGTATTTTCCTCCGGTAGCCTCGTTGTAGTACACGTTGATCCGCTCCAGCTGCAAATCGCTGTCTCCGCAATACGCCCCGGTGGCATCGATTCCGTGCTCG
+
AABAAFAAA@AFGGCGGFGGGGFFHHGHHHHHHHGHGGGFGEECHGHGHFHGGGGGGHGGHEHHHHGECGEGGCFGHHGEHHGHHHGHDGGGGGGGGGGGGGGGGGGGHHFHHHHHHHHHFHHHGHHHHGHGDGFHHHGGGGGGHHGGFFGGEGGGGGEGGEGGGCGGGFFFFFFFFFFFFFFFFFEFFFFFFFFFFFFFFFFBBFFFFFDFFFFFFFADD/BEDDF>DFFCDFFFFFFFFFFFFFFEFD
@M03558:539:GW210131Amp:1:2105:12464:18784 2:N:0:TCGACGTC+TTGCTTGC
CCCTTCGGTATAATGTCCCTTGGCCCAATTGTTGCCGGCGCCAGATTGACCGAACACAAAATTATCCGGCCGGAACAGCTGTCCAAACGGTCCCGCTCGGACCGAATCCATAGTGCCAGGTTCCAAATCGACCAGCACGGCACGTGGGACGTATTTTCCTCCGGTAGCCTCGTTGTAGTACACGTTGATCCGCTCCAGCTGCAAATCGCTGTCTCCGCAATACGCCCCGGTGGCATCAATTCCGTGCTCG
+
BCC@BFCCBCBFGGGGGGGGFGGHHHGHHHHHHFHHGGGGGGCFGHHEHHGFFGGGHHGGHHHHHHHGGGGGGGGGHHHHHHHGHHDHGGGGGHGGFGGGGGGGGGGGHHHGF=GHHHHHGHHHGHHHHGHGGGHHHHGGGGGGCGGGGFGGFGGGGGGGGGGGGGGGGFFFFFF9BBBFFFFFFFFEBFFFFFFFFFFFFFFFFFFFFFDFFFFFFFFADFFFFFFFD;B-DFFFFFFFFEFFFFF.BD
@M03558:539:GW210131Amp:1:2105:13225:18786 2:N:0:TCGACGTC+TTGCTTGC
CCCGTCGGTATAATGTCCCCCGGCCCAATTGCTGCCGGCGCCAGTTTGACCGAACACGAAATTATTCGGCCGGTACAGCTGTCCAAACGGGCCCGCACGGACCGAATCCATAGTGCCAGGTGCCAAATCGACCAGCACGGCACGTGGGACGTATTTTCCTCCGGCAGCCTCGTTGTAGTACACGTTGATCCGCTCCAGCTGCAAATCGCTGTCTCCGCAATACGCCCCGGTGGCATCGATTCCGTGCTCG
+
A>11>1111>133A3BFEE00A0A00/FHF11DA1AEAE//A//112DF1F/>E>/0?E/?FG@G220B/////<<F211<B1BGHHH///>/>/A///>-A-ACC..0<0=G<DHH0<.:/:/:CG0:C.@-9A./.--9-;C.;.A..--;//9/9//9/-@-;@9-B-AA-F-B9//B/;BFFA-9FFFA-=-//9//B//BBFFFFBFFBFBAB9@:/F-A-9@?9--AAFFF?/9BFFFFAFFF?
@M03558:539:GW210131Amp:1:2105:21586:18787 2:N:0:TCGACGTC+TTGCTTGC
CCCTTCGGTATAATGTCCCTTGGCCCAATTGTTGCCGGCGCCAGATTGACCGAACACAAAATTATCCGGCCGGAACAGCTGTCCAAACGGTCCCGCTCGGACCGAATCCATAGTGCCAGGTTCCAAATCGACCAGCACGGCACGTGGGACGTATTTTCCTCCGGTAGCCTCGTTGTAGTACACGTTGATCCGCTCCAGCTGCAAATCGCTGTCTCCGCAATACGCCCCGGTGGCATCGATTCCGTGCTCG
+
BBBBBFBBAABFGGGGGGGGGGGHHHGHHHHHHHHHGGGGGGGGHHGHHHHGGGGGHHGGHHHHHHHGGGGGGGGGHHHGHHHHHHHHGGGGGHGGGGGGFFGGGGGGHHHHHGHHHHHHGHHHHGHHGGHGGGHGHGGGGCGGHHGGGGCEFGGGGGGGGGGABCGGGFFFFFFFBFBFFFBAFFFFFFFFFDDFFFFFFFF/BFFAEFBDE/FFDF;DD/BEDFFFFD--9F.FFABEFFF9/;A.B.
@M03558:539:GW210131Amp:1:2105:28210:18829 2:N:0:TCGACGTC+TTGCTTGC
CCCTTCGGTATAATGTCCCTTGGCCCAATTGTTGCCGGCGCCAGATTGACCGAACACAAAATTATCCGGCCGGAACAGCTGTCCAAACGGTCCCGCTCGGACCGAATCCATAGTGCCAGGTTCCAAATCGACCAGCACGGCACGTGGGACGTATTTTCCTCCGGTAGCCTCGTTGTAGTACACGTTGATCCGCTCCAGCTGCAAATCGCTGTCTCCGCAATACGCCCCGGTGGCATCGATTCCGTGCTCG
+
ABBBAFBBABBFGGGFGGGGGFGFHFEHGFHHHHGHFGGGGGGG1FHFHHHGCFGGHFGHFHHEFHHGGGGGGEGEFGHHHHHHGHHGFGGGGGGGGGGCDCGFDCCDHHFHH>DGGFHHGFHHHHHHHFACGCCEGHGGGCGGGHEBEGGCEFEGGGGGGGGAB-.CFFFFEEFFFFFFFFFFFFFFFFFFFFAF:FFFFFFFFFFBFFFFFFFFBDF=DFFFF;@ACAD-A.BB99;AFFFFFF?EF.
@M03558:539:GW210131Amp:1:2105:4778:18850 2:N:0:TCGACGTC+TTGCTTGC
CCCTTCGGTATAATGTCCCTTGGCCCAATTGTTGCCGGCGCCAGATTGACCGAACACAAAATTATCCGGCCGGAACAGCTGTCCAAACGGTCCCGCTCGGACCGAATCCATAGTGCCAGGTTCCAAATCGACCAGCACGGCACGTGGGACGTATTTTCCTCCGGTAGCCTCGTTGTAGTACACGTTGATCCGCTCCAGCTGCAAATCGCTGTCTCCGCAATACGCCCCGGTGGCATCGATTCCGTGCTCG
+
BCCCCFCBBBCFGGGGGGGGGGHHHHGGHHHHHHHHGGGGGG?EFHHHHHHGGGGGHHGGHHHHHHHGGGGGGGGGHHHHHHHHHHHHGGGGGHGGGGGGGGGGGGGGHHHHGHHHHGHHHHHHHGHHHGGGGFHHBFFGGGGGHGGGEFGGGGGGGGGGGGGGGGGGGFFFFFFFFFFFFFFFFFFEFFFFFFFFFFFFFFFFBFF.AFDFFFFFFFFADFF?AADF;CC-DAFFFA/AFFFFFEFFEA
@M03558:539:GW210131Amp:1:2105:2230:18854 2:N:0:TCGACGTC+TTGCTTGC
CCCTTCGGTATAATGTCCCTTGGCCCAATTGTTGCCGGCGCCAGATTGACCGAACACAAAATTATCCGGCCGGAACAGCTGTCCAAACGGTCCCGCTCGGACCGAATCCATAGTGCCAGGTTCCAAATCGACCAGCACGGCACGTGGGACGTATTTTCCTCCGGTAGCCTCGTTGTAGTACACGTTGATCCGCTCCAGCTGCAAATCGCTGTCTCCGCAATACGCCCCGGTGGCATCGATTCCGTGCTCG
+
BBBBBFBAAAAFGGGGGGGGFGFHHHADHGHDGFGHGGEAEGE01FHGGHHGGGGGHHGEHHHHGHHGGGGGGCGGHHHHHGHHFFEHGGGGGHGGGGGGGCGGGGGGHHHGF<GHHBGFHGHGHEHFHGHFG@CHGHGFC@DGGHG?EFGGAFFGFGGFFFG?ADGFFFFFFEFEF//BF9:9AFFEBFFFF.BFE//BFFF/BFBFFF?DB9FFDFFFDFF.ABFA-->BDFBFFDF?BFFB/E.A/9
@M03558:539:GW210131Amp:1:2105:16878:18860 2:N:0:TCGACGTC+TTGCTTGC
CCCTTCGGTATAATGTCCCTTGGCCCAATTGTTGCCGGCGCCAGATTGACCGAACACAAAATTATCCGGCCGGAACAGCTGTCCAAACGGTCCCGCTCGGACCGAATCCATAGTGCCAGGTTCCAAATCGACCAGCACGGCACGTGGGACGTATTTTCCTCCGGTAGCCTCGTTGTAGTACACGTTGATCCGCTCCAGCTGCAAATCGCTGTCCCCGCAATACGCCCCGGTGGCATCGATTCCGTGCTCG
+
BBBABFBBBBBFGGGFGGGGGCHHHHGGHHFHHCHHCEFGGGAEHHHFEHHGGEGGHHGHCGHHHHHCEE>EG/EEHHHGHHHHEGHHGGFGGHGGGGGCDGGGGCGFHFHFGFFFHHHHFGBGBG1DFAGCC<CHHHGGGGGCGAEF:FGAEFFBFFGGGGDAAGDBFFFFEF9EFFFEB/;9FFA;/BFF.:=D///B////9/B.;;.;B/;E----;/;ADBCD-9@-9.F;B./;;////..9/9
@M03558:539:GW210131Amp:1:2105:12230:18866 2:N:0:TCGACGTC+TTGCTTGC
CCCTTCGGTATAATGTCCCTTGGCCCAATTGTTGCCGGCGCCAGATTGACCGAACACAAAATTATCCGGCCGGAACAGCTGTCCAAACGGTCCCGCTCGGACCGAATCCATAGTGCCAGGTTCCAAATCGACCAGCACGGCACGTGGGACGTATTTTCCTCCGGTAGCCTCGTTGTAGTACACGTTGATCCGCTCCAGCTGCAAATCGCTGTCTCCGCAATACGCCCCGGTGGCATCGATTCCGTGCTCG
+
ABBCCFCCBBBFGGGGGGGFGGHHHHGHGHHHHHHHGGGGGGGGHHHHHHHGGGGGHHGHHHHHHHHGCGGGFFGGHHHEHHFHHHHHFGGFGHGGGGGGGGGGGGGGHHFH1=FHGHHHHHHGHFHHHGHGGGHHHHGGGGGDHHGGEGCFEGGGGGGGGGGGGGFFGFFFAF/9FBFFBFFDFFFFFFFFFFFFEFBB/B:::BFFFFFFFFFFFDFADFFADBDD-@@F?A/BF./AB;BFFEBABA
@M03558:539:GW210131Amp:1:2105:5415:18904 2:N:0:TCGACGTC+TTGCTTGC
CCCTTCGGGATAATGTCCCTTGGCCCAATTGTTGCCGGCGCCAGATCGACCGAACACAAAATTATCCGGCCGGAACAGCTGTCCAAACGGTCCCGCTCGGACCGAATCCATAGTGCCAGGTTCCAAATCGACCAGCACGGCACGTGGGACGTATTTTCCTCCGGTAGCCTCGTTGTAGTACACGTTGATCCGCTCCAGCTGCAAATCGCTGTCTCCGCAATACGCCCCCGTGGCATCGATTCCGTGCTGG
+
1>>AAB?A1>ACFEG3331110B0100A01D22A110A/F/A/AF1BGE/AEC@//BFFFFFBBD2BEECEEGCEGHHHFH>GB21B/C/C//0>@CCGC///<ACFG1>1F1111=DGH/0<GHFHHFCF?@CCCGHGC-9-E.AEA?.;.;CFBFG0C0:9@@?-B/9BBA-BE/B9/:B/B;A?A//;AEB?BFFB9BFFEFFFFEFBFB/9B?B<-ABF-99;--;--9-BB/-B-////:--://
@M03558:539:GW210131Amp:1:2105:24551:18905 2:N:0:TCGACGTC+TTGCTTGC
CCCTTCGGTATAATGTCCCTTGGCCCAATTGTTGCCGGCGCCAGATTGACCGAACACAAAATTATCCGGCCGGAACAGCTGTCCAAACGGTCCCGCTCGGACCGAATCCATAGAGCCAGGTTCCAAATCGACCAGCACGGCACGTGGGACGTATTTTCCTCCGGTAGCCTCGTTGTAGTACACGTTGATCCGCTCCAGCTGCAAATCGCTGTCTCCGCAATACGCCCCGGTGGCATCGATTCCGTTCCTG
+
3AAB?FBBBABFFGG6GGGGGFCBCFGHGHFDDGDFEECAEEAEAGHFFHHGEGGGHH1E?@GGHF4A/EGGG/@EFHHGFHFH4F?GEDEEEGCGCGGCDGG?CCFAHHFFH1<>CGHE1FGHFFHFHDHGGGHGHHGC@CCC;CAB.;99CFFBFGGGEFG@?-./;FFDFF.:/BBFFFB.AFA?/;B..ABDF//;FF/:FB99.A../9BF.A9-;/9;?>BBB?-BB..:B:/AB/99//..//
@M03558:539:GW210131Amp:1:2105:14144:18920 2:N:0:TCGACGTC+TTGCTTGC
CCCTTCGGTATAATGTCCCTTGGCCCAATTGTTGCCGGCGCCAGATTGACCGAACACAAAATTATCCGGCCGGAACAGCTGTCCAAACGGTCCCGCTCGGACCGAATCCATAGTGCCAGGTTCCAAATCGACCAGCACGGCACGTGGGACGTATTTTCCTCCGGTAGCCTCGTTGTAGTACACGTTGATCCGCTCCAGCTGCAAATCGCTGTCTCCGCAATACGCCCCGGTGGCATCGATTCCGTGCTCG
+
BCCCCFCBABBFFGGGGGGFGGHHHHGGHHHGHHHHFEFGGGGGHHHEHFHGGGGGHHGGHHHHHHHG?EEGGGGGHHHHHHHHHHHHGGEGGHGGCFGGFGGGGGGGHHHHF<GHHFHHCGHHHHGHGGHGGGHHHHGGGGGGHHGGEFBEEGEGGGGGGGGGBDFGGFFFFFFFFFBFFFFFFFFFFFFFE.:DBFFFBFFFFFFFEFDFFFFFFFA=DFFEFFFFCB=DDFFFFD;AFFFFFFFFF?
@M03558:539:GW210131Amp:1:2105:16916:18924 2:N:0:TCGACGTC+TTGCTTGC
CCCTTCGGTATAATGTCCCTTGGCCCAATTGTTGCCGGCGCCAGATTGACCGAACACAAAATTATCCGGCCGGAACAGCTGTCCAAACGGTCCCGCTCGGACCGAATCCATAGTGCCAGGTTCCAAATCGACCAGCACGGCACGTGGGACGTATTTTCCTCCGGTAGCCTCGTTGTAGTACACGTTGATCCGCTCCAGCTGCAAATCGCTGTCTCCGCAATACGCCCCGGTGGCATCGTTTCCGTGCTCG
+
>1AAAC11AAA3GFA3331B111F1F00B1AG3G11AEEGGECAA1A1FG1EGG@EGCC0BBFGGFGGCGEEE/EEBF0FGFDFGGFFFGC<EGCGGC?CGGCGGGF?FFGG1>FDGHFH<GFHFHFHHCGCCCHHHHGGGGGGGEGGGGGGEGGGGGGGGFB@GGGGGFEFFFFFFFBBFFFFFF9AFFFFFF@FBFFF/F//BBB:EFFFF/BFFF@-BFF?B@;@9@>-9ABB/--9;F/999A-/-
@M03558:539:GW210131Amp:1:2105:9691:18957 2:N:0:TCGACGTC+TTGCTTGC
CCCTTCGGTATAATGTCCCTTGGCCCAATTGTTGCCGGCGCCAGATTGACCGAACACAAAATTATCCGGCCGGAACAGCTGTCCAAACGGTCCCGCTCGGACCGAGTCCATAGTGCCAGGTTCCAAATCGACCAGCACGGCACGTGGGACGTATTTTCCTCCGGTAGCCTCGTTGTAGTACACGTTGATCCGCTCCAGCTGCAAATCGCTGTCTCCGCAATACGCCCCGGTGGCATCGATTCCGTGCTCG
+
BCCCCFCCBBCFGGGGGGGGGGGHGHGHHHHHHHHHGGGGGGGGHHHHHHHGEGGGHHGGGHHHHHHGGGGGGGGGHHHHHHHHHHGHGGGGGHGGGGGGGGGGGGGHHHHHHHHHHHHHGHHHGGHHHGHGGCHHHHGGGGGGHHG?ACDDEGGGGGEGGGDGGGGGGGFFFFFFFFFFFFFFFFFEFFFFFFFFBFFFFFFFFFF?FF?DFFFFFF;DDFFFFFFFFD;DFFFFFFFFFFFFFADEFF
@M03558:539:GW210131Amp:1:2105:27035:18975 2:N:0:TCGACGTC+TTGCTTGC
CCCTTCGGTATAATGTCCCTTGGCCCAATTGTTGCCGGCGCCAGATTGACCGAACACAAAATTATCCGGCCGGAACAGCTGTCCAAACGGTCCCGCTCGGACCGAATCCATAGTGCCAGGTTCCAAATCGACCAGCACGGCACGTGGGACGTATTTTCCTCCGGTAGCCTCGTTGTAGTACACGTTGATCCGCTCCAGCTGCAAATCGCTGTCTCCGCAATACGCCCCGGTGGCATCGATTCCGTGCTCG
+
BBCBBFCCABCFGGGGGGGGGGHHHHGHHHHHHHHHGGGGGGGGHHHHHHHGGGGGHHGHHHHHHHHGGGGGGGGGHHHHHHHHHHHHGGEGGHGGGGGGGGGGGGGGHHHHHHHHHGHHFHHHHHHHHGHGGGHHHHGGGGGGHHGGGGGCEGGGGGGGGGGGCCFGGFFFFFFFFFFFFFFFFFFFFFFFFFFFFFFFFFFBFFFDFFFFFFFFFFA-DFFFFDFF;C=CFFFFFF9EFFFFFEFFFF
@M03558:539:GW210131Amp:1:2105:12379:18985 2:N:0:TCGACGTC+TTGCTTGC
CCCTTCGGTATAATGTCCCTTGGCCCAATTGTTGCCGGCGCCAGATTGACCGAACACAAAATTATCCGGCCGGAACAGCTGTCCAAACGGTCCCGCTCGGACCGAATCCATAGTGCCAGGTTCCAAATCGACCAGCACGGCACGTGGGACGTATTTTCCTCCGGTAGCCTCGTTGTAGTACACGTTGATCCGCTCCAGCTGCAAATCGCTGTCTCCGCAATACGCCCCGGTGGCATCGATTCCGTGCTCG
+
CCCCCFDCCBBFGGGGGGGGGGHHHHGHHHHHHHHHGGGEEGGGHHHFHHHGGGGGHHGHHHHHHHHGGGGGGGGGHHHHHHHHHHHHGGGGGHGGGGGGGGGGGGGGHHHGGDFHHHHHGHHHHHGHHFGGDCHHHHGGGGGGHHGGGGGCEGGGGGGGGGGGGAGGGFFFFFFFFFFFFFFFFFEEFFFFFFFFFFFFFF:FBFFFFFFFFBFFFFFADFFFBFFF>FFFFFFFFDBABBFFFEB.;A
@M03558:539:GW210131Amp:1:2105:5279:19013 2:N:0:TCGACGTC+TTGCTTGC
CCCTTCGGTATAATGTCCCTTGGCCCAATTGTTGCCGGCGCCAGATTGACCGAACACAAAATTATCCGGCCGGAACAGCTGTCCAAACGGTCCCGCTCGGACCGAATCCATAGTGCCAGGTTCCAAATCGACCAGCACGGCACGTGGGACGTATTTTCCTCCGGTAGCCTCGTTGTAGTACACGTTGATCCGCTCCAGCTGCAAATCACTGTCTCCGCAATACGCCCCGGTGGCATCGATTCCGTGCTCG
+
AAA3>FAA34ADGGFBGBGFEGFHHGEDHFGFFGFHGGGCGCEEAGHHHEHEGGGGHHGHHHHHHGFEGGGEG?@EGHFHHHGHFBFCEGFGG0CCDGCGG//CDGEDFG?GC1FGHFHH>1FFHHHGFGF@DCFEHHGGCGGGFHGGEGGAEBFGGGGEFFDG@B?FBFFFFFFFFFFFFFFFFFFFFFFEFDBFFFFFFFFFBFBFFFFFF//9ADBBBFF.;>@@BB=?DFFFFFFABFFFB.9E/.
@M03558:539:GW210131Amp:1:2105:3897:19031 2:N:0:TCGACGTC+TTGCTTGC
CCCTTCGGTATAATGTCCCTTGGCCCAATTGTTGCCGGCGCCAGATTGACCGAACACAAAATTATCCGGCCGGAACAGCTGTCCAAACGGTCCCGCTCGGACCGAATCCATAGTGCCAGGTTCCAAATCGACCAGCCCGGCACGTGGGACGTCTTTTCCTCCGGTAGCCTCGTTGTAGTACACGTTGATCCGCTCCAGCTGCAAATCGCTGTCTCCGCAATACGCCCCGGTGGCATCGATTCCGTGCTCG
+
3ABABFBAAABFFGFGFGGGGGHHHHCEGHHAGHBFEGEECEGGFBGHGHH0A0EGHHAGGGH3GHFG/@E?EECEHHFBGHFGFFBG?AEFG0/?@CGGCC//CGGGHFGHG>FGGFHEBGHHFBFFHAAGCCHE.;;-CCCE.CA9;CB../CF0BBFGGGGGGFFBBFFFFFEFFFFFFBAFF.ABFFFFFBFF9BFFF/;FFF.AFFFFFFFFF-9DFF.A;@@-@>B99.FF./.;/9BF..AFD
@M03558:539:GW210131Amp:1:2105:24922:19039 2:N:0:TCGACGTC+TTGCTTGC
CCCTTCGGTATAATGTCCCTTGGCCCAATTGTTGCCGGCGCCAGATTGACCGAACACAAAATTATCCGGCCGGAACAGCTGTCCAAACGGTCCCGCTCGGACCGAATCCATAGTGCCAGGTTCCAAATCGACCAGCACGGCACGTGGGACGTATTTTCCTCCGGTAGCCTCGTTGTAGTACACGTTGATCCGCTCCAGCTGCAAATCGCTGTCTCCGCGATACGCCCCGGTGGCATCGATTCCGTGCTCG
+
AABCBFDBBCCFGGGGGGGGGGHHHHGHHHHHHHHGGGGGGGGGGHHHHHHGGGGGHHGHHHHHHHHGGGGGGFGGHHHHHHHHHHHHGGGGGHGGGGGGGGGGGGGGHHHHHFGHHHHHFGHHGGHHHGHGGGHHGHGGGCGGGHGGEFGGGGGGGGGGGGGAGAAFGFFFFFFFHFFFFFBDFFEFFFFFFFFFBFFFFFFFFFFFFEDFFFFFFFF-BDD?FDFFFFDFDFBBFA/;FFFFFFFFF?
@M03558:539:GW210131Amp:1:2105:24033:19045 2:N:0:TCGACGTC+TTGCTTGC
CCCTTCGGTATAATGTCCCTTGGCCCAATTGTTGCCGGCGCCAGATTGACCGAACACAAAATTATCCGGCCGGAACAGCTGTCCAAACGGTCCCGCTCGGACCGAATCCATAGTGCCAGGTTCCAAATCGACCAGCACGGCACGTGGGACGTATTTTCCTCCGGTAGCCTCGTTGTAGTACACGTTGATCCGCTCCAGCTTCGAATCGCTGTCTCCGCAATGCGCCCCGGTGGCATCGATTCCGTGCTCG
+
CCCCCFCCBABFGGGGGGGGGGGHHHGHHHHHHGHHGGGCFGAFHHHBBFGGC0EGHHGFHHHHHHHGEEGFGGGGHHHHHFHHGBGGGGGGGHGGGDGGGGGGGGGGFHFHGGFHHHHH>FGGHEFGFGFGGGHHHHG-D-C?HEGGAAD.;FFGGGGGFG?AFAAFFFFDFFBAFFBBBB;9;;AAFFF.AADDF0BF0:>..;AFEFFFFBBFDF-9;BF?DDFAD;BFFFEFF9/;FFBF9:AA;A
@M03558:539:GW210131Amp:1:2105:9525:19058 2:N:0:TCGACGTC+TTGCTTGC
CCCTTCGGTATAATGTCCCTTGGCCCAATTGTTGCCGGCGCCAGATTGACCGAACACAAAATTATCCGGCCGGAACAGCTGTCCAAACGGTCCCGCTCGGACCGAATCCATAGTGCCAGGTTCCAAATCGACCAGCACGGCACGTGGGACGTATTTTCCTCCGGTAGCCTCGTTGTAGTACACGTTGATCCGCTCCAGCTGCAAATCGCTGTCTCCGCAATACGCCCCGGTGGCATCGATTCCGTGCTCG
+
ABBAAFBBBBBFGGGGGGGCGGBHHHAGFFHFGHHHGGGCGGGGEHHHHHHGGGGGHHGGHHHHHHHGGGFGGCEGHGHHHHHHHGGGGGGGGHGGCGCF?DGGGGGGHHHHEGGHHHHHGHHHHHHHHDHGG@GHHHGGC?CDCGGGCFDAFGGGFGGGGGGGGGGGGFFFFFFEFFFFFFFFFEEEFFFFEFFFBFFFBFFF/BFDFFDFFFFFFFAAFFFFDFFFA-9@AFFFF.BABFFFFADEFF
@M03558:539:GW210131Amp:1:2105:29009:19061 2:N:0:TCGACGTC+TTGCTTGC
CCCTTCGGTATAATGTCCCTTGGCCCAATTGTTGCCGGCGCCAGATTGACCGAACACAAAATTATCCGGCCGGAACAGCTGTCCAAACGGCCCCGCTCGGACCGAATCCATAGTGCCAGGTTCCAAATCGACCAGCACGGCACGTGGGACGTATTTTCCTCCGGTAGCCTCGTTGTAGTACACGTTGATCCGCTCCAGCTGCAAATCGCTGTCTCCGCAATACGCCCCGGTGGCATCGATTCCGTGCTCG
+
33AABFBBAABFFGGGGFGGGGHHGHEGFHHEHHGHGGGGGGGGFHFHHHHGGGGGHHGHFGHHEHHGGGGEGCEEFHHHHHHHHGGHGGGCGGGGGGGGG?GGCGGGHHHHF>GBGHHHGF0GHHHFFGHGCFCGHHGGGGGG.CCCEFACAFB0BGGGGGGGCADFEFFFEFFFFFFFFFBDFFEFFFFFF.@DFFFFFFFFFFFFFFFFFBFFFDF-AFF?D9@D--99?FBFFF/AFFFFFEDEF?
@M03558:539:GW210131Amp:1:2105:12736:19092 2:N:0:TCGACGTC+TTGCTTGC
CCCTTCGGTATAATGTCCCTTGGCCCAATTGTTGCCGGCGCCAGATTGACCGAACACAAAATTATCCGGCCGGAACAGCTGTCCAAACGGTCCCGCTCGGACCGAATCCATAGTGCCAGGTTCCAAATCGACCAGCACGGCACGTGGGACGTATTTTCCTCCGGTAGCCTCGTTGTAGTACACGTTGATCCGCTCCAGCTGCAAGTCGCTGTCTCCGCAATACGCCCCGGTGGCATCGATTCCGTGCTCG
+
BCCCCFCCCCCFGGGGGGGGGGFGHHGGHHHHHHGHGGGGGGGGGHHHHHHGGGGGHHGHHHHHHHHEGFFFGGGGHHHHGHHHHHHHGGGFGHGGGGGGGGGGGGGGHHGHBGHHHHHHGHHHHDHHHDFDGGHHGHCGG-CAGHEGEFFGGGFFGGGGGGGGGAGGGFFFFFFFFFFFFFFFFFFEFFFFFFFFFBFFFF/BBFFDFDFFFFFFFFFFF0FAFFFDBA--AFFFFDEFEFFFFED?99
@M03558:539:GW210131Amp:1:2105:20971:19120 2:N:0:TCGACGTC+TTGCTTGC
CCCTTCGGTATAATGTCCCTTGGCCCAATTGTTGCCGGCGCCAGATTGACCGAACACAAAATTATCCGGCCGGAACAGCTGTCCAAACGGCCCCGCTCGGACCGAATCCATAGTGCCAGGTTCCAAATCGACCAGCACGGCACGTGGGACGTATTTTCCTCCGGTAGCCTCGTTGTAGTACACGTTGATCCGCTCCAGCTGCAAATCGCTGTCTCCGCAATACGCCCCGGTTGCATCGTTTCCGTGCTCG
+
AAAA?FBAAABFFGGGGGGGGGHHFAEAGFCAFAFGF2EFEGGCGFHFHFHGF?@0FGFFAGHHGFH1/@FGGECEBFGHBF3FGH3FFFGGGCCGCCGGGGCC@GGGHEHF<FBBFFBGHHHHB0000<<@C@.CGHGGGGA?;AE?EFA..FFGFGGG0F;?9D.BFFF.EA9999BBF//.AAE.FBB..9=D9//9/99//99;9..;///BDD-BA/;9?D=D--;.-.:9/...99/./.../9
@M03558:539:GW210131Amp:1:2105:16181:19165 2:N:0:TCGACGTC+TTGCTTGC
CCCTTCGGTATAATGTCCCTTGGCCCAATTGTTGCCGGCGCCAGATTGACCGAACACAAAATTATCCGGCCGGAACAGCTGTCCAAACGGTCCCGCTCGGACCGAATCCATAGTGCCAGGTTCCAAATCGACCAGCACGGCACGTGGGACGTATTTTCCTCCGGTAGCCTCGTTGTAGTACACGTTGATCCGCTCCAGCTGCAAATCGCTGTCTCCGCAATACGCCCCGGTGGCATCGATTCCGTGCTCG
+
ABBBAFBB>ABFFGGFGGGGGFHGHHGHHHHFGHCHGGGGGGGGHHFHFHHGGGGGHHGHHHHGHHHGGGEGGEEGHHHHHHHHGFGGGGGGGHGGGGGGGGGFGGGGHGFHHHHHHHHHFGGHHHGHHCHGCDHHHHGGGGGGHHGGEFAEGGGGGGGGFGGGGGGGFFFFFFFFFFFFFBFDFFEFFFFFFDFFFBFFFFF/BBFAFFDAFFFFF?-BDFFEDFFFCFFA?AFFFDBEFFFEFEAABD
@M03558:539:GW210131Amp:1:2105:20943:19183 2:N:0:TCGACGTC+TTGCTTGC
CCCTTCGGTATAATGTCCCTTGGCCCAATTGTTGCCGGCGCCAGATTGACCGAACACAAAATTATCCGGCCGGAACAGCTGTCCAAACGGTCCCGCTCGGGCCGAATCCATAGTGCCAGGTTCCAAATCGACCAGCACGGCACGTGGGACGTATTTTCCTCCGGTAGCCTCGTTGTAGTACACGTTGATCCGCTCCAGCTGCAAATCGCTGTCTCCGCAATACGCCCCGGTGGCATCGATTCCGTGCTCG
+
AAAAAFAAAAAFGFBFF3FFGBCGHCEFHFDHFHFHE0EAA/E/0AF111A/AEEEFH/GHHFHB2FEGG@ECGEGHHEHHHGHHHHHGGGGGHGG?CG@>CCGGCECHHHHHDGHHHGHFFGHHHGHGGGC@CGHHHCGGGGGHGGGCF@AEGGGGGGGGGGGGGBFFFFFFFFFFFFFFFFFFFEEEFFFFB@FB/BF/FF/:BFBFFBBFFFFBF@@FBBAF@@@@@@@FFBB/9/9B/9FFABFF-
@M03558:539:GW210131Amp:1:2105:9469:19189 2:N:0:TCGACGTC+TTGCTTGC
CCCTTCGGTATAATGTCCCTTGGCCCAATTGTTGCCGGCGCCAGATTGACCGAACACAAAATTATCCGGCCGGAACAGCTGTCCAAACGGTCCCGCTCGGACCGAATCCATAGTGCCAGGTTCCAAATCGACCAGCACGGCACGTGGGACGTATTTTCCTCCGGTAGCCTCGTTGTAGTACACGTTGATCCGCTCCAGCTGCAAATCGCTGTCTCCGCAATACGCCCCGGTGTCATCGATTCCGTGCTCT
+
>3>>AF@BBBBFGGGFGFGGGGCBGHDFHHHGF2A3FFGCGCE?1EGE3AB0EEEEHEE1GHHDGG41>@@EEG/EHFGHFGHFFEGEG/EGCC/BDGCDFCC/A@FDHFHHBHFFH1CHFFDF11<0DA.CD-CGCC@?@-::CGE?FFBG?FFFBFFEBBA-B?AFFFFA9;BEB/FBB9B.;AE.BFF.9AB./BFF/BBFBBF9.;.99///.:9-;//..-;B--;-.9/////9/::9;.;A/9
@M03558:539:GW210131Amp:1:2105:28371:19214 2:N:0:TCGACGTC+TTGCTTGC
CCCTTCGGTATAATGTCCCTTGGCCCAATTGTTGCCGGCGCCAGATTGACCGAACACAAAATTATCCGGCCGGAACAGCTGTCCAAACGGTCCCGCTCGGACCGAATCCATAGTGCCAGGTTCCAAATCGACCAGCACGGCACGTGGGACGTATTTTCCTCCGGTAGCCTCGTTGTAGTACACGTTGATCCGCTCCAGCTGCAAATCGCTGTCTCCGCAATACGCCCCGGTGGCATCGATTCCGTGCTCG
+
?ABBBFB@AAAF6GGFGGGGGGFFHHGCFHHHHHBB?FEGFGGGAEGFBGGGGCFEHH1GEHHHFHHG@EEEGGGGHHHGHHHHH3DGDEGGGHGGGGGGGGF@DCGGHHHFHHHHHHBGGHHFFFFGF..@F-CE/GFGG-;D:.E@.9?:AC9BFGGGGG.B9-CF0BBFAF.AF///:/;A9F9ABFFFEDFF/BFFBFF/9BB.AFFFFFFFDFC=?9;EDFAF->DFD9.;/.9A/9B/9EBFFF
@M03558:539:GW210131Amp:1:2105:27667:19232 2:N:0:TCGACGTC+TTGCTTGC
CCCTTCGGTATAATGTCCCTTGGCCCAATTGTTGCCGGCGCCAGATTGACCGAACACAAAATTATCCGGCCGGAACAGCTGTCCAAACGGTCCCGCTCGGACCGAATCCATAGCGCCAGGTTCCAAATCGACCAGCACGGCACGTGGGACGTATTTTCCTCCGGTAGCCTCGTTGTAGTACACGTTGATCCGCTCCAGCTGCAAATCGCTGTCGCCGCAATACGCCCCGGTGGCATCGCTTCCGTGCTCT
+
[truncated: 30,703,030 more chars]
