# Supplementary material for: Suppressing mosquito populations with precision guided sterile males
Source: Nat Commun. 2021 Sep 10;12:5374. doi: 10.1038/s41467-021-25421-w (PMC8433431; doi:10.1038/s41467-021-25421-w)
Supplement: Supplementary file 2 — Supplemental Data File 1 [file 41467_2021_25421_MOESM2_ESM.zip › Supplemental Data File 1/1067A1 bTub/WT Female+Male_S3_L001_R1_001.fastq]

@M03558:539:GW210131Amp:1:2105:20012:2243 1:N:0:TCGACGTC+TTGCTTGC
GGAACGCGGACGTGATTTGGAACCATTCTGCTTCCATCTTCAAGCATCGGAAGAAGCATATTTTGAAGCCCAATTTTGGAACCGCTAGAAGTGCTCCAGGATGCGTGAAATCGTTCACATTCAAGCCGGCCAATGTGGCAACCAGATAGGAGCCAAGTTCTGGGAGGTAATATCCGACGAGCACGGAATCGATGCCACCGGGGCGTATTGCGGAGACAGCGATTTGCAGCTGGAGCGGATCAACGTGTAC
+
A?1>AAAD1@A0EECGGGF11EFFFHHFHCHHHHGHHHHHHHFHFHHHCC?FGHHHGHHHHHHHFEG1EFGEFGHHHH?BGFFGGGGGEFFHHHHHHHEFFHFGGGGGGHHHGHHHGHHHHHGHFFGCGGGGHHH1?GEHGGFEHHHHHFEHHGHHHHHHHFHEHFGGHHHHHHHCCCCGGGGFG@AEGGGGGGGGGGGG@?@@@@@FFFFF@@@?FFFF@@FFFFFFFFFFFFFF@@?@@FFFFFFFFF
@M03558:539:GW210131Amp:1:2105:14727:2340 1:N:0:TCGACGTC+TTGCTTGC
GGAACGCGGACGTGATTTGGAACCATTCTGCTTCCATCTTCAAGCATCGGAAGAAGCATATTTTGAAGCCCAATTTTGGAACCGCTAGAAGTGCTCCAGGATGCGTGAAATCGTTCACATTCAAGCCGGCCAATGTGGCAACCAGATAGGAGCCAAGTTCTGGGAGGTAATATCCGACGAGCACGGAATCGGTGCCACCGGGGCGTATTGCGGAGACAGCGATTTGCAGCTGGAGCGGATCAACGTGTAC
+
AABBBABBBBBBGGGGGGGFFGHGHHHHHHHHHHHHHHHHHHGFHHHHGGGEGHHHHGHHHHHHDCH5FHHHHHHHHHGGHHGGGGGEGGFHHHGHHHHHHHFHEFGGGHHHGHHHHHHHHHGFHHGGGGGGHHHHFFHHGHHFHHHHHHHHHGHFHGHHHFHHHGGGF0GGHHGE?CGGGGGGGGAEGGFGEDDFGGGF;CFFFFFFFFFFFFFFFFFFFFFFFFFFFFFFFFFF>F;DFFFFFFFFFF
@M03558:539:GW210131Amp:1:2105:12049:2374 1:N:0:TCGACGTC+TTGCTTGC
GGAACGCGGACGTGATTTGGAACCATTCTGCTTCCATCTTCAAGCATCGGAAGAAGCATATTTTGAAGCCCAATTTTGGAACCGCTAGAAGTGCTCCAGGATGCGTGAAATCGTTCACATTCAAGCCGGCCAATGTGGCAACCAGATAGGAGCCAAGTTCTGGGAGGTAATATCCGACGAGCACGGAATCGATGCCACCGGGGCGTATTGCGGAGACAGCGATTTGCAGCTGGAGCGGATCAACGTGTAC
+
BBBBBABDBDDBGGGGGGGFGGHGHHHHHHHHHHHHHHHHHHHHHHHHGGGGGHHHHHHHHHHHHGHHHHHHHHHHHHGGHHGGGGGGHHFHHHHHHHHHHHHHGGGGGHHHGHHHHHHHHHHHHHGGFGGGHHHHHHGGGGHGHGH1FGHHHGHHGGHHHHGHHGGGFHHHHHGGGGGGAFDGGDGAEGGGGGGFGGGGFFFFFFFFFFEDFFFFFFFFFFFEFFFFFFFFFFFFCFFAFFF/;;EFBF
@M03558:539:GW210131Amp:1:2105:18516:2417 1:N:0:TCGACGTC+TTGCTTGC
GGAACGCGGACGTGATTTGGAACCATTCTGCTTCCATCTTCAAGCATCGGAAGAAGCATATTTTGAAGCCCAATTTTGGAACCGCTAGAAGTGCTCCAGGATGCGTGAAATCGTTCACATTCAAGCCGGCCAATGTGGCAACCAGATAGGAGCCAAGTTCTGGGAGGTGATATCCGACGAGCACGGAATCGATGCCACCGGGGCGTATTGCGGAGACAGCGATTTGCAGCTGGAGCGGATCAACGTGTAC
+
ABBBCBCCDCBCGGGGGGGGGGHGHHHHHHHHHHHHHHHHHHHHHHHHGGGGGHHHHHHHHHHHHGHHHHHHHHHHHHGHHHGGGGGGHHHHHHHHHHHHHFHHGGGGGHHHGHHHHHHHHHHHHHGGGGGGHHHHHHHHHHGGHHHHHHHHHGHHHHHHHHHHHGGDGHHHHHHGGGGGGGGGGFGGGGGGGGGGGGGGFFFFFFFFFFFFFFFFFFFFFFFFFFFFFFFFFFFFFFCFFFFFFFFFFF
@M03558:539:GW210131Amp:1:2105:17506:2495 1:N:0:TCGACGTC+TTGCTTGC
GGAACGCGGACGTGATTTGGAACCATTCTGCTTCCATCTTCAAGCATCGGAAGAAGCATATTTTGAAGCCCAATTTTGGAACCGCTAGAAGTGCTCCAGGATGCGTGAAATCGTTCACATTCAAGCCGGCCAATGTGGCAACCAGATAGGAGCCAAGTTCTGGGAGGTAATATCCGACGAGCACGGAATCGATGCCACCGGGGCGTATTGCGGAGACAGCGATTTGCAGCTGGAGCGGATCAACGTGTAC
+
CCCCCCCCCCCCGGGGGGGGGGHGHHHHHHHHHHHHHHHHHHHHHHHHGGGGGHHHHHHHHHHHHGHHHHHHHHHHHHGHHHGGGGGGHHHHHHHHHHHHHHHHGGGGGHHHGHHHHHHGHHHHHHGGGGGGHHHHHGHHHGGGHGFGHHHHHGHHHHHHHHHH.EGCGHHHHHHGGGGGGGGGCGGGGGGGGGGGGGGGFFFFFFFFFFFFDFFFFFFFFAFFFFFFFFFFFFFFFFA;DFFFDFFFFF
@M03558:539:GW210131Amp:1:2105:13172:2529 1:N:0:TCGACGTC+TTGCTTGC
GGAACGCGGACGTGATTTGGAACCATTCTGCTTCCATCTTCAAGCATCGGAAGAAGCATATTTTGAAGCCCAATTTTGGAACCGCTAGAAGTGCTCCAGGATGCGTGAAATCGTTCACATTCAAGCCGGCCAATGTGGCAACCAGATAGGAGCCAAGTTCTGGGAGGTAATATCCGACGAGCACGGAATCGATGCCACCGGGGCGTATTGCGGAGACAGCGATTTGCAGCTGGAGCGGATCAACGTGTAC
+
?AAAABBBBBBBEEGGGGGGGGGGHHHHHHHHGHHHHHHHHHGHHHGHGGGGGGFHHHHHHHHHHEHHHFEHHHHHHHGHHHGGCGGGHHHHHGGHHHHHHHHHGEGGGHHHGHHHHHGGHHGHHHGGFGCGHHHHGGEHGFHFGHDGFHHGHGHHHGHHHHGHHGGAHHHHHHCDDGGGAFGGFACEEGGGGB;CFGGGFFFFFBFFFFFFF;ACFFFFADEEFFFFFFFFFFFFFFADCFF/A.AFBF
@M03558:539:GW210131Amp:1:2105:15051:2759 1:N:0:TCGACGTC+TTGCTTGC
GGAACGCGGACGTGATTTGGAACCATTCTGCTTCCATCTTCAAGCATCGGAAGAAGCATATTTTGAAGCCCAATTTTGGAACCGCTAGAAGTGCTCCAGGATGCGTGAAATCGTTCACATTCAAGCCGGCCAATGTGGCAACCAGATAGGAGCCAAGTTCTGGGAGGTAATATCCGACGAGCACGGAATCGATGCCACCGGGGCGTATTGCGGAGACAGCGATTTGCAGCTGGAGCGGATCAACGTGTAC
+
ABCBCCCCCCCCGGGGGGGGGGHGHHHHHHHHHHHHHHHHHHHHHGHHGGGGGHHHHHHHHHHHHGHHHHHHHHHHHHGHHHGGGGGGHHHHHHHHHHHHHHHHGGGGGHHHGHHHHHHHHHHHHHGGGGGGHHHHHHHHHHGGHHHHHGHHHGHHHGHHHHHHHGGGHHHHHHHGGGGGGGGGGGFGGGGGGFGGGGGGFFFFFFFFFFFFFFFFFFFFFFFFFFFFFFFFFFFFFFFFFFFFFFFFFF
@M03558:539:GW210131Amp:1:2105:17874:2820 1:N:0:TCGACGTC+TTGCTTGC
GGAACGCGGACGTGATTTGGAACCATTCTGCTTCCATCTTCAAGCATCGGAAGAAGCATGTTTTGAAGCCCAATTTTGGAACCGCTAGAAGTGCTCCAGGATGCGTGAAATCGTTCACATTCAAGCCGGCCAATGTGGCAACCAGATAGGAGCCAAGTTCTGGGAGGTAATATCCGACGAGCACGGAATCGATGCCACCGGGGCGTATTGCGGAGACAGCGATTTGCAGCTGGAGCGGATCAACGTGTAC
+
CBCCCCCCCCCCGGGGGGGGGGHGHHHHHHHHHHHHGHHHHHGHHHHHGGGGGHHHHGH3GHHHHGHHHHHHGHHHHHGHHHGGGGGGHHHGHHHHHHHHHHHHGGGGGHGHGHGHHHHHHHHHHHGGGGGGHHHHHHHHGFGGHHHHHHHHHGHHGHHHHHHF.EGEHHHHHHHGGGGGGGGGFGGGGGGGGGGGGGGGFFFFFDFFFFFFFFFFFFFFFFFFFFFFFFFFFFFFFFFFFFFFFFFFFF
@M03558:539:GW210131Amp:1:2105:16516:2855 1:N:0:TCGACGTC+TTGCTTGC
GGAACGCGGACGTGATTTGGAACCATTCTGCTTCCATCTTCAAGCATCGGAAGAAGCATATTTTGAAGCCCAATTTTGGAACCGCTAGAAGTGCTCCAGGATGCGTGAAATCGTTCACATTCAAGCCGGCCAATGTGGCAACCAGATAGGAGCCAAGTTCTGGGAGGTAATATCCGACGAGCACGGAATCGATGCCACCGGGGCGTATTGCGGAGACAGCGATTTGCAGCTGGAGCGGAGCAACGTGTAC
+
AAAA1AA1>ADDGGGFGEGGGGF/A1A2AGHHDF1FF1F2DG1D10EFEE/AAGFEHFEBFD@22>BGFC/FHFFEGG?@@F>E/EEFB11B1F2FEFEHH1>0<EEAFHDFAF/<BGGFHH2GBGC?BC@<?FGFB<FGHCC.F<1>G01>GFCC.=DDGDG/.<<<C0CGC0GCACC??AGF-A-.909AAF.FFBFB--9=@9@9FF/A@@@@FBBE@;-EAB///9:BF??B;=--;;BF@EEFFF
@M03558:539:GW210131Amp:1:2105:18961:2871 1:N:0:TCGACGTC+TTGCTTGC
GGAACGCGGACGTGATTTGGAACCATTCTGCTTCCATCTTCAAGCATCGGAAGAAGCATATTTTGAAGCCCAATTTTGGAACCGCTAGAAGTGCTCCAGGATGCGTGAAATCGTTCACATTCAAGCCGGCCAATGTGGCAACCAGATAGGAGCCAAGTTCTGGGAGGTAATATCCGACGAGCACGGAATCGATGCCACCGGGGCGTATTGCGGAGACAGCGATTTGCAGCTGGAGCGGATCAACGTGTAC
+
BBAAAAA@@DBB?2GGGGGF3ECFGFFHGHHHHHCHHGH5FGHHHHHHGGEGGHHFC3FBFHEF5CGGFGHHHGHHHGEHHHGGGGGCBGGHHFFFGHHHHHFHGGGGGHHHGGHHHHHHHHHHHHGGGGGGHHHHHHHHHHHGHHGHHBFFHGGHEDGHHHHHHGGFHHHHHHHGGGGGGGGGGGGGGGGGGGFGGGGGBBBBBBBFFFFFBBBBFFFFBBFFFFFFFFFFFFFFBBBBBFFFFAEFFF
@M03558:539:GW210131Amp:1:2105:11319:2908 1:N:0:TCGACGTC+TTGCTTGC
GGAACGCGGACGTGATTTGGAACCATTCTGCTTCCATCTTCAAGCATCGGAAGAAGCATATTTTGAAGCCCAATTTTGGAACCGCTAGAAGTGCTCCAGGATGCGTGAAATCGTTCACATTCAAGCCGGCCAATGTGGCAACCAGATAGGAGCCAAGTTCTGGGAGGTAATATCCGACGAGCACGGAATCGATGCCACCGGGGCGTATTGCGGAGACAGCGATTTGCAGCTGGAGCGGATCAACGTGTAC
+
BBBBB@BB@BDBGGGGGGGDGGHGHHHHHHHHHHHHHHHHHHHHHHHHGGGGGHHHHHHHHHHHHGHHHHHHHHHHHHFHHGGGGGGGHHFFHHHHHHHHHHHGGEFGGHHHGHHHHHHHHHHHHHGGFGGGHHHDGHGGHHHGHHHHHBHGHGHFEGGHHHHHHGGDHHHHHHHGGGGGGAGGGABAAGGGGGGGGFGDFFFFFFFFFFFFFFFFFFFFFFFFFBFFFFFFFFFFFFFAFFB/AAFFFF
@M03558:539:GW210131Amp:1:2105:11044:3226 1:N:0:TCGACGTC+TTGCTTGC
GGAACGCGGACGTGATTTGGAACCATTCTGCTTCCATCTTCAAGCATCGGAAGAAGCGTATTTTGAAGCCCAATTTTGGAACCGCTAGAAGTGCTCCAGGACGCGTGAAATCGTTCACATCCAAGCCGGCCAATGTGGCAACCAGATAGGAGCCAAGTTCTGGGAGGTAATATCCGACGAGCACGGAATCGATGCCACCGGGGCGTATTGCGGAGACAGCGATTTGCAGCTGGAGCGGATCAACGTGTAC
+
AAABBAABBDDDGGGGGGGCGGHGHHHHHGHHGHHHHHHHHHHHHHHHGGGGGHHHHGEGGHHHFGHGHHHHGHHHHHGHHHGGGGGGHHHHHHGHHHGHHHGGGGGGGHGHGHHHHHHHHHHHHGGGCFCFHHFGHGHHHGGEHHHHHFHGHGHB.:GHHFHGFGFFHHHGGGGGGGGGCGGGGFGFFFFFFFFFFBFFAFFFFDFFFFFFFFFFFFFFFFFFFFFFFFFFFFFFFFFFFFFBDAEFFF
@M03558:539:GW210131Amp:1:2105:18994:3268 1:N:0:TCGACGTC+TTGCTTGC
GGAACGCGGACGTGATTTGGAACCATTCTGCTTCCATCTTCAAGCATCGGAAGAAGCATATTTTGAAGCCCAATTTTGGAACCGCTAGAAGTGCTCCAGGATGCGTGAAATCGTTCACATTCAAGCCGGCCAATGTGGCAACCAGATAGGAGCCAAGTTCTGGGAGGTAATATCCGACGAGCACGGAATCGATGCCACCGGGGCGTATTGCGGAGACAGCGATTTGCAGCTGGAGCGGATCAACGTGTAC
+
CCCCCCCCBCCCGGGGGGGGGGHGHHHHHHHHHHHHHHHHHHHHHHHHGGGGGHHHHHHHHHHHHGHHHHHHHHHHHHGHHHGGGGGGHHHHHHHHHHHHHHHHGGGGGHHHGHHHHHHHHHHHHHGGGGGGHHHHHHHHHHHGHHHHGGHHHGGHHGHHHHHHHGGFHHHHHHHGGGGGGGGGGGGGGGGGGFFGGGGGFFFFFFFFFFFFFFFFFFFFFFFFFFFFFFFFFFFFFFFFFFFFFEFFFF
@M03558:539:GW210131Amp:1:2105:15438:3340 1:N:0:TCGACGTC+TTGCTTGC
GGAACGCGGACGTGATTTGGAACCATTCTGCTTCCATCTTCAAGCATCGGAAGAAGCATATTTTGAAGCCCAATTTTGGAACCGCTAGAAGTGCTCCAGGATGCGTGAAATCGTTCACATTCAAGCCGGCCAATGTGGCAACCAGATAGGAGCCAAGTTCTGGGAGGTAATATCCGACGAGCACGGAATCGATGCCACCGGGGCGTATTGCGGAGACAGCGATTTGCAGCTGGAGCGGATCAACGTGTAC
+
BBCBBBCCCCBCGGGGGGGGGGHGHHHHHHHHHHHGHHGHHHHHHHHHGGGGGHHHHHHHGHHHHGHHHHHHHHHHHHGHGHGGGGGGHHHHHHHHHHHGHHHHGGGGGHHHGFHHHHHGHHHHGHGGCGGGHHHHHHHHFCFGHHGGGGHHHFHHHGHHHGHHHGGECBGHHHHGGGGGGGGGGGAGGGGGGGGGGGGGFFFFFDCFFFFFFFFFFFFFFFFFFFFFFFFFFFFFFFFAFFFFFAFFFF
@M03558:539:GW210131Amp:1:2105:20388:3359 1:N:0:TCGACGTC+TTGCTTGC
GGAACGCGGACGTGATTTGGAACCATTCTGCTTCCATCTTCAAGCATCGGAAGAAGCATATTTTGAAGCCCAATTTTGGAACCGCCAGAAGTGCTCCAGGATGCGTGAAATCGTTCACATTCAAGCCGGCCAATGTGGCAACCAGATAGGAGCCAAGTTCTGGGAGGTAATATCCGACGAGCACGGAATCGATGCCACCGGGGCGTATTGCGGAGACAGCGATTTGCAGCTGGAGCGGATCAACGTGTAC
+
DDDDDDDCCCCCGGGGGGGGGGHGHHHHHHHHHHHHHHHHHHHHHHHHGGGGGGHHHHHHHHHHHGHHHHHHHHHHHHGHHHGGGGGGHHHHHHHHHHHHHHHHGGGGGHHHGHHHGHHHHHHHHHGGGGGGHHHHHHHHHHHGHHHHHHHHHGHHHGHHHHGHHGGGHHHHHHGGGGGGGGGGGGGGGGGGGGEGGGGFFFFFFDFFFFFFFFFFFFFFFFFFFFFHFFFFFFFFFFAFFFFFFEFFFF
@M03558:539:GW210131Amp:1:2105:16718:3401 1:N:0:TCGACGTC+TTGCTTGC
GGAACGCGGACGTGATTTGGAACCATTCTGCTTCCATCTTCAAGCATCGGAAGAAGCATATTTTGAAGCCCAATTTTGGAACCGCTAGAAGTGCTCCAGGATGCGTGAAATCGTTCACATTCAAGCCGGCCAATGTGGCAACCAGATAGGAGCCAAGTTCTGGGAGGTAATATCCGACGAGCACGGAATCGATGCCACCGGGGCGTATTGCGGAGACAGCGATTTGCAGCTGGAGCGGATCAACGTGTAC
+
BBBCCCCCCCCBGGGGGGGGGGHGHHHHHHHHHHHHHHHHHHHHHHHHGGGGGHHHHHHHHHHHHGHHHHHHHHHHHHGHHHGGGGGGHHHHHHHHHHHHHHHHGGGGGHHHGHHHHHHHHHHHHHGGGGGGHHHHHHHHHHHGHGHHHGHHHGHHHHHHHHDC.<CEHHHHHHHGGGGGGGGGGGGGGGGGEFGGGGGGFFFFFFFFFFFFFAFDFFFFFFFFFFFFFFFFFFFFFFFFFFFFFEEFFF
@M03558:539:GW210131Amp:1:2105:10877:3444 1:N:0:TCGACGTC+TTGCTTGC
GGAACGCGGACGTGATTTGGAACCATTCTGCTTCCATCTTCAAGCATCGGAAGAAGCATATTTTGAAGCCCAATTTTGGAACCGCTAGAAGTGCTCCAGGATGCGTGAAATCGTTCACATTCAAGCCGGCCAATGTGGCAACCAGATAGGAGCCAAGTTCTGGGAGGTAATATCCGACGAGCACGGAATCGATGCCACCGGGGCGTATTGCGGAGACAGCGATTTGCAGCTGGAGCGGATCAACGTGTAC
+
A?AAAA@DDBBBGGEGGGGGGGHGHHHHHHHHHHHHHHHHHHHHHHHHGGGGGHHHHHHHHHHHHGHHHHHHGHHHHHGHHHGGGGGGGHHHHGHHHHHHHHHHGFFGGHHHGHHHHGHHGHHHHHGGGGGGHHHHHHHHHGGGHHGHHEHGHGHBEGHFHHHHHGGFHHHHHHHGGGGGGGGGGFGEEGGGGGGGGGGGFFFFFFFFFFFFFFFFFFFFFFFFFFFFFFFFFFFEFFFADFFFDAEFBB
@M03558:539:GW210131Amp:1:2105:17022:3478 1:N:0:TCGACGTC+TTGCTTGC
GGAACGCGGACGTGATTTGGAACCATTCTGCTTCCATCTTCAAGCATCGGAAGAAGCATATTTTGAAGCCCAATTTTGGAACCGCTAGAAGTGCTCCAGGATGCGTGAAATCGTTCACATTCAAGCCGGCCAATGTGGCAACCAGATAGGAGCCAAGTTCTGGGAGGTAATATCCGACGAGCACGGAATCGATGCCACCGGGGCGTATCGCGGAGACAGCGATTTGCAGCTGGAGCGGATCAACGTGTAC
+
CBBBABBBBDDBGGGGGGGGGGHGGHGHHHHHGHHHHHHHHHHHGHHHGGGGGHHHHHHHHHHHHGHHHHHHGHHHHHGHHHGGGGGGHHHHHHHHHHHHHHHHGFGGGHHHGHHHHHHHHHHHHHGGGGGGHHHHHHHHHGHGHHHHHHHHHGHHHHHHHHHG.EGDHHHHHHHGGGGGGGGGGGGGGGGGGGGGFGGGFFFFFFFFFFFFFFFFFFFFFFFFFFFFFFFFFFFFFFFFFFFFDEFFFF
@M03558:539:GW210131Amp:1:2105:8877:3559 1:N:0:TCGACGTC+TTGCTTGC
GGAACGCGGACGTGATTTGGAACCATTCTGCTTCCATCTTCAAGCATCGGAAGAAGCATATTTCGAAGCCCAATTTTGGAACCGCTAGAAGTGCTCCAGGATGCGTGAAATCGTTCACATTCAAGCCGGCCAATGTGGCAACCAGATAGGAGCCAAGTTCTGGGAGGTAATATCCGACGAGCACGGAATCGATGCCACCGGGGCGTATTGCGGAGACAGCGATTTGCAGCTGGAGCGGATCAACGTGTAC
+
333A3A3AD>DDAEGBFGGGFDEFFHHFHHH5GF3BA55F5AFEAGHCEGA11FA3GHHGGDGFE1B10F??1F@B4BE33@FE?@>E3EGHHGFHHGGFHBGC?EEEFFFHG/?FGFGDDHG2GGGGC/CG/C1?FD/GF.0>C<<<D<10<C<CG000<D0CGFG:GGFFF::.:@C?@-9:B--9CBFF.C.C09F.99-@B-9A:F/D?BB?EFFEB<E?EBFFFFFF.AAFB?BBBFFF;AEFFF
@M03558:539:GW210131Amp:1:2105:11516:3688 1:N:0:TCGACGTC+TTGCTTGC
GGAACGCGGACGTGATTTGGAACCATTCTGCTTCCATCTTCAAGCATCGGAAGAAGCATATTTTGAAGCCCAATTTTGGAACCGCTAGAAGTGCTCCAGGATGCGTGAAATCGTTCACATTCAAGCCGGCCAATGTGGCAACCAGATAGGAGCCAAGTTCTGGGAGGTAATATCCGACGAGCACGGAATCGATGCCACCGGGGCGTATTGCGGAGACAGCGATTTGCAGCTGGAGCGGATCAACGTGTAC
+
ABBBBBBB@BDBGGGGGGGGGGHGHHHHHHHHHHHHHGHHHHHHHHHHGGGGGHHHGHHHHHHHHGHHHHHHHHHHHHGHHHGGGGGGHHHHGHFHHHHHHHHHGFGGGHHHGHHHHHHHHHHHHHGGGGGGHGHHHHGHHHHGHGFHHHGHHGHHHHHHHHHHHGGAGHHHHHHGGGGGGGGGGAGE?FGGGGGGGGGGFFFFFBDFFFFFFFFFFFFFFFFFFFFFFFFFFFFFFFFAFFE/AEFFFF
@M03558:539:GW210131Amp:1:2105:10041:3712 1:N:0:TCGACGTC+TTGCTTGC
GGAACGCGGACGTGATTTGGAACCATTCTGCTTCCATCTTCAAGCATCGGAAGAAGCATATTTTGAAGCCCAATTTTGGAACCGCTAGAAGTGCTCCAGGATGCGTGAAATCGTTCACATTCAAGCCGGCCAATGTGGCAACCAGATAGGAGCCAAGTTCTGGGAGGTAATATCCGACGAGCACGGAATCGATGCCACCGGGGCGTATTGCGGAGACAGCGATTTGCAGCTGGAGCGGATCAACGTGTAC
+
AAAA@AADDDDDCF0GEGF1GDGFHHHGHFFHHGHHHHHHHHGHHFEGGA/FAGFFHBGGHGH2GFHFHHEHEHFHGHCFFHGCCGCFGEHGDGHHHHHGHGHHGEFGGGHFEGFHHHHHHGHHGGGGGGGGHHHHHHHHGFGGHFGHHHGHHGHHHGHHFGFFCEGGHHHHHHHGGGCAA-:FAGGGEFGGGGBFGGGG;@@=@@@FFFFF<?@@EFFF@@FFFFFFFBFBBFFF@@@<@FFF;:E9BF
@M03558:539:GW210131Amp:1:2105:11544:3748 1:N:0:TCGACGTC+TTGCTTGC
GGAACGCGGACGTGATTTGGAACCATTCTGCTTCCATCTTCAAGCATCGGGAGAAGCATATTTTGAAGCCCAATTTTGGAACCGCTAGAAGTGCTCCAGGATGCGTGAAATCGTTCACATTCAAGCCGGCCAATGTGGCAACCAGATAGGAGCCAAGTTCTGGGAGGTAATATCCGACGAGCACGGAATCGATGCCACCGGGGCGTATTGCGGAGACAGCGATTTGCAGCTGGAGCGGATCAACGTGTAC
+
BBBAABADD?A@AEEGEGFF3BFFGHFHEHBDGBAADAFHHHHH3GFGE1EFEEFGFGFH5GGFDFF@3GCEGFGGDFEFGCFG?EEGGFHHGHHHFGFFGHFFE<?EGHHHGGHHHHHHHHHHHHGGGGGGHHHHHHHHHGGGHHHHHHHHHGHHHHHHHHHHHGGEHHHHHHGGGGGGGGGGBBBGGGGGFFCFFFFFBBBBBBBFFFFFBBBBFFFFBBFFFFFFFFFFFFFFBBB?BFFFAAFFFF
@M03558:539:GW210131Amp:1:2105:19240:3767 1:N:0:TCGACGTC+TTGCTTGC
GGAACGCGGACGTGATTTGGAACCATTCTGCTTCCATCTTCAAGCATCGGAAGAAGCATATTTTGAAGCCCAATTTTGGAACCGCTAGAAGTGCTCCAGGATGCGTGAAATCGTTCACATTCAAGCCGGCCAATGTGGCAACCAGATAGGAGCCAAGTTCTGGGAGGTAATATCCGACGAGCACGGAATCGATGCCACCGGGGCGTATTGCGGAGACAGCGATTTGCAGCTGGAGCGGATCAACGTGTAC
+
ABBBCCCCCBCCGGGGGGGGGGHGHHHHHHHHHHHHHHHHHHHHHHHHGGGGGFHHHHHHHHGHHGHFHFFHHHHHHHGHHHFFGGGFHHHGHHHHHHHHHHHHGEEGGHHGGFGHHHHHHHHHHGGGGGGGGFHHHHHHFGGGGFHHGHFHEFFHHGHFHHHHHGGDHHHHHHHGGGGGAF?FFBDEGGGG.CAFGFGGFFFFFFFFFFFFFFCFFFFFFFFFFFFFFFFFFFFFFFFFFFFFF9A99F
@M03558:539:GW210131Amp:1:2105:18378:3787 1:N:0:TCGACGTC+TTGCTTGC
GGAACGCGGACGTGATTTGGAACCATTCTGCTTCCATCTTCAAGCATCGGAAGAAGCATATTTTGAAGCCCAATTTTGGAACCGCTAGAAGTGCTCCAGGATGCGTGAAATCGTTCACATTCAAGCCGGCCAATGTGGCAACCAGATAGGAGCCAAGTTCTGGGAGGTAATATCCGACGAGCACGGAATCGATGCCACCGGGGCGTATTGCGGAGACAGCGATTTGCAGCTGGAGCGGATCAACGTGTAC
+
CCCCCCCCCCCCGGGGGGGGGGHGHHHHHHHHHHHHHHHHHHHHHHHHGGGGGHHHHHHHHHHHHGHHHHHHHHHHHHGHHHGGGGGGHHHHHHGHHHHHHHHHGGGGGHHHGGHHHHHHHGHHHHGGGGGGHHHHHHHHHHHGHHHHHHHHHGHHHDHHHHHHHGGGHHHHHHHGGGGGGGGGGGGGGGGGGGDGGGGGFFFFFFFFFFFFFDFFFFFFFFFFFFFFFFFFFFFFFFFFFFFFDAEFFF
@M03558:539:GW210131Amp:1:2105:12769:3837 1:N:0:TCGACGTC+TTGCTTGC
GGAACGCGGACGTGATTTGGAACCATTCTGCTTCCATCTTCAAGCATCGGAAGAAGCATATTTTGAAGCCCAATTTTGGAACCGCTAGAAGCGCTCCAGGATGCGTGAAATCGTTCACATTCAAGCCGGCCAATGTGGCAACCAGATAGGAGCCAAGTTCTGGGAGGTAATATCCGACGAGCACGGAATCGATGCCACCGGGGCGTATTGCGGAGACAGCGATTTGCAGCTGGAGCGGATCAACGTGTAC
+
CCCCCCCCCCCCGGGGGGGGGGHGHHHHHHHHHHHHHHHHHHHHHHGHGGGGGGHHHHHHHHHHHEHHHHHHHHHHHHGHHHGGGGGGFHHHGGGGGHHHHHHHGDGGGHHHGHHHHHHHHHHHGHGGGGGGHHHHHHHHHHHGHHHFHCHHHGHGAGHHHHFHHGC:GGHHHHHGGGGGGGGGGBGGFGFGGFDFFFFFCDFFFDFFFFFFFAFFFFFFFFFFFFFFFFFFFFFFDFFFFFFF:AEBBB
@M03558:539:GW210131Amp:1:2105:17890:3864 1:N:0:TCGACGTC+TTGCTTGC
GGAACGCGGACGTGATTTGGAACCATTCTGCTTCCATCTTCAAGCATCGGAAGAAGCATATTTTGAAGCCCAATTTTGGAACCGCTAGAAGTGCTCCAGGATGCGTGAAATCGTTCACATTCAAGCCGGCCAATGTGGCAACCAGATAGGAGCCAAGTTCTGGGAGGTAATATCCGACGAGCACGGAATCGATGCCACCGGGGCGTATTGCGGAGACAGCGATTTGCAGCTGGAGCGGATCAACGTGTAC
+
AA@AA>?>>D@DEECGGF5GGGGFFG5G5GF5GHGGF555FGGFHHBGGCE1A133BBDHF@F5FFF5@FFEEG3GB@FFEBF>/>EA@GBBG4?FGGFGGGHHEEEGGFGHD?FF1GG2G1GHHHFCCC@@/1?F1GEGG/0>F01<=<F<GFGB.0<<GFGF.C<.;FGFH0CFDDCBBGB9-99.;FGF.F.CBF?.-B=BB@BDEFBABBBBFFFFBBEFFFFFFFFFBAFFBB>BBFFFDAEFFF
@M03558:539:GW210131Amp:1:2105:8605:3979 1:N:0:TCGACGTC+TTGCTTGC
GGAACGCGGACGTGATTTGGAACCATTCTGCTTCCATCTTCAAGCATCGGAAGAAGCATATTTTGAAGCCCAATTTTGGAACCGCTAGAAGTGCTCCAGGATGCGTGAAATCGTTCACATTCAAGCCGGCCAATGTGGCAACCAGATAGGAGCCAAGTTCTGGGAGGTAATATCCGACGAGCACGGAACCGATGCCACCGGGGCGTATTGCGGAGACAGCGATTTGCAGCTGGAGCGGATCAACGTGTAC
+
BAABCBCBCCBCGGGGGGGFGGHGHHHHHHHHHHHHHHHHHHHHHHHHGGGGGHHHHHHHHHHHHGHHHHHHHHHHHHGHHHGGGGGGGHHHHHHHHHHHHHHHGGGGGHHHGHHHHHHHHHHHHHGGGGGGHHFHHHHHGHHGHFFHHHFHHGHHHHHHHHHHCEGEHHHHHHHGGGGGGAAFGBGEGGGGDDDFFFFDABDFFFFFFFFFCFFFFFFFFFFFFFFFFFFFF.FFFFFFFFFFAEEFFF
@M03558:539:GW210131Amp:1:2105:9629:4007 1:N:0:TCGACGTC+TTGCTTGC
GGAACGCGGACGTGATTTGGAACCATTCTGCTTCCATCTTCAAGCATCGGAAGAAGCATATTTTGAAGCCCAATTTTGGAACCGCTAGAAGTGCTCCAGGATGCGTGAAATCGTTCACATTCAAGCCGGCCAATGTGGCAACCAGATAGGAGCCAAGTTCTGGGAGGTAATATCCGACGAGCACGGAATCGATGCCACCGGGGCGTATTGCGGAGACAGCGATTTGCAGCTGGAGCGGATCAACGTGTAC
+
BBBBBBBBBBBBGGGGGGGGFGHGHHHHHHHHHHHHHHHHHHHHHGHHGGGGGHHHHHHHHHHHHGHHHHHHHHHGHHGHHHGGGGGGHHGGHGHHHHHHHGHHGGGGGGHHGHHHHHGHHHGGHHGGGCFGHHHHGHHHHHHGH0DGHHFHHGHHHHHHHHFHAGGDHHHGGHGGGGGAF-BGGFGGGGFFEBEGEGGGADFFFFFFFFFF-@BFFFFFFFFFFFFFFFFFFFFFFACFFFFFDEFFFF
@M03558:539:GW210131Amp:1:2105:14532:4024 1:N:0:TCGACGTC+TTGCTTGC
GGAACGCGGACGTGATTTGGAACCATTCTGCTTCCATCTTCAAGCATCGGAAGAAGCATATTTTGAAGCCCAATTTTGGAACCGCTAGAAGTGCTCCAGGATGCGTGAAATCGTTCACATTCAAGCCGGCCAATGTGGCAACCAGATAGGAGCCAAGTTCTGGGAGGTAATATCCGACGAGCACGGAATCGATGCCACCGGGGCGTATTGCGGAGACAGCGATTTGCAGCTGGAGCGGATCAACGTGTAC
+
AA@AAAA?2AA@EEGFBGFGGGHGHBEGHFD5FBFHHHHBGBG53GEFFEDAE1BCFCFGDHHHHGFEHGHGHEFHBGGHDGF@@EEEHHFGHFHFHGFBGFFHGEEEFHHGEGHHHHHHHHHHGGGGGGGGEHHHHHGHHHFFGHHHHFGHHFHHHDGHHHHHFGCCGHHHHHHGGGGG@?BGGGGGGGGGGGGGGGGGBBBBBBBFFFFFBBBBFFFFBBFFFFFFFFFFFFFFBBBBBFFFFEFB./
@M03558:539:GW210131Amp:1:2105:16510:4026 1:N:0:TCGACGTC+TTGCTTGC
GGAACGCGGACGTGATTTGGAACCATTCTGCTTCCATCTTCAAGCATCGGAAGAAGCATATTTTGAAGCCCAATTTTGGAACCGCTAGAAGTGCTCCAGGATGCGTGAAATCGTTCACATTCAAGCCGGCCAATGTGGCAACCAGATAGGAGCCAAGTTCTGGGAGGTAATATCCGACGAGCACGGAATCGATGCCACCGGGGCGTATTGCGGAGACAGCGATTTGCAGCTGGAGCGGATCAACGTGTAC
+
CCCCCBCCCBBCGGGGGGGGGGHGHHHHHHHHHHHHHHHHHHHHGHHHGGGGGHHHHHHHGHHHHGHHHHHHHHHHHHGHHHGGGGGGHHHHHHHHHHHHHHHHGGGGGHHHGHHHHHHHHHHHHHGGFGGGGHHHHHEHHHHGHFHHHHHHHGHGGHHHHHGG.C@EFHHHHGHGGGGAGGGGCGGGGGGGGGGGGGGGFFFFFFCFFFFF;FFFFFFFFFFFFFFFFFFFFFEFBFFFFFFFDEFFFF
@M03558:539:GW210131Amp:1:2105:10144:4041 1:N:0:TCGACGTC+TTGCTTGC
GGAACGCGGACGTGATTTGGAACCATTCTGCTTCCATCTTCAAGCATCGGAAGAAGCATATTTTGAAGCCCAATTTTGGAACCGCTAGAAGTGCTCCAGGATGCGTGAAATCGTTCACATTCAAGCCGGCCAATGTGGCAACCAGATAGGAGCCAAGTTCTGGGAGGTAATATCCGACGAGCACGGAATCGATGCCACCGGGGCGTATTGCGGAGACAGCGATTTGCAGCTGGAGCGGATCAACGTGTAC
+
CCDCCCCCCCCCGGGGGGGGGGHGHHHHHHHHHHHHHHHHHHHHHHGHGGGGGHHHHHHHHHHHHGHHHHHHHHHHHHGHHHGGGGGGHHHHHHHHHHHHHHHHGGGGGHHHGHHHHHHHHHHHHHGGGGGGHHHHHHHHGGGGHGHHHHHHHGHHHHHGHHHHHGGGHHHHHHHGGGGGG?FGGDGGGGGGGGGGGGGGACDFFFFFFFFFAFFFFFFFFFFFFFFFFFFFFFFFFFFFFFFF;AEFFF
@M03558:539:GW210131Amp:1:2105:17733:4077 1:N:0:TCGACGTC+TTGCTTGC
GGAACGCGGACGTGATTTGGAACCATTCTGCTTCCATCTTCAAGCATCGGAAGAAGCATATTTTGAAGCCCAATTTCGGAACCGCTAGAAGTGCTCCAGGATGCGTGAAATCGTTCACATTCAAGCCGGCCAATGTGGCAACCAGATAGGAGCCAAGTTCTGGGAGGTAATATCCGACGAGCACGGAATCGATGCCACCGGGGCGTATTGCGGAGACAGCGACTTGCAGCTGGAGCGGATCAACGTGTAC
+
DDDDDDDCCCCCGGGGGGGGGGHGHHHHHHHHHHHHHHHHHHHHHHHHGGGGGHHHHHHHHHHHHGHHHHHHHHHHHHGGGGGGGGGGHHHHHHHHHHHHHHHHGGGGGHHHGHHHHHHHHHHHHHGGGGGGHHHHHHHHGGGGHGHHHHHHHGHHHHHHHHHC.CECGHHHHHHGGGGGGGGGGGGGGGGGGGGGGGGFFFFFFFFFFFFFFFFAFFFFFFFFFFHFFFFFFFFFFFF=BFFFDAEFFF
@M03558:539:GW210131Amp:1:2105:9495:4132 1:N:0:TCGACGTC+TTGCTTGC
GAACGCGGACGTGATTTGGAACCATTCTGCTTCCATCTTCAAGCATCGGAAGAAGCATATTTTGAGGCCCAATTTTGGAACGGCTAGAAGTGCTCCAGGATGCGTGAAATCGTTCACATTCAAGCCGGCCAATGTGGCAACCAGATAGGGGCCAAGTTCTGGGAGGTAATATCCGACGAGCACGGAATCGATGCCACCGGGGCGTATTGCGGAGACAGCGATTTGCAGCTGGAGCGGATCAACGGGTACT
+
ABABBBDB@DDAEAFGGGGFGGGHHHHHGHHHHHHHHHHHHHGHGHHGGGGGHHHHHHHHHHHGFFFFGGGFGHFHHGHHFFGGEGHHHHHHHHHHGEHGHHHGEGGEHHFEHHHHGGHHHBGHHFC@DG/GHG?1GCB?GHFEF<=GC0<@DG.<GFFFD0CFEGGBFGGHHHD?@@?B??FBGBAEFF.CG?BBFGD-9-@>BBFF/FDBBBBEEFF?-AEEFFBFFFFFA.;-@BBBAFFF-.99BF
@M03558:539:GW210131Amp:1:2105:17288:4143 1:N:0:TCGACGTC+TTGCTTGC
GGAACGCGGACGTGATTTGGAACCATTCTGCTTCCATCTTCAAGCATCGGAAGAAGCATATTTTGAAGCCCAATTTTGGAACCGCTAGAAGTGCTCCAGGATGCGTGAAATCGTTCACATTCAAGCCGGCCAATGTGGCAACCAGATAGGAGCCAAGTTCTGGGAGGTAATATCCGACGAGCACGGAATCGATGCCACCGGGGCGTACTGCGGAGACAGCGATTTGCAGCTGGAGCGGATCAACGTGTAC
+
ABBBB@BBBDBDGGGGGGGGGGHGHHHHHGHHHHHHGHHHHHHHHHHHGGGGGHHHGFHHHHHHHGHHHHHHGHHHHHGGHHGGGGGGGHFHHHHHHFFHHHHHGEGGGHHHGHFHHHHHHHHGHHGGCGGGHHHHHEGHHHFCG0DFGHHHHGF/C=DGHHHC.<C<GHHHHHFFGGFAGGGGGGGGGGGGGGGGFGGDBD=AFF;FFFFFCFFBFFFFFFFFFFFFFFFBBAFFFFFADF/FDFFFFF
@M03558:539:GW210131Amp:1:2105:21270:4157 1:N:0:TCGACGTC+TTGCTTGC
GGAACGCGGACGTGATTTGGAACCATTCTGCTTCCATCTTCAAGCATCGGAAGAAGCATATTTTGAAGCCCAATTTTGGAACCGCTAGAAGTGCTCCAGGATGCGTGAAATCGTTCACATTCAAGCCGGCCAATGTGGCAACCAGATAGGAGCCAAGTTCTGGGAGGTAATATCCGACGAGCACGGAATCGATGCCACCGGGGCGTATTGCGGAGACAGCGATTTGCAGCTGGAGCGGATCAGCGTGTAC
+
CCCCCCDCCCCCGGGGGGGGGGHGHHHHHHHHHHHHHHHHHHHHHHHHGGGGGHHHHHHHHHHHHGHHHHHHHHHHHHGHHHGGGGGGHHHHHHHHHGHHHHHHGGGGGHHHGHHHHHHHHHHHHHGGGGGGHHHHHHHHHHGGHHHHHHHHHGHHGGHHHHHHHGGEHHHHHHHGGGGGGGGGGDFEGGGGGGFGGGGGFFFFFFFFFHFFFFFFFFFFFFFFFFFFFFFFFFFFFFFFFFFFDFFFFF
@M03558:539:GW210131Amp:1:2105:8577:4200 1:N:0:TCGACGTC+TTGCTTGC
GGAACGCGGACGTGATTTGGAACCATTCTGCTTCCATCTTCAAGCATCGGAAGAAGCATATTTTGAAGCCCAATTTTGGAACCGCTAGAAGTGCTCCAGGATGCGTGAAATCGTTCACATTCAAGCCGGCCAATGTGGCAACCAGATAGGAGCCAAGTTCTGGGAGGTAATATCCGACGAGCACGGAATCGATGCCACCGGGGCGTATTGCGGAGACAGCGATTTGCAGCTGGAGCGGATCAACGCGTAC
+
ABCCCBBCBBBDGGGGGGGGGGHGHHHHHHHHHHHHHHHHHHHHHHHHGGGGGGHHHGHHHHHHHGHGHHHHHHHHHHGHHHGGGGGGHHHHHHHHHHHHHHHHGGGGGHHHGHHHHHHHHHHHHHGGGGGGHHHHHHHHHHHGHFHHHHHHHGHGHHHHHHHHAEGDHHHHGHHGGGGGGFGGGGGGGGGGGFGGGGGGA-CCCFFFFFFFFFFFFFFFFFFFFFFFFFFFFFFFFFFFFFFFA;B@9C
@M03558:539:GW210131Amp:1:2105:10908:4215 1:N:0:TCGACGTC+TTGCTTGC
GGAACGCGGACGTGATTTGGAACCATTCTGCTTCCATCTTCAAGCATCGGAAGAAGCATATTTTGAAGCCCAATTTTGGAACCGCTAGAAGTGCTCCAGGATGCGTGAAATCGTTCACATTCAAGCCGGCCAATGTGGCAACCAGATGGGAGCCAAGTTCTGGGAGGTAATATCCGACGAGCACGGAATCGATGCCACCGGGGCGTATTGCGGAGACAGCGATTTGCAGCTGGAGCGGATCAACGTGTAC
+
CCCCCCCCCCBCGGGGGGGGGGHGHHHHHHHHHHHHHHHHHHGHHHHHGGGGGHHHHHHHHHHHHGHHHHHHHHHHHHGGHHGGGGGGGHHHHHHHHHHHHHHHGGGGGHHHGHHHHHHHHHHHHHGGGGGGHHGHHGHGHHHGHHHGFGHGGGHGHHHHHGHHHGGDHHHHHHHGGGGGGGGGGAGEEGGGGFDFGGGGFFFFFFFFFFFFFFFFFFFFFCFFFFFFFFFFFFFFFFFFFFBFDFFFFF
@M03558:539:GW210131Amp:1:2105:20980:4245 1:N:0:TCGACGTC+TTGCTTGC
GGAACGCGGACGTGATTTGGAACCATTCTGCTTCCATCTTCAAGCATCGGAAGAAGCATATTTTGAAGCCCAATTTTGGAACCGCTAGAAGTGCTCCAGGATGCGTGAAATCGTTCACATTCAAGCCGGCCAATGTGGCAACCAGATAGGAGCCAAGTTCTGGGAGGTAATATCCGACGAGCACGGAATCGATGCCACCGGGGCGTATTGCGGAGACAGCGATTTGCAGCTGGAGCGGATCAACGTGTAC
+
BBBBBBBBDBBBGGGGGGGGFGHGHHHHHHHHHHHHHHHHHHHHHHHHGGGGGHHHHHHFHHHHHGHHHHHHHHHHHHGHHHGGGGGGHHHHHHHHHHHHGHHHGGGGGHHHGHHHHHHHHHHHHHGGGGGGHHHHHHHHHHHGHHHHHHHHHGFHGHHHHHHGGGGEHHHHHHHGGGGGGGGGGBGEGGGGGGDGGGGGFFFFFFFFFFFFFAFFFFFFFAEFFFFFFFFBFFFFFFAFFFFFDEFFFF
@M03558:539:GW210131Amp:1:2105:21617:4329 1:N:0:TCGACGTC+TTGCTTGC
GGAACGCGGACGTGATTTGGAACCATTCTGCTTCCATCTTCAAGCATCGGAAGAAGCATATTTTGAAGCCCAATTTTGGAACCGCTAGAAGTGCTCCAGGATGCGTGAAATCGTTCACATTCAAGCCGGCCAATGTGGCAACCAGATAGGAGCCAAGTTCTGGGAGGTAATATCCGACGAGCACGGAATCGATGCCACCGGGGCGTATTGCGGAGACAGCGATTTGCAGCTGGAGCGGATCAACGTGTAC
+
AAABBBBD?DDBGGGGGGFFGGHGHHGGGHHHHHHGHHHHHHHHHHHHEGGGGEFEHGHDGFHHHGHHHFGHAGGHHHCHHHGEGGGGGHHHHHHHHHHGHHHHGGGGGHHGGHHHHHHHHHHHHHGGGGGGHHHHHHHHGGHGHHHHHHHHHGHHHHHHHHGHHGGEHHHHHHHGGGGGGBGGGCGEGGGGGFEFGFGGFFFFFFFFFFFFFFFFFFFEFFEFFFFFFFFFFFFFDFFFFFFFAAEFFF
@M03558:539:GW210131Amp:1:2105:15928:4400 1:N:0:TCGACGTC+TTGCTTGC
GGAACGCGGACGTGATTTGGAACCATTCTGCTTCCATCTTCAAGCATCGGAAGAAGCATATTTTGAAGCCCAATTTTGGAACCGCTAGAAGTGCTCCAGGATGCGTGAAATCGTTCACATTCAAGCCGGCCAATGTGGCAACCAGATAGGAGCCAAGTTCTGGGAGGTAATATCCGACGAGCACGGAATCGATGCCACCGGGGCGTATTGCGGAGACAGCGATTTGCAGCTGGAGCGGATCAACGTGTAC
+
CCCCDDDDDCCCGGGGGGGGGGHGHHHHHHHHHHHHHHHHHHHHHHHHGGGGGHHHHHHHHHHHHGHHHHHHHHHHHHGHHHGGGGGGHHHHHHHHHHHHHHHHGGGGGHHHGHHHHHHHHHHHHHGGGGGGHHHHHHHHHHHGHFHHHHHHHGHHHHHHHHHF.EGEHHHHHHHGGGGGGGGGGGGGGGGGGGGGGGGGFFFFFFFFFFFFFFFFFFFFFFFFFFFFFFFFFFFFFFCFFFFFFFFFFH
@M03558:539:GW210131Amp:1:2105:14059:4415 1:N:0:TCGACGTC+TTGCTTGC
GGAACGCGGACGTGATTTGGAACCATTCTGCTTCCATCTTCAAGCATCGGAAGAAGCATATTTTGAAGCCCAATTTTGGAACCGCTAGAAGTGCTCCAGGATGCGTGAAATCGTTCACATTCAAGCCGGCCAATGTGGCAACCAGATAGGAGCCAAGTTCTGGGAGGTAATATCCGACGAGCACGGAATCGATGCCACCGGGGCGTATTGCGGAGACAGCGATTTGCAGCTGGAGCGGATCAACGTGTAC
+
CCBCCCDDDDCDGGGGGGGGGGHGHHHHHHHHHHHHHHHHHHHHHHHHGGGGGHHHHHHHHHHHHGHHHHHHHHHHHHGHHHGGGGGGHHHHHHHHHHHHHHHHGFGGGHHHGHHHHHHHHHHHHHGGGGGGHHHHHGHHHHHGHHFHHHHHHGHHHDHHHHHHHGGCGGHHHHHGGGGGGGGGGGCGGGGGGGGGGGGGFFFFFFFFFFFFFFFFFFFFFFFFFHHHFFFFFFFFFFAFFFFFFEFFFF
@M03558:539:GW210131Amp:1:2105:21203:4427 1:N:0:TCGACGTC+TTGCTTGC
GGAACGCGGACGTGATTTGGAACCATTCTGCTTCCATCTTCAAGCATCGGAAGAAGCATATTTTGAAGCCCAATTTTGGAACCGCTAGAAGTGCTCCAGGATGCGTGAAATCGTTCACATTCAAGCCGGCCAATGTGGCAACCAGATAGGAGCCAAGTTCTGGGAGGTAATATCCGACGAGCACGGAATCGATGCCACCGGGGCGTATTGCGGAGACAGCGATTTGCAGCTGGAGCGGATCAACGTGTAC
+
A@AAB3ABDDBBGFGGGGGGGGHGGHHHHHGHFHHEGHGHHHHHHEHHGGGAEHHHHHHDGHHHHGHHHHFHGGHHHGGFHHGGGGGEFHHFHGHGHHHGGGHHGGGGGGHHGHHHHHGHHHGHEHGGCGGGHHFHHHHHFHGGHFHFGFDHHGFECDGHHHF<CECEHHHHHHHGGGGGGGGGGGFEGGGGGFFFGFF.@B>DFBCAFFFFFA=@EFBFFFFEFFFFFFFBFFFFF=BFFFFFFAEBFF
@M03558:539:GW210131Amp:1:2105:11429:4433 1:N:0:TCGACGTC+TTGCTTGC
GGAACGCGGACGTGATTTGGAACCATTCTGCTTCCATCTTCAAGCATCGGAAGAAGCATATTTTGAAGCCCAATTTTGGAACCGCTAGAAGTGCCCCAGGATGCGTGAAATCGTTCACATTCAAGCCGGCCAATGTGGCAACCAGATAGGAGCCAAGTTCTGGGAGGTAATATCCGACGAGCACGGAATCGATGCCACCGGGGCGTATTGCGGAGACAGCGACTTGCAGCTGGAGCGGATCAACGTGTAC
+
ABBCBBBDBBBCGGGGGGGGGGHGHHHHHHHHHHHGHHHHHHHHGHHHGGGADHHHHHHHHHHHHGHHHHHFHHHHHHGGHHGGGGGGHHHHHEHHGGGGHHHHGGGGGGHHGHHHHHHHHHHGGHGGGGGGHHHHHHHFGHHGHHHHHFDGHGCFHHHGHHGHHGGDHHHHHHHGGGGGGGGGGGGGGGGFGFEGGGGFFFFFFDFFFFFFFCCFFFFFFFFFFFFFFFFFFFFFFFFFFFFFFFFFFF
@M03558:539:GW210131Amp:1:2105:22656:4454 1:N:0:TCGACGTC+TTGCTTGC
GGAACGCGGACGTGATTTGGAACCATTCTGCTTCCATCTTCAAGCATCGGAAGAAGCATATTTTGAAGCCCAATTTTGGAACCGCTAGAAGTGCTCCAGGATGCGTGAAATCGTTCACATTCAAGCCGGCCAATGTGGCAACCAGATAGGAGCCAAGTTCTGGGAGGTAATATCCGACGAGCACGGAATCGATGCCACCGGGGCGTATTGCGGAGACAGCGATTTGCAGCTGGAGCGGATCAACGTGTAC
+
B@ABBBBBBDBBEEGGGGFFFGHGHHHHHFHHHHHHHHHHHHHHHHHHGGEGGHGHHHHFHHHHHGHHHHHHHHHHHGGHHHGGGGGGGGHHHHHHHGHHHHHHGFGGGHHHGHHHGHHHHHHHHHGGCGCGHHHHHHHHGGHGHFFFDGFHHGHHEDGHHHHHHGG<GGHHCGHCEDFGGGGGG-DEGGGGGGFGGGGGFFFFFAFFFFFFFFCFFFFFFFFFFFFFFFF/FF?FAFFFFFFB;AEFFF
@M03558:539:GW210131Amp:1:2105:18819:4502 1:N:0:TCGACGTC+TTGCTTGC
GGAACGCGGACGTGATTTGGAACCATTCTGCTTCCATCTTCAAGCATCGGAAGAAGCATATTTTGAAGCCCAATTTTGGAACCGCTAGAAGTGCTCCAGGATGCGTGAAATCGTTCACATTCAAGCCGGCCAATGTGGCAACCAGATAGGAGCCAAGTTCTGGGAGGTAATATCCGACGAGCACGGAATCGATGCCACCGGGGCGTATCGCGGAGACAGCGATTTGCAGCTGGAGCGGATCAACGTGTAC
+
BBBBBBBBDBBBEGGGGGGGBGHGHHHHHHHHHHHHHHHHHHHHGGHHGGGGGHHHGHHHHHHHHGHGHHHGHHHHHHGHHHGGGGGGHGFHHGHHHHHHHHHHGEEGGHHHFGHHHHHHHHHHHGGGGGGGHHHHHHHHHHGGHHHGHFHHHGHHHGHHHHHHHGG<GHHHHHHGGGGGGGGGFDFEGGGGGGGGGGGGFFFFFFFFFFFFFFFFFFFFFAFFFFFFFFFFFFFFFFFFFFFFFEFFFF
@M03558:539:GW210131Amp:1:2105:8474:4531 1:N:0:TCGACGTC+TTGCTTGC
GGAACGCGGACGTGATTTGGAACCATTCTGCTTCCATCTTCAAGCATCGGAAGAAGCATATTTTGAAGCCCAATTTTGGAACCGCTAGAAGTGCTCCAGGATGCGTGAAATCGTTCACATTCAAGCCGGCCAATGTGGCAACCAGATAGGAGCCAAGTTCTGGGAGGTAATATCCGACGAGCACGGAATCGATGCCACCGGGGCGTATTGCGGAGACAGCGATTTGCAGCTGGAGCGGATCAACGTGTAC
+
DDDDDCCDCDDCGGGGGGGGGGHGHHHHHHHHHHHHHHHHHHHHHHHHGGGGGHHHHHHHHHHHHGHHHHHHHHHHHHGHHHGGGGGGHHHHHHHHHHHHHHHHGGGGGHHHGHHHHHHHHHHHHHGGGGGGFHHHHHHHGHHGHFHHHHHHHGHHHHHHHHHHCEGEHHHHHHHGGGGGGCDGGGGGGGGGGGGGGGGGA:DFFFFFFFFFFFFFFFFFFFFFFFHHFFFFFFFFFFFFFFFFDEFFFF
@M03558:539:GW210131Amp:1:2105:15927:4537 1:N:0:TCGACGTC+TTGCTTGC
GGAACGCGGACGTGATTTGGAACCATTCTGCTTCCATCTTCAAGCATCGGAAGAAGCATATTTTGAAGCCCAATTTTGGAACCGCTAGAAGTGCTCCAGGATGCGTGAAATCGTTCACATTCAAGCCGGCCAATGTGGCAACCAGATAGGAGCCAAGTTCTGGGAGGTAATATCCGACGAGCACGGAATCGATGCCACCGGGGCGTATTGCGGAGACAGCGATTTGCAGCTGGAGCGGATCAACGTGTAC
+
BBCCCCCCDCCCGGGGGGGGGGHGHHHHHHHHHHHHHHHHHHHHHHHHGGGGGHHHHHHHHHHHHGHHHHHHHHHHHHGHHHGGGGGGHHHHHHHHHHHHHHHHGGGGGHHHGHHHHHHHHHHHHHGGGGGGHHHHHHHHHHHGHHHHHHHHHGHHGHHHHHGC.CEEHHHHHHHGGGGGGGGGGGGGGGGGFGGGGGGGFFBFF@FFFFFFFFFFFFFFFFFFFFFFFFFFFFFFFFFFFFFFFFFFFF
@M03558:539:GW210131Amp:1:2105:21068:4581 1:N:0:TCGACGTC+TTGCTTGC
GGAACGCGGACGTGATTTGGAACCATTCTGCTTCCATCTTCAAGCATCGGAAGAAGCATATTTTGAAGCCCAATTTTGGAACCGCTAGAAGTGCTCCAGGATGCGTGAAATCGTTCACATTCAAGCCGGCCAATGTGGCAACCAGATAGGAGCCAAGTTCTGGGAGGTAATATCCGACGAGCACGGAATCGATGCCACCGGGGCGTATTGCGGAGACAGCGATTTGCAGCTGGAGCGGATCAACGTGTAC
+
CCCCCCCCDDBCGGGGGGGGGGHGHHHHHHHHHHHHHHHHHHHHHHHHGGGGGHHHHHHHHHHHHGHHHHHHHHHHHHGHHHGGGGGGHHHHHHHHHHHHHHGHGGGCGHHHGHHHHHHHHHHHHHGGGGGGHHHHHHHHGGGGHHHHHHHHHGHHGGHHHHHHHGGEHHHHHHHGGGGGGGGGGADCFGGGGGGGGGGGFFFFFFFFFFFFFFFFFFFFFFFFFFFFFFFFFFFFFFFFFFFFAEFFFF
@M03558:539:GW210131Amp:1:2105:7296:4871 1:N:0:TCGACGTC+TTGCTTGC
GGAACGCGGACGTGATTTGGAACCATTCTGCTTCCATCTTCAAGCATCGGAAGAAGCATATTTTGAAGCCCAATTTTGGAACCGCTAGAAGTGCTCCAGGATGCGTGGAATCGTTCACATTCAAGCCGGCCAATGTGGCAACCAGATAGGAGCCAAGTTCTGGGAGGTAATATCCGACGAGCACGGAATCGATGCCACCGGGGCGTATTGCGGAGACAGCGATTTGCAGCTGGAGCGGATCAACGTGTAC
+
ABBA?AABBBD?EGGGGGGGGGHGHFHHHHHHHHHHHHHHHHHHHHGHGGCGGHHHGHHHHHHHGGHHFHHHEHHHHHGHHHGGGGGGHHHHHHHHHHGHHHHHCEECEHHFHGHHHHHHHHHHEHGGGGGGHHHHGHGHGGGFH0GHHEHFHGHHHHHHHHDF.CGDH;GFHHHGGGGGBGGGB9B??FFGGGGGFGGGF-9@DBFFFFFFFFFFFFFFFFFFFFFFFFFFFFFFFFFFDFFFDEFFFF
@M03558:539:GW210131Amp:1:2105:15878:4882 1:N:0:TCGACGTC+TTGCTTGC
GGAACGCGGACGTGATTTGGAACCATTCTGCTTCCATCTTCAAGCATCGGAAGAAGCATATTTTGAAGCCCAATTTTGGAACCGCTAGAAGTGCTCCAGGATGCGTGAAATCGTTCACATTCAAGCCGGCCAATGTGGCAACCAGATAGGAGCCAAGTTCTGGGAGGTAATATCCGACGAGCACGGAATCGATGCCACCGGGGCGTATTGCGGAGGCAGCGATTTGCAGCTGGAGCGGATCAACGTGTAC
+
BBBBBAABBBDDEGGGGGGGGGHFGFHFHHHGDHFHBGGHHHHHHEHGGGCF?GFHHHHFFHHHHEHHHHHHHHHGHF@FFHFF?EFFHHHGHHHHHHHGG3FGGGGGGHHHGGHHHHHFGHHGFHE?/BFGEBGDGBHHHFCFC0<FGCGHHEGFA0=GHHFB.<<<CCGCCGGGGG--ADGGACGGGGGFEBEBFF.D-BD;D@;DFFFB-=BFFFDDFFFAEFFFFFFFB.AFFF>=FFFFD9ABFF
@M03558:539:GW210131Amp:1:2105:23793:4886 1:N:0:TCGACGTC+TTGCTTGC
GGAACGCGGACGTGATTTGGAACCATTCTGCTTCCATCTTCAAGCATCGGAAGAAGCATATTTTGAAGCCCAATTTTGGAACCGCTAGAAGTGCTCCAGGATGCGTGAAATCGTTCACATTCAAGCCGGCCAATGTGGCAACCAGATAGGAGCCAAGTTCTGGGAGGTAATATCCGACGAGCACGGAATCGATGCCACCGGGGCGTATTGCGGAGACAGCGATTTGCAGCTGGAGCGGATCAACGTGTAC
+
ABBBBBBBBBDBGGGGGGGGGGHGHHHHHHGHGHGHHHHFHGHHGHHHGGGGGGHHFHHHHHHHHFHHFFHHHHHHGHGHHFECEGGGFHHHHFFHHHHHHHHHGEFGGHHHGFHHHHHHHHHHHHGGG@@DGHHHH1F<GGFGG0<FGGHHFFGFGDD0GHDF.<<.CGGHGGHGGGG--;BGG?D.CFGGGGGGGFGG-@@DDDFFFFFFC=DBEFFFCFFEFFFFFFFFFFFFFFFFFFFFFAEFFF
@M03558:539:GW210131Amp:1:2105:8005:4916 1:N:0:TCGACGTC+TTGCTTGC
GGAACGCGGACGTGATTTGGAACCATTCTGCTTCCATCTTCAAGCATCGGAAGAAGCATATTTTGAAGCCCAATTTTGGAACCGCTAGAAGTGCTCCAGGATGCGTGAAATCGTTCACATTCAAGCCGGCCAATGTGGCAACCAGATAGGAGCCAAGTTCTGGGAGGTAATATCCGACGAGCACGGAATCGATGCCACCGGGGCGTATTGCGGAGACAGCGATTTGCAGCTGGAGCGGATCAACGTGTAC
+
CCCCCCCCCCCCGGGGGGGGGGHGHHHHHHHHHHHHHHHHHFHHHHGHGGGEGGHHHFGHHHHHHGHHHHHHHHHHHHGHHHGGGGGGHHHHHHGHGGHHHHHHGGGGGHHHFGHHHHHHHHHHHHGGGGGGHHHHHHHHC?FFHCHHGHHHEGHHHFHHHHHHEEGAGCGHHHHGGGGC?DCF@??E?FGGEBCFFFFGA@=;DDFFFFFDFFFAFFFFFFEEFFFFFFBFFFFFFF=DFABB;;A;BF
@M03558:539:GW210131Amp:1:2105:19493:4930 1:N:0:TCGACGTC+TTGCTTGC
GGAACGCGGACGTGATTTGGAACCATTCTGCTTCCATCTTCAAGCATCGGAAGAAGCATATTTTGAAGCCCGATTTTGGAACCGCTAGAAGTGCTCCAGGATGCGTGAAATCGTTCACATTCAAGCCGGCCAATGTGGCAACCAGATAGGAGCCAAGTTCTGGGAGGTAATATCCGACGAGCACGGAATCGATGCCACCGGGGCGTATTGCGGAGACAGCGATTTGCAGCTGGAGCGGATCAACGTGTAC
+
AAAAAB?DBB@DGGGFGCGGFGGCCGHGHHFHFGBGCFAGEGHCHHHHGGFGGHFHHHGHHHFGGGHEG1?EEEGEHHGFHFGGCEGGHHHFHGHGGHHFHFGBEGGDFHHHGFFFFHDHFFGGGFCDCGGGHHBFGBFHGF0FCGGDGGDGHGHFHD0DHHHF.CCEFHHHHHHDGGBG@G@FBG@GGGFFFFGFGFFF<???B9@DFFFFB-9=9FFEBBFEFFFFFEBBFFFFBBBBBFFFF99B99
@M03558:539:GW210131Amp:1:2105:15083:4948 1:N:0:TCGACGTC+TTGCTTGC
GGAACGCGGACGTGATTTGGAACCATTCTGCTTCCATCTTCAAGCATCGGAAGAAGCATATTTTGAAGCCCAATTTTGGAACCGCTAGAAGTGCTCCAGGATGCGTGAAATCGTTCACATTCAAGCCGGCCAATGTGGCAACTAGATAGGAGCCAAGTTCTGGGAGGTAATATCCGACGAGCACGGAATCGATGCCACCGGGGCGTATTGCAGAGACAGCGATTTGCAGCTGGAGCGGATCAACGTGTAC
+
CCCCCCDCDBBCGGGGGGGGFGHGHHHHHHHHHHHHHHHHHHHHHHHHGGGGGHHHHHHHHHHHHGHHHHHHHHHHHHGHHHGGGGGGHHHHHHHHHHHGHHHHGGGGGHHHGHHHHHHHHHHHHHGGGGGGGHHHHHHHHHHGHHHHHHHHHGHHHHHHHHHHHGGEHHHHHHHGGGGGGGGGGGGGGGGGGGGGGGGGGFFFFFFFFFFFFFFFFFFFFFFFFFFFFFFFFFFFFFFFFFFFFEFFFF
@M03558:539:GW210131Amp:1:2105:7579:4966 1:N:0:TCGACGTC+TTGCTTGC
GGAACGCGGACGTGATTTGGAACCATTCTGCTTCCATCTTCAAGCATCGGAAGAAGCATATTTTGAAGCCCAATTTTGGAACCGCTAGAAGTGCTCCAGGATGCGTGAAATCGTTCACATTCAAGCCGGCCAATGTGGCAACCGGATAGGAGCCGAGTTCTGGGAGGTAATATCCGACGAGCACGGAATCGATGCCACCGGGGCGTATTGCGGAGACAGCGATTTGCAGCTGGGGCGGATCAACGTGTAC
+
BBBBBBBBBBBBGGGGGGGGGGHDGFHHHHHHHHHHHFHGHHHHHHHGGGGGGHHHHGHHHHHHHGHFHHHHHHHHHHFHHHGGGGGGGHHHHHHHHHHGHHHHGGGGFHHHFFGHFGHHHHHGHFFGGGGGHHFHHFGFGHGGG<CDHHHHGGCCGEFHHH0G.C@DFCGHHFHGGGC?-BAGB-?;.CFFEFDFFFFAB9B;BBFDFBFFDFFFFFFFFF?EFFEFFFFFFFFFFFFA>AFFDAEFFF
@M03558:539:GW210131Amp:1:2105:11545:4971 1:N:0:TCGACGTC+TTGCTTGC
GGAACGCGGACGTGATTTGGAACCATTCTGCTTCCATCTTCAAGCATCGGAAGAAGCATATTTTGAAGCCCAATTTTGGAACCGCTAGAAGTGCTCCAGGATGCGTGAAATCGTTCACATTCAAGCCGGCCAATGTGGCGACCAGATAGGAGCCAAGTTCTGGGAGGTAATATCCGACGAGCACGGAATCGATGCCACCGGGGCGTATTGCGGAGACAGCGATTTGCGGCTGGAGCGGATCAACGTGTAC
+
CCCCCCCDCCCCGGGGGGGGGGHGHHHHGHHHHHHHHHHHHHHHHHHHGGGGGHHHHHHHHHHHHGHHHHHHHHHHHHGHHHGGGGGGHHHHHHHHHHHHHHGHGGGGGHHHGHHHHHHHHHHHHHGGGGGGHHHHHHG<>><CHHFHHHHHHGHHHHHHHHHHHGGCGGHHHHHGGGGGGGGGFDGGGGGGGFDFFFFFFFFFFFFFFFFFFFFFFFFFFFFFFFFFFFFFFFFFFFF;FFFB;;EFBF
@M03558:539:GW210131Amp:1:2105:21066:5004 1:N:0:TCGACGTC+TTGCTTGC
GGAACGCGGACGTGATTTGGAACCATTCTGCTTCCATCTTCAAGCATCGGAAGAAGCATATTTTGAAGCCCAATTTTGGAACCGCTAGAAGTGCTCCAGGATGCGTGAAATCGTTCACATTCAAGCCGGCCAATGTGGCAACCAGATAGGAGCCAAGTTCTGGGAGGTAATATCCGACGAGCACGGAATCGATGCCACCGGGGCGTATTGCGGAGACAGCGATTTGCAGCTGGAGCGGATCAACGTGTAC
+
ABBBBABBBBBBGGGGGGGGGGHGHHHHHHHHHHHHHHHHHHHHHHHHGGGGGHHHHHHHHHHHHGHHHHHHHHHHHHGHHHGGGGGGHHHHHHHHHHHHHHHHGFGGGHHHGHHHHHHHHHHHHHGGGGGGHHHHHHHHFGGGHHHHHHHHHGHHGGHHHHHHHGGCHHHHHHHGGGGGGGGGGDGEGGGGGGGGGGGDFFFFFFFFFFFFFFFFFFFFFFFFFFFFFFFFFFFFFFFFFFFFDFFFFF
@M03558:539:GW210131Amp:1:2105:12299:5019 1:N:0:TCGACGTC+TTGCTTGC
GGAACGCGGACGTGATTTGGAACCATTCTGCTTCCATCTTCAAGCATCGGAAGAAGCATATTTTGAAGCCCAATTTTGGAACCGCTAGAAGTGCTCCAGGATGCGTGAAATCGTTCACATTCAAGCCGGCCAATGTGGCAACCAGATAGGAGCCAAGTTCTGGGAGGTAATATCCGACGAGCACGGAATTGATGCCACTGGGGCGTATTGCGGAGACAGCGATTTGCAGCTGGAGCGGATCAACGTGTAC
+
CCCCCCCCCCCCGGGGGGGGGGHGHHHHHHHHHHHHHHHHHHHHHHHHGGGFGGHHHHHHHHHHHGHHHHHHHHHHHHGHHHGGGGGGHHHFGGHHHHHHHHHHGGGGGHHHGHHHHHHHHHHHHHGGGGGGHHFFHGHHGGHGHHHHHHHFHFFHGHGHHHHHHGGEHHHHHHGFGGGGGGGGD-A9CFGGGFFGGGFBFEGFFDF?FFFFFFFFFFFFFDEEEBFFFFFFFFFBDCFFFFFFAAFFFF
@M03558:539:GW210131Amp:1:2105:21704:5115 1:N:0:TCGACGTC+TTGCTTGC
GGAACGCGGACGTGATTTGGAACCATTCTGCTTCCATCTTCAAGCATCGGAAGAAGCATATTTTGAAGCCCAATTTTGGAACCGCTAGAAGTGCTCCAGGATGCGTGAAATCGTTCACATTCAAGCCGGCCAATGTGGCAACCAGATAGGAGCCAAGTTCTGGGAGGTAATATCCGACGAGCACGGAATCGATGCCACCGGGGCGTATTGCGGAGACGGCGAATTGCAGCTGGAGCGGATCAACGTGTAC
+
A1A>?>1ADD?DGGGFBGBD1F1A0FGHG2BG1FGGFHCB2EHHHHHH??A/AA00EFGB2@GBDFGH1EGEG>1FGH?GFCFCCCEEFD11BF>F>B1BF110<?/<FD2GC<G0CGHFFBFH2GC<//<AAC11?B<F<<>.F0>=1FFHHFH/CDG00<<<<C-E:C;C0:G?.:-;99@.---;CBCFGF.B00..9---;9@FF/F-@@=@?AA----9;//BFFF/-A9---@-@-B9AA9;:9
@M03558:539:GW210131Amp:1:2105:9678:5171 1:N:0:TCGACGTC+TTGCTTGC
GGAACGCGGACGTGATTTGGAACCATTCTGCTTCCATCTTCAAGCATCGGAAGAAGCATATTTTGAAGCCCAATTTTGGAACCGCTAGAAGTGCCCCAGGATGCGTGAAATCGTTCACATTCAAGCCGGCCAATGTGGCAACCAGATAGGAGCCAAGTTCTGGGAGGTAATATCCGACGAGCACGGAATCGATGCCACCGGGGCGTATTGCGGAGACAGCGATTTGCAGCTGGAGCGGATCAACGTGTAC
+
>3>>A3ADDBDBGGCGGGDGFGHFFHHHHGHHGHHHFHHHCHHHHHHHGGGGGCGCGCGFHFFHGGHFF?FHHHHGHHEFFHFGEEGGFH?GHEGFGGGGHFFC/EEG?FHFAFGFGGHHHFFHFFFGGC@@HHGFDBGHGHCFH0F<FFFCGCCC.0<DGHGH.<-;GCHFHHGGFGGG@?BGGG@EAF.;90.909:D;--9@;@DFFFD-B--A.9A-B9E.9BFBFFB...B9B-@BFFF9;A99B
@M03558:539:GW210131Amp:1:2105:17181:5172 1:N:0:TCGACGTC+TTGCTTGC
GGAACGCGGACGTGATTTGGAACCATTCTGCTTCCATCTTCAAGCATCGGAAGAAGCATATTTTGAAGCCCAATTTTGGAACCGCTAGAAGTGCTCCAGGATGCGTGAAATCGTTCACATTCAAGCCGGCCAATGTGGCAACCAGATAGGAGCCAAGTTCTGGGAGGTAATATCCGACGAGCACGGAATCGATGCCACCGGGGCGTATTGCGGAGACAGCGATTTGCAGCTGGAGCGGATCAACGTGTAC
+
BBBBAABBDBBBEGGGGGGGGGHGHGHHHHHHHHHGHHHHHHHHHHHHGGGGGHHHHHHHHHHHHGHHHHHHEHHHHHGHGHGGGGGGHHHEGHHHHHHGHHGFGEEGGHHHDGHHFHFHHGHHHGGG?@CCGHHHHHHHHGHGGAGFHGHHHGHGHGGGHHH<.<<<CCHHHHHGDGGDGA-ADAGFGGGG.C.FFFGAFFAFF9@DFF/D@FAFFFFFFFFFFFFFFFFFFFFFFFFAFFFFDAFFFF
@M03558:539:GW210131Amp:1:2105:16719:5238 1:N:0:TCGACGTC+TTGCTTGC
GGAACGCGGACGTGATTTGGAACCATTCTGCTTCCATCTTCAAGCATCGGAAGAAGCATATTTCGAAGCCCAATTTTGGAACCGCTAGAAGTGCTCCAGGATGCGTGAAATCGTTCACATTCAAGCCGGCCAATGTGGCAACCAGATAGGAGCCAAGTTCTGGGAGGTAATATCCGACGAGCACGGAATCGATGCCACCGGGGCGTATTGCGGAGACAGCGATTTGCAGCTGGAGCGGATCAACGTGTAC
+
A3AAAAAD@AD2AEECFGGGGGHGGFHFBGHHFHHHFHHFHHCHBGHHEGAEGFHEEHHHHFGBGGHFGFHEEFHHHHGHHHGGGG?EFHHFHGHHHHHFHHHHGEFGGHHHGHHHHFHHHHGHHHGGGGGGFHHHHHHHHHHGHFFGFHHHHGHHHFGHHHFC.<@;GGHHHHGGGGGGGGGGGGGFGGFG?FGGGGFF=B?BBBBFFFFF??BBFFFFBBFFFFFFFFFFFFFFBBBBBFFFFEFFFF
@M03558:539:GW210131Amp:1:2105:15669:5276 1:N:0:TCGACGTC+TTGCTTGC
GGAACGCGGACGTGATTTGGAACCATTCTGCTTCCATCTTCAAGCATCGGAAGAAGCATATTTTGAAGCCCAATTTTGGAACCGCTAGAAGTGCTCCAGGATGCGTGAAATCGTTCACATTCGAGCCGGCCAATGTGGCAACCAGATAGGAGCCAAGTTCTGGGAGGTAATATCCGACGAGCACGGAATCGATGCCACCGGGGCGTATTGCGGAGACAGCGATTTGCAGCTGGAGCGGATCAACGTGTAC
+
A3ABBBBBBBBBGGABDGGGGGHGHHHHGHHHFGHHHHHHHHHHGHHHGGGGGHHFHHGHGFHHHGHHHHHHHHHHHHGHHHGGGGGGHHHHHHHHHHHHHHHHGGGGGHHHGFHHHHHHHHHGHGGGGGGGHHHHHHHHGGHGHHFHHGHHHGHHHGHHHHHGHGGCGHHHHHFGGGGGGGGGGGAEGGGGGGGGGGGF;DFFFDCFFFFFFDFFFFFFFFFFFFFFFFFFFFFFFFFFFFFFFEFFFF
@M03558:539:GW210131Amp:1:2105:11589:5288 1:N:0:TCGACGTC+TTGCTTGC
GGAACGCGGACGTGATTTGGAACCATTCTGCTTCCATCTTCAAGCATCGGAAGAAGCATATTTTGAAGCCCAATTTTGGAACCGCTAGAAGTGCTCCAGGATGCGTGAAATCGTTCACATTCAAGCCGGCCAATGTGGCAACCAGATAGGAGCCAAGTTCTGGGAGGTAATATCCGACGAGCACGGAATCGATGCCACCGGGGCGTATTGCGGAGACAGCGATTTGCAGCTGGAGCGGATCAACGTGTAC
+
CBCCCCCCCCCCGGGGGGGGGGHGHHHHHHHHHHHGHHHHHHHHHHHHGGGGGHHHHHHHHHHHHGHHHHHHHHHHHHGHHHGGGGGGHHHHHHHHHHHHHHHHGGGGGHHHGHHHHHHHHHHHHHGGGGGGHHHHHHHHHGHGHHHHHHHHHGHHGHHHHHHHHGGEHHHHHHHGGGGGGGGGFDGGFGGGGFFFFFGGFFFFFFFFFFFFFFFFFFFFFFFFFFFFFFFFFFFFFFFFFFFFDAEFFF
@M03558:539:GW210131Amp:1:2105:25583:5396 1:N:0:TCGACGTC+TTGCTTGC
GGAACGCGGACGTGATTTGGAACCATTCTGCTTCCATCTTCAAGCATCGGAAGAAGCATATTTTGAAGCCCAATTTTGGAACCGCTAGAAGTGCTCCAGGATGCGTGAAATCGTTCACATTCAAGCCGGCCAATGTGGCAACCAGATAGGAGCCAAGTTCTGGGAGGTAATATCCGACGAGCACGGAATCGATGCCACCGGGGCGTATTGCGGAGACAGCGATTTGCAGCTGGAGCGGATCAACGTGTAC
+
BABBBABBBDBBGGGGGGGGGGHGHFHHFGFGHFHDGGGHHHHHFHHHGGGFEHHHBGHHFHFHHGHHCFHHHBGEHHGHHFFGGGGGHHHFHFHHGHHFFHHGGEFGGHHGGGHHHGHHHHHHHGGGGGGGHHHHHHHHHHHGHFHHHHHHHGHHHGHHHHHHAEDEGHHHHHHGGGGGGGGGGGGGGGGGEFGGGGGGFFFFFFFFFFFFFFFFFFFFFFFFFFFFFFFFFFAFFFBFFFFFFFFFFF
@M03558:539:GW210131Amp:1:2105:21063:5426 1:N:0:TCGACGTC+TTGCTTGC
GGAACGCGGACGTGATTTGGAACCATTCTGCTTCCATCTTCAAGCATCGGAAGAAGCATATTTTGAAGCCCAATTTTGGAACCGCTAGAAGTGCTCCAGGATGCGTGAAATCGTTCACATTCAAGCCGGCCAATGTGGCAACCAGATAGGAGCCAAGTTCTGGGAGGTAATATCCGACGAGCACGGAATCGATGCCACCGGGGCGTATTGCGGAGACAGCGATTTGCAGCTGGAGCGGATCAACGTGTAC
+
BCCCCCCCCCBCGGGGGGGGGGHGHHHHHHHHHHHGGHHHHHHHHHHHGGGGGHHHHHHGHHHHHGHHGHHHHHHHHHGHHHGGGGGGHHHHFHHHHHHHHHHHGGGGGHHHGHHHHHHHHHHHGHGGGGGGHHHGHHHHGHHGHGHFHHGHHGHHHGHHHHHGFGGCFHHHHHGGGGGGGGGGGAFEGGGGGGFGGGGGFFFFFDFFFFFFFFFFFFFFFFFFFFFFFFFFF?FFCFAFFFFFDEFFFF
@M03558:539:GW210131Amp:1:2105:21424:5484 1:N:0:TCGACGTC+TTGCTTGC
GGAACGCGGACGTGATTTGGAACCATTCTGCTTCCATCTTCAAGCATCGGAAGAAGCATATTTTGAAGCCCAATTTTGGAACCGCTAGAAGTGCTCCAGGATGCGTGAAATCGTTCACATTCAAGCCAGCCAATGTGGCAACCAGATAGGAGCCAAGTTCTGGGAGGTAATATCCGACGAGCACGGAATCGATGCCACCGGGGCGTATTGCGGAGACAGCGATTTGCAGCTTGAGCGGATCAACGTGTAC
+
BBBBBABBBDDBGCCGGGFFGFGGHHFDGDFGFFHHDEHHHGHGBGGHEDAEEAGFHFHFHHGFFFHBF?FFEGHHFG@C@GGEEGGEFDEB?FGFHHHHHH3G@<EEFHG?CHGHHHHHHHHHHGGGGEFHC22@2D<<?<0FHHHGHF1GECFGE>GHHHDFGGF<<DGD0=GD<@CFC-@CD-@.EBFGGFEGFFA99--@BF;F///;;DABFFF?9-9AE9/9FFF//.9/-;--9.:999.9BF
@M03558:539:GW210131Amp:1:2105:12502:5555 1:N:0:TCGACGTC+TTGCTTGC
GGAACGCGGACGTGATTTGGAACCATTCTGCTTCCATCTTCAAGCATCGGAAGAAGCATATTTTGAAGCCCAATTTTGGAACCGCTAGAAGTGCTCCAGGATGCGTGAAATCGTTCACATTCAAGCCGGCCAATGTGGCAACCAGATAGGAGCCAGGTTCTGGGAGGTAATATCCGACGAGCACGGAATCGATGCCACCGGGGCGTATTGCGGAGACAGCGATTTGCAGCTGGAGCGGATCAACGTGTAC
+
CDDECDCCCCCCGGGGGGGGGGHGHHHHHHHHHHHHGHHHHHFHHHHHGGGGGHHHHHHHHHHHHGHHHHHHHHHHHHGHHHGGGGGGHHHHHHHHHHHHHHHHGGGGGHHHGHHHHHHHHHHHHHGGGGGGHHHHHHHHHHHGHHHHHHHHHGHHHCHGHHHHHGGEHHHHHHHGGGGGGGGGGGGGGGGGGFFGGGGGFFFFFFFFFFFFFFFFFFFFFFFFFFFFFFFFFFFFFFFFFFFFDEFFBF
@M03558:539:GW210131Amp:1:2105:8017:5618 1:N:0:TCGACGTC+TTGCTTGC
GGAACGCGGACGTGATTTGGAACCATTCTGCTTCCATCTTCAAGCATCGGAAGAAGCATATTTTGAAGCCCAATTTTGGAACCGCTAGAAGTGCTCCAGGATGCGTGAAATCGTTCACATTCAAGCCGGCCAATGTGGCAACCAGATAGGAGCCAAGTTCTGGGAGGTAATATCCGACGAGCACGGAATCGATGCCACCGGGGCGTATTGCGGAGACAGCGATTTGCAGCTGGAGCGGATCAACGTGTAC
+
CBCBCCBCCCBCGGGGGGGGGGHGHHHHHHHHHHHGHHHHHHHHHHHHGGGGGHHHHHHHHHHHHGHHHHHHHHHHHHGHHHGGGGGGHHHHHHHHHHHHHHHHGGGGGHHHFFGHHHHHHHHHHHGGGGGGGHHHFHHHC?FFH>GHHHHHGGHHHGFHHHHH.EFCG:CHHHHGGGGCCFFGB?AEEGGGGGEGGEFDA@=@DDCFFFFFFFFFFFFFFFEEFBFFFBFFFFFEFFAAB.BBA;EBFF
@M03558:539:GW210131Amp:1:2105:8157:5699 1:N:0:TCGACGTC+TTGCTTGC
GGAACGCGGACGTGATTTGGAACCATTCTGCTTCCATCTTCAAGCATCGGAAGAAGCATATTTTGAAGCCCAATTTTGGAACCGCTAGAAGTGCTCCAGGATGCGTGAAATCGTTCACATTCAAGCCGGCCAATGTGGCAACCAGATAGGAGCCAAGTTCTGGGAGGTAATATCCGACGAGCACGGAATCGATGCCACCGGGGCGTATTGCGGAGACAGCGATTTGCAGCTGGAGCGGATCAACGTGTAC
+
B?AABBBD?2ADF?FGDGGGGGHAFEG5ADFF5FBFGGBFFHFFBGGH1EGG1GGHBGHF5FFGDEE53GHHHGDGGDEC3GFEGGGGHHHHHHFHHC33?3?BE<//?FGE<??FGHHHGHFHHHF@GCDCE<11FGEHF<FFF0<1F010.>F/C0=0=D0/.<-CCGHHGCGGDDG??--;?:9.EBFFEB?BFFF?-99-BBBDFFFF?BBBFFFFBBFFFFFFFFFFFFFFBB?BBFFFAEFFFF
@M03558:539:GW210131Amp:1:2105:9433:5707 1:N:0:TCGACGTC+TTGCTTGC
GGAACGCGGACGTGATTTGGAACCATTCTGCTTCCATCTTCAAGCATCGGAAGAAGCATATTTTGAAGCCCAATTTTGGAACCGCTAGAAGTGCTCCAGGATGCGTGAGATCGTTCACATTCAAGCCGGCCAATGTGGCAACCAGATAGGAGCCAAGTTCTGGGAGGTAATATCCGACGAGCACGGAATCGATGCCACCGGGGCGTATTGCGGAGACAGCGATTTGCAGCTGGAGCGGATCAACGTGTAC
+
BBBBBBBBBDBBGGGGGGGGCGHGHHHHHHHHHHHHHHHHHHHHHHHHGGGGGFGFHHHGHHHHHGHGHHHEHHHGHHGHHHGGGGGGHHHHGHHHHHGHHHHHGGGGGHFHHGHHHHHHHHHHHHGGGGGGHHHGHHHHHHHGHFHGHEFHHGHHHHHHHHHHAEGDHHHHHHGGGGGAF?DGGGGGGGGFGGGGGGGGA;BDFFFFFFFFCFCFFFFFFFFFFFFFFFFFFFFFFFFFFFFFAAEFFF
@M03558:539:GW210131Amp:1:2105:25214:5774 1:N:0:TCGACGTC+TTGCTTGC
GGAACGCGGACGTGATTTGGAACCATTCTGCTTCCATCTTCAAGCATCGGAAGAAGCATATTTTGAAGCCCAATTTTGGAACCGCTAGAAGTGCTCCAGGATGCGTGAAATCGTTCACATTCAAGCCGGCCAATGTGGCAACCAGATAGGAGCCAAGTTCTGGGAGGTAATATCCGACGAGCACGGAATCGATGCCACCGGGGCGTATTGCGGAGACAGCGATTTGCAGCTGGAGCGGATCAACGTGTAC
+
BBCBBBCCCCCCGGGGGGGGGGHGHHHHHHHHHHHHHHHHHHGHHHHHGGGGGHHHHHHHHHHHHGHHHHGHHHHHHHGHHHGGGGGGHHHHHGHHHHHGHHHHGEGGGHHHGGHHHHHHHHHHHHGGDGCFHHHHHGHHFGFGHGHHHHHHHGHFHHHHFHHH.<ACGHHHHHHGGGGGAGGGGGGGGGGGGGGGGGGGFFFFF@DFFFFFFFFFFFFFFFFFFFFFFFFFFF./@FDFFFFFFFFFFF
@M03558:539:GW210131Amp:1:2105:20805:5786 1:N:0:TCGACGTC+TTGCTTGC
GGAACGCGGACGTGATTTGGAACCATTCTGCTTCCATCTTCAAGCATCGGAAGAAGCATATTTTGAAGCCCAATTTTGGAACCGCTAGAAGTGCTCCAGGATGCGTGAAATCGTTCACATTCAAGCCGGCCAATGTGGCAACCAGATAGGAGCCAAGTTCTGGGAGGTAATATCCGACGAGCACGGAATCGATGCCACCGGGGCGTATTGCGGAGACAGCGATTTGCAGCTGGAGCGGATCAACGTGTAC
+
ABBBBBBBBBBBEEGGGFGGGGFGHHHHHHHHHHHHHHHHHHHHGHHHGGDCEHHHHHHBHGHHHGHHHHHGFHHHHHGGGGGGCGGDGHHHHHHHHHHHHHHHGGGGGHHHGHHHHHHHHHHHHHGGGGGGHHHHHHHHHHHGHHHHHHHHHGHHHHHFHHHHHGGGHHHHHGHGGGGGGGGGGDGGGGGGGGGGGGGGFFFFFFFFFFFFFFFFFFFFFFFFFFFFFFFFFFFFFFFFFFFFFFFFFF
@M03558:539:GW210131Amp:1:2105:22157:5789 1:N:0:TCGACGTC+TTGCTTGC
GGAACGCGGACGTGATTTGGAACCATTCTGCTTCCATCTTCAAGCATCGGAAGAAGCATATTTTGAAGCCCAATTTTGGAACCGCTAGAAGTGCTCCAGGATGCGTGAAATCGTTCACATTCAAGCCGGCCAATGTGGCAACCAGATAGGAGCCAAGTTCTGGGAGGTAATATCCGACGAGCACGGAATCGATGCCACCGGGGCGTATTGCGGAGACAGCGATTTGCAGCTGGAGCGGATCAACGTGTAC
+
BBCBBBBCCCCBGGGGGGGGGGHGHHHHHHHHHHHHHHHHHHHHGHHHGGGGGHGHHHHHHHHHHGHHFHHHGHHHHHGHGHGGGGGGHHHHGHHHBGHHHHHHGEGGGHHHFHHGHHHHHHHHHHGGGGGGEGHHHHHHFGFFHFHHHHHHHGHHGFHGHHHGGEG<GHHHHHHGGFGGGDGGG@DCFGGGGF.FGGGFFFBFFFFFFFFFFDFFFFFFFFFFFFFFFFFEFFFFFFABDF/B;AEFFF
@M03558:539:GW210131Amp:1:2105:12490:5814 1:N:0:TCGACGTC+TTGCTTGC
GGAACGCGGACGTGATTTGGAACCATTCTGCTTCCATCTTCAAGCATCGGAAGAAGCATATTTTGAAGCCCAATTTTGGAACCGCTAGAAGTGCTCCAGGATGCGTGAAATCGTTCACATTCAAGCCGGCCAATGTGGCAACCAGATAGGAGCCAAGTTCTGGGAGGTAATATCCGACGAGCACGGAATCGATGCCACCGGGGCGTATTGCGGAGACAGCGATTTGCAGCTGGAGCGGATCAACGTGTAC
+
CCCCDCDDEEEEGGGGGGGGGGHGHHHHHHHHHHHHHHHHHHHHHHHHGGGGGHHHHHHHHHHHHGHHHHHHHHHHHHGHHHGGGGGGHHHHHHHHHHHHHHHHGGGGGHHHGHHHHHHHHHHHHHGGGGGGHHHHHHHHHHHGHHHHHHHHHGHHGHHHHHHHHGGGHHGHHHHGGGGGGGGGGGGGGGGGGFDGGGGGFFFFFFFFFHFFFFFFFFFFFFFFFFFFFFFFFFFFFFFFFFFFFFFFFF
@M03558:539:GW210131Amp:1:2105:13269:5877 1:N:0:TCGACGTC+TTGCTTGC
GGAACGCGGACGTGATTTGGAACCATTCTGCTTCCATCTTCAAGCATCGGAAGAAGCATATTTTGAAGCCCAATTTTGGAACCGCTAGAAGTGCTCCAGGATGCGTGAAATCGTTCACATTCAAGCCGGCCAATGTGGCAACCAGATAGGAGCCAAGTTCTGGGAGGTAATATCCGACGAGCACGGAATCGATGCCACCGGGGCGTATTGCGGAGACAGCGATTTGCAGCTGGAGCGGATCAACGTGTAC
+
BCCBCDDDDCCDGGGGGGGGGGHGHHFHHHHHHHHHHHHHHHHHHHHHGGGGGGHHGHHHHHHHHGHHHHHHHHHHHHGHHHGGGGGGHHHHHHHHHHHHHHHHGGGGGHHGGGHHHHHHHHHHHHGGGGGGHHHHHHHHHHHGHHHHHHHHHGHHHGHHHHHHHGGCHHHHHHGGGGGGGGGGGGFGGGGGGGGGGGGGAFFFFDCFFFFFCCFFFFFFFFFFFFFFFFEFF?FFFFFAFFFFFEFFFF
@M03558:539:GW210131Amp:1:2105:16757:5924 1:N:0:TCGACGTC+TTGCTTGC
GGAACGCGGACGTGATTTGGAACCATTCTGCTTCCATCTTCAAGCATCGGAAGAAGCATATTTTGAAGCCCAATTTTGGAACCGCTAGAAGTGCTCCAGGATGCGTGAAATCGTTCACATTCAAGCCGGCCAATGTGGCAACCAGATAGGAGCCAAGTTCTGGGAGGTAATATCCGACGAGCACGGAATCGATGCCACCGGGGCGTATTGCGGAGACAGCGATTTGCAGCTGGAGCGGATCAACGAGTAC
+
BBCCCBCCCCCCGGGGGGGGGGHGHHHHHHHGHHHHHHHHHHHHHHHHGGGGGHHHHHHHHHHHHGHHHHHHHHHHHHGHHHGGGGGGHHHGHHHHHHHHHHHHGGGGGHHHGHHGHHHHHHHHHHGGGGGGHHHHHGHHHHHGHHHHHGHHHGHHGHHHHHHH.CFDHGHHHHHGGGGGGGGGGGGGGGGGGGGGGGGGDFFFFF;DFFFFFFFFFFFFFFFFFFFFFFFFFAFFFCFFFFFFFEFFFF
@M03558:539:GW210131Amp:1:2105:12504:5956 1:N:0:TCGACGTC+TTGCTTGC
GGAACGCGGACGTGATTTGGAACCATTCTGCTTCCATCTTCAAGCATCGGAAGAAGCATATTTTGAAGCCCAATTTTGGAACCGCTAGAAGTGCTCCAGGATGCGTGAAATCGTTCACATTCAAGCCGGCCAATGTGGCAACCAGATAGGAGCCAAGTTCTGGGAGGTAATATCCGACGAGCACGGAATCGATGCCACCGGGGCGTATTGCGGAGACAGCGATTTGCAGCTGGAGCGGATCAACGTGTAC
+
CCCCBCCCCCCCGGGGGGGGGGHGHHHHHHHHHHHHHHHHHHHHHHHHGGGGGHHHHHHHHHHHHGHHHHHHGHHHHHGHHHGGGGGGHHHHHHHHHHHHHHHHGGGGGHHHGHHHHHHHHHHHHHGGGGGGHHHHHHHHHHHGHHHGHHHHHGHHGHHHHHHHHGGGGHHHHHHGGGGGGGGGGGGGGGGGGGGGGGGGFFFFFFFFFFFFFFFFFFFFFFFFFFFFFFFFFFFFFFFADFFFDFFFFF
@M03558:539:GW210131Amp:1:2105:7668:5980 1:N:0:TCGACGTC+TTGCTTGC
GGAACGCGGACGTGATTTGGAACCATTCTGCTTCCATCTTCAAGCATCGGAAGGAGCATATTTTGAAGCCCAATTTTGGAACCGCTAGAAGTGCTCCAGGATGCGTGAAATCGTTCACATTCAAGCCGGCCAATGTGGCAACCAGATAGGAGCCAAGTTCTGGGAGGTAATATCCGACGAGCACGGAATCGATGCCACCGGGGCGTATTGCGGAGACAGCGATTTGCAGCTGGAGCGGATCAACGTGTAC
+
BBBB@BBBB2ADGGGGGGGFGGHGFHHHHHHHHHHGHHHHHGHFFHHHGGGGGGHHHHHFHHGHHGHHHHHEHHGHHGGHHHGGGGGGHHHHHHHHHHHGHHHHGEEEGHHHB?GHGHHHHHHHHHGGGGGGGHHHHHHHHHHGH0D<GGFGAEHBHGHHHHHG.<CCC;GHHFGGGGGG?BFGGCFA?FGFGGGGFGGGF-99DFFFFFFFFFFFFFFFFFFEFFFFFFFFFFFFFFFFFFFFDFFFFF
@M03558:539:GW210131Amp:1:2105:18774:5995 1:N:0:TCGACGTC+TTGCTTGC
GGAACGCGGACGTGATTTGGAACCATTCTGCTTCCATCTTCAAGCATCGGAAGAAGCATATTTTGAAGCCCAATTTTGGAACCGCTAGAAGTGCTCCAGGATGCGTGAAATCGTTCACATTCAAGCCGGCCAATGTGGCAACCAGATAGGAGCCAAGTTCTGGGAGGTAATATCCGACGAGCACGGAATCGATGCCACCGGGGCGTATTGCGGAGACAGCGATTTGCAGCTGGAGCGGATCAACGTGTAC
+
BCCCCCCCCCBCGGGGGGGGGGHGHHHHHHHGHHHHHHHHHHHHHHHHGGGFGFFHHHHHHHHHHGHHHHHHHHHHHHGHHHGGGGGGHGGHHHHHHHHHHHHHGGGGGHHHGHHHHHHHHHHHHHGGGGGGHHHHHHHHHHHGHHHHHHHHHGHHHGHGHHHHHGGEFHHHHHHGGGGGGGGGGDFGEGGGGGGGGGGGFFFFF@CFFFFFFFFFFFFFFFFFFFFFFFFFFFFFFFFFFFFFFFFFFF
@M03558:539:GW210131Amp:1:2105:23197:6026 1:N:0:TCGACGTC+TTGCTTGC
GGAACGCGGACGTGATTTGGAACCATTCTGCTTCCATCTTCAAGCATCGGAAGAAGCATATTTTGAAGCCCAATTTTGGAACCGCTAGAAGTGCTCCAGGATGCGTGAAATCGTTCACATTCAAGCCGGCCAATGTGACAACCAGATAGGAGCCAAGTTCTGGGAGGTAATATCCGACGAGCACGGAATCGATGCCACCGGGGCGTATTGCGGAGACAGCGATTTGCAGCTGGAGCGGATCAACGTGTAC
+
CBCCDDDDDDDDGGGGGGGGGGHGHHHHHHHHHHHHHHHHHHHHHHHHGGGGGHHHHHHHHHHHHGHHHHHHHHHHHHGHHHGGGGGGHHHHHHHHHHHHHHHHGGGGGHHEGGHHHHHHHHHHHHGGGGGGHHGHHHHHGFCGHFGHHHHHHGHHGDDHHHHCCEGGHHHHHHHGGGGGGGGGGCFEGGGGGB.CFFF?DFFFFFFFFFFFFFFFFFFFFFEFFFFFFFFFFFFBFFFFFFFFBEFFFF
@M03558:539:GW210131Amp:1:2105:19970:6029 1:N:0:TCGACGTC+TTGCTTGC
GGAACGCGGACGTGATTTGGAACCATTCTGCTTCCATCTTCAAGCATCGGAAGAAGCATATTTTGAAGCCCAATTTTGGAACCGCTAGAAGTGCTCCAGGATGCGTGAAATCGTTCACATTCAAGCCGGCCAATGTGGCAACCAGATAGGAGCCAAGTTCTGGGAGGTAATATCCGACGAGCACGGAATCGATGCCACCGGGGCGTATTGCGGAGACAGCGATTTGCAGCTGGAGCGGATCAACGTGTAC
+
BCCCCCCCCCCCGGGGGGGGGGHGHHHHHGHHHHGHHHHHHHHHHHHHGGGGGGHHHHHHHHHHHGHHHHHHHHHHHHGHHHGGGGGGHHHHHGHHHHHHHHHHGGEGGHHHFGHHHHHHHHHHHHGGGGGGHHHHHHHGHHHGHHFHHHHHHGHHHGHHHHGHHGGEHHHGHHHGGGGGGGGGGGGGGGGGGGGGGGGGFFFFFFFFFFFFFAAFFFFFFFFFFFFFFFFFFFFFFFFFFFFFDAEFFF
@M03558:539:GW210131Amp:1:2105:16736:6062 1:N:0:TCGACGTC+TTGCTTGC
GGAACGCGGACGTGATTTGGAACCATTCTGCTTCCATCTTCAAGCATCGGAAGAAGCATATTTTGAAGCCCAATTTTGGGACCGCTAGAAGTGCTCCAGGATGCGTGAAATCGTTCACATTCAAGCCGGCCAATGTGGCAACCAGATAGGAGCCAAGTTCTGGGAGGTAATATCCGACGAGCACGGAATCGATGCCACCGGGGCGTATTGCGGAGACAGCGATTTGCAGCTGGAGCGGATCAACGTGTAC
+
3AAAAB?DADBDAEFGGGB5FFGGCGDHFBDFHFHHHHHHHFGGHHHHGGGGGFCHFFHHHHHHHEHHHHHEHHHHFG?EEGECEC?EEFFGFHHHHHH3E3GG@/?EFHHHFHHHCFGFHH2GHHGGCGGGEHFGD1?GGGGE<<1><C<FFECCGHGHHHHH.<C::GGCHHHGDGGGGGGG@B??EG..:BGGGGG.;BB?BB?DB9FF>B??EFBE>-EFFFFFBFFFB.FF?;---AFFA.A9.B
@M03558:539:GW210131Amp:1:2105:18053:6165 1:N:0:TCGACGTC+TTGCTTGC
GGAACGCGGACGTGATTTGGAACCATTCTGCTTCCATCTTCAAGCATCGGAAGAAGCATATTTTGAAGCCCAATTTTGGAACCGCTAGAAGTGCTCCAGGACGCGTGAAATCGTTCACATTCAAGCCGGCCAATGTGGCAACCAGATAGGAGCCAAGTTCTGGGAGGTAATATCCGACGAGCACGGAATCGATGCCACCGGGGCGTATTGCGGAGACAGCGATTTGCAGCTGGAGCGGATCAACGTGTAC
+
BAAAABABBDBBGEGGGGFGBGFFFGHEGD5A5FFDHFGHHHFHHG531A1A1FFCG3EBFGH5G1GFFGAGCH3G4B>F3BF/EF/1333B3DGHBGB3FGEFGGGGGHHHGHHHHGHHHHHHHHGGGGGGHHHFHHHFGGHGHEHFHHHHHGHGHGGHGHHF.EGDHGHHHHFGCDGADCGGGGGGGGGGGFFFFFFFFFFFFFFFFFEDFCDCFFFFFAEFFFFFFFFFFA?FDF;AFFFFDEEBBB
@M03558:539:GW210131Amp:1:2105:18330:6274 1:N:0:TCGACGTC+TTGCTTGC
GGAACGCGGACGTGATTTGGAACCATTCTGCTTCCATCTTCAAGCATCGGAAGAAGCATATTTTGAAGCCCAATTTTGGAACCGCTAGAAGTGCTCCAGGATGCGTGAAATCGTTCACATTCAAGCCGGCCAATGTGGCAACCAGATAGGAGCCAAGTTCTGGGAGGTAATATCCGACGAGCACGGAATCGATGCCACCGGGGCGTATTGCGGAGACAGCGATTTGCAGCTGGAGCGGATCAACGTGTAC
+
A?1>A?ADDDDDGGGFGGEGF1FFAGHFHBGHHHF1FGFFH2AFG0FGAF/AEFGCGCH1GFHGG/1@FGHEAGFHHFCG1BFEEGEGH11FEGHHHGGEC>>G?EE?EFHH?GHHCGGHHH22BFFCCGGCHHFHHHHHGHHGCGD1>0<GGF0CC<GHHBD/.<@FCFGBCHHC.A-A@G-FGA-AEGGFGFGGGGFE@@@?@@@FFFFF@@@?EFFF@@FFFFFFFFFFFFFF@@@?@FFFFFFFFF
@M03558:539:GW210131Amp:1:2105:18747:6316 1:N:0:TCGACGTC+TTGCTTGC
GGAACGCGGACGTGATTTGGAACCATTCTGCTTCCATCTTCAAGCATCGGAAGAAGCATATTTTGAAGCCCAATTTTGGAACCGCTAGAAGTGCTCCAGGATGCGTGAAATCGTTCACATTCAAGCCGGCCAATGTGGCAACCAGATAGGAGCCAAGTTCTGGGAGGTAATATCCGACGAGCACGGAATCGATGCCACCGGGGCGTATTGCGGAGACAGCGATTTGCAGCTGGAGCGGATCAACGTGTAC
+
BBBBBBBBBBBBGGCGGGGGFGHGHHHHHHHHHHHHHHHHHFHHHFHHGGGCGHGHHFHBHHHHHAGFHHHHFHHHHHGHFHGGGGGFGFEGHHHHHGGHGHHHGGGGFDHHGHHHFHHHHHF3DGGCCGG@<GGHHHHFGHHGHHH1FGGHHF>GEGGHHHGF.<CFF0CGHHHDDDCGAGCGGG-ACGG?EGGGGGG?>DCDFFFFFFFDDACAFFFFA-AEF9FBFFFFF.AFAC-9BF/FDFFFBF
@M03558:539:GW210131Amp:1:2105:9816:6323 1:N:0:TCGACGTC+TTGCTTGC
GGAACGCGGACGTGATTTGGAACCATTCTGCTTCCATCTTCAAGCATCGGAAGAAGCATATTTTGAAGCCCAATTTTGGAACCGCTAGAAGTGCTCCAGGATGCGTGAAATCTTTCACATTCAAGCCGGCCAATGTGGCAACCAGATAGGAGCCAAGTTCTGGGAGGTAATATCCGACGAGCACGGAATCGATGCCACCGGGGCGTATTGCGGAGACAGCGATTTGCAGCTGGAGCGGATCAACGTGTAC
+
AAAAA?ADDDDBGCEGGGBFGGHGHHHHHHHHHHHHHHHHHFHHHGHHGGG1EGFHHFHGHHHHHGFFHHHAFGHHHFGFFHGGGGGDBFGHHHHHHGHGGHHHGGGGEDHH3FGHFHBGHHGFGHGGCFGGHHFHH1GFGHHFHGHFHHGHHFGCEHGHHHHFAEDGFBGFHHHGGGGCGGGFGCF.AFAFGGGGFGGFGADFFFFFFFFD=;-BEFFFFFFFFFFFFFFFFFFFBF-@DABFDFEFFF
@M03558:539:GW210131Amp:1:2105:11672:6328 1:N:0:TCGACGTC+TTGCTTGC
GGAACGCGGACGTGATTTGGAACCATTCTGCTTCCATCTTCAAGCATCGGAAGAAGCATATTTTGAAGCCCAATATTGGAACCGCTAGAAGTGCTCCAGGATGCGTGAAATCGTTCACATTCAAGCCGGCCAATGTGGCAACCAGATAGGAGCCAAGTTCTGGGAGGTAATATCCGACGAGCACGGAATCGATGCCACCGGGGCGTATTGCGGAGACAGCGATTTGCAGCTGGAGCGGATCAACGTGTAC
+
BBBBBABBBDDDGGCGGGGGCGHGHHHHHHHHHHHHHHHHHHFHHHHHGGEGGHFHHHHHHHHHHGGHHHHHFHBGHHGFHHGGGGGGGGFHHHHHHGHHHHHHGGGGGHHH/GHHHHHHHHHHHHGGGGGGFHHHHHHHHHHEHHHGHHHHHGGHHHHHHHHGHGGGHFHHHHHGDGGGGGGGBGFAEGGFGGGGGGGGGFFFFFFFFFFFFFFFFFFFFBEFFFFFFFFFFFAF;F-BFFFFFFFFFF
@M03558:539:GW210131Amp:1:2105:9448:6330 1:N:0:TCGACGTC+TTGCTTGC
GGAACGCGGACGTGATTTGGAACCATTCTGCTTCCATCTTCAAGCATCGGAAGAAGCATATTTTGAAGCCCAATTTTGGAACCGCTAGAAGTGCTCCAGGATGCGTGAAATCGTTCACATTCAAGCCGGTCAATGTGGCAACCAGATAGGAGCCAAGTTCTGGGAGGTAATATCCGACGAGCACGGAATCGATGCCACCGGGGCGTATTGCGGAGACAGCGATTTGCAGCTGGAGCGGATCAACGTGTAC
+
A11AA1AADDDAEFGGGGDD1FGGCHHHHHHHHHHHHHHHHHFDHHHHEG?FEHCFG1F1GHHHHEFBGHHAEGHHHHGFDGGGGG?/@>FHHHHHHEHFEHHHEFGGEGGH/?GHHHBGHHHFDGGCCGGCGHDGH1GFGHHFHCGFDGFFGFC0CGHHHGF/GCCEFDDGHHHGACC?@A?F??-9CF.AFGGGFGGBG;@@@@@FFFFF===@ABFF@=EFF/FFFFFFBFFF@@@@@9BF?EFFEF
@M03558:539:GW210131Amp:1:2105:11403:6362 1:N:0:TCGACGTC+TTGCTTGC
GGAACGCGGACGTGATTTGGAACCATTCTGCTTCCATCTTCAAGCATCGGAAGAAGCATATTTTGAAGCCCAATTTTGGAACCGCTAGAAGTGCTCCAGGATGCGTGAAATCGTTCACATTCAAGCCGGCCAATGTGGCAACCAGATAGGAGCCAAGTTCTGGGAGGTAATATCCGACGAGCACGGAATCGATGCCACCGGGGCGTATTGCGGAGACAGCGATTTGCAGCTGGAGCGGATCAACGTGTAC
+
AABAA3ABB@DDGGGGGGGEFGHGGHHHHHHHHHHGHHHHHGHHHHHHGGCEGHHHHHHEHHHHHGGHHHHHEGHHHH?BBGGGGG?EFHFGFHHHHFHHHHHHCGFGGHHH/?FHBGHHHHHHGHGGCGGGEHHHFEHHGHHFHHHHHGHHHG0GHHGHHHHGCECEH0GFHHHG.CCB?@BF?B?.:CFAFGGGGGGGBBBBBBBFFFFDB<B>E.FF?BEEFFFFFFFFF..;@?B;B?BFFFFFBF
@M03558:539:GW210131Amp:1:2105:21236:6447 1:N:0:TCGACGTC+TTGCTTGC
GGAACGCGGACGTGATTTGGAACCATTCTGCTTCCACCTTCAAGCATCGGAAGAAGCATATTTTGAAGCCCAATTTTGGAACCGCTAGAAGTGCTCCAGGATGCGTGAAATCGTTCACATTCAAGCCGGCCAATGTGGCAACCAGATAGGAGCCAAGTTCTGGGAGGTAATATCCGACGAGCACGGAATCGATGCCACCGGGGCGTATTGCGGAGACAGCGATTTGCAGCTGGAGCGGATCAACGTGTAC
+
>A?1>1ADDDDDGGFFGGGGGGFGAFHHHHHHHHHHHFGHHFGCHCHHEEG/E00FHCG1FHHHG/EBGHHEEGHHHB>GDGGGGGGGGDGHHHHHHGHCCGFHEEGCC1FHFEGHFHFGHGGBDGG???CCGC1FGGHCGHGEH<GFF0<GGF//<GHHHGB/.<AE00CGCHGFCGC-?A-CA?-CCFF.CCBF0BFC<-=@@@?FFFFB;=@@FFFF@?FFFFFFFFFFF-AF@?->@FFF-E?F9F
@M03558:539:GW210131Amp:1:2105:18930:6457 1:N:0:TCGACGTC+TTGCTTGC
GGAACGCGGACGTGATTTGGAACCATTCTGCTTCCATCTTCAAGCATCGGAAGAAGCATATTTTGAAGCCCAATTTTGGAACCGCTAGAAGTGCTCCAGGATACGTGAAATCGTTCACATTCAAGCCGGCCAATGTGGCAACCAGATAGGAGCCAAGTTCTGGGAGGTAATATCCGACGAGCACGGAATCGATGCCACCGGGGCGTATTGCGGAGACAGCGATTTGCAGCTGGAGCGGATCAACGTGTAC
+
AB@AAABB??DBGGGGGGGFBFHGFHHHHHHHHHHHHHHHHHFHHHHHGGGEFHBGHFHBGHHHHFBFHHHGCHHHHHGGHHGGGGCEFGHHFHHHHGHHHGFHFGHHGFHHGHHHHHGHHHEFGHGC/CGCEHHHHHHHHHH/<GHD<CGFHGFCGHHHHHHB.CCGFBGFHHHDDFDCCGAFF?-AAGE?EFGGGGGEGFFFFFFFFFFDF;A-EFFFF-AEABF/BFFF..AFAC--99/;9EFFFF
@M03558:539:GW210131Amp:1:2105:25084:6466 1:N:0:TCGACGTC+TTGCTTGC
GGAACGCGGACGTGATTTGGAACCATTCTGCTTCCATCTTCAAGCATCGGAAGAAGCATATTTTGAAGCCCAATTTTGGAACCGCTAGAAGTGCTCCAGGATGCGTGAAATCGTTCACATTCAAGCCGGCCAATGTGGCAACCAGATAGGAGCCAAGTTCTGGGAGGTAATATCCGACGAGCACGGAATCGATGCCACCGGGGCGTATTGCGGAGACAGCGATTTGCAGCTGGAGCGGATCAACGTGTAC
+
BBBBBBBBBBBBGGCGGGGGFGHGHHHHHHHHHHHHHHHHHHHHHHHHGGGGGHGHHHHHHHHHGGHHHHHHHHHHHHGHHHGGGGGGFHHHHHHHHHHHHHGHGGGGGHHHGHHHHHGHHHHHHHGGGGGGGHHHHGHHHHHGHHHHHHFHHFHGHHHHHHHHHGGGHGHHHHHGGGGGGGGGGGBGEGGGGGGGGGGGFFFFFFFFFFFFFFFFFFFFFFFFFFFFFFFFFFFFFFFFFFFFFFFFFF
@M03558:539:GW210131Amp:1:2105:22868:6471 1:N:0:TCGACGTC+TTGCTTGC
GGAACGCGGACGTGATTTGGAACCATTCTGCTTCCATCTTCAAGCATCGGAAGAAGCATATTTTGAAGCCCAATTTTGGAACCGCTAGAAGTGCTCCAGGATGCGTGAAATCGTTCACATTCAAGCCGGCCAATGTGGCAACCAGATAGGAGCCAAGTTCTGGGAGGTAATATCCGACGAGCACGGAATCGATGCCACCGGGGCGTATTGCGGAGACAGCGATTTGCAGCTGGAGCGGATCAACGTGTAC
+
BAABBAADDDBBGGGGGGFGGGHGHHHHHHHHHHHHHHHHHHHHHGHHGGFEFFFHHGHFHHHHHFHHHHHHHHHHHHGHHHGGGGGGHFHHHHHHHGHHHHHHGGGGGGHHGHHHHHHHHHFFFHGDCGGGHGHHHHHFGHHFHFHDGHFFHGFFGGDGHFF/.C@EHHHHHHHDGGG-BGAFGD-:EGGAFFDGGGGGAFAFFFFFFFFFFFDFFFFFAFFFFFFEFFFEF.FFDF;CDFFFDEFFFF
@M03558:539:GW210131Amp:1:2105:22168:6476 1:N:0:TCGACGTC+TTGCTTGC
GGAACGCGGACGTGATTTGGAACCATTCTGCTTCCATCTTCAAGCATCGGAAGAAGCATATTTTGAAGCCCAATTTTGGAACCGCTAGAAGTGCTCCAGGATGCGTGAAATCGTTCACATTCAAGCCGGCCAATGTGGCAACCAGATAGGAGCCAAGTTCTGGGAGGTAATATCCGACGAGCACGGAATCGGTGCCACCGGGGCGTATTGCGGAGACAGCGATTTGCAGCTGGAGCGGATCAACGTGTAC
+
BBBBBBBBBBBBGGGGGGFGGGHGHHHHHHHHHHHHHHHHHHHHHHHHGGDFGHHHHHHHHHHHHGHHHHHHGHHHHHGFHHGGGGGGHFHHHHHHHHHHHHHHGGGGGGHHGHHHHHHGHHHFGHGGCGGGHHGHHGHHHHHFHFHFGHFHHGHFHHHHHHH/<<DGHHHHHHHGGGG?GG?FGG-CEGGGGADGGGGFFFFFFFFFFFFFFFFFFFFFFFFFFFFFFFFFF9?FFFFFFFFF?EEF.B
@M03558:539:GW210131Amp:1:2105:24771:6489 1:N:0:TCGACGTC+TTGCTTGC
GGAACGCGGACGTGATTTGGAACCATTCTGCTTCCATCTTCAAGCATCGGAAGAAGCATATTTTGAAGCCCAATTTTGGAACCGCTAGAAGTGCTCCAGGATGCGTGAAATCGTTCACATTCAAGCCGGCCAATGTGGCAACCAGATAGGAGCCAAGTTCTGGGAGGTAATATCCGACGAGCACGGAATCGATGCCACCGGGGCGTATTGCGGAGACAGCGATTTGCAGCTGGAGCGGATCAACGTGTAC
+
A@A1AAAD1DDDECGGGGGGGFHGHHGHFHFHGHHBGBGHHF1EDGHHGCEAEGHHHFHHHHHHHGHFHHHGCFGHDBEGB1FCGG@CHGFHHGFHHHHHGHFFGGGGFHHHGGHHFHFGHF>FDF/BC??CHHHHGEEFFF0FFABBGFGHGFF/.DDDHFGCGGGAGFBHBGHFGGC@G@AGGG?CEGFFGGAGBFGG?@;>@@@FFFFF@=@@FF-E@@FFFFFFFFFFF?FF@<@@?FBBAAEFFF
@M03558:539:GW210131Amp:1:2105:21979:6505 1:N:0:TCGACGTC+TTGCTTGC
GGAACGCGGACGTGATTTGGAACCATTCTGCTTCCATCTTCAAGCATCGGAAGAAGCATATTTTGAAGCCCAATTTTGGAACCGCTAGAAGTGCTCCAGGATGCGTGAAATCGTTCACATTCAAGCCGGCCAATGTGGCAACCAGATAGGAGCCAAGTTCTGGTAGGTAATATCCGACGAGCACGGAATCGATGCCACCGGGGCGTATTGCGGAGACAGCGATTTGCAGCTGGAGCGGATCAACGTGTAC
+
BCBCCCCCCBBCGGGGGGFGGFHGHHGHHGHHHHHGHHHHHHHHHHHHGGGGGHFHHGHHHHHHHEHEHHHHFHHHHHGEHHGCGGGGHHHHHHHHHHHHHHHHGGGGGHHHGHHHHHHHHHHHGHGGGGGGHHHHHHHHHHHGHFHHHHHHHGHFHHGGHHH0<=EGHHHHHHHGAGGGGGAGFD?FGGGGGFGGGGGGGFFFFFFFFFFFFFFFFFFFFFFFFFFFFFFFFFFFFFFFFFFFDFFFFF
@M03558:539:GW210131Amp:1:2105:19790:6522 1:N:0:TCGACGTC+TTGCTTGC
GGAACGCGGACGTGATTTGGAACCATTCTGCTTCCATCTTCAAGCATCGGAAGAAGCATATTTTGAAGCCCAATTTTGGAACCGCTAGAAGTGCTCCAGGATGCGTGAAATCGTTCACATTCAAGCCGGCCAATGTGGCAACCAGATAGGAGCCAAGTTCTGGGAGGTAATATCCGACGAGCACGGAATCGATGCCACCGGGGCGTATTGCGGAGACAGCGATTTGCAGCTGGAGCGGATCAACGTGTAC
+
A?AAAAA?D@DBEGGGGGGGGGHGHHHHFHHFGHHGHHHHHFHBGHHFEEDCEEHHHHFHHHHHFFHBGHHEEGFHHFGGBHGGGGE?GHEHHGHHHHEHHHHHGFGGGHGFFHHHHHHHHHGHFHGGGGGGHHHHHHHFGGGFHGGGGHHHHGHGHGHHHHHFFGGDHGHHHHHGGGGGGGGGGGAGGGGGEGGGGGGDFFFFFFAFFFFAFBDAFFFFF;EFFFFFFFFFF.FBBC=@DFFFFFFFFF
@M03558:539:GW210131Amp:1:2105:22071:6655 1:N:0:TCGACGTC+TTGCTTGC
GGAACGCGGACGTGATTTGGAACCATTCTGCTTCCATCTTCAAGCATCGGAAGAAGCATATTTTGAAGCCCGATTTTGGAACCGCTAGAAGTGCTCCAGGATGCGTGAAATCGTTCACATTCAAGCCGGCCAATGTGGCAACCAGATAGGAGCCAAGTTCTGGGAGGTAATATCCGACGAGCACGGAATCGATGCCACCGGGGCGTATTGCGGAGACAGCGATTTGCAGCTGGAGCGGATCAACGTGTAC
+
CCCCCBCBCDBCGGGGGGGGGGHGHHHHHHHHHHHHHHHHHHHHHGHHGGGGGGHHHHHHHHHHHGHHHHHGGGGGHHGHHHGGGGGGHHHHHGHHHHHHHHHHGGGGGHHHGHHHHHHHHHHHHHGGCGGGHHHHHGHHHHHGHHHHHHHHHGHHHHHHHHHB<CCCGHGHHHHGGGGGGGGGGF-AGFFGGFGGGFFFAFAFFFFFFFFDCFFFFFFFFFFFFFFFFFFFFFF/DF;BFFFFAEEFFF
@M03558:539:GW210131Amp:1:2105:9924:6657 1:N:0:TCGACGTC+TTGCTTGC
GGAACGCGGACGTGATTTGGAACCATTCTGCTTCCATCTTCAAGCATCGGAAGAAGCATATTTTGAAGCCCAATTTTGGAACCGCTAGAAGTGCTCCAGGATGCGTGAAATCGTTCACATTCAAGCCGGCCAATGTGGCAACCAGATAGGAGCCAAGTTCTGGGAGGTAATATCCGACGAGCACGGAATCGATGCCACCGGGGCGTATTGCGGAGACAGCGATTTGCAGCTGGAGCGGATCAACGTGTAC
+
AAABB?ABBDDDGGGGGGGGGGHGFGFHHHHFHHHHHHHFHHGHFHHHGGGGCHHHHFHHHHHHHGHHHHHEGHHHHHGHGHGGGGGGHFEGEDGHHGFBGHFGEGGGGHHH/?FGHHGHHHGFHHGFGGCCEGBGHBGFGHHGEFFHBGFHHGGFGGGHHHGFAC@<GGHHHHFGFGG?FGGGGGFGGGEGGGGGGGGDFFAFFFF?FFFFFFFFFFFFFFFFFFFFFFFFFFFFFDAFFFEFFFFFFF
@M03558:539:GW210131Amp:1:2105:23658:6694 1:N:0:TCGACGTC+TTGCTTGC
GGAACGCGGACGTGATTTGGAACCATTCTGCTTCCATCTTCAAGCATCGGAAGAAGCATATTTTGAAGCCCAATTTTGGAACCGCTAGAAGTGCTCCAGGATGCGTGAAATCGTTCACATTCAAGCCGGCCAATGTGGCAACCAGATAGGAGCCAAGTTCTGGGAGGTAATATCCGACGAGCACGGAGTCGATGCCACCGGGGCGTATTGCGGAGACAGCGATTTGCAGCTGGAGCGGATCAACGTGTAC
+
AAAAAAAD1@>>EFGG2GGFGGHEFHFHHFFHHHHHHFHDGHHHHHFHGCGEEFFGEGFDGHFHHEHHHHHHHHHHHHGGFHFGGEEEEH1BFFFHHHHGHFGFEEEEGHHHGGHHHHHHHHHHHHGGGGGGHHHHHHGHGFGGHFGHHHHHHGHHHHHHHHHGFGGEHHFHHHHGGGGGGAGGGG@GAGGGGGGFFGGF@@@@@@@FFFFF@@@@FFFF@?FFFFFFFFFFFFFF@@@@@FFFFFFFFF
@M03558:539:GW210131Amp:1:2105:14429:6725 1:N:0:TCGACGTC+TTGCTTGC
GGAACGCGGACGTGATTTGGAACCATTCTGCTTCCATCTTCAAGCATCGGAAGAAGCATATTTTGAAGCCCAATTTTGGAACCGCTAGAAGTGCTCCAGGATGCGTGAAATCGTTCACATTCAAGCCGGCCAATGTGGCAACCAGATAGGAGCCAAGTTCTGGGAGGTAATATCCGACGAGCACGGAATCGATGCCACCGGGGCGTATTGCGGAGACAGCGATTTGCAGCTGGAGCGGATCAACGTGTAC
+
ABBBAAADDDDDAEFGFGBBBFHDHFHHCHHFHHFCGHHGHHFHHEHHGGGCEACGHHHHHGHHGGHHHHHHCGFGHGGHHHGGGG?EHHHHHHHGHHHHGHEHGAEFGHHFGGHHHHFHHHHHHGGGCCCCGHHHHHEFCCHGE0>GHFHHHGHBEHFHHGFH.CCEHHHHHHHGCG?BB-BG@?-;EGGGGC.CFFGDBB??BBB?FF/ABBBBFFFFBBFFFFFFFFFFFFFFBBBBBFFFFFFFFF
@M03558:539:GW210131Amp:1:2105:7403:6736 1:N:0:TCGACGTC+TTGCTTGC
GGAACGCGGACGTGATTTGGAACCATTCTGCTTCCATCTTCAAGCATCGGAAGAAGCATATTTTGAAGCCCAATTTTGGAACCGCTAGAAGTGCTCCAGGATGCGTGAAATCGTTCACATTCAAGCCGGCCAATGTGGCAACCAGATAGGAGCCAAGTTCTGGGAGGTAATATCCGACGAGCACGGAATCGATGCCACCGGGGCGTATTGCGGAGACAGCGATTTGCAGCTGGAGCGGATCAACGTGTAC
+
A3ABCBCCCCBBGGGGGGGGGGHGGHHHHHHHHHHHHHHHHHHHHHHHGGGGGGHHHHHHHHHHHGHHHHHEHHHHHHGHHHGGGGGGHHHHHHHHHHHHHHHHGGGGGHHHDHHHHHHHHHGHHHGGGGGGEHHHHBHHGGGFHHHHHHHGHGHHHFHHHHGGGEDDHHHHHHHGGGGGGGGGGFGGGGGGGGGGGGGGAFFFFFAFFFFFFFFFFFFFFAFEFFFFFFFFFFFFFFFFDFBFDFFFFF
@M03558:539:GW210131Amp:1:2105:15007:6739 1:N:0:TCGACGTC+TTGCTTGC
GGAACGCGGACGTGATTTGGAACCATTCTGCTTCCATCTTCAAGCATCGGAAGAAGCATATTTTGAAGCCCAATTTTGGAACCGTTAGAAGTGCTCCAGGATGCGTGAAATCGTTCACATTCAAGCCGGCCAATGTGGCAACCAGATAGGAGCCAAGTTCTGGGAGGTAATATCCGACGAGCACGGAATCGATGCCACCGGGGCGTATTGCGGAGACAGCGATTTGCAGCTGGAGCGGATCAACGTGTAC
+
BBBBBABBBBBBGGGGGGFGGGHGHHHHHHHHHHHHHHHHHHHHHGHHGGGGGHFHHHHHHHHHHGHHHHHHHHHHHHGHHHGGGGGGHHHHHHHHHHHHHHHHGGGGGHHHGHHHHHHHHHHHHHGGGGGGHHHHHGHHHHHGHCGFFHHHHGGHHHHHHHGF<EGGHHHHHHHGGGGGGGGGAC-CAFGGGGGGGGGGDFFFFFFFFFFBFFFFFFFFFFFFFFFFFFFFFFEFFFFFFFFFFFFFFF
@M03558:539:GW210131Amp:1:2105:21998:6767 1:N:0:TCGACGTC+TTGCTTGC
GGAACGCGGACGTGATTTGGAACCATTCTGCTTCCATCTTCAAGCATCGGAAGAAGCATATTTTGAAGCCCAATTTTGGAACCGCTAGAAGTGCTCCTGGATGCGTGAAATCGTTCACATTCAAGCCGGCCAATGTGGCAACCAGATAGGAGCCAAGTTCTGGGAGGTAATATCCGACGAGCACGGAATCGATGCCACCGGGGCGTATTGCGGAGACAGCGATTTGCAGCTGGAGCGGATCAACGTGTAC
+
CCCCC?ABCCCCGGGGGGGGGGHGHHHHHHHHHHHHHHHHHHHHHHHHGGGGGHHHHHHHHHHHHGHHHHHHHHHHHHGHHHGGGGGGHHHHHHHHHHHHHHHHGGGGGHHHGHHHHHHHHHHHGHGGGGGGHHHHHHHHHHHGHEHHHHGHHGGHGHHHHHG/CEFGHHHHHHHGGGGGGGGGGGDGGGGGGGGGGGGGFFFFFFFFFFFFFFFFFFFFFFEFFFFFFFFFF?ABFFFAFFFFDAEFFF
@M03558:539:GW210131Amp:1:2105:11006:6775 1:N:0:TCGACGTC+TTGCTTGC
GGAACGCGGACGTGATTTGGAACCATTCTGCTTCCATCTTCAAGCATCGGAAGAAGCATATTTTGAAGCCCAATTTTGGAACCGCTAGAAGTGCTCCAGGATGCGTGAAATCGTTCACATTCAAGCCGGCCAATGTGGCAACCAGATAGGAGCCAAGTTCTGGGAGGTAATATCCGACGAGCACGGAATCGATGCCACCGGGGCGTATTGCGGAGACAGCGATTTGCAGCTGGAGCGGATCAACGTGTAC
+
BBBBBAABBBBBGGGGFGFGBGFGGHHHHHHHHHHHHHHHHHHHHHHHGGFGGGHHHHHFHHHHGGHHHHHGEHHHHHEHHHGGGGGGGHHFHHFHHHHHHHHHGEEGGFHH/GGGHHHHHHHHHHEGG@CDCFHHHHHHGHHGHHDGHHHHHGHFHHHHHHHHHGDGHHHGHHHGFFGGBBDGBCF?EFFFGGGGGGGFFF;FFBFFF/BFFFFFEFFFFFEEFFFFFFFBFA9.-@9BFFFFDF.BBB
@M03558:539:GW210131Amp:1:2105:18529:6885 1:N:0:TCGACGTC+TTGCTTGC
GGAACGCGGACGTGATTTGGAACCATTCTGCTTCCATCTTCAAGCATCGGAAGAAGCATATTTTGAAGCCCAATTTTGGAACCGCTAGAAGTGCTCCAGGATGCGTGAAATCGTTCACATTCAAGCCGGCCAATGTGGCAACCAGATAGGAGCCAAGTTCTGGGAGGTAATATCCGACGAGCACGGAATCGATGCCACCGGGGCGCATTGCGGAGACAGCGATTTGCAGCTGGAGCGGATCAACGTGTAC
+
BBBBABBBDBBBGGGGGGGGGGHGHHHHHHHHHHHHHHHHHHHHHHHHGGGEGHHHHHHHHHHHHGHHHHHHGHHHHHGHHHGGGGGGHHHHHHHHHHHHHHHHGGGGGHHHGHHHHHHHHHHHHHGGGGGGHHHHHHHHGHHGHHHHHHHHHGHHHHHHHHHGHGGGHHHHHHHGGGGGGGGGGDGGGGGGGGGGFGGGFFFFFFFDFFFFFFFFFFFFFFFFFFFFFFFFFFFFFFFAFFFFFFFFFF
@M03558:539:GW210131Amp:1:2105:18976:6958 1:N:0:TCGACGTC+TTGCTTGC
GGAACGCGGACGTGATTTGGAACCATTCTGCTTCCATCTTCAAGCATCGGAAGAAGCATATTTTGAAGCCCAATTTTGGAACCGCTAGAAGTGCTCCAGGATGCGTGAAATCGTTCACATTCAAGCCGGCCAATGTGGCAACCAGATAGGAGCCAAGTTCTGGGAGGTAATATCCGACGAGCACGGAATCGATGCCACCGGGGCGTATTGCGGAGACAGCGATTTGCAGCTGGAGCGGATCAACGTGTAC
+
BBBBBABBBBBBEGGGGGGGFFHGHHHHHHHHHHHHHHHHHHHHHHHHGGGGGHGHHHHGHHHHHGHHHHHHHHHHHHGHHHGGGGGGHHHHHHHHHHHHHHHHGGGGGHHHGHHHHHHHHHHHHHGGGGGGHHHHHHHHHHHGHHHHHHHHHGHHHHHHHHHGFEGEHHHHHHHGGGGGGGGGGGGGGGGGGGGGGGGGFFFFFFFFFFFFFFFFFFFFFFFFFFFFFFFFFEFFFFACFFFFFFFFFF
@M03558:539:GW210131Amp:1:2105:22758:6985 1:N:0:TCGACGTC+TTGCTTGC
GGAACGCGGACGTGATTTGGAACCATTCTGCTTCCATCTTCAAGCATCGGAAGAAGCATATTTTGAAGCCCAATTTTGGAACCGCTAGAAGTGCTCCAGGATGCGTGAAATCGTTCACATTCAAGCCGGCCAATGTGGCAACCAGATAGGAGCCAAGTTCTGGGAGGTAATATCCGACGAGCACGGAATCGATGCCACCGGGGCGTATTGCGGAGACAGCGATTTGCAGCTGGAGCGGATCAACGTGTAC
+
CCBCBBCCCCCBGGGGGGGGGGHGHHHHGHHHHHHHHHHHHHGHHHHHGGAFGFGHHHHHHHHHHGHHHHHHHHHHHHGFFHGEGGGDH3GHHHGHHHHHHHHHGGGGGHHHFHHHHHHHHHHHHHGGGGGGHHGHFHHGHHGGHFHHHHHHHGHHHHHHHHHECEGGHHHHHHHGGGGGGGGGB@:CEGGGGGGGGGGGFFFFFFFFFFFFFFCFFFFFACEEEFFFFFFFBFFFFAF=DFFFDFFFFF
@M03558:539:GW210131Amp:1:2105:8053:6987 1:N:0:TCGACGTC+TTGCTTGC
GGAACGCGGACGTGATTTGGAACCATTCTGCTTCCATCTTCAAGCATCGGAAGAAGCGTATTTTGAAGCCCAATTTTGGAACCGCTAGAAGTGCTCCAGGATGCGTGAAATCGTTCACATTCAAGCCGGCCAATGTGGCAACCAGATAGGAGCCAAGTTCTGGGAGGTAATATCCGACGAGCACGGAATCGATGCCACCGGGGCGTATTGCGGAGACAGCGATTTGCAGCTGGAGCGGATCAACGTGTAC
+
AAAAAAABBB2DEEAFDGFFFGHCGGAD5E5FDDGFFFGHHHH5FFEAEFGGGHHHHG1?ECD5G1EFFHHGHHHFDD/EEBFEGGGD?FGFB4BFGGHHHCECE??EEFFGAGGHEDHFHGGHHHGC?CC@FGGHBD.<F.0>C01<101<.</<<GHGHF0C.C-EB0GFGFHG?CGGG@G.B?-..;FF9BGGBFFF-@B?@==D/99.9;9@ABB.99..AF/BBFFFBFF:9--@??//:.:;.9
@M03558:539:GW210131Amp:1:2105:24160:7002 1:N:0:TCGACGTC+TTGCTTGC
GGAACGCGGACGTGATTTGGAACCATTCTGCTTCCATCTTCAAGCATCGGAAGAAGCATATTTTGAAGCCCAATTTTGGAACCGCTAGAAGTGCTCCAGGATGCGTGAAATCGTTCACATTCAAGCCGGCCAATGTGGCAACCAGATAGGAGCCAAGTTCTGGGAGGTAATATCCGACGAGCACGGAACCGATGCCACCGGGGCGTATTGCGGAGACAGCGATTTGCAGCTGGAGCGGATCAACGTGTAC
+
CCCCCCBCCCCCGGGGGGGGGGHGHHHHHHHHHHHHHHHHHHHGHHHHGGGGGHHHHHHHHHHHHGHHGHHHHHHHHHGHHHGGGGGGHHHHHHHHHHHHHHHHGGGGGHHHGHHHHHHHHHHHHGGGGGGGHHGHHHHHGGHGGHFHHHHHHGHFHHHHHHHHHGCCHHHHHHHGGGGGGGGGGG?EGGGGGGGFFFFFFFFFFFFFFFFFA>DFFFFFFFFEFBFFFFFFFFFFCF-9D?FFA;AFFF
@M03558:539:GW210131Amp:1:2105:20903:7033 1:N:0:TCGACGTC+TTGCTTGC
GGAACGCGGACGTGATTTGGAACCATTCTGCTTCCATCTTCAAGCATCGGAAGAAGCATATTTTGAAGCCCAATTTTGGAACCGCTAGAAGTGCTCCAGGATGCGTGAAATCGTTCACATTCAAGCCGGCCAATGTGGCAACCAGATAGGAGCCAAGTTCTGGGAGGTAATATCCGACGAGCACGGAATCGATGCCACCGGGGCGTATTGCGGAGACAGCGATTTGCAGCTGGAGCGGATCAACGTGTAC
+
BBBBBABBBBBBGGGGGGGFGGHGHHHHHHHHHHHHHHHHHHHHHHHHGGGGGHHHHHHHHHHHHGHHHHHHHHHHHHGGHHGGGGGGHHHHHHHHHHHHHHHHGGGGGHHHGHHHHHHHHHHHGHGGGGGGHHHHHHHHGGGGHHHHHHHHHGHGHHHHHHHGFEDEHHHHHHHGGGGGGGGGFF-EFGGGGFGGGGGGFFFFFFFFFFFFFADFFFFFFFFFFFFFFFFFFFFFFFFAFFFFBEEFFF
@M03558:539:GW210131Amp:1:2105:19137:7060 1:N:0:TCGACGTC+TTGCTTGC
GGAACGCGGACGTGATTTGGAACCATTCTGCTTCCATCTTCAAGCACCGGAAGAAGCATATTTTGAAGCCCAATTTTGGAACCGCTAGAAGTGCTCCAGGATGCGTGAAATCGTTCACATTCAAGCCGGCCAATGTGGCAACCAGATAGGAGCCAAGTTCTGGGCGGAAATATCCGACGAGCACGGAATCGATGCCACCGGGGCGTATTGCGGAGACAGCGATTTGCAGCTGGAGCGGAGCAACGTGTAC
+
A1>1>1A@1>>@00AGDFGGGGHGHHHFHG1GFFEHGGHCFBGGBGHEE?AE/0BCBFGHFHHHHGHGHGHA/F@GD2ECGH/E/EE/1>GDG1FBECEGHC10@E?AF>2GC?FHHGBFF1DFD1C@@@/<<FFGG1GFHECFEHD1<0FCGEGFEHHHHFF/.;:-9-CBF9FA9A??AG?F=-@--;;--/;/BFA->@--@;>BF9/;--=-EBFE-9AEE/;///BFF-9-@?---99F@F?/;9
@M03558:539:GW210131Amp:1:2105:24244:7090 1:N:0:TCGACGTC+TTGCTTGC
GGAACGCGGACGTGATTTGGAACCATTCTGCTTCCATCTTCAAGCATCGGAAGAAGCATATTTTGAAGCCCAATTTTGGAACCGCTAGAAGTGCTCCAGGATGCGTGAAATCGTTCACATTCAAGCCGGCCAATGTGGCAACCAGATAGGAGCCAAGTTCTGGGAGGTAATATCCGACGAGCACGGAATCGATGCCACCGGGGCGTATTGCGGAGACAGCGATTTGCAGCTGGAGCGGATCAACGTGTAC
+
DDCDCCDCDCCDGGGGGGGGGGHGHHHHHHHHHHHHHHHHHHHHHHHHGGGGGHHHHHHHHHHHHGHHHHHHFHHHHHGHHHGGGGGGHHHHHHHHHHHHHHHHGGGGGHHHGHHHHHHHHHHHHHGGGGGGGHHHHGHHHHGGHHHHHHHHHGHHHHHHHHHHHGGGHHHHHHHGGGGGGGGGGF?EGGGGGGGGGGGGFFFFFFFFFHFFFFFFFFFFFFFFFFFFFFFFEFFFFFFFFFFFFFFFFF
@M03558:539:GW210131Amp:1:2105:9665:7092 1:N:0:TCGACGTC+TTGCTTGC
GGAACGCGGACGTGATTTGGAACCATTCTGCTTCCATCTTCAAGCATCGGAAGAAGCATATTTTGAAGCCCAATTTTGGAACCGCTAGAAGTGCTCCAGGATGCGTGAAATCGTTCACATTCAAGCCGGCCAATGTGGCAACCAGATAGGAGCCAAGTTCTGGGAGGTAATATCCGACGAGCACGGAATCGATGCCACCGGGGCGTATTGCGGAGACAGCGATTTGCAGCTGGAGCGGATCAACGTGTAC
+
CCCCCCCCCCCCGGGGGGGGGGHGHHHHHHHHHHHHHHHHHHHHHHHHGGGGGHHHHHHHHHHHHGHHHHHHHHHHHHGHHHGGGGGGHHHHHHHHHHHHHHHHGGGGGHHH/FGHHHHHHHHHHHGGGGGGHHHHHFHHGGHGGFHHHHHHHGHHHHHHHHHHHGGGHHHHHHHGGGGGGGGGGGGGGGGGGGGGGGGGFFFFFFFFFFFFFFCFFFFFFFFFFFFFFFFFFFFFFFFFFFFFFFFFFF
@M03558:539:GW210131Amp:1:2105:8350:7104 1:N:0:TCGACGTC+TTGCTTGC
GGAACCCGGACGTGATTTGGAACCATTCTGCTTCCATCTTCAAGCATCGGAAGAAGCATATTTTGAAGCCCAATTTTGGAACCGCTAGAAGTGCTCCAGGATGCGTGAAATCGTTCACATTCAAGCCGGCCAATGTGGCAACCAGATAGGAGCCAAGTTCTGGGAGGTAATATCCGACGAGCACGGAATCGATGCCACCGGGGCGTATTGCGGAGACAGCGATTTGCAGCTGGAGCGGATCAACGTGTAC
+
CCCCCABBCBCCGGGGGGGGGGHGHHHHHHHHHHHHHHHHHHHHHHHHGGGGGHHHHHHHHHHHHGHHGHHHHHHHHHCHHHGGGGGGHHHHHHHHHHHHHHHHGGGGGHHHGHHHHHHHHHHHHHGGGGGGHHHHHFHGGFHGHHHHHHHHHGHHHGHHHHHHGGGEHHHHHHHGGGGGGGGGGGFGGGGGGGGGGGGGGGFFFFFFFFFFFFFFFFFFFFFFFFFFFFFFFFFFFFFFFFFFAEFFFF
@M03558:539:GW210131Amp:1:2105:18660:7107 1:N:0:TCGACGTC+TTGCTTGC
GGAACGCGGACGTGATTTGGAACCATTCTGCTTCCATCTTCAAGCATCGGAAGAAGCATATTTTGAAGCCCAATTTTGGAACCGCTAGAAGTGCTCCAGGATGCGTGAAATCGTTCACATTCAAGCCGGCCAATGTGGCAACCAGATAGGAGCCAAGTTCTGGGAGGTAATATCCGACGAGCACGGAATCGATGCCACCGGGGCGTATTGCGGAGACAGCGATTTGCAGCTGGAGCGGATCAACGTGTAC
+
BBBBBBBBBBBBGGGGGGGGGGHGGHHHHHHHHHHHHHHHHHHHHHHHGGGGGHHGHHHHHHHHHGHHHHHHGHHHHHGGHHGGGGGGHHGHHHHHHHHGHHHHGFGGGHHHGHHHHHHHHHHHHHGGGGGGHHHHHHHHHHHEHHHHHHHGHGHHHHHHHGHFHGGEHHHHHHHGGGGGGGGGGBCGGGGGGFGEFGGGFFFFFFFFFFFFFFFFFFFFFCFFFFFFFFFFFAFFFFADFAFFFFEFFF
@M03558:539:GW210131Amp:1:2105:26622:7196 1:N:0:TCGACGTC+TTGCTTGC
GGAACGCGGACGTGATTTGGAACCATTCTGCTTCCATCTTCAAGCATCGGAAGAAGCATATTTTGAAGCCCAATTTTGGAACCGCTAGAAGTGCTCCAGGATGCGTGAAATCGTTCACATTCAAGCCGGCCAATGTGGCAACCAGATAGGAGCCAAGTTCTGGGAGGTAATATCCGACGAGCACGGAATCGATGCCACCGGGGCGTATTGCGGAGACAGCGATTTGCAGCTGGAGCGGATCAACGTGTAC
+
BABBBBBBB?DBGGGGGGGFGGGFHHHHHGHHHHHHHHHHHHHHHHHHGGGGGHHHGHHHHHHHHGHHHHHHHHGHHHGGHHGGGGGGHHHHHHHHHHHHHHHHGFGGGHHHGHHHHHHHHHHHGHGGGGGDHHHHHGGHHHHGFFGHHFGHGGHHGHHHHHGFFEGEHHHHHHHGGGGGGGGGGGGGGGGGGEDGGGGGFF@FFDFFFFFFF;DFFFF?FFEEEFFFFFFFFFFFFFCFFFFFAAEFBF
@M03558:539:GW210131Amp:1:2105:25951:7263 1:N:0:TCGACGTC+TTGCTTGC
GGAACGCGGACGTGATTTGGAACCATTCTGCTTCCATCTTCAAGCATCGGAAGAAGCATATTTTGAAGCCCAATTTTGGAACCGCTAGAAGTGCTCCAGGATGCGTGAAATCGTTCACATTCAAGCCGGCCAATGTGGCAACCAGATAGGAGCCAAGTTCTGGGAGGTAATATCCGGCGAGCACGGAATCGATGCCACCGGGGCGTATTGCGGAGACAGCGATTTGCAGCTGGAGCGGATCAACGTGTAC
+
CCCCCCCCCCCCGGGGGGFGGGHGHHHHHHHHHHHGHHHHHHHGHGHHGGGGGAGHHHHHHHHHHEGHHHHHGHHHHHGFHHGGGGGGFHHHHHHHHHHHHHGHGGGGGHHHGHHHHHHHHHHHHHGGGGGGHHBHHHHGHHHGHHFGGHHGFFHGEHHHHHFHHGGEHGHHHHH?CFFGFGGGGGGEEGGFGGGFFFFFFFFFFDFFFFFA@>CFFFFFFAFFFFFFFFFFEFFFFFFFFEFFDEFFFF
@M03558:539:GW210131Amp:1:2105:6826:7264 1:N:0:TCGACGTC+TTGCTTGC
GGAACGCGGACGTGATTTGGAACCATTCTGCTTCCATCTTCAAGCATCGGAAGGAGCATATTTTGAAGCCCAATTTTGGAACCGCTAGAAGTGCTCCAGGGTGCGTGAAATCGTTCACATTCAAGCCGGCCAATGTGGCAACCAGATAGGAGCCAAGTTCTGGGAGGTAATATCCGACGAGCACGGAATCGATGCCACCGGGGCGTATTGCGGAGACAGCGATTTGCGGCTGGAGCGGATCAACGTGTAC
+
BACCBBCCCCCCGGGGGGGGGGHGHHHHHHHHHHHHHHHHHHHHHHHHGGGGGGHHHHHHHHHHHGHHHHHHHHHHHHGHHHGGGGGGHHHHHHHHHHHHGHGGGFGGGHHHGHHHHHHHHHHHHHGGGGGGHHHHHHHHHHHGHHHHHGHHHGHHHHHHHHHHHGGFHHHHHHHGGGGGGGGGGGGGGGGGGGGGGGGF;DAFFFFFFFFFFFFFFFFFFFFFFFFFFFFFFFFFFFFFFFFFAAEFFF
@M03558:539:GW210131Amp:1:2105:6896:7302 1:N:0:TCGACGTC+TTGCTTGC
GGAACGCGGACGTGATTTGGAACCATTCTGCTTCCATCTTCAAGCATCGGAAGAAGCATATTTTGAAGCCCAATTTTGGAACCGCTAGAAGTGCTCCAGGATGCGTGAAATCGTTCACATTCAAGCCGGCCAATGTGGCAACCAGATAGGAGCCAAGTTCTGGGAGGTAATATCCGACGAGCACGGAATCGATGCCACCGGGGCGTATTGCGGAGACAGCGATTTGCAGCTGGAGCGGATCAACGTGTAC
+
3A?AAA?DBD?BGGFGGFEFCGHFHHHFHGFHBGFCGFHHFF5FGGHFFGGFGFFHHHGFGFHHHGHHH1GHHHGHHBEGHHGGGGGGCGFGFHDFCFFCGHHHG??AFBH3?GCFHGGHHHGDDGECGGCCAGFGFGEFFF0FHHHHHHHHHGFHHFB0GFFGFGD<CCGHHGHGGG?@?B@F?B??EGFAEEFGGBFAB?BBBBBFFFFABBBB.FFFB-EAEFFF9BFFFFFFBBBBBFFFAEEFFF
@M03558:539:GW210131Amp:1:2105:11122:7350 1:N:0:TCGACGTC+TTGCTTGC
GGAACGCGGACGTGATTTGGAACCATTCTGCTTCCATCTTCAAGCATCGGAAGAAGCATATTTTGAAGCCCAATTTTGGAACCGCTAGAAGTGCTCCAGGATGCGTGAAATCGTTCACATTCAAGCCGGCCAATGTGGCAACCAGATAGGAGCCAGGTTCTGGGAGGTAATATCCGACGAGCACGGAATCGATGCCACCGGGGCGTATTGCGGAGACAGCGATTTGCAGCTGGAGCGGATCAACGTGTAC
+
CCCCCBCCCCCCGGGGGGGGGGHGHHHHHHHHHHHHHHHHHHHHHHHHGGGGGHHHHHHHHHHHGGHHHHHHHHHHHHGHHHGGGGGGGHHHGHHHHHHHHHHHGGGGGFHH/GHHHHHHHHHHHHGGGGGGHHHHHHHHGHHGHHHHHHHHHGHHHHHHHHHHHGGGHHHHHHHGGGGGGGGGGGGGGGGGGGGGGGGGFFFFFFFFFFFFFFFFFFFFFFFFFFFFFFFFFFFFAF;DFFFFFFFFFF
@M03558:539:GW210131Amp:1:2105:12078:7388 1:N:0:TCGACGTC+TTGCTTGC
GGAACGCGGACGTGATTTGGAACCATTCTGCTTCCATCTTCAAGCATCGGAAGAAGCATATTTTGAAGCCCAATTTTGGAACCGCTAGAAGTGCTCCAGGATGCGTGAAATCGTTCACATTCAAGCCGGCCAATGTGGCAACCAGATAGGAGCCAAGTTCTGGGAGGTAATATCCGACGAGCACGGAATCGATGCCACCGGGGCGTATTGCGGAGACAGCGATTTGCAGCTGGAGCGGATCAACGTGTAC
+
CCCCCBCDBCBCGGGGGGGGGGHGHHHHHHHHHHHHHHHHHHHHHHHHGGGGGHHHHHHHHHHHHGHGHHHHHHHHHHGHHHGGGGGGHHGHHHHHHHHHHHHHGGGGGHHHCHHHHHHHHHHHHHGGGGGGHHHHHHHHHHHGHHHHHHHHHGHHHHHHHHHHHGGEHHHHHHHGGGGGGGGGGGGGGGGGGGGGGGGGFFFFFFFFFFFFFFFFFFFFFFFFFFFFFFFFF?FFFF-CFFFFFFFFFF
@M03558:539:GW210131Amp:1:2105:10107:7406 1:N:0:TCGACGTC+TTGCTTGC
GGAACGCGGACGTGATTTGGAACCATTCTGCTTCCATCTTCAAGCATCGGAAGAAGCATATTTTGAAGCCCAATTTTGGAACCGCTAGAAGTGCTCCAGGATGCGTGAAATCGTTCACATTCAAGCCGGCCAATGTGGCAACCAGATAGGAGCCAAGTTCTGGGAGGTAATATCCGACGAGCACGGAATCGATGCCACCGGGGCGTATTGCGGAGACAGCGATTTGCAGCTGGAGCGGATCAACGTGTAC
+
ABABBBBBBBDBGGFGGGGFGGHGHHHHHHHHHHHHHHHHHHHHHHHGFGGEGHHHHHHHHHHHFGHHHHHGHHHHHHEGHHGGGGGGHHHHHEHHHHGHHHHHGGGGGHHH/?GFHHGHHHHHHGGGGGGGHHHFHDHFGFGGE0GHHHHHHGHGHHHHHHHBGGGDFHHFHHHGGGGCCGGGGGGGGG?GGGGGGGGGFBFFFFFFFFFFFFCFFFFFFFFFFFFFFFFFFEFFFFFFFFFFFFFFFF
@M03558:539:GW210131Amp:1:2105:12804:7434 1:N:0:TCGACGTC+TTGCTTGC
GGAACGCGGACGTGATTTGGAACCATTCTGCTTCCATCTTCAAGCATCGGAAGAAGCATATTTTGAAGCCCAATTTTGGAACCGCTAGAAGTGCTCCAGGATGCGTGAAATCGTTCACATTCAAGCCGGCCAATGTGGCAACCAGATAGGAGCCAAGTTCTGGGAGGTAATATCCGACGAGCACGGAATCGATGCCACCGGGGCGTATTGCGGAGACAGCGATTTGCAGCTGGAGCGGATCAACGTGTAC
+
CCCCCCCCCCCCGGGGGGGGGGHGHHHHHHHHHHHHHHHHHHHHHHHHGGEGGHHGGHHHHHHHHGHHHHHHHHHHGHCHHHGGGGGGHHHHHHHHHHHHHHHHGEGGGHHH?GHHHHHHHHHHHHGGGGGGHHHHHHHGGHHGHHHHHHHHHGHHHHHHHHHHFGGGHHHHHHHGGGGGGGGGAGGGGGGGGGGGGGGGFFFFFFFFFFFFFFFFFFFFFAFFFFFFFFFFFFFFFF-BFFFFFFFFFF
@M03558:539:GW210131Amp:1:2105:11832:7460 1:N:0:TCGACGTC+TTGCTTGC
GGAACGCGGACGTGATTTGGAACCATTCTGCTTCCATCTTCAAGCATCGGAAGAAGCATATTTTGAAGCCCAATTTTGGAACCGCTAGAAGTGCTCCAGGATGCGTGAAATCGTTCACATTCAAGCCGGCCAATGTGGCAACCAGATAGGAGCCAAGTTCTGGGAGGTAATATCCGACGAGCACGGAATCGATGCCACCGGGGCGTATTGCGGAGACAGCGATTTGCAGCTGGAGCGGATCAACGTGTAC
+
BBBBBAABBDDDGGGAGGD5BFGCGHBHEHGHHHHHGGHHHGHGBGGFEE1BEGHFFHFFGHHFFFE5FHHHHHHFFFEFHFGGGGGGCGHGFFHHHHGFHBGHF?AEGHHHCHGHHHHHHHHHHHGGGGGGHHHHHHGFGGGFHHHHHGFHHGHHEHHHHHHHFGGDHHHHHHHGGFCFFDGGGGGGGGGGGFFGGGGGAFFFFFFFFFFDCFFFFFFEFFEFFFFFFFFFFFFFFFBFFFFFFFFFFF
@M03558:539:GW210131Amp:1:2105:17297:7481 1:N:0:TCGACGTC+TTGCTTGC
GGAACGCGGACGTGATTTGGAACCATTCTGCTTCCATCTTCAAGCATCGGAAGAAGCATATTTTGAAGCCCAATTTTGGAACCGCTAGAAGTGCCCCAGGATGCGTGAAATCGTTCACATTCAAGCCGGCCAATGTGGCAACCAGATAGGAGCCAAGTTCTGGGAGGTAATATCCGACGAGCACGGAATCGATGCCACCGGGGCGTATTGCGGAGACAGCGATTTGCAGCTGGAGCGGATCAACGTGTAC
+
BBBBBBBBDBBBGGGGGGFFGGHGHHHHHGHHHHHFHHFHHHHHHEHHFGGEFHHHH3GGHHFHDEHGHHCFHHHHHHGFHHGEEGGEHHHHHHHGGEGFEFHHGGGGGHHHFGHFHHHHHHHHGHFGGGGGHHHFHHHFGGGGHHHHHFGHHGHFGGHHHHHFGGGGHHHHHHHGGGGCAGGGCGGGGGGAEFGGGGGFFFFFFDFFFFFF;D@DFFFFFFFFFFFFFFFFF9FFFF-BFFFFFEFFBF
@M03558:539:GW210131Amp:1:2105:4823:7481 1:N:0:TCGACGTC+TTGCTTGC
GGAACGCGGACGTGATTTGGAGCCATTCTGCTTCCATCTTCAAGCATCGGAAGAAGCATATTTTGAAGCCCAATTTTGGAACCGCTAGAAGTGCTCCAGGATGCGTGAAATCGTCAACATTCAAGCCGGCCAATGTGGCAACCAGATAGGAGCCAAGTTCTGGGAGGTAATATCCGACGAGCACGGAATCGATGCCACCGGGGCGTATTGCGGAGACAGCGATTTGCAGCTGGAGCGGATCAACGTGTAC
+
BBBBBBADBBBDEEFGGGGGGGHGGHHHHHCHGHHHHHHHHHFHHHHHGGFGGFHHFHHFFGHHHGHGHHHHFHHHHHEHHHGGGGGGGHHHHGHHHHHHHHHHGGGGGHHHGHH/<BBBBBGHHHGGGGGGHHHHHHHGGGHGHCHHHHHHHGHHHHHHHHHHHGGCGHHHHHHGGGGGGGGGGGGGGGGGGGGGGGGFFFFFFFFFFFFFFFFFFFFFFFFFFFFFFFFFFFFFFFFFFFFFFFFFFF
@M03558:539:GW210131Amp:1:2105:21761:7541 1:N:0:TCGACGTC+TTGCTTGC
GGAACGCGGACGTGATTTGGAACCATTCTGCTTCCATCTTCAAGCATCGGAAGAAGCATATTTTGAAGCCCAATTTTGGAACCGCTAGAAGTGCTCCAGGATGCGTGAAATCGTTCACATTCAAGCCGGCCAATGTGGCAACCAGATAGGAGCCAAGTTCTGGGAGGTAATATCCGACGAGCACGGAATCGATGCCACCGGGGCGTATTGCGGAGACAGCGATTTGCAGCTGGAGCGGATCAACGTGTAC
+
11A1>AAD?DD>ECCCDGGG1GFFGFFHHHHHFHHHCFHHHHHDGFDGFGC/EACGFHHHDGEHDFFHHFHFAFHHFGGGHCFEGGGGHFHHHFEFGGHFGGGHGEGGGHHHFGHHHHFHHFFGFHGGCCCCEHGGHFHHCFFFGFGHHFGCHGHGFHHHHHHECCC<CCFHHHHGGGGGGGGFAA-CEGGGGFGGGGGG@@@@<@@FFFBB>@@@FFFF@@-EFFFFFFFFF?F----@@FFFFFFFFF
@M03558:539:GW210131Amp:1:2105:14659:7555 1:N:0:TCGACGTC+TTGCTTGC
GGAACGCGGACGTGATTTGGAACCATTCTGCTTCCATCTTCAAGCGTCGGAAGAAGCATATTTTGAAGCCCAATTTTGGAACCGCTAGAAGTGCTCCAGGATGCGTGAAATCGTTCACATTCAAGCCGGCCAATGTGGCAACCAGATAGGAGCCAAGTTCTGGGAGGTAATATCCGGCGAGCACGGAATCGATGCCACCGGGGCGTATTGCGGAGACAGCGATTTGCAGCTGGAGCGGATCAACGTGTAC
+
BBBBBABBBBBBGGGGGGGGGGHGHHHHHHHHHHHHHHHHHHHHHGGGGGGGGHHHHHHHHHHHGGHHGHHHHHHHHHGHHGGGGGCGGHHHHHGHHHHHHHHHGGGGGHHHGHHHHHHGHHHHHHGGGGGGHHHHHGHHHHHGHFHHHHHHHGHHHHHHHHHGFEGDHHHHHHGGGGGGGGGGGG?EFFFFFFDFFFFFFFFFFCFFFFFFFFFFFFFFFFFFFFFFFFFFFF?FFCFFFFFFFFFFFF
@M03558:539:GW210131Amp:1:2105:15214:7555 1:N:0:TCGACGTC+TTGCTTGC
GGAACGCGGACGTGATTTGGAACCATTCTGCTTCCATCTTCAAGCATCGGAAGAAGCATATTTTGAAGCCCAATTTTGGAACCGCTAGAAGTGCTCCAGGATGCGTGAAATCGTTCACATTCAAGCCGGCCAATGTGGCAACCAGATAGGAGCCAAGTTCTGGGAGGTAATATCCGACGAGCACGGAATCGATGCCACCGGGGCGTATTGCGGAGACAGCAATTTGCAGCTGGAGCGGATCAGCGTGTAC
+
BBBBBBBBBDBBGGGGGGGGGGHGHHHHHGHHHHHHHHHHHGHHHHHHGGGGGGHHHHGHHHHHHGHHHHHHHHHHHHGHHHGGGGGGHHHHHHHHHHHHHHHHGGGGGHHHGHHHHHHHHHHHHHGGGGGGHHHHHGHHGHHGHFHHHHHHHGHHHHHHHHHHFFGGHHHHHHHGGGGGGGGGGGAGGGGGGGFGGGGGBFFFFFFFFFFFFFFFFFFFFFFFFFFFFFFFFFFFFFFFFFFFFFFFFF
@M03558:539:GW210131Amp:1:2105:4437:7621 1:N:0:TCGACGTC+TTGCTTGC
GGAACGCGGACGTGATTTGGAACCATTCTGCTTCCATCTTCAAGCATCGGAAGAAGCATATTTTGAAGCCCAATTTTGGAACCGCTAGAAGTGCTCCAGGATGCGTGAAATCGTTCACATTCAAGCCGGCCAATGTGGCAACCAGATAGGAGCCAAGTTCTGGGAGGTAATATCCGACGAGCACGGAATCGATGCCACCGGGGCGTATTGCGGAGACAGCGATTTGCAGCTGGAGCGGATCAACGTGTAC
+
CCCCCBCCCCCCGGGGGGGGGGHGHHHHHHHHHHHHHHHHHHHHHHHHGGGGGHHHHHHHHHHHHGHHHHHHHHHHHHGHHHGGGGGGHHHHHHHHHHHHHHHHGGGGGHHHGHHHHHHHHHHHHHGGGGGGHHHHHHHHGHHGHHHHHHHHHGHHHHHHHHHHHGGEHHHHHHHGGGGGGGGGGGF?FGGGGGGGGGGGFFFFFFFFFFFFFFFFFFFFFFFFFFFFFFFFFFFFFFFFFFFFFFEFFF
@M03558:539:GW210131Amp:1:2105:12835:7685 1:N:0:TCGACGTC+TTGCTTGC
GGAACGCGGACGTGATTTGGAACCATTCTGCTTCCATCTTCAAGCATCGGAAGAAGCATATTTTGAAGCCCAATTTTGGAACCGCTAGAAGTGCTCCAGGATGCGTGAAATCGTTCACATTCAAGCCGGCCAATGTGGCAACCAGATAGGAGCCAAGTTCTGGGAGGTAATATCCGACGAGCACGGAATCGATGCCACCGGGGCGTATTGCGGAGACAGCGATTTGCAGCTGGAGCGGATCAACGTGTAC
+
BBBBBBBBBBBBGGGGGGGEGGHGHHHHHHHHHHHHHHHHHHHHHHHHGGGGGHHHHHHHHHHHHGHHHHHHGHHHHHGHHHGGGGGGHHHHHHHHHHHHHHHHGGGGGHHH/GHHHHHHHHHHHHGGGGGGHHHHHHHHHHHGHHHHHHHHHGHHHHHHHHHHHGGEHGHHHHHGGGGGBGGGAGGGGGGGGGGGGGGGFFAFFFFFF9FDFFFFFFFFFFFFFFFFFFFFFAAFFFAFFFFFFFFFFF
@M03558:539:GW210131Amp:1:2105:7349:7693 1:N:0:TCGACGTC+TTGCTTGC
GGAACGCGGACGTGATTTGGAACCATTCTGCTTCCATCTTCAAGCATCGGAAGAAGCATATTTTGAAGCCCAATTTTGGAACCGCTAGAAGTGCTCCAGGATGCGTGAAATCGTTCACATTCAAGCCGGCCAATGTGGCAACCAGATAGGAGCCAAGTTCTGGGAGGTAATATCCGACGAGCACGGAATCGATGCCACCGGGGCGTATTGCGGAGACAGCGATTTGCAGCTGGAGCGGATCAACGTGTAC
+
AAA1>1A?DDA?AEGGFGGC1DGEGGHGFHHHHHGFFGHGHHHH10GHFGFFA0EGFHHHHHHHFFFGHGHHHHGHBGEHHHGC@EGGGDGHHHHFHHHHGFGFGEGFGFHHFEHEHFHHHHFHHHGGGGCCHHHHHHHHGC0<FC1GDHHHHGHHHDGHHHFHHGG<CGHHHHHGGGGGG-AFGG@FGGGGGFBG09FC@@@@@@@BFFFF@@@?FFFF@@FFFFFFFFFFFFFF@@<@@FFFAEFFFF
@M03558:539:GW210131Amp:1:2105:14567:7700 1:N:0:TCGACGTC+TTGCTTGC
GGAACGCGGACGTGATTTGGAACCATTCTGCTTCCATCTTCAAGCATCGGAAGAAGCATATTTTGAAGCCCAATTTTGGAACCGCTAGAAGTGCTCCAGGATGCGTGAAATCGTTCACATTCAAGCCGGCCAATGTGGCAACCAGATAGGAGCCAAGTTCTGGGAGGTAATATCCGACGAGCACGGAATCGATGCCACCGGGGCGTATTGCGGAGACAGCGATTTGCAGCTGGAGCGGATCAACGTGTAC
+
CCCCCACCCCBCGGGGGGGGGGHGHHHHHHHHHHHHHHHHHHHHHGHHGGEGGHHHHHHHHHHHHGHHHHHHHHHHHHGHHHGGGGGGHHHHHHHHHHGHHHHHGGGGGHHHGHHHHHHHHHHHGHGGGGGGHHHHHGHHGHHGHCHHHHHHHGHHHHHHHHHE.CGGHHHHHHHGGGGGGGGGAGBGGGGGGGGGGGGGCFFFFFFFFFFFFFFFFFFFFFFFFFFFFFFFFFFFFFFFFFFFFFFFFF
@M03558:539:GW210131Amp:1:2105:24220:7747 1:N:0:TCGACGTC+TTGCTTGC
GGAACGCGGACGTGATTTGGAACCATTCTGCTTCCATCTTCAAGCATCGGAAGAAGCATATTTTGAAGCCCAATTTTGGAACCGCTAGAAGTGCTCCAGGATGCGTGAAATCGTTCACATTCAAGCCGGCCAATGTGGCAACCAGATAGGAGCCAAGTTCTGGGAGGTAATATCCGACGAGCACGGAATCGATGCCACCGGGGCGTATTGCGGAGACAGCGATTTGCAGCTGGAGCGGATCAACGTGTAC
+
CDDDDCCDDCCCGGGGGGGGGGHGHHHHHHHHHHHHHHHHHHHHHHHHGGGGGHHHHHHHHHHHHGHHHHHHHHHHHHGHHHGGGGGGHHHHHHHHHHHHHHHHGGGGGHHHGHHHHHHHHHHGHHGGGGGGHHHHHHHHHHHGHHHHHHHHHGHHHHHHHHHHHGGFHHHHHHHGGGGGGGGGGG?EGGGGGGGGGGGGFFFFFFFFFFFFFFFFFFFFFFFFFFFFFFFFFFFFFFFFFFFFFFFFFF
@M03558:539:GW210131Amp:1:2105:5352:7795 1:N:0:TCGACGTC+TTGCTTGC
GGAACGCGGACGTGATTTGGAACCATTCTGCTTCCATCTTCAAGCATCGGAAGAAGCATATTTTGAAGCCCAATTTTGGAACCGCTAGAAGTGCTCCAGGATGCGTGAAATCGTTCACATTCAAGCCGGCCAATGTGGCAACCAGATAGGAGCCAAGTTCTGGGAGGTAATATCCGACGAGCACGGAATCGATGCCACCGGGGCGTATTGCGGAGACAGCGATTTGCAGCTGGAGCGGATCAACGTGTAC
+
B@ABBABBBBBBGGGGGGGGGGHGHHHHHHHHHHHHHHHHHHHHHHHHGGGGGHHHHHHHHHHHHGHHHHHFGHHHHGGGGHGGGGGGHHHHHHHHHHHHHGHHGGGGGHHHGHHHHFHHHHHHHHGGGGGGHHFHFHGHGFGFHFHHHHHHHGHHHHHHHHHHGGCCCHHHHHHGGGGGGGGGGGACEGGGGGGGGGGGFFFFF=BDFFFFDCFCFFFFFFFFFFFFFFFFFF?FFFFACFFFBEFFFF
@M03558:539:GW210131Amp:1:2105:26866:7818 1:N:0:TCGACGTC+TTGCTTGC
GGAACGCGGACGTGATTTGGAACCATTCTGCTTCCATCTTCAAGCATCGGAAGAAGCATATTTTGAAGCCCAATTTTGGAACCGCTAGAAGTGCTCCAGGATGCGTGAAATCGTTCACATTCAAGCCGGCCAATGTGGCAACCAGATAGGAGCCAAGTTCTGGGAGGTAATATCCGACGAGCACGGAATCGATGCCACCGGGGCGTATTGCGGAGACAGCGATTTGCAGCTGGAGCGGATCAACGTGTAC
+
B@ABBBBBBDBDEGGGGGGGGGGFHHHHHHHGHHHGHHHHHHHHHHFHGEDFGHFHHFHGHHHHFFHGHHHAGHHHBHGHHHGGGGGGHHGHFHHHHHHHHGGHGGGGGHHHGHHHHHHHHHHHHHGGGGGGHHHHHHEHGGGFHFGHGHFHHGHHHHHHHHHHHGGEGHHHHHGGGGGGGGGGGGGGGGGGEFGGGGGGFFFFFF;DFFFFFFFFFFFFFFEEFFFFFFFFFFFFFFFFFEFFAAEFFF
@M03558:539:GW210131Amp:1:2105:25376:7822 1:N:0:TCGACGTC+TTGCTTGC
GGAACGCGGACGTGATTTGGAACCATTCTGCTTCCATCTTCAAGCATCGGAAGAAGCATATTTTGAGGCCCAATTTTGGAACCGCTAGAAGTGCTCCAGGATGCGTGAAATCGTTCACATTCAAGCCGGCCAATGTGGCAACCAGATAGGAGCCAAGTTCTGGGAGGTAATATCCGACGAGCACGGAATCGATGCCACCGGGGCGTATTGCGGAGACAGCGATTTGCAGCTGGAGCGGATCAACGTGTAC
+
BBBBBBBBBBBBGGGGGGCBGFHGHHHHHHGHHHHHGHHHHHHHHHHHGGGGGHHHGHHHGHHHHGGHGGGGGHGHHHGHGHGGGGGGHHFHHHHHHHHHHHHHGGGGGHHHGHHGHHHHHHHHHHGGGGGGHHEHHHHHHHHGHGEHFHGHHGHHHHHHHHHHHGCEFHHHHHHGGGGGGGGGGGAGGGGGGGGGGGGFFFFFFFFFFFFFFFFFFFFFFFFFFFFFFFFFBFFE=BFFFFFFBAEFFF
@M03558:539:GW210131Amp:1:2105:14364:7866 1:N:0:TCGACGTC+TTGCTTGC
GGAACGCGGACGTGATTTGGAACCATTCTGCTTCCATCTTCAAGCATCGGAAGAAGCATATTTTGAAGCCCAATTTTGGAACCGCTAGAAGTGCTCCAGGATGCGTGAAATCGTTCACATTCAAGCCGGCCAATGTGGCAACCAGATAGGAGCCAAGTTCTGGGAGGTAATATCCGACGAGCACGGAATCGATGCCACCGGGGCGTATTGCGGAGACAGCGATTTGCAGCTGGAGCGGATCAACGTGTAC
+
DDDDDCCCCCBCGGGGGGGGGGHGHHHHHHHHHHHHHHHHHHHHHGHHGGGGGHHHHHHHHHHHHGHHHHHHHHHHHHGHHHGGGGGGHHHHHHHHHHHHHHHHGGGGGHHGGHHHHHHHHHHHHHGGGGGGHHHHHGHGGHHGHGHHHHHHHGHHHHHHHHHH.CFGHHHHHHHGGGGGGGGGGGAFGGGGGGGGGGGGCFFFFFFFFFFFFFFFFFFFFFFFFFHFFFFFFFFFFFAFFFFFFFFFFF
@M03558:539:GW210131Amp:1:2105:17609:7866 1:N:0:TCGACGTC+TTGCTTGC
GGAACGCGGACGTGATTTGGAACCATTCTGCTTCCATCTTCAAGCATCGGAAGAAGCATATTTTGAAGCCCAATTTTGGAACCGCTAGAAGTGCTCCAGGATGCGTGAAATCGTTCACATTCAAGCCGGCCAATGTGGCAACCAGATAGGAGCCAAGTTCTGGGAGGTAATATCCGACGAGCACGGAATCGATGCCACCGGGGCGTATTGCGGAGACAGCGATTTGCAGCTGGAGCGGATCAACGTGTAC
+
CCCCCCCCBBBCGGGGGGGGGGHGGHHHHHHHHHHHHHHHHHHHHHHHGGGGGHHHHGHHHHHHHGHHHHHHHHHHHHGHHHGGGGGGHHHHHHHHHHHHHHHHGGGGGHHHGHHHHHHHHHHHHHGGGGGGHHHHHHHGGHHGHHHGHHHHHGHHHHHHHHHEHGGEHHHHHHHGGGGGCGGGGGGGGGGGGGGGGGGGFFFFFFFFFFFFFFFFFFFFFFFFFFFFFFFFFFFEFFFFFFFFFFFFFF
@M03558:539:GW210131Amp:1:2105:17696:7878 1:N:0:TCGACGTC+TTGCTTGC
GGAACGCGGACGTGATTTGGAACCATTCTGCTTCCATCTTCAAGCATCGGAAGAAGCATATTTTGAAGCCCAATTTTGGAACCGCTAGAAGTGCTCCAGGATGCGCGAAATCGTTCACATTCAAGCCGGCCAATGTGGCAACCAGATAGGAGCCAAGTTCTGGGAGGTAATATCCGACGAGCACGGAATCGATGCCACCGGGGCGTATTGCGGAGACAGCGATTTGCAGCTGGAGCGGATCAACGTGTAC
+
?A@3A?A@@BBBGEGGGGGGGFHFFHHHHGHGDGH55FGHHFFHHHHHFFFCEFGGH3FFGHBG51FDFHEHGGFGHF@CGHGGGC?FHGHHGEHGHHHHHFGF?/EC@CHHAGGHFHFFGFHHBGE/@CDCHHFFH1F0FF0FGFHHHHFFEGF/<G<GGHH/.::EHGG0CGFGGBB@-ABFGGBEGGF.;/D//9AF--9BB=9AFFFA-9@-AFFFB?FEABFFFFF/9.;BBB?BBFFFDFEFBB
@M03558:539:GW210131Amp:1:2105:9870:7906 1:N:0:TCGACGTC+TTGCTTGC
GGAACGCGGACGTGATTTGGAACCATTCTGCTTCCATCTTCAAGCATCGGAAGAAGCATATTTTGAAGCCCAATTTTGGAACCGCTAGAAGTGCTCCAGGATGCGTGAAATCTTTCACATTCAAGCCGGCCAATGTGGCAACCAGGTAGGAGCCAAGTTCTGGGAGGTAATATCCGACGAGCACGGAATCGATGCCACCGGGGCGTATTGCGGAGACAGCGATTTGCAGCTGGAGCGGATCAACGTGTAC
+
AA1AAAADD@DDGGFGGGFGGGGGGHHHHHHGHHHHHHHHHFHHHFHHGGGAEHHHHHHFHHHHFAGGHHHHEHHHHHGHHHGGGGGGFFHHHHHHHHHFHEFHGGCGGHHH2BGHHHHHHHHHHHFCCGG/<GHGF1EHHHGGHGCGHCFHHFBFGGHHHFHH.E?<CGGFHHHGGGGC@?AFG@-.EGFGGGGGGGGGG@@@@@?FFFF?@;@@FFFF@@FFFEFFFFFFE-AF@??@@FFFFFFFFF
@M03558:539:GW210131Amp:1:2105:12535:7956 1:N:0:TCGACGTC+TTGCTTGC
GGAACGCGGACGTGATTTGGAACCATTCTGCTTCCATCTTCAAGCATCGGAAGAAGCATATTTTGAAGCCCAATTTTGGAACCGCTAGAAGTGCTCCAGGATGCGTGAAATCGTTCACATTCAAGCCGGCCAATGTGGCAACCAGATAGGAGCCAAGTTCTGGGAGGTAATATCCGACGAGCACGGAATCGATGCCACCGGGGCGTATTGCGGAGACAGCGATTTGCAGCTGGAGCGGATCAACGTGTAC
+
ABBBABBBBBBBGGGGGGFFGGHGHHHHHGHGHHGFHHHHHHHHHFHHGGFEGHHHHHHGHHHHHGHHHHHHHHHHHHGGHHGGGGGGGHHHHHHHHHHHHHHHGGGGGHHH/GHHHHHHHHHHHHGGGGGGHHHHHHHHGGHGGHHHHHHHHGHHHHHHHHHHHGGGHHHHHHHGGGGGGGGGACGGGGGGGGGGGGGGFFFFFFFFFFFFFFDFFFFFFFFFFFFFFFFFFFFFFF-BFFFFFFFFFF
@M03558:539:GW210131Amp:1:2105:3829:7965 1:N:0:TCGACGTC+TTGCTTGC
GGAACGCGGACGTGATTTGGAACCATTCTGCTTCCATCTTCAAGCATCGGAAGAAGCATATTTTGAAGCCCAATTTTGGAACCGCTAGAAGTGCTCCAGGATGCGTGAAATCGTTCACATTCAAGCCGGCCAATGTGGCAACCAGATAGGAGCCAAGTTCTGGGAGGTAATATCCGACGAGCACGGAATCGATGCCACCGGGGCGTATTGCGGAGACAGCGATTTGCAGCTGGAGCGGATCAACGTGTAC
+
A1AAA1>@1000AECFGGG1CGBFFGFEHGFHHHFD2GDBGBHGHAGFGGEGFFFGBEG1GD2F2F1GFAFHHHDGDEEHHCFEGE@?C>1FEF2FE>GGFEEEE/<<F>FGCGGHBFFGHHHHBGGG/<@CHHHH11/0?FFFC01<FGFFCF>CEGGFFDD<CECCF0GH0G0;.@@--9-99--EEFFGGGGGFGAA@--9@9-A99/A-99@?B9E?@FFFFFFFFFFFFFF;?;-@AFFFFEFFF
@M03558:539:GW210131Amp:1:2105:15302:8027 1:N:0:TCGACGTC+TTGCTTGC
GGAACGCGGACGTGATTTGGAACCATTCTGCTTCCATCTTCAAGCATCGGAAGAAGCATATTTTGAAGCCCAATTTTGGAACCGCTAGAAGTGCTCCAGGATGCGTGAAATCGTTCACATTCAAGCCGGCCAATGTGGCAACCAGATAGGAGCCAAGTTCTGGGAGGTAATATCCGACGAGCACGGAATCGATGCCACCGGGGCGTATTGCGGAGACAGCGATTTGCAGCTGGAGCGGATCAACGTGTAC
+
BBBBBBBBDADBGGGGGGGGGGHGHHHHHHHHHHHHHHHHHHHHHHHHGGGGGHFHHHHHHHHHHGHHHHHHGHHHHHFHHHGGGGGGGHHHHHHHHHHHHHFHGGGGGHHHGHHHHHHHHHHHHHGGGGGGFHHHHHHGGGHGHHHHHHHHHGGHHHHHHHHHCEGFHHHHHHHGGGGGGGGGGG?EEFFFGFDFGGGG=DCFC=BDFFF?AACCFFFFFFFEFFFFFFFFFF.FFFFFFFFFFFFFFF
@M03558:539:GW210131Amp:1:2105:11514:8029 1:N:0:TCGACGTC+TTGCTTGC
GGAACGCGGACGTGATTTGGAACCATTCTGCTTCCATCTTCAAGCATCGGAAGAAGCATATTTTGAGGCCCAATTTTGGAACCGCTAGAAGTGCTCCAGGACGCGTGAAATCGTTCACATTCAAGCCGGCCAATGTGGCAACCAGATAGGAGCCAAGTTCTGGGAGGTAATATCCGACGAGCACGGAATCGATGCCACCGGGGCGTATTGCGGAGACAGCGATTTGCAGCTGGAGCGGATCAACGTGTAC
+
BAABBABBBDDBGGGGGGFBGGHGHHHHHHHHHHHHHHHHHHHHHGHHGGGGGF3GHHHGHHHHHGGGGGGGHHHHHHGFHHGGGGGFHHHHHHHHHHHGHHGGGGGGGHHH/GHHHHGHHHHHHHGGGGGGHHHHHHHHHHHGHHHGHHHHHGHHHHHHHHHHHGGDHHHHHHHGGGGGFGGGAFGGGGGFFFFFFFFFFFFFFFFFFFFDFFFFFFFFDAFFFFFFFFFFB?FFFF-DFFFFFFFFFF
@M03558:539:GW210131Amp:1:2105:20722:8039 1:N:0:TCGACGTC+TTGCTTGC
GGAACGCGGACGTGATTTGGAACCATTCTGCTTCCATCTTCAAGCATCGGAAGAAGCATACTTTGAAGCCCAATTTTGGAACCGCTAGAAGTGCTCCAGGATGCGTGAAATCGTTCACATTCAAGCCGGCCAATGTGGCAACCAGATAGGAGCCAAGTTCTGGGAGGTAATATCCGACGAGCACGGAATCGATGCCACCGGGGCGTATTGCGGAGACAGCGATTTGCAGCTGGAGCGGATCAACGTGTAC
+
BABBBBB@DBBBGGGGGGFGGGHGHHHHHHHHHHHHHHHHHHHHHHHHGGFGGFFGHHHHHHHHHHHHHHHHGHHHHHGFFHGGGGGGGHHHHHHHHGHHHHHHGGGGGHHHGHHHHHHHHHHHHHGG@DGGHHHHHGHHHHHGHHHFHHHHHGHHFHHHHHHBCE@EGGHHHHHGGGGGGGGFGGGGGGGGGGGGGGGGFFFFFFAFFFFFFFF=EFFFFFFFFFFFBFFFB.FFBF@=FFBFFFEFFF
@M03558:539:GW210131Amp:1:2105:25361:8046 1:N:0:TCGACGTC+TTGCTTGC
GGAACGCGGACGTGATTTGGAACCATTCTGCTTCCATCTTCAAGCATCGGAAGAAGCATATTTTGAAGCCCAATTTTGGAGCCGCTAGAAGTGCTCCAGGATGCGTGAAATCGTTCACATTCAAGCCGGCCAATGTGGCAACCAGATAGGAGCCAAGTTCTGGGAGGTAATATCCGACGAGCACGGAATCGATGCCACCGGGGCGTATTGCGGAGACAGCGATTTGCAGCTGGAGCGGATCAACGTGTAC
+
AAABAABBBBDBGGFGGGFGGGHGFHHGHHGGHHHGHHHHHGHHGGHHGGGGGGHHGHHHHHHHGGHHHGHHGHGHHHGGHHGGGGGGHGEGHHFHHHFHHHGHGEEGGHHHGHHHHHFHHHGHHHGGGGGGHHHGHHEHGGHGHH1FGHFFHGH/GDGHHHHFFEC<GHHFHGHGADCBFGGGGG?EFGFFACEFFGGB9BFFF9@DFFFDFFFFFFFFADEFEFFFFFFFFFFFAAA;=FFFFEAFFF
@M03558:539:GW210131Amp:1:2105:7476:8051 1:N:0:TCGACGTC+TTGCTTGC
GGAACGCGGACGTGATTTGGAACCATTCTGCTTCCATCTTCAAGCATCGGAAGAAGCATATTTTGAAGCCCAATTTTGGAACCGCTAGAAGTGCTCCAGGATGCGTGAAATCGTTCACATTCAAGCCGGCCAATGTGGCAACCAGATAGGAGCCAAGTTCTGGGAGGTAATATCCGACGAGCACGGAATCGATGCCACCGGGGCGTATTGCGGAGACAGCGATTTGCAGCTGGAGCGGATCAACGTGTAC
+
BABBBBBBDBBBGFGGGGGFGGHGHHHHHHHHHHHHHHHHHHHHGHHHGGGGGHHHHHHHHHHHHGHHHHHGHHHHHHGHGHGGGGGGHHHHHHHHHHHHHHHHGGGGGHHHFHHHHHHHHHHHHHGGGGGGHHHHHHHHHHHGHHHHGFHHHGHHHHHHHHHEFGDEHHHHHHHGGGGGGGGGGGFGGGGFGGGGGGGG=DFFFFAFFFFFFFFFFFFFFFFFFFFFFFFFFAFFAFCFFFFFDFFFFF
@M03558:539:GW210131Amp:1:2105:11706:8074 1:N:0:TCGACGTC+TTGCTTGC
GGAACGCGGACGTGATTTGGAACCATTCTGCTTCCATCTTCAAGCATCGGAAGAAGCATATTTTGAAGCCCAATTTTGGAACCGCTAGAAGTGCTCCAGGATGCGTGAAATCGTTCACATTCAAGCCGGCCAATGTGGCAACCAGATAGGAGCCAAGTTCTGGGAGGTAATATCCGACGAGCACGGAATCGATGCCACCGGGGCGTATTGCGGAGACAGCGATTTGCAGCTGGAGCGGATCAACGTGTAC
+
BBBBB@BBDDDBGCGGGGFFFGHGHHHHHHHHHHHHHHHHHHHHHHHHGGGGGHHGHHHHHHHHHGHHHHHHGHHHHHGHHHGGGGGGHHHHHHGHHHGHHHGHGGGGGHHH/GHHHHHHHHHHHHGGGGGGGHHHHFHHHGHGHHHGHGHGHGHHHHHHHHHHHGDDHHGHHHHGFGGG?DGGGGFGGGGGGGGGGGGGFFFFFFFFFFFFFFFFFEFFFFFFFFFFFFFFB?.BDFFFFFFFFFFFFF
@M03558:539:GW210131Amp:1:2105:15772:8118 1:N:0:TCGACGTC+TTGCTTGC
GGAACGCGGACGTGATTTGGAACCATTCTGCTTCCATCTTCAAGCATCGGAAGAAGCATATTTTGAAGCCCAATTTTGGAACCGCTAGAAGTGCTCCAGGATGCGTGAAATCGTTCACATTCAAGCCGGCCAATGTGGCAACCAGATAGGAGCCAAGTTCTGGGAGGTAATATCCGACGAGCACGGAATCGATGCCACCGGGGCGTATTGCGGAGACAGCGATTTGCAGCTGGAGCGGATCAACGTGTAC
+
BBBBBAABBDBBGEGGGGGFGGHGHHHGHHHHHHHHGHFHHHGHHHHHGGGGGFHHHHHGHHHHEEHFHCGFGHHHGHGHHHFEGGGGFHFHHHHHHHHHHHHHGEGGGHHHDGHHHHHHHHHHHHGGFGGCHGGHHFHGGHGFHFGHHGGHHGHHHGGGHGH/GG?EHHHHHHHGGGGGAGGFCGFEGGGFFGGGGGFGFFFFFFFFFFFFFCBFFFFFAFFFFFFFFFFFFFFFFA;DFFFFFEEFFF
@M03558:539:GW210131Amp:1:2105:13955:8130 1:N:0:TCGACGTC+TTGCTTGC
GGAACGCGGACGTGATTTGGAACCATTCTGCTTCCATCTTCAAGCATCGGAAGAAGCATATTTTGAAGCCCAATTTTGGAACCGCTAGAAGTGCTCCAGGATGCGTGAAATCGTTCACATTCAAGCCGGCCAATGTGGCAACCAGATAGGAGCCAAGTTCTGGGAGGTAATATCCGACGAGCACGGAATCGATGCCACCGGGGCGTATTGCGGAGACAGCGATTTGCAGCTGGAGCGGATCAACGTGTAC
+
A3AAAABDBDDBEGGGGGGGGGHGHHHHHHHHFGHHHFHGHHHHHHHHGGGFFHHFFFGHHHFBFFHDHHHHHHHGHGGFFFGGGGEEFHHFFEDGEHFFHHFHGGGGGHHHGHHHHHHHHHHHHHGG?DGGEHHHHGFHHHHGHFGFGHHHHFGFGHHHHHFHAGGGHGHGHHHGGGGGGGGGCFFEFGGGGFGGGGGGAFFFFFFFFFFDAF;AEFFFFFFFFFFFFBFFBFAFDFAFFFFFFF.FFF
@M03558:539:GW210131Amp:1:2105:8042:8186 1:N:0:TCGACGTC+TTGCTTGC
GGAACGCGGACGTGATTTGGAGCCATTCTGCTTCCATCTTCAAGCATCGGAAGAAGCATATTTTGAAGCCCAATTTTGGAACCGCTAGAAGTGCTCCAGGATGCGTGAAATCGTTCACATTCAAGCCGGCCAATGTGGCAACCAGATAGGAGCCAAGTTCTGGGAGGTAATATCCGACGAGCACGGAATCGATGCCACCGAGGCGTATTGCGGAGACAGCGATTTGCAGCTGGAGCGGATCAACGTGTAC
+
CCCCCBCCCCCCGGGGGGGGGGHGHHHHHHHHHHHHHHHHHHHHHHHHGGGGGHHHHHHHHHHHHGHHHHHHHHHHHHGHHHGGGGGGHHHHHHHHHHHHHHBGGGFEGHHHGHHHHHHHHHHHHHGGGGGGHHHHHHHHHGHGHHHHHHHHHGHHHHHHHHHHHGGGHGHHHHHGGGGGGGGGGGGGGGGGGGGGGGGG-@=FFDFFFFFFFFFFAFFFFFFFFFFFFFFFFFFFFFFFFFFFDFFFFF
@M03558:539:GW210131Amp:1:2105:19882:8234 1:N:0:TCGACGTC+TTGCTTGC
GGAACGCGGACGTGATTTGGACCCATTCTGCTTCCATCTTCAAGCATCGGAAGAAGCATATTTTGAAGCCCAATTTTGGAACCGCTAGAAGTGCTCCAGGATGCGTGAAATCGTTCACATTCAAGCCGGCCAATGTGGCAACCAGATAGGAGCCAAGTTCTGGGAGGTAATATCCGACGAGCACGGAATCGATGCCACCGGGGCGTATTGCAGAGACAGCGATTTGCAGCTGGAGCGGATCAACGTGTAC
+
BBBBBBBBBDBBGGGGGGGGG3GGDHHHHHHHHHHHHHHHHHFHHHHHGGGGGHHHHHHHHHHHHGHHHHHHEGHHHHGHHHGGGGGGHHHHHHHHHHHHHHGHGGGGFHHHGHHHHHHHHHHHHHGGGGGGHHHHHHHHGGGGHHHHGHHHHGHHHHHHHHHEFFGGHHHHHHHGGGGGGGGGGFGGGGGGGGGGFGGGFFFFFFFFFFFFFFFFFFFFFFFFFFFFFFFFFFFFFFFFFFFFFFFFFF
@M03558:539:GW210131Amp:1:2105:9939:8243 1:N:0:TCGACGTC+TTGCTTGC
GGAACGCGGACGTGATTTGGAACCATTCTGCTTCCATCTTCAAGCATCGGAAGAAGCATATTTTGAAGCCCAATTTTGGAACCGCTAGAAGTGCTCCAGGATGCGTGAAATCGTTCACATTCAAGCCGGCCAATGTGGCAACCAGATAGGAGCCAAGTTCTGGGAGGTAATATCCGACGAGCACGGAATCGATGCCACCGGGGCGTATTGCGGAGACAGCGATTTGCAGCTGGAGCGGATCAACGTGTAC
+
CCCCCCCCCCBCGGGGGGGFGGHGHHHHHHHHHHHHHHHHHHHHHHHHGGGGGHHHHHHHHHHHHGHHHHHHHHHHHHGHHHGGGGGGHHHHHHHHHHHHGHHHGGGGGHHH/FGHHHHHHHHGHHGGGGGGHHHHHFHHHHHGHFHHHHHHHGHHHHHHHHHFFGGFHHHHHHHGGGGGGGGGGGGGGGFGGGGGGGGGFFFFFFFFFFFFFA;CFFFFFFFFFFFFFFFFFFFFFFFFFFFF?EFFFF
@M03558:539:GW210131Amp:1:2105:4378:8297 1:N:0:TCGACGTC+TTGCTTGC
GGAACGCGGACGTGATTTGGAACCATTCTGCTTCCATCTTCAAGCATCGGAAGAAGCATATTTTGAAGCCCAATTTTGGAACCGCTAGAAGTGCTCCAGGATGCGTGAAATCGTTCACATTCAAGCCGGCCAATGTGGCAACCAGATAGGAGCCAAGTTCTGGGAGGTAATATCCGACGAGCACGGAATCGATGCCACCGGGGCGTATTGCGGAGACAGCGATTTGCAGCTGGAGCGGATCAACGTGTAC
+
BBBBB@BBBBBBGGGFGGGFGGFGHHHGGHFHDGHFGHEGHHHHHGHHA111BEGFHCFHHHHHFFH5GGGHHGEHHBEFHFGGFG@1B?3FBF4GBHFBHFFHC<AEF?GHDGHGFF3?GHGHBGGC/DG?/FGGG1AGGFGFF01==C1<<<FGGFDGHGHFCEGACHH0CGGDD?--BCGGG-99C09C.;90BFG?;99@B-9DFFFF;DC=AB9.@-EFFFFFFFFFFFFFFFFFFFFFDEEFFF
@M03558:539:GW210131Amp:1:2105:22642:8302 1:N:0:TCGACGTC+TTGCTTGC
GGAACGCGGACGTGATTTGGAACCATTCTGCTTCCATCTTCAAGCATCGGAAGAAGCATATTTTGAAGCCCAATTTTGGAACCGCTAGAAGTGCTCCAGGATGCGTGAAATCGTTCACATTCAAGCCGGCCAATGTGGCAACCAGATAGGAGCCAAGTTCCGGGAGGTAATATCCGACGAGCACGGAATCGATGCCACCGGGGCGTATTGCGGAGACAGCGATTTGCAGCTGGAGCGGATCAACGTGTAC
+
BBBBBBBB@DDBGGGGGGGGCGHGHHHHHHHHHHHHHHHHHHHHHGHHGGGGGHHHHHHHHHHHHGHHHHHHHHHHHHGHHHGGGGGGHHHHHHHHHHHHHHHHGGGGGHHHGHHHHHHHHHHHHHGGGGGGHHHHHHHHHHHGHGHHHHHHHGHGHHHHHGG--;AEHHHHHHHGGGGGGGGGGB-EGGGGGFFFFFFFFFFFFDFFFFFFFFFFFFFFFFFFFFFFFFFFF?FEDFAAFFFFFEFFFF
@M03558:539:GW210131Amp:1:2105:10634:8311 1:N:0:TCGACGTC+TTGCTTGC
GGAACGCGGACGTGATTTGGAACCATTCTGCTTCCATCTTCAAGCATCGGAAGAAGCATATTTTGAAGCCCAATTTTGGAACCGCTAGAAGTGCTCCAGGATGCGTGAAATCGTTCACATTCAAGCCGGCCAATGTGGCAACCAGATAGGAGCCAAGTTCTGGGAGGTAATATCCGACGAGCACGGAATCGATGCCACCGGGGCGTATTGCGGAGACAGCGATTTGCAGCTGGAGCGGATCAACGTGTAC
+
CCCCCCCCCCCCGGGGGGGGGGHGHHHHHHHHHHHHHHHHHHHHHHHHGGGGGHHHHHHHHHHHHGHHHHHHHHHHHGGHHHGGGGGGGHHHHHHHHHHHHHHHGGGGGHHH/FGHHHHHHHHHHHGGGGGGHHHHHGHHHHHGHHHHHHHHHGHHHHHHHHHHHGGGHHHHHHHGGGGGGGGGGGGGGGGGGGGGGGGGFFFFFFFFFFFFFFFFFFFFFFFFFFFFFFFFFFFFFF;DFFFFFFFFFF
@M03558:539:GW210131Amp:1:2105:25113:8321 1:N:0:TCGACGTC+TTGCTTGC
GGAACGCGGACGTGATTTGGAACCATTCTGCTTCCGTCTTCAAGCATCGGAAGAAGCATATTTTGAAGCCCAATTTTGGAACCGCTAGAAGTGCTCCAGGATGCGTGAAATCGTTCACATTCAAGCCGGCCAATGTGGCAACCAGATAGGAGCCAAGTTCTGGGAGGTAATATCCGACGAGCACGGAATCGATGCCACCGGGGCGTATTGCGGAGACAGCGATTTGCAGCTGGAGCGGATCAACGTGTAC
+
BBBBBBBBBBBBGGGGGGGGGGHGHHHHHHHHHHHGGHHGHHHHHHHHGGGGGHHGHGHHHHHHHGHHHHHHGGHHHHGHHHGGGGGGHHHHGGHHHHHHHHGHGEGFFHFHGHHHHHHHHFFFHHGGGGGGGHHGHFEHHFGGHGDGGHHHHGGGHGHHHHHGFGGEHGGHHHHGGGFCGGGGGGGGGGGGGFFFFGGFAF@BDDFFBFFDBA=DFBFECAFFFFFFFFFF..AFFFFFFFFFDFEBFF
@M03558:539:GW210131Amp:1:2105:9481:8360 1:N:0:TCGACGTC+TTGCTTGC
GGAACGCGGACGTGATTTGGAACCATTCTGCTTCCATCTTCAAGCATCGGAAGAAGCATATTTTGAAGCCCAATTTTGGAACCGCTAGAAGTGCTCCAGGATGCGTGAAATCGTTCACATTCAAGCCGGCCAATGTGGCAACCAGATAGGAGCCAAGTTCTGGGAGGTAATATCCGACGAGCACGGAATCGATGCCACCGGGGCGTATTGCGGAGACAGCGATTTGCAGCTGGGGCGGATCAACGTGTAC
+
BBCBABCCCCDBGGGGGGGGGGHGHHHHHHHHHHHGHHHHHHHHHHHHGGGEFGHHHHHGHHHHHEHHHHHHHHHHHHGHHHGGGGGGHHHHHHHHHHGHHHHHGGGGGHHH/FGHHHHHHHHHHHGGGGGGHHFFHFHHHHHGHHHHHHHGHGHHHHHGHHHGHGGGGHHHHHHGGGGGGGGGGA-CEGGGGGGGGGGGFFFFFFFFFFFFFA;DFFFFFFFFFFFFFFFFFFFFFF;>AAFF...BFF
@M03558:539:GW210131Amp:1:2105:15191:8365 1:N:0:TCGACGTC+TTGCTTGC
GGAACGCGGACGTGATTTGGAACCATTCTGCTTCCATCTTCAAGCATCGGAAGAAGCATATTTTGAAGCCCAATTTTGGAACCGCTGGAAGTGCTCCAGGATGCGTGAAATCGTTCACATTCAAGCCGGCCAATGTGGCAACCAGATAGGAGCCAAGTTCTGGGAGGTAATATCCGACGAGCACGGAATCGATGCCACCGGGGCGTATTGCGGAGACAGCGATTTGCAGCTGGAGCGGATCAACGTGTAC
+
CCCCCCCCBCCCGGGGGGGGGGHGHHHHGHHHHHHHHHHHHHHHHHHHGGGGGHGHHHHHHHHHHGHHHHHHGHHHHFEHHHGGGGGGFHFHFHHHHHHGHHFHGGGGGHHHGHHHHHHHHHHHHHGGGGGGHHHHHGHGGGHGHFHHHHHHHGHHHHHHHHHHCEGEHHHHHHHGGGGGGGGGGG-AAFGGGFFGGGGGFFFFFFFFFFFFFFFFFFFFFFFFFFFFFFFFFFFFFFFFFFFFFFFFFF
@M03558:539:GW210131Amp:1:2105:9701:8383 1:N:0:TCGACGTC+TTGCTTGC
GGAACGCGGACGTGATTTGGAACCATTCTGCTTCCATCTTCAAGCATCGGAAGAAGCGTATTTTGAAGCCCAATTTTGGAACCGCTAGAAGTGCTCCAGGATGCGTGAAATCGTTCACATTCAAGCCGGCCAATGTGGCAACCAGATAGGAGCCAAGTTCTGGGAGGTAATATCCGACGAGCACGGAATCGATGCCACCGGGGCGTATTGCGGAGACAGCGATTTGCAGCTGGAGCGGATCAACGTGTAC
+
A3AAAAAD2DD@AE2FDGBGGGHGGHHFGFFA5GGGFHHBG5G5FCBAEDF1A13BEE1EEGHGHEHFHGHAGFGHFFGCFHFEGGCAG33FGFFFFHFHHGFHGEFGGHHH/GHHHHHHHHHHHHGGGGGGHHHHHGHHHHHGHGHHHHHHHGHHHHHGHHHGHGGGHHHHHHHGGGGGGGGGGG@GFGFGFGGGGGFFBBBBBBBFFFFFBBBBFFFFBBFFFFFFFFFFFFFFBBBBBFFFFFFFFF
@M03558:539:GW210131Amp:1:2105:9368:8414 1:N:0:TCGACGTC+TTGCTTGC
GGAACGCGGACGTGATTTGGAACCATTCTGCTTCCATCTTCAAGCATCGGAAGAAGCATATTTTGAAGCCCAATTTTGGAACCGCTAGAAGTGCTCCAGGATGCGTGAAATCGTTCACATTCAAGCCGGCCAATGTGGCAACCAGATAGGAGCCAAGTTCTGGGAGGTAATATCCGACGAGCACGGAATCGATGCCACCGGGGCGTATTGCGGAGACAGCGATTTGCAGCTGGAGCGGATCAACGTGTAC
+
CCCCCCCCBCCCGGGGGGFGGGHGHHHHHHHHHHHHHHHHHHHHHHHHGGGGGHHHHGHHHHHHHGHHHHHHHHHHHHGHHHGGGGGGHGHHHHHHHHHHHHHHGGGGGHHH/FGHHHHHHHHHGHGGGGGGHHHHHGHHHHHGHGHHHHHHHGHHHHHHHHHGGGGGHHHHHHGGGGGGGGGGGGAGGGGGGGGGGGGGFCFFFFFFFFFFFFFFFFFFFFFFFFFFFFFFFFFFFFFFFFFFFFFFFF
@M03558:539:GW210131Amp:1:2105:11869:8424 1:N:0:TCGACGTC+TTGCTTGC
GGAACGCGGACGTGATTTGGAACCATTCTGCTTCCATCTTCAAGCATCGGAAGAAGCATATTTTGAAGCCCAATTTTGGAACCGCTAGAAGTGCTCCAGGATGCGTGAAATCGTTCACATTCAAGCCGGCCAATGTGGCAACCAGATAGGAGCCAAGTTCTGGGAGGTAATATCCGACGAGCACGGAATCGATGCCACCGGGGCGTATTGCGGAGACAGCGATTTGCAGCTGGAGCGGATCAACGTGTAC
+
CCCCCBCCCCCCGGGGGGGGGGGGHHHHHHHHHHHHHHHHHHHHHHHHGGGGGHHHHHHHHHHHHGHHHHHHHHHHHHGHHHGGGGGGHHHHHHHHHHHHHHHHGFGGGHHH/GHHHHHHHHHHHHGGGGGGHHHHHHHHHHHGHHHHHHHHHGHHHHHHHHHHHGGEHHHHHHHGGGGGBGGGGGGGGGGGGGGGGGGGFFFAFFFFFFFFFFFFFFFFFFEFFFFFFFFF9.ABDFFFFFFFFFFFFF
@M03558:539:GW210131Amp:1:2105:9729:8430 1:N:0:TCGACGTC+TTGCTTGC
GGAACGCGGACGTGATTTGGAACCATTCTGCTTCCATCTTCAAGCATCGGAAGAAGCATATTTTGAAGCCCAATTTTGGAACCGCTAGAAGTGCTCCAGGATGCGTGAAATCGTTCACATTCAAGCCGGCCAATGTGGCAACCAGATAGGAGCCAAGTTCTGGGAGGTAATATCCGACGAGCACGGAATCGATGCCACCGGGGCGTATTGCGGAGACAGCGATTTGCAGCTGGAGCGGATCAACGTGTAC
+
BBBBBBBBBDDBGGGGGGGFGGHGHHHHHHHHHHHHHHHHHHHHHHHHGGGGGHHHHHHHHHHHHGHHHHHGFHHHHHGHHHGGGGGGHHHHHHHHHHHHHHHHGGGGGHHH/GHHHHHHHHHHHHGGGGGGHHHHHHHHGGHFHHHHHHHHHGHHHHHHHHHGHGGGHHHHHHHGGGGGGGGGGGAEGGGGGGGGGGGGFFFFFFFFFFFFFFFFFFFFFAFFFFFFFFFFFFFFFFFFFFFFBFFFFF
@M03558:539:GW210131Amp:1:2105:15686:8440 1:N:0:TCGACGTC+TTGCTTGC
GGAACGCGGACGTGATTTGGAACCATTCTGCTTCCATCTTCAAGCATCGGAAGAAGCATATTTTGAAGCCCAATTTTGGAACCGCTAGAAGTGCTCCAGGATGCGTGAAATCGTTCACATTCAAGCCGGCCAATGTGGCAACCAGATAGGAGCCAAGTTCTGGGAGGTAATATCCGACGAGCACGGAATCGGTGCCACCGGGGCGTATTGCGGAGACAGCGATTTGCAGCTGGAGCGGATCAACGTGTAC
+
BBCCCCCDCCCCGGGGGGGGGGHGHHHHHHHHHHHHHHHHHHHHHHHHGGGGGHHHHHHHHHHHHGHHHHHHHHHHHHGHHHGGGGGGHHHHHHHHHHHHHHHHGGGGGHHHGHHHHHHHHHHHHHGGGGGGHHHHHHHHHHHGHFHHHHHHHGHHHHHHHHHG<EGGFHHHHHHGGGGGGGGGGG?EEGGGGEGGGGGFCFFFFFFFFFFFFFFFFFFFFFFFFFFFFFFFFFFFFFFFFFFFDFFFFF
@M03558:539:GW210131Amp:1:2105:9966:8470 1:N:0:TCGACGTC+TTGCTTGC
GGAACGCGGACGTGATTTGGAACCATTCTGCTTCCATCTTCAAGCATCGGAAGAAGCATATTTTGAAGCCCAATTTTGGAACCGCTAGAAGTGCTCCAGGATGCGTGAAATCGTTCACATTCAAGCCGGCCAATGTGGCAACCAGATAGGAGCCAAGTTCTGGGAGGTAATATCCGACGAGCACGGAATCGATGCCACCGGGGCGTATTGCGGAGACAGCGATTTGCAGCTGGAGCGGATCAACGTGTAC
+
CCCCDDCCCCCCGGGGGGGGGGHGHHHHHHHHHHHHHHHHHHHHHHHHGGGGGHHHHHHHHHHHHGHHHHHHGHHHHHGHHHGGGGGGHHHHHHHHHHHGHHHHGGGGGHHH/FHHHHHHHHHHHHGGGGGGHHHHHGHGGHHGHHHHHHHHHGHHHHHHHHHGHGGGHGHHHHHGGGGGGGGGGGGGGGGGGGGGGGGGFFFFFFFFFFFFFFFFFFFFFFFFFFFFFFFFFFFFFFFFFFFFFFFFFH
@M03558:539:GW210131Amp:1:2105:6022:8474 1:N:0:TCGACGTC+TTGCTTGC
GGAACGCGGACGTGATTTGGAACCATTCTGCTTCCATCTTCAAGCATCGGAAGAAGCATATTTTGAAGCCCAATTTTGGAACCGCTAGAAGTGCTCCAGGATGCGTGAAATCGTTCACATTCAAGCCGGCCAATGTGGCAACCAGATAGGAGCCAAGTTCTGGGAGGTAATATCCGACGAGCACGGAATCGATGCCACCGGGGCGTATTGCGGAGACAGCGATTTGCAGCTGGAGCGGATCAACGTGTAC
+
CCCCCCCCCCCCGGGGGGGGGGHGHHHHHHHHHHHHHHHHHHHHHHHHGGGGGGHHHHHHHHHHHGHHHHHHHHHHHHGHHHGGGGGGHHHHHHHHHHHHHHHHGGGGGHHHGHHHHHHHHHHHHHGGGGGGHHHHHHHHGGHGHHHHHHGHHGHHHHHHHHHHHGGGHHHHHHHGGGGGGGGGGGGGGGGGGGGGGGGGFFFFFFFFFFFFFFFFFFFFFFFFFFFFFFFFFFFFFFFFFFFFAEFFFF
@M03558:539:GW210131Amp:1:2105:27551:8512 1:N:0:TCGACGTC+TTGCTTGC
GGAACGCGGACGTGATTTGGAACCATTCTGCTTCCATCTTCAAGCATCGGAAGAAGCATATTTTGAAGCCCAATTTTGGAACCGCTAGAAGTGCTCCAGGATGCATGAAATCGTTCACATTCAAGCCGGCCAATGTGGCGACCAGATAGGAGCCAAGTTCTGGGAGGTAATATCCGACGAGCACGGAATCGATGCCACCGGGGCGTATTGCGGAGACAGCGATTTGCAGCTGGAGCGGATCGACGTGTAC
+
BBBBBBBBBDBDGGGGGGGGGGHGHHHHHHHHGHHFHHHHHHHHHHHHGGGGGHGHFHGHGHHHGGHHHHGHHHHHHHGHHHGGGGGGHHFGHHHHHHGHHHHGHHHHHHHFGHHHHHFHHHHHHGGGCGGGHHHHHGHDFG@GHFDFFHFHHGHHH0GHHHHFCEG:GHHGBGFFGGGGDDAFGGGEEFGGFGBFFGFFFFAFFFFFFFFDFFFFFFFFFFFFFFFFFFFFFFFFFFFFFFDC@BFFBF
@M03558:539:GW210131Amp:1:2105:15305:8522 1:N:0:TCGACGTC+TTGCTTGC
GGAACGCGGACGTGATTTGGAACCATTCTGCTTCCATCTTCAAGCATCGGAAGAAGCATATTTTGAAGCCCAATTTTGGAACCGCTAGAAGTGCTCCAGGATGCGTGAAATCGTTCACATTCAAGCCGGCCAATGTGGCAACCAGATAGGAGCCAAGTTCTGGGAGGTAATATCCGACGAGCACGGAATCGATGCCACCGGGGCGTATTGCGGAGACAGCGATTTGCAGCTGGAGCGGATCAACGTGTAC
+
BBBBBBBBDBBBGGGGGGGGGGHGHHHHHGHHHHHHHHHHHHHHHHHHGGGGGGFHHHHHHHHHHGHHHHHHHHHHHHGHHHGGGGGGHHHHHHHHHHHHHHHHGGGGGHHHGHHHHHHHHHGHGHGGGGGGHHHHHHHHHHHGHGHHHHHGHGHHHHHHHHGG.EGEGHHHHHHGGGGGGGGGGG-;EGGGGGGGGGGGFFFFFFFFFFFFFFFFFFFFFFFFFFFFFFFFFFFFFFFFFFFFFFFFFF
@M03558:539:GW210131Amp:1:2105:7434:8582 1:N:0:TCGACGTC+TTGCTTGC
GGAACGCGGACGTGATTTGGAACCATTCTGCTTCCATCTTCAAGCATCGGAAGAAGCATATTTTGAAGCCCAATTTTGGAACCGCTAGAAGTGCTCCAGGATGCGTGAAATCGTTCACATTCAAGCCGGCCAATGTGGCAACCAGATAGGAGCCAAGTTCTGGGAGGTAATATCCGACGAGCACGGAATCGATGCCACCGGGGCGTATTGCGGAGACAGCGATTTGCAGCTGGAGCGGATCAACGTGTAC
+
BABABBBDDBBBEFGGGGGGGGHGHHHHHHHHHHHHHHHHHHHHHHHGGGGGGHHHHHHHHHHHHGHHHHHGHHHHHHGGHGGGGGGGHHHHHHHHHHHHHHHHGGGGGHHHGHHHHHHHHHHHHHGGGGGGHHHHHHHHGHFGHHHGHHHHHGHHHHFHHGEEHGGGHHHHHHHGGGGGGGGGGGGGGGGGGGGGGGGGFFAAFFAFFFFFFFFFFFFFFAFFFFFFFFFFFFFFFFFFFFFFFEFFFF
@M03558:539:GW210131Amp:1:2105:8668:8589 1:N:0:TCGACGTC+TTGCTTGC
GGAACGCGGACGTGATTTGGAACCATTCTGCTTCCATCTTCAAGCATCGGAAGAAGCATATCTTGAAGCCCAATTTTGGAACCGCTAGAAGTGCTCCAGGATGCGTGAAATCGTTCACATTCAAGCCGGCCAATGTGGCAACCAGATAGGAGCCAAGTTCTGGGAGGTAATATCCGACGAGCACGGAATCGATGCCACCGGGGCGTATTGCGGAGACAGCGATTTGCAGCTGGAGCGGATCAACGTGTAC
+
CCCCDDDDDCBCGGGGGGGGGGHGHHHHHHHHHHHHHHHHHHHHHGHHGGGGGHHHHHHHHHHHHHHHHHHHHHHHHHGHHHGGGGGGHHHHHHHHHHHHHGHHGGGGGHHH/FHHHHHHHHHHHHGGGGGGHHHHHHHHHHHGHFHHHHHHHGHHHHHHHHHHHGGGHHHHHHHGGGGGGGGGGC?FGGGGGGGGGGGGCDFFFFFFFFFFFFAFFFFFFAFFFFFFFFFFFFFFFFFFFFFFFFFFFF
@M03558:539:GW210131Amp:1:2105:8263:8601 1:N:0:TCGACGTC+TTGCTTGC
GGAACGCGGACGTGATTTGGAACCATTCTGCTTCCATCTTCAAGCATCGGAAGAAGCATATTTTGAAGCCCAATTTTGGAACCGCTAGAAGTGCTCCAGGATGCGTGAAATCGTTCACATTCAAGCCGGCCAATGTGGCAACCAGATAGGAGCCAAGTTCTGGGAGGTAATATCCGACGAGCACGGAATCGATGCCACCGGGGCGCATTGCGGAGACAGCGATTTGCAGCTGGAGCGGATCAACGTGTAC
+
CCCCBCCBCCCDGGGGGGGGGGHGHGHHHHHHHHHHHHHHHHHHGHHHGGGGGHHHHHHHHHHHHGHHHHHHHHHHGHGHHHGGGGGGHHHHHHHHHHHFHHGHGGGGGHHHGHHHHHHHHHHHHHGGGGGGHHHHHHHHHHHGGHHHHHHHGGHHHHHHHHHHHGGEHHHHHHHGGGGAGGGGGFGGGGGGFFGGGGGGFBAFFFFFFFFFFFAFFFFFFFFFFFFFFFFFFFFFFFFFFFFFFEFFFF
@M03558:539:GW210131Amp:1:2105:15262:8613 1:N:0:TCGACGTC+TTGCTTGC
GGAACGCGGACGTGATTTGGAACCATTCTGCTTCCATCTTCAAGCATCGGAAGAAGCATATTTTGAAGCCCAATTTTGGAACCGCTAGAAGTGCTCCAGGATGCGTGAAATCGTTCACATTCAAGCCGGCCAATGTGGCAACCAGATAGGAGCCAAGTTCTGGGAGGTAATATCCGACGAGCACGGAATCGATGCCACCGGGGCGTATTGCGGAGACAGCGATTTGCAGCTGGAGCGGATCAACGTGTAC
+
CCCCCABCCBBCGGGGGGGGGGHGHHHHHHHHHHHHHHHHHHHHHHHHGGGGGHHHHHHHHHHHHGHHHHHHHHHHHHGHHHGGGGGGHHHHHHHHHHHHHHHHGGGGGHHHGGHGHHHHHHHGGHGGGGGGHHHHHHHHHHHGHFHHHHHHHGHHHHHHHHHGCEGGHHHHHHHGGGGGGGGGGG?FGGGGGGGGGGGGFFFFFFFFFFFFFFFFFFFFFFFFFFFFFFFFFFFFFFCFFFFFFFFFFF
@M03558:539:GW210131Amp:1:2105:19912:8683 1:N:0:TCGACGTC+TTGCTTGC
GGAACGCGGACGTGATTTGGAACCATTCTGCTTCCATCTTCAAGCATCGGAAGAAGCATATTTTGAAGCCCAATTTTGGAACCGCTAGAAGTGCTCCAGGATGCGTGAAATCGTTCACATTCAAGCCGGCCAATGTGGCAACCAGATAGGAGCCAAGTTCTGGGAGGTAATATCCGACGAGCACGGAATCGATGCCACCGGGGCGTATTGCGGAGACAGCGATTTGCAGCTGGAGCGGATCAACGTGTAC
+
CDDDCCCCCBCBGGGGGGFGGGHGHHHHHHHHHHHHHHHHHHHHHHHHGGGGGHHHHHHHHHHHHGHHHHHHHHHHHHGHHHGGGGGGHHHGHHGHHHHHHHHHGGEGGGHHGHHHHHHHHHEHHHGGGGGGHHHHHHHHGGHGHFGHHHHHHGHHHHHHHHHHHGGGHHHHHHHGGGGGGGGGGGGGGGGGGGGGFGGGFFFFFFFFFFFFFFFFFFFFFFFFFFFFFFFFFFFFFFFFFFFFFFFFFF
@M03558:539:GW210131Amp:1:2105:6306:8698 1:N:0:TCGACGTC+TTGCTTGC
GGAACGCGGACGTGATTTGGAACCATTCTGCTTCCATCTTCAAGCATCGGAAGAAGCATATTTTGAAGCCCAATTTTGGAACCGCTAGAAGTGCTCCAGGATGCGTGAAATCGTTCACATTCAAGCCGGCCAATGTGGCAACCAGATAGGAGCCAAGTTCTGGGAGGTAATATCCGACGAGCACGGAATCGATGCCACCGGGGCGTATTGCGGAGACAGCGATTTGCAGCTGGAGCGGATCAACGTGTAC
+
CCCCCCCCCBBBGGGGGGGGGGHGHHHHHHHHHGHHHHHHHHHHHGHHGGGGGHHHHHHHHHHHHGHHHHHGHHHHHHGHHHGGGGGGGHEGHHHHHHHHHHHHGGGGGHHHGHHHHHHHHHHHHHGGGGGGEHHHHHHFFGGGHHHHHHHHHGHHHHHHHHHHHGG<GHHHHHHGDGGGGGGGGGGGGGGFGGGGFGGGFFBFF>;DFFFDFFFFFFFFFFEFEFFFFFFFFFFFFFAFFFFFDEFFFF
@M03558:539:GW210131Amp:1:2105:24769:8701 1:N:0:TCGACGTC+TTGCTTGC
GGAACGCGGACGTGATTTGGAACCATTCTGCTTCCATCTTCAAGCATCGGAAGAAGCATATTTTGAAGCCCAATTTTGGAACCGCTAGAAGTGCTCCAGGATGCGTGAAATCGTTCACATTCAAGCCGGCCAATGTGGCAACCAGATAGGAGCCAAGTTCTGGGAGGTAATATCCGACGAGCACGGAATCGATGCCACCGGGGCGTATTGCGGAGACAGCGATTTGCAGCTGGAGCGGATCAACGTGTAC
+
ABAABABBBBBBGGGGGGGGGGHGHHHHHHHHHHHHHHHHHHHHHHHHGGGGGHHHHHHHHHHHHGHGHHHHHHHHHHGHHHGGGGGGHHHHHHHHHHHHHHHHGGGGGHHHGHHHHHHHHHHHHHGGGGGGHHHHHGFHGFGGHHGHHFHHHGHHHHHHHHHHFGCAGHGHHHHGGGGGAGGGGGGGGGGGGGGBFGGGFFFFFFFFFFFFFFFFFFFFFFFFFFFFFFFFFFFFFFFFFFFFF.EFFF
@M03558:539:GW210131Amp:1:2105:6874:8728 1:N:0:TCGACGTC+TTGCTTGC
GGAACGCGGACGTGATTTGGAACCATTCTGCTTCCATCTTCAAGCATCGGAAGAAGCATATTTTGAAGCCCAATTTTGGAACCGCTAGAAGTGCTCCAGGATGCGTGAAATCGTTCACATTCAAGCCGGCCAATGTGGCAACCAGATAGGAGCCAAGTTCTGGGAGGTAATATCCGACGAGCACGGAATCGATGCCACCGGGGCGTATTGCGGAGACAGCGATTTGCAGCTGGAGCGGATCAACGTGTAC
+
BBBBBBBDDBBBGGEGGGGGGGFFHHHHHGHHHHHHHHHHHHHHHHHHGGGGGFHHHHHFGHHFHGHHHHHHHHHHHHCFHHGGGGGGGGGHHHHHHHGHHHHHGGGEGHHHDHHHHHHHHHFHHHGGGGGGHHHHHEHFFF<FHGHHDFFHEFHHHDGHHHHFGEGEHHHHHHHGGGGGGGGGGFGGGGGFGGGGGGGGACDFFFFFFFFFFAFFFFFFFFFFFFFFFFFEFFFFFFFFFEFFFEEFFF
@M03558:539:GW210131Amp:1:2105:5009:8745 1:N:0:TCGACGTC+TTGCTTGC
GGAACGCGGACGTGATTTGGAACCATTCTGCTTCCATCTTCAAGCATCGGAAGAAGCATATTTTGAAGCCCAATTTTGGAACCGCTAGAAGTGCTCCAGGATGCGTGAAATCGCTCACATTCAAGCCGGCCAATGTGGCAACCAGATAGGAGCCAAGTTCTGGGAGGTAATATCCGACGAGCACGGAATCGATGCCACCGGGGCGTATTGCGGAGACAGCGATTTGCAGCTGGAGCGGATCAACGTGTAC
+
DDDDCBCCDDCDGGGGGGGGGGHGHHHHHHHHHHHHHHHHHHHHGHHHGGGGGFHHHHHHHHHHHGHHHHHHHHHHHHGHGHGGGGGGHHHHHHHHHHHHHHHHGGGGGHHHGGHHGHHHHHHHHHGGGGGGHHHHHHHHHHHGHHHGHHHHHGHHHHHHHHHHHGGEHHHHHHHGGGGGGGGGGGGGGGGGGGGGGGGGFFFFFFFFFHFFFFFFFFFFFFFFFFFFFFFFFFFFFFFFFFFFFFFFFF
@M03558:539:GW210131Amp:1:2105:5405:8775 1:N:0:TCGACGTC+TTGCTTGC
GGAACGCGGACGTGATTTGGAACCATTCTGCTTCCATCTTCAAGCATCGGAAGAAGCATATTTTGAAGCCCAATTTTGGAACCGCTAGAAGTGCTCCAGGATGCGTGAAATCGTTCACATTCAAGCCGGCCAATGTGGCAACCAGATAGGAGCCAAGTTCTGGGAGGTAATATCCGACGAGCACGGAATCGATGCCACCGGGGCGTATTGCGGAGACAGCGATTTGCAGCTGGAGCGGATCCACGTGTAC
+
CCCCCCCCCDBCGGGGGGGGGGHGHHHHHGHHHGHHHHHHHHHHHHHHGGGGGHHHHHHHHHHHHGHHHHHHHHHHHHGHHHGGGGGGHHHGGHHHHHHHHGHHGGGGGHHHGHHHGHHHHHHHHHGGGGGGHHHHHHHHF?FFHFHHHHHHHGHHHHHHHHHHHGG<GHHHGHHGDGGGGGCGGGFEEGGGGGEGFGGGFFFFF@DFFFFFFFFFEFFFFFFFFFFFFFFFFFFFFFFFFFFFFEFFFF
@M03558:539:GW210131Amp:1:2105:24796:8791 1:N:0:TCGACGTC+TTGCTTGC
GGAACGCGGACGTGATTTGGAACCATTCTGCTTCCGTCTTCAAGCATCGGAAGAAGCATATTTTGAAGCCCAATTTTGGAACCGCTAGAAGTGCTCCAGGATGCGTGAAATCGTTCACATTCAAGCCGGCCAATGTGGCAACCAGATAGGAGCCAAGTTCTGGGAGGTAATATCCGACGAGCACGGAATCGATGCCACCGGGGCGTATTGCGGAGACAGCGATTTGCAGCTGGAGCGGATCAACGTGTAC
+
BBBBBBBBBBBBGCFFGGFGGGHGCHHHHFGHHHHGFGGGFHHHHHHHGGGGGHHHHHHHHHGHHGHGHHHHHHHHHHGHHHGGGGGGFHHHHGHHHHHHHFHFGGGGGHHHGHEHHHHHHHHHHHGGGGGGHHHHHHHHHGHGFHFGHHHHHGHHHHHHHHHGHGCCHHHHHHHDFGGGGGGGGGGEGGGGGFGGGGGFFFFFA@FFFFFFFFFFFFFFFFFFFFFFFFFFFAAFFFFFFFFFFFFFFF
@M03558:539:GW210131Amp:1:2105:21304:8799 1:N:0:TCGACGTC+TTGCTTGC
GGAACGCGGACGTGATTTGGAACCATTCTGCTTCCATCTTCAAGCATCGGAAGAAGCATATTTTGAAGCCCAATTTTGGAACCGCTAGAAGTGTTCCAGGATGCGTGAAATCGTTCACATTCAAGCCGGCCAATGTGGCAACCAGATAGGAGCCAAGTTCTGGGAGGTAATATCCGACGAGCACGGAATCGATGCCACCGGGGCGTATTGCGGAGACAGCGATTTGCAGCTGGAGCGGATCAACGTGTAC
+
B@BBBBBBBDDBGGEGGGGGGGHGHHHHHHGHHGHHHHHHHHHHHGHHGGGGGHHHHHHHHHHHHGHHGHGHHHHHHHGHHHGGGGGGGHHHHHHHHHHHFFHHGGGGGHHHGHEHFHHHHHHHHHGGCGGGHHHHHGHHHHHGHHHHHHHHHGFHHHHHHHHHGEGCGHHHHHHGGGGGGGGGGB?FGGGGGGGGEGGGFFFFFFFFFEFFFFFFFFFFFFEEEFFFFFFFFFFFFFA@BFFFFEEFFF
@M03558:539:GW210131Amp:1:2105:13553:8808 1:N:0:TCGACGTC+TTGCTTGC
GGAACGCGGACGTGATTTGGAACCATTCTGCTTCCATCTTCAAGTATCGGAAGAAGCATATTTTGAAGCCCAATTTTGGAACCGCTAGAAGTGCTCCAGGATGCGTGAAATCGTTCACATTCAAGCCGGCCAATGTGGCAACCAGATAGGAGCCAAGTTCTGGGAGGTAATATCCGACGAGCACGGAATCGACGCCACCGGGGCGTATTGCGGAGACAGCGATTTGCAGCTGGAGCGGATCAACGTGTAC
+
CCCCCCDDCCCCGGGGGGGGGGHGHHHHHHHHHHHHHHHHHHHHHHHHGGGGGHHHHHHHHHHHHGHHHHHHHHHHHHGHHHGGGGGGHHHHHHHHHHHHHHHHGGGGGHHHGHHHHHHHHHHHHHGGGGGGEHHHHFHHGHHGHGHHHHHHHGHHGHHHHHHGCEGCGHHHHHHGGGGGGGGGGG?EGGGGGGGGFFFFFFFFFFFFFFFFFFFFFFFFFFFFFFFFFFFFEFFEFFFFFFFFFFFFFF
@M03558:539:GW210131Amp:1:2105:21038:8827 1:N:0:TCGACGTC+TTGCTTGC
GGAACGCGGACGTGATTTGGAACCATTCTGCTTCCATCTTCAAGCATCGGAAGAAGCATATTTTGAAGCCCAATTTTGGAACCGCTAGAAGTGCTCCAGGATGCGTGAAATCGTTCACATTCAAGCCGGCCAATGTGGCAACCAGATAGGAGCCAAGTTCTGGGAGGTAATATCCGACGAGCACGGAATCGATGCCACCGGGGCGTATTGCGGAGACAGCGATTTGCAGCTGGAGCGGATCAACGTGTAC
+
ABBB?ABBBBBBGGGGGGFGGGHGFHHHHHHHHHHGHGHHHHHHHGHHGGGEGFHGHHHFHHHHGFHGHHHHHHHHHHCHHHGGGGGGHHHHHHHGHHHHHHHHGDGGGHHHGHHHHHHHHHHHHHGGGGGGHHHHHHHHHGGGHFHHHHHHHGHHHHHHHHHFGCFEHHHHHHHGGGGGGGGGFG-EGGGGGFGGGGGGFFFFFBFFFFFFFFFFFFFFFFFFFFFFFFFFFFFFFFFFFFFFFEEFFF
@M03558:539:GW210131Amp:1:2105:9077:8834 1:N:0:TCGACGTC+TTGCTTGC
GGAACGCGGACGTGATTTGGAACCATTCTGCTTCCATCTTCAAGCATCGGAAGAAGCATATTTTGAAGCCCAATTTTGGAACCGCTAGAGGTGCTCCAGGATGCGTGAAATCGTTCACATTCAAGCCGGCCAATGTGGCAACCAGATAGGAGCCAAGTTCTGGGAGGTAATACCCGACGAGCACGGAATCGATGCCACCGGGGCGTATTGCGGAGACAGCGATTTGCAGCTGGAGCGGATCAACGTGTAC
+
BABAAAABB@DBGGGGGGFFFGHFHHHHHHHHHGHFHHHHHHHHHHHHGGCFEHHHHHHHHHHHHGGHHHHHGHHHHHGHHHGGGGGGBGEHHHHHHHHEHHHHGFGGGHHH/FGHHHHHHHHHHHGGGGGGHHHHHGHHHHHGHHHHHHHHHGHGHGHHHHHHHGGGHGHHHHHGGGGGGGGGGGAFEGGGGGGGGGGFFFFFFFFFFFFFFFFFFFFFFFFFFFFFFFFFFAFFCF->DFFFDFFFFF
@M03558:539:GW210131Amp:1:2105:24846:8837 1:N:0:TCGACGTC+TTGCTTGC
GGAACGCGGACGTGATTTGGAACCATTCTGCTTCCATCTTCAAGCATCGGAAGAAGCATATTTTGAAGCCCAATTTTGGAACCGCTAGAAGTGCTCCAGGATGCGTGAAATCGTTCACATTCAAGCCGGCCAATGTGGCAACCAGATAGGAGCCAAGTTCTGGGAGGTAATATCCGACGAGCACGGAATCGATGCCACCGGGGCGTATTGCGGAGACAGCGATTTGCAGCTGGAGCGGATCAACGTGTAC
+
CBCCCCCCCCCCFEGGGGGGGGHGHHHHHHHHHHHHHHHHHHHHHHHHGGGGGHHHHHHHHHHHHGHHHHHHHHHHHHGHHHGGGGGGHHHHHHHHHHHHHGHHGFGGGHHHGHHHHHHHHHHHHHGGGGGGHHGHHHHHGGGGHHFHHHHHHGHHHHHHHHHHHGGEFHHHHHHGGGGGGGGGGGAGGGGGGGGGGGGGFFFFFFFFFFFFFFFFFFFFFFFFFFFFFFFFFFFFFFFFFFFFFFFFFF
@M03558:539:GW210131Amp:1:2105:9203:8884 1:N:0:TCGACGTC+TTGCTTGC
GGAACGCGGACGTGATTTGGAACCATTCTGCTTCCATCTTCAAGCATCGGAAGAAGCATATTTTGAAGCCCAATTTTGGAACCGCTAGAAGTGCCCCAGGATGCGTGAAATCGTTCACATTCAGGCCGGCCAATGTGGCAACCAGATAGGAGCCAAGTTCTGGGAGGTAATATCCGACGAGCACGGAATCGATGCCACCGGGGCGTATTGCGGAGACGGCGATTTGCAGCTGGAGCGGATCAACGTGTAC
+
B@BAAAB?ADADEECGGG5GBGHGHHHHHGGFFHHHHGHFHHHHHEFGGGGCE13GGHHHHHHHHFHGHFHFHHHHHGGBGGFGGGEAFEFHHGHHGGGGHHHHGGGGGGHH/FGHHHHHHHHHHHGGGGGGHHHHHHHHHHHGHGHHHHHHHGHHHHHHHHHFHGGGHHHHHHHGGGGGGGGGGGGGFGGGGGGGGGGFBB?BBBBFFFFFBB?BFFFBB=BFFFFFEFFBF99FB@=BBFBFDEFFFF
@M03558:539:GW210131Amp:1:2105:25490:8954 1:N:0:TCGACGTC+TTGCTTGC
GGAACGCGGACGTGATTTGGGACCATTCTGCTTCCATCTTCAAGCATCGGAAGAAGCATATTTTGAAGCCCAATTTTGGAACCGCTAGAAGTGCTCCAGGATGCGTGAAATCGTTCACATTCAAGCCGGCCAATGTGGCAACCAGATAGGAGCCAAGTTCTGGGAGGTAATATCCGACGAGCACGGAATCGATGCCACCGGGGCGTATTGCGGAGACAGCGATTTGCAGCTGGAGCGGATCAACGTGTAC
+
B@A?AB?DDBBBGGGGGGGGGGHGHHHFGHCHHGHGFHHFHFGHHHHHGGGGDCGHHHFHHFHGHEHHHFHHHHHHDGGHGHGEEGCGFHHHFHFHHFHGHGHHGEEGGHHHGGHHHHHHHHHHGGFFGFGGGHHHHHHHC><FHEGGHHDFHGHHHGGHHGHFHGF;CGHHHHFDA@DGGGFGGG-EFFGGGGGFFFGGFFFFF@=DFFBDFFFFFFFEFAFFFFFFFFFFFFFBDFFFFFFFFEEFFF
@M03558:539:GW210131Amp:1:2105:20992:8960 1:N:0:TCGACGTC+TTGCTTGC
GGAACGCGGACGTGATTTGGAACCATTCTGCTTCCATCTTCAAGCATCGGAAGAAGCATATTTTGAAGCCCAATTTTGGAACAGCTAGAGGTGCTCCAGGATGCGTGAAATCGTTCACATTCAAGCCGGCCAATGTGGCAACCAGATAGGAGCCAAGTTCTGGGAGGTAATATCCGACGAGCACGGAATCGATGCCACCGGGGCGTATTGCGGAGACAGCGATTTGCAGCTGGAGCGGATCAACGTGTAC
+
BBBBBBBB@BBBGGGGGGGGGGHGHHHHHHHHHHHHHHHHHFHHHFHHGGGGGHHHHHHHHHHHHGHHHHHHHHHHHHGHHHHHHHHHHHHHHHHHHHHHHHHHGGGGGHHHGHHHHHHHHHHHHHGGGGGGHHHHHGHHHHHGHHHHHHGHHGHHHHHHHHHFCEDCGHHHHHHGGGGGGGG?AB-EGGGGGFGGGGGGGGFFFFFFFFFFFFFFFFFFFFFFFFFFFFFFFFFFFF;AFFFFFFFFFF
@M03558:539:GW210131Amp:1:2105:15194:8974 1:N:0:TCGACGTC+TTGCTTGC
GGAACGCGGACGTGATTTGGAACCATTCTGCTTCCATCTTCAAGCATCGGAAGAAGCATATTTTGAAGCCCAATTTTGGAACCGCTAGAAGTGCTCCAGGATGCGTGAAATCGTTCACATTCAAGCCGGCCAATGTGGCAACCAGATAGGAGCCAAGTTCTGGGAGGTAATATCCGACGAGCACGGAATCGATGCCACCGGGGCGTATTGCGGAGACAGCGATTTGCAGCTGGAGCGGATCAACGTGTAC
+
CCCCCABCCCCBGGGGGGGGGGHGHHHHHHHHHHHHHHHHHHHHHHHHGGGGGGHHHGHHHHHHHGHHHHHHHHHHHHGHHHGGGGGGHHHHHHHHHHHHHHHHGGGGGHHHGHHHHHHHHHHHHHGGGGGGHHGHHGHHHHHGHCHHHHHHHGHHGHHHHHHHCEGGHHHHHHHGGGGGGGGGCGCGGFGGGGGGGGGGFFFFFFFFFFFFFFFFFFFFFFFFFFFFFFFFFFFFFFFFFFFFFFFFFF
@M03558:539:GW210131Amp:1:2105:27715:9032 1:N:0:TCGACGTC+TTGCTTGC
GGAACGCGGACGTGATTTGGAACCATTCTGCTTCCATCTTCAAGCATCGGAAGAAGCATATTTTGAAGCCCAATTTTGGAACCGCTAGAAGTGCTCCAGGATGCGTGAAATCGTTCACATTCAAGCCGGCCAATGTGGCAACCAGATAGGAGCCAAGTTCTGGGAGGTAATATCCGACGAGCACGGAATCGATGCCACCGGGGCGTATTGCGGAGACAGCGATTTGCAGCTGGAGCGGATCAACGTGTAC
+
BABBBBBBBBBBEGGFGGGCGGGGHHHHHHHHHHHHHHHHHHHHGHHHGGGGGHHHHHHHGGHHGGHHHHHHHHHHHHGHHHGGGGGGHHHHHHHHHHHHHHHHGAFGGHHHGHHHHHHHHHHHHHGGGGGGHHHHHHHHHGGGHHFHHHHHHGHHHGHHHHHGGEG<CGHHHHHGGGGGCGGGGGGGGGGGE0AGGGGGFFFFFFFFFFFFFFFFFFFEFFEFEFFFFFFFFFFFFFFFFFFFAAEFFF
@M03558:539:GW210131Amp:1:2105:4471:9050 1:N:0:TCGACGTC+TTGCTTGC
GGAACGCGGACGTGATTTGGAACCATTCTGCTTCCATCTTCAAGCATCGGAAGAAGCATATTTTGAAGCCCAATTTTGGAACCGCTAGAAGTGCTCCAGGATGCGTGAAATCGTTCACATTCAAGCCGGCCAATGTGGCAACCAGATAGGAGCCAAGTTCTGGGAGGTAATATCCGACGAGCACGGAGTCGATGCCACCGGGGCGTATTGCGGAGACAGCGATTTGCAGCTGGAGCGGATCAACGTGTAC
+
>3AABABBBBDDGGGGGGGGGFHGHHHHHHHHHHHHHHHHHHHHGHHHGGGGGHHGHHHGGHHHGGHHGHHHEFHHHFCFFGGGGGGGHGDEGHHHHHGFGHHHGGGGGHHHGHHGGHHHHHHGFHGGCCGGHGFGEGHHFGHGH01>F<FGHFHFGGGHHHFFFGGGHHHHHHHGGGDGFGGGG?GGGFCEGGGGGGGF;AFFFFF?FFFFA;@DFFFEF;?EFFFFEFFFF.FFABD;D.FFD9AFFF
@M03558:539:GW210131Amp:1:2105:10415:9083 1:N:0:TCGACGTC+TTGCTTGC
GGAACGCGGACGTGATTTGGAACCATTCTGCTTCCATCTTCAAGCATCGGAAGAAGCATATTTTGAAGCCCAATTTTGGAACCGCTAGAAGTGCTCCAGGATGCGTGAAATCGTTCACATTCAAGCCGGCCAATGTGGCAACCAGATAGGAGCCAAGTTCTGGGAGGTAATATCCGACGAGCACGGAATCGATGCCACCGGGGCGTATTGCGGAGACAGCGATTTGCAGCTGGAGCGGATCAACGTGTAC
+
BCCCCCCC@BBCGGGGGGGGGGHGHHHHHHHHHHHHHHHHHHHHHHHHGGGGGGHHHHHHHHHHHGHGHHHGHHHHHHGHHHGGGGGGHHHHGHHHGHHHHHHHGFFGGHHH/FGHHHHHHHHHHHGGGGGGHHHHHGHHGGGGHHHHHGHHHGHHHHHHHHHHHGGGHHHHHHHGGGGGGGGGGGGGGGGGGGGGGGGGFFFFFCFFFFFFFFFFFFFFFFFFFFFFFFFFFFFFFFFFFFFFFFFFFF
@M03558:539:GW210131Amp:1:2105:21482:9086 1:N:0:TCGACGTC+TTGCTTGC
GGAACGCGGACGTGATTTGGAACCATTCTGCTTCCATCTTCAAGCATCGGAAGAAGCATATTTTGAAGCCCAATTTTGGAACCGCTAGAAGTGCTCCAGGATGCGTGAAATCGCTCACATTCAAGCCGGCCAATGTGGCAACCGGATAGGAGCCAAGTTCTGGGAGGTAATATCCGACGAGCACGGAATCGATGCCACCGGGGCGTATTGCGGAGACAGCGATTTGCAGCTGGAGCGGATCAACGTGTAC
+
CCCCCABCCBCCGGGGGGGGGGHGHHHHHHHHHHHHHHHHHHHHHHHHGGGGGHHHHHHHHHHHHGHHHHHHHHHHHHGHHHGGGGGGHHHHHHHHHHHHHHHHGGGGGHHHGGGHGHHHHHGHGHGGGGGGHHHHHHHHFGGGGDGGHHHHHGHHHHHHHHH/CCEEHHHHHHHGGGGGGGGGGF?EGGGGGFFFFFFFFFFFFFFFFFFFFFFFFFFFFFFFFFFFFFFFFFFFFFFFFFFFFFFFFF
@M03558:539:GW210131Amp:1:2105:19693:9094 1:N:0:TCGACGTC+TTGCTTGC
GGAACGCGGACGTGATTTGGAACCATTCTGCTTCCATCTTCAAGCATCGGAAGAAGCATATTTTGAAGCCCAATTTTGGAACCGCTAGAAGTGCTCCAGGATGCGTGAAATCGTTCACATTCAAGCCGGCCAATGTGGCAACCAGATAGGAGCCAAGTTCTGGGAGGTAATATCCGACGAGCACGGAATCGATGCCACCGGGGCGTATTGCGGAGACAGCGATTTGCAGCTGGAGCGGATCAACGTGTAC
+
CCBCCBCCCCBBGGGGGGGGGGHGHHHHHHHHHHHHHHHHHHHHHHHHGGGGGHHHHHHHHHHHHGHHHHHHHHHHHHGHHHGGGGGGHHHHHHHHHHHHHHHHGGGGGHHHGHHHHHHHHHHHHHGGGGGGHHHHHHHHHHHGGHHHHHHHHGGHHHHHHHHEHGGGHHHHHHHGGGGGGGGGGBAGEGGGGGGGFGGBFFFFFFFFFFFFFDFFFFFFFFFFFFFFFFFFFFFFFA-;CFFFFFFFFF
@M03558:539:GW210131Amp:1:2105:25965:9174 1:N:0:TCGACGTC+TTGCTTGC
GGAACGCGGACGTGATTTGGAACCGTTCTGCTTCCATCTTCAAGCATCGGAAGAAGCATATTTTGAAGCCCAATTTTGGAACCGCTAGAAGTGCTCCAGGATGCGTGAAATCGTTCACATTCAAGCCGGCCAATGTGGCAACCAGATAGGAGCCAAGTTCTGGGAGGTAATATCCGACGAGCACGGAATCGATGCCACCGGGGCGTATTGCGGAGACAGCGATTTGCAGCTGGAGCGGATCAACGTGTAC
+
CCBCBCCCCCCCGGGGGGGGFGHGGGGHGHHHHHHHHHHHHHHHHHHHGGGGGHHHHHHHHHHHHGHHHHHHHHHHHHGGHHGGGGGGHHHHHHHHHHHHHHGHGGGGGHHHGHHHHHFHHHHHHHGGCGGGHHGHHGHHHHHGGHHHHHHHHGHHHHHHHHHHGGGGHHHHHHHFGGGGGGCGGGAEGGGGGGFGGGFFFFFFFDFFFFFFFFFFFFFFFAFFFFFFFFFFFFFFFFFFFFFF;AEFFF
@M03558:539:GW210131Amp:1:2105:11229:9235 1:N:0:TCGACGTC+TTGCTTGC
GGAACGCGGACGTGATTTGGAACCATTCTGCTTCCATCTTCAAGCATCGGAAGAAGCATATTTTGAAGCCCAATTTTGGAACCGCTAGAAGTGCTCCAGGATGCGTGAAATCGTTCACATTCAAGCCGGCCAATGTGGCAACCAGATAGGAGCCAAGTTCTGGGAGGTAATATCCGACGAGCACGGAATCGATGCCACCGGGGCGTATTGCGGAGACAGCGATTTGCAGCTGGAGCGGATCAACGTGTAC
+
BBBBB@ABDDDBGEGGGGGGGGHGGHHHHHHHHHHHHHHHHHHHHHHHGGGGGHHHHHHGHHHHHGHHHHHHHHHHHHGHHHGGGGGGHHGHHHHHHHGHHHHHGFGGGHHG/GHHHHHHHHHHHHGGGGGGHHHHHHHHGHHGHHHHHHHHHGHHHHHHHHHHHGGEHHGHHHHGGGGGAFGGFFGGGGGGGGGGGGGGFFFFFFFFFFFFFFFFFFFFFFEFFFFFFFFFFFFFFF;FFFFFFFFFFF
@M03558:539:GW210131Amp:1:2105:7336:9268 1:N:0:TCGACGTC+TTGCTTGC
GGAACGCGGACGTGATTTGGAACCATTCTGCTTCCATCTTCAAGCATCGGAAGAAGCATATTTTGAAGCCCAATTTTGGAACCGCTAGAAGTGCTCCAGGATGCGTGAAATCGTTCACATTCAAGCCGGCCAATGTGGCAACCAGATAGGAGCCAAGTTCTGGGAGGTAATATCCGACGAGCACGGAATCGATGCCACCGGGGCGTATTGCGGAGACAGCGATTTGCAGCTGGAGCGGATCAACGTGTAC
+
CCCCCCCCCBBCGGGGGGGGGGHGHHHHHHHHHHHHHHHHHHHHHHHHGGDFGHHHHGHHHHHHHGHHHHHHHHHHHHGHHHGGGGGGHHHHHHHHHHHHHHHHGFGGGHHHGHHHHHHHHHHHHHGGGGGGHHHHHHHHHHHGHHHHHHGHHGHHHHHHHHHHHGGGHGHGHHHGGGGGGGGGGGAGGGGGGGGGGGGGFFFFFFFFFFFFFAFFFFFFFFFFFFFFFFFFFFFFFFFFFFFFAAEFFF
@M03558:539:GW210131Amp:1:2105:3682:9296 1:N:0:TCGACGTC+TTGCTTGC
GGAACGCGGACGTGATTTGGAACCATTCTGCTTCCATCTTCAGGCATCGGAAGAAGCATATTTTGAAGCCCAATTTTGGAACCGCTAGAAGTGCTCCAGGATGCGTGAAATCGTTCACATTCAAGCCGGCCAATGTGGCAACCAGATAGGAGCCAAGTTCTGGGAGGTAATATCCGACGAGCACGGAATCGATGCCACCGGGGCGTATTGCGGAGACAGCGATTTGCAGCTGGAGCGGATCAACGTGTAC
+
AAAB?3>A@DDBGGEGGGGE3GHGHHHHHHHHHHHHHHHHHHHHFHHHGEGEGEHHGFHGHHGHFGHHHFHH1GHHGHGHHHGGGGGFHHHHHHGGHHHHHFGHEEGGGHFHGHHFHHHHHHHHHHGGCCGGHHFGHHCGGAGFHAGHHHHHHFHFHHHFHHHHHGGGHHHHHHHGDGGGGGGGGGGEGGGGGGBFFGFABB;?BBBFF/FF?B?BFFFEB<AEEB/FFFFFFFFFBBB?BAFFFA99FF
@M03558:539:GW210131Amp:1:2105:16271:9298 1:N:0:TCGACGTC+TTGCTTGC
GGAACGCGGACGTGATTTGGAACCATTCTGCTTCCATCTTCAAGCATCGGAAGAAGCATATTTTGAAGCCCAATTTTGGAACCGCTAGAAGTGCTCCAGGATGCGTGAAATCGTTCACATTCAAGCCGGCCAATGTGGCAACCAGATAGGAGCCAAGTTCTGGGAGGTAATATCCGACGAGCACGGAATCGATGCCACCGGGGCGTATTGCGGAGACAGCGATTTGCAGCTGGAGCGGATCAACGTGTAC
+
DDDDDCCCCBBCGGGGGGGGGGHGHHHHHHHHHHHHHHHHHHHHHHHHGGGGGHHHHGHHHHHHHGHHHHHHHHHHHHGHHHGGGGGGHHHHHHHHHHHHHHHHGGGGGHHHGHHHHHHHHHHGHHGGGGGGHHHHHHHHHHHGHHHGHHHHHGHHHHHHHHHGHGGEHHHHHHHGGGGGGGGGGGGGGGGGGGGGGGGGFFFFFFFFFFFFFFFFFFFFFFFFFFFFFFFFFFFFFFFFFFFFFFFFFF
@M03558:539:GW210131Amp:1:2105:6679:9302 1:N:0:TCGACGTC+TTGCTTGC
GGAACGCGGACGTGATTTGGAACCATTCTGCTTCCATCTTCAAGCATCGGAAGAAGCATATCTTGAAGCCCAATTTTGGAACCGCTAGAAGTGCTCCAGGATGCGTGAAATCGTTCACATTCAAGCCGGCCAATGTGGCAACCAGATAGGAGCCAAGTTCTGGGAGGTAATATCCGACGAGCACGGAATCGATGCCACCGGGGCGTATTGCGGAGACAGCGATTCGCAGCTGGAGCGGATCAACGTGTAC
+
BCCCCCCCCCCCGGGGGGFGGGHGHHHHHHHHHHHHHHHHHHHHHHHHGGGGGHHHHHHHHHHHHHHHHHHHHHHHHHGHHHGGGGGGHHHHHHHHHHHHHHHHGFGGGHHHGHHHHHHHHHHHHHGGGGGGHHHHHHHHGHHGHHHHHHHHHGHHHHHHHHHHHGGGHHHHHHHGGGGGGGGGGGGGGGGGGGGGGGGGFFFFFFFFFFFFFFFFFFFFFFFFFFFFFFFFFFFFFFFFFFFFDEFFFF
@M03558:539:GW210131Amp:1:2105:9664:9336 1:N:0:TCGACGTC+TTGCTTGC
GGAACGCGGACGTGATTTGGAACCATTCTGCTTCCATCTTCAAGCATCGGAAGAAGCATATTTTGAAGCCCAATTTTGGAACCGCTAGAAGTGCTCCAGGATGGGTGAAATCGTTCACATTCAAGCCGGCCAATGTGGCAACCAGATAGGAGTCAAGTTCTGGGAGGTAATATCCGACGAGCACGGAATCGATGCCACCGGGGCGTATTGCGGAGACAGCGATTTGCAGCTGGAGCGGATCAACGTGTAC
+
BBBBBBBBBBBBGGGGGGGGGGHGHHHHHHHHHHHHHHHHHHHHHGFHGGGGGHHHHHHHHHHHHGHHHFHHHHHHHHGHHHGGGGGGHHGHHHHHHHHHHHHGHHGHHHHH/FGHHHHHHHHHFHGGGGGGHHFHHHHHHHHGH0GHFHFHHHHHGGGHHHHGHGGGHHHHHHHGGGGGGGGGGGGGGGFGGGGGGGGGG>BFFFFFFFFFFCAFFFFFFAFEEFFFFFFFF?FFFFACFEFF?EEFFF
@M03558:539:GW210131Amp:1:2105:14695:9348 1:N:0:TCGACGTC+TTGCTTGC
GGAACGCGGACGTGATTTGGAACCATTCTGCTTCCATCTTCAAGCATCGGAAGAAGCATATTTTGAAGCCCAATTTTGGAACCGCTAGAAGTGCTCCAGGATGCGTGAAATCGTTCACATTCAAGCCGGCCAATGTGGCAACCAGATAGGAGCCAAGTTCTGGGAGGTAATATCCGACGAGCACGGAATCGATGCCACCGGGGCGTATTGCGGAGACAGCGATTTGCAGCTGGAGCGGATCAACGTGCAC
+
BBBBBABBDBBBGGGGGGGGGGHGHHHHHHHHHHHHHHHHHHHHHHHHGGGGGHHHHHHHHHHHHGHHHHHHHHHHHHGHHHGGGGGGHHHHHHHHHHHHHHHHGGGGGHHHGHHHHHHHHHHHGHGGGGGGHHHHHGHHGGHGHFHHHHHHHGHHHHHHHHHF.CGEGHHHHHHGGGGGGGGGGGAGGGFGGGGGGGGGCFFFFFFFFFFFFFFFFFFFFFFFFFFFFFFFFFFFFFFFFFFFFFEFEF
@M03558:539:GW210131Amp:1:2105:10003:9399 1:N:0:TCGACGTC+TTGCTTGC
GGAACGCGGACGTGATTTGGAACCATTCTGCTTCCATCTTCAAGCATCGGAAGAAGCATATTTTGAAGCCCAATTTTGGAACCGCTAGAAGTGCTCCAGGATGCGTGAAATCGTTCACATTCAAGCCGGCCAATGTGGCAACCAGACAGGAGCCAAGTTCTGGGAGGTAATATCCGACGAGTACGGAATCGATGCCACCGGGGCGTATTGCGGAGACAGCGATTTGCAGCTGGAGCGGATCAACGTGTAC
+
CCCCCCCCBBBCGGGGGGGGGGHGGHHHHHGHHHHHHHHHHHHHHHHHGGGGGHGHHHHHHHHHHGHHHHHHHHHHHHGHHHGGGGGGHHHHHHHHHHHHHGHHGGGGGHHH/FHHHHHHHHHHHHGGGGGGHHHHHHHHHHHGHHGHHFHGHGHHHGHHHHHHHGGGHHHHHHHGGGGBGGGGGGGGGGGGGGGGGGGGGFFFFFFFFFFFFFFFFFFFFFFFFFFFFFFFFFFFFAAFFFFFFFFFFF
@M03558:539:GW210131Amp:1:2105:21118:9429 1:N:0:TCGACGTC+TTGCTTGC
GGAACGCGGACGTGATTTGGAACCATTCTGCTTCCATCTTCAAGCATCGGAAGAAGCATATTTTGAAGCCCAATTTTGGAACCGCTAGAGGTGCTCCAGGATGCGTGAAATCGTTCACATTCAAGCCGGCCAATGTGGCAACCAGATAGGAGCCAAGTTCTGGGAGGTAATATCCGACGAGCACGGAATCGATGCCACCGGGGCGTATTGCGGAGACGGCGATTTGCAGCTGGAGCGGATCAACGTGTAC
+
A11AA@ADD0ADGGCGGGDGFGHGHHHHHGHHHHHGHHGGHHHHHHEHFGGGGEHGEHHGHHHHHGHGHHGFHHHHHHGGFHCCECEFHHHGE1GHHHHHHFCFEGGGGFFHGHHHHHHFH1DH2@F?//ACHFFHFFHHGF<CHFHHGHHGHG/CGHHHHGG/.<@:C0GCHFHGGGG?AGGG?A-9.FAFG0EFBFFG@@-=@@@BFFFF@@@-E??>@?@FEBFFBFFFB-F-9@--;-BFBFFFFB
@M03558:539:GW210131Amp:1:2105:21735:9434 1:N:0:TCGACGTC+TTGCTTGC
GGAACGCGGACGTGATTTGGAACCATTCTGCTTCCATCTTCAAGCATCGGAAGAAGCATATTTTGAAGCCCAATTTTGGAACCGCTAGAAGTGCTCCAGGATGCGTGAAATCGTTCACATTCAAGCCGGCCAATGTGGCAACCAGATAGGAGCCAAGTTCTGGGAGGTAATATCCGACGAGCACGGAATCGATGCCACCGGGGCGTATTGCGGAGACAGCGATTTGCAGCTGGAGCGGATCAACGTGTAC
+
CCCCC@ACBDBCGGGGGGGGFGHGHHHHHHHHHHHHHHHHHHHHHHHHGGGGGHHHHHHHHHGHHGHHHHHHHHHHHHGHHHGGGGGGHHHHHHHHHHHHHFHHGGGGGHHHGHHHHHHHHHHHHHGGGGGGHHHHHHGHHHHGHHHHHHHHHGHHHHHHHHHFGCDCGHHHHHHGGGGGGGGGFC-EFGGGGEGGGGGGFFFFFFFFFFFFFFFFFFFFFFFFFFFFFFFFF.FFFFFFFFFFD9ABFF
@M03558:539:GW210131Amp:1:2105:5021:9457 1:N:0:TCGACGTC+TTGCTTGC
GGAACGCGGACGTGATTTGGAACCATTCTGCTTCCATCTTCAAGCATCGGAAGAAGCATATTTTGAAGCCCAATTTTGGAACCGCTAGAAGTGCTCCAGGATGCGTGAAATCGTTCACATTCAAGCCGGCCAATGTGGCAACCAGATAGGAGCCAAGTTCTGGGAGGTAATATCCGACGAGCACGGAATCGATGCCACCGGGGCGTATTGCGGAGACAGCGATTTGCAGCTGGAGCGGATCAACGTGTAC
+
CCCCCCCCCBCCGGGGGGGGGGHGHHHHHHHHHHHHHHHHHHHHHHHHGGGGGHGHHHHHHHHHHGHHHHHHGHGHHHGHHHGGGGGGHHHHHHHHHHHHHHHHGGGGGHHHGHHHHHHHHHHHHHGGGGGGHHHHHHHHHGHGHGHHHHHHHGHHHHHHHHHHHGGEHHHHHHHGGGGGGGGGGGGGGGGGGGGGGGGGFFFFFFFFFFFFFFFFFFFFFFFFFFFFFFFFFFFFFFFFFFFFFFEFFF
@M03558:539:GW210131Amp:1:2105:21622:9485 1:N:0:TCGACGTC+TTGCTTGC
GGAACGCGGACGTGATTTGGAACCATTCTGCTTCCATCTTCAAGCATCGGAAGAAGCATATTTTGAAGCCCAATTTTGGAACCGCTAGAAGTGCTCCAGGATGCGTGAAATCGTTCACATTCAAGCCGGCCAATGTGGCAACCAGATAGGAGCCAAGTTCTGGGAGGTAATATCCGACGAGCACGGAATCGATGCCACCGGGGCGTATTGCGGAGACAGCGATTTGCAGCTGGAGCGGATCAACGTGTAC
+
BBBACABCDBCCGGGGGGGGCGHGHHHHHGHHHHHHHHHHHHHHGGHHGGGGGGHHHHHHHGHHHGHGHHHHHHHHHHGGHHGGGGGGHHHHHHHHHHFHHHHHGGGGGHHHGHHHHHHHHHHHHHGGGGGGHHHHHHGHGGGGHHHHHHHHHGHHHHHHHHHEHEFEHHHHHHHGGGGGGGGGGG?EEGGGGFGGGGGGFFFFFDFFFFFFFFFFFFFFFFFFFFFFFFFFF?FFFFFDFFFFFAAFFF
@M03558:539:GW210131Amp:1:2105:26743:9501 1:N:0:TCGACGTC+TTGCTTGC
GGAACGCGGACGTGATTTGGAACCATTCTGCTTCCATCTTCAAGCATCGGAAGAAGCATATTTTGAAGCCCAATTTTGGAACCGCTAGAAGTGCTCCAGGATGCGTGAAATCGTTCACATTCAAGCCGGCCAATGTGGCAACCAGATAGGAGCCAAGCTCTGGGAGGTAATATCCGACGAGCACGGAATCGATGCCACCGGGGCGTATTGCGGAGACAGCGATTTGCAGCTGGAGCGGATCAACGTGTAC
+
BBCCCCCCCCCCGGGGGGGGGGHGHHHHHHHHHHHHHHHHHHHHHHHHGGGGGHHHHHHHHHHHHGHHHHHHHHHHHHGHGHGGGGGGHHHHHHHHHHHHHHHHGEGGGHHHGHHHHHHHHHHHHHGGGGGGHHHHHGHHHHCGHHFGHHHHHGHHHGHHHHHHHGGAGFHHHHHGFGGF??DGGGGGGGGGGEDFGGGGAFAFFDFFFFFFFFFFFFFFFFFFFFFFFFFFFFFFAFFFFFFF;;EFFF
@M03558:539:GW210131Amp:1:2105:13794:9507 1:N:0:TCGACGTC+TTGCTTGC
GGAACGCGGACGTGATTTGGAACCATTCTGCTTCCATCTTCAAGCATCGGAAGAAGCATATTTTGAAGCCCAATTTTGGAACCGCTAGAAGTGCTCCAGGATGCGTGAAATCGTTCACATTCGAGCCGGCCAATGTGGCAACCAGATAGGAGCCAAGTTCTGGGAGGTAATATCCGACGAGCACGGAATCGATGCCACCGGGGCGTATTGCGGAGACAGCGATTTGCAGCTGGAGCGGATCAACGTGTAC
+
BABBBBBBDBBBGGGGGGGGGGHGHHHHHHHHHHHHHHHHHHHHHHHHGGGGGHHHHHHHHHHHHGHHHHHHHHHHHHGHHHGGGGGGHHGHHHHHHHHHHHHHGGGGGHHHGHHHHHHHHHHHHGGGGGGGHHHHHGHHGGGGHHHHHHHHHGHHHHHHHHHGGGGDHHHHHHHGGGGGGGGGGGAGGGGGGFAFGGGFFFFFFFFFFFFFFFFFFFFFFFFFFFFFFFFFFFFFFFCFFFFFFFFFFF
@M03558:539:GW210131Amp:1:2105:13002:9559 1:N:0:TCGACGTC+TTGCTTGC
GGAACGCGGACGTGATTTGGAACCATTCTGCTTCCATCTTCAAGCATCGGAAGAAGCATATTTTGAAGCCCAATTTTGGAACCGCTAGAAGTGCTCCAGGATGCGTGAAATCGTTCACATTCAAGCCGGCCAATGTGGCAACCAGATAGGAGCCAAGTTCTGGGAGGTAATATCCGACGAGCACGGAATCGATGCCACCGGGGCGTATTGCGGAGACAGCGATTTGCAGCTGGAGCGGACCAACGTGTAC
+
>AAAAAA@ADDDEECCGGGGFGGGHHHGFHHHHHHHHHHHHGFFHBHHDF?AEGFHHFH5FGGHHGHFHHHHHHHHHHGHBHGGGG?EHGHHHGHGHHHHHHHHGGGGGHHH/FGHHHHHHHHHHHGGGGGGGHHHHHHGGHHGHHHHHHHHHGHHHHHHHHHHHGDCGFHHHHHGGGGGFGGGFGAGGGFFGGGGGGGGFFFFFFFFFFFFAFAFFEFFFFEFFFFFFFFFBAFFFF-@DEEFFFFFFF
@M03558:539:GW210131Amp:1:2105:10656:9584 1:N:0:TCGACGTC+TTGCTTGC
GGAACGCGGACGTGATTTGGAACCATTCTGCTTCCATCTTCAAGCATCGGAAGAAGCATATTTTGAAGCCCAATTTTGGAACCGCTAGAAGTGCTCCAGGATGCGTGAAATCGTTCACATTCAAGCCGGCCAATGTGGCAACCAGATAGGAGCCAAGTTCTGGGAGGTAATATCCGACGAGCACGGAATCGATGCCACCGGGGCGTATTGCGGAGACAGTGATTTGCAGCTGGAGCGGATCAACGTGTAC
+
CCDDCCDCDDCDGGGGGGGGGGHGHHHHHHHHHHHHHHHHHHHHHHHHGGGGGHHHHHHHHHHHHGHHHHHHHHHHHHGHHHGGGGGGHHHHHHHHHHHHHHHHGEGGGHHH/FGHHHHHHHHHHHGGGGGGHHHHHHHHHHHGHHHHHHHHHGHHHHHHHHHHHGGEHHGHHHHGGGGGGGGGGGGGGGGGGGGGGGGGFFFFFFFFFFFFFAFFFFFBFFFFFFFFFFFFFFFFCF-CFFFFFFFFFF
@M03558:539:GW210131Amp:1:2105:8768:9613 1:N:0:TCGACGTC+TTGCTTGC
GGAACGCGGACGTGATTTGGAACCATTCTGCTTCCATCTTCAAGCATCGGAAGAAGCATATTTTGAAGCCCAATTTTGGAACCGCTAGAAGTGCTCCAGGATGCGTGAAATCGTTCACATTCAAGCCGGCCAATGTGGCAACCAGATAGGAGCCAAGTTCTGGGAGGTAATATCCGACGAGCACGGAATCGATGCCACCGGGGCGTATTGCGGAGACAGCGATTTGCAGCTGGAGCGGATCAACGTGTAC
+
BBBBBBBB@DBBGGGGGGFGGGHGHHGHHGHHHHHHHHHHHHHHHHHHGGGGGGHHHHHFHHHHFGHHHHHHHHHHHHGHHHGGGGGGGFHFGHHHHHHHHHGHGEGFFHHH/FGHHHHHHHHHHHGGGGGGHHHGHHHHGHHGHAGGHHHHHGHHHHHHHHHFAEGGHHHHHHHGGGGAGGGGGFGGGGEGGGGGGGGGFFFFFBFFFFFFFFACEFFFFFFFFFFFFFFFFFFFFFAFFFFFFFEFFF
@M03558:539:GW210131Amp:1:2105:11377:9617 1:N:0:TCGACGTC+TTGCTTGC
GGAACGCGGACGTGATTTGGAACCATTCTGCTTCCATCTTCAAGCATCGGAAGAAGCATATTTTGAAGCCCAATTTTGGAACCGCTAGAAGTGCTCCAGGATGCGTGAAATCGTTCACATTCAAGCCGGCCAATGTGGCAACCAGATAGGAGCCAAGTTCTGGGAGGTAATATCCGACGAGCACGGAATCGATGCCACCGGGGCGTATTGCGGAGACAGCGATTTGCAGCTGGAGCGGATCAACGTGTAC
+
BBBBBABBBBBBGGGGGGGFGGHGHHHHHGHHHHHHHHHHHHHHHHHHGGGGGHGHHHHHHHHHHGHHHHHHGHHHHHGHHHGGGGGGHHHHHHHHHHHHHHHHGGGGGHHH/FHHHHHHHHHHHHGGGGGGHHHHHHHHHHHGHHHHHGHHHGHHHHHHHHHHHGGGHGFHHHHGGGGGGGGGCGGGGGGGGGGGGGGGFFFFFFFFFFFFFFFFFFFFFFFFFFFFFFFFFFFFFF;DFFFFFFFFFF
@M03558:539:GW210131Amp:1:2105:24021:9633 1:N:0:TCGACGTC+TTGCTTGC
GGAACGCGGACGTGATTTGGAACCATTCTGCTTCCATCTTCAAGCATCGGAAGAAGCATATTTTGAAGCCCAATTTTGGAACCGCTAGAAGTGCTCCAGGATGCGTGAAATCGTTCACATTCAAGCCGGCCAATGTGGCAACCAGATAGGAGCCAAGTTCTGGGAGGTAATATCCGACGAGCACGGAATCGATGCCACCGGGGCGTATTGCGGAGACAGCGATTTGCAGCTGGAGCGGATCAACGTGTAC
+
CCDCDBCCDCCCGGGGGGGGGGHGHHHHHHHHHHHHHHHHHHHHHHHGGGGGGHHHHHHHHHHHHGHHHHHHHHGHHHGHHHGGGGGGHHHHHHHGHHHHHHGHGGFGGHHHGHHHHHHHHHHGHHGGGGGGHHHHHHHHHGHGHGGHHHHHHGHHHHHHHHHHFGGEHHHHHHHGGGGGGGGGGGAGGGGGGGFGGGGGFFFFFFFFFFFFFFFFFFFFFFFFFFFFFFFFFFFFFFFFFFFFFFFFFF
@M03558:539:GW210131Amp:1:2105:16851:9654 1:N:0:TCGACGTC+TTGCTTGC
GGAACGCGGACGTGATTTGGGAAAGAGCAAGGGACATTATACCGAAGGG
+
B@A?A?ABBBDDGGFGGGFGGEHHFHFGGCGGEHGDGHHHHHGG10AFE
@M03558:539:GW210131Amp:1:2105:8431:9664 1:N:0:TCGACGTC+TTGCTTGC
GGAACGCGGACGTGATTTGGAACCATTCTGCTTCCATCTTCAAGCATCGGAAGAAGCATATTTTGAAGCCCAATTTTGGAACCGCTAGAAGTGCTCCAGGATGCGTGAAATCGTTCACATTCAAGCCGGCCAATGTGGCAACCAGATAGGAGCCAAGTTCTGGGAGGTAATATCCGACGAGCACGGAATCGATGCCACCGGGGCGTATTGCGGAGACAGCGATTTGCAGCTGGAGCGGATCAACGTGTAC
+
DCDDDCCCCCBCGGGGGGGGGGHGHHHHHGHHHHHHHHHHHHHHHHHHGGGGGHHHHHHHHHHHHGHHHHHHHHHHHHGHHHGGGGGGHHGHHHHHHHHHHHHHGGGGGHHH/FHHHHHHHHHHHHGGGGGGHHHHHHHHHHHGHHHHHHHHHGHHHHHHHHHGHGGGHGHHHHHGGGGGGGGGGGGGGGGGGHGGGGGGFCFFFFFFFFFFFFFFFFFFFFFFFFFFFFFFFFFFFFFFFFFFBFFFFF
@M03558:539:GW210131Amp:1:2105:16488:9694 1:N:0:TCGACGTC+TTGCTTGC
GGAACGCGGACGTGATTTGGAACCATTCTGCTTCCATCTTCAAGCATCGGAAGAAGCATATTTTGAAGCCCAATTTTGGAACCGCTAGAAGTGCTCCAGGATGCGTGAAATCGTTCACATTCAAGCCGGCCAATGTGGCAACCAGATAGGAGCCAAGTTCTGGGAGGTAATATCCGACGAGCACGGAATCGATGCCACCGGGGCGTATTGCGGAGACAGCGATTTGCAGCTGGAGCGGATCAACGTGTAC
+
CCCCCBBC@BCCGGGGGGGGGGHGHHHHGHHHHHHHHHHHHHHHHHHHGGFGGHHHGFHHHHHHHGHGHHHHHHHHHHGHHHGGGGGGGHHHHHHHHHHHHHHHGGGGGHHHGHHHHHHHHHEHHHGGGGGGHHHHHHHHHHHGGHHHHHHHHGHHHHHHHHHFHGGGHHHHHHHGGGGGAFGGGGGGGGGFGGGGGGGGFFFFFFFFFFFFFFBCFFFFFFFFFFFFFFFFFFFFFFFFFFFFFFFFFF
@M03558:539:GW210131Amp:1:2105:23076:9698 1:N:0:TCGACGTC+TTGCTTGC
GGAACGCGGACGTGATTTGGAACCATTCTGCTTCCATCTTCAAGCATCGGAAGAAGCATATTTTGAAGCCCAATTTTGGAACCGCTAGAAGTGCTCCAGGATGCGTGAAATCGTTCACATTCAAGCCGGCCAATGTGGCAACCAGATAGGAGCCAAGTTCTGGGAGGTAATATCCGACGAGCACGGAATCGATGCCACCGGGGCGTATTGCGGAGACAGCGATTTGCAGCTGGAGCGGATCAACGTGTAC
+
C@CCCACCBBBBGGGGGGGGFGHGHHHHHHHHHHHHHHHHHHHHHGHHGGGGGFHHHHHHHHHHHGHGHHHHGHHHHHGHHHGGGGGGHHHHHHHHHHHHHHHHGGGGGHHHGHHHHHHHHHHHHHGGGGGGHHHHHHHHGHHGHHHHHHHHHGHGHHHHHHGE.CCCHHHHHHHGGGGGGGGGGB-EGGGGGFGGGGGGFFFFFFFFFFFFFFFFFFFFFFFFFFFFFFFFFFFFFFFFFFFFFEEFFF
@M03558:539:GW210131Amp:1:2105:12333:9717 1:N:0:TCGACGTC+TTGCTTGC
GGAACGCGGACGTGATTTGGAACCATTCTGCTTCCATCTTCAAGCATCGGAAGAAGCATATTTTGAAGCCCAATTTTGGAACCGCTAGAAGTGCTCCAGGATGCGTGAAATCGTTCACATTCAAGCCGGCCAATGTGGCAACCAGATAGGAGCCAAGTTCTGGGAGGTAATATCCGACGAGCACGGAATCGATGCCACCGGGGCGTATTGCGGAGACAGCGATTTGCAGCTGGAGCGGATCAACGTGTAC
+
BBBBBBBBBBDBGGGGGGGGGGHGHHHHHGHGHHHHHHHHHHHHHHHHGGGGGHHHHHHHHHHHFGGFHHHHHHHHHHGHGHGGGGFEHF3FGHGHHHHGFHHHGEGGGHHF/FGHHHGHHHHHFGGGFGGGHHHFGHHHHHHEHHHHHFGFGFGHHHHHHHHHHGGCGHFHHHHFDGGGCFCFFGGGGGGGFGGGGGGGFFFCFFFFFFFFFAFAFEFFFFFEFBFFFFFFF.:.;=>BFFFFDFFFFF
@M03558:539:GW210131Amp:1:2105:4065:9720 1:N:0:TCGACGTC+TTGCTTGC
GGAACGCGGACGTGATTTGGAACCATTCTGCTTCCATCTTCAAGCATCGGAAGAAGCATATTTTGAAGCCCAATTTTGGAACCGCTAGAAGTGCTCCAGGATGCGTGAGATCGTTCACATTCAAGCCGGCCAATGTGGCAACCAGATAGGAGCCAAGTTCTGGGAGGTAATATCCGGCGAGCACGGAATCGATGCCACCGGGGCGTATTGCGGAGACAGCGATTTGCAGCTGGAGCGGATCAACGTGTAC
+
A3>AA?ADB2ADGECGGFGGGGHDFHGDGHGFHHHHHBGGFHHHHHGHGGGCDHFEHHHFHFFFFAFDHFGGHHHHFH?HFFGGGG?EBGBGFHHHHFHFHHHHGGGGGHHHGHHHHHHHHHHHHHGGGGGGHHHHHHHHHHHGHAHHHHHHHGHHHHHHHHHHHGGDHHGHHHHGGGGGGGGGGGGGGGGGGGGGFFFF??BBBBBFFFFFBBBBFFFFBBFFFFFFFFFFFFFFBBBBBFFFFFFFFF
@M03558:539:GW210131Amp:1:2105:19107:9733 1:N:0:TCGACGTC+TTGCTTGC
GGAACGCGGACGTGATTTGGAACCATTCTGCTTCCATCTTCAAGCATCGGAAGAAGCATATTTTGAAGCCCAATTTTGGAACCGCTAGAAGTGCTCCAGGATGCGTGAAATCGTTCACATTCAAGCCGGCCAATGTGGCAACCAGATAGGAGCCAAGTTCTGGGAGGTAATATCCGACGAGCACGGAATCGGTGCTACCGGGGCGTATTGCGGAGACAGCGATTTGCAGCTGGAGCGGACCAACGTGTAC
+
BBBBBBBBBBBDGGGGGGGGGGHGHHHHHHHHHHHHHHHHHHHHHHHHGGGFGHHHHHHHHHHHHGHHHHHHHHHHHHGHHHGGGGGGGHHHHHHHHHHHHHHHGFGGGHHHGHHHHHHHHHHHHHGGGGGGHHHHHHHHHHHGHGHEGHHHHGHHHHHHHHHFGGGCHHHHHHHGGGGGGGGGGBCEGGGGAEGGGGGFFFFFFFFFFFFDFFFFFFFFFFFFFFFFFFFFFEFFFFF;FFFFFFFFFF
@M03558:539:GW210131Amp:1:2105:28184:9743 1:N:0:TCGACGTC+TTGCTTGC
GGAACGCGGACGTGATTTGGAACCATTCTGCTTCCATCTTCAAGCATCGGAAGAAGCATATTTTGAAGCCCAATTTTGGAACCGCTAGAAGTGCTCCAGGATGCGTGAAATCGTTCACATTCAAGCCGGCCAATGTGGCAACCAGATAGGAGCCAAGTTCTGGGAGGTAATATCCGACGAGCACGGAATCGATGCCACCGGGGCGTATTGCGGAGACAGCGATTTGCAGCTGGAGCGGATCAACGTGTAC
+
CCCCCCCCCCCCGGGGGGGGGGHGHHHHHHHHHHHHHHHHHHHHHHHHGGGGGHGHHHHGHHHHHGHHHHHHHHHHHHGHHHGGGGGGHHHHHHHHHHHHHHGHGGGGGHHHGHHHHHHHHHHHHHGGGGGGHHHHHHHHHHGGGGGHHHGHHGHHHHHHHHHHHGGFHHHHHHHGGGGGGGGGGGGGGGGGGGGGGGGGFFFFFFFFFFFFF@DFFFFFFFFFFFFFFFFFFFFFFFFFFFFFAAFFFF
@M03558:539:GW210131Amp:1:2105:14709:9756 1:N:0:TCGACGTC+TTGCTTGC
GGAACGCGGACGTGATTTGGAACCATTCTGCTTCCATCTTCAAGCATCGGAAGAAGCATATTTTGAAGCCCAATTTTGGAACCGCTAGAAGTGCTCCAGGATGCGTGAAATCGCTCACATTCAAGCCGGCCAATGTGGCAACCAGATAGGAGCCAAGTTCTGGGAGGTAATATCCGACGAGCACGGAATCGATGCCACCGGGGCGTATTGCGGAGACAGCGATTTGCAGCTGGAGCGGATCAACGTGTAC
+
BBBBBABBBBBBGGFGGGGGGGHGHHHHHHHHHHHGHHHHHHHHHHHHGGGGGHHHHHHHHHHHHGHHHHHHHHHHHHGHHHGGGGGGHHHHHHHHHHHHHHHHGGGGGHHHGGHHGHHHHHHHHHGGCGGGHHHHHHHGGHHGHGHHHHGHHGFGHHHHHHHGFEGFHHHHHHHGGGGGGGGGGG?EEFGGGGGGGGGGAFFFFAFFFFFFFFFFFFFFFFFFFFFFFFFFFFFFFFFBFFFFFFEFFF
@M03558:539:GW210131Amp:1:2105:24329:9785 1:N:0:TCGACGTC+TTGCTTGC
GGAACGCGGACGTGATTTGGAACCATTCTGCTTCCATCTTCAAGCATCGGAAGAAGCATATTTTGAAGCCCAATTTTGGAACCGCTAGAAGTGCTCCAGGATGCGTGAAATCGTTCACATTCAAGCCGGCCAATGTGGCAACCAGATAGGAGCCAAGTCCTGGGAGGTAATATCCGACGAGCACGGAATCGATGCCACCGGGGCGTATTGCGGAGACAGCGATTTGCAGCTGGAGCGGATCAACGTGTAC
+
CCCCCCCCCCCCGGGGGGGGGGHGHHHHHHHHHHHGHHHHHHHHHHHHGGGGGHHHHHHHHHHHHGHHHHHHGHHHHHGHHHGGGGGGFHHHHHHHHHHHHHHHGGGGGHHHGHHHHHHHHHHHHHGGGGGGHHHHHHHHHHHGGHHHHGHHHGHHHHGHHHHGHGGGHHHHHHHGGGGGGGGGGGAGFGGGGGGGGGGGFFFFFFFFFFFFFFFFFFFFFFFFFFFFFFFFFFFFFFCFFFFFFFFFFF
@M03558:539:GW210131Amp:1:2105:15073:9798 1:N:0:TCGACGTC+TTGCTTGC
GGAACGCGGACGTGATTTGGAACCATTCTGCTTCCATCTTCAAGCATCGGAAGAAGCATATTTTGAAGCCCAATTTTGGAACCGCTAGAAGTGCTCCAGGATGCGTGAAATCGTTCACATTCAAGCCGGCCAATGTGGCAACCAGATAGGAGCCAAGTTCTGGGAGGTAATATCCGACGAGCACGGAATCGATGCCACCGGGGCGTATTGCGGAGACAGCGATTTGCAGCTGGAGCGGATCAACGTGTAC
+
A?ABAABBBBBBGGGGGGGGGGHGHHHHHHHHHHHHHHHHHHHHHGHHGGGGGHHHHHHHHHHHHGHHHHHHGHHHHHGHHHGGGGGGHHHHHHHHHHHHHHHHGGGGGHHHGHHHHHHHHHHHHHGGGGGGHHHHHGHHHHHGHFHHHHHHHGHHHHHHHHHE<EDGHHHHHHHGGGGGGGGGGGFGEFGGGGGGGGGGBFFFFFFFFFFFFFFFFFFFFFFFFFFFFFFFFFFFFF;BFFFFFFFFFF
@M03558:539:GW210131Amp:1:2105:23470:9836 1:N:0:TCGACGTC+TTGCTTGC
GGAACGCGGACGTGATTTGGAACCATTCTGCTTCCATCTTCAAGCATCGGAAGAAGCATATTTTGAAGCCCAATTTTGGAACCGCTAGAAGTGCTCCAGGATGCGTGAAATCGTTCACATTCAAGCCGGCCAATGTGGCAACCAGATAGGAGCCAAGTTCTGGGAGGTAATATCCGACGAGCGCGGAATCGATGCCACCGGGGCGTATTGCGGAGACAGCGATTTGCAGCTGGAGCGGATCAACGTGTAC
+
BCCCCCCCCBBCGGGGGGGGGGHGGHHHHHHHHHHHHHHHHHHHHHHHGGGGGHHHHHHHHHHHHGHHHHHHGHHHHHGHHHGGGGGGHHHHHHHHHHHGHHHHGGGGGHHHGHHHHHHHHHHHHHGGGGGGHHHHHHHHHHHGHHHHGHHHHGHHHHHHHHHHHGGGHHHHHHHGGGGGGGGGGGGGGFFFFFFFFFFFFFFFFFFFFFFFFFFFFFFFFFFFFFFFFFFFFFFFFFFFFFEFFEFFFF
@M03558:539:GW210131Amp:1:2105:23149:9852 1:N:0:TCGACGTC+TTGCTTGC
GGAACGCGGACGTGATTTGGAACCATTCTGCTTCCATCTTCAAGCATCGGAAGAAGCATATTTTGAAGCCCAATTTTGGAACCGCTAGAAGTGCTCCAGGATGCGTGAAATCGTTCACATTCAAGCCGGCCAATGTGGCAACCAGATAGGAGCCAAGTTCTGGGAGGTAATATCCGACGAGCACGGAATCGATGCCACCGGGGCGTATTGCGGAGACAGCGATTTGCAGCTGGAGCGGATCAACGTGTAC
+
BCCCCCCCCCCCGGGGGGGGGGHGHHHHHHHHHHHHHHHHHHHHHHHHGGGGGHHHHHHHHHHHHGHHHHHHHHHHHHGHHHGGGGGGHHHHHHHHHHHHHHHHGFGGGHHHGHHHHHHHHHHHHHGGGGGGHHHHHHHHHHHGHFHHHHHHHGHHGHHHHHHGCEGGHHHHHHHGFGGGGGGGFBBGGGGGGGGGGGGGFFFFFFFFFFFFFCFFFFFFFFFFFFFFFFFFF?FFFFAFFFFFFEEFFF
@M03558:539:GW210131Amp:1:2105:7198:9897 1:N:0:TCGACGTC+TTGCTTGC
GGAACGCGGACGTGATTTGGAACCATTCTGCTTCATCTTCAAGCATCGGAAGAAGCATATTTTGAAGCCCAATTTTGGAACCGCTAGAAGTGCTCCAGGATGCGTGAAATCGTTCACATTCAAGCCGGCCAATGTGGCAACCAGATAGGAGCCAAGTTCTGGGAGGTAATATCCGACGAGCACGGAATCGATGCCACCGGGGCGTATTGCGGAGACAGCGATTTGCAGCTGGAGCGGATCAACGTGTACT
+
BABCCCBBCCCCGGGGGGGGGGHGHHHHHHHHHHHHHHHFHHGFHHGGGGGGHHHHFHHHHHHBFHFGHHFHHHHHEEHFHGGGGEEFHHH3BGHHFHHHHHHGGGGGHHHGHHHHHFFHF3DGHGGGGGGEFH?DGGGGGF..>1FGHHBGGFFHHHDGGFHGFCEHHHHFCHDEGFGGGGGGG?EEGGGEB?BFGGGF-DAFBFFFFFFFFFFFFFFFAFFFFFFFFFFFFFFFFFFF?FFD:.;BFF
@M03558:539:GW210131Amp:1:2105:15306:9898 1:N:0:TCGACGTC+TTGCTTGC
GGAACGCGGACGTGAATTGGAACCATTCTGCTTCCATCTTCAAGCATCGGAAGAAGCATATTTTGAAGCCCAATTTTGGAACCGCTAGAAGTGCTCCAGGATGCGTGAAATCGTTCACATTCAAGCCGGCCAATGTGGCAACCAGATAGGAGCCAAGTTCTGGGAGGTAATATCCGACGAGCACGGAATCGATGCCACCGGGGCGTATTGCGGAGACAGCGATTTGCAGCTGGAGCGGATCAACGTGTAC
+
BABBB?AB@DBBGGGGGGFCGGHGHHHHHGGFHHHHHHHHHHHHHFHHGGGGGGHHHHHHHHHHHGHHHHHHFHHHHGFHHHGGGGGGHHGHHHHHHGHHHHHHGFGGGHGHGHHHHHHHHHHHHHGGGGGGHHHHHEHHGGGGHCGHFHHHHGHGHHHHHHHH.CGFHHHHHHHGGGGGDCGGFGAFGGGGGGGGGGGGAFAADFFFFFFFFFFFFFFFFFFFFFFFFFFFFFFFFFAFFFFFFFFFFF
@M03558:539:GW210131Amp:1:2105:26104:9947 1:N:0:TCGACGTC+TTGCTTGC
GGAACGCGGACGTGATTTGGAACCATTCTGCTTCCATCTTCAAGCATCGGAAGAAGCATATTTTGAAGCCCAATTTTGGAACCGCTAGAAGTGCTCCAGGATGCGTGAAATCGTTCACATTCAAGCCGGCCAATGTGGCAACCAGATAGGAGCCAAGTTCTGGGAGGTAATATCCGACGAGCACGGAATCGATGCCACCGGGGCGTATTGCGGAGACAGCGATTTGCAGCTGGAGCGGATCAACGTGTAC
+
BBBBBBBBBDDBGGGGGGGGGGHGHHHHHHHHHHHHHHHHHHHHHHHHGGGEGCGHHHHHHHHHHGHHHHHHHHHHHHGHHHGGGGGGHHHHHHHHHHHHHHHHGEGGGHHHGHHHHHHHHHHHHHGGGGGGHHHHHHGGGGGGHHHHGEHHHGHHHHHHHHHBGEGGHHHHHHHGGGGGGAGGGGGGGGGGGFGGGGGGFFFFFFFAFFFFFCFFFFFFFFFFFFFFFFFFFFFFFFFFFFFFAAEFFF
@M03558:539:GW210131Amp:1:2105:17253:9955 1:N:0:TCGACGTC+TTGCTTGC
GGAACGCGGACGTGATTTGGAACCATTCTGCTTCCATCTTCAAGCATCGGAAGAAGCATATTTTGAAGCCCAATTTTGGAACCGCTAGAAGTGCTCCAGGATGCGTGAAATCGTTCACATTCAAGCCGGCCAATGTGGCAACCAGATAGGAGCCAAGTTCTGGGAGGTAATATCCGACGAGCACGGAATCGATGCCACCGGGGCGTATTGCGGAGACAGCGATTTGCAGCTGGAGCGGATCAACGTGTAC
+
BABBBBBB?DDBGGGGGGGGGCHGHHHHHHHHHGHFHHHHHHHHHHHHGGGGGHHGHHHFGHHHGAFFHHHHGHHHHHCHHHGGGGFGGHHGFHHHHHHHGHHGGGGGGHHHGHHHHHHHHHHHHHGGGGG?HHHHHHHGHHHFHGFHFFGHHGHHHHHHHGHEHGCEHHHHHHHFGGGGBFGGGG-EGGG.EFGGGGGDFDFFFFADFEFFA@B@FEFFFFFFFBFFFFFFFFFBFFFFFFFFFFFFFF
@M03558:539:GW210131Amp:1:2105:26292:9956 1:N:0:TCGACGTC+TTGCTTGC
GGAACGCGGAAGTGATTTGGAACCATTCTGCTTCCATCTTCAAGCATCGGAAGAAGCATATTTTGAAGCCCAATTTTGGAACCGCTAGAAGTGCTCCAGGATGCGTGAAATCGTTCACATTCAAGCCGGCCAATGTGGCAACCAGATAGGAGCCAAGTTCTGGGAGGTAATATCCGACGAGCACGGAATCGATGCCACCGGGGCGTATTGCGGAGACAGCGATTTGCATCTGGAGCGGATCAACGTGTAC
+
ABBBAABBBB@BFFGGGGFGGGGGCHHHHHHHHHHHHHHHGHHGHHHHGGGGCHHHHFHFHHHHHEHHHFHHHHHHFHGHFHGGGGFGGHGGGGFHHHGFG?BGFEEGGGFHEHGFHFHHHFGFHFGGGCCGFGHHHEHGHGGGGG1GHFFGHGCHHFGHFHHHHGC<GFHHHGGGGGFCDGGFGGCG.CFGABDFFGFEGFFFFFFFFFFBD>>CFFFEF-..AFFFBFFFFBFFFFFFFEFFAEFFFB
@M03558:539:GW210131Amp:1:2105:15502:9985 1:N:0:TCGACGTC+TTGCTTGC
GGAACGCGGACGTGATTTGGAACCATTCTGCTTCCATCTTCAAGCATCGGAAGAAGCATATTTTGAAGCCCAATTTTGGAACCGCTAGAAGTGCTCCAGGATGCGTGAAATCGTTCACATTCAAGCCGGCCAATGTGGCAACCAGATAGGAGCCAAGTTCTGGGAGGTAATATCCGACGAGCACGGAATCGATGCCACCGGGGCGTATTGCGGAGACAGCGATTTGCAGCTGGAGCGGATCAACGTGTAC
+
BCCCCCCCCCCCGGGGGGGGGGHGHHHHHHHHHHHHHHHHHHHHHHHHGGGGGHGHHHHHHHHHHGHHHHHHHHHHHHGHHHGGGGGGHHHHHHHHHHHHHHGHGGGGGHHHGHHHHHHHHHHHHHGGGGGGHHHHHHHHHHHGHEHHHHHHHGGHHHHHHHGB.CGGHHHHHHHGGGGGGGGGCG-EEFGGGGGGGGGGDFFFFFFFFFFFFFFFFFFFFFFFFFFFFFFFFFFFFFFFFFFFFFFFFF
@M03558:539:GW210131Amp:1:2105:15539:10053 1:N:0:TCGACGTC+TTGCTTGC
GGAACGCGGACGTGATTTGGAACCATTCTGCTTCCATCTTCAAGCATCGGAAGAAGCATATTTTGAAGCCCAATTTTGGAACCGCTAGAAGTGCTCCAGGATGCGTGAAATCGTTCACATTCAAGCCGGCCAATGTGGCAACCAGATAGGAGCCAAGTTCTGGGAGGTAATATCCGACGAGCACGGAATCGATGCCACCGGGGCGTATTGCGGAGACAGCGATTTGCAGCTGGAGCGGATCAACGTGTAC
+
AABBBBBBBBBBGGGGGGGGGGHGHHHHHHHHHHHHHHHHHHHHHHHHGGGGGHHHHHHHHHHHHGHHHHHHHHHHHHGHHHGGGGGGHHHHHHHHHHHHHHHHGGGGGHHHGHHHHHHHHHHHGHGGGGGGHHHHHFHHHHHGHFHHHHHHHGGHHHHHHHHF.EGGHHHHHHHGGGGGGGGGAG?EEFGGGGGGGGGGBFFFFFFFFFFFAAFFFFFFFFFFFFFFFFFFFFFFFFFFFFFFBFFFFF
@M03558:539:GW210131Amp:1:2105:13256:10075 1:N:0:TCGACGTC+TTGCTTGC
GGAACGCGGACGTGATTTGGAACCATTCTGCTTCCATCTTCAAGCATCGGAAGAAGCATATTTTGAAGCCCAATTTTGGAACCGCTAGAAGTGCTCCAGGATGCGTGAAATCGTTCACATTCAAGCCGGCCAATGTGGCAACCAGATAGGAGCCAAGTTCTGGGAGGTAATATCCGACGAGCACGGAATCGATGCCACCGGGGCGTATTGCGGAGACAGCGATTTGCAGCTGGAGCGGATCAACGTGTAC
+
CBCCCCCCCCCCGGGGGGGGGGHGHHHHHHHHHHHHHHHHHHHHHGHHGGGGGHHHHHHHHHHHHGHHHHHHHHHHHHGHHHGGGGGGHHHHHHHHHHHHHHHHGGGGGHHHGHHHHHHHHHHHHHGGGGGGHHHHHGHHGHHGHGHHHHHHHGHHHHHHHHHE.CGGHHHHHHHGGGGGGGGGAGA?EFGGGFGGGGGGCFFFFFFFFFFFFFFFFFFFFFFFFFFFFFFFFFEFFFFFFFFFFFFFFF
@M03558:539:GW210131Amp:1:2105:6284:10079 1:N:0:TCGACGTC+TTGCTTGC
GGAACGCGGACGTGATTTGGAACCATTCTGCCTCCATCTTCAAGCATCGGAAGAAGCATATTTTGAAGCCCAATTTTGGAACCGCTAGAAGTGCTCCAGGATGCGTGAAATCGTTCACATTCAAGCCGGCCAATGTGGCAACCAGATAGGAGCCAAGTTCTGGGAGGTAATATCCGACGAGCACGGAATCGATGCCACCGGGGCGTATTGCGGAGACAGCGATTTGCAGCTGGAGCGGATCAACGTGTAC
+
BAACCCCCCCCCGGGGGGGGGGHGHHHHHHHHHHHHHHHHHHHHHHHHGGGGGHHHHHHHHHHHHGHHHHHHHHHHHHGHHHGGGGGGGHHHHHHHHHHGHHHHGGGGGHHHGHHHHHHHHHHHHHGGGGGGGHHHHHHHGHHGHHHHHHHHHGHHHHHGHHHHHGGGHHHHHHHGGGGGGGGGGGGGGGGGGGGGGGGGFFFFFFFFFFFFFFFFFFFFFFFFFFFFFFFFFFFFFFFFFFFFDEFFFF
@M03558:539:GW210131Amp:1:2105:15248:10136 1:N:0:TCGACGTC+TTGCTTGC
GGAACGCGGACGTGATTTGGAACCATTCTGCTTCCATCTTCAAGCATCGGAAGAAGCATATTTTGAAGCCCAATTTTGGAACCGCTAGAAGTGCTCCAGGATGCGTGAAATCGTTCACATTCAAGCCGGCCAATGTGGCAACCAGATAGGAGCCAAGTTCTGGGAGGTAATATCCGACGAGCACGGAATCGATGCCACCGGGGCGTATTGCGGAGACAGCGATTTGCAGCTGGAGCGGATCAACGTGTAC
+
BABBB@BD@DDBGGGGGGGGFGFGHHHHHGHHHHHHHHHHHFHHHFHHGGGFGFHHHFHHHHHHFCGGHHHHHHHHHHGHFHGGGGGAEHHHHHHHHHHHHHFHGGGGGHHHGHHHHHHHHHHHHHGGGGGGGHGHHHHHGHHGHHHHHHHHHGGFEHHHHHFH<EGEHHHHHHHGGGGGGGGGFG?EEFFGGGFGGGGG@DFFFDFFFFFFFFFFFFFFFFFFFFFFFFFFFFFFFF;DFFFFFFFFFF
@M03558:539:GW210131Amp:1:2105:3490:10152 1:N:0:TCGACGTC+TTGCTTGC
GGAACGCGGACGTGATTTGGAACCATTCTGCTTCCATCTTCAAGCATCGGAAGAAGCATACTTTGAAGCCCAATTTTGGAACCGCTAGAAGTGCTCCAGGATGCGTGAAATCGTTCACATTCAAGCCGGCCAATGTGGCAACCAGATAGGAGCCAAGTTCTGGGAGGTAATATCCGACGAGCACGGAATCGATGCCACCGGGGCGTATTGCGGAGACAGCGATTTGCAGCTGGAGCGGATCAACGTGTAC
+
CCCCCBCDDBBCGGGGGGGGGGHGHHHHHHHGHHHHHGHHHHHHHHHHGGGGFHHHHHHHHHHHHHHHHHHHHHHHHHGHHHGGGGGGFHHHHHHHHHHEHHHHGGGGGHHHGHHHHHHHHHGHHHGGGGGGGHHHHHHHGHHGHCHHGHHHHGHHHHHHHHHHHGGEHHHHHHHGGGGGGGGGGGGFEGGGGGGGGGGGFFFFFFFFFFFFFFFFFFFFFFFFFFFFFFFFFFFFFFFFFFFFFFEFFF
@M03558:539:GW210131Amp:1:2105:22299:10161 1:N:0:TCGACGTC+TTGCTTGC
GGAACGCGGACGTGATTTGGAACCATTCTGCTTCCATCTTCAAGCATCGGAAGAAGCATATTTTGAAGCCCAATTTTGGAACCGCTAGAAGTGCTCCAGGATGCGTGAAATCGTTCACATTCAAGCCGGCCAATGTGGCAACCAGATAGGAGCCAAGTTCTGGGAGGTAATATCCGACGAGCACGGAATCGATGCCACCGGGGCGTATTGCGGAGACAGCGATTTGCAGCTGGAGCGGATCAACGTGTAC
+
CCCCCCBCCDDCGGGGGGGGGGHGHHHHHHHHHGHHHHHHHHGHHHHHGGGGGHHGHHHHHHHHHGHHHHHHHHHHHHGHHHGGGGGGHGHHHGHHHHHHHHHHGGGGGHHHGHHHHHHHHHHHHHGGGGGGHHHHHGHHHHHGHHHHHHHHHGHHHHHHHHHE.CEEHHHHHHHGGGGGGGGGGD?EGGGGGFGGGGGGFFFFFFFFFFFFFFFFFFFFFFFFFFFFFFFFF.AFFFFFFFFFDEFFFF
@M03558:539:GW210131Amp:1:2105:16804:10162 1:N:0:TCGACGTC+TTGCTTGC
GGAACGCGGACGTGATTTGGAACCATTCTGCTTCCATCTTCAAGCATCGGAAGAAGCATATTTTGAAGCCCAATTTTGGAACCGCTAGAAGTGCTCCAGGATGCGTGAAATCGTTCACATTCAAGCCGGCCAATGTGGCAACCAGATAGGAGCCAAGTTCTGGGAGGTAATATCCGACGAGCACGGAATCGATGCCACCGGGGCGTATTGCGGAGACAGCGATTTGCAGCTGGAGCGGATCAACGTGTAC
+
BBBBBBBBBBDBGGGGGGGGFGHGGHHHHHHHHGHHHHHHHHHGHHHHGGGGGFHHHHHHHHHHFFHFHHHHEHHHHHGHHHGGGGGGHHGHHHHHHHHHHHHHGGGGGHHHGHHHHHHHHHHHHHGGGGGGHHHHHHHHGHHGHHHHHHHHHGHHHHHHHHH/GGGGHHHHHHHGGGGGGGGGGGGGEGGGGGGGGGGGFFFFFFFFFFFFFFFFFFFFFFFFFFFFFFFFE?FFFFADFFFFFFFFFF
@M03558:539:GW210131Amp:1:2105:12799:10176 1:N:0:TCGACGTC+TTGCTTGC
GGAACGCGGACGTGATTTGGAACCATTCTGCTTCCATCTTCAAGCATCGGAAGAAGCATATTTTGAAGCCCAATTTTGGAACCGCTAGAAGTGCTCCAGGATGCGTGAAATCGTTCACATTCAAGCCGGCCAATGTGGCAACCAGATAGGAGCCAAGTTCTGGGAGGTAATATCCGACGAGCACGGAATCGATGCCACCGGGGCGTATTGCGGAGACAGCGATTTGCAGCTGGAGCGGATCAACGTGTAC
+
CCCCCBBCCCBCGGGGGGGGGGHGHHHHHHHHHHHHHHHHHHHGHHHHGGGGGHHHHHHFHHHHHGHHHHHHHHHHHHGHHHGGGGGGHHHHHHHHHHHHHHHHGGGGGHHH/GHHHHHHHHHHHHGGGGGGHHHHHHHHGHHGHHHGHHHHHGHHHHHHHHHHHGGFHHHHHHHGGGGGAGGGFGGGGGGGGGGGGGGGFFFFFFFFFFFFFFFFFEFFFFFFFFFFFFFFFFFFFF-CFFFFFFFFFF
@M03558:539:GW210131Amp:1:2105:24104:10205 1:N:0:TCGACGTC+TTGCTTGC
GGAACGCGGACGTGATTTGGAACCATTCTGCTTCCATCTTCAAGCATCGGAAGAAGCATATTTTGAAGCCCAATTTTGGAACCGCTAGAAGTGCTCCAGGATGCGTGAAATCGTTCACATTCAAGCCGGCCAATGTGGCAACCAGATAGGAGCCAAGTTCTGGGAGGTAATATCCGACGAGCACGGAATCGATGCCACCGGGGCGTATTGCGGAGACAGCGATTTGCAGCTGGAGCGGATCAACGTGTAC
+
CCCCCCCCCBBCGGGGGGGGGGHGHHHHHHHHHHHHHHHHHHHHHGHHGGGGGHHGHHHHHHHHGGHHHHHHHHHHHHGHHHGGGGGGHHHHHHHHHHHHHHHHGGGGGHHHGHHHHHHHHHHHHHGGGGGGHHHHHHHHHGGGHHHHHHHHHGHHHHHHHHHHHGGGHHHHHHHGGGGGGGGGGGAGGGGGGGGGGGGGFFFFDFFFFFFFFFAFFFFFFFFFFFFFFFFFFFFFFFFFFFFFFFFFFF
@M03558:539:GW210131Amp:1:2105:16053:10277 1:N:0:TCGACGTC+TTGCTTGC
GGAACGCGGACGTGATTTTGAACCATTCTGCTTCCATCTTCAAGCATCGGAAGAAGCATATTTTGAAGCCCAATTTTGGAACCGCCAGAAGTGCTCCAGGATGCGTGAAATCGTTCACATTCAAGCCGGCCAATGTGGCAACCAGATAGGAGCCAAGTTCTGGGGGGTAATATCCGACGAGCACGGAATCGATGCCACCGGGGCGTATTGCGGAGACAGCGATTTGCAGCTGGAGCGGATCAACGTGTAC
+
AAAAA1A?10ADGGCGGG1B0GCEAGHHHEHHHHHHFHHHHHHFHHHHGFCAEGFFHFHFHFGHHGFHGFECCGFFHHGHBHG/?EGGGHHFGHHEGHHHGHHHGGFGGHHGGHHHHHHGGHHHHHGGGGCGHHHHHHHGHHGGHHGHHGHHHGHHHHHHHHHGGG@@FFFFFFFFF@@@@?@F?@<FFFFFFFFFFFFF@@?@@@@FFEFF@@@@FFFF@@FFFFFFFFFFFFFF@@@@@FFFBAAFFF
@M03558:539:GW210131Amp:1:2105:8649:10289 1:N:0:TCGACGTC+TTGCTTGC
GGAACGCGGACGTGATTTGGAACCATTCTGCTTCCATCTTCAAGCATCGGAAGAAGCATATTTTGAAGCCCAATTTTGGAACCGCTAGAAGTGCTCCAGGATGCGTGAAATCGTTCACATCCAAGCCGGCCAATGTGACAACCAGATAGGAGCCAAGTTCTGGGAGGTAATATCCGACGAGCACGGAATCGATGCCACCGGGGCGTATTGCGGAGACAGCGATTTGCAGCTGGAGCGGATCAACGTGTAC
+
A1A?AAAD?@>A0EFGGGGCBGHFHFHHHHGFFHHHHHHHHHBH10GHCFCGFAHHHHGHHHHHFAHDHFHFAGHGHHEHHHGGG@EGFFHFGHBGHHFFGBFGEEEEGHHH/FGGHFHHHHHBGEEC/C?CAF<F1<<?GCEEC<GHHHHGHGFHGGHHHHHHFCC:GCHHHHGGC?:@A@GG?--EEFFGF0?FFGFC@@@@@;@FFFFF?;?@FFFF@?FFFF/FFFFFF-AF?>;-@FFFBFFFFF
@M03558:539:GW210131Amp:1:2105:6433:10300 1:N:0:TCGACGTC+TTGCTTGC
GGAACGCGGACGTGATTTGGAACCATTCTGCTTCCATCTTCAAGCATCGGAAGAAGCATATTTTGAAGCCCAATTTTGGAACCGCTAGAAGTGCTCCAGGATGCGTGAAATCGTTCACATTCAAGCCGGCCAATGTGGCAACCAGATAGGAGCCAAGTTCTGGGAGGTAATATCCGACGAGCACGGAATCGATGCCACCGGGGCGTATTGCGGAGACAGCGATTTGCAGCTGGAGCGGATCAACGTGTAC
+
CCCCCCCCCCCCGGGGGGGGGGHGHHHHHHHHHHHHHHHHHHHHHHHHGGGGGHHHHHHHHHHHHGHHHHHHHHHHHHGHHHGGGGGGHHHHHHHHHHHHHHHHGGGGGHHHGHHHHHHHHHHHHHGGGGGGHHHHHGHHHHHGHHHHHGHHHGHHHHHHHHHHHGGGHHHHHHHGGGGGGGGGGGGGGGGGGGGGGGGGAFFFFFFFFFFFFFFFFFFFFFFFFFFFFFFFFFFFFFFFFFFFFFFFFF
@M03558:539:GW210131Amp:1:2105:23528:10302 1:N:0:TCGACGTC+TTGCTTGC
GGAACGCGGACGTGATTTGGAACCATTCTGCTTCCATCTTCAAGCATCGGAAGAAGCATATTTTGAAGCCCAATTTTGGAACCGCTAGAAGTGCTCCAGGATGCGTGAAATCGTTCACATTCAAGCCGGCCAATGTGGCAACCAGATAGGAGCCAAGTTCTGGGAGGTAATATCCGACGAGCACGGAGTCGATGCCACCGGGGCGTATTGCGGAGACAGCGATTTGCAGCTGGAGCGGATCAACGTGTAC
+
CCCCCAABCBBCGGGGGGGGGGHGHHHHHHHHHHHHHHHHHHHHHHHHGGGGGGHHHHHHHHHHHGHHHHHGHHHHHHGHHHGGGGGGHHHHHHHHHHHHHHHHGGGGGHHHGHHHHHHHHHHHHHGGGGGGHHHHHHHHHHHGGFGHHHHHHGHHHHHHHHHHHGGEHHHHHHHGGGGGGGGGGGAGGGGGGGGGGGGFFFFFFFFFFFFFFFFFFFFFFFFFFFFFFFFFFFFFFFFFFFFFFFFFFF
@M03558:539:GW210131Amp:1:2105:17421:10303 1:N:0:TCGACGTC+TTGCTTGC
GGAACGCGGACGTGATTTGGAACCATTCTGCTTCCATCTTCAAGCATCGGAAGAAGCATATTTTGAAGCCCAATTTTGGAACCGCTAGAAGTGCTCCAGGACGCGTGAAATCGTTCACATTCAAGCCGGCCAATGTGGCAACCAGATAGGAGCCAAGTTCTGGTAGGTAATATCCGACGAGCACGGAATCGATGCCACCGGGGCGTATTGCGGAGACAGCGATTTGCAGCTGGGGCGGATCAACGTGTAC
+
CCCCCCCCCCCCGGGGGGGGGGHGHHHHHHHHHHHGHHHHHHHHHHHHGGFGGHHHHGHGHHHHHGHHHHHHHHHHHHGHHHGGGGGGHHHHGHHHHHHHHHGGGGGGGHHHGHHHHHHHHHHH2G/C/CCGEGFGHB<FCGF.<.D0D<<<GEHB.DGDCHH00C.0;00;;G;.:--9-:-9;9-..09AABF00;AFAC---:@D0:0A---9:9/.;-AAA0::;0/B/.9.;-;>=F0/;99;B9
@M03558:539:GW210131Amp:1:2105:22864:10309 1:N:0:TCGACGTC+TTGCTTGC
GGAACGCGGACGTGATTTGGAACCATTCTGCTTCCATCTTCAAGCATCGGAAGAAGCATATTTTGAAGCCCAATTTTGGAACCGCTAGAAGTGCTCCAGGATGCGTGAAATCGTTCACATTCAAGCCGGCCAATGTGGCAACCAGATAGGAGCCAAGTTCTGGGAGGTAATATCCGACGAGCACGGAATCGATGCCACCGGGGCGTATTGCGGAGACAGCGATTTGCAGCTGGAGCGGATCAACGTGTAC
+
CCCCCBBCCBBCGGGGGGGGGGHGHHHHHHHHHHHHHHHHHHHHHHHHGGGGGHHHHHHHHHHHHGHHHHHHHHHHHHGHHHGGGGGGHHHHHHHHHHHHHHHHGGGGGHHHGHHHHHHHHHHHHHGGGGGGHHHHHGHHGHHGHHHHHHHHHGHHGHHHHHHBCCEEHHHHHHHGGGGGGGGGGC?FGGGGGBEGGGGGFFFFFFFFFFFFFFFFFFFFFFFFFFFFFFFFFFFFFFFFFFFFFFFFFF
@M03558:539:GW210131Amp:1:2105:21056:10318 1:N:0:TCGACGTC+TTGCTTGC
GGAACGCGGACGTGATTTGGAACCATTCTGCTTCCATCTTCAAGCATCGGAAGAAGCATATTTTGAAGCCCAATTTTGGAACCGCTAGAAGTGCTCCAGGATGCGTGAAATCGTTCACATTCAAGCCGGCCAATGTGGCAACCAGATAGGAGCCAAGTTCTGGGAGGTAATATCCGACGAGCACGGAATCGATGCCACCGGGGCGTATTGCGGAGACAGCGATTTGCAGCTGGAGCGGATCAACGTGTAC
+
BBBBBABB?DDBGGGGGGGGGGHGHHHHHHHHHHHHHHHHHHHHHHHHGGGGGHGHHHHHHHHHHGHHHHHHHHHHHHGHHHGGGGGGHHHHHHHHHHHHHHGHGGGGGHHHGHHHHHHHHHHHHHGGFGGGHHHHHHHHHHHGHHHHHHHHHGHHHHHHHHH/<CFFHGHHHHHGGGGGGGGGGG?GGGGGGFGGFGGGFFFFFFFFFFFFFFFFFFFFFFFFFFFFFFFFFFFFFFFFFFFFDFFFBF
@M03558:539:GW210131Amp:1:2105:16079:10319 1:N:0:TCGACGTC+TTGCTTGC
GGAACGCGGACGTGATTTGGAACCATTCTGCTTCCATCTTCAAGCATCGGAAGAAGCATATTTTGAAGCCCAATTTTGGAACCGCTAGAAGTGCTCCAGGATGCGTGAAATCGTTCACATTCAAGCCGGCCAATGTGGCAACCAGATAGGAGCCAAGTTCTGGGAGGTAATATCCGACGAGCACGGAATCGATGCCACCGGGGCGTATTGCGGAGACAGCGATTTGCAGCTGGAGCGGATCAACGTGTAC
+
CBCBC@ABBDCCGGGGGGGGCGHGHHGHHGHHHHHHHHHHHHHHGHHHGGGGGHHHHGHGHHHHHGHHHHHHGHHHHHGHHHGGGGGGHHHGHHGHHGHHHHHHGGGGGHHHGHHHHHHHHHHHHHGGGGGGHHHHHHHGHHHGHHHHHHHHHGHHHHHHHHHGHGGGHHHHHHHGGGGGGGGGGGGGGGGFGGGGFGGGFFFFFFFFFFFFFFFFEFFFFFFFFFFFFFFFFFFFFFFFFFFFFFFFFF
@M03558:539:GW210131Amp:1:2105:9384:10324 1:N:0:TCGACGTC+TTGCTTGC
GGAACGCGGACGTGATTTGGAACCATTCTGCTTCCATCTTCAAGCATCGGAAGAAGCATATTTTGAAGCCCAATTTTGGAACCGCTAGAAGTGCTCCAGGATGCGTGAAATCGTTCACATTCAAGCCGGCCAATGTGGCAACCAGATAGGAGCCAAGTTCTGGGAGGTAATATCCGACGAGCACGGAATCGATGCCACCGGGGCGTATTGCGGAGACAGCGATTTGCAGCTGGAGCGGATCAACGTGTAC
+
AAAA?AB@2AD2AEEGFD5EGGHGHHHHFHGHHHFGGFFAGGFHBFECA?AA1AGEHAGFFHFHFFHFGGHEGGHGFFGHHH1EEEE1BGHBDDGGFFHGHGHHEGGFEHHH/?FHHHHGHHHHHGG@C@C/FGHHHGHHFFGGH0<=D<GHGGHGEHHHHFH/<ECA:CGHHHHDDDG@GGGGG@@9EF.FFFDFGGA.BB-BB@BDFFFFB==BFFFFBBAEA9BF/FFFFFFB-@;B-F/B9AEFFF
@M03558:539:GW210131Amp:1:2105:16711:10348 1:N:0:TCGACGTC+TTGCTTGC
GGAACGCGGACGTGATTTGGAACCATTCTGCTTCCATCTTCAAGCATCGGAAGAAGCATATTTTGAAGCCCAATTTTGGAACCGCCAGAAGTGCTCCAGGATGCGCGAAATCGTTCACATTCAAGCCGGCCAATGTGGCAACCAGATAGGAGCCAAGTTCTGGGAGGTAATATCCGACGAGCACGGAATCGATGCCACCGGGGCGTATTGCGGAGACAGCGATTTGCAGCTGGAGCGGATCAACGTGTAC
+
CCCBCBCCCCBCGGGGGGFGFGHGHHHHHHHHHHHHHHHHHHHHHHHHGGGGGHHHHHHHHHHHHGHHHHHHHHHHHHGHHHGGGGGGHHHHHHHHHHHHHHHHGGGGGGHHGHHHHHHHHHHHHHGGGGGGHHHHHHHHHHHGHHHHHHHHHGHHHHHHHHHEHGGGHHHHHHHGGGGGGGGGGGGGGGFFFFFFFFFFFFFFFFFFFFFFFFFFFFFFFFFFFFFFFFFFFFFFFFAFFFFFFAAFFF
@M03558:539:GW210131Amp:1:2105:6761:10354 1:N:0:TCGACGTC+TTGCTTGC
GGAACGCGGACGTGATTTGGAACCATTCTGCTTCCATCTTCAAGCATCGGAAGAAGCATATTTTGAAGCCCAATTTTGGAACCGCTAGAAGTGCTCCAGGATGCGTGAAATCGTTCACATTCAAGCCGGCCAATGTGGCAACCAGATAGGAGCCAAGTTCTGGGAGGTAATATCCGACGAGCACGGAATCGATGCCACCGGGGCGTATTGCGGAGACAGCGATTTGCAGCTGGAGCGGATCAACGTGTAC
+
CCCCCCCCCCCBGGGGGGGGGGHGHHHHHHHHHHHHHHHHHHHHHHHHGGGGGHHHHHHHHHHHHGHHHHHHHHHHHHGHHHGGGGGGHHHHHHHHHHHHHHHHGGGGGHHHGHHHHHHHHHHHHHGGGGGGHHHHHHHHGGHGHHHHHHHHHGHHHHHHHHHHHGGGHHHHHHHGGGGGGGGGGGGGGGGGGGGGGGGGFFFFFFFFFFFFFFFFFFFFFFFFFFFFFFFFFFFFFFFFFFFFDEFFFF
@M03558:539:GW210131Amp:1:2105:11222:10355 1:N:0:TCGACGTC+TTGCTTGC
GGAACGCGGACGTGATTTGGAACCATTCTGCTTCCATCTTCAAGCATCGGAAGAAGCATATTTTGAAGCCCAATTTTGGAACCGCTAGAGGTGCTCCAGGATGCGCGAAATCGTTCACATTCAAGCCGGCCAATGTGGCAACCAGATAGGAGCCAAGTTCTGGGAGGTAATATCCGACGAGCACGGAATCGATGCCACCGGGGCGTATTGCGGAGACAGCGATTTGCAGCTGGAGCGGATCAACGTGTAC
+
BBBBBAAB@BBBGGGGGGGGGGHGHHHHHHHHHHHHHHHHHHHHHHHHGGGGGHHHHHHHHHHHHFHHHHHHHHHHHHGHHHGGGGGGHHHHHHHHHHHHHHHHGGGGGGHHDHHHHHHHHHHHHHGGGGGGHHHHHHHHGHHGHHHHHHHHHGHHHHHHHHHHHGGDHHHHHHHGGGGGDGGGAGGGGGGFFFFFFFFFFFFFFFFFFFFFFFFFFFFFFFFFFFFFFFFFFFFFFFAFFFFFFFFFFF
@M03558:539:GW210131Amp:1:2105:9825:10359 1:N:0:TCGACGTC+TTGCTTGC
GGAACGCGGACGTGATTTGGAACCATTCTGCTTCCATCTTCAAGCATCGGAAGAAGCATATTTTGAAGCCCAATTTTGGAACCGCTAGAAGTGCTCCAGGATGCGTGAAATCGTTCACATTCAAGCCGGCCAATGTGGCAACCAGATAGGAGCCAAGTTCTGGGAGGTAATATCCGACGAGCACGGAATCGATGCCACCGGGGCGTATTGCGGAGACAGCGATTTGCAGCTGGAGCGGATCAACGTGTAC
+
BBCCCCCCBBBCGGGGGGGGGGHGHHHHHHHHHHHHHHHHHHHHHHHHGGGGGHGHHHHHHHHHHGHHHHHHHHHHHHGHHHGGGGGGHHHHHHHHHHHGHHHHGGGGGHHH/GHHHHHHHHHHHHGGGGGGHHHHHHHHGHHGHHHHHHHHHFHHHHHHHHHGHGGGHHHHHHHGGGGGGGGGGGGEGGGGGGGGGGGGFFFFFFFFFFFFFFFFFFFFFFFFFFFFFFFFFFFFFFFFFFFFFFFFFF
@M03558:539:GW210131Amp:1:2105:14507:10368 1:N:0:TCGACGTC+TTGCTTGC
GGAACGCGGACGTGATTTGGAACCATTCTGCTTCCATCTTCAAGCATCGGAAGAAGCATATTTTGAAGCCCAATTTTGGATCCGCTAGAAGTGCTCCAGGATGCGTGAAATCGTTCACATTCAAGCCGGCCAATGTGGCAACCAGATAGGAGCCAAGTTCTGGGAGGTAATATCCGACGAGCACGGAATCGATGCCACCGGGGCGTATTGCGGAGACAGCGATTTGCAGCTGGAGCGGATCAACGTGTAC
+
AABBBABB@BBBEEEFGGGGGGHGHHHHHHHHHHHGHHHHHHHFHHHHGGGGGHHHHHHHHHHHHGHFHHHHHHHHHHGGHHHHGGGGHHHHHHHHHHHHHHHHFEEGGHHGEGHHHGHHHHHHHHGGGGGGHHHHHGHHGHHGHFHHFGHGHGFHHGHHHHGH.EGEFHHHHHHGGGGCDGGGGG?FAFFFGFDFGGGGAFFFFFFFFFFFCFFFFFFFFFFFFFFFFFFFFFFFFFFFFFFFFEFFFF
@M03558:539:GW210131Amp:1:2105:11567:10374 1:N:0:TCGACGTC+TTGCTTGC
GGAACGCGGACGTGATTTGGAACCATTCTGCTTCCACCTTCAAGCATCGGAAGAAGCATATTTTGAAGCCCAATTTTGGAACCGCTAGAAGTGCTCCAGGATGCGTGAAATCGTTCACATTCAAGCCGGCCAATGTGGCAACCAGATAGGAGCCAAGTTCTGGGAGGTAATATCCGACGAGCACGGAATCGATGCCACCGGGGCGTATTGCGGAGACAGCGATTTGCAGCTGGAGCGGATCAACGTGTAC
+
CCCCBBCCCCBBGGGGGGGGGGHGHHHHHHHHHHHHHHHHHHHHHGHHGGGGGHHHHHHHHHHHHGHHHHHHHHHHHHGHHHGGGGGGHHHHHHHHHHHGHHHHGGGGGHHH/FGHHHGHHHHHHHGGGGGGHHHHHHHHHGHGHHGHHHHHHGHHHHHHHHGHHGGDHHHHHHGGGGGGGGGGBGGGGGFGGGGGGGGGFFFFFFFDFFFFFFFFFEFFFAFFFFFFFFFFFFFFFF;FFFFFFFFBFB
@M03558:539:GW210131Amp:1:2105:24310:10397 1:N:0:TCGACGTC+TTGCTTGC
GGAACGCGGACGTGATTTGGAACCATTCTGCTTCCATCTTCAAGCATCGGAAGAAGCATATTTTGAAGCCCAATTTTGGAACCGCTAGAAGTGCTCCAGGATGCGTGAAATCGTTCACATTCAAGCCGGCCAATGTGGCAACCAGATAGGAGCCAAGTTCTGGGAGGTAATATCCGACGAGCACGGAATCGATGCCACCGGGGCGTATTGCGGAGACAGCGATTCGCAGCTGGAGCGGATCAACGTGTAC
+
CCCCBBBCCCBBGGGGGGGGGGHGHHHHHHHHGHHHHHHHHHHGGGHHGGGGGGHHHHHHHHGHGGHHHGHHHHHHHHGHHHGGGGGGHHHHGHHGHHHHHHHHGGGGGHHHGHHHHHHHHHHHHHGGGGGGFHHHGFHHHHHGHGHHHHHHHGHHHHHHHHGHHGGGHHHGHHHGGGGGGGGGGGGGGGGGGGGGGGGGFFFFFFFFFFFFFFFFFFFFFFFFFFFFFFFFFFFFFFFFFFFFFFFFFF
@M03558:539:GW210131Amp:1:2105:9375:10443 1:N:0:TCGACGTC+TTGCTTGC
GGAACGCGGACGTGATTTGGAACCATTCTGCTTCCATCTTCAAGCATCGGAAGAAGCATATTTTGAAGCCCAATTTTGGAACCGCTAGAAGTGCTCCAGGATGCGTGAAATCTTTCACATTCAAGCCGGCCAATGTGGCAACCAGATAGGAGCCAAGTTCTGGGAGGTAATATCCGACGAGCACGGAATCGATGCCACCGGGGCGTATTGCGGAGACAGCGATTTGCAGCTGGAGCGGATCAACGTGTAC
+
BBBBBBBB@BBBGGGGGGFGGGHGGHHHHHHHHHHHHHHHHHHHHHHHGGGGGGHHHHHHHHHHHGHHHHHHHHHHHHGHHHGGGGGGHHHHGHHHHHHHHHHHGGGGGHHH3BGHHHHHHHHHHHGGGGGGHHHHHEHHHHHGHHHHHHHHHGHFHHHHHHHGHGGGHHHHHHHGGGGGGGCGGGAGGGFGGGGGGGGGD@BFFFFFFFFFFFAAFFFFFFFFFFFFFFFFF?FFFFFFFFFFDEEFFF
@M03558:539:GW210131Amp:1:2105:18232:10470 1:N:0:TCGACGTC+TTGCTTGC
GGAACGCGGACGTGATTTGGAACCATTCTGCTTCCATCTTCAAGCATCGGAAGAAGCATATTTTGAAGCCCAATTTTGGAACCGCTAGAAGTGCTCCAGGATGCGTGAAATCGTTCACATTCAAGCCGGCCAATGCGGCAACCAGATAGGAGCCAAGTTCTGGGAGGTAATATCCGACGAGCACGGAATCGATGCCACCGGGGCGTATTGCGGAGACAGCGATTTGCAGCTGGGGCGGATCAACGTGTAC
+
CCCCBABCBBBCGGGGGGGGGGHGHHHHHHHFHHHHHHHHHHHHHHHHGGGGGHHHHHHHHHHHHGHHHHHHHHHHHHGHHHGGGGGGGHHHHHHHHHHHHHHHGGGGGHHHGHHHHHHHHHHHHHGGGGGGHHHHGGGGGHHGHHHGHHHHHGHHHHHHHHHBHGGEHHFHHHHGGGGGGGGGGGGGGGGFGGFFFFFFFFCFFFFFFFFFFFFFFFFFFFFFFFFFFFFFFFFFFF;DFFFFFEFFFF
@M03558:539:GW210131Amp:1:2105:8062:10485 1:N:0:TCGACGTC+TTGCTTGC
GGAACGCGGACGTGATTTGGAACCATTCTGCTTCCATCTTCAAGCATCGGAAGAAGCATATTTTGAAGCCCAATTTTGGGACCGCTAGAAGTGCTCCAGGATGCGTGAAATCGTTCACATTCAAGCCGGCCAATGTGGCAACCAGATAGGAGCCAAGTTCTGGGAGGTAATATCCGACGAGCACGGAATCGATGCCACCGGGGCGTATTGCGGAGACAGCGATTTGCAGCTGGAGCGGATCAACGTGTAC
+
CCBCCCCBCBBCGGGGGGGGGGHGFHHHGHHHHHHHHHHHHHHHHHHHGGGGGHHHHHHHHGHHHGHHHHHHHHHHHHGGHHGGGGGGHHHHHHHHHHHHHHHHGGGGGHHHGHHHHHHHHHHHHHGGGGGCGHHHHHHHGGGGHHHHHHHHHGHHHHHHHHHHHGGDHGHHHHHGGGGGGGGGGGGGGGGGGGGGGGGFFFFFFFFFFFFFFCDFEFFFFFFFFFFFFFFFFFFFFFFFFFFFAEFFFF
@M03558:539:GW210131Amp:1:2105:10418:10525 1:N:0:TCGACGTC+TTGCTTGC
GGAACGCGGACGTGATTTGGAACCATTCTGCTTCCATCTTCAAGCATCGGAAGAAGCATATTTTGAAGCCCAATTTTGGAACCGCTAGAAGTGCTCCAGGATGCGTGAAATCGTTCACATTCAAGCCGGCCAATGTGGCAACCAGATAGGAGCCAAGTTCTGGGAGGTAATATCCGACGAGCACGGAATCGATGCCACCGGGGCGTATTGCGGAGACAGCGATTTGCAGCTGGAGCGGATCAACGTGTAC
+
ABACCCCCCCCCGGGGGGGGGGHGHHHHHHHHHHHHHHHHHHHHHHHHGGGGGHHHHHHHHHHHHGHHHHHHHHHHHHGHHHGGGGGGHHHHHHHHHHHHHHHHGGGGGHHH/GHHHHHHHHHHHHGGGGGGHHHHHGHHGGHGHGHHHHHHHGHHHHHHHHHHHGGGHHHHHHHGGGGGGGGGGGGGGGGGGGGGGGGGFFFFFFFFFFFFFFFFFFFFFFFFFFFFFFFFFFFFFFFFFFFFFFFFFF
@M03558:539:GW210131Amp:1:2105:5455:10529 1:N:0:TCGACGTC+TTGCTTGC
GGAACGCGGACGTGATTTGGAACCATTCTGCTTCCATCTTCAAGCATCGGAAGAAGCATATTTTGAAGCCCAATTTTGGAACCGCTAGAAGTGCTCCAGGATGCGTGAAATCGTTCACATTCAAGCCGGCCAATGTGGCAACCAGATAGGAGCCAAGTTCTGGGAGGTAATATCCGACGAGCACGGAATCGATGCCACCGGGGCGTATTGCGGAGACAGCGATTTGCAGCTGGAGCGGATCAACGTGTAC
+
CCCCCCCCDBBCGGGGGGGGGGHGHHHHHHHHHHHHGHHGHHHHHHHHGGGGGHHHHHHHHHHHHGHHHGHFHHHHHHGHGHGGGGGGHHHHHHHHHHHHHHHHGEFGGHHHGHHHHHHHHHGHHHGGGGGGHHHHHHHHFGGGHFGGGHHHHGGHHHHHHHHHHGGCGHHHHHHGDGGGGGGGGFCFGGGGGGGGGGFDFFFFFFFFFFFFFFFFFFFFFFFFFFFFFFFFFFFFFFFFFFFFFAFFFB
@M03558:539:GW210131Amp:1:2105:13007:10580 1:N:0:TCGACGTC+TTGCTTGC
GGAACGCGGACGTGATTTGGAACCATTCTGCTTCCATCTTCAAGCATCGGAAGAAGCATATTCTGAAGCCCAATTTTGGGACCGCTAGAAGTGCTCCAGGATGCGTGAAATCGTTCACATTCAAGCCGGCCAATGTGGCAACCAGATAGGAGCCAAGTTCTGGGAGGTAATATCCGACGAGCACGGAATCGATGCCACCGGGGCGTATTGCGGAGACAGCGATTTGCAGCTGGAGCGGATCAACGTGTAC
+
BBBBBABBBBBBGGFGGGEGFGHGHHHHHGHHHHHHHGHHHHHHFHHHGGGGGHHHHHHHHHHHHHHHHHHHHHHHHHGGHGGCGGGGGGHHHHHHHHHGHHHHGEGGGHGHDGHHHHHHHHHHHHGGGGCGHHHHHHHHGGHGHGHHHHHHHGHHHHHHHHHHHGGFHHBGHHHGGFGGCDCGAFFGGFGGGFDFGGF?DDADFFFFF/FABFFAEFB?ABEFFBFFFFFFB?.B-9--BFFFFEABB9
@M03558:539:GW210131Amp:1:2105:8674:10590 1:N:0:TCGACGTC+TTGCTTGC
GGAACGCGGACGTGATTTGGAACCATTCTGCTTCCATCTTCAAGCATCGGAAGAAGCATATTTTGAAGCCCAATTTTGGAACCGCTAGAAGTGCTCCAGGATGCGTGAAATCGTTCACATTCAAGCCGGCCAATGTGGCAACCAGATAGGAGCCAAGTTCTGGGAGGTAATATCCGACGAGCACGGAATCGATGCCACCGGGGCGTATTGCGGAGACAGCGATTTGCAGCTGGAGCGGGTCAACGTGTAC
+
DCDDCDDDDDDCGGGGGGGGGGHGHHHHHHHHHHHHHHHHHHHHHHHHGGGGGHHHHHHHHHHHHGHHHHHHHHHHHHGHHHGGGGGGHHHHHHHHHHHHHHHHGGGGGHHH/FGHHHHHHHHGHHGGGGGGHHHHHGHHHHHGHHHHHHHHHGHHHHHHHHHHHGGGHHHHHHHGGGGGGGGGGGGGGGGGGGGGGGGGFFFFFFFFFHFFFFAFFFFFFFFFFFFHFFFFFFFFFFFFFFFFFFFFFF
@M03558:539:GW210131Amp:1:2105:23469:10599 1:N:0:TCGACGTC+TTGCTTGC
GGAACGCGGACGTGATTTGGAACCATTCTGCTTCCATCTTCAAGCATCGGAAGAAGCATATTTTGAAGCCCAATTTTGGAACCGCTAGAAGTGCTCCAGGATGCGTGAAATCGTTCACATTCAAGCCGGCCAATGTGGCAACCAGATAGGAGCCAAGTTCTGGGAGGTAATATCCGACGAGCACAGAATCGATGCCACCGGGGCGTATTGCGGAGACAGCGATTTGCAGCTGGAGCGGATCAACGTGTAC
+
BBBBB@BBBBDDEGGGGGGGGGHGHHHHHHHHHHHHHHHHHGHHHHHHGGGGGHHHHHHHHHHHHEFHHHHHHHHHHHGHHHGGGGGGHHHHHHHHHHHGHHGHGGGGGHHHGHHHHHHHHHHHHHGGGGGGHHHHHHHHGHHGHGHHHHHHHGHHHHHHHHHHHGGEHHHHHHHGGGGGGGGGGGEGGGGGGGGGGGGGGFFFFFFFFFFFFFFFFFFFFFFFFFFFFFFFFFFFFFFFFFFFFEFFFF
@M03558:539:GW210131Amp:1:2105:5913:10608 1:N:0:TCGACGTC+TTGCTTGC
GGAACGCGGACGTGATTTGGAACCATTCTGCTTCCATCTTCAAGCATCGGAAGAAGCATATTTTGAAGCCCAATTTTGGAACCGCTAGAAGTGCTCCAGGATGCGTGAAATCGTTCACATTCAAGCCGGCCAATGTGGCAACCAGATAGGAGCCAAGTTCTGGGAGGTAATATCCGACGAGCACGGAATCGATGCCACCGGGGCGTATTGCGGAGACAGCGATTTGCAGCTGGAGCGGATCAACGTGTAC
+
BBBABBBBBBBBGGGGGGGGGGHGHHHHHGHHHHHHHHHHHHHHGHHHGGGGGHHGHHHHHHHHHEHHHHHHHHGHBHEFFHGGGGGGHGHGGHHHHHHHHHHHGEGGGHHHCHHHHHHHHHHHHHGGGGGGHHHHHHHHGGCGHFFHGFHHHGGHHGGHHHHHHGGFHHHHHHHGGGGAGGGGGGAGGGGEGGGGGGGG-9=FCBFFFFFFFFFFFFFFFFFFFFFFFFFFFFFFFFFFFFFFDFEFFF
@M03558:539:GW210131Amp:1:2105:3984:10614 1:N:0:TCGACGTC+TTGCTTGC
GGAACGCGGACGTGATTTGGAACCATTCTGCTTCCATCTTCAAGCATCGGAAGAAGCATATTTTGAAGCCCAATTTTGGAACCGCTAGAAGTGCTCCAGGATGCGTGAAATCGTTCACATTCAAGCCGGCCAATGTGGCAACCAGATAGGAGCCAAGTTCTGGGAGGTAATATCCGACGAGCACGGAATCGATGCCACCGGGGCGTATTGCGGAGACAGCGATTTGCAGCTGGAGCGGATCAACGTGTAC
+
BABBBAADBBDDACGGGGGCFCEFHGHHFF5GHHHHGHHHHHHHHHHGGFGEGAHHHHHHHEFHFFGDHHHHGHHHGHEHHHGGGGGGHHEHHHHHHHHHHFEHE?EEGHHHGHHGHHHHHHHHFHGGGGGGHHHGFGHGGGGGHAGGGHHHHGHHHHHHHHHHHGGCCGHHHHHGGGGGGGGGG-BEFFGGGGGGGGEFBBBBBBBFFFFFBBBBFFFFBBFFFFFFFFFFFFFF?BBBBFFFFEEFFF
@M03558:539:GW210131Amp:1:2105:11705:10625 1:N:0:TCGACGTC+TTGCTTGC
GGAACGCGGACGTGATTTGGAACCATTCTGCTTCCATCTTCAAGCATCGGAAGAAGCATATTTTGAAGCCCAATTTTGGAACCGCTAGAAGTGCTCCAGGATGCGTGAAATCGTTCACATTCAAGCCGGCCAATGTGGCAACCAGATAGGAGCCAAGTTCTGGGAGGTAATATCCGACGAGCACGGAATCGATGCCACCGGGGCGTATTGCGGAGACAGCGATTTGCAGCTGGAGCGGATCAACGTGTAC
+
CDDDDDDDDCCCGGGGGGGGGGHGHHHHHHHHHHHHHHHHHHHHHHHHGGGGGHHHHHHHHHHHHGHHHHHHHHHHHHGHHHGGGGGGHHHHHHHHHHHHHHHHGEFGGHHHCHHHHHHHHHHHHHGGGGGGHHHHHHHHHHHGHHHGHHHHHGHHHHHGHHHHHGGEHHHHHHHGGGGGGGGGGGGGGGGGGGGGGGGGFFFFFFFFFFFFFFFFFFFFFFFFFFFFFFFFFFFFFFCFFFFFDFFFFF
@M03558:539:GW210131Amp:1:2105:20460:10645 1:N:0:TCGACGTC+TTGCTTGC
GGAACGCGGACGTGATTTGGAACCATTCTGCTTCCATCTTCAAGCATCGGAAGAAGCATATTTTGAAGCCCAATTTTGGAGCCGCTAGAAGTGCTCCAGGATGCGTGAAATCGTTCACATTCAAGCCGGCCAATGTGGCAACCAGATAGGAGCCAAGTTCTGGGAGGTAATATCCGACGAGCACGGAATCGATGCCACCGGGGCGTATTGCGGAGACAGCGATTTGCAGCTGGAGCGGATCAACGTGTAC
+
BABABBBDBDDDEFGGGGGGGGHGFHHHHHHHHGHHHFHHHHHHGHHHGGGFGHHHHHHHHHHHHGHHHHHHHHHHHHGHFHGGGGEGHHGHHHGHFHHHHGHHGEFGGHGHEFGHHHGHHHHHHHGGGFDGHGHHHHFHCFGFHAGHHHHHHGGGHGFHHHHGFED<GHHHHHHGGGGGGGGGGBDGGGFGEFDBBFADFFFFFFFFF99ABFFCFFFFFFFFFFFFFFFFF?FFFFC-BFF/AEFFFF
@M03558:539:GW210131Amp:1:2105:5942:10675 1:N:0:TCGACGTC+TTGCTTGC
GGAACGCGGCGTGATTTGGAACCATTCTGCTTCCATCTTCAAGCATCGGAAGAAGCATATTTTGAAGCCCAATTTTGGAACCGCTAGAAGTGCTCCAGGATGCGTGAAATCGTTCACATTCAAGCCGGCCAATGTGGCAACCAGATAGGAGCCAAGTTCTGGGAGGTAATATCCGACGAGCACGGAATCGATGCCACCGGGGCGTATCGCGGAGACAGCGATTTGCAGCTGGAGCGGATCAACGGGTACT
+
BBBBBABBBBDAEGGGGGGGGGGHHHHHGHHHHHHHHHGHHHHGBGHGGGEGFHHHBGGHHHHHGHHHHHEEGHHHFGHHHGGGGG/GGFHGFHHHGFGHHFHGEEEFHHHGEHHHHHHHHBHHHGGGGGGGHH?D<GFGHHGECFHFHHHGGF/GGHHHHGC.<DCGFHHGHHD:DA?@DGGG?;9EFFGGFGFFGGDA;>BFFFFF?FFFFFFFFFFAFFFFFFFFFFFFFFFFFAFFFFFF-.@DFF
@M03558:539:GW210131Amp:1:2105:11347:10681 1:N:0:TCGACGTC+TTGCTTGC
GGAACGCGGACGTGATTTGGAACCATTCTGCTTCCATCTTCAAGCATCGGAAGAAGCATATTTTGAAGCCCAATTTTGGAACCGCTAGAAGTGCTCCAGGATGCGTGAAATCGTTCACATTCAAGCCGGCCAATGTGGCAACCAGATAGGAGCCAAGTTCTGGGAGGTAATATCCGACGAGCACGGAATCGATGCCACCGGGGCGTATTGCGGAGACAGCGATTTGCAGCTGGAGCGGATCAACGTGTAC
+
BBBBBBBBBDDBGEGGGGGFGFHGHHHHGHGHHHHHHHHHHHHHHHHHGGEGGHHGHHHHHHHHHGHGFGFHHHHHGFCFHHFECGGEFFHGGHHHHHHHHHHHGEFGGHHH/FGHHHHHHGHHHHGGGGGGFHHHHBHHCFGGHGHHGHHHHGHHHHHHHHHHGF@EHHHHHHCFGGGG-BDFGCAAEFGGGGGFBBAA;AAFFFFFFFF?AFCBFFFFFFFEE99F/BFFFFFFFFFFCFFFFEFFBB
@M03558:539:GW210131Amp:1:2105:14126:10682 1:N:0:TCGACGTC+TTGCTTGC
GGAACGCGGACGTGATTTGGAACCATTCTGCTTCCATCTTCAAGCATCGGAAGAAGCATATTTTGAAGCCCAATTTTGGAACCGCTAGAAGTGCTCCAGGATGCGTGAAATCGTTCACATTCAAGCCGGCCAATGTGGCAACCAGATAGGAGCCAAGTTCTGGGAGGTAATACCCGACGAGCACGGAATCGATGCCACCGGGGCGTATTGCGGAGACAGCGATTTGCAGCTGGAGCGGATCAACGTGTAC
+
BCCCDCDDCCBCGGGGGGGGGGHGHHHHHHHHHHHHHHHHHHHHHHHHGGGGGHHHHHHHHHHHHGHHHHHHGHHHHHGHHHGGGGGGHHHHHHHHHHHHHHHHGGGGGHHHFGHHHHHHHHHHHHGGGGGGHHHHHHHHGGGGHHHHHHHHHGHHHHHHHHHHGGGGHHHHHHHGGGGGGGGGGGGGGGGGGGFGGGGGFFFFFFFFFHFFFFFFFFFFFFFFFFFFFFFFFFFFFFFFFFFFFFFFFF
@M03558:539:GW210131Amp:1:2105:3891:10686 1:N:0:TCGACGTC+TTGCTTGC
GGAACGCGGACGTGATTTGGAACCATTCTGCTTCCATCTTCAAGCATCGGAAGAAGCATATTTTGAAGCCCAATTTTGGAACCGCTAGAAGTGCTCCAGGATGCGTGAAATCGTTCACATTCAAGCCGGTCAATGTGGCAACCAGATAGGAGCCAAGTTCTGGGAGGTAATATCCGACGAGCACGGAATCGATGCCACCGGGGCGTATTGCGGAGACAGCGATTTGCAGCTGGGGCGGATCAACGTGTAC
+
CCCCCCCCCCCCGGGGGGGGGGHGHHHHHHHHHHHHHHHHHHHHHHHHGGGGGHHHHHHHHHHHHGHHHHHHHHHHHHGHHHGGGGGGHHHHHHHHHHHHHHHHGGGGGHHHGHHHHHHHHHHHHHGGG/CGHHHHHHHHHGGGHFHGHHHHHGHHHHHHHHHHHGGFHHHHHHHGGGGGGGGGGDGGGGGGGGGGGGGGGFFFFFFFFFFFFFFFFFFFFFFFFFFFFFFFFF@FFFFFFFFFFFEFFF
@M03558:539:GW210131Amp:1:2105:22972:10704 1:N:0:TCGACGTC+TTGCTTGC
GGAACGCGGACGTGATTTGGAACCATTCTGCTTCCATCTTCAAGCATCGGAAGAAGCATATTTTGAAGCCCAATTTTGGAACCGCTAGAAGTGCTCCAGGATGCGTGAAATCGTTCACATTCAAGCCGGCCAATGTGGCAACCAGATAGGAGCCAAGTTCTGGGAGGTAATATCCGACGAGCACGGGATCGATGCCACCGGGGCGTATTGCGGAGACAGCGATTTGCAGCTGGAGCGGATCAACGTGTAC
+
CCCDECDEDDEDGGGGGGGGGGHGHHHHHHHHHHHHHHHHHHHHHHHHGGGGGHHHHHHHHHHHHGHHHHHHHHHHHHGHHHGGGGGGHHHHHHHHHHHHHHHHGGGGGHHHGGHHHHHHHHHHHHGGGGGGHHHHHHHHHHHGHHHHHGHHHGHHHHHHHHHHHGGEHHHHHHHGGGGGGGGGGDCCEGGGGGGGGGGFFFFFFFFFFFFFFFFFFFFFFFFFFFFFFFFFFFFFFFFFFFFFFFFFFF
@M03558:539:GW210131Amp:1:2105:24733:10740 1:N:0:TCGACGTC+TTGCTTGC
GGAACGCGGACGTGATTTGGAACCATTCTGCTTCCATCTTCAAGCATCGGAAGGAGCATATTTTGAAGCCCAATTTTGGAACCGCTAGAAGTGCTCCAGGATGCGTGAAATCGTTCACATTCAAGCCGGCCAATGTGGCAACCAGATAGGAGCCAAGTTCTGGGAGGTAATATCCGACGAGCACGGAATCGATGCCACCGGGGCGTATTGCGGAGACAGCGATTTGCAGCTGGAGCGGATCAACGTGTAC
+
CACCCCCCCBBCGGGGGGGGGGHGHHHHHHHHHHHHHHHHHHHHHHHHGGGGGGHHHHHHHHHHHGHHHHHHHHHHHHGHHHGGGGGGHHHHHHHHHHHHHHHHGGGGGHHHGHHHHHHHHHHHHGGGGGGGHHHHHHHHHHHGHFHFHHHHHGHHHHHHHHHHHGGEHHHHHHHGGGGGGGGGGG?EGGGGGGGGGGGGFFFFFFFFFFFFFFFFFFFFFFFFFFFFFFFFFFFFFFFFFFFFFFFFFF
@M03558:539:GW210131Amp:1:2105:15273:10750 1:N:0:TCGACGTC+TTGCTTGC
GGAACGCGGACGTGATTTGGAACCATTCTGCTTCCATCTTCAAGCATCGGAAGAAGCATATTTTGAAGCCCAATTTTGGAACCGCTAGAAGTGCTCCAGGATGCGTGAAATCGTTCACATTCAAGCCGGCCAATGTGGCAACCAGATAGGAGCCAAGTTCTGGGAGGTAATATCCGACGAGCACGGAATCGATGCCACCGGGGCGTATTGCGGAGACAGCGATTTGCAGCTGGAGCGGATCAACGTGTAC
+
BCCCBCCCCCCCGGGGGGGGGGHGHHHHHHHHHHHHHHHHHHHHHHHHGGGGGHHHHHHHHHHHHGHHHHHHHHHHHHGGHHGGGGGGHHHHHHHHHHHHHHHHGGGGGHHHGHHHHHHHHHHHHHGGGGGGHHHHHHHHFGHGHFGHGGHHHGHHHHHHHHHHHGGGHHHHHHHGGGGGGGGGGGGGFGGFGFDFFGGGFFFFFFFFFFFFFFFFFFFFFFFFFFFFFFFFBFFFFFAFFFFFFEFFFF
@M03558:539:GW210131Amp:1:2105:26512:10790 1:N:0:TCGACGTC+TTGCTTGC
GGAACGCGGACGTGATTTGGAACCATTCTGCTTCCATCTCCAAGCATCGGAAGAAGCATATTTTGAAGCCCAATTTTGGAACCGCTAGAAGTGCTCCAGGATGCGTGAAATCGTTCACATTCAAGCCGGCCAATGTGGCAACCAGATAGGAGCCAAGTTCTGGGAGGTAATATCCGACGAGCACGGAATCGATGCCACCGGGGCGTATTGCGGAGACAGCGATTTGCAGCTGGAGCGGATCAACGTGTAC
+
AAABCCCCBCCCGGGGGGGGGGHGHHHHHHHHHHHHHHHHHHHHGHHHGGGGGHHHHHHHHHHHHGHHHHHHHHHHHHGHHHGGGGGGHHHHHHHHHHHHHHHHGGGGGHHHGHHHGHHHHHHHHHGGG@GGHHHHHHGHFF0FEHGHHFBHHGHHHGHHHHHGHEGGHHHHHHHGGGGGGGGGGGGGFGGGGGGGGGGGAFFFFFFFFFBDFFFFFFFFFFFFFFFFFFFFFFFFFFFFAFFFDAEFFF
@M03558:539:GW210131Amp:1:2105:12191:10817 1:N:0:TCGACGTC+TTGCTTGC
GGAACGCGGACGTGATTTGGAACCATTCTGCTTCCATCTTCAAGCATCGGAAGAAGCATATTTTGAAGCCCAATTTTGGAACCGCTAGAAGTGCTCCAGGATGCGTGAAATCGTTCACATTCAAGCCGGCCAATGTGGCAACCAGATAGGAGCCAAGTTCTGGGAGGTAATATCCGACGAGCACGGAATCGATGCCACCGGGGCGTATTGCGGAGACAGCGATTTGCAGCTGGAGCGGATCAACGTGTAC
+
CCCCCCCCCCCCGGGGGGGGGGHGHHHHHHHHHHHHHHHHHHHHHHHHGGGGGHHHHHHHHHHHHGHHHHHHHHHHHHGHHHGGGGGGHHHHHHHHHHHHHHHGGEEFGHHH?GHHHHHHHHHHHHGGGGGGHHHHHHHHFHHGHGHHHHHGHGHHHHHHHHHHHGGCHHHHHHHGGGGGGGGGGGGGGGGGGGGGGGGGFFFFFFCFFFFFFFFFFFFFFFEFFFFFFFFFFFFFFFFFFFFFFFFFBF
@M03558:539:GW210131Amp:1:2105:22183:10834 1:N:0:TCGACGTC+TTGCTTGC
GGAACGCGGACGTGATTTGGAACCATTCTGCTTCCATCTTCAAGCATCGGAAGAAGCATATTTTGAAGCCCAATTTTGGAACCGCTAGAAGTGCTCCAGGATGCGTGAAATCGTTCACATTCAAGCCGGCCAATGTGGCAACCAGATAGGAGCCAAGTTCTGGGAGGTAATATCCGACGAGCACAGAATCGATGCCACCGGGGCGTATTGCGGAGACAGCGATTTGCAGCTGGAGCGGATCAACGTGTAC
+
CCCCCCCCBDCCGGGGGGGGGGHGHHHHHHHHHHHHHHHHHHHHHHGHGGGGGHHHHHHHHHHHHGHHHHHHHHHHHHGHHHGGGGGGHHHGHHHHHHHHHHHGGGGGGHHHGHHHHHHHHHHHHHGGGGGFHHHHHHHHHHHGHHGHHHHHHGHHHHHHHHHHHEGEHHHHHHHGGGGGGGGGGGGFGGGGEGGGGGGGGFFFFFFFFFFFFFFFFFFFFFEFFFFFFFFFFFFBDFA=DFFFFFFFFF
@M03558:539:GW210131Amp:1:2105:27850:10837 1:N:0:TCGACGTC+TTGCTTGC
GGAACGCGGACGTGATTTGGAACCATTCTGCTTCCATCTTCAAGCATCGGAAGAAGCATATTTTGAAGCCCAATTTTGGAACCGCTAGAAGTGCTCCAGGATGCGTGAAATCGTTCACATTCAAGCCGGCCAATGTGGCAACCAGATAGGAGCCAAGTTCTGGGAGGTAATATCCGACGAGCACGGAATCGATGCCACCGGGGCGTATTGCGGAGACAGCGATTTGCAGCTGGAGCGGATCAACGTGTAC
+
DCDDDCCCCCCCGGGGGGGGGGHGHHHHHHHHHHHHHHHHHHHHHHHHGGGGGHHHHHHHHHHHHGHHHHHHHHHHHHGHHHGGGGGGHHHHHHHHHHHHHHHHGGGGGHHHGHHHHHHHHHHHHHGGGGGGHHHHHHHHHHHGHHHHHFHHHGHHHHHHHHHHHGGFHHHGHHHGGGGGDGGGGGGGGGGGGGGGGGGGFFFFFDFFFFFFFFFFFFFFFFFFFFFFFFFFFFFFFFFFFFFFDEFFFF
@M03558:539:GW210131Amp:1:2105:19351:10882 1:N:0:TCGACGTC+TTGCTTGC
GGAACGCGGACGTGATTTGGAACCATTCTGCTTCCATCTTCAAGCATCGGAAGAAGCATATTTTGAAGCCCAATTTTGGAACCGCTAGAAGTGCTCCAGGATGCGTGAAATCGTTCACATTCAAGCCGGCCAGTGTGGCAACCAGATAGGAGCCAAGTTCTGGGAGGTAATATCCGACGAGCACGGAATCGATGCCACCGGGGCGTATTGCGGAGACAGCGATTTGCAGCTGGAGCGGATCAACGTGTAC
+
BBBBABBDDDBBGGGGFGFGGGHGHHHHHHHFGGHHHHHHHHHHHHHHGGGGGHHHHHHHHHHGHGHHHHHHHHHHHHGHHHGGGGGGHHHHGHHHHHHHHHFFGEEEGHHHGFGHGHFHHHHHHFGGGGGGHHHHHGHHFFGFHHFDBFGGHGHHGGFHFHDGCCCCGHHCGHHGCGGAAAGFCAFGGF?A?;.:9CFACC-@@@BDFFFFDFFFFFFFFFEEFFFFFFFFFFFFFFA=FFFFFEEBFF
@M03558:539:GW210131Amp:1:2105:23084:10927 1:N:0:TCGACGTC+TTGCTTGC
GGAACGCGGACGTGATTTGGAACCATTCTGCTTCCATCTTCAAGCATCGGAAGAAGCATATTTTGAAGCCCAATTTTGGAACCGCTAGAAGTGCTCCAGGATGCGTGAAATCGTTCACATTCAAGCCGGCCAATGTGGCAACCAGATAGGAGCCAAGTTCTGGGAGGTAATATCCGACGAGCACGGAATCGATGCCACCGGGGCGTATTGCGGAGACAGCGATTTGCAGCTGGAGCGGATCAACGTGTAC
+
CCCCCCCCBCCCGGGGGGGGGGHGHHHHHHHHHHHHHHHHHHHHHHHHGGGGGHHHHHHHHHHHHGHHHHHHHHHHHHGHHHGGGGGGHHHHHHHHHHHHHHHHGGGGGHHHGHHHHHHHHHHHHHGGGGGGHHHHHHGHGGGGHHHHHHHHHGHHHHHHHHHHHEGEHHHHHHHGGGGGGGGGGC-EFGGGGGGGGGGGFFFFFFFFFFFFFFFFFFFFFFFFFFFFFFFFFAFEFFFCFFFFFEEFFF
@M03558:539:GW210131Amp:1:2105:12822:11006 1:N:0:TCGACGTC+TTGCTTGC
GGAACGCGGACGTGATTTGGAACCATTCTGCTTCCATCTTCAAGCATCGGAAGAAGCATATTTTGAAGCCCAATTTTGGAACCGCTAGAAGTGCTCCAGGATGCGTGAAATCGTTCACATTCAAGCCGGCCAATGTGGCAACCAGATAGGAGCCAAGTTCTGGGAGGTAATATCCGACGAGCACGGAATCGATGCCACCGGGGCGTATTGCGGAGACAGCGATTTGCAGCTGGAGCGGATCAACGTGTAC
+
CBCCCCCCBCCCGFGGGGGGGGHGHHHHHHHHHHHHHHHHHHHGHHHHGGDGGHHHHHHGHHHHHGHFHHHHHHHHHHGHHHGGGGGGHHHGHHHHHHHHHHHHGFGGGHHHCHHHHHHHHHHHHHGGGGGGHHHHHHHHHHHGHHHHHHHHHGHHHHHHHHHHHGGGHHHHHHHGGGGGFGGGGGGGGGGGGGGGGGGGFFFFFFFFFFFFFDFFFFFFFFFFFFFFFFFFFFFFFFFFFFFFFFFFFF
@M03558:539:GW210131Amp:1:2105:4035:11020 1:N:0:TCGACGTC+TTGCTTGC
GGAACGCGGACGTGATTTGGAACCATTCTGCTTCCATCTTCAAGCATCGGAAGAAGCATATTTTGAAGCCCAATTTTGGAACCGCTAGAAGTGCTCCAGGATGCGTGAAATCGTTCACATTCAAGCCGGCCAATGTGGCAACCAGATAGGAGCCAAGTTCTGGGAGGTAATATCCGACGAGCACGGAATCGATGCCACCGGGGCGTATTGCGGAGACAGCGATTTGCAGCTGGAGCGGATCAACGTGTAC
+
BBBBBABBBBBBGGGGGGGGGGHGHHHHHHHHHHHHHHHHHHHHHHHHGGGGGHHHHHHHHHHHHGHHHHHHHHHHHHGHHHGGGGGGHHHHGHHHHHHHHHGHGGGGGHHHGHHHHHHHHHHHHHGGGGGGHHHHHHHHGGHGHCGGHHGHHGHHHHHHHHHHHGGCGHHHHHHGGGGGGGGGGGGEGGGGGGGGGGGGADFFFFFFFFFFFFFFFFFFFFFFFFFFFFFFFFFFFFFFFFFFFFFFFF
@M03558:539:GW210131Amp:1:2105:24866:11024 1:N:0:TCGACGTC+TTGCTTGC
GGAACGCGGACGTGATTTGGAACCATTCTGCTTCCATCTTCAAGCATCGGAAGAAGCATATTTTGAAGCCCAATTTTGGAACCGCTAGAAGTGCTCCAGGATGCGTGAAATCGTTCACATTCAAGCCGGCCAATGTGGCAACCAGATAGGAGCCAAGTTCTGGGAGGTAATATCCGACGAGCACGGAATCGATGCCACCGGGGCGTATTGCGGAGACAGCGATTTGCAGCTGGAGCGGATCAACGTGTAC
+
C@BBCCCCCCCCGGGGGGGGGGHGHHHHHHHHHHHHHHHHHHHHHHHHGGGGGHHHHHHHHHHHHGHHHHHHHHHHHHGHHHGGGGGGHHHGHHHHHHHHHHHHGFGGGHHHDGHHHHHHHHHHHFGGGGGGHHHHHHHHGFGFHFHHHGHHGFHHHHHHHHHHHGGCGHHHHHHGGGGGGGGGGGAFGGGGGGGGFFGGFFFFFFFFFFFFFFFFFFFFFFFFFFFFFFFFFFFFFFC;FFFFFFFFBF
@M03558:539:GW210131Amp:1:2105:3830:11031 1:N:0:TCGACGTC+TTGCTTGC
GGAACGCGGACGTGATTTGGAACCATTCTGCTTCCATCTTCAAGCATCGGAAGAAGCATATTTTGAAGCCCAATTTTGGAACCGCTAGAAGTGCTCCAGGATGCGTGAAATCGTTCACATTCAAGCCGGCCAATGTGGCAACCAGATAGGAGCCAAGTTCTGGGAGGTAATATCCGACGAGCACGGAATCGATGCCACCGGGGCGTATTGCGGAGACAGCGATTTGCAGCTGGAGCGGATCAACGTGTAC
+
BBCCCBCCCCCCGGGGGGGGGGHGHHHHHHHHHHHHHHHHHHHHHHHHGGGGGHHHHHHGHHHHHGHGHHHGHHHHHHGHHHGGGGGGHHFHGHHHHHHHHHHGGGGGGHHHGHHHHHHHHHHHHHGGGGGGGHHHHHHHHHHGH<GHHHHHHGHHHHHHHHHHHGGFHHHHHHHGGGGGGGGGGGGEGGGGGGGGGGGGFFFFFFFFFFFFFFFFFFFFFFFFFFFFFFFFFFFFFCFFFFFFFFFFFF
@M03558:539:GW210131Amp:1:2105:10613:11050 1:N:0:TCGACGTC+TTGCTTGC
GGAACGCGGACGTGATTTGGAACCATTCTGCTTCCATCTTCAAGCATCGGAAGAAGCATATTTTGAAGCCCAATTTTGGAACCGCTAGAAGTGCTCCAGGGTGCGTGAAATCGTTCACATTCAAGCCGGCCAATGTGGCAACCAGATAGGAGCCAAGTTCTGGGAGGTAATATCCGACGAGCACGGAATCGATGCCACCGGGGCGTATTGCGGAGACAGCGATTTGCAGCTGGAGCGGATCAACGTGTAC
+
CCCCCCCCDCCDGGGGGGGGGGHGHHHHHHHGHHHHHHHHHHHHHHHHGGGGGHHHHHHHHHHHHGHHHHHHHGHHHHGHHHGGGGGGHHGGGHHHHHHHGGGGGFGGGHHH?GHHHHHHHHHHHHGGGGGGHHHHHHHHFHHGHHHHHFHHHGGHHHHHHHHHHGGFHHHHHHHGGGGGGGGGGFGGGGGGGGGGGGGGFFFFFFFFFFFFFFFFFFFFFFFFFFFFFFFFFFFFFFFFFFFF?EFFFF
@M03558:539:GW210131Amp:1:2105:3944:11077 1:N:0:TCGACGTC+TTGCTTGC
GGAACGCGGACGTGATTTGGAACCATTCTGCTTCCATCTTCAAGCATCGGAAGAAGCATATTTTGAAGCCCAATTTTGGAACCGCTAGAAGTGCTCCAGGATGCGTGAAATCGTTCACATTCAAGCCGGCCAATGTGGCAACCAGATAGGAGCCAAGTTCTGGGAGGTAATATCCGACGAGCACGGAATCGATGCCACCGGGGCGTATTGCGGAGACAGCGATTTGCAGCTGGAGCGGATCAACGTGTAC
+
CCCCCCCCCCCCGGGGGGGGGGHGHHHHHHHHHHHHHHHHHHHHHHHHGGGGGHHHHHHHHHHHHGHHHHHHHHHHHHGHHHGGGGGGHHHHHHHHHHHHHHHHGGGGGHHHGHHHHHHDGGHGHHGG/B/@/FG1=FGCGCFCG0<><0F<GFGHED<000<C.C-<::GHCC0;:-:---99;D?..9C9EGDFGF?A--@;@9=.FFBA--:CE/F?@-9.:0F0FBF9F.;B9--@@.0/::999B
@M03558:539:GW210131Amp:1:2105:19617:11090 1:N:0:TCGACGTC+TTGCTTGC
GGAACGCGGACGTGATTTGGAACCATTCTGCTTCCATCTTCAAGCATCGGAAGAAGCATATTTTGAAGCCCAATTTTGGAACCGCTAGAAGTGCTCCAGGATGCGTGAAATCGTCCACATTCAAGCCGGCCAATGTGGCAACCAGATAGGAGCCAAGTTCTGGGAGGTAATATCCGACGAGCACGGAATCGATGCCACCGGGGCGTATTGCGGAGACAGCGATTTGCAGCTGGAGCGGATCAACGTGTAC
+
CCCCCCCCCCCCGGGGGGGGGGHGHHHHHHHHHHHHHHHHHHGHHHHHGGGGGGHHHHHHHHHHHGHHHHHHHHHHHHGHHHGGGGGGHHHHHHHHHHHHHGHHGFEFGHHHGHHGGHHHHHHHHHGGGGGGHHHHHHHHGGGGHCFGGHGHHGHHHHHHHHHHHGGAGFHHHHHGGGGGGGGGGFFGGGGGFFEFBFGDFFFFFFFFFFFFFFFFFFFFFFFFFFFFFFFFFFFFFFA;@FFFFFFFFF
@M03558:539:GW210131Amp:1:2105:4183:11097 1:N:0:TCGACGTC+TTGCTTGC
GGAACGCGGACGTGATTTGGAACCATTCTGCTTCCATCTTCAAGCATCGGAAGAAGCATATTTTGAAGCCCAATTTTGGAACCGCTAGAAGTGCTCCAGGATGCGTGAAATCGTTCACATTCAAGCCGGCCAATGTGGCAACCAGATAGGAGCCAAGTTCTGAGAGGTAATATCCGACGAGCACGGAATCGATGCCACCGGGGCGTATTGCGGAGACAGCGATTTGCAGCTGGAGCGGATCAACGTGTAC
+
CCCCCCCCCCCCGGGGGGGGGGHGHHHHHHHHHHHHHHHHHHHHHHHHGGGGGHHHHHHHHHHHHGHHHHHHHHHHHHGHHHGGGGGGHHHHHHHHHHHHHHHHGGGGGHHHGHHHHHHHHHHHHHGGGGGGHHHHHHHHFFGFH0FGHHHHHGHHHHHHHHFHHHGGGHHHHHHGGGGGGGGGGGGFGGGGGGGGGGGGGFFFFFFFFFFFFFFFFFFFFFFFFFFFFFFFFF?FFFFFFFFFFFEFFF
@M03558:539:GW210131Amp:1:2105:20420:11121 1:N:0:TCGACGTC+TTGCTTGC
GGAACGCGGACGTGATTTGGAACCATTCTGCTTCCATCTTCAAGCATCGGAAGAAGCATATTTTGAAGCCCAATTTTGGAACCGCTAGAAGTGCTCCAGGATGCGTGAAATCGTTCACATTCAAGCCGGCCAATGTGGCAACCAGATAGGAGCCAAGTTCTGGGAGGTAATATCCGACGAGCACGGAATCGATGCCACCGGGGCGTATTGCGGAGACAGCGATTTGCAGCTGGAGCGGATCAACGTGTAC
+
CCCCCBCCCCCCGGGGGGGGGGHGHHHHHHHHHHHHHHHHHHHHHHHHGGGGGHHHHHHHHHHHHGHHHHHHHHHHHHGHHHGGGGGGHHHHHHHHHHHHHHGHGGGGGHHHGHHHHHHHHHHHHHGGGGGGHHHHHHHHHHHGHFGFHHHHHGHHHHHHHHHHHGGEHGHHHHHGGGGGGGGGGGGGGGGGGGGGGGGGFFFFFFFFFFFFFFFFFFFFFFFFFFFFFFFFFFFFFFFAFFFFDFFFFF
@M03558:539:GW210131Amp:1:2105:6119:11162 1:N:0:TCGACGTC+TTGCTTGC
GGAACGCGGACGTGATTTGGAACCATTCTGCTTCCATCTTCAAGCATCGGAAGAAGCATATTTTGAAGCCCAATTTTGGAACCGCTAGAAGTGCTCCAGGATGCGTGAAATCGTTCACATTCAAGCCGGCCAATGTGGCAACCAGATAGGAGCCAAGTTCTGGGAGGTAATATCCGACGAGCACGGAATCGATGCCACCGGGGCGTATTGCGGAGACAGCGATTTGCAGCTGGAGCGGATCAACGTGTAC
+
CCCCCBBCCCCCGGGGGGGGGGHGHHHHHHHHHHHHHHHHHHHHHHHHGGGGGHHHHHHHHHHHHGHHHHHHHHHHHHGHHHGGGGGGHHHHHHHHHHHHHHHHGGGGGHHHAHHHHHHHHHHHHGGGGGGGHHHHHHHHHHHGHHHHHHHHHGHHHHHHHHHHHGGGHHHHHHHGGGGGGGGGGGGGGGGGGGGGGGGGAFFFFFFFFFFFFFFFFFFFFFFFFFFFFFFFFFFFFFFFFFFFAAEFFF
@M03558:539:GW210131Amp:1:2105:4751:11188 1:N:0:TCGACGTC+TTGCTTGC
GGAACGCGGACGTGATTTGGAACCATTCTGCTTCCATCTTCAAGCATCGGAAGAAGCATATTTTGAAGCCCAATTTTGGAACCGCTAGAAGTGCTCCAGGATGCGTGAAATCGTTCACATTCAAGCCGGCCAATGTGGCAACCAGATAGGAGCCAAGTTCTGGGAGGTAATATCCGACGAGCACGGAATCGATGCCACCGGGGCGTATTGCGGAGACAGCGATTTGCAGCTGGAGCGGATCAACGTGTAC
+
AABBBBBBBDDBEGGFGGGGFGHDGHFHFHHCGHHHHHHGHHHHFHHGGGGGFHGFFHHGHHHFHGHHHGHGGHGHHHGHGHFFGGGEFHHHHHHHHHHHHHGGGEEGGHHHGHHHHHHHGHFGFHGGGGGGFGHHHFHHGGGGGFGGBGFFGFHGHGGHGFFHHGG<C;GFHHHGGCGGAGGGGCCEEFGGEFFFBFFF-BFFFDFFFF/DDFBFFFFFFFFFFFFFFFFFF?FFB;=@BFBFD9EFFF
@M03558:539:GW210131Amp:1:2105:19963:11219 1:N:0:TCGACGTC+TTGCTTGC
GGAACGCGGACGTGATTTGGAACCATTCTGCTTCCATCTTCAAGCATCGGAGGAAGCATATTTTGAAGCCCAATTTTGGAACCGCTAGAAGTGCTCCAGGATGCGTGAAATCGTTCACATTCAAGCCGGCCAATGTGGCAACCAGATAGGAGCCAAGTTCTGGGAGGTAATATCCGACGAGCACGGAATCGATGCCACCGGGGCGTATTGCGGAGACAGCGATTTGCAGCTGGAGCGGATCAACGTGTAC
+
BCCCBCCCBCCCGGGGGGGGGGHGHHHHHHHHHHHHHHHHHHHHHHHHGGGGGGHHHHHHHHGHHGHHHHHHHHHHHHGHHHGGGGGGHHHGHHHGGHHHHHHHGEFGGHHHDGHHHHHHHHHHHHGGGGGGHHHHHHHHHFGGHGHHHHHHHGHHHGHHHHHHHGGEGHHHHHHGGGGGGGGGGGGGGGGGGGGGFGGFFFFFFFFFFFBDFFFFFFFFFFFFFFFFFFFFFFFFFFA;DFFFFFFFFF
@M03558:539:GW210131Amp:1:2105:25594:11289 1:N:0:TCGACGTC+TTGCTTGC
GGAACGCGGACGTGATTTGGAACCACTCTGCTTCCATCTTCAAGCATCGGAAGAAGCATATTTTGAAGCCTAATTTTGGAACCGCTAGAAGTGCTCCAGGATGCGTGAAATCGTTCACATTCAAGCCGGCCAATGTGGCAACCAGATAGGAGCCAAGTTCTGGGAGGTAATATCCGACGAGCACGGAATCGGTGCCACCGGGGCGTATTGCGGAGACAGCGATTTGCAGCTGGAGCGGATCAACGTGTAC
+
BCCCDEEEDDCCGGGGGGGGGGHGHGHHHHHHHHHHHHHHHHHHHHHHGGGGGHHHHHHHHHHHHGHHHHHHHHHHHHGHHHGGGGGGHHHHHHHHHHHHHHHHGGGGGHHHGHHHHHHHHHHHHHGGGGGGHHHHHHHHHHHGHFHHHHHHHGHHHHHHHHHHGGGEGHHHHHHGGGGGGGGGGG?GGGGDFEGGGGGFFDFFFFFFFFFFFFFFFFFFFFFFFFFFFFFFFFFFFFFFFFFFFFFFFF
@M03558:539:GW210131Amp:1:2105:24936:11328 1:N:0:TCGACGTC+TTGCTTGC
GGAACGCGGACGTGATTTGGAACCATTCTGCTTCCATCTTCAAGCATCGGAAGAAGCATATTTTGAAGCCCAATTTTGGAACCGCTAGAAGTGCTCCAGGATGCGTGAAATCGTTCACATTCAAGCCGGCCAATGTGGCAACCAGATAGGAGCCAAGTTCTGGGAGGTAATATCCGACGAGCACGGAATCGATGCCACCGGGGCGTATTGCGGAGACAGCGATTTGCAGCTGGAGCGGATCAACGTGTAC
+
ABB@3AADDDDBGGGGGGF5CGHGHHHHHHHHHHFHHHHFHHHFBHHHGGC1AFCFGGHFHHHHGGHHHHHHHHHHFHGHHHEGGGGGGGHEHHGHHBGFHHEHEFGGGH4D?FHHHHHHHFFDGDFCBGGG/FFHHEHHHHCFH0<GDG1FEF<FGHHHHFB<<C@<CGHHHHHGGGG@@B@.A9-:EFGA;CGFGGGDB<9=9BBFFFF?BBBBE.BE?=EFFBFFFFFFFF9F?<-9BFBBAEAFFE
@M03558:539:GW210131Amp:1:2105:19122:11346 1:N:0:TCGACGTC+TTGCTTGC
GGAACGCGGACGTGATTTGGAACCATTCTGCTTCCATCTTCAAGCATCGGAAGAAGCATATTTTGAAGCCCAATTTTGGAACCGCTAGAAGTGCTCCAGGATGCGTGAAATCGTTCACATTCAAGCCGGCCAATGTGGCAACCAGATAGGAGCCAAGTTCTGGGAGGTAATATCCGACGAGCACGGAATCGATGCCACCGGGGCGTATTGCGGAGACAGCGATTTGCAGCTGGAGCGGATCAACGTGTAC
+
BBBBBBABBBDBGGGGGGGGGGHGHFBFBHHGGHGHHGHHHGGGEGBGEF1A1BF3GHFHFHHHHEHGGHHHHGHGHHGHFGFGEGGGFHHHBGHHEHHGHGEHCEEFGHHHGHHHHHHHHGHHHGGGGGGGHHHHHHHHFGGGHHHHHHHHHGHHHHHHHHHHHGGDHHHHGHHGGGGGGGGFGCAGGGGFAGGGFFGD=DFFFFFFFFFFFFFAEFFFFFFFFFFFFFFFFFFFFFFFFFFFFFFFFF
@M03558:539:GW210131Amp:1:2105:10512:11391 1:N:0:TCGACGTC+TTGCTTGC
GGAACGCGGACGTGATTTGGAACCATTCTGCTTCCATCTTCAAGCATCGGAAGAAGCATATTTTGAAGCCCAATTTTGGAACCGCTAGAAGTGCTCCAGGATGCGTGAAATCGTTCACATTCAAGCCGGCCAATGTGGCAACCAGATAGGAGCCAAGTTCTGGGAGGTAATATCCGACGAGCACGGAATCGATGCCACCGGGGCGTATTGCGGAGACAGCGATTTGCAGCTGGAGCGGATCAACGTGTAC
+
CBCCCCCCCCCCGGGGGGGGGGHGHHHHHHHHHHHHHHHHHHHHHHHHGGGGGHHHHHHHHHHHHGHHHHHHHHHHHHGHHHGGGGGGHHHHHHHHHHHHHHHHGFGGGHHHGHHHHHHHHHHHHHGGGGGGGHHHHHHGGGHGHGHHHHHHHGHHHHHHHHHGEGGGHHHHHHHGGGGGGGGGGGGGGGGGGGGGGGGGFFFFFFFFFFFFFFFFFFFFFFFFFFFFFFFFFFFFFFFFFFFFDAEFFF
@M03558:539:GW210131Amp:1:2105:20714:11391 1:N:0:TCGACGTC+TTGCTTGC
GGAACGCGGACGTGATTTGGAACCATTCTGCTTCCATCTTCAAGCATCGGAAGAAGCATATTTTGAAGCCCAATTTTGGAACCGCTAGAAGTGCTCCAGGATGCGTGAAATCGTTCACATTCAAGCCGGCCAATGTGGCAACCAGATAGGAGCCAAGTTCTGGGAGGTAATATCCGACGAGCACGGAATCGATGCCACCGGGGCGTATCGCGGAGACAGCGATTTGCAGCTGGAGCGGATCAACGTGTAC
+
BBCCCCCCCCCBGGGGGGGGGGHGHHHHHHGHHHHHHHHHHHHHHHHHGG?AEHGHHFHFHHHHHGHHHHHHHHHHHHGHGHGGGGGGHGHHHHHHHHHHHHHHGGGGGHHHGHHHHHHHHHGHHHGGGGGGHHHHHHHHHHHGHCHHHHHHHGFGHHHHHHEHHGGGHHHHHHHGGGGGDGGGGGAGGGGFGGGGGGGGADFFFFFFFFFFFFFFFFFFFFFFFFFFFFFFFAFFFF;DFFBFFFFFFF
@M03558:539:GW210131Amp:1:2105:16938:11396 1:N:0:TCGACGTC+TTGCTTGC
GGAACGCGGACGTGATTTGGAACCATTCTGCTTCCATCTTCAAGCATCGGAAGAAGCATATTTTGAAGCCCAATTTTGGAACCGCTAGAAGTGCTCCAGGATGCGTGAAATCGTTCACATTCAAGCCGGCCAATGTGGCAACCAGATAGGAGCCAAGTTCTGGGAGGTAATATCCGACGAGCACGGAATCGATGCCACCGGGGCGTATTGCGGAGACAGCGATTTGCAGCTGGAGCGGATCAACGTGTAC
+
B@AAABBB@DDBGGGGGGGGGGHGHHHHHHHHHHHHHHHHHHHHHHHHGGGEGGHHHHHHHHHHHGHGHHHGHHHHHHGHHHGGGGGGFHGHGFHHHHHHGHFHGGGGGHHHGHFHHHHHHGFFHFGGGGGGGHHHHHHHHHHGHHHGGGHGHFGCGHHHHHGHHGGFHHHHHHHGDDCFGGGGGAGEFGGGFFGGFGGDCFAFDBFFFFFBDB;CFFFFFAEFFFFFBFFFFFFFDFFFFF/BAAEFFF
@M03558:539:GW210131Amp:1:2105:26404:11409 1:N:0:TCGACGTC+TTGCTTGC
GGAACGCGGACGTGATTTGGAACCATTCTGCTTCCATCTTCAAGCATCGGAAGAAGCATATTTTGAAGCCCAATTTTGGAACCGCTAGAAGTGCTCCAGGATGCGTGAAATCGTTCACATTCAAGCCGGCCAATGTGGCAACCAGATAGAAGCCAAGTTCTGGGAGGTAATATCCGACGAGCACGGAATCGATGCCACCGGGGCGTATTGCGGAGACAGCGATTTGCAGCTGGAGCGGATCAACGTGTAC
+
AABBAAABBBDBEFGGGGGGGGHGHHHHHHHHHHHHHHHHHHHHHGHGGGGGGHGHGHHHHHHHHFHFHHHHHHHHHGGFFFGCCEEEHHHHHHHGHHHHHGHGGGGGGHHHGHHHHHHHHHHGHHGGGGGGHHHHHGFFFGGGHGHHHHHHHHHBGGHHHHHHEGGGGGHHHHHGGGGGGGGGAGGGGGGFGFGGGGGGFFFFFFFFFFFFFFFFFFFFFFFFFFFFFFFFFFFFFFCFAFFFFAFFFF
@M03558:539:GW210131Amp:1:2105:3743:11420 1:N:0:TCGACGTC+TTGCTTGC
GGAACGCGGACGTGATTTGGAACCATTCTGCTTCCATCTTCAAGCATCGGAAGAAGCATATTTTGAAGCCCAATTTCGGAACCGCTAGAAGTGCTCCAGGATGCGTGAAATCGTTCACATTCAAGCCGGCCAATGTGGCAACCAGATAGGAGCCAAGTTCTGGGAGGTAATATCCGACGAGCACGGAATCGATGCCACCGGGGCGTATTGCGGAGACAGCGATTTGCAGCTGGAGCGGATCAACGTGTAC
+
BBCCCCCCCCBCGGGGGGFGGGHGHHHHHHGHHHHHHGHHHHHHHHHHGGFGGHHHHHHHHHHHHGHHHHHGHHHHHGGGGGGGGGGGGHHHHHHHHHHHHHGHGGGGGHHFGHHHHHHHHHHHHHGGGGGGHHHHHHHHGHHGHHHHHFHFHGHHHHHHHHHGHGGFHGHHHHHGGGGGGGGGGGGGGGGGGGGGGGGFCFFFFFFFFFFFFFFFFFFFFFFFFFFFFFFFFFFFFFFFFFFFFFFFEF
@M03558:539:GW210131Amp:1:2105:25111:11443 1:N:0:TCGACGTC+TTGCTTGC
GGAACGCGGACGTGATTTGGAACCATTCTGCTTCCATCTTCAAGCATCGGAAGAAGCATATTTTGAAGCCCAATTTTGGAACCGCTAGAAGTGCTCCAGGATGCGTGAAATCGTTCACATTCAAGCCGGCCAATGTGGCAACCAGATAGGAGCCAAGTTCTGGGAGGTAATATCCGACGAGCACGGAATCGATGCCACCGGGGCGTATTGCGGAGACAGCGATTTGCAGCTGGAGCGGATCAACGTGTAC
+
BBBCCCCCCCCBGGGGGGGGGGHGHHHHHHHHHHHGHHHHHHHHHHHHGGGGGFHHHHHHHHHHHGHHHHHGHHHHHHGHHHGGGGGGHHHHHHHHHHHHHHHHGGGGGHHHGHHHHHHHHHHHHHGGGGGGHHHHHHHHHHHGHHHHHHGHHGHHHHHHHHHCFGGEHHHHHHHGGGGGGGGGC--:EGGGGGGGGGGGFFFFFFFFFFFFFFFFFFFFFFFFFFFFFFFFFFFFFFFFFFFFDFFFFF
@M03558:539:GW210131Amp:1:2105:23488:11455 1:N:0:TCGACGTC+TTGCTTGC
GGAACGCGGACGTGATTTGGAACCATTCTGCTTCCATCTTCAAGCATCGGAAGAAGCATATTTTGAAGCCCAATTTTGGAACCGCTAGAAGTGCCCCAGGATGCGTGAAATCGTTCACATTCAAGCCGGCCAATGTGGCAACCAGATAGGAGCCAAGTTCTGGGAGGTAATATCCGACGAGCACGGAATCGATGCCACCGGGGCGTATTGCGGAGACAGCGATTTGCAGCTGGAGCGGATCAGCGTGTAC
+
CCCCCCCCCDDCGGGGGGGGGGHGHHHHHHHHHHHHHHHHHHHHHHHHGGGGGGHHHHHHHHHHHGHHHHHHEGHHHHGHHHGGGGGGHHHHHHHHGGGGHHHHGGGGGHHHGGHHHHHHHHHHHHGGGGGGHHHHHHHHHHHGHHHHHHHHHGHHHHHHHHHCCEDDHHHHHHHGGGGGGGGGFB9EGGGGGFFGGGGFFFFFFFFFFFFFFFFFFFFFFFFFFFFFFFFFFFFFFFFFFFFFDDFFFF
@M03558:539:GW210131Amp:1:2105:15130:11456 1:N:0:TCGACGTC+TTGCTTGC
GGAACGCGGACGTGATTTGGAACCATTCTGCTTCCATCTTCAAGCATCGGAAGAAGCATATTTTGAAGCCCAATTTTGGAACCGCTAGAAGTGCTCCAGGATGCGTGAAATCGTTCACATTCAAGCCGGCCAATGTGGCAACCAGATAGGAGCCAAGTTCTGGGAGGTAATATCCGACGAGCACGGAATCGATGCCACCGGGGCGTATTGCGGAGACAGCGATTTGCAGCTGGAGCGGATCAACGTGTAC
+
AABCBCCCCBBCGGGGGGGGGGHGHHHHHHHHHHHHHHHHHHHHHHHHGGGGGHHHHHHFHHHHHGHHHHHHHHHHHHGHHHGGGGGGHHHFHHHHHHGHHHHHGGGGGHHHGHHHHHHHHHHHHHGGGGGGHHHHHGHHHHHGHFHHHHHHHGEHHHHHHHHHHGGGHHHHHHHGGGGGGGGGGGGGGGGGGGGGGGGGFFFFFFFFFFFFFFFFFFFFFFFFFFFFFFFFFFFFFFCFFFFFFFFFFF
@M03558:539:GW210131Amp:1:2105:13844:11478 1:N:0:TCGACGTC+TTGCTTGC
GGAACGCGGACGTGATTTGGAACCATTCTGCTTCCATCTTCAAGCATCGGAAGAAGCATATTTTGAAGCCCAATTTTGGAACCGCTAGAAGTGCTCCAGGATGCGTGAAATCGTTCACATTCAAGCCGGCCAATGTGGCAACCAGATAGGAGCCAAGTTCTGGGAGGTAATATCCGACGAGCACGGAATCGATGCCACCGGGGCGTATTGCGGAGACAGCGATTTGCAGCTGGAGCGGATCAACGTGTAC
+
CBCCCCCCCCBCGGGGGGGGGGHGHHHHHHHHHHHHHHHHHHHHHHHHGGGGGHHHHHHHHHHHHGHHHHHHHHHHHHGHHHGGGGGGHHHHHHHHHHHHHHHHGEGGGHHHGHHHHHHHHHHHHHGGGGGGHHHGHHHHGHHGHFGHHHHHHGFHHHHHHHHHHGGEHHHHHHHGGGGGGDGGGAFFFFFFEGGGGGGGFFFFFFAFFFFFFCFFFFFFFFFFFFFFFFFFEFFFFFCFFFFFFEFFFF
@M03558:539:GW210131Amp:1:2105:17508:11492 1:N:0:TCGACGTC+TTGCTTGC
TGAACGCGGACGTGATTTGGAACCATTCTGCTTCCATCTTCAAGCATCGGAAGAAGCATATTTTGAAGCCCAATTTTGGAACCGCTAGAAGTGCTCCAGGATGCGTGAAATCGTTCACATTCAAGCCGGCCAATGTGGCAACCAGATAGGAGCCAAGTTCTGGGAGGTAATATCCGACGAGCACGGAATCGATGCCACCGGGGCGTATTGCGGAGACAGCGATTTGCAGCTGGAGCGGATCAACGTGTAC
+
11AAA1>>1A>0EAGGFG1BGGBFCHHHH2GDEFGFADDFHHHFHFGH/EA//BGFHGB1@BGGF/@11FAECFGHH2/BFG/EEGE/EDF>>1DD1FHBGCGHGEEGGHHGCGHHHHHHHHHGGHFGCGGGHHFHHGHHHGGGHCFHHGGGGEHFHHHHHHHHGECCGFHGHHHGGGGGGGAG@GGGGGGAFGGFFFFG-@@@@@?FFFFB@@;@FFFE@@F-AFFFFFFFFEFF@@-@?FFFFEEFFF
@M03558:539:GW210131Amp:1:2105:22907:11569 1:N:0:TCGACGTC+TTGCTTGC
GGAACGCGGACGTGATTTGGAACCATTCTGCTTCCATCTTCAAGCATCGGAAGAAGCATATTTTGAAGCCCAATTTTGGAACCGCTAGAAGTGCTCCAGGATGCGTGAAATCGTTCACATTCAAGCCGGCCAATGTGGCAACCAGATAGGAGCCAAGTTCTGGGAGGTAATATCCGACGAGCACGGAATCGATGCCGCCGGGGCGTATTGCGGAGACAGCGATTTGCAGCTGGAGCGGATCAACGTGTAC
+
CCCCCCCCCBBCGGGGGGFGGGHGGHHHHHHHHHHHHHHHHHHHHGHHGGGGGHHHHHHHHHHHHGHHHHHHHHHHHHGHHHGGGGGGHHHHHHHHHHHHHHHHGFGGGHHHGHGHHHHHHHHHHHGGGGGGHHHHHFHGGHHGHGHHHHHHHGHHHHHHHHHHCEGGHHHHHHHGGGGGGGGGDADEGGGGGGGGGGFFFFFFFFFFFFFFFFFFFFFFFFFFFFFFFFFFFFFFFFAFFFFFFFFFFF
@M03558:539:GW210131Amp:1:2105:22481:11574 1:N:0:TCGACGTC+TTGCTTGC
GGAACGCGGACGTGATTTGGAACCATTCTGCTTCCATCTTCAAGCATCGGAAGAAGCATATTTTGAAGCCCAATTTTGGAACCGCTAGAAGTGCTCCAGGATGCGTGAAATCGTTCACATTCAAGCCGGCCAATGTAGCAACCAGATAGGAGCCAAGTTCTGGGAGGTAATATCCGACGAGCACGGAATCGATGCCACCGGGGCGTATTGCGGAGACAGCGATTTGCAGCTGGAGCGGATCAACGTGTAC
+
BBBBBBBBBBDBGGGGGGGGGGHGHHHHHHHHHHHHHHHHHHHHHGHHGGGEGCFHHHHHHHHHHGHHHHHHGHHHHHGHHHGGGGGFHHHHHHHHHHGHHHHHGGGGGHHHGHHHGHHHHHHHHHGGGGGGHHHHHHHHHHHGHGHHHHHHHGHHHHHHHHHGHGGDHHHHHHHGGGGGGGGGG@BEGGGFGGGGEGGE?FFDFFFFFFFFFFFFFFFFFFFFFFFFFFFFFFFFFF;FFFFFFFFFFF
@M03558:539:GW210131Amp:1:2105:21764:11579 1:N:0:TCGACGTC+TTGCTTGC
GGAACGCGGACGTGATTTGGAACCATTCTGCTTCCATCTTCAAGCATCGGAAGAAGCATATTTTGAAGCCCAATTTTGGAACCGCTAGAAGTGCTCCAGGATGCGTGAAATCGTTCACATTCAAGCCGGCCAATGTGGCAACCAGATAGGAGCCAAGTTCTGGGAGGTAATATCCGACGAGCACGGAATCGATGCCACCGGGGCGTATTGCGGAGACAGCGATTTGCAGCTGGAGCGGATCAACGTGTAC
+
BABCCCCCDDDBGGGGGGGGFGHGHHHHHHHHHHHHHHHHHHHGHHHHGGGGGGHHHHHHHHHHGGHHHHHHHHHHHHGHHHGGGGGGHHGHHHHHHHHHHHHHGGGGGHHHGHHHHHHHHHHHHHGGGGGGHHHHHHHHGHHGHHHHHHHHHGHHHHHHHHHGGGGGHHHHHHHGGGGGGGGGGDGGGGGGGGGGGGGGFFFFFFFFFFFFFFFFFFFFFFFFFFFFFFFFFFFFFFFFFFFFFFFFFF
@M03558:539:GW210131Amp:1:2105:5031:11586 1:N:0:TCGACGTC+TTGCTTGC
GGAACGCGGACGTGATTTGGAACCATTCTGCTTCCATCTTCAAGCATCGGAAGAAGCATATTTTGAAGCCCAATTTTGGAACCGCTAGAAGTGCTCCAGGATGCGTGAAATCGTTCACATTCAAGCCGGCCAATGTGGCAACCAGATAGGAGCCAAGTTCTGGGAGGTAATATCCGACGAGCACGGAATCGATGCCACCGGGGCGTATTGCGGAGACAGCGATTTGCAGCTAGAGCGGATCAACGTGTAC
+
>AA11>A11ADDAAFEAF1AAGFFHHHBBFD1FG1DFFGFFDEGHBGH?G?//0FGFHHHFHHFBFGHFHCC/FHEB2/GGFF@EE/?EB>GFHEHFHHBCHBCEE//F>GB</FG1B2FBFGGF1F//>/<<GC?1G/CGCHG.<>F<01FFCGG.<000=0CC.-.:C0;0C0E.A:-9-9C?A@GEBF?.;99BBF.-9--9-9:/B/B-@@@EFFE?@FFFFFFFFFFFFFF@@?@@FFFBEFFBF
@M03558:539:GW210131Amp:1:2105:27630:11605 1:N:0:TCGACGTC+TTGCTTGC
GGAACGCGGACGTGATTTGGAACCATTCTGCTTCCATCTTCAAGCATCGGAAGAAGCATATTTTGAAGCCCAATTTTGGAACCGCTATAAGTGCTCCAGGATGCGTGAAATCGTTCACATTCAAGCCGGCCAATGTGGCAACCAGATAGGAGCCAAGTTCTGGGAGGTAATATCCGACGAGCACGGAATCGATGCCACCGGGGCGTATTGCGGAGACAGCGATTTGCAGCTGGAGCGGATCAACGTGTAC
+
A1>1AA@A@000AE0B2FGGFGBAG1D2AF111AF12ADBG212AGFFFC///A0GC1DFGG22FFHFHEHHAFHHDDEG1CFEEE//22BFFEGGGGFFHEGHGEEEGHHGGHHHHHHHHHHHHHGGGGGGHHGHHHHHHHHGHGHHHHHHHGGHHHHHHGHHAEGGHHHHHGGGGGGCGGGGGGGGGGGGGGGGGGGG?@@@@@@FFFFF@@@@FFFF@@FFFFFFFFFFFFFF@?@@@FFFFFEFFF
@M03558:539:GW210131Amp:1:2105:4409:11633 1:N:0:TCGACGTC+TTGCTTGC
GGAACGCGGACGTGATTTGGAACCATTCTGCTTCCATCTTCAAGCATCGGAAGAAGCATATTTTGAAGCCCAATTTTGGAACCGCTAGAAGTGCTCCAGGATGCGTGAAATCGTTCACATTCAAGCCGGCCAATGTGGCAACCAGATAGGAGCCAAGTTCTGGGAGGTAATATCCGACGAGCACGGAATCGATGCCACCGGGGCGTATTGCGGAGACAGCGATTTGCAGCTGGAGCGGATCAACGTGTAC
+
1>AAAA1ADD?0E?0FGGB1BGGFHHHHHHHHFFHFHHHHFDEGHEGFGGGE?AFCGHHHDFFHFEE1CFFEFGBGFFCCBGF@EGGEEDFHHGGHFHHHHHFHGEFGGHFHGHHHHHHHHHHHFHGGGGGGHHHHHHHHGHHGHHHGHHHFFGHHHHHGHHFHHGGCGFHHHHHGGGGGGGGGGGG?EGGGGGBGGGGG<@@@@@?FFFFF@?@@FFFF@@FFFFFFFFFFBAFF@???@FBFFFFFEF
@M03558:539:GW210131Amp:1:2105:11201:11678 1:N:0:TCGACGTC+TTGCTTGC
GGAACGCGGACGTGATTTGGAACCATTCTGCTTCCATCTTCAAGCATCGGAAGAAGCATATTTTGAAGCCCGATTTTGGAACCGCTAGAAGTGCTCCAGGATGCGTGAAATCGTTCACATTCAAGCCGGCCAATGTGGCAACCAGATAGGAGCCAAGTTCTGGGAGGTAATATCCGACGAGCACGGAATCGATGCCACCGGGGCGTATTGCGGAGACAGCGATTTGCAGCTGGAGCGGATCAACGTGTAC
+
>A?AAA3DBBBBGGFGGGFGGDEEGHHHHFFHHHHHFGHFHHGHHFGHDD1FFFHFHHHHHFHHHGHFHHHGGGGGHFEHHHFCEGGGG3EHHHGFFHFGHFGFGAEEGHHHEFGHHGHFHGBFFHGGCDCGEGGDFDGGHGGFGFGHHCFCCEBCEHGFHHHHEECCCGCBFGGFGGGGB?BFB?-;EFFGEFFFFFFDBBBBBB<FFFFDB9BBFFFEB?EEFFFFFFFFF?.F?BB?B?BFFEFFEF
@M03558:539:GW210131Amp:1:2105:15394:11693 1:N:0:TCGACGTC+TTGCTTGC
GGAACGCGGACGTGATTTGGAACCATTCTGCTTCCATCTTCAAGCATCGGAAGAAGCATATTTTGAAGCCCAATTTTGGAACCGCTAGAAGTGCTCCAGGATGCGTGAAATCGTTCACATTCAAGCCGGCCAATGTGGCAACCAGATAGGAGCCAAGTTCTGGGAGGTAATATCCGACGAGCACGGAATCGATGCCACCGGGGCGTATTGCGGAGACAGCGATTTGCAGCTGGAGCGGATCAACGTGTAC
+
CCCCCBCCCCCCGGGGGGGGGGHGHHHHHHHHHHHHHHHHHHHHHHHHGGGGGHHHHHHHHHHHHGHHHHHHHHHHHHGHHHGGGGGGHHHHHHHHHHHHHHHHGGGGGHHHGHHHHHHHHHHHHHGGGGGGHHHHHHHHHHHGGFHHHHHHHGGHHHHHHHHHGGGGHHHHHHHGGGGGGGGGGCGGGGGGGGGGGGGGFFFFFFFFFFFFFFFFFFFFFFFFFFFFFFFFFFFFFFFFFFFFFFFFFF
@M03558:539:GW210131Amp:1:2105:5018:11706 1:N:0:TCGACGTC+TTGCTTGC
GGAACGCGGACGTGATTTGGAACCATTCTGCTTCCATCTTCAAGCATCGGAAGAAGCATATTTTGAAGCCCAATTTTGGAACCGCTAGAAGTGCTCCAGGATGCGTGAAATCGTTCACATTCAAGCCGGCCAATGTGGCAACCAGATAGGAGCCAAGTTCTGGGAGGTAATATCCGACGAGCACGGAATCGATGCCACCGGGGCGTACTGCGGAGACAGCGATTTGCAGCTGGAGCGGATCAACGTGTAC
+
B@BAABBB?DDDFFGGBGGGGGHGHGHHHHCHHHHHHHHFHGHGHFHHGGGGGGHHHHHHHHHHFFHHHHHHHHHHHHGHHHGGGGGGHHHHHHHHHHHHHHFHGGGGGHHGGHHHHHHHHHHHHHGGGGGGGHHHHHHFGHHGHHHHHHHHHGGHHHHHHGHGHGGAHHHHHHHGGGGGGGGG@BGEGGGGGGBGGGGGBBBBBBBBFFFDBBBBFFFFBBFFFFFFFFFFFFFF?BBBBFFFFFFFFF
@M03558:539:GW210131Amp:1:2105:28064:11754 1:N:0:TCGACGTC+TTGCTTGC
GGAACGCGGACGTGATTTGGAACCATTCTGCTTCCATCTTCAAGCATCGGAAGAAGCATATTTTGAAGCCCAATTTTGGAACCGCTAGAAGTGCTCCAGGATGCGTGAAATCGTTCACATTCAAGCCGGCCAATGTGGCAACCAGATAGGAGCCAAGTTCTGGGAGGTAATATCCGACGAGCACGGAATCGATGCCACCGGGGCGTATTGCGGAGACAGCGATTTGCAGCTGGAGCGGATCAACGTGTAC
+
DDDDDDDCCCCCGGGGGGGGGGHGHHHHHHHHHHHHHHHHHHHHHHHHGGGGGHHHHHHHHHHHHGHHHHHHHGHHHHGHHHGGGGGGHHHHHHHHHHHHHHHHGGGGGHHHGHHHHHHHHHHHHHGGGGGGHHHHHHEFFHHGHEHHHGHHGGHFGGHHHHGHFGGEHGGFHHHGGGGAGGGGAFGGGGGGGGGGGGGB-@AFFFFDFFFFFAFFFFFFFFFFFFFFFFFFFFFFFFFFFFEFFFFFFF
@M03558:539:GW210131Amp:1:2105:10303:11760 1:N:0:TCGACGTC+TTGCTTGC
GGAACGCGGACGTGATTTGGAACCATTCTGCTTCCATCTTCAAGCATCGGAAGAAGCATATTTTGAAGCCTAATTTTGGAACCGCTAGAAGTGCTCCAGGATGCGTGAAATCGTTCACATTCAAGCCGGCCAATGTGGCAACCAGATAGGAGCCAAGTTCTGGGAGGTAATATCCGACGAGCACGGAATCGATGCCACCGGGGCGTATTGCGGAGACAGCGATTTGCAGCTGGAGCGGATCAACGTGTAC
+
CCCCCCCCCCCCGGGGGGGGGGHGHHHHHHHHHHHHHHHHHHHHHHHHGGGGGHHHHHHHHHHHHGHHHHHHHHHHHHGHHHGGGGGGHHHHHHHHHHHHHHHHGGGGGHHHGHHHHHHHHHHHHHGGGGGGHHHHHHHHGHHGHHHHHHHHHGHHHHHHHHHHGGGGHHHHHHHGGGGGGGGGAFGGGGGGGGGGGGGGGFFFFFFFFFFFFFFFFFFFFFFFFFFFFFFFFFFFFFFFFFFFAEEFFF
@M03558:539:GW210131Amp:1:2105:6036:11781 1:N:0:TCGACGTC+TTGCTTGC
GGAACGCGGACGTGATTTGGAACCATTCTGCTTCCATCTTCAAGCATCGGAAGAAGCATATTTTGAAGCCCAATTTTGGAACCGCTAGAAGTGCTCCAGGATGCGTGAAATCGTTCACATTCAAGCCGGCCAATGTGGCAACCAGATAGGAGCCAAGTTCTGGGAGGTAATATCCGACGAGCACGGAATCGATGCCACCGGGGCGTATTGCGGAGACAGCGATTTGCAGCTGGAGCGGATCAACGTGTAC
+
CCCCCCCCCCCCGGGGGGGGGGHGHHHHHHHHHHHHHHHHHHHHHHHHGGGGGHHHHHHHHHHHHGHHHHHHHHHHHHGEHHGGGGGGHHHHHHHHHHHHHHHHGGGGGHHHDGHHHHHHHHHHHHGGGGGGGHHHHHHHGHHGHGHHHHHHHGHHHHHHHHHHAGGDHHHHHHGGGGGGGGGGB:;CGGGEGGBFGGGG@;CFFFFFFFFFFFFFFFFFFFFFFFFFFFFFFFFFFFFFFFFFFEFFFF
@M03558:539:GW210131Amp:1:2105:15115:11818 1:N:0:TCGACGTC+TTGCTTGC
GGAACGCGGACGTGATTTGGAACCATTCTGCTTCCATCTTCAAGCATCGGAAGAAGCATATTTTGAAGCCCAATTTTGGAACCGCTAGAAGTGCTCCAGGATGCGTGAAATCGTTCACATTCAAGCCGGCCAATGTGGCAACCAGATAGGAGCCAAGTTCTGGGAGGTAATATCCGACGAGCACGGAATCGATGCCACCGGGGCGTATTGCGGAGACAGCGATTTGCAGCTGGAGCGGATCAACGTGTAC
+
B@AACCBCCCCCGGGGGGFGGGHGHHHFHHHHGHHHHHHHHHHHHHHHGGGFEFHHFHGGHHHHHGHHHHHHGGHHHHCGHFFCGEGGEGGGFHHHFFCFGHFHC<EFFHHHGGHHHHFHGHHHGHGGC?CGHHFHHEEHHGHGFFFGGHHHHGHHFHHHHBDGCECGHHHHHHHG?@ABAGDAA:?AEFFFG0CFFBFD9@;>;9BDFFFFACFAEFFFDAEEF/BFFFFFBFFF->DCD?BFBEEBB/
@M03558:539:GW210131Amp:1:2105:20820:11850 1:N:0:TCGACGTC+TTGCTTGC
GGAACGCGGACGTGATTTGGAACCATTCTGCTTTCATCTTCAAGCATCGGAAGAAGCATATTTTGAAGCCCAATTTTGGAACCGCTAGAAGTGCTCCAGGATGCGTGAAATCGTTCACATTCAAGCCGGCCAATGTGGCAACCAGATAGGAGCCCAGTTCTGGGAGGTAATATCCGACGAGCACGGAATCGATGCCACCGGGGCGTATTTCGGCGACAGCGATTTGCAGCTGGAGCGGATCAACGTGTAC
+
A?1AAAAD@>ADGG0EGGA1BGGFFGHHFDFGDBGGEGHFHFGHHHHFAA//AC00AFG1EGF@F/BGFHG//BGFHH/1BFFE@E//BB>BBGHHGFF0?G1GEEEEGHEHAFFH1GDGGG222FF/@CC//?FG11?0?G<.<0<1101<.<.<C<=0=<D/<C@.00:;0:;A;C?--;9CA9-..C.AAB.0BFG.---;99@BF/B-@---999A@;-;A9B//9:/;--9@;--@-//-;E9F/
@M03558:539:GW210131Amp:1:2105:2291:11850 1:N:0:TCGACGTC+TTGCTTGC
GGAACGCGGACGTGATTTGGAACCATTCTGCTTCCATCTTCAAGCATCGGAAGAAGCATATTTTGAAGCCCAATTTTGGAACCGCTAGAAGTGCTCCAGGATGCGTGAAATCGTTCACATTCAAGCCGGCCAATGCGGCAACCAGATAGGAGCCAAGTTCTGGGAGGTAATATCCGACGAGCACGGAATCGATGCACCGGGGCGTATTGCGGAGACAGCGATTTGCAGCTGGAGCGGATCAACGTGTACT
+
BBBBBBBBBBBBGGGGGGGGGGHGHHHHHHHHHHHHHHHHHHHHHHGHGGGGGHHHHHHHHHHHGGHHGHHHGHHHHHGHHHGGGGGGHHHHHHHHHHHHHHGHGGGGGHHHGHHHHHHHHHHHHHGGGGGGHHHHGGGGGHHGHHHHHHHHHGHHHHHHHHHHHGGDHHHHHHHGGGGGGGGGAGGGEGGGGGFFFF;D>>DFFFFFFFFFFFFFFFFFAFFFFFFFFFFFFFFFFFFFFFFFFFFFFF
@M03558:539:GW210131Amp:1:2105:15422:11852 1:N:0:TCGACGTC+TTGCTTGC
GGAACGCGGACGTGATTTGGAACCATTCTGCTTCCATCTTCAAGCATCGGAAGAAGCATATTTTGAAGCCCAATTTTGGAACCGCTAGAAGTGCTCCAGGATGCGTGAAATCGTTCACATTCAAGCCGGCCAATGTGGCAACCAGATAGGAGCCAAGTTCTGGGAGGTAATATCCGACGAGCACGGAATCGATGCCACCGGGGCGTACTGCGGAGACAGCGATTTGCAGCTGGAGCGGATCAACGTGTAC
+
ABBBB@BBBBBBGGGGGGGFGGHGHHHHHHHHHHHHHHHHHHFHHHHHGGGGGHHHHHHHHHHHHGHHHHHHHHHHHHGHHHGGGGGGHHHHHHHHHHHHHHHHGGGGGHHHGHHHHHHHHHHHHHGGGGGGHHHHHHHGGHHGHHHHHHGHHGHHGHHHHHHHHGGGHHHHHHHGGGGGGCBGF?FGGG?FFGGGGGGGFFFFFFFFFFFFFFFFFFFFFFFFFFFFFFFFFFFFFFFFFFFFFFFFFF
@M03558:539:GW210131Amp:1:2105:28561:11856 1:N:0:TCGACGTC+TTGCTTGC
GGAACGCGGACGTGATTTGGAACCATTCTGCTTCCATCTTCAAGCATCGGAAGAAGCATATTTTGAAGCCCAATTTTGGAACCGCTAGAAGTGCTCCAGGATGCGTGAAATCGTTCACATTCAAGCCGGCCAATGTGGCAACCAGATAGGAGCCAAGTTCTGGGAGGTAATATCCGACGAGCACGGAATCGATGCCACCGGGGCGTATTGCGGAGACAGCGATTTGCAGCTGGAGCGGATCAACGTGTAC
+
BABBBBBBBBBBGGGGGGFGGGHGHHHHHHHHHHHHHHHHHHEFHHHHGGGFGHFHHHHHHHHHHFHGHHHGHHHHHHGHHHGGGGGGHHHHHHHHHHHGGHGHGGGGGHHHGHHHGHHHHHHHHHGGGGGGHHHHHHHHHHHEHFGFHHHHHGH/GGHHHHHGHGGGHHHHHHHG:CGGGGCFFGF.CGGGGGGGGGGGFFFFFFFFFFFFFF-=EFFFFFFFFFFFFFFFFFFFFFFFFFFFFFFFFF
@M03558:539:GW210131Amp:1:2105:4954:11906 1:N:0:TCGACGTC+TTGCTTGC
GGAACGCGGACGTGATTTGGAACCATTCTGCTTCCATCTTCAAGCATCGGAAGAAGCATATTTTGAAGCCCAATTTTGGAACCGCTAGAAGTGCTCCAGGATGCGTGAAATCATTCACATTCAAGCCGGCCAATGTGGCAACCAGATAGGAGCCAAGTTCTGGGAGGTAATATCCGACGAGCACGGAATCGATGCCACCGGGGCGTATTGCGGAGACAGCGATTTGCAGCTGGAGCGGATCAACGTGTAC
+
CCCCCCCCCBBCGGGGGGGGGGHGHHHHGHHHHHHHHHHHHHHHHHHHGGGGGHHHHHHHHHHHHGHHGHHHHHHHHHCHHHGGGGGGGHHHHHHHHHHHHHHHGGGGGHHGHHHHHHHHHHHHHHGGGGGGHHHHHGHHHHHGHHHHHHHHHGHHHHHHHHHGHGGEHHHHHHHGGGGGGGGGGGGAGGGGGGGGGGGG?FFFFFFFFFFFFFFFFFFFFFFFFFFFFFFFFFFFFFFFFFFFFFFFFF
@M03558:539:GW210131Amp:1:2105:11470:11921 1:N:0:TCGACGTC+TTGCTTGC
GGAACGCGGACGTGATTTGGAACCATTCTGCTTCCATCTTCAAGCATCGGAAGAAGCATATTTTGAAGCCCAATTTTGGAACCGCTAGAAGTGCTCCAGGATGCGTGAAATCGTTCACATTCAAGCCGGCCAATGTGGCAACCAGATAGGAGCCAAGTTCTGGGAGGTAATATCCGACGAGCACGGAATCGATGCCACCGGGGCGTATTGCGGAGACAGCGATTTGCAGCTGGAGCGGATCAACGTGTAC
+
BBCCBCCCBBBBGGGGGGGGGGHGHHHHHGHHHHHHHHHHHHHHHHHHGGGGGHGHHHHHHHHHHGGHHHHHHHHHHHGHHHGGGGGGHHHHHHHHHHHHHHHHGGGGGHHHGHHHHHHHHHHHHHGGGGGGHHHHHFFHGGHGHHHHHEHGHGHHHHHHHHHHHGGGHHHGHHHGGGGGFGGGD::AEGGGGFDGFFGDFFFFFFFFFFFFFFFFFFFFFFFFFFFFFFFFFAFFFFFFFFFFFFFFFF
@M03558:539:GW210131Amp:1:2105:6708:11956 1:N:0:TCGACGTC+TTGCTTGC
GGAACGCGGACGTGATTTGGAACCATTCTGCTTCCATCTTCAAGCATCGGAAGAAGCATATTTTGAAGCCCAATTTTGGAACCGCTAGAAGTGCTCCAGGATGCGTGAAATCGTTCACATTCAAGCCGGCCAATGTGGCAACCAGATAGGAGCCAAGTTCTGGGCGGTAATATCCGACGAGCACGGAATCGATGCCACCGGGGCGTATTGCGGAGACAGCGATTTGCAGCTGGAGCGGATCAACGTGTAC
+
AAAAAAAD@DDD00A0ABADE1FFHHHFHBHFHHG1GFG2GD1AF0BAAEFFGHHHGHH12FEE@/DGFHAFHHHHHFEFHHFECGGCCH11BFEGGGC0GH>GGEEEC1FGGGHHFHGHHF2G>FC/<BCCFHF?DDGFCFC<G>GF1FGHEE<G.==DD0<<.<-:CFFCCFBA.9A99?@GAG-:EF--EB99/FF9-;--@9-9BFFB;->@FFFF;9E-:BF///B/9AFF-9-;@FFBA9ABFF
@M03558:539:GW210131Amp:1:2105:24166:11968 1:N:0:TCGACGTC+TTGCTTGC
GGAACGCGGACGTGATTTGGAACCATTCTGCTTCCATCTTCAAGCATCGGAAGAAGCATACTTTGAAGCCCAATTTTGGAACCGCTAGAAGTGCTCCAGGATGCGTGAAATCGTTCACATTCAAGCCGGCCAATGTGGCAACCAGATAGGAGCCAAGTTCTGGGAGGTAATATCCGACGAGCACGGAATCGATGCCACCGGGGCGTATTGCGGAGACAGCGATTTGCAGCTGGAGCGGATCAACGTGTAC
+
AABBABBBDDDBGCGGGGFGGGHGHHHHHHHHHGHFHGHHHHBGHHHGGCFFDFFFHCGHHGHHHHHHHHHHHHHHHHGHGFGGGG@EHHHFHHHGHHHHHHHHGEGGGHHHGHHHHHHHHHHHHHGGGGGGHHHHHHHHGGGFHGHHHHGHHGHHHHHHHHGCCCACGHHHHHHGGGGGGGGGD?-CEGGGGGGGFGGFFFFFFFFFFFFFFFFFFFFFAFFFFFFFFFFFFFFFFF;FFFFEAEFFFF
@M03558:539:GW210131Amp:1:2105:28440:11969 1:N:0:TCGACGTC+TTGCTTGC
GGAACGCGGACGTGATTTGGAACCATTCTGCTTCCATCTTCAAGCATCGGAAGAAGCATATTTTGAAGCCCAATTTTGGAACCGCTAGAAGTGCTCCAGGATGCGTGAAATCGTTCGCATTCAAGCCGGCCAATGTGGCAACCAGATAGGAGCCAAGTTCTGGGCGGTAATATCCGACGAGCACGGAATCGATGCCACCGGGGCGTATTGCGGAGACAGCGATTTGCAGCTGGAGCGGATCAACGTGTAC
+
BBBBABBBDBBBGGFFGGFDGGHGHHHHHHHHHHHGHHHHGFDHHHHHGGGFGCHFHFHFHHHHFFHFHHHHAGHHHG/CGHGGGGFEFFBGHHHHHHHHHHHHGFGGGFGFDGHHGGCDGHHHHDFF/@<</GFFDGAFGHHEC0>GH00CGGFCGDGHHHDG.:-9CEFGGGGGBGF-;9;F-;@EEFF?FFDFFFFFAAFAFFFDFFBD>B-=EFFFFBEFFFFFFFFFFFFF;BBDDAFFFFFFFF
@M03558:539:GW210131Amp:1:2105:19575:12020 1:N:0:TCGACGTC+TTGCTTGC
GGAACGCGGACGTGATTTGGAACCATTCTGCTTCCATCTTCAAGCATCGGAAGAAGCATATTTTGAAGCCCAATTTTGGAACCGCTAGAAGTGCTCCAGGATGCGTGAAATCGTTCACATTCAAGCCGGCCAATGTGGCAACCAGATAGGAGCCAAGTTCTGGGAGGTAATATCCGACGAGCACGGAATCGATGCCACCGGGGCGTATTGCGGAGACAGCGATTTGCAGCTGGAGCGGATCAACGTGTAC
+
CCCCCCCCCCCCGGGGGGGGGGHGHHHHHHHHHHHHHHHHHHHHHHHHGGGGGHHHHHHHHHHHHGHHHHHHHHHHHHGHHHGGGGGGHHHHHGHGHHHHHHHHGGGGGHHHGHHHHHHHHHHHHHGGGGGGHHHHHHHHGGGGHHHHHHHHHGHHHHHHHHHHHGGDHHHHHHHGGGGGGGGGGGGGGGGGGGGGFFGFAFFFFFFFFFFFFFFFFFFFFFFFFFFFFFFFFFFFFFFFFFFFFFFFFF
@M03558:539:GW210131Amp:1:2105:22299:12022 1:N:0:TCGACGTC+TTGCTTGC
GGAACGCGGACGTGATTTGGAACCATTCTGCTTCCATCTTCAAGCATCGGAAGAAGCATATTTTGAAGCCCAATTTTGGAACCGCTAGAAGTGCTCCAGGATGCGTGAAATCGTTCACATTCAAGCCGGCCAATGTGGCAACCAGATAGGAGCCAAGTTCTGGGAGGTAATATCCGACGAGCACGGAATCGATGCCACCGGGGCGTATTGCGGAGACAGCGATTTGCAGCTGGAGCGGATCAACGTGTAC
+
A?AAABBD@ADDEEGGGGGGGCHGHHHHGGHHGHFHHHHHHHHGFGHHGG?FFFGGHHGHHHHHHGEDGHHHHHHGGHFFFHGGGGEFHFHHGHHHHHGEEGHHGGGGGHHHGHEHHHHGHHHHHHFGGGGGEFHHHHHHGHHGH0FGHGHHHGGBHDGHFHGH.CDDFHHFHHHGGGGGGGGGD;@EGGGGGGFGFFFEAFFFFFFFFFFBFFFFFFFFFFFFFFFFFFFFFFFFFFAFFF//DFFFFF
@M03558:539:GW210131Amp:1:2105:9948:12024 1:N:0:TCGACGTC+TTGCTTGC
GGAACGCGGACGTGATTTGGAACCATTCTGCTTCCATCTTCAAGCATCGGAAGAAGCATATTTTGAAGCCCAATTTTGGAACCGCTAGAAGTGCTCCAGGATGCGTGAAATCGTTCACATTCAAGCCGGCCAATGTGGCAACCAGATAGGAGCCAAGTTCTGGGAGGTAATATCCGACGAGCACGGAATCGATGCCACCGGGGCGTATTGCGGAGACAGCGATTTGCAGCTGGAGCGGATCAACGTGTAC
+
CBCCCCCCCCCCGGGGGGGGGGHGHHHHHHHHHHHHHHHHHHHHHHHHGGGGGHHHHHHHHHHHHGHHHHHHHHHHHHGHHHGGGGGGHHHHHHHHHHHHHHHHGGGGGHHHGHHHHHHHHHHHGHGGGGGGHHHHHHHHHHHGHHHHHHHHHGHHHHHHHHHGGGGGHHHHHHHGGGGGGGGGGGGGGGGGGGGGGGGGFFFFFFFFFFFFDFFFFFFFFFFFFFFFFFFFFFFFFFFCFFFFDEFFFF
@M03558:539:GW210131Amp:1:2105:3762:12034 1:N:0:TCGACGTC+TTGCTTGC
GGAACGCGGACGTGATTTGGAACCATTCTGCTTCCATCTTCAAGCATCGGAAGAAGCATATTTTGAAGCCCAATTTTGGAACCGCTAGAAGTGCTCCAGGATGCGTGAAATCGTTCACATTCAAGCCGGCCAATGTGGCAACCAGATAGGAGCCAGGTTCTGGGAGGTAATATCCAACGAGCACGGAATCGATGCCACCGGGGCGTATTGCGGAGACAGCGATTTGCAGCTGGAGCGGATCAACGTGTAC
+
CCBCCCCCCCCCGGGGGGGGGGHGGHHHHHHHHHHHHHHHHHHHHHHHGGGGGHHHHHHGHHHHHGHHHHHHHHHHHHGHHHGGGGGGHHHHHHHHHHHHHHHHGEGGGHHHGHHHHHHHHHHHGHGGGGGGHHHHHFHHGHHGHHHHHHHHHGHHHHHFHHGHFGGCGHHHHHHHHHGGGCGGCDFEFGGGGGGGGGGGCFFFFFFDFFFFADDFFFFFFAEFFEFFFFFFFEFFFFFFFFEFDEFFFF
@M03558:539:GW210131Amp:1:2105:24413:12035 1:N:0:TCGACGTC+TTGCTTGC
GGAACGCGGACGTGATTTGGAGCCATTCTGCTTCCATCTTCAAGCATCGGAAGAAGCATATTTTGAAGCCCAATTTTGGAACCGCTAGATGTGCTCCAGGATGCGTGAAATCGTTCACATTCAAGCCGGCCAATGTGGCAACCAGATAGGAGCCAAGTTCTGGGAGGTAATATCCGACGAGCACGGAATCGATGCCACCGGGGCGTATTGCGGAGACAGCGATTTGCAGCTGGAGCGGATCAACGTGTAC
+
?BBBBBABBBBBGGGGGGFGGFHFHHHHHHHHHHHHHHFHHHHHHHHHGGGGGGHFHHHHHHHHFCGGHHGHHHHHHH?HHHGGGGGGFGGGGHGGHHHFFHHHGEGGGFHHGGHHHHHHHHFFGHEFGGGGFHBHFFHHGGHGH0GHFFHFHGHFHHHHHHHCCC@CGHHCGGHGFGCCDF?FD@-EEGGGE0EFGGGD9>9>>BFFFFF.9@BFFFFFCFEEFFFFFFFFFFFF-@AFFFFFDFFFFF
@M03558:539:GW210131Amp:1:2105:7488:12042 1:N:0:TCGACGTC+TTGCTTGC
GGAACGCGGACGTGATTTGGAACCATTCTGCTTCCATCTTCAAGCATCGGAAGAAGCATATTTTGAAGCCCAATTTTGGAACCGCTAGAAGTACTCCAGGATGCGTGAAATCGTTCACATTCAAGCCGGCCAATGTGGCAACCAGATAGGAGCCAAGTTCTGGGAGGTAATATCCGACGAGCACGGAATCGATGCCACCGGGGCGTATTGCGGAGACAGCGATTTGCAGCTGGAGCGGATCAACGTGTAC
+
A3AABAABBBBBGCFGGGFGGGHGHHGHHHHHHHHBGHHHGHGFFEHHG?11EHHHH3GEHHHHDEGGHGHGHHHHHHGHHGGCEGGDGFHHHHHHHHHGHGHHEEGGFGHHGGHHHHHHHHHHGHGGGGG@GHHHHHHHHHHGHCFGFFHHHGFGEHHHHHHHEEGGHHHHHGHGGGGGGGGGG?9CGGGFGGGGGGGD>9@BBBBFFFFF-BBBFFFFBBFFFFFFFFFFFFFFBB;B??FFFFFFFF
@M03558:539:GW210131Amp:1:2105:21375:12045 1:N:0:TCGACGTC+TTGCTTGC
GGAACGCGGACGTGATTTGGAACCATTCTGCTTCCATCTTCAAGCATCGGAAGAAGCATATTTTGAAGCCCAATTTTGGAACCGCTAGAAGTGCTCCAGGATGCGTGAAATCGTTCACATTCAAGCCGGCCAATGTGGCAACCAGATAGGAGCCAAGTTCTGGGAGGTAATATCCGACGAGCACGGAATCGATGCCACCGGGGCGTATTGCGGAGACAGCGATTTGCAGCTGGAGCGGATCAACGTGTAC
+
ABCBCBBCCCCCGGGGGGGGGGHGHHHHHHHHHHHHHHHHHHHHHHHHGGGGGHHHHHHHHHHHHGHHHHHHHHHHHHGHHHGGGGGGHHHHHHHHHHHHHHHHGGGGGHHHGHHHHHHHHHHHHHGGGGGGHHHHHHHHGHHGHFHHHHHHHGHHHHHHHHHHFFGGHHHHHHHGGGGGGGGGDACGEGGGGGGGGGGGFFFFFFFFFFFFFFFFFFFFFFFFFFFFFFFFFFFFFFFFFFFFFFFFFF
@M03558:539:GW210131Amp:1:2105:9540:12067 1:N:0:TCGACGTC+TTGCTTGC
GGAACGCGGACGTGATTTGGAACCATTCTGCTTCCATCTTCAAGCATCGGAAGAAGCATATTTTGAAGCCCAATTTTGGAACCGCTAGAAGTGCTCCAGGATGCGTGAAATCGTACACATTCAAGCCGGCCAATGTGGCAACCAGATAGGAGCCAAGTTCTGGGAGGTAATATCCGACGAGCACGGAATCGATGCCACCGGGGCGTATTGCGGAGACAGCGATTTGCAGCTGGAGCGGATCAACGTGTAC
+
BBBBBBBBBBBDGGGGGGGGGGHGHHHHHHHHHHHHHHHHHHHHHHHHGGGGGGHHHHHHHHHHHGHHHHHHHHHHHHGHHHGGGGGGHHHHHHHHHHHHHHHHGGGGGGHHGHHHGHHHHHHHHHGGGGGGHHHHHHHHHHHGHFHHHHFHHGHHHHHHHHHHFGGGHHHHHHHGGGGGGGGGFGGGGGGGGGGGGGGGFFFFFFFFFFFFAFFFFFFFFFFFFFFFFFFFFFFFFFAFFFFFDFFFFF
@M03558:539:GW210131Amp:1:2105:15559:12070 1:N:0:TCGACGTC+TTGCTTGC
GGAACGCGGACGTGATTTGGAACCATTCTGCTTCCATCCTCAAGCATCGGAAGAAGCATATTTTGAAGCCCAATTTTGGAACCGCTAGAAGTGCTCCAGGATGCGTGAAATCGTTCACATTCAAGCCGGCCAATGTGGCAACCAGATAGGAGCCAAGTTCTGGGAGGTAATATCCGACGAGCACGGAATCGATGCCACCGGGGCGTATTGCGGAGACAGCGATTTGCAGCTGGAGCGGATCAACGTGTAC
+
BABBBAADDBBBFGFFBFGGFGHEHHHHHFFHHHHHFFGHFFHHHHHHGGGGGGCFGHHHGHHHHGHHHFHHGHHHHHGGHHGGGGGEHFGHHGFGEGGCGBEHGGGGGHHHGHHHHHHHHHHHHHGGGGGGHHHHHHHGGGHGHFHHHHHHHGHHHHHHHHHHGGGEHHHHHHHGGGGGGGGGGCFGGGEGGBGGGGGGFFFFFFFFFFFFFFFFFFFFFFFFFFFFFFFFFFFFFFFFFFFFFFFFFF
@M03558:539:GW210131Amp:1:2105:10962:12089 1:N:0:TCGACGTC+TTGCTTGC
GGAACGCGGACGTGATTTGGAACCATTCTGCTTCCATCTTCAAGCATCGGAAGAAGCATATTTCGAAGCCCAATTTTGGAACCGCTAGAAGTGCTCCAGGATGCGTGAAATCGTTCACATTCAAGCCGGCCAATGTGGCAACCAGATAGGAGCCAAGTTCTGGGAGGTAATATCCGACGAGCACGGAATCGATGCCACCGGGGCGTATTGCGGAGACAGCGATTTGCAGCTGGAGCGGATCAACGTGTAC
+
CCCDCCCCDCCCGGGGGGGGGGHGGHHHHHHHHHHHHHHHHHHHHHHHGGGGGHHHHHHGHHHHHGHGGHHGEHHHHHGHHHGGGGGGHHFGHHHHHHHHHHHHGGGGGHHGGHHHHHHHHHHHHHGGGGGGHHHHFDFGHHHGHHHHHFHFHGGHHHHHHHHHHGGGHHHFHHHGGGGF-@DGGA9CEGGGGGGGFGGFFFFFFFFFFFFFC@DFFFFFFFFFFFFFFFFFFF?FFFFFFFFFFFFFFF
@M03558:539:GW210131Amp:1:2105:13313:12131 1:N:0:TCGACGTC+TTGCTTGC
GGAACGCGGACGTGATTTGGAACCATTCTGCTTCCATCTTCAAGCATCGGAAGAAGCATATTTTGAAGCCCAATTTTGGAACCGCTAGAAGTGCTCCAGGATGCGTGAAATCGTTCACATTCAAGCCGGCCAATGTGGCAACCAGATAGGAGCCAAGTTCTGGGAGGTAATATCCGACGAGCACGGAATCGATGCCACCGGGGCGTATTGCGGAGACAGCGATTTGCAGCTGGAGCGGATCAACGCGTAC
+
CCCCCCCCCCCCGGGGGGGGGGHGHHHHHHHHFHHHHHHHHHHHHHHHGGGGGHHHHHHHHHHHHGHHHGHHHHHHHHFHHHGGGGGGGHHGHHHHHHHHHHHGGGGGGHHHGGHHHHHHGHHHHHGGGGGGHHHHHHHHGGGGGFGHHHHHHGFHHHHHHHHHHGGGHHHHHHHGGGGGGGGGFDGFGGEFGFGGGGGGFFFFFFFFFFFFFFFFFFFFFFFFFFFFFFFFFFFFFFFFFFFFFFFFFF
@M03558:539:GW210131Amp:1:2105:13609:12151 1:N:0:TCGACGTC+TTGCTTGC
GGAACGCGGACGTGATTTGGAACCATTCTGCTTCCATCTTCAAGCATCGGAAGAAGCATATTTTGAAGCCCAATTTTGGAACCGCTAGAAGTGCTCCAGGATGCGTGAAATCGTTCACATTCAAGCCGGCCAATGTGGCAACCAGATAGGAGCCAAGTTCTGGGAGGTAATATCCGACGAGCACGGAATCGATGCCACCGGGGCGTATTGCGGAGACAGCGATTTGCAGCTGGAGCGGATCAACGTGTAC
+
CCCCCBCCCCCCGGGGGGGGGGHGHHHHHHHHHHHHHHHHHHHHHHHHGGGGGHHHHHHHHHHHHGHHHHHHHHHHHHGHHHGGGGGGHHHHHHHHHHHHHHHHGGGGGHHHGHHHHHHHHHHHHHGGGGGGHHHHHGHGGGHGHFHHHHHHHGHHHGHHHHHHHGGEGHHHHHHGGGGGGFGGD@FGEGGGGGGGGGGGFFFFFFFFFFFFFFFFFFFFFFFFFFFFFFFFFFFFFFFFFFFFFFFFFF
@M03558:539:GW210131Amp:1:2105:22598:12157 1:N:0:TCGACGTC+TTGCTTGC
GGAACGCGGACGTGATTTGGAACCATTCTGCTTCCATCTTCAAGCATCGGAAGAAGCATATTTTGAAGCCCAATTTTGGAACCGCTAGAAGTGCTCCAGGATGCGTGAAATCGTTCACATTCAAGCCGGCCAATGCGGCAACCAGATAGGAGCCAAGTTCTGGGAGGTAATATCCGACGAGCACGGAATCGATGCCACCGGGGCGTATTGCGGAGACAGCGATTTGCAGCTGGAGCGGATCAACGTGTAC
+
CBCCCBCBCCBCGGGGGGGGGGHGHHHHHHHHHHHHHHHHHHHHHHHHGGGGGHHHHHHHHHHHHGHHHHHGGHHHHHGHHHGGGGGGGHHHHHHHHHHHHHHHGGGGGHHHGHHHHHHHHHHHHHGGGGGGHHHHGGGGGHHGHGHHHHHHHGHFHHHHHHHHEEGGHHHHHHHGGGGGGGGGGADEEGGFAFFFFFFFFFFFFFFFFFFFFFFFFFFFFFFFFFFFFFFFFFFFFFFFFFFFFFFFFF
@M03558:539:GW210131Amp:1:2105:13372:12169 1:N:0:TCGACGTC+TTGCTTGC
GGAACGCGGACGTGATTTGGAACCATTCTGCTTCCATCTTCAAGCATCGGAAGAAGCATATTTTGAAGCCCAATTTTGGAACCGCTAGAAGTGCTCCAGGATGCGTGAAATCGTTCACATTCAAGCCGGCCAATGTGGCAACCAGATAGGAGCCAAGTTCTGGGAGGTAATATCCGACGAGCACGGAATCGATGCCACCGGGGCGTATTGCGGAGACAGCGATTTGCAGCTGGAGCGGATCAACGTGTAC
+
BABBBBBBBBBBGGGGGGGGGGHGHHHHHHHHHHHHHHHHHHHHHHHHGGGGGHHHHHHHHHHHHGHHHHHHHHHHHHGHHHGGGGGGHHHHHHHHFHHHHHHHGGGGGHHHGHHHHHHHHHHHHHGGGGGGHHHHHEHGGFHGGHHHHHHHHGEHHHHHHHHGFGGGHHHHHHHGGGCGGGGGG@DGGGFFFFGGGGGGFFFFFFFFFFFFFFFFFFFFFFFFFFFFFFFFFFFFFFFFFFFFFFFFFF
@M03558:539:GW210131Amp:1:2105:12746:12169 1:N:0:TCGACGTC+TTGCTTGC
GGAACGCGGACGTGATTTGGAGCCATTCTGCTTCCATCTTCAAGCATCGGAAGAAGCATATTTTGAAGCCCAATTTTGGAACCGCTAGAAGTGCTCCAGGATGCGTGAAATCGTTCACATTCAAGCCGGCCAATGTGGCAACCAGATAGGAGCCAAGTTCTGGGAGGTAATATCCGACGAGCACGGAATCGATGCCACCGGGGCGTATTGCGGAGACAGCGATTTGCAGCTGGAGCGGATCAACGTGTAC
+
CCCCCCCCCCCCGGGGGGGGGGHGHHHHHHHHHHHHHGHHHHHHHHHHGGGGGHHHHHHHGHHHHGHHHHHHHHHHHHGGHHGGGGGGGHHHHHHHGHHHHHHHGGGGGHHGGHHHHHHHHHHHHHGGGGGGHHHHH=?GHGGGHHHHHGHHHGHHHHHHHHHHHGGGHHHGHHHGGGGGADGGD@:EEGGGGGGGFFGGBFFFFFFFFFFFFFFFFFFFFAFFFFFFFFFFFFFFFFFFFFFFFFFFFF
@M03558:539:GW210131Amp:1:2105:14846:12175 1:N:0:TCGACGTC+TTGCTTGC
GGAACGCGGACGTGATTTGGAACCATTCTGCTTCCATCTTCAAGCATCGGAAGAAGCATATTTTGAAGCCCAATTTTGGGACCGCTAGAAGTGCTCCAGGATGCGTGAAATCGTTCACATTCAAGCCGGCCAATGTGGCAACCAGATAGGAGCCAAGTTCTGGGAGGTAATATCCGACGAGCACGGAATCGATGCCACCGGGGCGTATTGCGGAGACAGCGATTTGCAGCTGGAGCGGATCAACGTGTAC
+
CCCCCCDDDCCCGGGGGGGGGGHGHHHHHHHHHHHHHHHHHHHHHHHHGGGGGHHHHHHHHHHHGGHGHHHHHHHHHHGGHHGGGGGGHHHHHHHHHHHHHHHHGGGGGHHHGHHHHHHHHHHHHHGGGGGGHHHHHHHGGHHFHHHHHHHHHGFHHHHHHHHHHGGGHHHHHHHGGGGGGGGGGBGGGGFFGGGGGGGFFFFFFFAFFFFFFFFFFFFFFCFFFFFFFFFFFFFFFFAFFFFFFFFFFF
@M03558:539:GW210131Amp:1:2105:19504:12204 1:N:0:TCGACGTC+TTGCTTGC
GGAACGCGGACGTGATTTGGAACCATTCTGCTTCCATCTTCAAGCATCGGAAGAAGCATATTTTGAAGCCCAATTTTGGAACCGCTAGAAGTGCTCCAGGATGCGTGAAATCGTTCACATTCAAGCCGGCCAATGTGGCAACCAGATAGGAGCCAAGTTCTGGGAGGTAATATCCGACGAGCACGGAATCGATGCCACCGGGGCGTATTGCGGAGACAGCGATTTGCAGCTGGAGCGGATCAACGTGTAC
+
3AABBBBBBBBB2EEGGFGGEFHGHHFFHGHGHHHHHHHHHGHHFHHHGEEFFGHHHHHHHHHHGEFFHHHGHHHHHGGHHHGGGE@EGF3BFHHHHGHBGFFHGEGFGGHHGHHHHGGHHGHHGHGGGGCGHHFHHHHH<F<.F0FHBCFGHGFFHGHGHHHEHEGEBCGHHHHGGGGGGGGGG@-A.FFAABDFFBF.@?BBBBBFFB/9@;B?FFFF<?AEFFFFFEFFFFFFBB-@B.9:DFEFFF
@M03558:539:GW210131Amp:1:2105:27651:12237 1:N:0:TCGACGTC+TTGCTTGC
GGAACGCGGACGTGATTTGGAACCATTCTGCTTCCATCTTCAAGCATCGGAAGAAGCATATTTTGAAGCCCAATTTTGGAACCGCTAGAAGTGCTCCAGGATGCGTGAAATCGTTCACATTCAAGCCGGCCAATGTGGCAACCAGATAGGAGCCAAGTTCTGGGAGGTAATATCCGACGAGCACGGAATCGATGCCACCGGGGCGTATTGCGGAGACAGCGATTCGCAGCTGGAGCGGATCAACGTGTAC
+
A@AAAAA@?0AD0EFGGGGBGFAFHCHBGB111FHHHBGGGHFHHHHHGGGEGHCB1GHHHHGFEEGGHHHC>C1FG2/BGHFC/EEE1EE1BFGG1FGHC1FFGEECFFG>C?GGBFDFGFDFFGEC/CCGEB1?11GB1<<<CFDBHH10.<GCG=00=GBFCCC<CFCGFBFGC@C-?AGG--:.CFGGE;A;FBFF----9@-9FBBB--@@FFF-9--AFFF?--BFE-A-9;-;--99B-A:-;
@M03558:539:GW210131Amp:1:2105:28397:12251 1:N:0:TCGACGTC+TTGCTTGC
GGAACGCGGACGTGATTTGGAACCATTCTGCTTCCATCTTCAAGCATCGGAAGAAGCATATTTTGAAGCCCAATTTTGGAACCGCTAGAAGTGCTCCAGGATGCGTGAAATCGTTCACATTCAAGCCGGCCAATGTGGCAACCAGATAGGAGCCAAGTTCTGGGAGGTAATATCCGACGAGCACGGAATCGATGCCACCGGGGCGTATTGCGGAGACAGCGATTTGCAGCTGGAGCGGATCAACGTGTAC
+
CCDCDCCEECCCGGGGGGGGGGHGHHHHHHHHHHHHHHHHHHGHHHHHGGGEFHFHHHHFHHHHHGHGHHHHHHHHHHGGHHGGGGGGGHHHGHHHHHHHGHHHGGGGGHHHGHHHHHHHHHHHHHGGGGGGGHHHHHHHHHHEHGHFFGGFGGFCGHHHHHHG<CCGHHHHHHHGGGGAGGFG9CDEEGGFGGGGGGGG;FFFFFFDFFFFFFFFFFFFFAFFFFFFFFFFFFFFFFCFFFBFDFFFBF
@M03558:539:GW210131Amp:1:2105:28869:12294 1:N:0:TCGACGTC+TTGCTTGC
GGAACGCGGACGTGATTTGGAACCATTCTGCTTCCATCTTCAAGCATCGGAAGAAGCATATTTTGAAGCCCAATTTTGGAACCGCTAGAAGTGCTCCAGGATGCGTGAAATCGTTCACATTCAAGCCGGCCAATGTGGCAACCAGATAGGAGCCAAGTTCTGGGAGGTAATATCCGACGAGCACGGAATCGATGCCACCGGGGCGTATTGCGGAGACAGCGATTTGCAGCTGGAGCGGATCAACGTGTAC
+
A3AAA?AD@2A?FEFGGGGCCEGFFHHHGFHDGHGDFBGGFGGHBGHHGGGGGHHHFHHHHHHHFGHHBF?GGFHHHHGHHHCEGGGGHHGHGDGFFGHHHFFHEGGGGHHG/FGGHHHHHFBGFFFCC?<@<1?FDDHHGF0FH0FDFHHFHFC/.0==0DGF.<C.CCFGH00AFCDB-;BFBG?AAGGGABDGFFFD9--9@;@DFFFF??--9B.9>BEFEB/9BFB/.FFFB<-9-FEFFEFFF/
@M03558:539:GW210131Amp:1:2105:25685:12320 1:N:0:TCGACGTC+TTGCTTGC
GGAACGCGGACGTGATTTGGAACCATTCTGCTTCCATCTTCAAGCATCGGAAGAAGCATATTTTGAAGCCCAATTTTGGAACCGCTAGAAGTGCTCCAGGATGCGTGAAATCGTTCACATTCAAGCCGGCCAATGTGGCAACCAGATAGGAGCCAAGTTCTGGGAGGTAATATCCGACGAGCACGGAATCGATGCCACCGGGGCGTATTGCGGAGACAGCGATTTGCAGCTGGAGCGGATCAACGTGTAC
+
C@BBBCCCCCBBEGGGGGGGGGHGHHGHHHFHGHHHGHHGHHHHHHHHGGGGGGHHHGHHHHHHHGHHHHHHHGHHHHGHHHGGGGGGHHHHHHHHGHHHHHHGGFGGGHHGDFGGHHHGHHHHHGGGGGGGHHHHGHGHHHHGHGHHHHHHHGHHGHHHHHHCCEDGHHHHHHHGGGGGGGGGB-:;EFGGFGGGGGGADFFFDFFFFFFBFFFFFFFFF;.;EFFFFFFFFF?B-@CFFFFFAAFFFF
@M03558:539:GW210131Amp:1:2105:18022:12341 1:N:0:TCGACGTC+TTGCTTGC
GGAACGCGGACGTGATTTGGAACCATTCTGCTTCCACCTTCAAGCATCGGAAGAAGCATATTTTGAAGCCCAATTTTGGAACCGCTAGAAGTGCTCCAGGATGCGTGAAATCGTTCACATTCAAGCCGGCCAATGTGGCAACCAGACAGGAGCCAAGTTCTGGGAGGTAATATCCGACGAGCACGGAATCGATGCCACCGGGGCGTATTGCGGAGACAGCGATTTGCAGCTGGAGCGGATCAACGTGTAC
+
BBBBCCCCCCCCGGGGGGGGGGHGHHGHHHHFHHHHHHHFHHHHHHHHGGGGGHHHHHHHHHHHGGHGHHHHHHHHHHGGHHGGGGGGHHHHHHHHHHHHHHHHGFGGGHHHGHHHHHHHHHHHHHGGGGGGHHHHHHHHHHHGHHGHHGHGHGHHHHHHHHHHHGGFHHHHHHHGGGGGGGGGGGGGGGGGGGGGGGFFFFFFFFFFFFFFFFFFFFFFFFFFFFFFFFFFFFFBFF;DFFFFDEFFEF
@M03558:539:GW210131Amp:1:2105:23661:12344 1:N:0:TCGACGTC+TTGCTTGC
GGAACGCGGACGTGATTTGGAACCATTCTGCTTCCATCTTCAAGCATCGGAAGAAGCATATTTTGAAGCCCAATTTTGGAACCGCTAGAAGTGCTCCAGGATGCGTGAAATCGTTCACATTCAAGCCGGCCAATGTGGCAACCAGATAGGAGCCAAGTTCTGGGAGGTAATATCCGACGAGCACGGAATCGATGCCACCGGGGCGTATTGCGGAGACAGCGATTTGCAGCTGGAGCGGATCAACGTGTAC
+
BBBBBBBBBBBBEGGGGGGGGGHGHHHGHHGHHHHHHHHHHHGHHGHFFGGGGHHHGHHGHHHHFGHHHHHHHHHHHHGHHGGGFGGGHHHHHHGHHHHFHFCHGEGGGHHHGHHFHHHHHHHHHHGGGGGGHHHHHGHHHHHGHHHHGHFHHGHGHGHGHHH<CEDCGFHHHHHG.@GGGGCFA--=EFGGGGGFFGGGFFFFFAFFFFFFFFFFFFFECFFFFFFFFFFFBFFFFFFFFFFFDFFFBF
@M03558:539:GW210131Amp:1:2105:26508:12359 1:N:0:TCGACGTC+TTGCTTGC
GGAACGCGGACGTGATTTGGAACCATTCTGCTTCCATCTTCAAGCATCGGAAGAAGCATATTTTGAAGCCCAATTTTGGAACCGCTAGAAGTGCTCCAGGATGCGTGAAATCGTTCACATTCAAGCCGGCCAATGTGGCAACCAGATAGGAGCCAAGTTCTGGGAGGTAATATCCGACGAGCACGGAATTGATGCCACCGGGGCATATTGCGGAGACAGCGATTTGCAGCCGGAGCGGATCAACGTGTAC
+
BABBBBBBB?DDFGGGGGGGGGHGHHGGHHHHHHHHHHHHHHHHHHHHGGGGGFHHHHGHHHHHGGHHFHHHHHFFHHGHHHGGGGGGFFHHHHHHHHGFGGHHGEGEFFHHGHHHGGFHHHHGGHGGGF?DHGGHEDFGGGHGHE1FGGFHAFHHHGGHHHGHAECGHHHHHHHGG@@BBBBFACDEF0CGGFFFFFFG-B-B-;9FFF/9BFFFFFFFFFFFFFFFFFFACFFFFAFAFFFFF9AFFF
@M03558:539:GW210131Amp:1:2105:21721:12389 1:N:0:TCGACGTC+TTGCTTGC
GGAACGCGGACGTGATTTGGAACCATTCTGCTTCCATCTTCAAGCATCGGAAGAAGCATATTTTGAAGCCCAATTTTGGAACCGCTAGAAGTGCTCCAGGATGCGTGAAATCGTTCACATTCAAGCCGGCCAATGTGGCAACCAGATAGGAGCCAAGTTCTGGGAGGTAATATCCGACGAGCACGGAATCGATGCCACCGGGGCGTATTGCGGAGACAGCGATTTGCAGCTGGAGCGGATCAACGTGTAC
+
CCCCCCCCCCCCGGGGGGGGGGHGHHHHHHHHHHHHHHHHHHHHHHHHGGGGGHHHHHHHHHHHHGHHHHHHHHHHHHGHHHGGGGGGHHHGHHHHHHHHHHHHGGGGGHHHGHHHHHHHHHHHHHGGGGGGHHHHHHHHGHHGHFHHHHHHHGHHHGHHHHHHGGGGHHHHHHHGGGGGGGGGGBFGGGGGFGGGGGGGFFFFFFFFFFFFFFFFFFFFFFFFFFFFFFFFFFFFCCFFFFFFFEFFFF
@M03558:539:GW210131Amp:1:2105:24335:12414 1:N:0:TCGACGTC+TTGCTTGC
GGAACGCGGACGTGATTTGGAACCATTCTGCTTCCATCTTCAAGCATCGGAAGAAGCATATTTTGAAGCCCAATTTTGGAACCGCTAGAAGTGCTCCAGGATGCGTGAAATCGTTCACATTCAAGCCGGCCAATGTGGCAACCAGATAGGAGCCAAGTTCTGGGAGGTAATATCCGACGAGCACGGAATCGATGCCACCGGGGCGTATTGCGGAGACAGCGATTTGCAGCTGGAGCGGATCAACGTGTAC
+
BBBBBAADBDDBGGGGGGGB3BGGGHHHHHHHHHHHHHHHHHHHHHHHGGGGGHHHHHHHHHHHFGHHHHEHHHHHHHGHHHGCGGGGHHGHGHHHHHFHHHHHGFGGGHHHGHHHHHHHHHHGHHGGGGGGHHHHHGHHGFGFHHHHHHHFHGHHGGHHHHF<CE@CGHHHHHHGGGGGGGGGGB9CGGGGGFGGGGGG?BBBBBBFFFF?BBBBFFFFB?EFFFFFFFFFFFFFBBBBBFFFDEFFFF
@M03558:539:GW210131Amp:1:2105:12244:12419 1:N:0:TCGACGTC+TTGCTTGC
GGAACGCGGACGTGATTTGGAACCATTCTGCTTCCATCTTCAAGCATCGGAAGAAGCATATTTTGAAGCCCAATTTTGGAACCGCTAGAAGTGCTCCAGGATGCGTGAAATCGTTCACATTCACGCCGGCCAATGTGGCAACCAGATAGGAGCCAAGTTCTGGGAGGTAATATCCGACGAGCACGGAATCGATGCCACCGGGGCGTATTGCGGAGACAGCGATTTGCAGCTGGAGCGGATCAACGTGTAC
+
BBBBBBBBBBBBGGGGGGGGGGHGHHHHHHHHHHHHHGHHHHHHHHHHGGGEGHHHHHHHHHGHFGHHHHHHHHHHHHGHHHGGGGGGHHGHHFHHHHHGGFGHGGGGGHHHFGFHHHHHHHHHHHGGGGGGHHHHHD<GHHHGHHHHHFHHHGHHHHHHHHHHHGGCGHHHHHHGGGGGCGGGBAAEGGGGGFAFFFFFFFFFFFFFFFFFC-@DFFFFFFFFFFFFFFFFF?FFFF;CDFFFFEFFFF
@M03558:539:GW210131Amp:1:2105:12695:12422 1:N:0:TCGACGTC+TTGCTTGC
GGAACGCGGACGTGATTTGGAACCATTCTGCTTCCATCTTCAAGCATCGGAAGAAGCATATTTTGAAGCCCAATTTTGGAACCGCTAGAAGTGCTCCAGGATGCGTGAAATCGTTCACATTCAAGCCGGCCAATGTGGCAACCAGATAGGAGCCAAGTTCTGGGAGGTAATATCCGACGAGCACGGAATCGATGCCACCGGGGCGCATTGCGGAGACAGCGATTTGCAGCTGGAGCGGATCAACGTGTAC
+
CBCCCCCCCCCCFGGGGGGGGGHGHHHHHHHHHHHHHHHHHHHHHHHHGGGGGHHGHHHHHHHHHGHHHHHHHHHHHHGHHHGGGGGGHHHHHHHHHHHHHHHHGGGGGHHHGHHHHHHGHHHHHHGGGGGGGHHHHD?GHHHGHHHHHHHHHFHHHHHHHHHHHGGGHHHHHHHGGGGGBBGGDD-EFGGGGGFGFFGGFFFFFFFFFFFFFDFFFFFFFFFFFFFFFFFFFE?FFFFFFFFFFFFFFF
@M03558:539:GW210131Amp:1:2105:20380:12467 1:N:0:TCGACGTC+TTGCTTGC
GGAACGCGGACGTGATTTGGAACCATTCTGCTTCCATCTTCAAGCATCGGAAGAAGCATATTTTGAAGCCCAATTTTGGAACCGCTAGAAGTGCTCCAGGATGCGTGAAATCGTTCACATTCAAGCCGGCCAATGTGGCAACCAGATAGGAGCCAAGTTCTGGGAGGTAATATCCGACGAGCACGGAATCGATGCCACCGGGGCGTATTGCGGAGACAGCGATTTGCAGCTGGAGCGGATCAACGTGTAC
+
B@BBBABB2>DDFCCGGGGFGFHGHHHFFHGHHFHFFFFHGHHHHGFHEEDFGAGHHFHHHHHHFEHGGHHHHGHHHHGEBGGEEGGCBG3F?DGFHHHHHHHGEEEEEFHHGHEFHHHHHHHHGGGGGGCCECHDGFCFGHCGHEHFGGFHHGFFHHHHHHH/GEDAC:GFHHHGGGGG@@BFB?9AEFAFGGGGFGG.9B->BB=FFFBAB?BBFFFF;@AEEBFFFFFFFFFE;B;=BFFFFFFF.B
@M03558:539:GW210131Amp:1:2105:28682:12471 1:N:0:TCGACGTC+TTGCTTGC
GGAACGCGGACGTGATTTGGAACCATTCTGCTTCCATCTTCAAGCATCGGAAGAAGCATATTTTGAAGCCCGATTTTGGAACCGCTAGAAGTGCTCCAGGATGCGTGAAATCGTTCACATTCAAGCCGGCCAATGTGGCAACCAGATAGGAGCCAAGTTCTGGGAGGTAATATCCGACGAGCACGGAATCGATGCCACCGGGGCGTATTGCGGAGACAGCGATTTGCAGCTGGAGCGGATCAACGTGTAC
+
AABBBBBBBBBBGGGGGGGGFGHGHHHHHHHHHHHHHHHHHHGHHGHHGGACEHHHHHHHHHHHHGHHHHHGGGGGHHGHHHGGGGGGHHHHGGHHHHHHHHHHGGEGGHHHGHHHHHHHHHHHHHGGGGGGHHHHHHHGHHHGHHHHGHHHHGHHHHHHGHHHHGGCGHHHHHHGGGGGGGGGGGGGGGGGGGGGGFFFFFFFFFFFFFFFFF-=FFFFFFFEFFFFFFFFFFFFFFFFFFFFFFFFFF
@M03558:539:GW210131Amp:1:2105:2783:12508 1:N:0:TCGACGTC+TTGCTTGC
GGAACGCGGACGTGATTTGGAACCATTCTGCTTCCATCTTCAAGCATCGGAAGAAGCATATTTTGAAGCCCAATTTTGGAACCGCTAGAAGTGCTCCAGGATGCGTGAAATCGTTCACATTCAAGCCGGCCAATGTGGCAACCAGATAGGAGCCAAGTTCTGGGAGGTAATATCCGACGAGCACGGAATCGATGCCACCGGGGCGTATTGCGGAGACAGCGATTTGCAGCTGGAGCGGATCAACGTGTAC
+
BCBCCBBCBCCCGGGGGGGGGGHGHHHGHHHHHHHHHHHFHHHHHHHHGGGGGHHHHHHGHHHHHGGHHFHFFFHHHHGGFHGGGGGGGHHFHHHHHHHHHFHHGEEFGHHHGHHHHHGHHHHHHHGGGGGCHHHHHHHFFGFFHHHHHHHHHGHHHHHHHHHHGGG?GHHHGHHGGGGGGGGGGGGGGGGFCFGF9CAEFDFFDDFFFFFFFFAFFFFFFFFFFFFFFFFFFFFFFFFFFFFFFFFFFF
@M03558:539:GW210131Amp:1:2105:6502:12538 1:N:0:TCGACGTC+TTGCTTGC
GGAACGCGGACGTGATTTGGAACCATTCTGCTTCCATCTTCAAGCATCGGAAGAAGCATATTTTGAAGCCCAATTTTGGAACCGCTAGAAGTGCTCCAGGATGCGTGAAATCGTTCACATTCAAGCCGGCCAATGTGGCAACCAGATAGGAGCCAAGTTCTGGGAGGTAATATCCGACGAGCACGGAATCGATGCCGCCGGGGCGTATTGCGGAGACAGCGATTTGCAGCTGGAGCGGATCAACGTGTAC
+
BBCBCCCCCCCCGGGGGGGGGGHGHHHHHHHHHHHHHHHHHHHHHGHHGGGGGHHHHHHHHHHHHGHHHHHHHHHHHHGHHHGGGGGGHHHHHHHHHHHHHHHHGGGGGHHHFGHHHHHHHHHHHHGGGGGGHHHHHHHHGHHGHGHFHHHHHGHHHHHHHHHHFGGGHHHHHHHGGGGGGGGGFA9EGGGGGGFGGGFFA:CFFFFFFFFFFFFFFFFFFFFFFFFFFFFFFFFFFFAFFFFFDEFFFF
@M03558:539:GW210131Amp:1:2105:28533:12554 1:N:0:TCGACGTC+TTGCTTGC
GGAACGCGGACGTGATTTGGAACCATTCTGCTTCCATCTTCAAGCATCGGAAGAAGCATATTTTGAAGCCCAATTTTGGAACCGCTAGAAGTGCTCCAGGATGCGTGAAATCGTTCACATTCAAGCCGGCCAATGTGGCAACCAGATAGGAGCCAAGTTCTGGGAGGTAATATCCGACGAGCACGGAATCGATGCCACCGGGGCGTATTGCGGAGACAGCGATTTGCAGCTGGAGCGGATCAACGTGTAC
+
BBBBBBBBBBBBGCGFGGGGGGHGHHHHHHHHHHHHHHHHHHFHFFHHGGGEECGHGHHHHHHHHGHHHFHHFHHHHHCHHHGGGGGGHHHHHGHHHHHHHHFHGGGGGHHHGHHHHHHHHHGHHHGGGGGGFHGHHHHGGHHGHGHHHHEHHGHBHGHHHHHHHGGEFGHHHHHGGGGFGGGGCGGGGGGGGGGGGGGGFFFFFFFFFFFFFC--AFFFFAFFFFFFFFFFFFFFFFDFFFFFFFFFFF
@M03558:539:GW210131Amp:1:2105:8946:12557 1:N:0:TCGACGTC+TTGCTTGC
GGAACGCGGACGTGATTTGGAACCATTCTGCTTCCATCTTCAAGCATCGGAAGAAGCATATTTTGAAGCCCAATTTTGGAACCGCTAGAAGTGCTCCAGGATGCGTGAAATCGTTCACATTCAAGCCGGCCAATGTGGCAACCAGATAGGAGCCAAGTTCTGGGAGGTAATATCCGACGAGCACGGAATCGATGCCACCGGGGCGTATTGCGGAGACAGCGATTTGCAGCTGGAGCGGATCAACGTGTAC
+
CCDDCCDCDCCCGGGGGGGGGGHGHHHHHHHHHHHHHHHHHHHHHHHHGGGGGHHHHHHHHHHHHGHHHHHHHHHHHHGHHHGGGGGGHHHHHHHHHHHHHHHHGFGGGHHHGHHHHHHHHHHHHHGGGGGGHHHHHHHHHHHGHHHHHHHHHGHHHHHHHHHHHGGGHHHHHHHGGGGGGGGGGGGGGGGGGGGGGGGGFFFFFFFFFFFFFFFFFFFFFAFFFFFFFFFFFFFFFFFFFFFFBEFFFF
@M03558:539:GW210131Amp:1:2105:25123:12569 1:N:0:TCGACGTC+TTGCTTGC
GGAACGCGGACGTGATTTGGAACCATTCTGCTTCCATCTTCAAGCATCGGAAGAAGCATATTTTGAAGCCCAATTTTGGAACCGCTAGAAGTGCTCCAGGATGCGTGAAATCGTTTACATTCAAGCCGGCCAATGTGGCAACCAGATAGGAGCCAAGTTCTGGGAGGTAATATCCGACGAGCACGGAATCGATGCCACCGGGGCGTATTGCGGAGACAGCGATTTGCAGCTGGAGCGGATCAACGTGTAC
+
CCCCCCCCCCDBGGGGGGGFGGHGHHHHHHHHHHHHHHHHHHHHHHHHGGGGGHGHHHHHHHHHHGHHHHHHHHHHHHGHHHGGGGGGHHFHHHHHHHHHHHHHGGGGGHHHGHHGHHHHHHHHHHGGGGGGHHHHHHHHHHHGHFHHGHGHHGHHHHHHHHHFGGGGHHHHHHHGGGGGGGGGD?:EGGGGGGGGGGGGFFFFFFFFFFFFFFFFFFFFFFFFFFFFFFFFFFFFFFFFFFFFFFFFFF
@M03558:539:GW210131Amp:1:2105:7340:12593 1:N:0:TCGACGTC+TTGCTTGC
GGAACGCGGACGTGATTTGGAACCATTCTGCTTCCATCTTCAAGCATCGGAAGAAGCACATTTTGAAGCCCAATTTTGGAACCGCTAGAAGTGCTCCAGGATGCGTGAAATCGTTCACATTCAAGCCGGCCAATGTGGCAACCAGATAGGAGCCAAGTTCTGGGAGGTAATATCCGACGAGCACGGAATCGATGCCACCGGGGCGTATTGCGGAGACAGCGATTTGCAGCTGGAGCGGATCAACGTGTAC
+
CCABBBBBCCCCGGGGGGFGGGHGGHHHHHHHHHHHHHHHHHHHHHHHGGGGGHHHHHHHHHHHGGHHHHHEGHHHHHGGHHGGGGGGHHHHHHHHHHHHHHHHGGGGGHHHGGHHHHHHHHHHHHGGGGGGHHHHHHHHHHHGHHHHHHHHHGHHHGHHHHHHHFGDHHHHHHHGGGGGGGGGGD-EGGGGGGGGGGGG@;BFFFFFFFEFFFFFFFFFFFFFFFFFFFFFFFFFFFFFFFFFDAEFFF
@M03558:539:GW210131Amp:1:2105:28043:12600 1:N:0:TCGACGTC+TTGCTTGC
GGAACGCGGACGTGATTTGGAACCATTCTGCTTCCATCTTCAAGCATCGGAAGAAGCATATTTTGAAGCCCAATTTTGGAACCGCTAGAAGTGCTCCAGGATGCGTGAAATCGTTCACATTCAAGCCGGCCAATGTGGCAACCAGATAGGAGCCAAGTTCTGGGAGGTAATATCCGACGAGCACGGAATCGATGCCACCGGGGCGTATTGCGGAGACAGCGATTTGCAGCTGGAGCGGATCAACGTGTAC
+
ABBBABABBBBBGCCGFGGGGGHGHHHHFHHFFFFHHGHHHHHHHGHHGGFEGHHHGHHHFHHHHGHEHHHHHGGHHFGFHFEGGCGFHHFHHHHGFHFFHHHHGGFGGHHHGHHHHHHHHHHHHHGGGGGGGHHHHHHHGHFGHHHHHHHHHGHGHFHHHHHHHGGGHHHHHHGGGGGGGGGGCGGGGGFGGGFGGGGBD;FFFFFFFFFFFFAFFFFFFFFFFFFFFFFFEFFFFFFFFFFFFFEBFF
@M03558:539:GW210131Amp:1:2105:14680:12603 1:N:0:TCGACGTC+TTGCTTGC
GGAACGCGGACGTGATTTGGAACCATTCTGCTTCCATCTTCAAGCATCGGAAGAAGCATATTTTGAAGCCCAATTTTGGGACCGCTAGAAGTGCTCCAGGATGCGTGAAATCGTTCACATTCAGGCCGGCCAATGTGGCAACCAGATAGGAGCCAAGTTCTGGGAGGTAATATCCGACGAGCACGGAATCGATGCCACCGGGGCGTATTGCGGAGACAGCGATTTGCAGCTGGAGCGGATCAACGTGTAC
+
CCCCCCCCCBBCGGGGGGGGGGGGHHGHHHHHHHHHHHHHHHHHHHHHGGGGGHHHHHHHHHHHHGHHHHHHHHHHHHGGHHGGGGGGHHHHHHHHHHHGHHHHGGGGGHHHGHHHHHHHHHHHHHGGGGGGHHHHHHHHHHHGGFFHHHHHHGHHHHHGHHHHHGGEHHGHHHHGGGGGGGGGG;BEGGGGGGGGGGGFFFFFFFFFFFFFFFFFFFFFFFFFFFFFFFFFFFFFFFFFFFFFFFFFFF
@M03558:539:GW210131Amp:1:2105:10247:12605 1:N:0:TCGACGTC+TTGCTTGC
GGAACGCGGACGTGATTTGGAACCATTCTGCTTCCATCTTCAAGCATCGGAAGAAGCATATTTTGAAGCCCAATTTTGGAACCGCTAGAAGTGCTCCAGGATGCGTGAAATCGTTCACATTCAAGCCGGCCAATGTGGCAACCAGATAGGAGCCAAGTTCTGGGAGGTAATATCCGACGAGCACGGAATCGATGCCACCGGGGCGTATTGCGGAGACAGCGATTTGCAGCTGGAGCGGATCAACGTGTAC
+
CBCBCCCCCCCCGGGGGGGGGGHGHHHHHHHHHHHHHHHHHHHHHHHHGGGGGHHHHHHHHHHHHGHHHHHHHHHHHHGHHHGGGGGGHHHHHHHHHHHHHHHHGGGGGHHHGHHHHHHHHHHHHHGGGGGGHHHHHHHHHHHGHHHHHGHHHGHHHHHHHHHHFGGFHHHHHHHGGGGGGGGGGGGGGGGGGGGGGGGGFFFFFFFFFFFFAFFFFFFFFFFFFFFFFFFFFFFFFFADFFFFAAFFFF
@M03558:539:GW210131Amp:1:2105:19675:12640 1:N:0:TCGACGTC+TTGCTTGC
GGAACGCGGACGTGATTTGGAACCATTCTGCTTCCATCTTCAAGCATCGGAAGAAGCATATTTTGAAGCCCAATTTTGGAACCGCTAGAAGTGCTCCAGGATGCGTGAAATCGTTCACATTCAAGCCGGCCAATGTGGCAACCAGATAGGAGCCAAGTTCTGGGAGGTAATATCCGACGAGCACGGAATCGATGCCACCGGGGCGTATTGCGGAGACAGCGATTTGCAGCTGGAGCGGATCAACGTGTAC
+
AAA@A1>A?00>EFFEGGGCBDGGHFFHGHDFGB112FGAGFHF1BGFEGGGGGBFGBEGH2FDG/G110E//BGDF@/@GGAEE@C>G11BB1BGF1>FFGF0///?CFGHA//0<F>22>2FHFG<C@<>/?GG11/0FGHGEC1FDGHHEE0/C00=0D0<.<@<:0CC0CG.?C-9-AAGG?A?;9CA.9C0CCF?-@-@@=-BF//;9-9;:FFE-@A-ABBFFFFFFFFF?==-@AFFFFEFFF
@M03558:539:GW210131Amp:1:2105:12399:12665 1:N:0:TCGACGTC+TTGCTTGC
GGAACGCGGACGTGATTTGGAACCATTCTGCTTCCATCTTCAAGCATCGGAAGAAGCATATTTTGAAGCCCAATTTTGGAACCGCTAGAAGTGCTCCAGGATGCGTGAAATCGTTCACATTCAAGCCGGCCAATGTGGCAACCAGATAGGAGCCAAGTTCTGGGAGGTAATATCCGACGAGCACGGAATCGATGCCACCGGGGCGTATTGCGGAGACAGCGATTTGCAGCTGGAGCGGATCAACGTGTAC
+
CBCCCCCCCCCCGGGGGGGGGGHGHHHHHHHHHHHHHHHHHHHHHHHHGGGGGFHFHHHHHHHHHGHHHHHHHHHHHGCHHHGGGGGGHHHHHHHHHHHHHHHHGFGGGHHGGGHHHHGHHHHHHHGGGGGGHHHHHDFGHHHGHHHHHFHHHFHHHHHHHHHHHGGEHHHHHHHGGGGGGGGGGA@EFGGGGFEGBFFE@FFFFFFFFFFFF@FFFFFFFFFFFFFFFFFFFFFFFFFAFFFFFFFFFF
@M03558:539:GW210131Amp:1:2105:17847:12666 1:N:0:TCGACGTC+TTGCTTGC
GGAACGCGGACGTGATTTGGAACCATTCTGCTTCCATCTTCAAGCATCGGAAGAAGCATATTTTGAAGCCCAATTTTGGAACCGCTAGAAGTGCTCCAGGATGCGTGAAATCGTTCACATTCAAGCCGGCCAATGTGGCAACCAGATAGGAGCCAAGTTCTGGGAGGTAATATCCGACGAGCACGGAATCGATGCCACCGGGGCGTATTGCGGAGACAGCGATTTGCAGCTGGAGCGGACCAACGTGTAC
+
DDDDDCDDCCCCGGGGGGGGGGHGHHHHHHHHHHHHHHHHHHHHHHHHGGGGGHHHHHHHHHHHHGHGHHHHHHHHHHGHHHGGGGGGHHHHHHHHGHGHHGHHGGGGGHHHGHHHHHHHHHHHHHGGGGGGHHHHHHHHFGGGHHHGHHHHHGHHHHHHHHHHHGGEHGHHHHHGGGGGGGGGGGGGGGGGGGGGGGGGFFFFFFFFFFFFFDCFFFFFFFFFFFFFFFFFFFFFFFFFFFFFDAFFFF
@M03558:539:GW210131Amp:1:2105:18834:12672 1:N:0:TCGACGTC+TTGCTTGC
GGAACGCGGACGTGATTTGGAACCATTCTGCTTCCATCTTCAAGCATCGGAAGAAGCATATTTTGAAGCCCAATTTTGGAACCGCTAGAAGTGCTCCAGGATGCGTGAAATCGTTCACATTCAAGCCGGCCAATGTGGCAACCAGATAGGAGCCAAGTTCTGGGAGGTAATATCCGACGAGCACGGAATCGATGCCACCGGGGCGTATTGCGGAGACAGCGATTTGCAGCTGGAGCGGATCAACGTGTAC
+
CDDCCCCDCDDCGGGGGGGGGGHGHHHHHHHHHHHHHHHHHHHHHHHHGGGGGHHHHHHHHHHHHGHHHHHHHHHHHHGHHHGGGGGGHHFHHHHHHHHFHHHHGFFEGHHHGHHHHHGHHHHHHHGGGGGGHHHHHHHHHHHFHHHHHFFHHGHHHHHHHHHHHGG<GHHHHHHGEGGGGAGGG-AEFGGFGGGGFGGGFFFFFFFFFFFFFFFFFFFFCFFFFFFFFFFFFFFFFFAFFFFFFFFFFF
@M03558:539:GW210131Amp:1:2105:26752:12709 1:N:0:TCGACGTC+TTGCTTGC
GGAACGCGGACGTGATTTGGAACCATTCTGCTTCCATCTTCAAGCATCGGAAGAAGCATATTTTGAAGCCCAATTTTGGAACCGCTAGAAGTGCTCCAGGATGCGTGAAATCGTTCACATTCAAGCCGGCCAATGTGGCAACCAGATAGGAGCCAAGTTCTGGGAGGTAATATCCGACGAGCACGGAATCGATGCCACCGGGGCGTATTGCGGAGACAGCGATTTGCAGCTGGAGCGGATCAACGTGTAC
+
CBCCCBCCBCCCGFGGGGGGGGHGHHHHHHHHHHHHHHHHHHHHHHHHGGGGGHHHFHHHHHHHHGHHHHHHHHHHHHGHHHGGGGGGHHHHHHHHHHHHHHHHGFGGGHHHGHHHHHHHHHHHHHGGGGGGHHHHHGHHHHGGHFHHHHFGHGFHHGHHHHGHHGGGHHHHHHHGGGGGGGGGGGGGGGGGGGGGGGGGCFFFFFFFFFFFFFFFFFFFFFFFFFFFFFFFFFFFFFCAFFFFF?EFFF
@M03558:539:GW210131Amp:1:2105:8519:12732 1:N:0:TCGACGTC+TTGCTTGC
GGAACGCGGACGTGATTTGGAACCATTCTGCTTCCATCTTCAAGCATCGGAAGAAGCATATTTTGAAGCCCAATTTTGGAACCGCTAGAAGTGCTCCAGGATGCGTGAAATCGTTCACATTCAAGCCGGCCAATGTGGCAACCAGATAGGAGCCAAGTTCTGGGAGGTGATATCCGACGAGCACGGAATCGATGCCACCGGGGCGTATTGCGGAGACAGCGATTTGCAGCTGGAGCGGATCAACGTGTAC
+
DDDCDDDDDDDCGGGGGGGGGGHGHHHHHHHHHHHHHHHHHHHHHHHHGGGGGHHHHHHHHHHHHGHHHHHHHHHHHHGHHHGGGGGGHHHHHHHHHHHHHHHHGGGGGHHHGHHHHHHHHHHHHHGGGGGGHHHHHHHHHHHFHHHHHHHHHGHHHHHHHHHHEFGFHGHHHHHGGGGGGGGGGGGGGGGGGGGGGGGGFFFFFFFFFFFDBDFFFFFFFFFFFFFFFFFFFFFFFFA;DFFFAAFFFF
@M03558:539:GW210131Amp:1:2105:13502:12736 1:N:0:TCGACGTC+TTGCTTGC
GGAACGCGGACGTGATTTGGAACCATTCTGCTTCCATCTTCAAGCATCGGAAGAAGCATATTTTGAAGCCCAATTTTGGAACCGCTAGAAGTGCTCCAGGATGCGTGAAATCGTTCACATTCAAGCCGGCCAATGTGGCAACCAGATAGGAGCCAAGTTCTGGGAGGTAATATCCGACGAGCACGGAATCGATGCCACCGGGGCGTATTGCGGAGACAGCGATTTGCAGCTGGAGCGGATCAACGTGTAC
+
CBCABBBCBCCCGGGGGGGGGGHGHHGHFHHHFHHHHGHHHHHHFHHHGGGGGHHHHHGGHHHHHGHHHHHHHHHHHHGHHHGGGGGGFHGFGHHHHHHHHHHHGEFGGHHHGGHHHHHHHHHHHHGGGGGGHHHGHHHHHHFGHGHHHHHHHGHHHHHHHHHHGGGCGHHGGHHGGGGGB-AGD@DEFFGGGFGGGGGGFFFFFDAFFFFFFADFFFFEFFFFFFFFFFFFFFFFFFFFFFFFFEFFFF
@M03558:539:GW210131Amp:1:2105:8677:12790 1:N:0:TCGACGTC+TTGCTTGC
GGAACGCGGACGTGATTTGGAACCATTCTGCTTCCATCTTCAAGCATCGGAAGAAGCATATTTTGAAGCCCAATTTTGGAACCGCTAGAAGTGCTCCAGGATGCGTGAAATCGTTCACATTCAAGCCGGCCAATGTGGCAACCAGATAGGAGCCAAGTTCTGGGAGGTAATATCCGACGAGCACGGAATCGATGCCACCGGGGCGTATTGCGGAGACAGCGATTTGCAGCTGGAGCGGATCAACGTGTAC
+
CBCCCCDDDCDDGGGGGGGGGGHGHHHHHHHHHHHHHHHHHHHHHHHHGGGGGHHHHHHHHHHHHGHHHHHHHHHHHHGHHHGGGGGGHHHHHHHHHHHHHHHHGGGGGHHHGHHHHHHGHHHHHHGGGGGGHHHHHHHHHHHGHHHHHHHHHGHHHHHHHHHHHGGGHHHHHHHGGGGGGFGGGGGGGGGGGHGGGGGGFFFFFFFFFFFFFFFFFFFFFFFFFFFFFFFFFFFFFFA;DFFFBBFFFF
@M03558:539:GW210131Amp:1:2105:18490:12824 1:N:0:TCGACGTC+TTGCTTGC
GGAACGCGGACGTGATTTGGAACCATTCTGCTTCCATCTTCAAGCATCGGAAGAAGCATATTTTGAAGCCCAATTTTGGAACCGCTAGAAGTGCTCCAGGATGCGTGAAATCGTTCACATTCAAGCCGGCCAATGTGGCAACCAGATAGGAGCCAAGTTCTGGGAGGTAATATCCGACGAGCACGGAATCGATGCCACCGGGGCGTATTGCGGAGACAGCGATTTGCAGCTGGAGCGGATCAACGTGTAC
+
CCCCCCCCCCBCGGGGGGGGGGHGHHHHHHHHHHHHHHHHHHHHGHHHGGGGGHHHHHHHHHHHHGHHHHHHHHHHHHGHHHGGGGGGHHHHHHHHHHHHHHHHGGGGGHHHGHHHHHHHHHHHGHGGGGGGHHHHHHHHGGHGHFHHHHHHHGHHHHHHHHHHHGGEHHHHHHHGGGGGGGGGGGGGGGGGGGGGGGGGFFFFFFFFFFFFFFDFFFFFFFFFFFFFFFFFFFFFFFFFFFFFFFFFFF
@M03558:539:GW210131Amp:1:2105:8789:12899 1:N:0:TCGACGTC+TTGCTTGC
GGAACGCGGACGTGATTTGGAACCATTCTGCTTCCATCTTCAAGCATCGGAAGAAGCATATTTTGAAGCCCAATTTTGGAACCGCTAGAAGTGCTCCAGGATGCGTGAAATCGTTCACATTCAAGCCGGCCAATGTGGCAACCAGATAGGAGCCAAGTTCTGGGAGGTAATATCCGACGAGCACGGAATCGATGCCACCGGGGCGTATTGCGGAGACAGCGATTTGCAGCTGGAGCGGATCAACGTGTAC
+
ABBBBBBBBDDBGGGGGGGGGGHGHHHHHHGHHHHHHHHHHHHHHHHHGGGGGGHHHHHHHHHHHGHHGHHHGHHHHHGHHHGGGGGFHHHHHHGHHHHHHHHHGGGGGHHHGHHHHHGHHHGHHHGGGGGGHHHHHHHHHHHGHHHHHHGHHGGHHHHHHHHHACDGHHHHHHHGGGGGGGGGFGGGGGGGGGGGGGGGFFFFFFFFFFFFBFFFFFFFFAFFFFFFFFFFFFFFFFFFFFFFDEFFFF
@M03558:539:GW210131Amp:1:2105:2874:12905 1:N:0:TCGACGTC+TTGCTTGC
GGAACGCGGACGTGATTTGGAACCATTCTGCTTCCATCTTCAAGCATCGGAAGAAGCATATTTTGAAGCCCAATTTTGGAACCGCTAGAAGTGCTCCAGGATGCGTGAAATCGTTCACATTCAAGCCGGCCAATGTGGCAACCAGATAGGAGCCAAGTTCTGGGAGGTAATATCCGACGAGCACGGAATCGATGCCACCGGGGCGTATTGCGGAGACAGCGATTTGCAGCTGGAGCGGATCAACGTGTAC
+
AABBBAABBBBBGGGGGGGGGGHGHHHHHHHGHHHHHHHHHFHHHHHHGGGGGGGHHFGHHHHHHGGHHHHFEHGHHHGGGGGGGGGGHHHHHHHHHHHHHGHHGFGGGHFHGHHHHHHHHHHHHHGGGGGFHHHHHHHCFFFFHHHHHHHHHGHHHDGHHHHHHGG?GHHHGHHGGGGGGGGGAFGFEGGF9FDF:CFGFDFFFBAFFFFFFFADFFFFFCFFFFFFFFFFFF?FFFFFAFFFFEFFFF
@M03558:539:GW210131Amp:1:2105:19734:12921 1:N:0:TCGACGTC+TTGCTTGC
GGAACGCGGACGTGATTTGGAACCATTCTGCTTCCATCTTCAAGCACCGGAAGAAGCATATTTTGAAGCCCAATTTTGGAACCGCTAGAAGTGCTCCAGGATGCGTGAAATCGTTCACATTCAAGCCGGCCAATGTGGCAACCAGATAGGAGCCAAGTTCTGGGAGGTAATATCCGACGAGCACGGAATCGATGCCACCGGGGCGTATTGCGGAGACAGCGATTTGCAGCTGGAGCGGATCAACGTGTAC
+
DDDDDCCCDCCCGGGGGGGGGGHGHHHHHHHHHHHHHHHHHHHHHHHHGGGGGHHHHHHHHHHHHGHHHHHHHHHHHHGHHHGGGGGGHHHHHGHHHHHHHHHHGEGGGHHHGHHHHHHHHHHHHGGGGGGGHHHHHHHHFFFGHHHHHHHHHGHHHHHHHHHHHGGEHHHHHHHGGGGGGGGGGGGGGGG?EGGGFGFFFFFFFFFFFFFFFFFFFFFFFFFFFFFFFFFFFFFFFFFFFFFFFFFFFF
@M03558:539:GW210131Amp:1:2105:7709:12921 1:N:0:TCGACGTC+TTGCTTGC
GGAACGCGGACGTGATTTGGAACCATTCTGCTTCCATCTTCAAGCATCGGAAGAAGCATATTTTGAAGCCCAATTTTGGAACCGCTAGAAGTGCTCCAGGATGCGTGAAATCGTTCACATTCAAGCCGGCCAATGTGGCAACCAGATAGGAGCCAAGTTCTGGGAGGTAATATCCGACGAGCACGGAATCGATGCCACCGGGGCGTATTGCGGAGACAGCGATTTGCAGCTGGAGCGGATCAACGTGTAC
+
CCCCCCCCCCCCGGGGGGGGGGHGHHHHHHHHHHHHHHHHHHHHHHHHGGGGGHHHHHHHHHHHHGHHHHHHHHHHHHGHHHGGGGGGHHHHHHHHHHHHHHHHGFGGGHHHGGHHHHHHHHHHHHGGGGGGHHHHHHHHGGGGHGHGGHHHHGHHHGHHHHHHEGGEHHHHHHHGGGGGGGGGDC-EFGGGGFGGGGGG@@CFFFFFFFEFFFFFFFFFFFFFFFFFFFFFFFFFFFFFFFFFD:EFFB
@M03558:539:GW210131Amp:1:2105:28527:12922 1:N:0:TCGACGTC+TTGCTTGC
GGAACGCGGACGTGATTTGGAACCATTCTGCTTCCATCTTCAAGCATCGGAAGAAGCATATTTTGAAGCCCAATTTTGGAACCGCTAGAAGTGCTCCAGGATGCGTGAAATCGTTCACATTCAAGCCGGCCAATGTGGCAACCAGATAGGAGCCAAGTTCTGGGAGGTAATATCCGACGAGCACGGAATCGATGCCACCGGGGCGTATTGCGGAGACAGCGATTTGCAGCTGGAGCGGATCAACGTGTAC
+
B@ABB@BBBBBBGGGGGGFEGGHGHHHHHHHHHHHHHHHHHGFHHCHHEEGFGHHHHHGHHHHHHGHBHHHHHHHHHHGHHHGGGGFGHHHHHHHHHGHHHHHHFGGGGHHHGHHHHHHHHHHHHHGGGFGGHHGGHHHHHHHGHHHE<FBFGFGHHHHHHHFHEGGGHHHHHHHDEGGCCGGF-ABFEGFGGGGGGGGGFFFFFD>DFFFFFF-9ABFEFAFEFFFFFFFFFFFFFFAFFFFFFFFFFF
@M03558:539:GW210131Amp:1:2105:29217:12929 1:N:0:TCGACGTC+TTGCTTGC
GGAACGCGGACGTGATTTGGAACCATTCTGCTTCCATCTTCAAGCATCGGAAGAAGCATATTTTGAAGCCCAATTTTGGAACCGCTAGAAGTGCTCCAGGATGCGTGAAATCGTTCACATTCAAGCCGGCCAATGTGGCAACCAGATAGGAGCCAAGTTCTGGGAGGTAATATCCGACGAGCACGGAATCGATGCCACCGGGGCGTATTGCGGAGACAGCGATTTGCAGCTGGAGCGGATCAACGTGTAC
+
ABBAAAABBBBBEGGGGGGGGGHGHHHHHFHHFHHGHFFGHGHHHHHHGGECEHHHHHHEHHHGHGDGHAFGHHHHHHCHHHGGGGGGGHFGFFHHHHGHHGHHGEFEGHHHCHHHGHHHHGHHHHGGGGGGGHGHHHFHGFGEHHHHHGBFGGGHHHFHHHGGHGGDHGHHHHHGGGGGGGGGGGGGGGGGGEDBFGGGFFFFFFFFFFFFFA@-EFFEFFFFFFFFFFFFFFFFFFFAFFFFFFFFFF
@M03558:539:GW210131Amp:1:2105:26875:12932 1:N:0:TCGACGTC+TTGCTTGC
GGAACGCGGACGTGATTTGGAACCATTCTGCTTCCATCTTCAAGCATCGGAAGAAGCATATTTTGAAGCCCAATTTTGGAACCGCTAGAAGTGCTCCAGGATGCGTGAAATCGTTCACTTTCAAGCCGGCCAATGTGGCAACCAGATAGGAGCCAAGTTCTGGGAGGTAATATCCGACGAGCACGGAATCGATGCCACCGGGGCGTTTTGCGGAGACAGCGATTTGCAGCTGGAGCGGATCAACGTGTAC
+
CDCDDDDCBCCCGGGGGGGGGGHGHHHHHHHHHHHHHHHHHHHHHHHHGGGGGHHHHHHHHHHHHGHHHHHHHHHHHHGHHHGGGGGGHHHHGFHHHHHHHHHHGGGGGHHHGHHHHHHGHHHHHHGGGFGGHHHHHHHHHHGGHHHHHGHHHGHHHHHHHHHHHGGCGHHHHHHGGGGGGGGG-?AEGGGGGF?FGGGG;DFFFF-;EFFFFFFFFFFFFFFFFFFFFFFFFFFFFFFFFFFFDEFFFF
@M03558:539:GW210131Amp:1:2105:14648:12939 1:N:0:TCGACGTC+TTGCTTGC
GGAACGCGGACGTGATTTGGAACCATTCTGCTTCCATCTTCAAGCATCGGAAGAAGCATATTTTGAAGCCCAATTTTGGAACCGCTAGAAGTGCTCCAGGATGCGTGAAATCGTTCACATTCAAGCCGGCCAATGTGGCAACCAGATAGGAGCCAAGTTCTGGGAGGTAATATCCGACGAGCACGGAATCGATGCCACCGGGGCGTATTGCGGAGACAGCGATTTGCAGCTGGAGCGGATCAACGTGTAC
+
CCCCCCCCCCBCGGGGGGGGGGHGHHHHGHHHHHHHHHHHHHHHHHHHGGGGGHHHHHHHHHHHHGHHHHHHHHHHHHGHHHGGGGGGHHHHHHHHHHHHHHHHGFGGGHHHGGEHHHHGHHHHHHGGGGGGHHHHHGHHGGHEHFFFHHHHHGHHHHHHHHGHGGGEHHHHHHHGGGGGFBGGGAFEFGGGFFGGGGGGCFFFFFFFFFFFFFFFFFFFFDFFFFFFFFFFFFFFFFFFFFFFFFFFFF
@M03558:539:GW210131Amp:1:2105:16031:12940 1:N:0:TCGACGTC+TTGCTTGC
GGAACGCGGACGTGATTTGGAACCATTCTGCTTCCATCTTCAAGCATCGGAAGAAGCATATTTTGAAGCCCAATTTTGGAACCGCTAGAAGTGCTCCAGGATGCGTGAAATCGTTCACATTCAAGCCGGCCAATGTGGCAACCAGATAGGAGCCAAGTTCTGGGAGGTAATATCCGACGAGCACGGAATCGATGCCACCGGGGCGTATTGCGGAGACAGCGATTTGCAGCTGGAGCGGATCAACGTGTAC
+
DCCCDDDDCDCCGGGGGGGGGGHGHHHHHHHHHHHHHHHHHHHHHHHHGGGGGHHHHHHHGHHHHGHHHHHHHHHHHHGHHHGGGGGGHHHHHHGHHHHHHHHHGGGGGHHHGHHHHHHHHHHHHHGGGGGGHHHHHHHHHHHGHHHHHHHHHGHHHHHHHHHHHGGFHHHHHHHGGGGGGGGGGGGGGGGGGGGGGGGGAFFFFFFFFFFFFD=FFFFFFFFFFFFFFFFFFFFBBFAFFFFFDFFFFF
@M03558:539:GW210131Amp:1:2105:16347:12957 1:N:0:TCGACGTC+TTGCTTGC
GGAACGCGGACGTGATTTGGAACCATTCTGCTTCCATCTTCAAGCATCGGAAGAAGCATATTTTGAAGCCCAATTTTGGAACCGCTAGAAGTGCTCCAGGATGCGTGAAATCGTTCACATTCAAGCCGGCCAATGTGGCAACCAGATAGGAGCCAAGTTCTGGGAGGTAATATCCGACGAGCACGGAATTGATGCCACCGGGGCGTATTGCGGAGACAGCGATTTGCAGCTGGAGCGGATCAACGTGTAC
+
AAAAABBBBDDDEFGGFGGGGGHFHFFADDBE5FGDD5FBGBDAGHGBAEAF?GHFHBGDG5F5@FFHHAGHHHHH4F@GHFG?EG/E3GGGFBHFCF?3G?BFEEEGGHGHGHHHHHHHHHHHHHGGGGGGHHHHHHHHGFFFHHHHHHHHHGHHHHHEHHHHFGGEGHGHHHHGGGGGFDAGGABGGGGFEFFFFGGGGFFFFDCFFFFFFBFFFFFFFFFEFFFFFFFFFFFBDFFFFFFBAAEFFF
@M03558:539:GW210131Amp:1:2105:20117:12995 1:N:0:TCGACGTC+TTGCTTGC
GGAACGCGGACGTGATTTGGAACCATTCTGCTTCCATCTTCAAGCATCGGAAGAAGCATATTTTGAAGCCCAATTTTGGAACCGCTAGAAGTGCTCCAGGATGCGTGAAATCGTTCACATTCAAGCCGGCCAATGTGGCAACCAGATAGGAGCCAAGTTCTGGGAGGTAATATCCGACGAGCACGGAATCGATGCCACCGGGGCGTATTGCGGAGACAGCGATTTGCAGCTGGAGCGGATCAACGTGTAC
+
B3AABBBBBDDBE?GGFGGGGFFGHHHHHB5BGFHGFHFCHF55FGDGEAEFEGCGHFFDGGHFEFHFGHFFHHFHGHFHHFGGGGEDFEGEDEGHHHHHHHHGGGGGGHHHGHHHHHHHHHHGHHGGGGGGHHHHHHHHHHHGHHHHHHHHHGHHHHHHHHHHHGD<GHHGHHHGDGGGGGGGGG-EEFGGGGGGGFGFFFFFFFFFFFFFFADDFFFFFFFFFFFFFFFFFFFFFFFFFFFFFFFFFF
@M03558:539:GW210131Amp:1:2105:18662:13001 1:N:0:TCGACGTC+TTGCTTGC
GGAACGCGGACGTGATTTGGAACCATTCTGCTTCCATCTTCAAGCATCGGAAGAAGCATATTTTGAAGCCCAATTTTGGAACCGCTAGAAGTGCTCCAGGATGCGTGAAATCGTTCACATTCAAGCCGGCCAATGTGGCAACCAGATAGGAGCCAAGTTCTGGGAGGTAATATCCGACGAGCACGGAATCGATGCCACCGGGGCGTATTGCGGAGACAGCGATTTGCAGCTGGAGCGGATCAACGTGTAC
+
BBABBABCCCCCGGGGGGGGGGHGHHHHHHHHHHHHHHHHHHHHHHHHGGGGGHHHHHHHHHHHHGHHHHHHHHHHHHGHHHGGGGGGHHHHHHHHHHHHHHHHGGGGGHHHGHHHHHHHHHHHHHG/>DGGHHHHHHHHGHHFHGHHHHHGHGHHHHHHHHHHHGGGHHHHHHHGGGGGGGGGGGGGGGGGGGGGGGGGFFFFFFFFFFFDFDFFFFFFFFFFFFFFFFFFFFFFFFFFFFFFFFFFFF
@M03558:539:GW210131Amp:1:2105:21124:13004 1:N:0:TCGACGTC+TTGCTTGC
GGAACGCGGACGTGATTTGGAACCATTCTGCTTCCATCTTCAAGCATCGGAAGAAGCATATTTTGAAGCCCAATTTTGGAACCGCTAGAAGTGCTCCAGGATGCGTGAAATCGTTCACATTCAAGCCGGCCAATGTGGCAACCAGATAGGAGCCAAGTTCTGGGAGGTAATATCCGACGAGCACGGAATCGATGCCACCGGGGCGTATTGCGGAGACAGCGATCTGCAGCTGGAGCGGATCAACGTGTAC
+
CCCCDCCCCCCCGGGGGGGGGGHGHHHHHHHHHHHHHHHHHHHHHHHHGGGGGHHHHHHHHHHHHGHHHHHHHHHHHHGHHHGGGGGGHHHHHHHHHHHHHHHHGGGGGHHHGHHHHHHHHHHHHHGGGGGGHHHHHHHHGGGGHHHHHHHHHGHHHHHHHHHHFGGEGHHHHHHGGGGGGGGGDADGGGGG?FGGGGGGFFFFFFFFFFFFFFFFFFFFFFFFFFFFFFFFFFFFFFFFFFFFFFFFFF
@M03558:539:GW210131Amp:1:2105:14647:13016 1:N:0:TCGACGTC+TTGCTTGC
GGAACGCGGACGTGATTTGGAACCATTCTGCTTCCATCTTCAAGCATCGGAAGAAGCATATTTTGAAGCCCAATTTTGGAACCGCTAGAAGTGCTCCAGGATGCGTGAAATCGTTCACATTCAAGCCGGCCAATGTGGCAACCAGATAGGAGCCAAGTTCTGGGAGGTAATATCCGACGAGCACGGAATCGATGCCACCGGGGCGTATTGCGGAGACAGCGATTTGCAGCTGGAGCGGATCAACGTGTAC
+
AABBBBBBBDBDGGFGGGBGGGHGHHHGHHHHFHHHGHGHHGHGHHHGGGFCEGHGHHHHHHHGFGHFFHGHHHHHHGGFHHGFCGGGHHHGHHHHHHHHHHHHGEFGGHHHGHHHHHHHHHHHGHGGGGGGGHHHHFHGGGFFHFFGHGHHHGGHHHHHHHHHGGGGHHHHHHHGDGGGGGGGD?DEGGEGGGGGGGGGFFFFFFFFFFFFFFFFFFFFFFFFFFFFFFFFFFFFFFFAFFFFDEFFFF
@M03558:539:GW210131Amp:1:2105:24448:13025 1:N:0:TCGACGTC+TTGCTTGC
GGAACGCGGACGTGATTTGGAACCATTCTGCTTCCATCTTCAAGCATCGGAAGGAGCATATTTTGAAGCCCAATTTTGGAACCGCTAGAAGTGCTCCAGGATGCGTGAAATCGTTCACATTCAAGCCGGCCAATGTGGCAACCAGATAGGAGCCAAGTTCTGGGAGGTAATATCCGACGAGCACGGAATCGATGCCACCGGGGCGTATTGCGGAGACAGCGATTTGCAGCTGGAGCGGATCAACGTGTAC
+
BBBBBBBBBBBBGGGGGGGGGGHGHHHHHHHHHHHHHHHHHHHHHHHHGGGGGGHHHHHHHHHHHGHHHHHHHHHHHHGHHHGGGGGGHHHHHHHHHHHHHHHHGGGGGHGHGHHHHHHHHHHHHHGGGGGGGHHHHHHHHHHGHHHHHHHHHGHHHHHHHHHCGGGEHHHHHHHGDGGGGGGGG?9EGGGGGFGGGGGGFFFFFFFFFFFFFFFFFFFFFFFFFFFFFFFFFFFFFFFFFFFFDFFFEF
@M03558:539:GW210131Amp:1:2105:13675:13066 1:N:0:TCGACGTC+TTGCTTGC
GGAACGCGGACGTGATTTGGAACCATTCTGCTTCCATCTTCAAGCATCGGAAGAAGCATATTTTGAAGCCCAATTTTGGAACCGCTAGAAGTGCTCCAGGATGCGTGAAATCGTTCACATTCAAGCCGGCCAATGTGGCAACCAGATAGGAGCCAAGTTCTGGGAGGTAATATCCGACGAGCACGGAATCGATGCCACCGGGGCGTATTGCGGAGACAGCGATTTGCAGCTGGAGCGGATCAACGTGTAC
+
CCCCCBCCCBBCGGGGGGGGGGHGHHHHHHHHHHHHHHHHHHHHHHHHGGGGGHHHHHHHHHHHHGHHHHHHHHHHHHGHHHGGGGGGHHHHHHHHHHHHHHHHGGGGGHHHFGHHHHHHHHHHHGGGGGGGHHHHHHHHGHGGHFHHGHHHHGHHHHHHHHHHHGGGHHHHHHHGGGGGGGGGGBGGGGGGGGGGGGGGFFCFFFFFFFFFFFFFFFFFFFEFFFFFFFFFFFFFFFFFFFFFDFFFFF
@M03558:539:GW210131Amp:1:2105:13308:13077 1:N:0:TCGACGTC+TTGCTTGC
GGAACGCGGACGTGATTTGGAACCATTCTGCTTCCATCTTCAAGCATCGGAAGAAGCATATTTTGAAGCCCAATTTTGGAACCGCTAGAAGTGCTCCAGGATGCGTGAAATCGTTCACATTCAAGCCGGCCAATGTGGCAACCAGATAGGAGCCAAGTTCTGGGAGGTAATATCCGACGAGCACGGAATCGATGCCACCGGGGCGTATTGCGGAGACAGCGATTTGCAGCTGGAGCGGATCAACGTGTAC
+
BBBBBBBBBBBBGGGGGGGGGGHGHHHHHHFHHHHGHHHHHGHHHHHHGGGGGHGHHGHHHHHHHGHHHHHEHHHHHHGHHHEGGGGGHFHHHHHHHHGFHFHHEEEEGHGHGGHHHHHHHHHHHGFGCGGGHHHHHHHHFGFGEFGFFFFHHGFGC=GHHG0GFGGDGHHHHHFFGGGGG?BGGGGEEGGG?BEGGFGGB;DFFFFFFFFFFFFFFFFFAAFFFFFFFFFFFFFFFF;=B.BBAEFFFF
@M03558:539:GW210131Amp:1:2105:19797:13080 1:N:0:TCGACGTC+TTGCTTGC
GGAACGCGGACGTGATTTGGAACCATTCTGCTTCCATCTTCAAGCATCGGAAGAAGCATATTTTGAAGCCCAATTTTGGAACCGCTAGAAGTGCTCCAGGATGCGTGAAATCGTTCACATTCAAGCCGGCCAATGTGGCAACCAGATAGGAGCCAAGTTCTGGGAGGTAATATCCGACGAGCACGGAATCGATGCCACCGGGGCGTATTGCGGAGACAGCGATTTGCAGCTGGAGCGGATCAACGTGTAC
+
B@BBBBBBBBBBGGGGGGGGGGHGHHHHHHHHHHHHGHHHHHHHHHGHGGGGGHHHHHHHHHHHHGHHHHHHHHHHHHGHHHGGGGGGHHHGHHHHHHHGHHHHGEEGGHGHGHHHHHHHHHHHHHGGGGGGHHHHHHHGHGFFHGHHHHHHHGHHHHHHHHGHHGGGHHHHGHHGGGGGGGGGGF?EEGGFEGGGFFFDFFFFFFFFFFFFFFFFFFFFFFFFFFFFFFFFFFFFFFAFFFFFFFEFFF
@M03558:539:GW210131Amp:1:2105:11107:13108 1:N:0:TCGACGTC+TTGCTTGC
GGAACGCGGACGTGATTTGGAACCATTCTGCTTCCATCTTCAAGCATCGGAAGAAGCATATTTTGAAGCCCAATTTTGGAACCGCTAGAAGTGCTCCAGGATGCGTGAAATCGTTCACATTCAAGCCGGCCAATGTGGCAACCAGATAGGAGCCAAGTTCTGGGAGGTAATATCCGACGAGCACGGAATCGATGCCACCGGGGCGTATTGCGGAGACAGCGATTTGCAGCTGGAGCGGATCAACGTGTAC
+
CCDDCDDCCCCCGGGGGGGGGGHGHHHHHHHHHHHHHHHHHHHHHGHHGGGGGHHHHHHGHHHHHGHHHHHHHHHHHHGHHHGGGGGGHHGHHHHHHHHHHHGHGGGGGHHHFGHHHHHHHHHHHHGGGGGGHHHHHD?GHHHGHHHHHGGHHGHHHHHHHHHHHGGGGHHGHHHGGGGGAFGGGA?EGGGGGFGGFGGGFFFFFFFFFHFFFFFFFFFFFFFFFFFFFFFFFFFFFFFFFFFFFFFFFH
@M03558:539:GW210131Amp:1:2105:28435:13110 1:N:0:TCGACGTC+TTGCTTGC
GGAACGCGGACGTGATTTGGAACCATTCTGCTTCCATCTTCAAGCATCGGAAGAAGCATATTTTGAAGCCCAATTTTGGAACCGCTAGAAGTGCTCCAGGATGCGTGAAATCGTTCACATTCAAGCCGGCCAATGTGGCAACCAGATAGGAGCCAAGTTCTGGGAGGTAATATCCGACGAGCACGGAATCGATGCCACCGGGGCGTATTGCGGAGACAGCGATTTGCAGCTGGAGCGGATCAACGTGTAC
+
CCCCCCCCBBCCGGGGGGGGGGHGHHHHHHHHHHHHHHHHHFHHHHHHGGGGGFHGHHHFHHHHHGHHHHHHGHHHHHGHHHGGGGGDHHHHHHHHHHGHHHHHGGGGGHHHGHHHHHHHHHGHHHGGGGGGAGHHHHHHHHHGHCGHHEFHGFGGHHHHHHHHFEGGHHHGHHHGCDGAGGGG-CDGGGFAFGGGGGGGAFFFFFFFFFFFFAFFFFFFFFFFFFFFFFFFFFFFFFAFFFBFFFFFFF
@M03558:539:GW210131Amp:1:2105:27462:13117 1:N:0:TCGACGTC+TTGCTTGC
GGAACGCGGACGTGATTTGGAACCATTCTGCTTCCATCTTCAAGCATCGGAAGAAGCATATTTTGAAGCCCAATTTTGGAACCGCTAGAAGTGCTCCAGGATGCGTGAAATCGTTCACATTCAAGCCGGCCAATGTGGCAACCAGACAGGAGCCAAGTTCTGGGAGGTAATATCCGACGAGCACGGAATCGATGCCACCGGGGCGTATTGCGGAGACAGCGATTTGCAGCTGGAGCGGATCAACGTGTAC
+
BBBBBBB@BBDBFGGGGGGGGGHGHHHHHHHHHHHGHHHHHHHHGHHHFEFGGHHHFCHHHHHGHGHHHHFHEHHHHHECFGFGCGGGHHHHHHHHEGHHHHHGGEFEEHHBBGGGHDFHFFHHFFECBCCGHFGFBGEGHHGFHHGHHEHGHGHFG=DGHHHHFFGCCGHHHHFG?@CGGGGGGGGEGGFFCFGFGBFDACAFFFFFFFFFFFAAFFFFFAFFFFFFFFFFFFFFFFFFFFFFFFFFFF
@M03558:539:GW210131Amp:1:2105:29173:13117 1:N:0:TCGACGTC+TTGCTTGC
GGAACGCGGACGTGATTTGGAACCATTCTGCTTCCATCTTCAAGCATCGGAAGAAGCATATTTTGAAGCCCAATTTTGGAACCGCTAGAAGTGCTCCAGGATGCGTGAAATCGTTCACATTCAAGCCGGCCAATGTGGCAACCAGATAGGAGCCAAGTTCTGGGAGGTAATATCCGACGAGCACGGAATCGATGCCACCGGGGCGTATTGCGGATACAGCGATTTGCAGCTGGAGCGGATCAACGTGTAC
+
ABBBBB?DD@DDAAGGGBGGGGHCGHHHHCHHHFHGFFHHGFHHHHHHGGGGGEHHHGHHHHHHHGFF3GHEHHHHHHGHGH1@@EGGBGHHGGHGGHHHGBFHGGFGGFFH?GGHFDGHHHFHF1F/@/@DFFF111GBFF>FECFGF0GG.ECC<G0GHHFBGGGAGFCCGBGDFGC-@@@ABBBEEF?AAFDGFB.C-@==@9;AFFBA9=-:/BFFB=EAEFEFFFFFFFF.@B@--.;BDE.FF/
@M03558:539:GW210131Amp:1:2105:11837:13119 1:N:0:TCGACGTC+TTGCTTGC
GGAACGCGGACGTGATTTGGAACCATTCTGCTTCCATCTTCAAGCATCGGAAGAAGCATATTTTGAAGCCCAATTTTGGAACCGCTAGAAGTGCTCCAGGATGCGTGAAATCGTTCACATTCAAGCCGGCCAATGTGGCAACCAGATAGGAGCCAAGTTCTGGGAGGTAATATCCGACGAGCACGGAATCGATGCCACCGGGGCGTATTGCGGAGACAGCGATTTGCAGCTGGAGCGGATCAACGTGTAC
+
BBBBBBABBDDDEEGGGG5EGGHGHGHHGHHHHHHHHHHHHHHHHHHHGG?FG1GGHHBFGFHHEFHBGFHHHHHHHHGHHHCEFGGGHHHHHHHHHHGHHHFFFEGGGGHHGGHHHHHHHHHHHHGGGGGGHHHHGDFHHHGGHGHHHGHHHGHHHHHHHHHHGGGEHFHHHHHGGGGGFGGGD;;EFGGGGFCFBFGGFFFFFDFFFFFFABDFFFEFFFEEFEFFFFFFFE?F;D;BFFFFDEFFFF
@M03558:539:GW210131Amp:1:2105:29374:13175 1:N:0:TCGACGTC+TTGCTTGC
GGAACGCGGACGTGATTTGGAACCATTCTGCTTCCATCTTCAAGCATCGGAAGAAGCATATTTTGAAGCCTAATTTTGGAACCGCTAGAAGTGCTCCAGGATGCGTGAAATCGTTCACATTCAAGCCGGCCAATGTGGCAACCAGATAGGAGCCAAGTTCTGGGAGGTAATATCCGACGAGCACGGAATCGATGCCACCGGGGCGTATTGCGGAGACAGCGATTTGCAGCTGGAGCGGATCAACGTGTAC
+
BBBAABBDBBDBGGGGGGGFFFHGHHHHHHHHGGHHHGHFHHHHHHHHGGGGFHHHHHHHG5GHGGHHGFHHHHHHHHGHHHGGGGCGHHGHHFHHHHHHHGBGFEEGGHHHDHHHHHHHHHHHHHGGGGGGHHHHHHHHGHCFHHDGHGGHHGHHHFHGHHHGHFGEHHHHHHHGGGGGGGGGGGGGGGFFGEDGGGGGGFFFF@DFFFFFFF9=EFFFFFFFFFFFFFFFFFFFFFFFFFFFDAEFFF
@M03558:539:GW210131Amp:1:2105:11663:13179 1:N:0:TCGACGTC+TTGCTTGC
GGAACGCGGACGTGATTTGGAACCATTCTGCTTCCATCTTCAAGCATCGGAAGAAGCATATTTTGAAGCCCAATTTTGGAACCGCTAGAAGTGCTCCAGGATGCGTGAAATCGTTCACATTCAAGCCGGCCAATGTGGCAACCAGATAGGAGCCAAGTTCTGGGAGGTGATATCCGACGAGCACGGAATCGATGCCACCGGGGCGTATTGCGGAGACAGCGATTTGCAGCTGGAGCGGATCAACGTGTAC
+
CCCCCCCCCCCCGGGGGGGGGGHGHHHHHHHHGHHHHHHHHHHHHHHHGGGGGHHHHHHHHHHHHGHHHHHHHHHHHHGHHHGGGGGGHHHHHHHHHHHHHHHHGGGGGHHHGGHHHHHHHHHHHHGGGGGGHHHHHDFGGGGGHGHHHGGHHGHHHHHHHHHHGGGDHHHHHHHGGGGF?CGGD@?EGGGGGFDFBFFDFFFFFFFFFFFFFBFFFFFFFAFFFFFFFFFFFFFFFA--CAFFFAFFFF
@M03558:539:GW210131Amp:1:2105:3275:13262 1:N:0:TCGACGTC+TTGCTTGC
GGAACGCGGACGTGATTTGGAACCATTCTGCTTCCATCTTCAAGCATCGGAAGAAGCATATTTTGAAGCCCAATTTTGGAACCGCTAGAAGTGCTCCAGGATGCGTGAAATCGTTCACATTCAAGCCGGCCAATGTGGCAACCAGATAGGAGCCAAGTTCTGGGAGGTAATATCCGACGAGCACGGAATCGATGCCACCGGGGCGTATTGCGGAGACAGCGATTTGCAGCTGGAGCGGATCAACGTGTAC
+
CCCCCCCDBDBCGGGFGGGGGGHGGHHHHHHHHHHGHHHHHHHHHHHHGGGFGHHHHHHHHHHHHGHGHHHGHHHHHGFGHHGGGGGGHHHHHHHHHHHHHHHHGGGGGHHGGHHHHHHHHHHGHHGGGGGGHHHHHHHGGGHGHHHHHHHHHGHHHDGBGHHGHGGGHGHHHHHGGGGGGGGGAGGGGGGGGGGGGGGGFFFFFFFFFFFFFBFFFFFFFFFFFFFFFFFFFFFFFFFCFFBFDFFFFF
@M03558:539:GW210131Amp:1:2105:22142:13265 1:N:0:TCGACGTC+TTGCTTGC
GGAACGCGGACGTGATTTGGAACCATTCTGCTTCCATCTTCAAGCATCGGAAGAAGCATATTTTGAAGCCCAATTCTGGAACCGCTAGAAGTGCTCCAGGATGCGTGAAATCGTTCACATTCAAGCCGGCCAATGTGGCAACCAGATAGGAGCCAAGTTCTGGGAGGTAATATCCGACGAGCACGGAATCGATGCCACCGGGGCGTATTGCGGAGACAGCGATTTGCAGCTGGAGCGGATCAACGTGTAC
+
DDCCDDDDCDDCGGGGGGGGGGHGGHHHHHHHHHHHHHHHHHHHHHHHGGGGGHHHHHHHHHHHHGHHHHHHHHHHHHHHHHGGGGGGHHHHHHHHHHHHHHHHGGGGGHHHGHHHHHHHHHHHHHGGGGGGHHHHHHHHHHHGHHHHHHHHHGHHHHHHHHHHAEGEGHHHHHHGGGGGGGGGFADGGGGGGGGGGGGGGFFFFFFFFFFFFFFFFFFFFFFFFFFFFFFFFFFFFFFFFFFFFFFFFF
@M03558:539:GW210131Amp:1:2105:23431:13310 1:N:0:TCGACGTC+TTGCTTGC
GGAACGCGGACGTGATTTGGAACCATTCTGCTTCCATCTTCAAGCATCGGAAGAAGCATATTTTGAAGCCCAATTTTGGAACCGCTAGAAGTGCTCCAGGATGCGTGAAATCGTTCACATTCAAGCCGGCCAATGTGGCAACCAGATAGGAGCCAAGTTCTGGGAGGTAATATCCGACGAGCACGGAATCGATGCCACCGGGGCGTATTGCGGAGACAGCGATTTGCAGCTGGAGCGGATCAACGTGTAC
+
BBBABABBB@BBGGAGFGFGFGHGHHHHHCFGHHFHHHHHHHHHHHGHGGDFGEHHHHHFHHHEFCGHHHHHHHHHHHGHHHGGGGGCFFGEFGGHHHHHHHHHGGFGGHHHGHHHFHHHHHGHHHGGGGGGHHHHHFHHGGHGHGHHFFHFHGHGHHHHHHHCCCDCGHHHHHHGFGCGAG?FA9AEGGGGEFFGGGGGFFFFFFFFFFFFFFFFFFFFFFFFFFFFFFFFFFFFFFFFFFFFDEFFFF
@M03558:539:GW210131Amp:1:2105:26086:13311 1:N:0:TCGACGTC+TTGCTTGC
GGAACGCGGACGTGATTTGGAACCATTCTGCTTCCATCTTCAAGCATCGGAAGAAGCATATTTTGAAGCCCAATTTTGGAACCGCTAGAAGTGCTCCAGGATGCGTGAAATCGTTCACATTCAAGCCGGCCAATGTGGCAACCAGATAGGAGCCAAGTTCTGGGAGGTAATATCCGACGAGCACGGAATCGATGCCACCGGGGCGTATTGCGGAGACAGCGATTTGCAGCTGGAGCGGATCAACGTGTAC
+
CCBCCCCCCBBCGGGGGGGGGGHGGHHHHHHHHHHHHHHHHHHHHHHHGGFGGHHHHHHFHHHHHGHHHHHHGHHHHHGHHHGGGGGGHHHHHHHHHHHHHHHHGGGGGHHHGHHHHHHHHHHHHHGGGGGGHHHHHHHHGHHGHHHHHHHHHGHHHHHHHHHHHGGGHHHHHHHGGGGGGGGGCGGGGGGGGGGGGGGGFFFFFFFFFFFFFFFFFFFFFFFFFFFFFFFFFFFFFFFFFFFFFFFFFF
@M03558:539:GW210131Amp:1:2105:28636:13317 1:N:0:TCGACGTC+TTGCTTGC
GGAACGCGGACGTGATTTGGAACCATTCTGCTTCCATCTTCAAGCATCGGAAGAAGCATATTTTGAAGCCCAATTTTGGAACCGCTAGAAGTGCTCCAGGATGCGTGAAATCGTTCACATTCAAGCCGGCCAATGTGGCAACCAGATAGGAGCCAAGCTCTGGGAGGTAATATCCGACGAGCACGGAATCGATGCCACCGGGGCGTATTGCGGAGACAGCGATTTGCAGCTGGAGCGGATCAACGTGTAC
+
BBBBBBBBBDBDGGGGGGGGGGHGHHHHHHHHHHHHHHHHHHHHHHHHGGGEGGHHHHHFHHHHHGHHHHHHHHHHHHGHHHGGGGGFHHHHHHHHHHHHHHHHGGFGFHHHGHHHHHHHHHHHHHGGGGGGGHHHHHHHHHGGHHHHHHHHFGGHHGHHHHHHHGGEHHHHHHHDECGGGGGGGGGEGGGGGGGGGGGGFFFFC@DFFFFDFA-99FFFFFFEAFFFFFFFFFFFFFFFFFFFFFFFFF
@M03558:539:GW210131Amp:1:2105:14524:13324 1:N:0:TCGACGTC+TTGCTTGC
GGAACGCGGACGTGATTTGGAACCATTCTGCTTCCATCTTCAAGCATCGGAAGAAGCATATTTTGAAGCCCAATTTTGGAACCGCTAGAAGTGCTCCAGGATGCGTGAAATCGTTCACATTCAAGCCGGCCAATGTGGCAACCAGATAGGAGCCAAGTTCTGGGAGGTAATATCCGACGAGCACGGAATCGATGCCACCGGGGCGTATTGCGGAGACAGCGATTTGCAGCTGGAGCGGATCAACGTGTAC
+
BCCCCCCCCCBCGGGGGGGGGGHGHHHHHHHHHHHHHHHHHHHHHHHGGGGGGHHHHHHHHHHHHGHGHHHHGHHHHHGGHHGGGGGGGHHHHHHHHHHHHHHHGFGGGHHHGHHHHHHHHHHGHHGGGGGGHHHHHFHFGHHGGFHHHFHHHGGHHHHHGHFHHGGEHFHHHHHGGGGGGCGGGBGGGGGGGBEGGGGGAFFFFFFFFFFFFFFFFFFFFFFFFFFFFFFFFFFFFFFFFFEFFFFFBF
@M03558:539:GW210131Amp:1:2105:8950:13329 1:N:0:TCGACGTC+TTGCTTGC
GGAACGCGGACGTGATTTGGAACCATTCTGCTTCCATCTTCAAGCATCGGAAGAAGCATATTTTGAAGCCCAATTTTGGAACCGCTAGAAGTGTTCCAGGATGCGTGAAATCGTTCACATTCAAGCCGGCCAATGTGGCAACCAGATAGGAGCCAAGTTCTGGGAGGTAATATCCGACGAGCACGGAATCGATGCCACCGGGGCGTATTGCGGAGACAGCGATTTGCAGCTGGAGCGGATCAACGTGTAC
+
CCCDCCCCCCCCGGGGGGGGGGHGHHHHHHHHHHHHHHHHHHHHHHHHGGGGGHHHHHHHHHHHHGHHHHHHHHHHHHGHHHGGGGGGHHHHHHHHHHHHHHHHGGGGGHHHGHHHHHHHHHHHHHGGGGGGHHHHHHHHHHHGHHHHHHHHHGHHHHHHHHHHGFGGHHHHHHHGGGGGGGGGFGGFGGGGGGGGGGGGFFFFFFFFFFFFFFFFFFFFFFFFFFFFFFFFFFFFFFAFFFFFDFFFFF
@M03558:539:GW210131Amp:1:2105:20979:13352 1:N:0:TCGACGTC+TTGCTTGC
GGAACGCGGACGTGATTTGGAACCATTCTGCTTCCATCTTCAAGCATCGGAAGAAGCATATTTTGAAGCCCAATTTTGGAACCGCTAGAAGTGCTCCAGGATGCGTGAAGTCGTTCACATTCAAGCCGGCCAATGTGGCAACCAGACAGGAGCCAAGTTCTGGGAGGTAATATCCGACGAGCACGGAATCGATGCCACCGGGGCGTATTGCGGAGACAGCGATTTGCAGCTGGAGCGGATCAACGTGTAC
+
BA@AA3ADADDBGGCFGG5AGGCFHHHHHBBHFFGFDDFHHCHHHHHGEF?FGHHHEHF5GGFHFADGHHH1GHHHHHCHHHGE?E>EFHH?3DHGHFHHHHEHGFGGGH4GGGDHFHHHHHHFGHGGCCDGEHHFHHAGFHHGHAFHFGE.CEHFHGHHHHFHFEGDGHGFHHFDGGGB@?BF@?@A.CFG.BEFFGFB---9BB>DFFFBB?B?FFFEBBEAAFFFFEFFBFFBB9-BBABFFFFFFF
@M03558:539:GW210131Amp:1:2105:27652:13372 1:N:0:TCGACGTC+TTGCTTGC
GGAACGCGGACGTGATTTGGAACCATTCTGCTTCCATCTTCAAGCATCGGAAGAAGCATATTTTGAAGCCCAATTTTGGAACCGCTAGAAGTGCTCCAGGATGCGTGAAATCGTTCACATTCAAGCCGGCCAATGTGGCAACCAGATAGGAGCCAAGTTCTGGGAGGTAATATCCGACGAGCACGGAATCGATGCCACCGGGGCGTATTGCGGAGACAGCGATTTGCAGCTGGAGCGGATCAACGTGTAC
+
CCCCCCCCCCCCGGGGGGGGGGHGHHHHHHHHHHHHHHHHHHHHHHHHGGGGGGHHHHHHHHHHHGHHHHHHHHHHHHGHHHGGGGGGHHHHHHHHGHHHHHHHGGGGGHHHGHHHHHHHHHHHHHGGGGGGHHHHHHHHHHGGHHHHHHHHHGHHHHHHHHHHFFGGHHHHHHHGGGGCGGGGGGGGGGGGGGGGGGGGFFFFFFFFFFFFFFFFFFFFFFFFFFFFFFFFFFFFFFFFFFFFFFFFFF
@M03558:539:GW210131Amp:1:2105:28020:13380 1:N:0:TCGACGTC+TTGCTTGC
GGAACGCGGACGTGATTTGGAACCATTCTGCTTCCATCTTCAAGCATCGGAAGAAGCATATTTTGAAGCCCAATTTTGGAACCGCTAGAAGTGCTCCAGGATGCGTGAAATCGTTCACATTCAAGCCGGCCAATGTGGCAACCAGATAGGAGCCAAGTTCTGGGAGGTAATATCCGACGAGCACGGAATCGATGCCACCGGGGCGTATTGCGGAGACAGCGATTTGCAGCTGGAGCGGATCAACGTGTAC
+
ABCCABCCCBBCGGGGGGGGGGHGHHHHHHHHHHHHHHHHHHHHHHHHGGGGGHHHHHHHHHHHHGHHHHHHHHHHHHGHHHGGGGGGHGHHHHHHHHHHHHHHGGGGGHHHGHHHHHHHHHHHHHGGGGGGHGHHHHGHHHHGHHGHHHHGGGHHHHHHHHHHEGGDHHHHHHHGGGGGGGGG?CFGGGGGGGGGGGGG;DFFFFFFFFFFFFFFEFFFFFFFFFFFFFFFFFFFFFFFFFFFFFFFFF
@M03558:539:GW210131Amp:1:2105:28013:13417 1:N:0:TCGACGTC+TTGCTTGC
GGAACGCGGACGTGATTTGGAACCATTCTGCTTCCATCTTCAAGCATCGGAAGAAGCATATTTTGAAGCCCAATTTTGGAACCGCTAGAAGTGCTCCAGGATGCGTGAAATCGTTCACATTCAAGCCGGCCAATGTGGCAACCAGATAGGAGCCAAGTTCTGGGAGGTAATATCCGACGAGCACGGAATCGATGCCACCGGGGCGTATTGCGGAGACAGCGATTTGCAGCTGGAGCGGATCAACGTGTAC
+
A?AAAA@@D2AAEFGGGGGCBGHEHGHHHHHHHFGHHHGHHGHHFHHHGGGGGHGHHGHHHHHFGGHFFHHHHHHHHHGHHHGGGGGGGHHHFHHHGHFHHGHHGGEGGHHHGHHHHHHHHHHHHHGGGGGGHHGHGHHHHHHGHGHHHHHHHGHHHHHHHHGHFGGDHHHHHHHGGGGGGGGGGGGGGGGGGFGFGGGGBBBBBBBFFFFFBBBBFFFFBBFFFFFFFFFFFFFFBBB?BFFFFFFFFF
@M03558:539:GW210131Amp:1:2105:6179:13419 1:N:0:TCGACGTC+TTGCTTGC
GGAACGCGGACGTGATTTGGAACCATTCTGCTTCCATCTTCAAGCATCGGAAGAAGCATATTTTGAAGCCCAATTTTGGAACCGCTAGAAGTGCTCCAGGATGCGTGAAATCGTTCACATTCAAGCCGGCCAATGTGGCGACCAGATAGGAGCCAAGTTCTGGGAGGTAATATCCGACGAGCACGGAATCGATGCCACCGGGGCGTATTGCGGAGACAGCGATTTGCAGCTGGAGCGGATCAACGTGTAC
+
B?ABBBBBDDDBGGGGGGGGGDBFHHHHHGHHHHHHHHHHHHHHHHHHGGGGGFHHHHHFHHHHGGHHGHHGHHHHHHEFHHFGGEGEFFGFHHHHHHHHHHHHGEGGGGHHDHHHGHHHHHHGHGGGGGG@CGHHGFHGGGCCH0FGGGFHHFHHHFHHHHHHCEGCGHHHHHHGGBGBGGGGBA-CEGGGGGFFFFFF?9@BBB?FFFFFBBBBFFFFBBFFFFFFFFFFFFFFBBBBBFFFF;ABFF
@M03558:539:GW210131Amp:1:2105:22998:13435 1:N:0:TCGACGTC+TTGCTTGC
GGAACGCGGACGTGATTTAGAACCATTCTGCTTCCATCTTCAAGCATCGGAAGAAGCATATTTTGAAGCCCAATTTTGGAACCGCTAGAAGTGCTCCAGGATGCGTGAAATCGTTCACATTCAAGCCGGCCAATGTGGCAACCAGATAGGAGCCAAGTTCTGGGAGGTAATATCCGACGAGCACGGAATCGATGCCACCGGGGCGTATTGCGGAGACAGCGATTTGCAGCTGGAGCGGATCAACGTGTAC
+
BABBBBBBBBBBGGGGGGGGGGHHHHHGHFHHGCGHHHHHHHHHHHFGGFDGGHHHHHHHHHHGHGHBEHGHHHHHFHEHHGGGGGG1GFEHHGHHHHHHHGHHGFEGGHHHGHHHHHHHHHHHHHGGGGGGHHHHHHHHGGHGHHHHHHHHHGHHHHHHHHHHEEGGHHHHHHHGGGGGGGGGDBGEGGGGEGGFGGGGFFFFFFFFFFFFFFFFFFFFFFFFFFFFFFFFFFFFFFFFFFFFFEFFFF
@M03558:539:GW210131Amp:1:2105:29051:13441 1:N:0:TCGACGTC+TTGCTTGC
GGAACGCGGACGTGATTTGGAACCATTCTGCTTCCATCTTCAAGCATCGGAAGAAGTATATTTTGAAGCCCAATTTTGGAACCGCTAGAAGTGCTCCAGGATGCGTGAAATCGTTCACATTCAAGCCGGCCAATGTGGCAACCAGATAGGAGCCAAGTTCTGGGAGGTAATATCCGACGAGCACGGAATCGATGCCACCGGGGCGTATTGCGGAGACAGCGATTTGCAGCTGGAGCGGATCAACGTGTAC
+
3>A>AABBDBBBGGGGGGGGGGHGHHHHGHHHHHHHHGHGHHFFHHHHGGGGGHHFDGHGHHHHHEHGGGHHHHHHHGCHHHGGGGGGGGFHHFHHHHHGHHHHGEGGGHHHEGHHHHHGHHHFFGGGGGGGGHHHHHHHGHFGHHHHHEFGHGHGHHFHHHHHGGGGHHHHHHHGFGGGGGGGGGCFGGFFGBDBFGGGGFFFFFFFFFFF-@-@FFBADFFEFFFFFFFFFFFFFC;DFFFFFFFFFF
@M03558:539:GW210131Amp:1:2105:15358:13551 1:N:0:TCGACGTC+TTGCTTGC
GGAACGCGGACGTGATTTGGAACCATTCTGCTTCCATCTTCAGGCATCGGAAGAAGCATATTTTGAAGCCCAATTTTGGAACCGCTAGAAGTGCTCCAGGATGCGTGAAATCGTTCACATTCAAGCCGGCCAATGTGGCAACCAGATAGGAGCCAAGTTCTGGGAGGTAATATCCGACGAGCACGGAATCGATGCCACCGGGGCGTATTGCGGAGACAGCGATTTGCAGCTGGAGCGGATCAACGTGTAC
+
CBCCBBCCCBBCGGGGGGGGGGHGHHHHHHHHHHHHHHHHHHHHHHHHGGGGGHHHHHHHHHHHHGHHHHHHHHHHHHEFHHGGGGGGHHHHHHHHHHHHHHHHGGGGGHHHGHHHHHHHHHHHGHGGGGGGHHHHHFHFGHHGGFHHHHHHHGFHHHHHGHHHHGGGHHHHHHHGGGGGGGGGG?DGGGEAFEGGGGGGFFFFFFFFFFFFBFFFFFFFFFFFFFFFFFFFFFFFFFFFFFFFFFFFFF
@M03558:539:GW210131Amp:1:2105:22769:13557 1:N:0:TCGACGTC+TTGCTTGC
GGAACGCGGACGTGATTTGGAACCATTCTGCTTCCATCTTCAAGCATCGGAAGAAGCATATTTTGAAGCCCAATTTTGGAACCGCTAGAAGTGCTCCAGGATGCGTGAAATCGTTCACATTCAAGCCGGCCAATGTGGCAACCAGATAGGAGCCAAGTTCTGGGAGGTAATATCCGACGAGCACGGAATCGATGCCACCGGGGCGTATTGCGGAGACAGCGATTTGCAGCTGGAGCGGATCAACGTGTAC
+
A@BBAABBBBBBFGGGGGGGGGHGCHHHHHHHHHGHHHHHHHHHHHHHGGGGGHHGHGHGHHHHHGHHGHHHHHHHHHFGHHGGGGGFHGHHHHHHHHHHHHHHGGGGGHHHGHHHHHGHHHHFHHGGGGGGFHHHG1GGGEHGHAHHFHHHHGHGHHHHHHHH.CFGHHHHHHHGGGGGGGGGC??CEGGGGGGGBFFG@=CFFFFFFFFFFFFFFFFFFFFFFFFFFFFFFFFFFFFFFFFFFEFFFF
@M03558:539:GW210131Amp:1:2105:29108:13632 1:N:0:TCGACGTC+TTGCTTGC
GGAACGCGGACGTGATTTGGAACCATTCTGCTTCCATCTTCAAGCATCGGAAGAAGCATATTTTGAAGCCCAATTTTGGAACCGCTAGAAGTGCTCCAGGATGCGTGAAATCGTTCACATTCAAGCCGGCCAATGTGGCAACCAGATAGGAGCCAAGTTCTGGGAGGTAATATCCGACGAGCACGGAATCGATGCCACCGGGGCGTATTGCGGAGACAGCGATTTGCAGCTGGAGCGGATCAACGTGTAC
+
ACCABCCCCBBBEGGGGGGGGGHGHHHHHGHHHHHGHHGHFHHHFHHHGGGFFHHGHHHHGHHHHGGHHHHHHHHHHHGHHHFGGGGGHHHHHGHHHHHHHHHHGGEDGHHHDGHHHFHHHHFFHHFGGFCGHHHHHHGHF?FFGGG=GGGHHGGFHGFFHHHHFGGDHHHGHHHDGFCDFGGGGFGGGGGGGGGGGGGGFFFFF9@DFFFFFF--EFFFFFFFFFFFFFFFFFFFFFFFFFFFFFFFFF
@M03558:539:GW210131Amp:1:2105:11054:13637 1:N:0:TCGACGTC+TTGCTTGC
GGAACGCGGACGTGATTTGGAACCATTCTGCTTCCATCTTCAAGCATCGGAAGAAGCATATTTTGAAGCCCAATTTTGGAACCGCTAGAAGTGCTCCAGGATGCGTGAAATCGTTCACATTCAAGCCGGCCAATGTGGCAACCAGATAGGAGCCAAGTTCTGGGAGGTAATATCCGACGAGCACGGAATCGATGCCACCGGGGCGTATTGCGGAGACAGCGATTTGCAGCTGGAGCGGATCAACGTGTAC
+
BBBBBBBBB@DBGGGGGGGGGGHGHHHGHHHHHHHHHHHHHHHHHHHHGGGGGHGHHHHHHHHHHGHHHHHHHHHHHHGFHHGGGGGGGGHHHHHHHHHGHHHHGFGGGHHHGHHHHHHHHHHGHHGGGGGGHHHHHDFGHHHGHGHHGFHHHGHHHHHHHHHHHGGGHHHHHHHGGGGG?DGGGA?EFGGGGFDFFFFDFFFFFFFFFFFFFAFFFFFFFFFFFFFFFFFFFFFFFFFFFFFFFFFFFF
@M03558:539:GW210131Amp:1:2105:23394:13653 1:N:0:TCGACGTC+TTGCTTGC
GGAACGCGGACGTGATTTGGAACCATTCTGCTTCCATCTTCAAGCATCGGAAGAAGCATATTTTGAAGCCCAATTTTGGAACCGCTAGAAGTGCTCCAGGATGCGTGAAATCGTTCACATTCAAGCCGGCCAATGTGGCAACCAGATAGGAGCCAAGTTCTGGGAGGTAATATCCGACGAGCACGGAATCGATGCCACCGGGGCGTATTGCGGAGACAGCGATTTGCAGCTGGAGCGGATCAACGTGTAC
+
B@BBBABBBBBBGGGGGGFFCGHGHHHHHHHHHHHHHHHHHHHHHHHHGGGGGHHHHHHHHHHHHGGGHHHHEHHHHHGHHGGGGGGFFFHHHHHHHGHHHGHHGGGGGHHHGHHHHHHHHHFHGHGGGGGCEGHHHBHHGHHGHHHHGHHGHGHHHHHGFHHG<EGGHGHHHHHGDGGGGGGF@;ACEGGGGFGGGGGGAFFFFFFFFFFFA;;CFFFFFFFFFFEFFFFFEAFFFFFFFFFFFEAFFF
@M03558:539:GW210131Amp:1:2105:14813:13663 1:N:0:TCGACGTC+TTGCTTGC
GGAACGCGGACGTGATTTGGAACCATTCTGCTTCCATCTTCAAGCATCGGAAGAAGCATATTTTGAAGCCCAATTTTGGAACCGCTAGAAGTGCTCCAGGATGCGTGAAATCGTTCACATTCAAGCCGGCCAATGTGGCAACCAGATAGGAGCCAAGTTCTGGGGGGTAATATCCGACGAGCACGGAATCGATGCCACCGGGGCGTATTGCGGAGACAGCGATTTGCAGCTGGAGCGGATCAACGTGTAC
+
DCCDDCCCCCBCGGGGGGGGGGHGHHHHHHHHHHHHHHHHHHHHHHHHGGGGGGHHHHHHHHHHHGHHHHHHHHHHHHGHHHGGGGGGHHHHHHHHHHHHHHHHGFGGGHHHGHHHHHHHHHHHHHGGGGGGHHHHHFHGGHHGHHHGHHHHHGGHHGHHHHHHCFFDFFFFFFFFFFFFFFFFFBCEFFFFFFFFFFFFFFFFFFFFFFFFFFFFFFFFFFFFFFFFFFFFFFFFFFFFFFFFFFFFFF
@M03558:539:GW210131Amp:1:2105:15645:13674 1:N:0:TCGACGTC+TTGCTTGC
GGAACGCGGACGTGATTTGGAACCATTCTGCTTCCATCTTCAAGCATCGGAAGAAGCATATTTTGAAGTCCAATTTTGGAACCGCTAGAAGTGCTCCAGGATGCGTGAAATCGTTCACATTCAAGCCGGCCAATGTGGCAACCAGATAGGAGCCAAGTTCTGGGAGGTAATATCCGACGAGCACGGAATCGATGCCACCGGGGCGTATTGCGGAGACAGCGATTTGCAGCTGGAGCGGATCAACGTGTAC
+
AAAAA1AD?0>AEGAGGGGFGGHGHGHHHHHHGHFGHHGHHHHFFHHFGGGGGGFHFFHFH2FG2F@GGHFEGHHHHFGHHGGEGE/?C@EHFGFGCFGFEBCGG?EEGHHHG?GHGFFFGHHHDHGGCCC/GHHDD1/0?GFGCHFHHFFCCF0>.<DDGDD/CCGGFGGHGHFA:;C@?9-F9--CEFAFGFGFFFFBG@@@?-@BFFEA--@@ABFF<?EFFFFFFEFFFFFF@@<@@FFFFFFFFF
@M03558:539:GW210131Amp:1:2105:23242:13684 1:N:0:TCGACGTC+TTGCTTGC
GGAACGCGGACGTGATTTGGAACCATTCTGCTTCCATCTTCAAGCATCGGAAGAAGCATATTTTGAAGCCCAATTTTGGAACCGCTAGAAGTGCTCCAGGATGCGTGAAATCGTTCACATTCAAGCCGGCCAATGTGGCAACCAGATAGGAGCCAAGTTCTGGGAGGTAATATCCGACGAGCACGGAATCGATGCCACCGGGGCGTATTGCGGAGACAGCGATTTGCAGCTGGAGCGGATCAACGTGTAC
+
B@BBBBBBBBBBGGGGGGGGGGHGHHHHHHHHHHHHHHHHHHHHHHHHGGGGGFHHHHHHHHHHHGHHGHHHHHHHHHGFHHGGGGGGHFFHHHHHHHHHHHHHGFGGGHHHGHHHHHHHHHHHHHGGGGGGHHHHHEHHGGHGHFGHHFGFHGHHHHHHHHHH.CDGHHHHHHHGGGGGGGGGDBBFGGGGGGGGFFGGADFFFFFFFFFFFFFFFFFFFFEFFFFFFFFFFFFFFFFFFFFFFFFFFF
@M03558:539:GW210131Amp:1:2105:7218:13685 1:N:0:TCGACGTC+TTGCTTGC
GGAACGCGGACGTGATTTGGAACCATTCTGCTTCCATCTTCAAGCATCGGAAGAAGCATATTTTGAAGCCCAATTTTGGAACCGCTAGAAGTGCTCCAGGATGCGTGAAATCGTTCACATTCAAGCCGGCCAATGTGGCAACCAGATAGGAGCCAAGTTCTGGGAGGTAATATCCGACGAGCACGGAATCGATGCCACCGGGGCGTATTGCGGAGACAGCGATTTGCAGCTGGAGCGGATCAACGTGTAC
+
BBBBBABDBBBBGGGGGGGGGGHGHGHGHGHHHHHHHHHHHGHHHHHHGGGAECGHHHHHHHHHHAFGFHHHEHHHHHGFHHGGGGGGHHFGHHHHHHGHHHHHGGGGGHHHGHHGHHHHHGHGGHGGGGGGEGHHGHEHHHHEHCGFHFBGFFHHHHHFHHHG.CFAGHHGHHGFGGGGGGGGF?-9EGGFEFGG0CF.9;-;@B;DFFB.--9@EFFFFFFFFEFFFFFFFFFBDA--B.FFDFAFFF
@M03558:539:GW210131Amp:1:2105:15080:13704 1:N:0:TCGACGTC+TTGCTTGC
GGAACGCGGACGTGATTTGGAACCATTCTGCTTCCATCTTCAAGCATCGGAAGAAGCATATTTTGAAGCCCAATTTTGGAACCGCTAGAAGTGCTCCAGGATGCGTGAAATCGTTCACATTCGAGCCGGCCAATGTGGCAACCAGATAGGAGCCAAGTTCTGGGAGGTAATATCCGACGAGCACGGAATCGATGCCACCGGGGCGTATTGCGGAGACAGCGATTTGCAGCTGGAGCGGATCAACGTGTAC
+
A?ABBBBBB@BBGGGGGGFG3GHGHHHHHHHHHGHHHHHHHHHHHHHHGGGGGHHHHGHFHHHHHFHHHHHHHHHHHHGHHHGGGGGGHHHHHHHHHHHEHFHHGGGGGHHHGHHHHHHHHHHGHGGGGGGGHHHHHGHEGHHGGFFHHHHHHGGHHGHHGHHHFGGEHHHHHHHGGGGGGGGGGBF?FG?FEBGGGGGFFFFFFFADFFFFFFCFFFFFFFFFFFFFEFFFFFFFFFFFFFFFDFFFFF
@M03558:539:GW210131Amp:1:2105:2298:13728 1:N:0:TCGACGTC+TTGCTTGC
GGAACGCGGACGTGATTTGGAACCATTCTGCTTCCATCTTCAAGCATCGGAAGAAGCATATTTTGAAGCCCAATTTTGGAACCGCTAGAAGTGCTCCAGGATGCGTGAAATCGTTCACATTCAAGCCGGCCAATGTGGCAACCAGATAGGAGCCAAGTTCTGGGAGGAAATATCCGACGAGCACGGAATCGATGCCACCGGGGCGTATTGCGGAGACAGCGATTTGCAGCTGGAGCGGATCAACGTGTAC
+
ABBBABADDBBDGGGGGGGGGGHGFHHHFGHHHHHHHHHHHHFCGFFHGGGGGAGHHHHGHHGHHGGFBGHFFHHHHHCF3GF?CEEGHHEGHGHHHFHFGGFHFADEGHHHGGHHCDDGHHHHGGADCGGC/F1?DFFGGFGAC0F1FCGHHGHFC0<DGHGGHGG.:CFFGHCADDGFGAFC-?GG?FGFAFD09FFG=@9BF9BFFFFFC;=BFFFEFFFFFFEFEFFF.999B;;@-;F/9..99B
@M03558:539:GW210131Amp:1:2105:24653:13749 1:N:0:TCGACGTC+TTGCTTGC
GGAACGCGGACGTGATTTGGAACCATTCTGCTTCCATCTTCAAGCATCGGAAGAAGCATATTTTGAAGCCCAATTTTGGAACCGCTAGAAGTGCTCCAGGATGCGTGAAATCGTTCACATTCAAGCCGGCCAATGTGGCAACCAGATAGGAGCCAAGTTCTGGGAGGTAATATCCGACGAGCACGGAATCGATGCCACCGGGGCGTATTGCGGAGACAGCGATTTGCAGCTGGAGCGGATCAACGTGTAC
+
CCCCCCCCCBDBGGEGGGGGGGHGHHHHHHHHHHHHHHHHHHHGHHHHGGGGGHHGHHHHHHHHHGHHHHHHHHHHHHGHHHGGGGGGHHHHHHHHHHGHHHHHGGGGGHHHGHHHHHHHHHHHHHGGGGGGHHHHHHHHHHHGHFHHHHGFHGHHHHHHHHGCCEGEFHHHHHHGGGGGGGGGFB-AEGGGGGGGGGGGFFFFFFFFFFFFFFFFFFFFFFFFFFFFFFFFFFFFFFFFFFFFDFFFFF
@M03558:539:GW210131Amp:1:2105:14729:13752 1:N:0:TCGACGTC+TTGCTTGC
GGAACGCGGACGTGATTTGGAACCATTCTGCTTCCATCTTCAAGCATCGGAAGAAGCATATTTTGAAGCCCAATTTTGGAACCGCTAGAAGTGCTCCAGGATGCGTGAAATCGTTCACATTCAAGCCGGCCAATGTGGCAACCAGATAGGAGCCAAGTTCTGGGAGGTAATATCCGACGAGCACGGAATCGATGCCACCGGGGCGTATTGCGGAGACAGCGATTTGCAGCTGGAGCGGATCGACGTGTAC
+
BBBBBBBBBBBBGGGGGGGGGGHGHHHHHHHHHHHHHHHHHHHHHGHHGGGGGHHHHHHHHHHHHGHHHHHHHHHHHHGHHHGGGGGGHHHHHHHHHHHHHHHHGGGGGHHHGHHHHHHHHHHHHHGGGGGGHHHHHGHGGHHGEGHHHHHHHGHGGHHHHHHGGGGGHHHHHHHGGGGGGGGGGACEGGEFGFGGGGGGFFFFFFFFFFFFFFFFFFFFFCFFFFFFFFFFFFFFFAFFFFDFFFFFFF
@M03558:539:GW210131Amp:1:2105:15092:13755 1:N:0:TCGACGTC+TTGCTTGC
GGAACGCGGACGTGATTTGGAACCATTCTGCTTCCATCTTCAAGCATCGGAAGAAGCATATTCTGAAGCCCAATTTTGGAACCGCTAGAAGTGCTCCAGGATGCGTGAAATCGTTCACATTCAAGCCGGCCAATGTGGCAACCAGATAGGAGCCAAGTTCTGGGAGGTAATATCCGACGAGCACGGAATCGATGCCACCGGGGCGTATTGCGGAGACAGCGATTTGCAGCTGGAGCGGATCAACGTGTAC
+
AABBCCCCCCCCGGGGGGGGGGHGHHHHHHHHHHHHHHHHHHHHHHHHGGGGGHHHHHHHHHHHHHHHHHHHHHHHHHGHHHGGGGGGGHHHHHHHHHHHHHHHGGGGGHHHGHHHHHHHHHHHHHGGGGGGHHHHHGHHGHHGGHHHHHHHHGGHHHHHHHHHHGGGHHHHHHHGGGGGGGGGGDGGGGFGGFGGGGGGFFFFFFFFFFFFFFFFFFFFFFFFFFFFFFFFFFFFFFFFFFFFFFFFFF
@M03558:539:GW210131Amp:1:2105:19931:13768 1:N:0:TCGACGTC+TTGCTTGC
GGAACGCGGACGTGATTTGGAACCATTCTGCTTCCATCTTCAAGCATCGGAAGAAGCATATTTTGAAGCCCAATTTTGGAACCGCTAGAAGTGCTCCAGGATGCGTGAAATCGTTCACATTCAAGCCGGCCAATGTGGCAACCAGATAGGAGCCAAGTTCTGGGAGGTAATATCCGACGAGCACGGAATCGATGCCACCGGGGCGTATTGCGGAGACAGCGATTTGCAGCTGGAGCGGATCAACGTGTAC
+
ABB@ABBBBDBBGGGGGGGGFGHGHHHGHHHHHHHHHHHHHHHHHHFHGEAFGHHCGHHHHHHHGGHHHHHHHHFHFHCGHHGGCGGGFHHGGHHHGHHHHHHGGFFGGHGGGEHHHHHHHHHHGHGGGGGGHHHHHHHGHHGGHGHHHHGHHGHFHHHHHHGHGEGAGFHGHHHGGGGC?AGGGA@G?FFAEGGGFFGDFFFFFFFFFFFFFFFFFFFFFFFFFFFFFFFFFFFFFFFFFFFFFFFFFF
@M03558:539:GW210131Amp:1:2105:15390:13802 1:N:0:TCGACGTC+TTGCTTGC
GGAACGCGGACGTGATTTGGAACCATTCTGCTTCCATCTTCAAGCATCGGAAGAAGCATATTTTGAAGCCCAATTTTGGAACCGCTAGAAGTGCTCCAGGATGCGTGAAATCGTTCACATTCAAGCCGGCCAATGTGGCAACCAGATAGGAGCCAAGTTCTGGGAGGTAATATCCGACGAGCACGGAATCGATGCCACCGGGGCGTATTGCGGAGACAGCGATTTGCAGCTGGAGCGGATCAACGTGTAC
+
AAAA?AA>?D@0AA0B221F1G1FGHD2DA11D1FGFGD2B2FGD0AAE/E/AA00AAAG2DBGG/GHH0///BFF22E1@@?/>E//@FDGHHBGGHFBFFFHCGGGGHHHGHHHHHHHHHHHHGGGGGGGHHFHHGGFHFGFHFGHHHHGHGGHE=GFHHHHGGGEHEHHHHHGGGGGGGGGA-AEGFFGE0CFFGGF@@@@@@@FFFFF@-9@EFFF@?FFFFFFFFFFFFFF@@?@@FFFBFFBFF
@M03558:539:GW210131Amp:1:2105:11863:13808 1:N:0:TCGACGTC+TTGCTTGC
GGAACGCGGACGTGATTTGGAACCATTCTGCTTCCATCTTCAAGCATCGGAAGAAGCATATTTTGAAGCCCAATTTTGGAACCGCTAGAAGTGCTCCAGGATGCGTGAAATCGTTCACATTCAAGCCGGCCAATGTGGCAACCAGATAGGAGCCAAGTTCTGGGAGGTAATATCCGACGAGCACGGAATCGATGCCACCGGGGCGCATTGCGGAGACAGCGATTTGCAGCTGGAGCGGATCAACGTGTAC
+
CBCCCCCCCCCCGGGGGGGGGGHGHHHHHHHHHHHHHHHHHHHHHGHHGGGGGHHHHHHHHHHHHGHHHHHGHHHHHHGHHHGGGGGGHHHHHHHHHHHHHHHHGGGGGHHHGHHHHHHHHHHHHHGGGGGGHHHHHDFGGHHGHHHHHGHHHGHHHHHHHHHHHGGGHHHHHHHGGGGGAGGGGD-EEGGGGGGGFGGFFFFFFFFFFFFFFBFFFFFFFFFFFFFFFFFFFFFFFFFFFFFFFEFFFF
@M03558:539:GW210131Amp:1:2105:21930:13862 1:N:0:TCGACGTC+TTGCTTGC
GGAACGCGGACGTGATTTGGAACCATTCTGCTTCCATCTTCAAGCATCGGAAGAAGCATATTTTGAAGCCCAATTTTGGAACCGCTAGAAGTGCTCCAGGATGCGTGAAATCGTTCACGTTCAAGCCGGCCAATGTGGCAACCAGATAGGAGCCAGGTTCTGGGAGGTAATATCCGACGAGCACGGAACCGACGCCACCGGGGCGTATTGCGGAGACAGCGATTTGCAGCTGGAGCGGATCAACGTGTAC
+
ABCCDCCCCBDBGGGGGGGGGGHGHHHHHHHHHHHHHHHHHHHHHHHHGGGGGHHHHHHHHHHHHGHHHHHHHHHHHHGGHHGGGGGGHHHHHHHHHHHHHHHHGGGGGHHHGHHHHHHHHHHHHHGGGGGGGHHHHGHHGGHGHHHHHHHHHGHHHHHHHHHGAEGGHHHHHHHGGGGGGGGGG9@EGGGGGFFF?FFDFFCDFFFFFFFFFAFFFFFFFFFFFFFFFFFFFFFFFFFFFFFFFFFFFF
@M03558:539:GW210131Amp:1:2105:23431:13878 1:N:0:TCGACGTC+TTGCTTGC
GGAACGCGGACGTGATTTGGAACCATTCTGCTTCCATCTTCAAGCATCGGAAGAAGCATATTTTGAAGCCCAATTTTGGAACCGCTAGAAGTGCTCCAGGATGCGTGAAATCGTTCACATTCAAGCCGGCCAATGTGGCAACCAGATAGGAGCCAGGTTCTGGGAGGTAATATCCGACGAGCACGGAATCGATGCCACCGGGGCGTATTGCGGAGACAGCGATTTGCAGCTGGAGCGGATCAACGTGTAC
+
BBBBBBBBBBBBGGGGGGGFFGHGHHHHHHHHHHHHHHHHHHHHHHHHGGGGGHHHHHHHHHHHHGHHHHHHHHHHHHGHHHGGGGGGHFHHHHHHHHHHHHHHGGGGGGHHDHHHHHFHHHHHHHGGFGGGHHHHHHHHGGHGHHHHHHGHHGGHHHHHHHHC<CCEHHHHHHHGGGGGGGGGFBBEEGGGEGGGGGGGFFFFFFFFFFFDFFFFFFFFFFFFFFFFFFFFFFFFFFFFFFFFFEFFFF
@M03558:539:GW210131Amp:1:2105:28132:13878 1:N:0:TCGACGTC+TTGCTTGC
GGAACGCGGACGTGATTTGGAACCATTCTGCTTCCATCTTCAAGCATCGGAAGAAGCATATTTTGAAGCCCAATTTTGGAACCGCTAGAAGTGCTCCAGGATGCGTGAAATCGTTCACATTCAAGCCGGCCAATGTGGCAACCAGATAGGAGCCAAGTTCTGGGAGGTAATATCCGACGAGCACGGAATCGATGCCACCGGGGCGTATTGCGGAGACAGCGATTTGCAGCTGGAGCGGATCAACGTGTAC
+
11>>1>>>@D@DAAFFEGAGFGHGHFFH2GFDDDBGBD1AGGGFHFFAE//AAAFBB1BFFHHHFFGGHEGHHFHHHFGHGHE@EC//@GD>GGFFHHHHHFHHGGGGGHHHGHHHHHHHHHHGHHG@CGGGHHHHHGHFGHGCFHF1=<FHHGFFHDGHHHHGAEGCG0CGHEHGGGGGGGGF???EGGGGAFGGGGGG-=@?@@@FFF/B;@==EFFF@<EFFFF/BFFFB9FB@@;@@FBFF--;BF
@M03558:539:GW210131Amp:1:2105:23754:13890 1:N:0:TCGACGTC+TTGCTTGC
GGAACGCGGACGTGATTTGGAACCATTCTGCTTCCATCTTCAGGCATCGGAAGAAGCATATTTTGAAGCCCAATTTTGGAACCGCTAGAAGTGCTCCAGGATGCGTGAAATCGTTCACATTCAAGCCGGCCAATGTGGCAACCAGATAGGAGCCAAGTTCTGGGAGGTAATATCCGACGAGCACGGAATCGATGCCACCGGGGCGTATTGCGGAGACAGCGATTTGCAGCTGGAGCGGATCAACGTGTAC
+
BCBCCBCBCCCCGGGGGGGGGGHGHHHHHHHHHHHHHHHHHHGHHHHHGGGGGGHGHHHHHHHHHGHHHHHHHHHHHHGHHHGGGGGGHHHHHHHHHHHHHHHHGGGGGHHGGHHHHHHHHHHHHHGGGGGGHHHHHGHHHHHGHFHHHGHHHGHHHHHHHHHCGGGDHHHHHHHGGGGGGGGGDA-EGGGFFEGFGGGGFFFFFFFFFFFFFFFFFBFFFFFFFFFFFFFFFFFFFFFFFFFFDEFFFF
@M03558:539:GW210131Amp:1:2105:8414:13891 1:N:0:TCGACGTC+TTGCTTGC
GGAACGCGGACGTGATTTGGAACCATTCTGCTTCCATCTTCAAGCATCGGAAGAAGCATATTTTGAAGCCCAATTTTGGAACCGCTAGAAGTGCTCCAGGATGCGTGAAATCGTTCACATTCAAGCCGGCCAATGTGGCAACCAGATAGGAGCCAAGTTCTGGGAGGTACTATCCGACGAGCACGGAATCGATGCCACCGGGGCGTATTGCGGAGACAGCGATTTGCAGCTGGAGCGGATCAACGTGTAC
+
BCCBCCCCCBBCGGGGGGGGGGHGHHHHHHHHHHHHHHHHHHHHHHGHGGGGGHHHHHHHHHHHHGHHHHHHHHHHHHGHHHGGGGGGHHHHHHHHHHHHHHHHGGGGGHHHGHHHHHHHHHHHHHGGGGGGHHHHHHHHHHHGHHHHHHHHHGHHHHHHHHHGAEGGHHHHHHHGGGGGGGGGAGGGGGGGGGGGGGGFCFFFFFFFFFFFFFFFFFFFFFFFFFFFFFFFFFFFFFFFFFFFDEFFFF
@M03558:539:GW210131Amp:1:2105:14588:13907 1:N:0:TCGACGTC+TTGCTTGC
GGAACGCGGACGTGATTTGGAACCATTCTGCTTCCATCTTCAAGCATCGGAAGAAGCATATTTTGAAGCCCAATTTTGGAACCGCTAGAAGTGCTCCAGGATGCGTGAAATCGTTCACATTCAAGCCGGCCAATGTGGCAACCAGATAGGAGCCAAGTTCTGGGAGGTAATATCCGACGAGCACGGAATCGATGCCACCGGGGCGTATTGCGGAGACAGCGATTTGCAGCTGGAGCGGATCAACGTGTAC
+
3AA3A?ADDDBBFFCGGGFGGGHGCHHDGGFFFHHFHFHHFFHGHFHHGGGGGHGHHGHFGHGHGGF5GGHHHGHHHHCHHFEEGCEEGGHDFFHBGHHFFGHHCGGGGEHHGGEHGHFHFFHFFHGGG?G/FGHFHGE0??FFEFGHHEGGHGGFHGHGHHHGHGGGHGHHHHHGGGGBGGGGGB@FGGFFEFEFGGGGBBBBBB-DBFFF??BBFFFEB>FFFFFFFFFFF?AFBBBBBFFFFFEBFF
@M03558:539:GW210131Amp:1:2105:11489:13950 1:N:0:TCGACGTC+TTGCTTGC
GGAACGCGGACGTGATTTGGAACCATTCTGCTTCCATCTTCAAGCATCGGAAGAAGCATATTTTGAAGCCCAATTTTGGAACCGCTAGAAGTGCCCCAGGATGCGTGAAATCGTTCACATTCAAGCCGGCCAATGTGGCAACCAGATAGGAGCCAAGTTCTGGGAGGTAATATCCGACGAGCACGGAATCGATGCCACCGGGGCGTATTGCGGAGACAGCGATTTGCAGCTGGAGCGGATCAACGTGTAC
+
BBCCCCCCCCCCGGGGGGGGGGHGHHHHHHHHHHHHHHHHHHHHHHHHGGGGGFHHHGHHHHHHHGHHHHHHHHHHHHGHHHGGGGGGHHHHHHHHGGGGHHGHGGGGGHHGFGHHHHHHHHHHHHGGGGGGHHHHHB?GGHGFHHFHHFHHHGHHHDGHHHHHHGGGHHHHHHHGGGGGGGGGDC:CEGGGGFAFFFGFCFFFFFFFFFFFFBFFFFFFFFFFFFFFFFFFFFFFFFFFFFFFFFFFFF
@M03558:539:GW210131Amp:1:2105:20037:13967 1:N:0:TCGACGTC+TTGCTTGC
GGAACGCGGACGTGATTTGGAACCATTCTGCTTCCATCTTCAAGCATCGGAAGAAGCATATTTTGAAGCCCAATTTTGGAACCGCTAGAAGTGCTCCAGGATGCGTGAAATCGTTCACATTCAAGCCGGCCAATGTGGCAACCAGATAGGAGCCAAGTTCTGGGAGGTAATATCCGACGAGCACGGAATCGATGCCACCGGGGCGTATTGCGGAGACAGCGATTTGCAGCTGGAGCGGATCAACGTGTAC
+
CCCCCCCCCCCCGGGGGGGGFGHGHHHHHHHHHHHHHHHHHHHHHHHHGGGGGHHHHHHHHHHHHGHHHHHHHHHHHHGHHHGGGGGGHHHHHHHHHHHHHHGHGGGGGHHHGHHHHHHHHHHHHHGGGGGGHHHHHHHHHHGGHHHHHGHGHGHHHHHHHHHHHGGEHHHHHHHGGGGGGGGGGAGGGGGGGGGGFFGGFFFFFFFFFFFFCFFFFFFFFFFFFFFFFFFFFEFFDFDFFFFFFFFFFF
@M03558:539:GW210131Amp:1:2105:15462:14031 1:N:0:TCGACGTC+TTGCTTGC
GGAACGCGGACGTGATTTGGAACCATTCTGCTTCCATCTTCAAGCATCGGAAGAAGCATATTTTGAAGCCCAATTTTGGAACCGCTAGAAGTGCTCCAGGATGCGTGAAATCGTTCACATTCAAGCCGGCCAATGTGGCAACCAGATAGGAGCCAAGTTCTGGGAGGTAATATCCGACGAGCACGGAATCGATGCCACCGGGGCGTATTGCGGAGACAGCGATTTGCAGCTGGAGCGGATCAACGTGTAC
+
AABBBABBBDDDEEGGFGGGGGHGHHHHHFHHHHHHGHHHHHGHHHGHGGGGGHEHHHHHHHHHFGHHHHHHHHHHHHGHHHGGGGGGHHFHHHHHHHHHHHHGGFGGGHHHGHHHHHHHHHHHHHGGGGGGHHHHHHHHGHHGHFFHHHHHHGGHHHHHHHGHHGGEGHHHHHHGGGGGGGGGGBCAEGFGGFGGGGGGFFFFFFAFFFFFFFFFFFFFFFFFFFFFFFFFFFFFFFFFFFFFFFFFFF
@M03558:539:GW210131Amp:1:2105:25299:14045 1:N:0:TCGACGTC+TTGCTTGC
GGAACGCGGACGTGATTTGGAACCATTCTGCTTCCATCTTCAAGCATCGGAAGAAGCATATTTTGAAGCCCAATTTTGGAACCGCTAGAAGTGCTCCAGGATGCGTGAAATCGTTCACATTCAAGCCGGCCAATGTGGCAACCAGATAGGAGCCAAGTTCTGGGAGGTAATATCCGACGAGCACGGAATCGATGCCACCGGGGCGTATTGCGGAGACAGCGATTTGCAGCTGGAGCGGATCAACGTGTAC
+
CCCCCCCCCDBBGGGGGGGGGGHGHHHHHHHHHHHHHHHHGHHHHHHHGGGGGHHHHGHHHHHHHGHGHFHHHHHHHHGHHHGGGGGGHFFHHHHHHHHHHHHHGFFGGHHGGGHHHHHHHHHHHHGGGGGGHHHHHHHGHHGGHFHHHGFHHGGHHHHHHHE<<ED<CFHHHGHD.CGG?CGGBA;EEEGGGGGGGGFGFAAFFFFFFFFDFFFFEFFEAFEFFFFFFFFFFFFFFFAFFFEFAEFFBB
@M03558:539:GW210131Amp:1:2105:17961:14051 1:N:0:TCGACGTC+TTGCTTGC
GGAACGCGGACGTGATTTGGAACCATTCTGCTTCCATCTTCAAGCATCGGAAGAAGCATATTTTGAAGCCCAATTTTGGAACCGCTAGAAGTGCTCCAGGATGCGTGAAATCGTTCACATTCAAGCCGGCCAATGTGGCAACCAGATAGGAGCCAAGTTCTGGGAGGTAATATCCGACGAGCACGGAATCGATGCCACCGGGGCGTATTGCGGAGACAGCGATTTGCAGCTGGAGCGGATCAACGTGTAC
+
A1>>AAADD?ADEEEGFGG11FFFHGFFHDG1FE112BEHEGGHHGGHCG/A/BFFHHF12DGFG/FGGGHAHGGFD2/@BGFEGEEECB>BFHFGHHHHHEGHGEAEGHFHCHHGHHHGHBHGHHGCCGGGHHHHH1GGFFFFHHFHFGHHHGFHGGHHHHHF.CCCGGHFHHHGCGCGGGGGGGGGGGGGFFGGGGGF@@?@@9@FFFFB=;;@FFFF@@FFFFFFFFFFFFFB@@=@@FFFAAFFFF
@M03558:539:GW210131Amp:1:2105:25145:14085 1:N:0:TCGACGTC+TTGCTTGC
GGAACGCGGACGTGATTTGGAACCATTCTGCTTCCATCTTCAAGCATCGGAAGAAGCATATTTTGAAGCCCAATTTTGGAACCGCTAGAAGTGCTCCAGGATGCGTGAAATCGTTCACATTCAAGCCGGCCAATGTGGCAACCAGATAGGAGCCAAGTTCTGGGAGGTAATATCCGACGAGCACGGAATCGATGCCACCGGGGCGTATTGCGGAGACAGCGATTTGCAGCTGGAGCGGATCAACGTGTAC
+
BBBBBBBBBBBBGECGGGGGGGHGHHHHHHHHHHHHHHHHHHGHHHHHGGGFGGHHHHHHHGHHHGHHGHHHHHHHHHCHHHGGGG??GHHHGHHHHHHHHHHHGGGGGHHHGHHHGHHHHHHHHHGGGGGGHHHHHHHHHHHGHGHHHHHHHGHHHHHGHHH<<CCCGHHHHHHGGGGGGGGGFA-CFGGGFFGGGGGGFFFFFFFFFFFFFFFFFFFFFFFFFFFFFFFFFFFFFFFFFFFFAEFFBF
@M03558:539:GW210131Amp:1:2105:6526:14086 1:N:0:TCGACGTC+TTGCTTGC
GGAACGCGGACGTGATTTGGAACCATTCTGCTTCCATCTTCAAGCATCGGAAGAAGCATATTTTGAAGCCCAATTTTGGAACCGCTAGAAGTGCTCCAGGATGCGTGAAATCGTTCACATTCAAGCCGGCCAATGTGGCAACCAGATAGGGGCCAAGTTCTGGGAGGTAATATCCGACGAGCACGGAATCGATGCCACCGGGGCGTATTGCGGAGACAGCGATTTGCAGCTGGAGCGGATCAACGTGTAC
+
BBBBCCCCCDDBGGGGGGGGGGHGHHHHHHHHHHHHHHHHHHHHHHHHGGGGGGHHHHHHHHHHHGHHHHHHHHHHHHGHHHGGGGGGHHHHHHHHHHHHHHHHGGGGGHHHGGHHHHHHHHHHHHGGGGGGHHHHHHHHHHHGHFHHFHHGGGGHHHHHHHHHCEGGHHHHHHHGGGGGGGGGB;-;EGGGGFFGFGGF=@DFFFFFFFFFFFFFFFFFFFFFFFFFFFFFFFFFFFFFFFFFFFFFFF
@M03558:539:GW210131Amp:1:2105:21878:14106 1:N:0:TCGACGTC+TTGCTTGC
GGAACGCGGACGTGATTTGGAACCATTCTGCTTCCATCTTCAAGCATCGGAAGAAGCATATTTTGAAGCCCAATTTTGGAACCGCTAGAAGTGCTCCAGGATGCGTGAAATCGTTCACATTCAAGCCGGCCAATGTGGCAACCAGATAGGAGCCAAGTTCTGGGAGGTAATATCCGACGAGCACGGAATCGATGCCACCGGGGCGTATTGCGGAGACAGCGATTTGCAGCTGGAGCGGATCAACGTGTAC
+
BBBBBABBBBBBGGGGGGGGGGHGHHHHHHHHHHHHHHHHHHHHHHHHGGGGGHHHHHHHHHHHHGHHHHHHHHHHHHGHHHGGGGGGHHHHHHHHHHHHHHHHGGGGGHHHGHHHHHHHHHHHHHGGGGGGHHHHHHHHHHHGHHHHHHHHHGHHHHHHHHHHGGGGHHHHHHHGGGGGGGGGG@DAFGGGGGGGGGGGFFFFFFFFFFFFFFFFFFFFFFFFFFFFFFFFFFFFFFFFFFFFFFFFFF
@M03558:539:GW210131Amp:1:2105:25064:14154 1:N:0:TCGACGTC+TTGCTTGC
GGAACGCGGACGTGATTTGGAACCATTCTGCTTCCATCTTCAAGCATCGGAAGAAGCATATTTTGAAGCCCAATTTTGGAACCGCTAGAAGTGCTCCAGGATGCGTGAAATCGTTCACATTCAAGCCGGCCAATGTGGCAACCAGATAGGAGCCAAGTTCTGGGAGGTAATATCCGACGAGCACGGAATCGATGCCACCGGGGCGTATTGCGGAGACAGCGGTTTGCAGCTGGAGCGGATCAACGTGTAC
+
CCCCCCCCCCCCGGGGGGGGFGHGHHHHHHHHHHHHHHHHHHHHHHHHGGGGGHHHHHHHHHHHHGHHHHHHHHHHHHGHHHGGGGGGHHHHHHHHHHHHHHHHGGGGGHHHGHHHHHHHHHHHHHGGGGGGHHHHHHHHHGGGHHHHHHHHHGHHHHHHHHHGGGGEHHHHHHHGGGGGGGGGDA?EGFGGGGGGGGGGFFFFFFFFFFFFFFFFFFFFFFADFFFFFFFFFEF/DFAFFFFFAEFFFF
@M03558:539:GW210131Amp:1:2105:11678:14190 1:N:0:TCGACGTC+TTGCTTGC
GGAACGCGGACGTGATTTGGAACCATTCTGCTTCCATCTTCAAGCATCGGAAGAAGCATATTTTGAAGCCCAATTTTGGAACCGCTAGAAGTGCTCCAGGATGCGTGAAATCGTTCACATTCAAGCCGGCCAATGTGGCAACCAGATAGGAGCCAAGTTCTGGGAGGTAATATCCGACGAGCACGGAATCGATGCCACCGGGGCGTATTGCGGAGACAGCGATTTGCAGCTGGAGCGGATCAACGTGTAC
+
DDEECCDDECCCGGGGGGGGGGHGHHHHHHHHHHHHHHHHHHHHHHHHGGGGGHHHHHHHHHHHHGHHHHHHHHHHHHGHHHGGGGGGHHHHHHHHHHHHHHHHGGGGGHHGFGHHHHHHHHHHHHGGGGGGHHHHHDFGHHHGHHHHHGHHHGHHHHHHHHHHHGGEHHHHHHHGGGGGCGGGDC-EFGGGGFDFBCFGFFFFFFFFFFFFFFFFFFFFFFFFFFFFFFFFFFFFFFFFFFFFFFFFFF
@M03558:539:GW210131Amp:1:2105:24776:14260 1:N:0:TCGACGTC+TTGCTTGC
GGAACGCGGACGTGATTTGGAACCATTCTGCTTCCATCTTCAAGCATCGGAAGAAGCATATTTTGAAGCCCAATTTTGGAACCGCTAGAAGTGCTCCAGGATGCGTGAAATCGTTCACATTCAAGCCGGCCAATGTGGCAACCAGATAGGAGCCAAGTTCTGGGAGGTAATATCCGACGAGCACGGAATCGATGCCACCGGGGCGTATTGCGGAGACAGCGATTTGCAGCTGGAGCGGATCAACGTGTAC
+
ABBBBBBBBBBBG?FGGGGGGGHGHHHHHHHHHHHHHHHHHHHHHHHHGGGGGHHHHGHHHHHHHGHHHHHHHHHHHHGHHHGGGGGGHHHHHHHHHHHHHHHFGEGEGHHHGFHHHHHHHHHHGHGCCDCCHHGHHHHHHGHGHFHHHHHGHGHHHHHGHHHCFECEHGHGHHHFFGGGAFFG?--;EGGGEBDFFGFCFFCFDDFDFFFFFFFFFFFFFFFFFFFFFFFFFFFFFACFFFFFDEFFFF
@M03558:539:GW210131Amp:1:2105:22315:14272 1:N:0:TCGACGTC+TTGCTTGC
GGAACGCGGACGTGATTTGGAACCATTCTGCTTCCATCTTCAAGCATCGGAAGAAGCATATTTTGAAGCCCAATTTTGGAACCGCTAGAAGTGCTCCAGGATGCGTGAAATCGTTCACATTCAAGCCGGCCAATGTGGCAACCAGATAGGAGCCAAGTTCTGGGAGGTAATATCCGACGAGCACGGAATCGATGCCACCGGGGCGTATTGCGGAGACAGCGATTTGCAGCTGGAGCGGATCAACGTGTAC
+
BBABBBBBBDDBGGGGGGGGGGHGHHHHHHHHFHFHHHHHHHHHHHHHGGGGGGHHHHHHHHHHGGHHHHEGHHHHHHGGHHGGGGGGHHHHHHHHHHHHHHHHGGGGGHHHGHHHGHHHHHHGHHGGGGGGHHGHHHHHGHGGH<GHHHHHHGHHHHHHHHHHFGGGHHHHHHHGGGGGGGGGGGGGGGGFFGGGGGGG-@FFF@FFFFFFACFFFFFFFFFFFFFFFFFFFFAFFFFFFFFFAAEFFF
@M03558:539:GW210131Amp:1:2105:6690:14316 1:N:0:TCGACGTC+TTGCTTGC
GGAACGCGGACGTGATTTGGAACCATTCTGCTTCCATCTTCAAGCATCGGAAGAAGCATATTTTGAAGCCCAATTTTGGAACCGCTAGAAGTGCTCCAGGATGCGTGAAATCGTTCACATTCAAGCCGGCCAATGTGGCAACCAGATAGGAGCCAAGTTCTGGGAGGTAATATCCGACGAGCACGGAATCGATGCCACCGGGGCGTATTGCGGAGACAGCGATTTGCAGCTGGAGCGGATCAACGTGTAC
+
CCCCCCBCCBBCGGGGGGGGGGHGHHHHHHHHHHHGHHHHHHHHHGHHGGGGGHHHHHHHHHHHHGHHHHHHHHHHHHGHHHGGGGGGHHHHHHHHGHHHHHHHGGGGGGHHGHHHHHGHHGHHHHGGGGGFHGHHHHHHGHHGGCGFHHHHHGHEHHHHHHHHGFGEHHHHHHHGGGGGGGGGD:-;EGGGGGGGGGGF:;@DFFFFFFFFFFFFFFFFFFFFFFFFFFFFFFFFFFFFFFFFFAFFFF
@M03558:539:GW210131Amp:1:2105:16525:14343 1:N:0:TCGACGTC+TTGCTTGC
GGAACGCGGACGTGATTTGGAACCATTCTGCTTCCATCTTCAAGCATCGGAAGAAGCATATTTTGAAGCCCAATTTTGGAACCGCTAGAAGTGCTCCAGGATGCGTGAAATCGTTCACATTCAAGCCGGCCAATGTGGCAACCAGATAGGAGCCAAGTTCTGGGAGGTAATATCCGACGAGCACGGAATCGATGCCACCGGGGCGTATTGCGGAGACAGCGATTTGCAGCTGGAGCGGATCAACGTGTAC
+
CBCCCCCCCCCCGGGGGGGGGGHGHHHHHHHHHHHHHHHHHHHHHHHHGGGGGHHHHHHHHHHHHGHHHHHHGHHHHHGHHHGGGGGGHHHHHHHHHHHHHHHHGGGGGHHHGHHHHHHHHHHHHHGGGGGGHHHHHHHHHHHGHHHHHHHHHGHHHHHHHHHHHGGFHHHHHHHGGGGGGGGGGGGGGGFGGFGGGGGGAFFFFFFFFFFFDFDFFFFFFFFFFFFFFFFFFFFBBCCFFFFFFFFFFF
@M03558:539:GW210131Amp:1:2105:2397:14391 1:N:0:TCGACGTC+TTGCTTGC
GGAACGCGGACGTGATTTGGAACCATTCTGCTTCCATCTTCAAGCATCGGAAGAAGCATATTTTGAAGCCCAATTTTGGAACCGCTAGAAGTGCTCCAGGATGCGTGAAATCGTTCACATTCAAGCCGGCCAATGTGGCAACCAGATAGGAGCCAAGTTCTGGGAGGTAATATCCGACGAGCACGGAATCGATGCCACCGGGGCGTATTGCGGAGACAGCGATTTGCAGCTGGAGCGGATCAACGTGTAC
+
BBBBBBBBBBBBGGGGGGGGGGHGHHHHHHHHHHHGHGHHHHFHHHHHGGGGGHHHHHHHHHHHHGHHHHHHHHGHHHCFFHFFGGGGHHHHHHHGHHHHHCGHGGGGGHHHGHHHHHHHHHHHHHGGCGGGAGHHHHHHHGFGHHHHGHHHHGHHHGDHHHHHFEG<GHHHHHFGGGGGGAGGAGAGGGEFEFFFBFFGAABFFFFFFFFFFBFFFFFFFFFFFFFFFFFFFA.BFFFFFFFFFEFFFF
@M03558:539:GW210131Amp:1:2105:17917:14393 1:N:0:TCGACGTC+TTGCTTGC
GGAACGCGGACGTGATTTGGAACCATTCTGCTTCCATCTTCAAGCATCGGAAGAAGCATATTTTGAAGCCCAATTTTGGAACCGCTAGAAGTGCTCCAGGATGCGTGAAATCGTTCACATTCAAGCCGGCCAATGTGGCAACCAGATAGGAGCCAAGTTCTGGGAGGTAATATCCGACGAGCACGGAATCGATGCCACCGGGGCGTATTGCGGAGACAGCGATTTGCAGCTGGAGCGGATCAACGTGTAC
+
CCDCCCDDDDCCGGGGGGGGGGHGHHHHHHHHHHHHHHHHHHHHHHHHGGGGGHHHHHHHHHHHHGHHHHHHHHHHHHGHHHGGGGGGHHHHHHHGHHHHHHHHGGGGGHHHGHHHHHHHHHHHHHGGGGGGHHHHHHHHGGHGHHHHHHHHHGHHHHHHHHHHHGGEHHHHHHHGGGGGGGGGGGGGGGGGGGGGGGGGFFFFFFFFFFFFFFFFFFFFFFFFFFFFFFFFFFFFFFCFFFFFDEFFFF
@M03558:539:GW210131Amp:1:2105:7560:14417 1:N:0:TCGACGTC+TTGCTTGC
GGAACGCGGACGTGATTTGGAACCATTCTGCTTCCATCTTCAAGCATCGGAAGAAGCATATTTTGAAGCCCAATCTTGGAACCGCTAGAAGTGCTCCAGGATGCGTGAAATCGTTCACATTCAAGCCGGCCAATGTGGCAACCAGATAGGAGCCAAGTTCTGGGAGGTAATATCCGACGAGCACGGAATCGATGCCACCGGGGCGTATTGCGGAGACAGCGATTTGCAGCTGGAGCGGATCAACGTGTAC
+
BCCCCCCCCCCCGGGGGGGGGGHGHHHHHHHHHHHHHHHHHHHHHHHHGGGGGHHHHHHHHHHHHGHHHHHHHHHHHHHHHHGGGGGGHHHHHHHHHHHHHHHHGGGGGHHHFGHHHHHHHHHHGHGGGGGGHHHHGHHHHHHGHGHFHHHHHGHHHHHHHHHHFGGEHHHHHHHGGGGGGGGGFA-AFGGGGFDGGGGF=9@DFFFFFFFFFFFFFFFFFFFFFFFFFFFFFFFFFFFFFEFFFFFFFF
@M03558:539:GW210131Amp:1:2105:20983:14459 1:N:0:TCGACGTC+TTGCTTGC
GGAACGCGGACGTGATTTGGAACCATTCTGCTTCCATCTTCAAGCATCGGAAGAAGCATATTTTGAAGCCCAATTTTGGGACCGCTAGAAGTGCTCCAGGATGCGTGAAATCGTTCACATTCAAGCCGGCCAATGTGGCAACCAGATAGGAGCCAAGTTCTGGGAGGTAATATCCGACGAGCACGGAATCGATGCCACCGGGGCGTATTGCGGAGACAGCGATTTGCAGCTGGAGCGGATCAACGTGTAC
+
BACCCCCCCCCCGGGGGGGGGGHGHHHHHHHHHHHHHHHHHHHHHHHHGGGGGHHHHHHHHHHHHGHHHHHHHHHHHHGGHHGGGGGGHHHHHHHHHHHHHHHHGGGGGHHHGHHHHHHHHHHHHHGGGGGGHHHHHHHHGGHGHEHHHHHHHGHHHHHHHHHHFGGGHHHHHHHGGGGGGGGGGBGGGGGGGGGGGGGFFFFFFFFFFFFFFFFFFFFFFFFFFFFFFFFFFFFFFFFFFFFFFFFFFF
@M03558:539:GW210131Amp:1:2105:23368:14527 1:N:0:TCGACGTC+TTGCTTGC
GGAACGCGGACGTGATTTGGAACCATTCTGCTTCCATCTTCAAGCATCGGAAGAAGCATATTTTGAAGCCCAATTTTGGAACCGCTAGAAGTGCTCCAGGATGCGTGAAATCGTTCACATTCAAGCCGGCCAATGTGGCAACCAGATAGGAGCCAAGTTCTGGGAGGTAATATCCGACGAGCACGGAATCGATGCCACCGGGGCGTATTGCGGAGACAGCGATTTGCAGCTGGAGCGGATCAACGTGTAC
+
BBCCCBCCCCCCGGGGGGGGGGHGHHHHHGHHHHHHHHHHHHHHHHHHGGGGGHHHHHHHHHHHHGHHGHHHHHHHHHGHHHGGGGGGHGHHHHHHHHHHHHHHGFGGGHHHGHHHGHHHHHHHHHGGGGGGHHHHHHHHHHHGHFHHHHHHHGHHHHHHHHHHEGGFHHHHHHHGGGGGGGGGC::AEGGGGGGGGGGGFFFFFFFFFFFFFFFFFFFFFFFFFFFFFFFFFFFFFFFFFFFFFFFFFF
@M03558:539:GW210131Amp:1:2105:8820:14548 1:N:0:TCGACGTC+TTGCTTGC
GGAACGCGGACGTGATTTGGAACCATTCTGCTTCCATCTTCAAGCATCGGAAGAAGCATATTTTGAAGCCCAATTTTGGAACCGCTAGAAGTGCTCCAGGATGCGTGAAATCGTTCACATTCAAGCCGGCCAATGTGGCAACCAGATAGGAGCCAAGTTCTGGGAGGTAATATCCGACGAGCACGGAATCGATGCCACCGGGGCGTATTGCGGAGACAGCGATTTGCAGCTGGAGCGGATCAACGTGTAC
+
BCBABCCC@BDBGGGGGGGGGGHGHHHHHHHHHHHHHHHHHHHHHHHHGGGGGHHHHHHHHGHHHGHHHHHHHHHHHHEHHHGGGGGGHHHHHHHHHHHHHFHHGEFGGHHHGHHHHHHHHHHHGHGGGGGGHHHHHHHHHHHGHHHHFHHHHGHHHHHHHHHHFEGDFHHHHHHGDGGGGGGGGGGGGGGGGGGGGGGGFFFFFDFFFFFFCAFFFFFFF;FFFFFFFFFFFFFFFFA>FFEFAEFFFF
@M03558:539:GW210131Amp:1:2105:14264:14561 1:N:0:TCGACGTC+TTGCTTGC
GGAACGCGGACGTGATTTGGAACCATTCTGCTTCCATCTTCAAGCATCGGAAGAAGCATATTTTGAAGCCCAATTTTGGAACCGCTAGAAGTGCTCCAGGATGCGTGAAATCGTTCACATTCAAGCCGGCCAATGTGGCAACCAGATAGGAGCCAAGTTCTGGGAGGTAATATCCGACGAGCACGGAATCGATGCCACCGGGGCGTATTGCGGAGACAGCGATTTGCAGCTGGAGCGGATCAACGTGTAC
+
CCCBCCCCCCCBGGGGGGGGGGHGHHHHHHHHHHHHHHHHHHHHHHHHGGGGGHHHHHHHHHHHHGHFHHHHHHHHHHGHHHGGGGGGHHHHHGHHHHHGHHHHGGGGGHHHGGHHHHHHHHHHHHGGGGGGHHHHHHHHHHHGHHHHHHHHHGGHHHHHHHHHGGGAGHHHHHHGGGGGGGGGFCFGGGGGGGGGGGGGFFAFFFFFFFFFFFFFFFFFFFFFFFFFFFFFFFFFFCFFFFFFFFFFFF
@M03558:539:GW210131Amp:1:2105:7735:14596 1:N:0:TCGACGTC+TTGCTTGC
GGAACGCGGACGTGATTTGGAACCATTCTGCTTCCATCTTCAAGCATCGGAAGAAGCATATTTTGAAGCCCAATTTTGGAACCGCTAGAAGTGCTCCAGGATGCGTGAAATCGTTCACATTCAAGCCGGCCAATGTGGCAACCAGATAGGAGCCAAGTTCTGGGAGGTAATATCCGACGAGCACGGAATCGATGCCACCGGGGCGTATTGCGGAGACAGCGATTTGCAGCTGGAGCGGATCAACGTGTAC
+
BBBBBBBBBBBBGGGGGGGGGGHGHHHHGHHHHHHHHHHHHHHHHHHHGGGGGHHHHHHHHHHHHGHHHHHHHHHHHHGHHHGGGGGGHHHHHHHHHHHGHHHHGGGGGHHHGGHHHHHHHHHHHHGGGGGGHHHHHHHHHHHGHEGDGGHHHGHHHHHHHHHHGGGAGHHHHHHGGGGGGGGGDA-EGGGGGGGGGGGG=@BFFFFFFFEFFFFFFFFFFFFFFFFFFFFFFFFFFFFFFFFFDEFFFF
@M03558:539:GW210131Amp:1:2105:10560:14607 1:N:0:TCGACGTC+TTGCTTGC
GGAACGCGGACGTGATTTGGAACCATTCTGCTTCCATCTTCAAGCATCGGAAGAAGCATATTTTGAAGCCCAATTTTGGAACCGCTAGAAGTGCTCCAGGATGCGTGAAATCGTTCACATTCAAGCCGGCCAATGTGGCAACCAGATAGGAGCCAAGTTCTGGGAGGTAATATCCGACGAGCACGGAATCGATGCCACCGGGGCGTATTGCGGAGACAGCGATTTGCAGCTGGAGCGGATCAACGTGTAC
+
CDCCCCCCCBCCGGGGGGGGGGHGHHHHHHHHHHHHHHHHHHHHHHHHGGGGGHHHHHHHHHHHHGHHHHHHHHHHHHGHHHGGGGGGHHHHHHHHHHHHHHHHGFGGGHHHGHHHHHHHHHHHHHGGGGGGHHHHHHHHFGGGHHHHHHHHHGHHHHHHHHHHGGGGHHHHHHHGGGGGGGGGGGGGGGGGGGGGGGGGFFFFFFFFFFFFFFFFFFFFFFFFFFFFFFFFFFFFFFFADFFFAAFFFF
@M03558:539:GW210131Amp:1:2105:8187:14624 1:N:0:TCGACGTC+TTGCTTGC
GGAACGCGGACGTGATTTGGAACCATTCTGCTTCCATCTTCAAGCACCGGAAGAAGCATATTTTGAAGCCCAATTTTGGAACCGCTAGAAGTGCCCCAGGATGCGTGAAATCGTTCACATTCAAGCCGGCCAATGTGGCAACCAGATAGGAGCCAAGTTCTGGGAGGTAATATCCGACGAGCACGGAATCGATGCCACCGGGGCGTATTGCGGAGACAGCGATTTGCAGCTGGAGCGGATCAACGTGTAC
+
BAAABBBBBBDDEFAGGGFEGGCGHGFGHFDGGDCGHFGHHFHHHHHEEGGGGEGGHHHHFFHHHFHHHHHFHHHHHHGHHHGGGGGGHHEGGHHHGGGGGGFFGGGGGHHHGHHHHHHHHHHHHHGGGGGGHHHHHHHHGGHGHHHHHHHHHGHHHHHHHHHHFGGGHHHHHHHGGGGGGGGGGGGGGGGGGGGFFFFFFFFFFFFFFFFFAAFFFFFFFFFFFFFFFFFFFFFFFFFFFFFFFEFFFF
@M03558:539:GW210131Amp:1:2105:16260:14663 1:N:0:TCGACGTC+TTGCTTGC
GGAACGCGGACGTGATTTGGAACCATTCTGCTTCCATCTTCAAGCATCGGAAGAAGCATATTTTGAAGCCCAATTTTGGAACCGCTAGAAGTGCTCCAGGATGCGTGAAATCGTTCACATTCAAGCCGGCCAATGTGGCAACCAGATAGGAGCCAAGTTCTGGGAGGTAATATCCGACGAGCACGGAATCGATGCCACCGGGGCGTATTGCGGAGACAGCGATTTGCAGCTGGAGCGGATCAACGTGTAC
+
CCCDDDDCBDDCGGGGGGGGGGHGHHHHHHHHHHHHHHHHHHHHHHHHGGGGGHHHHHHHHHHHHGHHHHHHHHHHHHGHHHGGGGGGHHHHHHHHHHHHHHGHGFGGGHHHGHHHHHHHHHHHHHGGGGGGHHHHHHHHGHHGHHHHHHHHHGHHHFGHHHHHHGGCGHHHHHHGGGGGGGGGGGGGGGGGGGGGGGGG-@CFFFFFFFFFC=CFFFFFFFFFFFFFFFFFFFFFFFAFFFFFDEFFFF
@M03558:539:GW210131Amp:1:2105:9299:14674 1:N:0:TCGACGTC+TTGCTTGC
GGAACGCGGACGTGATTTGGAACCATTCTGCTTCCATCTTCAAGCATCGGAAGAAGCATATTTTGAAGCCCAATTTTGGAACCGCTAGAAGTGCTCCAGGATGCGTGAAATCGTTCACATTCAAGCCGGCCAATGTGGCAACCAGATAGGAGCCAAGTTCTGGGAGGTAATATCCGACGAGCACGGAATCGATGCCACCGGGGCGTATTGCGGAGACAGCGATTTGCAGCTGGAGCGGATCAACGTGTAC
+
CCCCCCCCCCCCGGGGGGGGGGHGHHHHHHHHHHHHHHHHHHHHHHHHGGGGGHHHHHHHHHHHHGHHHHHHHHHHHHGHHHGGGGGGHHHHHHHHHHHHHHHHGGGGGHHHGHHHHHHHHHHHHHGGGGGGHHHGHHHHGGGGHGHGHGFFHGHHHHHHHHHHGGGGHHHHHHHGGGGGGGGGGGGGGGGGGGGGGGGGFFFDFFFFFFFFFFFFFFFFFFFFFBBFFFFFFFFFBF-CFFFFDEFFFF
@M03558:539:GW210131Amp:1:2105:22912:14677 1:N:0:TCGACGTC+TTGCTTGC
GGAACGCGGACGTGATTTGGAACCATTCTGCTTCCATCTTCAAGCATCGGAAGAAGCATATTTTGAAGCCCAATTTTGGAACCGCTAGAAGTGCTCCAGGATGCGTGAAATCGTTCACATTCAAGCCGGCCAATGTGGCAACCAGATAGGAGCCAAGTTCTGGGAGGTAATATCCGACGAGCACGGAATCGATGCCACCGGGGCGTATTGCGGAGACAGCGATTTGCAGCTGGAGCGGATCAACGTGTAC
+
ABBCCCCCCCCCGGGGGGGGGGHGHHHHHHHHHHHHHHHHHHHHHHHHGGGGGHHHHHHHHHHHHGHHHHHHHHHHHHGHHHGGGGGGHHGHHGHHHHHHHHGHGGGGGHHHGHHHHHHHHHHHHHGGGGGGHHHHHHGGGHHGHGHHHHHHHGHHHHHHHHHHGEGGHHHHHHHGGGGFGGGGC;CEGGGGEGGGGGGGFFFFFDFFFFFFFFFFFFFFFFFFFFFFFFFFFFFFFFFFFFFFFFFFFF
@M03558:539:GW210131Amp:1:2105:23530:14683 1:N:0:TCGACGTC+TTGCTTGC
GGAACGCGGACGTGATTTGGAACCATTCTGCTTCCATCTTCAAGCATCGGAAGAAGCATATTTTGAAGCCCAATTTTGGAACCGCTAGAAGTGCTCCAGGATGCGTGAAATCGTTCACATTCAAGCCGGCCAATGTGGCAACCAGATAGGAGCCAAGTTCTGGGAGGTAATATCCGACGAGCACGGAATCGATGCCACCGGGGCGTATTGCGGAGACAGCGATTTGCAGCTGGAGCGGATCAACGTGTAC
+
CCCCCBCCCBBCGGGGGGGGFGHGHHHHHHHHHHHHHHHHHHHHHHHHGGGGGHHHHHHHHHHHHGHHHHHHGHHHHHGHHHGGGGGGHHHHHHHHHHHHHHGHGGGGGHHGGHHGHHHHHHHHHHGGGGGGHHHHHHHHHGHGHGHHHHHHHGHHHHHHHHHCCEFEHHHHHHHGGGGGGGGGBB?EGGGGGFGGGGGGFFFFFFFFFFFFFFFFFFFFFFFFFFFFFFFFFFFBDFAFFFFFDFFFFF
@M03558:539:GW210131Amp:1:2105:22977:14684 1:N:0:TCGACGTC+TTGCTTGC
GGAACGCGGACGTGATTTGGAACCATTCTGCTTCCATCTTCAAGCATCGGAAGAAGCATATTTTGAAGCCCAATTTTGGAACCGCTAGAAGTGCTCCAGGATGCGTGAAATCGTTCACATTCAAGCCGGCCAATGTGGCAACCAGATAGGAGCCAAGTTCTGGGAGGTAATATCCGACGAGCACGGAATCGATGCCACCGGGGCGTATTGCGGAGGCAGCGATTTGCAGCTGGAGCGGATCAACGTGTAC
+
A3A?AAADD@DBGGGGFGGGGGHGHGHHHGHHHHHCHHHHGHFFHHGHGGDG?FGHHHHHHFHHGGHHHGFHHHHHHHCHBGGGGEEEBGHGD4GHHHHGGBCFEEEEGHHHGHHHHHFHHHHHHHGGGGGGHHHHHHHHHGHGHGHHHHGHHGHHHGHHHHHHEEGCGHHHHHHGGGGBGGGG@9AEFGGGEGGGGGGGBBBBBBBFFFFFBBBBFFFFBBFFFFFFFFFFFFFFBB?BBFEFDEEFFF
@M03558:539:GW210131Amp:1:2105:26975:14685 1:N:0:TCGACGTC+TTGCTTGC
GGAACGCGGACGTGATTTGGAACCATTCTGCTTCCATCTTCAAGCATCGGAAGAAGCATATTTTGAAGCCCAATTTTGGAACCGCTAGAAGTGCTCCAGGATGCGTGAAATCGTTCACATTCAAGCCGGCCAATGTGGCAACCAGATAGGAGCCAAGTTCTGGGAGGTAATATCCGACGAGCACGGAATCGGTGCCACCGGGGCGTATTGCGGAGACAGCGATTTGCAGCTGGAGCGGATCAACGTGTAC
+
DCDDCCDDDCCDGGGGGGGGGGHGHHHHHHHHHHHHHHHHHHHHHHHHGGGGGHHHHHHHHHHHHGHHHHHHHHHHHHGHHHGGGGGGHHHHHGHHHHHHHHHGGFGGGHGHGHHHHHHHHHHHHHGGGGGGHHHHHHHHHGHGHHHHHHHHHGHHHGHHHHHHHGGGHHHHHGHGGGGGGGGGGGGGGGGGGDDGGGGFDFFFFFFFFFFFFFFFFFFFFFFFFFFFFFFFFFFFFFFFFFFFFFFFFF
@M03558:539:GW210131Amp:1:2105:27217:14687 1:N:0:TCGACGTC+TTGCTTGC
GGAACGCGGACGTGATTTGGAACCATTCTGCTTCCATCTTCAAGCATCGGAAGAAGCATATTTTGAAGCCCAATTTTGGAACCGCTAGAAGTGCTCCAGGATGCGTGAAATCGTTCACATTCAAGCCGGCCAATGTGGCAACCAGATAGGAGCCAAGTTCTGGGAGGTAATATCCGACGAGCACGGAATCGATGCCACCGGGGCGTATTGCGGAGACAGCGATTTGCAGCTGGAGCGGATCAACGTGTAC
+
ACCCCDDDDCDDGGGGGGGGGGHGHHHHHHHHHHHHHHHHHHHHHHHHGGGGGHHHHHHHHHHHHGHHHHHHHHHHHHGHHHGGGGGGHHHHHHHHHHHHHHHHGGGGGHHHGHHHHHHHHHHHHHGGGGGGHHHHHHHHHHHGHHHHHHHHHGHHHHHHHHHHHGGGHHHHHHHGGGGGGGGGFGGGGGGGGGGGGGGGFFFFFFFFFFFFFFFFFFFFFFFFFFFFFFFFFFFFFFFCFFEFFEFFFF
@M03558:539:GW210131Amp:1:2105:5744:14711 1:N:0:TCGACGTC+TTGCTTGC
GGAACGCGGACGTGATTTGGAACCATTCTGCTTCCATCTTCAAGCATCGGAAGAAGCATATTTTGAAGCCCAATTTTGGAACCGCTAGAAGTGCTCCAGGATGCGTGAAATCGTTCACATTCAAGCCGGCCAATGTGGCAACCAGATAGGAGCCAAGTTCTGGGAGGTAATATCCGACGAGCACGGAATCGATGCCACCGGGGCGTATTGCGGAGACAGCGATTTGCAGCTGGAGCGGATCAACGTGTAC
+
DDCDDDDCDCCCGGGGGGGGGGHGHHHHHGHHHHHHHHHHHHHHHHHHGGGGGHHHHHHHHHHHHGHHHHHHHHHHHHGHHHGGGGGGHHHHHHHHHHHHHHHHGFGGGHHHGHHHHHHHHHHHHHGGGGGGHHHHHHHHHHHGHFHHHHHHHGHHHHHHHHHH.EGFHHHHHHHGGGGGGGGGFB-CEGGGGFEGGGGG>;@FFFFFFFEFFFFFFFFFFFFFFFFHFFFFFFFFFFFFFFFFFFFFFF
@M03558:539:GW210131Amp:1:2105:10719:14728 1:N:0:TCGACGTC+TTGCTTGC
GGAACGCGGACGTGATTTGGAACCATTCTGCTTCCATCTTCAAGCATCGGAAGAAGCATATTTTGAAGCCCAATTTTGGAACCGCTAGAAGTGCTCCAGGATGCGTGAAATCGTTCACATTCAAGCCGGCCAATGTGGCAACCAGATAGGAGCCAAGTTCTGGGAGGTAATATCCGACGAGCACGGAATCGATGCCACCGGGGCGTATTGCGGAGACAGCGATTTGCAGCTGGAGCGGATCAACGTGTAC
+
DDDDDDDDCDCDGGGGGGGGGGHGHHHHHHHHHHHHHGHHHHHHGHHHGGGGGHHHHHHHHHHHHGHHHHHHHHHHHHGHHHGGGGGGHHHHHHGHHHHHHHHHGGGGGHHHFFHHHHHHHHHHHHGGGGGGHHHHHFFHHHHGHHHGHHHHHGHHHGHHHHHHHGGAGHHHHHHGGGGGGGGFA=;EEGGGGFCFBFFEAFFFFFFFFFFFFFFFFFFFFFFFFFFFFFFFFAFFFFFAFFFFFAEFFF
@M03558:539:GW210131Amp:1:2105:14053:14763 1:N:0:TCGACGTC+TTGCTTGC
GGAACGCGGACGTGATTTGGAACCATTCTGCTTCCATCTTCAAGCATCGGAAGAAGCATATTTTGAAGCCCAATTTTGGAACCGCTAGAAGCGCTCCAGGATGCGTGAAATCGTTCACATTCAAGCCGGCCAATGTGGCAACCAGATAGGAGCCAAGTTCTGGGAGGTAATATCCGACGAGCACGGAATCGATGCCACCGGGGCGTATTGCGGAGACAGCGATTTGCAGCTGGAGCGGATCAACGTGTAC
+
BCCBBBCCCCCCGGGGGGGGGGHGHHHHHHHHHHHHHHHHHHHHHHHHGGGGGHHHHHHHHHHHHGHHHHHHHHHHHHGHHHGGGGGGHHHHGGGGGHHHHHHHGEGGGHHGGFHHHHHHHHGHHHGGGGGGHHHHHFHFGHHGHHFHHFFHHGGHHDGHHHHHHGGEHHHHHHHGGGGGGADFB@DFGGGFGGGGFFFDCFFFFFAFFFFDFFFFFFFFFFFFFFFFFFFFFFFFFFFFFFFFFEFFFF
@M03558:539:GW210131Amp:1:2105:25515:14777 1:N:0:TCGACGTC+TTGCTTGC
GGAACGCGGACGTGATTTGGAACCATTCTGCTTCCATCTTCAAGCATCGGAAGAAGCATATTTTGAAGCCCAATTTTGGAACCGCTAGAAGTGCTCCAGGATGCGTGAAATCGTTCACATTCAAGCCGGCCAATGTGGCAACCAGATAGGAGCCAAGTTCTGGGAGGTAATATCCGACGAGCACGGAATCGATGCCACCGGGGCGTATTGCGGAGACAGCGATTTGCAGCTGGAGCGGATCAACGTGTAC
+
BBBCCCCCCCCBGGGGGGGGGGHGHHHHHHGHHHHHHHHHHHHHHHHHGGGGGHHHHHHHHHHHHGHHHGHHHHHHHHGHHHGGGGGGHHHFGGHHHHGFHHHGGGGGGHHHFGHHHHHHHHHGHHGGGGGGHHHHHFHHHGCFHGHHHHHHHGHHHHHHHHGCCECCGGHHHHHGGCGGGGGGD?9EGGGG?FGGGGGGFFFFABFFFFFFFFFFFFFFFFFFFFFFFFFFFFFFFFFFFFFFDEFFFF
@M03558:539:GW210131Amp:1:2105:29423:14786 1:N:0:TCGACGTC+TTGCTTGC
GGAACGCGGACGTGATTTGGAACCATTCTGCTTCCATCTTCAAGCATCGGAAGAAGCATATTTTGAAGCCCAATTTTGGAACCGCTAGAAGTGCTCCAGGATGCGTGAAATCGTTCACATTCAAGCCGGCCAATGTGGCAACCAGACAGGAGCCAAGTTCTGGGAGGTAATATCCGACGAGCACGGAATCGATGCCACCGGGGCGTATTGCGGAGACAGCGATTTGCAGCTGGAGCGGATCAACGTGTAC
+
?BBBBBCCCCCBGGGGGGGGGGHGHHHHHHHHHHHHHHHHHHHHGHHHGGGGGHHHHHHHHHHHHGHHHHHHHHHHHHGHHHGGGGGGHHHHHHHHHHHGHHHHGGGGGHHHGHHHHHHHHHHHHHGGGGGGHHHHHHHHHHHFHHGHHGHGHGHHHGHHHHHHHGGGFHHHHHHGGGGGGGGGGGGGGGGGGGGGGGGFFFFFFFFFFFFFFF-:AFFFFFFFFFFFFFFFFFFFFFFFFFFFBEEFFF
@M03558:539:GW210131Amp:1:2105:24210:14813 1:N:0:TCGACGTC+TTGCTTGC
GGAACGCGGACGTGATTTGGAACCATTCTGCTTCCATCTTCAAGCATCGGAAGAAGCATATTTTGAAGCCCAATTTTGGAACCGCTAGAAGTGCTCCAGGATGCGTGAAATCGTTCACATTCAAGCCGGCCAATGTGGCAACCAGATAGGAGCCAAGTTCTGGGAGGTAATATCCGACGAGCACGGAATCGATGCCACCGGGGCGTATTGCGGAGACAGCGATTTGCAGCTGGAGCGGATCAACGTGTAC
+
?AAAA11ADD0AAEFCGGFGG1GEHHHHH2GHFFHFHHHHGHHHGHHHGGFFECEFFFGGHHHHFEGEFHHHEHHGHE?FHGGGCGE/EGFGHGGHHGHFH1FBEFGGGHHHGGHHFHGHHGFFHHGGCGG@GFFGHDGHFC0FECFGHGDHHGHHGHFHHHH<.E@GHHHHHHHGGGGG?A?GA?-CEGAFGBCFGGGG<?@@@@?FBFFF?@@@FFFF@@FFFFFFFFFFFFFF@@?@@FFFFAEFFF
@M03558:539:GW210131Amp:1:2105:14668:14818 1:N:0:TCGACGTC+TTGCTTGC
GGAACGCGGACGTGATTTGGGACCATTCTGCTTCCATCTTCAAGCATCGGAAGAAGCATATTTTGAAGCCCAATTTTGGAACCGCTAGAAGTGCTCCAGGATGCGTGAAATCGTTCACATTCAAGCCGGCCAATGTGGCAACCAGATAGGAGCCAAGTTCTGGGAGGTAATATCCGACGAGCACGGAATCGATGCCACCGGGGCGTATTGCGGAGACAGCGATTTGCAGCTGGAGCGGATCAACGTGTAC
+
AABBAAAAD2DDEGGCGGFCEGHGHHHFGFFFGHHHHHHFDGDGHEGEFGFFAHHFHHHHHFEGFGHHGHHEGGDGHD/FGHGGGGGCFGHGFFGHHHHHFFHGGGFGGHBHE?GHFFHHHFGHHFGGCGGGHHH<DFHF<>>FACGGDBHHHG/CGDGHHFDFAEG:CGHHFHHGCCCBBGGGGGGE?FAFEFFGGBFG?<BBBB;AFFBD@BBBFFFFB?.EFFFFB//;FFFFBBB?BAFBDA.99B
@M03558:539:GW210131Amp:1:2105:15121:14819 1:N:0:TCGACGTC+TTGCTTGC
GGAACGCGGACGTGATTTGGAACCATTCTGCTTCCATCTTCAAGCATCGGAAGAAGCATATTTTGAAGCCCAATTTTGGAACCGCTAGAAGTGCTCCAGGATGCGTGAAATCGTTCACATTCAAGCCGGCCAATGTGGCAACCAGATAGGAGCCAAGTTCTGGGAGGTAATATCCGACGAGCACGGAATCGATGCCACCGGGGCGTATTGCGGAGACAGCGATTTGCAGCTGGAGCGGATCAACGTGTAC
+
BCCCDDDCCCCCGGGGGGGGGGHGHHHHHHHHHHHHHHHHHHHHHHHHGGGGGHHHGHHHHHHHHGHHHHHHGHHHHHCHHHGGGGGGHHHFGHGHHHHGHGHHGGGGGGHHGHHHHHHHHHHHHHGGGGGGHHHHHHHGHHHGHFGHHGHHHGHGHHHHHHHHHGGEHGHHHHHGGGGGG?BGFBFEFG?FGFGGGGGGFFFFFFFFFFFFFFFFFFFFFFFFFFFFFFFFFFFFCF;BFFFFDEFFFF
@M03558:539:GW210131Amp:1:2105:13446:14827 1:N:0:TCGACGTC+TTGCTTGC
GGAACGCGGACGTGATTTGGAACCATTCTGCTTCCATCTTCAAGCATCGGAAGAAGCATATTTTGAAGCCCAATTTTGGAACCGCTAGAAGTGCTCCAGGATGCGTGAAATCGTTCACATTCAAGCCGGCCAATGTGGCAACCAGATAGGAGCCAAGTTCTGGGAGGTAATATCCGACGAGCACGGAATCGATGCCACCGGGGCGTATTGCGGAGACAGCGATTTGCAGCTGGAGCGGATCAACGTGTAC
+
BBCCCCCCCCCCGGGGGGGGGGHGHHHHHHHHHHHHHHHHHHHHHHHHGGGGGHHHHHHHHHHHHGHHHHHHHHHHHHGHGHGGGGGGHHHHHHHHHHHHHHGHGGGGGHHHGGHHHHHHHHHHHHGGGGGGHHHHHFHFGGHGFFDHHHHHHGFHHHHHHHHHGGGAGHHHHHHGGGGGGCGGD@DGGGEGGGGGGGGGFFFFFFFFFFFFFFFFFFFFFFFFFFFFFFFFFFFFFFFFFFFFFFFFFF
@M03558:539:GW210131Amp:1:2105:18459:14891 1:N:0:TCGACGTC+TTGCTTGC
GGAACGCGGACGTGATTTGGAACCATTCTGCTTCCATCTTCAAGCATCGGAAGAAGCATATTTTGAAGCCCAATTTTGGAACCGCTAGAAGTGCTCCAGGATGCGTGAAATCGTTCGCATTCAAGCCGGCCAATGTGGCAACCAGATAGGAGCCAAGTTCTGGGAGGTAATATCCGACGAGCACGGAATCGATGCCACCGGGGCGTATTGCGGAGACAGCGATTTGCAGCTGGAGCGGATCAACGTGTAC
+
BBBBBBBBBBBBGGGGGGGGGGHGGHHHHHHHHHHHHHHHHHHHHHHHGGGGGHHHHHHHHHHHHGHHHHHHHHHHHHGHHHGGGGGGHHHHHHHHHHHHHHHHGGGGGHHHGHHHGGGGGHHHHHGGGGGGHHHHHHHHHHGGHFHHHGHHHGHHHHHHH0GHGGGCGFHHHHGGGGGGGGGGGCGGEGGFEGGGFFFFFFFFFDFFFFFFFFFFFFFFFFFFFFFFFFFFFAFFFFFFFFFFFFFFFF
@M03558:539:GW210131Amp:1:2105:5126:14893 1:N:0:TCGACGTC+TTGCTTGC
GGAACGCGGACGTGATTTGGAACCATTCTGCTTCCATCTTCAAGCATCGGAAGAAGCATATTTTGAAGCCCAATTTTGGAACCGCTAGAAGTGCTCCAGGATGCGTGAAATCGTTCACATTCAAGCCGGCCAATGTGGCAACCAGATAGGAGCCAAGTTCTGGGAGGTAATATCCGACGAGCACGGAATCGATGCCACCGGGGCGTATTGCGGAGACAGCGATTTGCAGCTGGAGCGGATCAACGTGTAC
+
CCCCCDDCDDCDGGGGGGGGGGHGHHHHHHHHHHHHHHHHHHHHHHHHGGGGGHHHHGHHHHHHHGHHHHHHHHHHHHGHHHGGGGGGHHHHHHHHHHGHHHHHGGGGGHHFGHHHHHHHHHHHHHGGGGGGHHHHHHHHGGHGHHHHHHHHHGHHHHHHHHGHHGGGHHHHHHHGGGGGGGGGGGGGGGGGGGGGGGGGCFFFFFFFFHFFFFFFFFFFFFFFFFFHFFFFFFFFFFFFFFFFFFFFFF
@M03558:539:GW210131Amp:1:2105:28509:14894 1:N:0:TCGACGTC+TTGCTTGC
GGAACGCGGACGTGATTTGGAACCACTCTGCTTCCATCTTCAAGCATCGGAAGAAGCATATTTTGAAGCCCAACTTTGGAACCGCTAGAAGTGCTCCAGGATGCGTGAAATCGTTCACATTCAAGCCGGCCAATGTGGCAACCAGATAGGAGCCAAGTTCTGGGAGGTAATATCCGACGAGCACGGAATCGATGCCACCGGGGCGTATTGCGGAGACAGCGATTTGCAGCTGGAGCGGATCAACGTGTAC
+
BCCCCCCCBCCCGGGGGGGGGGHGHGHHHHHHHHHHHHHHHHHHHHHHGGGGGHHHHHHGHHHHHGFHHHHHHGHHHHHHHHGGGGGGHHHHHHHHHHHHHHHHGGGGGHHHGHHHHHHHHHHHHHGGGGGGGHHHHHHHHHHGHGHGHHHHHGHHHGHHHHHHAEGGGHHGHHHGGGGGGGGGBGFGGGGGGFDFGGGGFFFFFFAFFFFFFFFFFFFFFFFFFFFFFFFFFFFFFFADFFFFDEFFFF
@M03558:539:GW210131Amp:1:2105:4791:14924 1:N:0:TCGACGTC+TTGCTTGC
GGAACGCGGACGTGATTTGGAACCATTCTGCTTCCATCTTCAAGCATCGGAAGAAGCATATTTTGAAGCCCAATTTTGGAACCGCTAGAAGTGCTCCAGGATGCGTGAAATCGTTCACATTCAAGCCGGCCAATGTGGCAACCAGATGGGAGCCAAGTTCTGGGAGGTAATATCCGACGAGCACGGAATCGATGCCACCGGGGCGTATTGCGGAGACAGCGATTTGCAGCTGGAGCGGATCAACGTGTAC
+
CCCDDDDDCDDDGGGGGGGGGGHGHGHHHHHHHHHHHHHHHHHHHHHHGGGGGHGHHHHHHHHHHGHHHHHHHHHHHHGHHHGGGGGGHHHHHHHHHHHHHHHHGGGGGHHHGHHHHHHHHHHHHHGGGGGGHHHHHHHGHHHGHHHHHHHGGGHHHHHHHHGHHGGFHHHHHHHGGGGGGGGGGGGGGGGGGGGGGGGGDFFFFFFFFFFFFFFFFFFFFFFFFHHHFFFFFFFFFFFFFFFFFFFFFF
@M03558:539:GW210131Amp:1:2105:18038:14944 1:N:0:TCGACGTC+TTGCTTGC
GGAACGCGGACGTGATTTGGAACCATTCTGCTTCCATCTTCAAGCATCGGAAGAAGCATATTTTGAAGCCCAATTTTGGAACCGCTAGAAGTGCTCCAGGATGCGTGAAATCGTTCACATTCAAGCCGGCCAATGTGGCAACCAGATAGGAGCCAAGTTCTGGGAGGTAATATCCGACGAGCACGGAATCGATGCCACCGGGGCGTATTGCGGAGACAGCGATTTGCAGCTGGAGCGGATCAACGTGTAC
+
CCCCCCCCCCCCGGGGGGGGGGHGHHHHHHHHHHHHHHHHHHHHHGHHGGGGGHHHHHHHHHHHHGHHHHHHHHGHHHGGHHGGGGGGHHHHHHHHHHHGHHHHGGGGGHHHGHHHHHHHHHHHHHGGGGGGHHHHHHHHGGHGHHHHHHHHHGHHHHHHHHHHHGGEHHHHHHHGGGGGGGGGGGGGGGGGGGGGGGGGFFFFFFFFFFFFFFFFFFFFFFFFFFFFFFFFFFFEDFFFFFFFAEFFFF
@M03558:539:GW210131Amp:1:2105:19265:14968 1:N:0:TCGACGTC+TTGCTTGC
GGAACGCGGACGTGATTTGGAACCATTCTGCTTCCATCTTCAAGCATCGGAAGAAGCATATTTTGAAGCCCAATTTTGGAACCGCTAGAAGTGCTCCAGGATGCGTGAAATCGTTCACATTCAAGCCGGCCAATGTGGCAACCAGATAGGAGCCAAGTTCTGGGAGGTAATATCCGACGAGCACGGAATCGATGCCACCGGGGCGTATTGCGGAGACAGCGATTTGCAGCTGGAGCGGATCAACGTGTAC
+
CCCCCCCCBBBCGGGGGGGGGGHGHHHHHHHHHHHHHHHHHHHHGHGHGGGGGHHGHHHHHHHHHGHHHHHHHHHHHHGGHHGGGGGGHHHGHHGHHHHHHHHHGGGGGHHHGGHHHHHHHHHHHHGGGGGGHHHHHHHHHHGGHFHHHHHHHGHHHHHHHHHHHFG<GHHHHHHGGGGGGGGGGGGGEGGFGGGGBFGGFFFFFFFFFFFFFFFFFFFFFFFFFFFFFFFFFFFFFFFFFFFFFFEFFF
@M03558:539:GW210131Amp:1:2105:20870:14985 1:N:0:TCGACGTC+TTGCTTGC
GGAACGCGGACGTGATTTGGAACCATTCTGCTTCCATCTTCAAGCATCGGAAGAAGCATATTTTGAAGCCCAATTTTGGAACCGCTAGAAGTGCTCCAGGATGCGTGAAATCGTTCACATTCAAGCCGGCCAATGTGGCAACCAGATAGGAGCCAAGTTCTGGGAGGTAATATCCGACGAGCACGGAATCGATGCCACCGGGGCGTATTGCGGAGACAGCGATTTGCAGCTGGAGCGGATCAACGTGTAC
+
>AABBCCCCCCCGGGGGGGGGGHGGHHHHHHHHHHHHHHHHHHHGHHHGGGGGHHHHHHHHHHHHGHHHHHHHHHHHHGHHHGGGGGGHHHHHHHHHHHHHHHHGGGGGHHHGHHHHHHHHHHGHHGGGGGGHHHHHHHHHHHGHGHHHHHHHGHHHHHHHHHHHGGGHHHHHHHGGGGGGGGGGACGGGGGGGGGGGGGFFFFFFFFFFFFFFFFFFFFFFFFFHFFFFFFFFFFFFFFFFFFFFFFFF
@M03558:539:GW210131Amp:1:2105:7951:15002 1:N:0:TCGACGTC+TTGCTTGC
GGAACGCGGACGTGATTTGGAACCATTCTGCTTCCATCTTCAAGCATCGGAAGAAGCATATTTTGAAGCCCAATTTTGGAACCGCTAGAAGTGCTCCAGGATGCGTGAAATCGTTCACATTCAAGCCGGCCAATGTGGCAACCAGATAGGAGCCAAGTTCTGGGAGGTAATATCCGACGAGCACGGAATCGATGCCACCGGGGCGTATTGCGGAGACAGCGATTTGCAGCTGGAGCGGATCAACGTGTAC
+
BABABCCBBCBBGGGGGGGGGGHGHHHHHHHHGHHHHHHHHHHHHHHHGGGGGHHHHHHHHHHHHGHHHHHHHHHHHGGHHHGGGGGGHHHHHHHHHHHHHHHHGFGGGHHHGHHHHHHHHHHHHHGGGGGGHHHHHHHHHHHGHHHHHHHHHGHHHHHHHHHHGGGGHHHHHHHGGGGGGGGGDA-:EFGGGGGGGGGG=;@FFFFFFFFFFFFFFFFFFFFFFFFFFFFFFFFFFFFFFFFFFFFFFF
@M03558:539:GW210131Amp:1:2105:23850:15014 1:N:0:TCGACGTC+TTGCTTGC
GGAACGCGGACGTGATTTGGAACCATTCTGCTTCCATCTCCAAGCATCGGAAGAAGCATATTTTGAAGCCCAATTTTGGAACCGCTAGAAGTGCTCCAGGATGCGTGAAATCGTTCACATTCAAGCCGGCCAATGTGGCAACCAGATAGGAGCCAAGTTCTGGGAGGTAATATCCGACGAGCACGGAATCGATGCCACCGGGGCGTATTGCGGAGACAGCGATTTGCAGCTGGAGCGGATCAACGTGTAC
+
CDDDDDDDDDDDGGGGGGGGGGHGHHHHHHHHHHHHHHHHHHHHGHHHGGGGGHHHHHHHHHHHHGHHHHHHHHHHHGGHHHGGGGGGHHHHHHHHHHHHHHHHGGGGGHHHGHHHHHHHHHHHHHGGGGGGHHHHHHHHHHHGHGHHHHHHHGHHHHHHHHHCCEGEHHHHHHHGGGGGGGGGDAAEGGGGGGGGGGGGFFFFFFFFFFFFFFFFFBFFFFFFFFFFFFFFF?ABCBDFFFFFFEFFFF
@M03558:539:GW210131Amp:1:2105:21977:15017 1:N:0:TCGACGTC+TTGCTTGC
GGAACGCGGACGTGATTTGGAACCATTCTGCTTCCATCTTCAAGCATCGGAAGAAGCATATTTTGAAGCCCAATTTTGGAACCGCTAGAAGTGCTCCAGGATGCGTGAAATCGTTCACATTCAAGCCGGCCAATGTGGCAACCAGATAGGAGCCAAGTTCTGGGAGGTAATATCCGACGAGCACGGAATCGATGCCACCGGGGCGTATTGCGGAGACAGCGATTTGCAGCTGGAGCGGATCAACGTGTAC
+
CDDCCCCDDCCCGGGGGGGGGGHGHHHHHHHHHHHHHHHHHHHHHHHHGGGGGHHHHHHGHHHHHGHHHHHHHHHHHHGHHHGGGGGGHHHHHHHHHHHHHHHHGGGGGHHHGHHHHHHHHHHHHHGGGGGGHHHHHHHHGHHGHGHHHHHHHGHHHHHHHHHHEEGGHHHHHHHGGGGGGGGGGCDEFGGF?FGGGGGGFFFFFDFFFHFFFFFFFFFFFFFFFFHFFFFFFFFFFFFFFFFF?AEFFF
@M03558:539:GW210131Amp:1:2105:11715:15032 1:N:0:TCGACGTC+TTGCTTGC
GGAACGCGGACGTGATTTGGAACCATTCTGCCTCCATCTTCAAGCATCGGAAGAAGCATATTTTGAAGCCCAATTTTGGAACCGCTAGAAGTGCTCCAGGATGCGTGAAATCGTTCACATTCAAGCCGGCCAATGTGGCAACCAGATAGGAGCCAAGTTCTGGGAGGTAATATCCGACGAGCACGGAATCGATGCCACCGGGGCGTATTGCGGAGACAGCGATTTGCAGCTGGAGCGGATCAACGTGTAC
+
CABCCCCCCBCCGGGGGGGGGGHGHHHHHHHHHHHHHHHHHHHHHGHHGGGGGGHHHHHHHHHHHGHHHHHHHHHHHHGHHHGGGGGGHHHHHHHHHHHHHHHHGGGGGHHHGGHHHHHHHHHHHHGGGGGGHHHHHFGHHGHGHHHHHHHHHGHHHHHHHHHHHGGGHHHHHHHGGGGGFFGGDA:EEGGGGFAFBFFACFFFFDCFFFEFFBFFFFFFFFFFFFFFFFFFFFFFFFFFFFFFFFFFFF
@M03558:539:GW210131Amp:1:2105:7451:15075 1:N:0:TCGACGTC+TTGCTTGC
GGAACGCGGACGTGATTTGGAACCATTCTGCTTCCATCTTCAAGCATCGGAAGAAGCATATTTTGAAGCCCAATTTTGGAACCGCTAGAAGTGCTCCAGGATGCGTGAAATCGTTCACATTCAAGCCGGCCAATGTGGCAACCAGATAGGAGCCAAGTTCTGGGAGGTAATATCCGACGAGCACGGAATCGATGCCACCGGGGCGTATTGCGGAGACAGCGATTTGCAGCTGGAGCGGATCAACGTGTAC
+
BBBBBBBBBBBBGGGGGGGGGGHGHHHHHHHHHHHHHHHHHHHHHHHHGGDGGGHHHHHHHHHHHGHHHHHGHHHHHHGHHHGGGGGGHHHHHHHHHHGGHHHHGGGGGHHHGHHHHHHHHHHHHHGGGGGGHHHHHHHHGGHGHGHFHHHHHGHHHHHHHHHH<EGGHHHHHHHGGGGGGGGGGB-CFGGGGGGGGGGD>9;BFFFFFFFFCFFFFFFFFAFFFFFFFFFFFFFFFFFFFFFFFFFFFF
@M03558:539:GW210131Amp:1:2105:3270:15084 1:N:0:TCGACGTC+TTGCTTGC
GGAACGCGGACGTGATTTGGAACCATTCTGCTTCCATCTTCAAGCATCGGAAGAAGCATATTTTGAAGCCCAATTTTGGAACCGCTAGAAGTGCTCCAGGATGCGTGAAATCGTTCACATTCAAGCCGGCCAATGTGGCAACCAGATAGGAGCCAAGTTCTGGGAGGTAATATCCGACGAGCACGGAATCGATGCCACCGGGGCGTATTGCGGAGACAGCGATTTGCAGCTGGAGCGGATCAACGTGTAC
+
CCCCCCCBCDCCGGGGGGGGGGHGHHHHHHHHHHHHHHHHHHHHHHHHGGGGGHHHHHHHHHHHHGHHHHHHHHHHHHGHHHGGGGGGHHHHHHHHHHHHHHHHGGGGGHHHGHHHHHHHHHHHHHGGGGGGHHHHHHHHHHHGHHHHHHHHHGHHHHHHHHHHHGGGHHHHHHHGGGGGGGGGGGGGGGGGGGGGGGGGCFCFFFFFFFFFFFFFFFFFFFFFFFFFFFFFFFFFDFFFFFFFFFFFFF
@M03558:539:GW210131Amp:1:2105:12832:15087 1:N:0:TCGACGTC+TTGCTTGC
GGAACGCGGACGTGATTTGGAACCATTCTGCTTCCATCTTCAAGCATCGGAAGAAGCATATTTTGAAGCCCAATTTTGGAACCGCTAGAAGTGCTCCAGGATGCGTGAAATCGTTCACATTCAAGCCGGCCAATGTGGCAACCAGATAGGAGCCAAGTTCTGGGAGGTAATATCCGACGAGCACGGAATCGATGCCACCGGGGCGTATTGCGGAGACAGCGATTTGCAGCTGGAGCGGATCAACGTGTAC
+
BCCCDDDDDCCCGGGGGGGGGGHGHHHHHHHHHHHHHHHHHHHHDGHHGGGGGHHHHHHHHHHHHGHHHHHHHHHHHHGHHHGGGGGGHHHHHHHHHHHHHHHHGGGGGHHHFHHHHHHHHHHHHHGGGGGGHHHHGFGHHHHGHHHHHGHHHGHGHHHHHHHGHGGEHHHHHHHGGGGGFGGGD@-EFGGGGFDGFGGGFFFFFFFFFFFFFFFFFFFFFFFFFFFFFFFFFFFFFFFFFFFFFFFFFH
@M03558:539:GW210131Amp:1:2105:5924:15110 1:N:0:TCGACGTC+TTGCTTGC
GGAACGCGGACGTGATTTGGAACCATTCTGCTTCCATCTTCAAGCATCGGAAGAAGCATATTTTGAAGCCCAATTTTGGAACCGCTAGAAGTGCTCCAGGATGCGTGAAATCGTTCACATTCAAGCCGGCCAATGTGGCAACCAGATAGGAGCCAAGTTCTGGGAGGTAATATCCGACGAGCACGGAATCGATGCCACCGGGGCGTATTGCGGAGACAGCGATTTGCAGCTGGAGCGGATCAACGTGTAC
+
CCCCCABCCCCCGGGGGGGGGGHGHHHHHHHHHHHHHHHHHHHHHHHHGGGGGHHHHHHGHHHHHGHHHHHHHHHHHHGHHHGGGGGGHHHHHHGHHHHHHFHHGGGGGHHHDGHHHHHHHHHHHHGGGGGGHHHHHHHHGHHGHFHHHHGHHGHHHHHHHHHHEGGEFHHHHHHGGGGGGGGGGA-CFGGGGGGGGGGG=@;CDCDFFFBDFFFFFFFFFFFFFFFFFFFFFFFFFFCFFFFFDEEFFF
@M03558:539:GW210131Amp:1:2105:17028:15113 1:N:0:TCGACGTC+TTGCTTGC
GGAACGCGGACGTGATTTGGAACCATTCTGCTTCCATCTTCAAGCATCGGAAGAAGCATATTTTGAAGCCCAATTTTGGAACCGCTAGAAGTGCCCCAGGATGCGTGAAATCGTTCACATTCAAGCCGGCCAATGTGGCAACCAGATAGGAGCCAACTTCTGGGCGGTAATCTCCGACGTGCACGGAATCGATGCCACCCTGCCGTATTGCGGAAACAGCGATTTGCAGCTGGAGCGGATCAACGTGTAC
+
1A1>>11>A0>AAEA0B2GFC11/0AA2FGBA1A1B2FGEHBD21AG1/EFGF00A11A12@@BG/1FG0BG/01B22/111/>EE@/1111111BF////B10/?///121<<?0112B>F2221?C/////11<F1/0<.0..0<F1<GFGA/<./=GHH0<.<--;.F00;9.-;?-;9EF.--9;B---/-9//9--;---;B?BF/--@-;FFFF>=EFFFFF/BFF--AB-@@99F/FAAEFBF
@M03558:539:GW210131Amp:1:2105:3959:15137 1:N:0:TCGACGTC+TTGCTTGC
GGAACGCGGACGTGATTTGGAACCATTCTGCTTCCATCTTCAAGCATCGGAAGAAGCATATTTTGAAGCCCAATTTTGGAACCGCTAGAAGTGCTCCAGGATGCGTGAAATCGTTCACATTCAAGCCGGCCAATGTGGCAACCAGATAGGAGCCAAGTTCTGGGAGGTAATATCCGACGAGCACGGAATCGATGCCACCGGGGCGTATTGCGGAGACAGCGATTTGCAGCTGGAGCGGATCAACGTGTAC
+
CCCCCCCCCCCCGGGGGGGFGGHGHHHHGHHHHHHHHHHHHHHHHHHHGGGGGHHGHHHHHHHHFAGGFFHHGGHHFFCGHHGGCFGGGHHHHHHHHHHHHHHHGGGGGHHHGHHHHHGHHHHFHHGGGGFCHFGGHGHGGHGGHAGHHHHHGGHHHDDDGFHFHGGGHHHHHHHGGGGAGFAGAAAEGGGGFGGGFFGD-CFFFFFFFFEDFFFFFFFFFFFFFBFFFFFFBAFFFFAFFFFFFFFFFF
@M03558:539:GW210131Amp:1:2105:10915:15146 1:N:0:TCGACGTC+TTGCTTGC
GGAACGCGGACGTGATTTGGAACCATTCTGCTTCCACCTTCAAGCATCGGAAGAAGCATATTTTGAAGCCCAATTTTGGAACCGCTAGAAGTGCTCCAGGATGCGTGAAATCGTTCACATTCAAGCCGGCCAATGTGGCAACCAGATAGGAGCCAAGTTCTGGGAGGTAATATCCGACGAGCACGGAATCGATGCCACCGGGGCGTATTGCGGAGACAGCGATTTGCAGCTGGAGCGGATCAACGTGTAC
+
BBBBBBBBBBBBGGGGGGGFGGHGHHHHHHHHHHHHHHHHHHHHHHHHGGGGGHHHHHHHHHHHHGHHGHHHHHHHHHGHGHGGGGGGHHHHHHHHHHHHHHHHGEEGGHHFEFHHHHHHHHHHHHGGGGGGGHHHH<?FGGGGHHHHHEGHHGHHHFHHHHHHHGGEHHHHHHGGGGGGFGGGB;-;EFGGGFAFBFFEDCFFFFFFFFFFFDFFFEFFFAEEFFFFFFFFFEFFFFFFFFFFF9EFFF
@M03558:539:GW210131Amp:1:2105:16450:15201 1:N:0:TCGACGTC+TTGCTTGC
GGAACGCGGACGTGATTTGGAACCATTCTGCTTCCATCTTCAAGCATCGGAAGAAGCATATTTTGAAGCCCAATTTTGGAACCGCTAGAAGTGCTCCAGGATGCGTGAAATCGTTCACATTCAAGCCGGCCAATGTGGCAACCAGATAGGAGCCAAGTTCTGGGAGGTAATATCCGACGAGCACGGAATCGATGCCACCGGGGCGTATTGCGGAGACAGCGATTTGCAGCTGGAGCGGATCAACGTGTAC
+
CCCCCCCCBBBCGGGGGGGGGGHGHHHHHHHHHHHHHHHHHGHHHGHHGGGGGFHGHGHHHHHHHGHGHGHHHHHGHHGHHHGGGGGGHGHHHHHHHHHHHFHHGGGGGHHGGHHHHHHHHHHHHHGGGGGGHHHHHHHHHHHGHHHHHHHHHGHHHHHHHHHHHGGGHHHHHHHGGGGGGGGGGGGGGGGGGGGGGGGGFFFFFFFFFFFFFFFFFFFFFFFFFFFFFFFFFFFFFFAFFFFFDEFFFF
@M03558:539:GW210131Amp:1:2105:17490:15207 1:N:0:TCGACGTC+TTGCTTGC
GGAACGCGGACGTGATTTGGAACCATTCTGCTTCCATCTTCAAGCATCGGAAGAAGCATATTTTGAAGCCCAATTTTGGAACCGCTAGAAGTGCTCCAGGATGCGTGAAATCGTTCACATTCAAGCCGGCCAATGTGGCAACCAGATAGGAGCCAAGTTCTGGGAGGTAATATCCGACGAGCACGGAATCGATGCCACCGGGGCGTATTGCGGAGACAGCGATTTGCAGCTGGAGCGGATCAACGTGTAC
+
BBBBBBBBBBBDEFGGGGBFGGHGFHHHHHFHGHHHHHHHHHHHHHHHGGGGGFHHGHHHHHHHHGHFFFHGHHHHHHGHGHGGGGGGFGEEHHHHHHHGHGHHG<EEFHHGFEHHHHHHHHHHBGE@>@CGHHGGHFGHHHCFHHHHH0GFFFCFCDGHHHHHHGGEHHHHH0CDDGG?BBAFGGGGGGFFE0.C9FFA;;;9BFCFFB/:BB-=AF.EBF??A/9/9B9F.AFB9-@D;FBFDEFFBF
@M03558:539:GW210131Amp:1:2105:13179:15220 1:N:0:TCGACGTC+TTGCTTGC
GGAACGCGGACGTGATTTGGAACCATTCTGCTTCCATCTTCAAGCATCGGAAGAAGCATATTTTGAAGCCCAATTTTGGAACCGCTAGAAGTGCTCCAGGATGCGTGAAATCGTTCACATTCAAGCCGGCCAATGTGGCAACCAGATAGGAGCCAAGTTCTGGGAGGTAATATCCGACGAGCACGGAATCGATGCCACCGGGGCGTATTGCGGAGACAGCGATTCGCAGCTGGAGCGGATCAACGTGTAC
+
CCCDCCDEEEDEGGGGGGGGGGHGHHHHHHHHHHHHHHHHHHHHHHHHGGGGGHHHHHHHHHHHHGHGHHHHHHHHHHGHHHGGGGGGHGHHHHHHHHHHHHHHGGGGGHHHGHHHHHHHHHHHHHGGGGGGHHHHHDFGHHHGHHHHHGHHHGHHHHHHHHHHHGGGHHHHHHHGGGGGBGGGG?9EGGGGGFDFGGGGFFCFFFFFFFFFFFFFFFFFFFFFFFFFFFFFFFFFFFFFFFFFFFFFFF
@M03558:539:GW210131Amp:1:2105:6648:15221 1:N:0:TCGACGTC+TTGCTTGC
GGAACGCGGACGTGATTTGGAACCATTCTGCTTCCATCTTCAAGCATCGGAAGAAGCGTATTTTGAAGCCCAATTTTGGAACCGCTAGAAGTGCTCCAGGATGCGTGAAATCGTTCACATTCAAGCTGGCCAATGTGGCAACCAGATAGGAGCCAAGTTCTGGGAGGTAATATCCGACGAGCACGGAATCGATGCCACCGGGGCGTATTGCGGAGACAGCGATTTGCAGCTGGAGCGGATCAACGTGTAC
+
CBCBBBCCCCCCGGGGGGGGGGHGHHHHHHHHHHHHHHHHHHHHHHHHGGGGGHHHHGGGGHHHHGHHHHHHHHHHHHGHHHGGGGGGHHHHHHHHHHHHHHHHGGGGGHHHGHHHHHHHHHHHHHHHHGHHHHHHHHHHHHHGHGHFHFHHHGHGHHHHHHHHFGGEHHHHHHHGGGGGGGGGGA-CEGGGGGGGGGGD:;@FFDFFFFFFFFFFFFFFFFFFFFFFFFFFFFFFFFFFFFFFFEFFFF
@M03558:539:GW210131Amp:1:2105:17802:15226 1:N:0:TCGACGTC+TTGCTTGC
GGAACGCGGACGTGATTTGGAACCATTCTGCTTCCATCTTCAAGCATCGGAAGAAGCATATTTTGAAGCCCAATTTTGGAACCGCTAGAAGTGCTCCAGGATGCGTGAAATCGTTCACATTCAAGCCGGCCAATGTGGCAACCAGATAGGAGCCAAGTTCTGGGAGGTAATATCCGACGAGCACGGAATCGATGCCACCGGGGCGTATTGCGGAGACAGCGATTTGCAGCTGGAGCGGATCGACGTGTAC
+
CCCCCCCCCCCCGGGGGGGGGGHGHHHHHHHHHHHHHHHHHHHHHHHHGGGGGGHHHHHHGHHHHGHHHHHHHHHHHHGHHHGGGGGGHHHHHHHHHHHHHFHHGGGGGHHHGHHHHHHHHHHHHHGGGGGGHHHHHHHHHHHGHHHHHHHHHGHHHHHHHHHHHGGGGHHHHHHGGGGGGGGGGGGGGGGGGGGGGGGGCFFFFFFFFFFFFFFFFFFFFFFFFFFFFFFFFFFFFFAFFFFFDFFFFF
@M03558:539:GW210131Amp:1:2105:12006:15257 1:N:0:TCGACGTC+TTGCTTGC
GGAACGCGGACGTGATTTGGAACCATTCTGCTTCCATCTTCAAGCATCGGAAGAAGCATATTTTGAAGCCCAATTTTGGAACCGCTAGAAGTGCTCCAGGATGCGTGAAATCGTTCACATTCAAGCCGGCCAATGTGGCAACCAGATAGGAGCCAAGTTCTGGGAGGTAATATCCGACGAGCACGGAATCGATGCCACCGGGGCGTATTGCGGAGACAGCGATTTGCAGCTGGAGCGGATCAACGTGTAC
+
CCDCDDDDDDCCGGGGGGGGGGHGHHHHHHHHHHHHHHHHHHHHHGHHGGGGGHHHHHHHHHHHHGHGHHHHHHHHHHGHHHGGGGGGHHHHHHHHHHHHHHHHGGGGGHHHFGHHHHHHHHHHHHGGGGGGHHHHHFFGHHHGHHHHHHHHHGHHHHHHHHHHHGGEHHHHHHHGGGGGGGGGDA:EGGGGGFCFBFFEFFFFFFFFFFFFFCFFFFFFFFFFFFFHFFFFFFFFFFFFFFFFFFFFFF
@M03558:539:GW210131Amp:1:2105:23927:15257 1:N:0:TCGACGTC+TTGCTTGC
GGAACGCGGACGTGATTTGGAACCATTCTGCTTCCATCTTCAAGCATCGGAAGAAGCATATTTTGAAGCCCAATTTTGGAACCGCTAGAAGTGCTCCAGGATGCGTGAAATCGTCCACATTCAAGCCGGCCAATGTGGCAACCAGATAGGAGCCAAGTTCTGGGAGGTAATATCCGACGAGCACGGAATCGATGCCACCGGGGCGTATTGCGGAGACAGCGATTTGCAGCTGGAGCGGATCAACGTGTAC
+
A1AAAAADDDDDGGGGGGG1GGGGHHHHGHHHHHHHHHHHHHHHEGHHGGGEGHHHHHHHHHHHHGHHHHHHHHHHFHEHHHFGGGGGFHFGHGHHHHFHHHHHGGGGGHHGGHHGGHHHHHHHHHGGGGGGHHHHHHHHGGGGHFHHHHHHHGHHHHHHHHHFGGGEHHHHHHHGGGGGGGGGG@@EGGGGGFGFGGGG@@@?@@@FFFFF@@@@FFFF@@FFFFFFFFFFFFFF@@<@@FFFBFFFFF
@M03558:539:GW210131Amp:1:2105:22311:15291 1:N:0:TCGACGTC+TTGCTTGC
GGAACGCGGACGTGATTTGGAACCATTCTGCTTCCATCTTCAAGCATCGGAAGAAGCATATTTTGAAGCCCAATTTTGGAACCGCTAGAAGTGCTCCAGGATGCGTGAAATCGTTCACATTCAAGCCGGCCAATGTGGCAACCAGGTAGGAGCCAAGTTCTGGGAGGTAATATCCGACGAGCACGGAATCGATGCCACCGGGGCGTATTGCGGAGACAGCGATTTGCAGCTGGAGCGGATCAACGTGTAC
+
BCCCCBCCCCBCGGGGGGGGGGHGHHHHHHHHHHHHHHHHHHHHHHHHGGGGGHHHHHHHHHHHHGHGHHHHHHHHHHGHHHGGGGGGHHHHHHHHHHHHHHHHGGGGGHHHGHHHHHHHHHHHHHGGGGGGHHHHHHHHHHHGHGGGHGHHHGHHHHHHHHHHFGFEHHHHHHHGGGGGGGGGG?CEGGGGEGGGGGGGFFFFFFFFFFFFFFFFFFFFFFFFFFFFEFFFFFFFFFFFFFFFFFFFEF
@M03558:539:GW210131Amp:1:2105:12931:15322 1:N:0:TCGACGTC+TTGCTTGC
GGAACGCGGACGTGATTTGGAACCATTCTGCTTCCATCTTCAAGCATCGGAAGAAGCATATTTTGAAGCCCAATTTTGGAACCGCTAGAAGTGCTCCAGGATGCGTGAAATCGTTCACATTCAAGCCGGCCAATGTGGCAACCAGATAGGAGCCAAGTTCTGGGAGGTAATATCCGACGAGCACGGAATCGATGCCACCGGGGCGTATTGCGGAGACAGCGATTTGCAGCTGGAGCGGATCAACGTGTAC
+
AABBBBBBBBBBGGGGFGGGGGHGHHHGHHHHHHHHHHHHGHGHHHHHGCEFGHHFHHHHHHGHHGHHHHGHHHHHHF@GHHGGGGGEFHGDGHHHHHGFHHHHGFGGGHHHGGHHHHHHHHHHHHGGGGGGHHHHH<?GGHHGHHHHHHGHHGHHHHHHHHHHHGGGHHHHHHHGGGGGAGGGFB?EFGGGGFDFBFFGFFFFFFFFFFFFFFFFFFFFFFFFFFFFFFFFFFFFFFFFFFFFFEFFFF
@M03558:539:GW210131Amp:1:2105:7129:15329 1:N:0:TCGACGTC+TTGCTTGC
GGAACGCGGACGTGATTTGGAACCATTCTGCTTCCATCTTCAAGCATCGGAAGAAGCATATTTTGAAGCCCAATTTTGGAACCGCTAGAAGTGCTCCAGGATGCGTGAAATCGTTCACATTCAAGCCGGCCAATGTGGCAACCAGATAGGAGCCAAGTTCTGGGAGGTAATATCCGACGAGCACGGAATCGATGCCACCGGGGCGTATTGCGGAGACAGCGATTTGCAGCTGGAGCGGATCAACGTGTAC
+
BBBABBBBBBBBGGGGGGGGGGHGGHHHHHHHHHHHHHHHHHHHHHHHGGGGGHHHHHHHHHHHHGHHHHHHEHHHHHGHHHGGGGGGHHGHHHHHHHGHHHHHGGGGGHHHGHHHHHHHHHHHHHGGGGGGHHHHHHHHHHHGHHHGHHHHHGHFHGHHHHHHCEGGGHHGHHHGGGGGGGGGD9-=EFGGGGGGGGGF@:@FFFFFFFEFFFFFFFFFFFFFFFFFFFFFFFFFFFFFFFFFDFFFFF
@M03558:539:GW210131Amp:1:2105:15311:15339 1:N:0:TCGACGTC+TTGCTTGC
GGAACGCGGACGTGATTTGGAACCATTCTGCTTCCATCTTCAAGCATCGGAAGAAGCATATTTTGAAGCCCAATTTTGGAACCGCTAGAAGTGCTCCAGGATGCGTGAAATCGTTCACATTCAAGCCGGCCAATGTGGCAACCAGATAGGAGCCAAGTTCTGGGAGGTAATATCCGACGAGCACGGAATCGATGCCACCGGGGCGTATTGCGGAGACAGCGATTTGCAGCTGGAGCGGATCAACGTGTAC
+
CBCCCDDDCBCCGGGGGGGGGGHGHHHHHHHHHHHHHHHHHHHHHHHHGGGGGHHHHHHGHHHHHGHHHHHHGHHHHHGHHHGGGGGGHHHHHGHHHHHHHHHHGFGGGHHHGHHHHHHHHHHHHHGGGGGGHHHHHHHGGHHGHHHHHHHHHGEHHHHHHHHHHGGFHHHGHHHGGGGGGGGGGDGGGGFGGFGGGGGGFFFFFFFFFFFFDDFFFFFFFFFFFFFFFFFFFFFFFFFFFFFFFFFFFF
@M03558:539:GW210131Amp:1:2105:24895:15342 1:N:0:TCGACGTC+TTGCTTGC
GGAACGCGGACGTGATTTGGAACCATTCTGCTTCCATCTTCAAGCATCGGAAGAAGCATATTTTGAAGCCCAATTTTGGAACCGCTAGAAGTGCTCCAGGATGCGTGAAATCGTTCACATTCAAGCCGGCCAATGTGGCAGCCAGATAGGAGCCAAGTTCTGGGAGGTAATATCCGACGAGCACGGAATCGATGCCACCGGGGCGCATTGCGGAGACAGCGATTTGCAGCTGGAGCGGATCAACGTGTAC
+
CBCCCCCCCCBCGGGGGGGGGGHGHHHHHHHHHHHHHHHHHHHHHHHHGGGGGHHHHHHHHHHHHGHHHHHHHHHHHHGHHHGGGGGGHHHHHHHHHHHHHHHHGDGGGHHHGHHHHHHHHHHHHHGGGGGGGHHHHHHHGGHHHHHHHGFHHGHHHHHHHHHCCEGEHHHHHHHGDGGGGGGGD?-EGGGGGGGGGGFFFFFFFFFFFFFFFFFFFFFFFFFFFFFFFFFFFFFBFFFFFFFFDEFBBF
@M03558:539:GW210131Amp:1:2105:6543:15361 1:N:0:TCGACGTC+TTGCTTGC
GGAACGCGGACGTGATTTGGAACCATTCTGCTTCCATCTTCAAGCATCGGAAGAAGCATATTTTGAAGCCCAATTTTGGAACCGCTAGAAGTGCTCCAGGATGCGTGAAATCGTTCACATTCAAGCCGGCCAATGTGGCAACCAGATAGGAGCCAAGTTCTGGGAGGTAATATCCGACGAGCACGGAATCGATGCCACCGGGGCGTATTGCGGAGACAGCGATTTGCAGCTGGAGCGGATCAACGTGTAC
+
BBBBABBBBBBBGGGGGGGFGGHGHHHGHHHHHHHHHHHHHHHHHHHHGGGGGHHHHHHHHHHHHGHHHHHGHHHHHHGHHGGGGGGGGFDGHHHGHHHHHHHHGGGGGHHHDGHHHHHGHHHHHHGGGGGGGHHFHHGHHHFEHFHGHHHHHFHHHFHHHHHHFEGEHHHHHHEGDGGGGGGGD;-;EFGGGFFGGGGF:;;>BBFFFFFFFFFFFFFFFFFFFFFFFFFFFFFFFFFFFFFFDAFFFF
@M03558:539:GW210131Amp:1:2105:28421:15382 1:N:0:TCGACGTC+TTGCTTGC
GGAACGCGGACGTGATTTGGAACCATTCTGCTTCCATCTTCAAGCATCGGAAGAAGCATATTTTGAAGCCCAATTTTGGAACCGCTAGAAGTGCTCCAGGGTGCGTGAAATCGTTCACATTCAAGCCGGCCAATGTGGCAACCAGATAGGAGCCAAGTTCTGGGAGGTAATATCCGACGAGCACGGAATCGATGCCACCGGGGCGTATTGCGGAGACAGCGATTTGCAGCTGGAGCGGATCAACGTGTAC
+
CCCCCCCCCDBBGGGGGGGGGGHGHHHHHHHHHHHHHHHHHHHHHHHHGGGEGFFHHGHGHHHHHGGFHHHHEHHHHHGGHHGGGGGGHGHHHHHHHHHHGHGGGGGGGHHHGHHHHHHHHHGHHHGGGGGGHHHHHHHHHHHEHFHGHHBGHGFCGGHHHFHHCEGFGFGHHHHGGGGCGGGF9D-.CFGFGGGGGGGGAFFFFFCFFFFFFACAFFFFFFFFFFFFFFFFFFFFFFFFFFFFDEFFFF
@M03558:539:GW210131Amp:1:2105:19302:15388 1:N:0:TCGACGTC+TTGCTTGC
GGAACGCGGACGTGATTTGGAACCATTCTGCTTCCATCTTCAAGCATCGGAAGAAGCATATTTTGAAGCCCAATTTCGGAACCGCTAGAAGTGCTCCAGGATGCGTGAAATCGTTCACATTCAAGCCGGCCAATGTGGCAACCAGATAGGAGCCAAGTTCTGGGAGGTAATATCCGACGAGCACGGAATCGATGCCACCGGGGCGTATTGCGGAGACAGCGATTTGCAGCTGGGGCGGATCAACGTGTAC
+
CCCCCDDCCCCCGGGGGGGGGGHGHHHHHHHHHHHHHHHHHHHHHHHHGGGGGHHHHHGHHHHHHGHHHHHHHHHHHHGGGGGGGGGGHHHHHHHHHHHHHHHHGGGGGHHHGHHHHHHHHHHHHHGGGGGGHHHHHHHGGGGGHFHHHHHHHGHHHHHHHHHHHGGEHHHHGHHGGGGGGGGGGGGGGGGGGGGGFFGFFFFFFFFFFFFFFFFFFFFFFFFFFFFFFFFFFFFFFFFFFFFFFFFFFF
@M03558:539:GW210131Amp:1:2105:20430:15430 1:N:0:TCGACGTC+TTGCTTGC
GGAACGCGGACGTGATTTGGAACCATTCTGCTTCCATCTTCAAGCATCGGAAGAAGCATATTTTGAAGCCCAATTTTGGAACCGCTAGAAGTGCTCCAGGATGCGTGAAATCGTTCACATTCAAGCCGGCCAATGTGGCAACCAGATAGGAGCCAAGTTCTGGGAGGTAATATCCGACGAGCACGGAATCGATGCCACCGGGGCGTATTGCGGAGACAGCGATTTGCAGCTGGAGCGGATCAACGTGTAC
+
CCCCCCCCCBBCGGGGGGGGGGHGHHHHHHHHHHHHHHHHHHHHHHHHGGGGGHHHHHHHHHHHHGHHHHHHHHHHHHGHHHGGGGGGHHHHHHHHHHHHHHHHGG?EGHHHGHHHHHHHHHHHHHGGGGGGHHHHHHHHGGGGHHHHHHHHHGHHHHHHHHHHHGGDHHHHHHHGGGGGGGGGGGGGGGGGGGGGFGGDDFFFFFFFFFFFFFFFFFFFFAEFFFFFFFFFFFFFFFFFFFFFFFFFFF
@M03558:539:GW210131Amp:1:2105:11430:15451 1:N:0:TCGACGTC+TTGCTTGC
GGAACGCGGACGTGATTTGGAACCATTCTGCTTCCATCTTCAAGCATCGGAAGAAGCATATTTTGAAGCCCAATTTTGGAACCGCTAGAAGTGCTCCAGGATGCGTGAAATCGTTCACATTCAAGCCGGCCAATGTGGCAACCAGATAGGAGCCAAGTTCTGGGAGGTAATATCCGACGAGCACGGAATCGATGCCACCGGGGCGTATTGCGGAGACAGCGATTTGCAGCTGGAGCGGATCAACGTGTAC
+
AAAABBABBBBBGGGGGGGGGGHAGHHHHHHHHHFHHHHHHHHGHFHHGGGGGHHHHHHHGHHHHGHFHFHHHHHHHHGHHHGGGGGGHHHGHHHHHHHGHFHGGGGGGHHHGGHHHHGHHHHGHHFGGGGGHHHGH1?GFGGGHHGGHHHHHGHHHHHHHHGGGGGGHHHGHHHGGGGGADCGDDBGGGGGGGDGBBFDADFFDDAFFFFFFFFFFFFFFFFFFFFFFFFFFFFFCFFADFFFFFFFFF
@M03558:539:GW210131Amp:1:2105:9990:15453 1:N:0:TCGACGTC+TTGCTTGC
GGAACGCGGACGTGATTTGGAACCATTCTGCTTCCATCTTCAAGCATCGGAAGAAGCATATTTTGAAGCCCAATTTTGGAACCGCTAGAAGTGCTCCAGGATGCGTGAAATCGTTCACATTCAAGCCGGCCAATGTGGCAACCAGATAGGAGCCAAGTTCTGGGAGGTAATATCCGACAAGCACGGAATCGATGCCACCGGGGCGTATTGCGGAGACAGCGATTTGCAGCTGGAGCGGATCAACGTGTAC
+
BCCCCCCCCCCCGGGGGGGGGGHGHHHHHHHHHHHHHHHHHHHHHGHHGGGGGHHHHHHHHHHHHGHHHHHHHHHHHHGHHHGGGGGGHHHHHHHHHHHHHHHHGGGGGHHHGHHHHHHHHHHHHHGGGGGGHHHHHHHHHHHGHHHHHGFHHGHGHHHHHHHHEGGGHHHHHHHGGGGGHHGG?FGGGGGGGGGGGGGGGGFFFFCFFFFFFDBFFFFFFFFFFFFFFFFFFFFFFFAFFFFFFFFFFF
@M03558:539:GW210131Amp:1:2105:14926:15459 1:N:0:TCGACGTC+TTGCTTGC
GGAACGCGGACGTGATTTGGAACCATTCTGCTTCCATCTTCAAGCATCGGAGGAAGCATATTTTGAAGCCCAATTTTGGAACCGCTAGAAGTGCTCCAGGATGCGTGAAATCGTTCACATTCAAGCCGGCCAATGTGGCAACCAGATAGGAGCCAAGTTCTGGGAGGTAATATCCGACGAGCACGGAATCGATGCCACCGGGGCGTATTGCGGAGACAGCGATTTGCAGCTGGAGCGGATCAACGTGTAC
+
A3AAAAABBDD@AFGFGGFEFGGGHHHFHGFGFFFHGGHHHGFHHGFHFGCGG?GGHEFDEHHDGFGBGHHHGCHGH@?GHHFGGGGA3GGHHHGGEGHGGFGHGEGEGGHHEGHHHHHHHHHHGHGGGGGGHHHHGGHGGGGFGHHHFFDFGECGHGHGHHHGGGGCGHHHHGEGEGGGGBGGGAFEGGAFEBGFGGGFAFFFFFFFFFFFAAAFFFFFFFEFFFFBFFFFFFFFFFFFFFFFFFFFFF
@M03558:539:GW210131Amp:1:2105:25052:15537 1:N:0:TCGACGTC+TTGCTTGC
GGAACGCGGACGTGATTTGGAACCATTCTGCTTCCATCTTCAAGCATCGGAAGAAGCATATTTTGAAGCCCAATTTTGGGACCGCTAGAAGTGCTCCAGGATGCGTGAAATCGTTCACATTCAAGCCGGCCAATGTGGCAACCAGATAGGAGCCAAGTTCTGGGAGGTAATATCCGACGAGCACGGAATCGATGCCACCGGGGCGTATTGCGGAGACAGCGATTTGCAGCTGGAGCGGATCAACGTGTAC
+
CBCCCCCCCCCCGGGGGGGGGGHGHHHHHHHHHGHGHHHHHHHHHHHHGGGGGHHHHHHHHHHHFGHHHHHHHHHHHHGGHHGGGGGGHHHHHHHHHHHHHHGHGGGGGHHHGHHHHHHHHHHHHHGGGGGGHHGHHHHHGGFCGGHHHHFGHFHHHHHHHHH<CEEFHHHHHHHGCGGGCGGGFC-CFGGGGGGGGGGFFFFFFFFFFFFFFFFFFFFFFFFFFFFFFFFFFFFFFFFFFFFFFFFFFF
@M03558:539:GW210131Amp:1:2105:26166:15551 1:N:0:TCGACGTC+TTGCTTGC
GGAACGCGGACGTGATTTGGAACCATTCTGCTTCCATCTTCAAGCATCGGAAGAAGCATATTTTGAAGCCCAATTTTGGAACCGCTAGAAGTGCTCCAGGATGCGCGAAATCGTTCACATTCAAGCCGGCCAATGTGGCAACCAGATAGGAGCCAAGTTCTGGGAGGTAATATCCGACGAGCACGGAATCGATGCCACCGGGGCGTATTGCGGAGACAGCGATTTGCAGCTGGAGCGGATCAACGTGTAC
+
BBBBBBBBBBDBGGGGGGGGFGHGHHHHHHHHHHHHHHHHHHHHHHHHGGGGGHHHHHHHHHHHHGHHHHHHHHHHHHGHHHGGGGGGHHHHHHHHHHHHHHHHGGGGGGHHGHHHHHHHHHHHHHGGGGGGHHHHHHHHHHHGHHHHHHHHHGHHHHHHHHHHHGGGGHHHHHHGGGGGGGGGGGGGGGGGFFFFFFFFFFFFFFFFFFFFFFFFFFFFFFFFFFFFFFFFFFFFFFFFFFFFFEFFFF
@M03558:539:GW210131Amp:1:2105:28601:15563 1:N:0:TCGACGTC+TTGCTTGC
GGAACGCGGACGTGATTTGGAACCATTCTGCTTCCATCTTCAAGCATCGGAAGAAGCATATTTTGAAGCCCAATTTTGGAACCGCTAGAAGTGCTCCAGGATGCGTGAAATCGTTCACATTCAAGCCGGCCAATGTGGCAACCAGATAGGAGCCAAGTTCTGGGAGGTAATATCCGACGAGCACGGAATCGATGCCACCGGGGCGTATTGCGGATACAGCGATTTGCAGCTGGAGCGGATCAACGTGTAC
+
AAAAAA@D?0ADGGGGGGGGGFGFHHHHHHHHHHHHHHHGHBGFFHHHGGEAE0GGHFGFHHHGHGEGHGEHEGHHHHEHHHGGGEGGFGGHHHHHHHHC>GHFGEEEEGHHCHHHBBFHHGDHHHGGGG/@GGHGGBGHHECCFFHFFFHHGGEHHDB<GFHFHC?<<GGHHCHGGCC@@G@FA?@EEGGGGBGBFFFB@?@@@@@FFFFF-@-9FFFF??FEFFFFFFFFFFEF@@@@@FFFFFEFFF
@M03558:539:GW210131Amp:1:2105:20114:15645 1:N:0:TCGACGTC+TTGCTTGC
GGAACGCGGACGTGATTTGGAACCATTCTGCTTCCATCTTCAAGCATCGGAAGAAGCATATTTTGAAGCCCAATTTTGGAACCGCTAGAAGTGCTCCAGGATGCGTGAAATCGTTCGCATTCAAGCCGGCCAATGTGGCAACCAGATAGGAGCCAAGTTCTGGGAGGTAATATCCGACGAGCACGGGATCGATGCCACCGGGGCGTATTGCGGAGACAGCGATTTGCAGCTGGAGCGGATCAACGTGTAC
+
CCCCABCCCBCCGGGGGGGGGGHGHGHHHHHHHHHHHHHHHGHHHHHHGGGGGHHHHHGHHHHHHFHHHHHHHHHHHHGHHGGGGGGGHHHGHHHHHHHHHHGHGEGGGHHGGHGHGGGGGHHHGHGGGGGGHFFHHHHGHHGGHHHHHHHHHGHHHHHHHHHHGGGEHGHHGHFGGGGGGGGGGFACEFDDGGFFFFFDFFFFFFAFFFFFFFFFFFFFFFFFFFFFBFFFFEFFFFCDCFFFDFFFFF
@M03558:539:GW210131Amp:1:2105:19603:15664 1:N:0:TCGACGTC+TTGCTTGC
GGAACGCGGACGTGATTTGGAACCATTCTGCTTCCATCTTCAAGCATCGGAAGAAGCATATTTTGAAGCCCAATTTTGGAACCGCTAGAAGTGCTCCAGGATGCGTGAAATCGTTCACATTCAAGCCGGCCAATGTGGCAACCAGATAGGAGCCAAGTTCTGGGAGGTAATATCCGACGAGCACGGAATCGATGCCACCGGGGCGTATTGCGGAGACAGCGATTTGCAGCTGGAGCGGATCAACGTGTAC
+
CCCDCCCDCCBCGGGGGGGGGGHGHHHHHHHHHHHHHHHHHHHHHHHHGGGGGHHHHHHHHHHHHGHHHHHHGHHHHHGHHHGGGFFFHHHGHHHHHHHFHFGHGEEGGHHGGHHHHHHHHGHHHHGGCGCGEHHHHHHHHHHGHGHFHFGHHGHHHHHHHHHHHGGDHGHHHHHGEEFAGGGGG-;;EBAAEGGGGGFEFFAFFFFFFFFFFCDFFFFFFFFFFFFFFFFFFFFFFFFFFFFFFFFFEF
@M03558:539:GW210131Amp:1:2105:6221:15686 1:N:0:TCGACGTC+TTGCTTGC
GGAACGCGGACGTGATTTGGAACCATTCTGCTTCCATCTTCAAGCATCGGAAGAAGCACATTTTGAAGCCCAATTTTGGAACCGCTAGAAGTGCTCCAGGATGCGTGAAATCGTTCACATTCAAGCCGGCCAATGTGGCAACCAGATAGGGGCCAAGTTCTGGGAGGTAATATCCGACGAGCACGGAATCGATGCCACCGGGGCGTATTGCGGAGACAGCGATTTGCAGCTGGAGCGGATCAACGTGTAC
+
BABBCCCCCCBCGGGGGGGGGGHGHHHHHHHHHHHHHHHHHHHHHGHHGGGGGHHHHHHHHHHHHGHHHHHHHHHHHHGHHHGGGGGGHHHHHHHHHHHHHHHHGGGGGHHHGGHHHHHHHHHHHHGGGGGGHHHGFHGHHHHGHHHGHHGDGGGGHHHHHHHHCEGEHHHHHHHGGGGGGGGGGB-AEGGGGFFGFGFF9:;@FFFFFFFFFFFFFFFFFFFFFFFFFFFFFFFFFFAFFFFFFFFFFF
@M03558:539:GW210131Amp:1:2105:23436:15705 1:N:0:TCGACGTC+TTGCTTGC
GGAACGCGGACGTGATTTGGAACCATTCTGCTTCCATCTTCAAGCATCGGAAGAAGCATATTTTGAAGCCCAATTTTGGAACCGCTAGAAGTGCTCCAGGATGCGTGAAATCGTTCACATTCAAGCCGGCCAATGTGGCAACCAGATAGGAGCCAAGTTCTGGGAGGTAATATCCGACGAGCACGGAATCGATGCCACCGGGGCGTATTGCGGAGACAGCGATTCGCAGCTGGAGCGGATCAACGTGTAC
+
AABBBBBBBADDGGGGGGFBFGFGHHHGHHGHHHHHHHHHHHHHHHHHGGGEGGHHHHHBGHHHHGHFHHHHFHHHHHCHHGGGGGGEEGHHFHHHHHHHHHHHGGGGGEHHAGHHHHHHHHHHHHGGGGGGFHHHHHHHHHHGHCHHHHHHHGGHHHHHHHHGHGGGHFHHHHHGDGGGGGGGGGGEGGGGGGGGGGGGFFFFFFFFFFFFFFFFFFFFFFFFFFFFFFFFFFFFFFFFFFEFFFFFFF
@M03558:539:GW210131Amp:1:2105:27799:15745 1:N:0:TCGACGTC+TTGCTTGC
GGAACGCGGACGTGATTTGGAACCATTCTGCTTCCATCTTCAAGCATCGGAAGAAGCATATTTTGAAGCCCAATTTTGGAACCGCTAGAAGTGCTCCAGGATGCGTGAAATCGTTCACATTCAAGCCGGCCAATGTGGCAACCAGATAGGAGCCAAGTTCTGGGAGGTAATATCCGACGAGCACGGAATCGATGCCACCGGGGCGTATTGCGGAGACAGCGATTTGCAGCTGGAGCGGATCAACGTGTAC
+
CCCDDDDDCBCCGGGGGGGGGGHGHHHHHHHHHHHHHHHHHHHHHHHHGGGGGHHHHHHHHHHHHGHHHHHHHHHHHHGHHHGGGGGGHHHHHHHHHHHHHHHHGGGGGHHHGHHHHHHHHHHHHHGGGGGGHHHHHHHHGGGGHHHHHHHHHGHHHGHHHHHGFEGEHHHHHHHGGGGGGGGGAGGGGGGGGFEGGGGGFFFFFFFFFFEFFFFFFFFFFFFFFFFFFFFFFFFFFFFFFFFFFFFFFF
@M03558:539:GW210131Amp:1:2105:18228:15757 1:N:0:TCGACGTC+TTGCTTGC
GGAACGCGGACGTGATTTGGAACCATTCTGCTTCCATCTTCAAGCATCGGAAGAAGCATATTTTGAAGCCCAATTTTGGAACCGCTAGAAGTGCTCCAGGATGCGTGAAATCGTTCACATTCAAGCCGGCCAATGTGGCAACCAGATAGGAGCCAAGTTCTGGGAGGTAATATCCGACGAGCACGGAATCGATGCCACCGGGGCGTATTGCGGAGACAGCGATTTGCAGCTGGAGCGGATCAACGTGTAC
+
CCCCCCCCCCCCGGGGGGGGGGHGHHHHHHHHHHHHHHHHHHHHHHHHGGGGGHHHHHHHHHHHHGHHHHHHHHHHHHGHHHGGGGGGHHHHHHHHHHHHHHGHGFGGGHHHGHHHHHHHHHHHHHGGGGGGHHHHHHHHHHHGHHHHHHGFHGHHHHHHHHHHHGGGHHHHHHHGGGGGGGGGGFGGGGGGGGGGGGGGFFFFFFFFFFFFFDFFFFFFFFFFFFFFFFFFFFFF@FAFFFBFAEFFFF
@M03558:539:GW210131Amp:1:2105:9597:15776 1:N:0:TCGACGTC+TTGCTTGC
GGAACGCGGACGTGATTTGGAACCATTCTGCTTCCATCTTCAAGCATCGGAAGAAGCATATTTTGAAGCCCAATTTTGGAACCGCTAGAAGTGCTCCAGGATGCGTGAAATCGTTCACATTCAAGCCGGCCAATGTGGCAACCAGATAGGAGCCAAGTTCTGGGAGGTAATATCCGACGAGCACGGAATCGATGCCACCGGGGCGTATTGCGGAGACAGCGATTTGCAGCTGGAGCGGATCAACGTGTAC
+
AABABBBDBBDDFECGGGGGGGHGGHHHHHHFHHHHHHHHHFFHHGHHGGGFGFGHHHGFHHHHEFHHHHHHGFHHGGGFFHGFGGGFHHHHHGHHHHHFGGHHGGGGGHHHGHHHHHHHHHHGFHGGGGGGHHHHHGHHHHHGHHHFHGHHHGGHHHHHHHHHAEGDHHHHHHHGGGGGGGGGCGGGGGGGGGGGGGGGAFFFFFFFFFFF;BCAFFFFFFFFFFFBFFFFFFFFDFDCDFFFDEFFFF
@M03558:539:GW210131Amp:1:2105:14051:15803 1:N:0:TCGACGTC+TTGCTTGC
GGAACGCGGACGTGATTTGGAACCATTCTGCTTCCATCTTCAAGCATCGGAAGAAGCATATTTTGAAGCCCAATTTTGGAACCGCTAGAAGTGCTCCAGGATGCGTGAAATCGTTCACATTCAAGCCGGCCAATGTGGCAACCAGATAGGAGCCAAGTTCTGGGAGGTAATATCCGACGAGCACGGAGTCGATGCCACCGGGGCGTATTGCGGAGACAGCGATTTGCAGCTGGAGCGGATCAACGTGTAC
+
CCCCCBCCBCCCGGGGGGGGGGHGHHHHHHHHHHHHHHHHHHHHHHHGGGGGGHHHHHHHHHHHHGHHHHHHHHHHHHGHHHGGGGGGHHHHHHHHHHHHHHHHGGGGGHGHGHHHHHHHHHHHHHGGGGGGHHHHHFHGGHHGHFGHHHGHHGGHHHHHHHHHHGGDHHHHHHHGGGGGFCGGGGGGGGGGGGGGGGGFFFFFFFFFFFFFFFFFFFFEFFFFFFFFFFFFFFFFFFFFFFFFFFFFFF
@M03558:539:GW210131Amp:1:2105:6633:15822 1:N:0:TCGACGTC+TTGCTTGC
GGAACGCGGACGTGATTTGGAACCATTCTGCTTCCATCTTCAAGCATCGGAAGAAGCATATTTTGAAGCCCAATTTTGGAACCGCTAGAAGTGCTCCAGGATGCGTGAAATCGTTCACATTCAAGCCGGCCAATGTGGCAACCAGATAGGAGCCAAGTTCTGGGAGGTAATATCCGACGAGCACGGAATCGATGCCACCGGGGCGTATTGCGGAGACAGCGATTTGCAGCTGGAGCGGATCAACGTGTAC
+
CCCCCCCCCCBCGGGGGGGGGGHGHHHHHHHHHHHHHHHHHHHHHHHHGGGGGHHGHHHHHHHHHFHHHHHHHHHHHHGHHHGGGGGGHHHHHHHHHHHHHHHHGGGGGHHHGHHHGHHHHHHHHHGGGGGGHHHHHHHHHHHGHGHGHHHHHGHHHHHHHHHH.EFEHHHHHHHGGGGGGGGGF?-CEGGGGGGGGGGF:-@DFDFFFFEDFFFFFFFFFFFFFFFFFFFFFFFFFFFFFFFFFFFFFF
@M03558:539:GW210131Amp:1:2105:5613:15822 1:N:0:TCGACGTC+TTGCTTGC
GGAACGCGGACGTGATTTGGAACCATTCTGCTTCCATCTTCAAGCATCGGAAGAAGCATATTTTGAAGCCCAATTTTGGAACCGCTAGAAGTGCTCCAGGATGCGTGAAATCGTTCACATTCAAGCCGGCCAATGTGGCAACCAGATAGGAGCCAAGTTCTGGGAGGTAATATCCGACGAGCACGGAATCGATGCCACCGGGGCGTATTGCGGAGACAGCGATTTGCAGCTGGAGCGGATCAACGTGTAC
+
CBCCCCDCDCCCGGGGGGGGGGHGHHHHHHHHHHHHHHHHHHHHHHHHGGGGGHHHHHHHHHHHHGHHHHHHFHHHHHGHHHGGGGGGHHHHGHHGHHHHHHHHGGGGGGHHGGHHHHHHHHHHHHGGGGGGHHHHHHHHHHHGHAGFHHHHHGHGHHHHHHHH.EGGHHHHHHHGGGGGGGGGGA9AEGGFGGGGGGGB9;:@DFFFFFFFFFFFFFFFFFFFFFFFFFFFFFFFFFFFFFFFFFFFFF
@M03558:539:GW210131Amp:1:2105:4253:15828 1:N:0:TCGACGTC+TTGCTTGC
GGAACGCGGACGTGATTTGGAATCATTCTGCTTCCATCTTCAAGCATCGGAAGAAGCATATTTTGAAGCCCAATTTTGGAACCGCTAGAAGTGCTCCAGGATGCGTGAAATCGTTCACATTCAAGCCGGCCAATGTGGCAACCAGATAGGAGCCAAGTTCTGGGAGGTAATATCCGACGAGCACGGAATCGATGCCACCGGGGCGTATTGCGGAGACAGCGATTTGCAGCTGGAGCGGATCAACGCGTAC
+
CBCCCCCCCCCCGGGGGGGGGGHHHHHHHHHHHHHHHHHHHHHHHHHHGGGGGHHHHHHHHHHHHGHHHHHHGHHHHHGGHHGGGGGGHHHHHHHHHHHHHHHHGGGGGHHHGHHHHHHHHHHHHHGGGGGGHHHHGHHGHHHGHHHHHGHHHGHHHHHGHHHHHGGEHHHHHHHGGGGGGGGGGGGEGGGGGGGGGGGG?CFFFFFFFFFFFFFFFFFFFFFFFFFFFFFFFFFFFFFFFFFFFFFFFF
@M03558:539:GW210131Amp:1:2105:24813:15829 1:N:0:TCGACGTC+TTGCTTGC
GGACGCGGACGTGATTTGGAACCATTCTGCTTCCATCTTCAAGCATCGGAAGAAGCATATTTTGAAGCCCAATTTTGGAACCGCTAGAAGTGCTCCAGGATGCGTGAAATCGTTCACATTCAAGCCGGCCAACGTGGCAACCAGATAGGAGCCAAGTTCTGGGAGGTAATATCCGACGAGCACGGAATCGATACCACCGGGGCGTATTGCGGAGACAGCGATTTGCAGCTGGAGCGGATCAACGTGTACT
+
CCCCCCCBCCCBGGGGGGFFGGGHHHHHHHHHHHGHHHHHHHGHHHHGGGGGHHHHHHHHGHHHGHHHHHGHHHHHHGHHHGGGGGGHHHHHHHHHHHHHHHHGGGGGHHHD?GHHHHHHHHHHHGGGGGGHGGHHGGHFGHFHHHHHHHHHGHHHHHHHHHHHCA:CGHHHHGGGCGGGGGGGGG?EFFGGGGGGFFD;CFFFFFFFFFFFFFFFFFADCFEFFFFFFFFFFFFF@CFDFFFFEFFFFF
@M03558:539:GW210131Amp:1:2105:27768:15831 1:N:0:TCGACGTC+TTGCTTGC
GGAACGCGGACGTGATTTGGAACCATTCTGCTTCCATCTTCAAGCATCGGAAGAAGCATATTTTGAAGCCCAATTTTGGAACCGCTAGAAGTGCTCCAGGATGCGTGAAATCGTTCACATTCAAGCCGGCCAATGTGGCAACCAGATAGGAGCCAAGTTCTGGGAGGTAATATCCGACGAGCACGGAATCGATGCCACCGGGGCGTATTGCGGAGACAGCGATTTGCAGCTGGAGCGGATCAACGTGTAC
+
BCCCDDDDCDBCGGGGGGGGGGHGHHHHHHHHHHHHHHHHHGHHHHHHGGGGGHHHHHHHHGHHHGHHHHHHHHHHHHGHHHGGGGGGHHHHHHHHHHHHHHHHGFGGGHHHGHHHHHHHHHHHHHGGGGGGHHHHHHHHHHHGHHHHHHHHHGFHHGHHHHHHHGGGHHHHHHHGGGGGGGGGGGGGGGGGGGEGGGGGAFFFFFFFFFFFFFFFFFFFFFFFFFFFFFFFFFFFFFFFFFFFFFFFFF
@M03558:539:GW210131Amp:1:2105:19318:15869 1:N:0:TCGACGTC+TTGCTTGC
GGAACGCGGACGTGATTTGGAACCATTCTGCTTCCATCTTCAAGCATCGGAAGAAGCATATTTTGAAGCCCAATTTTGGAACCGCTAGAAGTGCTCCAGGATGCGTGAAATCGTTCACATTCAAGCCGGCCAATGTGGCAACCAGATAGGAGCCAAGTTCTGGGAGGTAATATCCGACGAGCACGGAATCGATGCCACCGGGGCGTATTGCGGAGACAGCGATTTGCAGCTGGAGCGGATCAACGTGTAC
+
CCCCCCCCCBBBGGGGGGGGGGHGHHHHHHHHHHHHHHHHGHHHHHHHGGGGGHHHHHHHHHHHHGHHHHHHHHHHHHGHHHGGGGGGHHHHHHHHHHHHHHGHGEFGGHHHGHHHHHHHHHHHHHGGGGGGHHHHHHHHHHHGHHHHHHGHHGHHHHHHHHHHHGGEHHHHGHHGGGGGGGGGGACGGGGFEGGGFFGDFFFFFFFFFFFFFFFFFFFFFFFFFFFFFFFFFFFFFFFFFFFFFFFFFF
@M03558:539:GW210131Amp:1:2105:11222:15891 1:N:0:TCGACGTC+TTGCTTGC
GGAACGCGGACGTGATTTGGAACCATTCTGCTCCCATCTTCAAGCATCGGAAGAAGCATATTTTGAAGCCCAATTTTGGAACCGCTAGAAGTGCTCCAGGATGCGTGAAATCGTTCACATTCAAGCCGGCCAATGTGGCAACCAGATAGGAGCCAAGTTCTGGGAGGTAATATCCGACGAGCACGGAATCGATGCCACCGGGGCGTATTGCGGAGACAGCGATTTGCAGCTGGAGCGGATCAACGTGTAC
+
BABBBBBBB?DBGGGGGGGGGGHGHHHHHHHHGHGHHHHHHHHHHGHHGGGGGGHHHHHHHHHHHFHGHHHGHHHHHHCHHHGGGGGGHHHHHHHHHHHHHHHHGGGGGHHGGGHHHHHHHHHHHHGGGGGGHHHHHFFGHHHGHHHHHGHHHGHHHFHHHHHHHGGDHGHFHHHGDGGGADGGC?-EEGGGGFDGFGGGFFFFFFAFFFFDA>DFFFFFFFEFFFFFFFFFFFFFFFAFFFBFDAFFFF
@M03558:539:GW210131Amp:1:2105:25069:15900 1:N:0:TCGACGTC+TTGCTTGC
GGAACGCGGACGTGATTTGGAACCATTCTGCTTCCATCTTCAAGCATCGGAAGAAGCATATTTTGAAGCCCAATTTTGGAACCGCTAGAAGTGCTCCAGGATGCGTGAAATCGTTCACATTCAAGCCGGCCAATGTGGCAACCAGATAGGAGCCAAGTTCTGGGAGGTAATATCCGACGAGCACGGAATCGATGCCACCGGGGCGTATTGCGGAGACAGCGATTTGCAGCTGGAGCGGATCAACGTGTAC
+
CCCDCDDDDCCCGGGGGGGGGGHGHHHHHHHHHHHHHHHHHHHHHHHHGGGGGHHHHHHHHHHHHGHHHHHHHHHHHHGHHHGGGGGGGHHHHHHHHHHHHHHHGGGGGHGHGGHHHHHHHHHHHHGGGGGGHHHHHHHHHHHGHGHHHHHHHGHHHHHHHHHCCGGGHHHHHHHGGGGGGGGGDC;EGGGGGGGGGGGGFFFFFFFFFFFFFFFFFFFFFFFFFFFFFFFFFFFEFFFFFFFFAEFFFF
@M03558:539:GW210131Amp:1:2105:10009:15939 1:N:0:TCGACGTC+TTGCTTGC
GGAACGCGGACGTGATTTGGAACCATTCTGCTTCCATCTTCAAGCATCGGAAGAAGCATATTTTGAAGCCCAATTTTGGAACCGCTAGAAGTGCTCCAGGATGCGTGAAATCGTTCACATTCAAGCCGGCCAATGTGGCAACCGGATAGGAGCCAAGTTCTGGGAGGTAATATCCGACGAGCACGGAATCGATGCCACCGGGGCGTATTGCGGAGACAGCGATTTGCAGCTGGAGCGGATCAACGTGTAC
+
CBCCCCCCCCCBGGGGGGFGGGHGHHHHHHGHHHHHHHHHHHHHHGHHGGGGGGHHHHHHHHHHHGHHHHHHHHHHHGGHHHGGGGGGHHHFHHHHHHHHHHHHGGGGGHHHGHHHHHHHHHHHGHGGGGGGHHHHHHHHGHHFGDGGHHHHHGHHHHHHHHHHFEGGHHHHHHHGGGGGGGGGGFGGGGGGGGGGFFFFFFFFFFFFFFFFFFFFFFFFFFFFFFFFFFFFFFFFFFADFFFFDEFFFF
@M03558:539:GW210131Amp:1:2105:4655:15986 1:N:0:TCGACGTC+TTGCTTGC
GGAACGCGGACGTGATTTGGAACCATTCTGCTTCCATCTTCAAGCATCGGAAGAAGCATATTTTGAAGCCCAATTTTGGAACCGCTAGAAGTGCTCCAGGATGCGTGAAATCGTTCACATTCAAGCCGGCCAATGTGGCAACCAGATAGGAGCCAAGTTCTGGGAGGTAATATCCGACGAGCACGGAATCGATGCCACCGGGGCGTATTGCGGAGACAGCGATTTGCAGCTGGAGCGGATCAACGTGTAC
+
CCCCCCCCCCCBGFGGGGGGGGHGHHHHHHHHHHHHHHHHHHHHHHHHGGGGGHHHHHHHHHHHHGHHHHHHGHHHHHGHHHGGGGGGHHHHHHHHGHHHHHHHGGGGGHHGGHHHHHHHHHHHHHGGDGCGHHGHHGGHGHGEHHHHHHHHHGHHHDGFHHGHFGGEHHHHHHHGGGGGGFGGGGGGGGGGGGGGGGGGAAFAFFFFFFFFFFDFFFFFFFFFFFFFFFFFFFFFFFFFFFFFFFFFFF
@M03558:539:GW210131Amp:1:2105:26772:16000 1:N:0:TCGACGTC+TTGCTTGC
GGAACGCGGACGTGATTTGGAACCATTCTGCTTCCATCTTCAAGCATCGGAAGAAGCATATTTTGAAGCCCAATTTTGGAACCGCTAGAAGTGCTCCAGGATGCGTGAAATCGTTCACATTCAAGCCGGCCAATGTGGCAACCAGATAGGAGCCAAGTTCTGGGAGGTAATATCCGACGAGCACGGAATCGATGCCACCGGGGCGTATTGCGGAGACAGCGATTTGCAGCTGGAGCGGATCAACGTGTAC
+
BCCBCCDDCCCCGGGGGGGGGGHGHHHHHHHHHHHHHHHHHHHHHHHHGGGGGHHHHHHHHHHHHGHHHHHHHHHHHHGHHHGGGGGGHHHHHHHHHHHGHHHHGGGGGHHHGHHHHHHHHHHHHHGGGGGGHHHHHHHHHHHGHHHHHHHHHGHHHGHHGHHHHGGFHHHHHHHGGGGGGGGGGGGGGGGGGGDFGGGGFFFFFDFFFFFDDACFFFFFFFFFFFFFFFFFFFFFFFFAFFFFDFFFFF
@M03558:539:GW210131Amp:1:2105:20042:16007 1:N:0:TCGACGTC+TTGCTTGC
GGAACGCGGACGTGATTTGGAACCATTCTGCTTCCATCTTCAAGCATCGGAAGAAGCATATTTTGAAGCCCAATTTTGGAACCGCTAGAAGTGCTCCAGGATGCGTGAAATCGTTCACATTCAAGCCGGCCAATGTGGCAACCAGATAGGAGCCAAGTTCTGGGAGGTAATATCCGACGAGCACGGAATCGATGCCACCGGGGCGTATTGCGGAGACAGCGATTTGCAGCTGGAGCGGATCAACGTGTAC
+
BBBBBBBBBBBBGGGGGGGFGGHGHHHHHHHHHHHHHHHHHHHHHHHHGGGGGHHHHHHHHHHHHGHHHHHGGHHHHHGHHHGGGGGGGHHHHHHHHHHHHHHHGFGGGHHHGHHHHHHHHHHHHHGGGGGGHHHHHHHHFGGFHHHHHGHHHGHHHHHHHHHHHGGGHHHHGHHGGGGGGGGGGCGGGGGFEGGGFFGDDFFFFFFFFFFFFFFFFFFFFFFFFFFFFFFFFFFFFFFFFFFFFFFFFF
@M03558:539:GW210131Amp:1:2105:26952:16024 1:N:0:TCGACGTC+TTGCTTGC
GGAACGCGGACGTGATTTGGAACCATTCTGCTTCCATCTTCAAGCATCGGAAGAAGCATATTTTGAAGCCCAATTTTGGAACCGCTAGAAGTGCTCCAGGATGCGTGAAATCGTTCACATTCAAGCCGGCCAATGTGGCAACCAGATAGGAGCCAAGTTCTGGGAGGTAATATCCGACGAGCACGGAATCGATGCCACCCGGGCGTATTGCGGAGACAGCGATTTGCAGCTGGAGCGGATCAACGTGTAC
+
B@?AAABDDBDBFEGGGGGGGDBFHHHHHFHHGGHHHHGHHFHHGHGGGGCEGGGHHHHHHHHGGGGEHHHHEHHHHHFHHHGGGGFFHHGHHGHHHHHHHHHHGFEGGGHHGHHHHHHHHHHHHHGGDGGGHHHHHHHHHGHGHHHHHHHHHGGHHHHHHHHGHGGFCFHHHHHGGGGGGGGGAGGG?FAFGGGFFFGGFFFFFF;DFFFFFFFFFFFFFFEFFFFFFFFEFFFFFAAAFFFFFEFBFE
@M03558:539:GW210131Amp:1:2105:2655:16042 1:N:0:TCGACGTC+TTGCTTGC
GGAACGCGGACGTGATTTGGAACCATTCTGCTTCCATCTTCAAGCATCGGAAGAAGCATATTTTGAAGCCCAATTTTGGAACCGCTAGAAGTGCTCCAGGATGCGTGAAATCGTTCACATTCAAGCCGGCCAATGTGGCAACCAGATAGGAGCCAAGTTCTGGGAGGTAATACCCGACGAGCACGGAATCGATGCCACCGGGGCGTATTGCGGAGACAGCGATTTGCAGCTGGAGCGGATCAACGGGTAC
+
AB?AAA?DBBBBGGFGGGFGGGHGCHHHHFHHGFFDEGGHGHHFHFHFEEFGEHEHHHHFHHHHHC5FFGGCGGHFHHGHF3?/EEGGGFBHHFHHHFBHHHGHGEEACFFFDHHHHFHHHHFDB?FC<@FGHHFFDHHFHHHGHFFHHFHEGEFFEHFHFHGB<E<CGHHH0:GA--:9A-@FFA??AB?FGG.00=.CD-9BCDCDFF/9@--@AB9.-@EAEFFF//9/.;.;@BCDFE/BA-.;BF
@M03558:539:GW210131Amp:1:2105:8465:16046 1:N:0:TCGACGTC+TTGCTTGC
GGAACGCGGACGTGATTTGGAACCATTCTGCTTCCATCTTCAAGCATCGGAAGAAGCATATTTTGAAGCCCAATTTTGGAACCGCTAGAAGTGCTCCAGGATGCGTGAAATCGTTCACATTCAAGCCGGCCAATGTGGCAACCAGATAGGAGCCAAGTTCTGGGAGGTAATATCCGACGAGCACGGAATCGATGCCACCGGGGCGTATTGCGGAGACAGCGATTTGCAGCTGGAGCGGATCAACGTGTAC
+
AAAA?AAABBBDEEGGGGGGGGHDHHFHFHFFFHHHHFGFHHFHEHHHGGECEHHHEFGGHGHHHGHFHGHHHHHHHHGHGGGGGGGGGHGFGFHHGHHHHHHHGGGGGHHHGHHHHHHHHHHHHHGGGGGGHHHHHHHHHHHGHGHHGHHHHGHHHHHHHHHHFGGGHHHHHHHGFGGGGGGGAGGGGGGGGGGGGGGGFFFFFFFFFFFFFFFFFFFFFFFFFFFFFFFFFFFFFFFFFFFFDEFFFF
@M03558:539:GW210131Amp:1:2105:17582:16075 1:N:0:TCGACGTC+TTGCTTGC
GGAACGCGGACGTGATTTGGAACCATTCTGCTTCCATCTTCAAGCATCGGAAGAAGCATATTTTGAAGCCCAATTTTGGAACCGCTAGAAGTGCTCCAGGATGCGTGAAATCGTTCACATTCAAGCCGGCCAATGTGGCAGCCAGATAGGAGCCAAGTTCTGGGAGGTAATATCCGACGAGCACGGAATCGATGCCACCGGGGCGTATTGCGGAGACAGCGATTTGCAGCTGGAGCGGATCAACGTGTAC
+
BBBBBBBBDBBDGGGGGGGGGGHGHHHHHHHHHGHHHHHHHHHFFHBHGGGGGHHEHFHHHHHHHEHDGFHHHHHHFH/GHHGFFGGGFHHFGHHHHHHHHHGHGEGFGHHHGHHHHHHHHHHHHHGGGGGGHHGHHGHHGGHHHHHGGFHHHGHHHGHHHHGHGGG:CGHHHFHGGGGGGDFGGGGGGGGGEEGGFGGGFFFFFDFFFFFFABDAFFFFFFFFFFFFFFFFFFFFFFAFFFFFDEFFFF
@M03558:539:GW210131Amp:1:2105:11085:16116 1:N:0:TCGACGTC+TTGCTTGC
GGAACGCGGACGTGATTTGGAACCATTCTGCTTCCATCTTCAAGCATCGGAAGAAGCATATTTTGAAGCCCAATTTTGGAACCGCTAGAAGTGCTCCAGGATGCGTGAAATCGTTCACATTCAAGCCGGCCAATGTGGCAACCAGATAGGAGCCAAGTTCTGGGAGGTAATATCCGACGAGCACGGAATCGATGCCACCGGGGCGTGTTGCGGAGACGGCGATTTGCAGCTGGAGCGGATCAACGTGTAC
+
?ABBBAB@DBDDEFGGGGF5EGHGGHHHHHGHHHHHHHFHHHHHHHHHGGGGGHHHHHHFHHHHFGHHHHGGGHHHFFEEHHGGGGGGFHHHHHHHHHGHHHHHGEGGGHHHGGHHHHHHHHHHHHGGGGGGHHHHHDFGGGFGHGHHHHHHHGHHHGGFHGGGHGGDHHGHHHHGFGGG?B?FA--;9FGGGF9C0CFD=;??BB@AFFFBBBBBFFFBBB?FFBFFFFFFF?FFBB--@FFFAFFFFF
@M03558:539:GW210131Amp:1:2105:14930:16127 1:N:0:TCGACGTC+TTGCTTGC
GGAACGCGGACGTGATTTGGAACCATTCTGCTTCCATCTTCAAGCATCGGAAGAAGCATATTTTGGAGCCCAATTTTGGAACCGCTAGAAGTGCTCCAGGATGCGTGAAATCGTTCACATTCAAGCCGGCCAATGTGGCAACCAGATAGGAGCCAAGTTCTGGGAGGTAATATCCGACGAGCACGGAATCGATGCCACCGGGGCGTATTGCGGAGACAGCGATTTGCAGCTGGAGCGGATCAACGTGTAC
+
BBCCCCCCCCCCFGGGGGGGGGHGHHHHGHHHHHHHHHHHHHHHHHHHGGGGFHHHHHHGHHHHHGHGHGGHGHHHHHGHHHGGGGGGHHHHHGHHHHHHHHHHGGGGGHHHGHHHHHHHHHHHHHGGGGGGHHHHHHHHHHHGHHFFHFHHHGHGHHHHHGHHEGGEHEHHHHHGGGFGGGGGGADGGGGGEGGGGGGGFFFFFFFFFFFFFFFFFFFFFFFFFFFFFFFFFFFFFFFFFFFFFFFFFF
@M03558:539:GW210131Amp:1:2105:13669:16173 1:N:0:TCGACGTC+TTGCTTGC
GGAACGCGGACGTGATTTGGAACCATTCTGCTTCCATCTTCAAGCATCGGAAGAAGCATATTTTGAAGCCCAATTTTGGAACCGCTAGAAGTGCTCCAGGATGCGTGAAATCGTTCACATTCAAGCCGGCCAATGTGGCAGCCAGATAGGAGCCAAGTTCTGGGAGGTAATATCCGACGAGCACGGAATCGATGCCACCGGGGCGTATTGCGGAGACAGCGATTTGCAGCTGGAGCGGATCAACGTGTAC
+
CCCCCCCCCBBBGGGGGGGGGGHGHHHHHHHHHHHHHHHHHHHHHHHHGGGGGHHHHHHHHHHHGGHHHHHHHHHHHHGGHHGGGGGGHHHHHHHHHHHHHHHHGGGGGHHHGHHHHHHHHHHHHHGGGGGGHHHHHHHFGGHHHFHHHHHHHGFHHGHHHHHHHGGGHHHHHHHGGGGGGGGGGBFEGGGGGEGGGGGGFFFFFFFFFFFFFFFFFFFFFFFFFFFFFFFFFFFFFFFFFFFFFFFFFF
@M03558:539:GW210131Amp:1:2105:18675:16178 1:N:0:TCGACGTC+TTGCTTGC
GGAACGCGGACGTGATTTGGAACCATTCTGCTTCCATCTTCAAGCATCGGAAGAAGCATATTTTGAAGCCCAATTTTGGAACCGCTAGAAGTGCTCCAGGATGCGTGAAATCGTTCACATTCAAGCCGGCCAATGTGGCAACCAGATAGGAGCCATGTTCTGGGAGGTAATATCCGACGAGCACGGAATCGATGCCACCGGGGCGTATTGCGGAGACAGCGATTTGCAGCTGGAGCGGATCAACGTGTAC
+
CCCCCBCCCCBCGGGGGGGGGGHGHHHHHHHHHHHHHHHHHHHHHHHHGGGGGHHHHHHHHHHHHGHHHHHHHHHHHHGHHHGGGGGGHHHHHHHHHHHHHHHHGGGGGHHHGHHHHHHHHHHHHHGGGGGGHHHHHHHHHHHGHHHHHHHHHGHHHHHHHHHHHGGGHHHHHHHGGGGGGGGGGGGGGGGFGGGGFGGGFFFFFFFFFFFFFBCFFFFFFFFFFFFFFFFFFFFFFFFFFFFFFFFFFF
@M03558:539:GW210131Amp:1:2105:22195:16194 1:N:0:TCGACGTC+TTGCTTGC
GGAACGCGGACGTGATTTGGAACCATTCTGCTTCCATCTTCAAGCATCGGAAGAAGCATATTTTGAAGCCCAATTTTGGAACCGCTAGAAGTGCTCCAGGATGCGTGAAATCGTTCACATTCAAGCCGGCCAATGTGGCAACCAGATAGGAGCCAAGTTCTGGGAGGTAATATCCGACGAGCACGGAATCGATGCCACCGGGGCGTATTGCGGAGACAGCGATTTGCAGCTGGAGCGGATCAACGTGTAC
+
BBBBBBBBBBBBGGGGGGGGGGHGHHHHHHHHHHHHHHHHHHHHHHHHGGGGGHHHHHHHHHHHHGHHHHHHHHHHHHGHHHGGGGGGHHHHHHHHHHHHHHHHGGGGGHHHGHHHHHHHHHHHHHGGGGGGHHHHHHHHGHHGHGHHHHHHHGHHHHHHHHHHEFGGHHHHHHHGGGGGGGGGGCGGGGGGEFGGFGGGFFFFFFFFFFFFFFFFFFFFFFFFFFFFFFFFFFFFFFFFFFFFFFFFFF
@M03558:539:GW210131Amp:1:2105:26411:16253 1:N:0:TCGACGTC+TTGCTTGC
GGAACGCGGACGTGATTTGGAACCATTCTGCTTCCATCTTCAAGCATCGGAAGAAGCATATTTTGAAGCCCAATTTTGGAACCGCTAGAAGTGCTCCAGGATGCGTGAAATCGTTCACATTCAAGCCGGCCAATGTGGCAACCAGATAGGAGCCAAGTTCTGGGAGGTAATATCCGACGAGCACGGAATCGATGCCACCGGGGCGTATTGCGGAGACAGCGATTTGCAGCTGGAGCGGATCAACGTGTAC
+
BABBBBBBBBBBGGGGGGGGGGHGHHHHHHHHHHHHHHHHHHHHHHHGGGEGGHHHHHHHHHHHHGHHHHHHHHHHHHGHHHGGGGGGHHHHHHHHHHHHHHHHGGGGGHHHGHHHHHHHHHHHHHGGGGGGHHHHHHHHGGHGHGHHHHHHHGHHHGHHHHHHGGGFHHHHHHHGGGGGGGGGGGGGGGGGGGEGGGGGFFFFFFFFFFFFFFFFFFFFFFFFFFFFFFFFFFFFFFFFFFFFFFFFFF
@M03558:539:GW210131Amp:1:2105:10711:16254 1:N:0:TCGACGTC+TTGCTTGC
GGAACGCGGACGTGATTTGGAACCATTCTGCTTCCATCTTCAAGCATCGGGAGAAGCATATTTTGAAGCCCAATTTTGGAACCGCTAGAAGTGCTCCAGGATGCGTGAAATCGTTCACATTCAAGCCGGCCAATGTGGCAACCAGATAGGAGCCAAGTTCTGGGAGGTAATATCCGACGAGCACGGAATCGATGCCACCGGGGCGTATTGCGGAGACAGCGATTTGCAGCTGGAGCGGATCAACGTGTAC
+
CCCCCCCCCCCCGGGGGGGGGGHGHHHHHHHHHHHHHHHHHHHGHHHHGGGGGGHHHHHHHHHHGGHHHGHHHHHHHHGHHHGGGGGGHHHHHHHGHHHHHHHHGGGGGHHHGHHHHHHHHHHHHHGGGGGGHHHHHFEHHHHGHHHHHHHHHGHHHHHHHHHGHGGCFHHHHHHGGGGG?DGGF@-AEGGGGFDGB:CAAFAFFFFFFFFFFFFFFFFFFFFFFFFFFFFFFAFFA-@@CFFFFFFFFF
@M03558:539:GW210131Amp:1:2105:14440:16324 1:N:0:TCGACGTC+TTGCTTGC
GGAACGCGGACGTGATTTGGAACCATTCTGCTTCCATCTTCAAGCATCGGAAGAAGCATATTTTGAAGCCCAATTTTGGAACCGCTAGAAGTGCTCCAGGATGCGTGAAATCGTTCACATTCAAGCCGGCCAATGTGGCAACCAGATAGGAGCCAAGTTCTGGGAGGTAATATCCGACGAGCACGGAATCGATGCCACCGGGGCGTATTGCGGAGACAGCGATTTGCAGCTGGAGCGGATCAACGTGTAC
+
BCCBCCCCDCDCGGGGGGGGGGHGHHHHHHHHHHHHHHHHHHHHHHHHGGGGGHHHHHHHHHHHHGHGHHHHHHHHHHGHHHGGGGGGHHHHHHHHHHHHHHHHGEFGGHHHGHHHHHHHHHHHHHGGGGGGHHHHHHHHGHHGHHHHHFFHHGFHHHHHHHHHGGGGHHHHHHGGGGGGGGGGGAGGGGFFGFGGGGGGFFFFFFFFFFFFFFFFFFFFFFFFFFFFFFFFFFFFFFFFFFFFDFFFFF
@M03558:539:GW210131Amp:1:2105:29475:16329 1:N:0:TCGACGTC+TTGCTTGC
GGAACGCGGACGTGATTTGGAACCATTCTGCTTCCATCTTCAAGCATCGGAAGAAGCATATTTTGAAGCCCAATTTTGGAACCGCTAGAAGTGCTCCAGGATGCGTGAAATCGTTCACATTCAAGCCGGCCAATGTGGCAACCAGATAGGAGCCAAGTTCTGGGAGGTAATATCCGACGAGCACGGAATCGATGCCACCGGGGCGTATTGCGTATACAGCGATTTGCAGCTGGAGCGGATCAACGTGTAC
+
BBBBCCCCCCCCGGGGGGGGGGHGHHHHHHHHHHHHHHHHHHHHHHHHGGGGGHHHHHHHHHHHHGHHHHHHHHHHHHGHHHGGGGGGHHHHGHHHHHHHHHHHGGFGGHHHGFHHHHHHHHHHHGGGGGGGHHHHHHHHGGGGHHHHHHHHHGHHHHHGHHHHHGGEHHHHHHHGGGGGAGGGGGGGGGGGGG.;00:.;-999DFDFFBD.;.:F/9/;;EEFFFFFFFFFFFFFFFFFFFFFFFFFF
@M03558:539:GW210131Amp:1:2105:12831:16333 1:N:0:TCGACGTC+TTGCTTGC
GGAACGCGGACGTGATTTGGAACCATTCTGCTTCCATCTTCAAGCATCGGGAGAAGCATATTTTGAAGCCCAATTTTGGAACCGCTAGAAGTGCTCCAGGATGCGTGAAATCGTTCACATTCAAGCCGGCCAATGTGGCAACCAGATAGGAGCCAAGTTCTGGGAGGTAATATCCGACGAGCACGGAATCGATGCCACCGGGGCGTATTGCGGAGACAGCGATTCGCAGCTGGAGCGGATCAACGTGTAC
+
ABCCCCCBBBBCGGGGGGGGGGHGGGHHHHHHHHHHHHHHHHGHHGHHGGGGGGHHHHHHHHHHHGGHHHHHHHGHHHGHHHGGGGGGHGHHHHHHHHHHHHHHGEGGGHHHGGHHFHGHHHHGHHGGGGGGGHHHHFFGHHGGHHHHHGHHHGHHHHHHHHHHHGGEHHHFHHHGGGGGCCGGGGFGGGGGGGEGFFGDBFFFFFFFFFEFFAFFFFFFFFEFFFFDFFFF/FFFFFFFCFBFFFFFBF
@M03558:539:GW210131Amp:1:2105:10957:16377 1:N:0:TCGACGTC+TTGCTTGC
GGAACGCGGACGTGATTTGGAACCATTCTGCTTCCATCTTCAAGCATCGGAAGAAGCATATTTTGAAGCCCAATTTTGGAACCGCTAGAAGTGCTCCAGGATGCGTGAAATCGTTCACATTCAAGCCGGCCAATGTGGCAACCAGATAGGAGCCAAGTTCTGGGAGGTAATATCCGGCGAGCACGGAATCGATGCCACCGGGGCGTATTGCGGAGACAGCGATTTGCAGCTGGAGCGGATCAACGTGTAC
+
BBBBBBBB@DDBGGGGGGGCGGHGHHHHHHHHHHHHHHHHHHGHHHBFGFDFGHHHHHHHHHGFGGHHHHHHHHHHGHCHHHGGGGGGHHFHHHHHHFHHHHHHGEGGGHHFE?CGBHHHFHHGHHGGGGCGHHHHF<?FGHHGGHHHHGGHHGGHHHGHHGHHHGGDHHHHHGHGCGGG-?FFD-;CEGGGGFAFBFFDFCFFFFFFFFFFFAFAFFFFFFFFFFFFFFFFFFFFFFFFFFFFFFFFFF
@M03558:539:GW210131Amp:1:2105:28677:16395 1:N:0:TCGACGTC+TTGCTTGC
GGAACGCGGACGTGATTTGGAACCATTCTGCTTCCATCTTCAAGCATCGGAAGAAGCATATTTTGAAGCCCAATTTTGGAACCGCTAGAAGTGCTCCAGGATGCGTGAAATCGTTCACATTCAAGCCGGCCAATGTGGCAACCAGATAGGAGCCAAGTTCTGGGAGGTAATATCCGACGAGCACGGAATCGATGCCACCGGGGCGTATTGCGGAGACAGCGATTTGCAGCTGGAGCGGATCAACGTGTAC
+
B?ABBBBBBBBBGFGGGGGFGGHFHHGHHHHHHHFFHHHHHHHHFHHGGGEFEFHHHHHGHHHHHGHHHHHHHGFHHHGHHHGGGGGGHHHHHGGHHFHHHHHHGEEGGHGFDHHHHHHHHHHHGHGGGGGGHGHHHHHHHHGFEHGHHHHHHGHGHHHHHHHHFGGEHHBGBGHGGGGGGGGGDFFGGGGGEGGG9;;ADFFADBCFFF/DBCCF?FFEFCFEFFFFFFFFF.FBDF-@CFFFFEFFFF
@M03558:539:GW210131Amp:1:2105:25411:16417 1:N:0:TCGACGTC+TTGCTTGC
GGAACGCGGACGTGATTTGGAACCATTCTGCTTCCATCTTCAAGCATCGGAAGAAGCATATTTTGAAGCCCAATTTTGGAACCGCTAGAAGTGCTCCAGGATGCGTGAAATCGTTCACATTCAAGCCGGCCAATGTGGCAACCAGATAGGAGCCAAGTTCTGGGAGGTAATATCCGACGAGCACGGAATCGATGCCACCGGGGCGTATTGCGGAGACAGCGATTTGCAGCTGGAGCGGATCAACGTGTAC
+
BAAAAAABBD?DEEGGGGGGGGGGHHHFHFGHHHHHHHHHHHHGHHHFEE?F?GHHHBFHHFHFFFHHHHHHHHGHHHGHDCGGGGGFFHGHHEHDBGFFHFFHC<EFGHHHDGHFGHHHHHHHGHGGGGGGHHHHHHEC<?0<FFGGHHGHHGGHHDGHHHH<<EFCCFHFBCGD?@DGGGGGD?AEEGGGGGGFGFGGADBADFFFFFFFFFFFFFFEFFE?EFFEFFFFFEFFFFFFFF/;;AAFFF
@M03558:539:GW210131Amp:1:2105:9289:16425 1:N:0:TCGACGTC+TTGCTTGC
GGAACGCGGACGTGATTTGGAACCATTCTGCTTCCATCTTCAAGCATCGGAAGAAGCATATTTTGAAGCCCAATTTTGGAACCGCTAGAAGTGCTCCAGGATGCGTGAAATCGTTCACATTCAAGCCGGCCAATGTGGCAACCAGATAGGAGCCAAGTTCTGGGAGGTAACATCCGACGAGCACGGAATCGATGCCACCGGGGCGTATTGCGGAGACAGCGATTTGCAGCTGGAGCGGATCAACGTGTAC
+
BCCCBCCCCCCCGGGGGGGFGGHGHHHHHHHHHHHHHHHHHHHHHHHHGGGGGHHHHHHHHHHHHGHHHHHHHHHHHHEHHHGGGGGGHHHHHGHHHHHHHHHHGGGGGHHHGHHHHHHHHHHHHHGGGGGGGHHHHHHHHHHGHHHHHGHHHGHHHHHHHHHGGFGGHHHHHHHGGGGGGGGGGGGGGGGGGGGGGGGGFFFFFFFFFFFFFFFFFFFFFFFFFFFFFFFFFFFFFFFFFFBFFFFFFF
@M03558:539:GW210131Amp:1:2105:12254:16446 1:N:0:TCGACGTC+TTGCTTGC
GGAACGCGGACGTGATTTGGAACCATTCTGCTTCCATCTTCAAGCATCGGAAGAAGCATATTTTGAAGCCCAATTTTGGAACCGCTAGAAGTGCTCCAGGATGCGAGAAATCGTTCACATTCAAGCCGGCCAATGTGGCAACCAGATAGGAGCCAAGTTCTGGGAGGTAATATCCGACGAGCACGGAAGCGATGCCACCGGGGCGTATTGCGGAGACAGCGATTTGCAGCTGGAGCGGATCAACGTGTAC
+
AAAAAAADDD?D0EGGBGG1GGHG011F2F11D1FGDD1FGB1A10AFE?CE/AF0111FGHHF2>GHBGHAEGHHBD/@FGGGC@EFFGFB1BDF11B0F110>/<EEFGHCGFCGGFHHHGHHFGCGCCCCGHHHFHBHGFEF01GH01CGECHH<DG<GHCCCC.:CGHGG0EC@@@@@@G99:..;AC9ABFBBAB-@;@@@@FFFF?@@@;EFFF@?-EE9BFBFFBFEFF@@;@@-/BBAAFBB
@M03558:539:GW210131Amp:1:2105:9608:16458 1:N:0:TCGACGTC+TTGCTTGC
GGAACGCGGACGTGATTTGGAACCATTCTGCTTCCATCTTCAAGCATCGGAAGAAGCATATTTTGAAGCCCAATTTTGGAACCGCTAGAAGTGCTCCAGGATGCGTGAAATCGTTCACATTCAAGCCGGCCAATGTGGCAACCAGATAGGAGCCAAGTTCTGGGAGGTAATATCCGACGAGCACGGAATCGATGCCACCGGGGCGTATTGCGGAGACAGCGATTTGCAGCTGGAGCGGATCAACGTGTAC
+
DDDDDDDDDDCDGGGGGGGGGGHGHHHHHHHHHHHHHHHHHHHHHHHHGGGGGHHHHHHHHHHHHGHHHHHHHHHHHHGHHHGGGGGGHHHHHHHHHHHHHHHHGFGGGHHHGHHHHHHHHHHHHHGGGGGGHHHHHHHHGHHGHHHHHHHHHGHHHHHHHHHHFGGGHHHHHHHGGGGGGGGGGGGGGGGGGFGGGGGGFFFFFFFFFFFFFFFFFFFFFFFFFFFFFFFFFFFFFFFFFFFFFFFFFF
@M03558:539:GW210131Amp:1:2105:27889:16480 1:N:0:TCGACGTC+TTGCTTGC
GGAACGCGGACGTGATTTGGAACCATTCTGCTTCCATCTTCAAGCATCGGAAGAAGCATATTTTGAAGCCCAATTTTGGAACCGCTAGAAGTGCTCCAGGATGCGTGAAATCGTTCACATTCAAGCCGGCCAATGTGGCAACCAGATAGGAGCCAAGTTCTGGGAGGTAATATCCGACGAGCACGGAATCGATGCCACCGGGGCGTATTGCGGAGACAGCGATTTGCAGCTGGAGCGGATCAACGTGTAC
+
CCBCCCCCCBCCGGGGGGGGGGHGHGHGHHBGHHHFHFGHFHHHHHHHGGGGGHHHHHHFFHHHGGHHHHHHFGHHHHCHHHGGGGGGHHHFGHHHGGFHHHEHGEEGGHHHGHHHHHHHHHHHHHGGGGGGHHHHHHHHGGHGHHHGHHHHHGHGHHHGHHHHHGGGHHHHHHHGGGGGGCFGGGGGGGGGGGFGFGGGFFFFFDCFFFBDDFFAEFFFFFFFFFFFFFFFFFFBFF;=DFFFDAEBF/
@M03558:539:GW210131Amp:1:2105:6725:16515 1:N:0:TCGACGTC+TTGCTTGC
GGAACGCGGACGTGATTTGGAACCATTCTGCTTCCATCTTCAAGCATCGGAAGAAGCATATTTTGAAGCCCAATTTTGGAACCGCTAGAAGTGCTCCAGGATGCGTGAAATCGTTCACATTCAAGCCGGCCAATGTGGCAACCAGATAGGAGCCAAGTTCTGGGAGGTAATATCCGACGAGCACGGAATCGATGCCACCGGGGCGTATTGCGGAGACAGCGATTTGCAGCTGGAGCGGATCAACGTGTAC
+
ABBAAABBBBBDEEGGGGGGGGHGHHHGHHHFHHHHHHHHHHHGHHHHGGFEGHHGHHHHHHHHHGHHHHHHHHGHHHGHHHGGGGGGHHHFHHHHHHHGHHHHGEGGGHHHC?GHHHHHHHHHHHGGGGGCHHHHHHGHGHCFFFHHHHHHHGHHHFFHHHHHHGGEGHHHHHHFGGGGGGGGGGGFGGGGGGGGGGGGFFFFFFFFFFEFFFFFFFFFFFFFFFFFFFFFFFFFFFFFFFFFDAEFFF
@M03558:539:GW210131Amp:1:2105:8907:16531 1:N:0:TCGACGTC+TTGCTTGC
GGAACGCGGACGTGATTTGGAACCATTCTGCTTCCATCTTCAAGCATCGGAAGAAGCATATTTTGAAGCCCAATTTTGGAACCGCTAGAAGTGCTCCAGGATGCGTGAAATCGTTCACATTCAAGCCGGCCAATGTGGCAACCAGATAGGAGCCAAGTTCTGGGAGGTAATATCCGACGAGCACGGAATCGATGCCACCGGGGCGTATTGCGGAGACAGCGATTTGCAGCTGGAGCGGATCAACGTGTAC
+
BBBABAAA??ADFGFGGGGFGFHGHGHFHHHHHFHDFHHHHFHHFGHHGGGGGCBHCEGFHHEGHGHFHHGEAEHHGEEGHHFGGGEGHHFGHFGHHHGGHHGHEAEEFHHHGGCGGHHHHHHHHHGGGGCGGGHHHHECGHHGGHDG1GHHHCCFHGGDGHFHHGCCGGHHGHHADC@AGGGGG999EFGGA0CFBFGA-BDFFFFFFFBFFFCFFFFFFFFFEFFFFFFFFFFFFFFFFFFFDFFFFF
@M03558:539:GW210131Amp:1:2105:25015:16608 1:N:0:TCGACGTC+TTGCTTGC
GGAACGCGGACGTGATTTGGAACCATTCTGCTTCCATCTTCAAGCATCGGAAGAAGCATATTTTGAAGCCCAATTTTGGAACCGCTAGAAGTGCTCCAGGATGCGTGGAATCGTTCACATTCAAGCCGGCCAATGTGGCAACCAGATAGGAGCCAAGTTCTGGGAGGTAATATCCGACGAGCACGGAATCGATGCCACCGGGGCGTATTGCGGAGACAGCGATTTGCAGCTGGAGCGGATCAACGTGTAC
+
CCCCCCCCCBBBGGGGGGGGGGHGHHHHGHHGHHHFHGHHHHHHGHHHGGGGGHHHHHHGHHHHHGGHHHHHHHHHHHGHHHGGGGGGHHHHHHHHHHHHHGHHGGGGGHHHFHHHGHHHHHGHHHGGGGGGGHHHHHEHCFFFFFFHGHFHHGGHHGHHHHGHHGGEHHFHHHGGACGGGGGGGC?EGGGGGGGGGGGGFFFFFFFFFFFFFFFFFFFFFFFFFFFFFFFFFFFFFFFCFFFFFEFFFE
@M03558:539:GW210131Amp:1:2105:21299:16637 1:N:0:TCGACGTC+TTGCTTGC
GGAACGCGGACGTGATTTGGAACCATTCTGCTTCCATCTTCAAGCATCGGAAGAAGCATATTTTGAAGCCCAATTTTGGAACCGCTAGAAGTGCTCCAGGATGCGTGAAATCGTTCACATTCAAGCCGGCCAATGTGGCAACCAGATAGGAGCCAAGTTCTGGGAGGTAATATCCGACGAGCACGGAATCGATGCCACCGGGGCGTATTGCGGAGACAGCGATTTGCAGCTGGAGCGGATCAACGTGTAC
+
BBCCCBCCBBBCGGGGGGGGGGHGHHHHHHHHHHHHHHHHHHHHHHHHGGGGGHHHHHHHHHHHHGHGHHHHHHHHHHCHHHGGGGGGHHHHHHHHHHHHHHHHGGGGGHHHGHHHHHHHHHHHHHGGGGGGHHHHHHHHGFGFHGHHHHGHHGHHHGHHHHHHHGGGHHHHHHHGGGGGGCGGGGGGGGGGGGGGGGGGFAFFFFFFFFFFFFFFFFFFFFFFFFFFFFFFFFFFFF;BCFFFDEFFFF
@M03558:539:GW210131Amp:1:2105:12779:16661 1:N:0:TCGACGTC+TTGCTTGC
GGAACGCGGACGTGATTTGGAACCATTCTGCTTCCATCTTCAAGCATCGGAAGAAGCATATTTTGAAGCCCAATTTTGGAACCGCTAGAAGTGCTCCAGGATGCGTGAAATCGTTCACATTCAAGCCGGCCAATGTGGCAACCAGATAGGAGTCAAGTTCTGGGAGGTAATATCCGACGAGCACGGAATCGATGCCACCGGGGCGTATTGCGGAGACAGCGATTTGCAGCTGGAGCGGATCAACGTGTAC
+
A@1AA11ADDDDGGC0AEBF1FGFGHHBGH1EFGFHCFDGEEEFHHHG/EEFEGEHHGHGEHEGFGFBGGE/FGHF2B>@F1FEEEGGBF1111>F11G0FGFG<E/ECGH>?/?0<FG22DGG21//BCCCGEGG1?CFGC0..<<>>F10F<FGGG<GFH0BGE?<00;CB;CAFGGGGG@G@G-;.;AFGGGCFBFC???-@@@FFFFF@@@@FFFF?@FFFFFFFFFFFFFF@@?@?FFFFEEFFF
@M03558:539:GW210131Amp:1:2105:24204:16667 1:N:0:TCGACGTC+TTGCTTGC
GGAACGCGGACGTGATTTGGAGCCATTCTGCTTCCATCTTCAAGCATCGGAAGAAGCATATTTTGAAGCCCAATTTTGGAACCGCTAGAAGTGCTCCAGGATGCGTGAAATCGTTTACGTTCAAGCCGGCCAATGTGGCAACCAGATAGGAGCCAAGTTCTGGGAGGTAATATCCGACGAGCACGGAATCGATGTCACCGGGGCGTATTGCGGAGACAGCGATTTGCAGCTGGAGCGGATCAACGTGTAC
+
DDDDCCCCCDDDGGGGGGGGGGHGHHHHHHHHHHHHHHHHHHHHHHHHGGGGGHHHHHHHHHHHHGHHHHHHHHHHHHGHHHGGGGGGHHHHHHHHHHHHHHHHGFGGGHHHDHHGHHGHHHHHHHGGGGGGHHHHHFHHHHHGHHHHHHHHHGHHHHHHHHHGHGGGHHHHHHHGGGGGGGGGAGGGGGGGGFGGGHGGFFFFFFFFFFFFFFFFFFFFFFFFFFFFFFFFFFFFFFFFFFFFFFFFFF
@M03558:539:GW210131Amp:1:2105:4111:16704 1:N:0:TCGACGTC+TTGCTTGC
GGAACGCGGACGTGATTTGGAACCATTCTGCTTCCATCTTCAAGCATCGGAAGAAGCATATTTTGAAGCCCAATTTTGGAACCGCTAGAAGTGCTCCAGGATGCGTGAAATCGTTCACATTCAAGCCGGCCAATGTGGCAACCAGATAGGAGCCAAGTTCTGGGAGGTAATATCCGACGAGCACGGAATCGATGCCACCGGGGCGTATTGCGGAGACAGCGATTTGCAGCTGGAGCGGATCAACGTGTAC
+
3AAAABBDBBBDEGGGFFGGGGFEG3GGGFHDGGFGHHHDGHGGFHHHEGGGGHHHHHHHHHHFFEFHHHHEFHFGFHCFEHFGGGGGHFHHEHDGFGCCGHHHGGGGGHFHGCGCCD3GGHHHFGCC?@DFHHF?DD/F<?0FG<FGEHHHEFHHE=GHHHFGACCCFBGFCGCDDFFGB-DFGGGGGFFFGBA0CGGDDFFFD@FFFFFFFAFFFFFFA;FEEBFFFFFFFAFFFABFFFFEDAEFFF
@M03558:539:GW210131Amp:1:2105:20126:16732 1:N:0:TCGACGTC+TTGCTTGC
GGAACGCGGATGTGATTTGGAACCATTCTGCTTCCATCTTCAAGCATCGGAAGAAGCATATTTTGAAGCCCAATTTTGGAACCGCTAGAAGTGCTCCAGGATGCGTGAAATCGTTCACATTCAAGCCGGCCAATGTGGCAACCAGATAGGAGCCAAGTTCTGGGAGGTAATATCCGACGAGCACGGAATCGATGCCACCGGGGCGTATTGCGGAGACAGCGATTTGCAGCTGGAGCGGATCAACGTGTAC
+
BBBBAABBDDBBGGGGGGGGGGHGHHFHFFGHHHHHHHHHHHHHHHHHGGGGGFHHHHGHHHHGHGHHHHHHHHHHHHGFFGGGGGGGGHGHGHHHHHHHHHHHGEFGGHHHGHHHGHHGHHHHHHGGGGGGHGHFFHHHGGHGHHHHHGFHHGHHGFGFHHHGFEGDHHHHHHHGGGGGG?AGFACG.FGGEGGGGGGFGGFFFFFFFFFDB-BAFFFFFFFFFFFFFFFFFFFFFF-BFFFFAAE9.;
@M03558:539:GW210131Amp:1:2105:13680:16736 1:N:0:TCGACGTC+TTGCTTGC
GGAACGCGGACGTGATTTGGAACCATTCTGCTTCCATCTTCAAGCATCGGAAGAAGCATATTTTGAAGCCCAATTTTGGAACCGCTAGAAGTGCTCCAGGATGCGTGAAATCGTTCACATTCAAGCCGGCCAATGTGGCAACCAGATAGGAGCCAAGTTCTGGGAGGTAATATCCGGCGAGCACGGAATCGATGCCACCGGGGCGTATTGCGGAGACAGCGATTTGCAGCTGGAGCGGATCAACGTGTAC
+
BBBBBBBBBBDBEFGGGGGGGGHGHGFHFHCFHHHGHHHHHHHFHHHGGGGGGHHFHHGHHHHGHEHDHFHHHFHHGGGHGHFF?FGAHHHHHHHFHHHHHGFFGEEFGHHHG?FGFHHHGHHHGHGGGGGGHHHHHHGHHHHGHFGHHFHHHGHHGHFHFHHGFGC<CGGHGGFGGGGCFGGGGCFE.CFFEFEFFFFDFC;AD@FFFEBAD=DCFFFFFFFFFFFFFFFFFFFFFF@-BFFFFFEFEF
@M03558:539:GW210131Amp:1:2105:14816:16740 1:N:0:TCGACGTC+TTGCTTGC
GGAACGCGGACGTGATTTGGAACCATTCTGCTTCCATCTTCAAGCATCGGAAGAAGCATATTTTGAAGCCCAATTTTGGAACCGCTAGAAGTGCTCCAGGATGCGTGAAATCGTTCACATTCAAGCCGGCCAATGTGGCAACCAGATAGGAGCCAAGTTCTGGGAGGTAATATCCGACGAGCACGGAATCGATGCCACCGGGGCGTATTGCGGAGACAGCGATTTGCAGCTGGAGCGGATCAACGTGTAC
+
CCCCCCCCBCCCGGGGGGGGGGHGHHHHHHHHHHHHHHHHHHHHHHHHGGGGGHHHHHHHHHHHHGHHHHHHHHHHHHGHHHGGGGGGHHHHHHHHHHHHHHHHGGGGGHHHGHHHHHHHHHHHHHGGGGGGFHHHHHHHGHHGHHHHHFHHHGHHHHHHHHHHHGCCHHHHHHHGGGGGGGGGG?C?CFGGGGGGGGGG=@>DFFFFFFFFFF;CFFFFFFFFFFFFFFFFFFFFFFFFFFFFDEFFFF
@M03558:539:GW210131Amp:1:2105:23610:16770 1:N:0:TCGACGTC+TTGCTTGC
GGAACGCGGACGTGATTTGGAACCATTCTGCTTCCATCTTCAAGCATCGGAAGAAGCATATTTTGAAGCCCAATTTTGGAACCGCTAGGAGTGCTCCAGGATGCGTGAAATCGTTCACATTCAAGCCGGCCAATGTGGCAACCAGATAGGAGCCAAGTTCTGGGAGGTAATATCCGACGAGCACGGAATCGATGCCACCGGGGCGTATTGCGGAGACAGCGATTTGCAGCTGGAGCGGATCAACGTGTAC
+
AABBBABD@DDBGGGGGGBGGGHGHHHHGGHHHGHHHHHHHHHHHGHHGGGGGHGHHHHHGHGHHGHHHHHHHHHHHHGHHHGGGGGGHHHGHHHHHHHHHHHHGGGGGHHHAGHHHHHHHHFHHHGGGGGGHHHHHFHHHHHGHCGHHHHGHGFHHHHHHFHEHGGGHHHHHHHGGGGGGGGGAGDGGGGGGGGGGGGDCBAFFFFFFFFFFAACFFFFFAFFFFFFFFFFFFFFFFDFFFFFFEFFFF
@M03558:539:GW210131Amp:1:2105:19623:16810 1:N:0:TCGACGTC+TTGCTTGC
GGAACGCGGACGTGATTTGGAACCATTCTGCTTCCATCTTCAAGCATCGGAAGAAGCATATTTTGAAGCCCAATCTTGGAACCGCTAGAAGTGCTCCAGGATGCGTGAAATCGTTCACATTCAAGCCGGCCAATGTGGCAACCAGATAGGAGCCAAGTTCTGGGAGGTAATATCCGACGAGCACGGAATCGATGCCACCGGGGCGTATTGCGGAGACAGCGATTTGCAGCTGGAGCGGATCAACGTGTAC
+
BCCCCCCCCCCCGGGGGGGGGGGGHHHHHHHHHHHHHHHHHHHHHHHHGGGGGHHHHHHHHHHHHGHFHHHHHHHHHHHHHHGGGGGGHHHHHHHHHHHHHHHHGFFGGHGHGGHHHHHHHHHHHHGGGGGGHHHHHHHHHHHGHHHHHHHHHGHHHHHHHHHHHGGFHHHHHHHGGGGGD-CG@;BEEGGGGGGGGGGGFFFFF>FFFFFF=DFFFFFFFFFFFFFFFFFFFFFFFFFFFFFFF:EFBF
@M03558:539:GW210131Amp:1:2105:11088:16818 1:N:0:TCGACGTC+TTGCTTGC
GGAACGCGGACGTGATTTGGAACCATTCTGCTTCCATCTTCAAGCATCGGAAGAAGCATATTTTGAAGCCCAATTTTGGAACCGCTAGAAGTGCTCCAGGATGCGTGAAATCGTTCACATTCAAGCCGGCCAATGTGGCAACCAGATAGGAGCCAAGTTCCGGGAGGTAATATCCGACGAGCACGGAATCGATGCCACCGGGGCGTATTGCGGAGACAGCGATTTGCAGCTGGAGCGGATCAACGTGTAC
+
BBBBBAABBDDBGGGGGGGGGGHGHHHHGHHHHHHHHHHHHHHHHHHHGGGGGHHHHHHGGHHHHGHHHHHHHHHHHHGHHHGGGGGGHHHHHHHHHHHGHHHHGEEGGHHGFHHHHHHHHHHGHHGGGGGGFHHHHGHHHHHGHHHGHHHHHGHHHHHHHGGGGGGDHHHHHHHGGGGGGGFGGG-AEFFGGGFFFFFFFFFFFFFFFFFFFFFFFFFFFFFFFFFFFFFFFFFFFF-B;?FFDFFFFF
@M03558:539:GW210131Amp:1:2105:18819:16828 1:N:0:TCGACGTC+TTGCTTGC
GGAACGCGGACGTGATTTGGAACCATTCTGCTTCCATCTTCAAGCATCGGAAGAAGCATATTTTGAAGCCCAATTTTGGAACCGCTAGAAGTGCTCCAGGATGCGTGAAATCGTTCACATTCAAGCCGGCCAATGTGGCAACCAGATAGGAGCCAAGTTCTGGGAGGTAATATCCGACGAGCACGGAATCGATGCCACCGGGGTGTATTGCGGAGACAGCGATTTGCAGCTGGAGCGGATCAACGTGTAC
+
BBBBBABBBBBBGGGGGGGGGGHGHHHHGGHGHHHHGGHHHHHHHHGHDGGGGFHHHHHHFHHHHFFGHHHHGHGFFGGHHHGGGGGGHHHHGGHGHHFFHHFHGEFEFHHHGHEFFHHGHFHHHHGGGGGGGHFHHHHHHHHGHHHFHGHFGGHFHDGFHGHHFGCGFHHHHFHGGGGG@-BFA@AEEFGGGGGE9FGACFA-@>FFFFFF=@AFFFFFFFFFFFFFFFFFFFFFFFF;DFFFDEFFFF
@M03558:539:GW210131Amp:1:2105:27895:16829 1:N:0:TCGACGTC+TTGCTTGC
GGAACGCGGACGTGATTTGGAACCATTCTGCTTCCATCTTCAAGCATCGGAAGAAGCATATTTTGAAGCCCAATTTTGGAACCGCTAGAAGTGCTCCAGGATGCGTGAAATCGTTCACATTCAAGCCGGCCAATGTGGCAACCAGATAGGAGCCAAGTTCTGGGAGGTAATATCCGACGAGCACGGAATCGATGCCACCGGGGCGTATTGCGGAGACAGCGATTTGCAGCTGGAGCGGATCAACGTGTAC
+
CCCCCCCCCCCCGGGGGGGGGGHGHHHHHHHHHHHHHHHHHHHHHHHHGGGGGHHHHHHHHHHHHGHHHHHHHHHHHHGHHHGGGGGGHHHHHHHHHHHHHHHHGEGGGHHHGHHHHHHHHHHHHHGGGGGGHHHHHFHHFFGGHGHHHHHHHGHHHHHHHHHHHGGGHHHHHHHGGGGGGGGGGGGGGGGGGGGGGGGGFFFFFFFFFFFFFFFFFFFFFFFFFFFFFFFFFFFFFFDFFFFFFFFFFF
@M03558:539:GW210131Amp:1:2105:16556:16836 1:N:0:TCGACGTC+TTGCTTGC
GGAACGCGGACGTGATTTGGAACCATTCTGCTTCCATCTTCAAGCATCGGAAGAAGCATATTTTGAAGCCCAATTTTGGAACCGCTAGAAGTGCTCCAGGATGCGTGAAATCGTTCACATTCAAGCCGGCCAATGTGGCAACCAGATAGGAGCCAAGTTCTGGGAGGTAATATCCGACGAGCACGGAATCGATGCCACCGGGGCGTATTGCGGAGACAGCGATTTGCAGCTGGAGCGGATCAACGTGTAC
+
DDDDDDDCDCCCGGGGGGGGGGHGHHHHHHHHHHHHHHHHHHHHHHHHGGGGGHHHHHHHHHHHHGHHHHHHHHHHHHGHHHGGGGGGHGHHHHGHGHHHHHHHGGGGGHHHEGGHHHHHHHHHHHGGGGGGHHHHHHHHHHHGHHHHHHHHHGHGHHHHHHHHFGGEHHHHHHHGGGGGGGGGD;BEFGGGGFEGGGGGFFFFFFFFFFFFCFFFFFFFFFFFFFFFFFFFFFFFFFFFFFFFFFFFFF
@M03558:539:GW210131Amp:1:2105:21242:16848 1:N:0:TCGACGTC+TTGCTTGC
GGAACGCGGACGTGATTTGGAACCATTCTGCTTCCATCTTCAAGCATCGGAAGAAGCATATTTTGAAGCCCAATTTTGGAACCGCTAGAAGTGCTCCAGGATGCGTGAAATCGTTCGCATTCAAGCCGGCCAATGTGGCAACCAGATAGGAGCCAAGTTCTGGGAGGTAATATCCGACGAGCACGGAATCGATGCCACCGGGGCGTATTGCGGAGACAGCGATTTGCAGCTGGAGCGGATCAACGTGTAC
+
B?ABBABBBBBBGGGGGGGGGGHGHHHHHHHHHHHHHHHHHHHHHHHHGGGGGHHFFHHHHHHHHGHHHHHHHHHHHHGHHHGGGGGGEHHHHHHHHHHHHHHHGGGGGHHHGGHHGGGGGHHHHHGGGGGGHHHHHHHHFGHGHHHFGHHHHGHHHHHHHHHHHGGAGHHHHHHGGGGGGFGGGGGGGGGGGGGGGFFFFFFFFFFFFFFFFFFFFFFFFFFEFFFFFFFFFFFFFFAAFFFBDAFFFF
@M03558:539:GW210131Amp:1:2105:15220:16862 1:N:0:TCGACGTC+TTGCTTGC
GGAACGCGGACGTGATTTGGAACCATTCTGCTTCCATCTTCAAGCATCGGAAGAAGCATATTTTGAAGCCCAATTTTGGAACCGCTAGAAGTGCTCCAGGATGCGTGAAATCGTTCACATTCAAGCCGGCCAATGTGGCAACCAGATAGGAGCCAAGTTCTGGGAGGTAATATCCGACGAGCACGGAATCGATGCCACCGGGGCGTATTGCGGAGACAGCGATTTGCAGCTGGAGCGGATCAACGTGTAC
+
CCCCCCCCCCCCGGGGGGGGGGHGHHHHHHHGHHHHHHHHHHHHHHHHGGGGGHHHHHHHGHHHHGHHHHHHHHHHHHGHHHGGGGGEHHHHHHHHHHHHHHHHGGGGGHHHGGHHHHHHHHHHHHGGGGGGHHHHHHHHHHHGHHHHHHHHHGHHHHHHHHHHHGGCHHHHHHHGGGGGGGGGGBGGGGGGGGGGGGGGFAFFFFFFFFFFFFFFFFFFFFFFFFFFFFFFFFFFFFFFFFFFFEFFFF
@M03558:539:GW210131Amp:1:2105:18198:16863 1:N:0:TCGACGTC+TTGCTTGC
GGAACGCGGACGTGATTTGGAACCATTCTGCTTCCATCTTCAAGCATCGGAAGAAGCATATTTTGAAGCCCAATTTTGGAACCGCTAGAAGTGCTCCAGGATGCGTGAAATCGTTCACATTCAAGCCGGCCAATGTGGCAACCAGATAGGAGCCAAGTTCTGGGAGGTAATATCCGACGAGCACGGAATCGATGCCACCGGGGCGTATTGCGGAGACAGCGATTTGCAGCTGGAGCGGATCAACGTGTAC
+
CCCCCCCCCCCCGGGGGGGGGGHGHHHHHHHHHHHHHHHHHHHHGHHHGGGGGHGHGHHHHHHHFGHHHHHHHHHHHHGHHHGGGGGGHHHHHHHHHHHHHGHHGGGGGHHHFGHHHHHHHHHHHHGGGGGGHHHHHHHHHHHGHHHHHGHHHGHFHHHHHHHF.CCEHHHHHHHGGGGGGGGGDADA?FGGGFAFGGGGFFFFFFFFFFFF=FFFFFFFFFFFFFFFFFFFFFFFFFAFFFFFFFFFFF
@M03558:539:GW210131Amp:1:2105:9061:16887 1:N:0:TCGACGTC+TTGCTTGC
GGAACGCGGACGTGATTTGGAACCATTCTGCTTCCATCTTCAAGCATCGGAAGAAGCATATTTTGAAGCCCAATTTTGGAACCGCTAGAAGTGCTCCAGGATGCGTGAAATCGTTCACATTCAAGCCGGCCAATGTGGCAACCAGATAGGAGCCAAGTTCTGGGAGGTAATATCCGACGAGCACGGAATCGATGCCACCGGGGCGTATTGCGGAGACAGCGATTTGCAGCTGGAGCGGATCAACGTGTAC
+
CCCCCCCCCDBCGGGGGGGGGGHGHHHHHHHHHHHHHHHHHHHHHHHHGGGGGHHHHHHHHHHHHGHHHHHHHHHHHHGHHGGGGGGGHHHHHHHHHHHHHHHHGGGGGHHHGHHHHHHHHHHHHHGGGGGGHHHHHHHHGHHGHHHHHHHHHGHHHHHHHHHHHGGEHHHHHHHGGGGGGGGGGD?EGGGGGEGGGGGGBFFFFFFFFFFFFFFFFFFFFCFFFFFFFFFFFFFFFFFFFFFFFFFFFF
@M03558:539:GW210131Amp:1:2105:9864:16910 1:N:0:TCGACGTC+TTGCTTGC
GGAACGCGGACGTGATTTGGAACCATTCTGCTTCCATCTTCAAGCATCGGAAGAAGCATATTTTGAAGCCCAATTTTGGAACCGCTAGAAGTGCTCCAGGATGCGTGAAATCGTTCACATTCAAGCCGGCCAATGTGGCAACCAGATAGGAGCCAAGTTCTGGGAGGTAATATCCGACGAGCACGGAATCGATGCCACCGGGGCGTATTGCGGAGACAGCGATTTGCAGCTGGAGCGGATCAACGTGTAC
+
CCCCCCCCCCCCGGGGGGGGGGHGHHHHHHHHHHHHHHHHHHHHHHHHGGGGGHHHHHHHHHHHHGHHHHHHHHHHHHGHHHGGGGGGHHHHHHHHHHHHHHHHGGGGGHHHGHHHHHHHHHHHHHGGGGGGHHHHHHHHGHHGHHHHHHHHHGHHHHHHHHHHFGGEFHHHHHHGGGGGGGGGGF?FGGGGGGGGGGGGFFFFFFFFFFFFFFFFFFFFFFFFFFFFFFFFFFFFFFFFFFFFFFFFFF
@M03558:539:GW210131Amp:1:2105:5164:16920 1:N:0:TCGACGTC+TTGCTTGC
GGAACGCGGACGTGATTTGGAACCATTCTGCTTCCATCTTCAAGCATCGGAAGAAGCATATTTTGAAGCCCAATTTTGGAACCGCTAGAAGTGCTCCAGGATGCGTGAAATCGTTCACATTCAAGCCGGCCAATGTGGCAACCAGATAGGAGCCAAGTTCTGGGAGGTAATATCCGACGAGCACGGAATCGATGCCACCGGGGCGTATTGCGGAGACAGCGATTTGCAGCTGGAGCGGATCAACGTGTAC
+
CCCCCCCCCCCDGGGGGGGGGGHGHHHHHHHHHHHHHHHHHHHHHHHHGGGGGHHHHHHHHHHHHGHHHHHHHHHHHHGHHHGGGGGGHHHHHHHHHHHHHHHHGGGGGHHHGHHHHHHHHHHHHHGGGGGGHHHHHHHHGHHGHHHHHHHHHGHHHHHGHHHGFGGGHHHHHHHGGGGGGGGGGFGGGGGGGGGGGGGGFFFFFFFFFFFFFFFFFFFFFFFFFFFFFFFFFFFFFFADFFFFFFFFFF
@M03558:539:GW210131Amp:1:2105:6350:16922 1:N:0:TCGACGTC+TTGCTTGC
GGAACGCGGACGTGATTTGGAACCATTCTGCTTCCATCTTCAAGCATCGGAAGAAGCATATTTTGAAGCCCAATTTTGGAACCGCTAGAAGTGCTCCAGGATGCGTGAAATCGTTCACATTCAAGCCGGCCAATGTGGCAACCAGATAGGAGCCAAGTTCTGGGAGGTAATATCCGACGAGCACGGAATCGATGCCACCGGGGCGTATTGCGGAGACAGCGATTTGCAGCTGGAGCGGATCAACGTGTAC
+
CCCCCCBCCBBCGGGGGGGGGGHGHHHHHHHHHHHHHHHHHHHHHHHHGGGGGHHHHHHHHHHHHGHHHHHHHHHHHHGHHHGGGGGGHGHHHGHHHHHHHHHHGEGGGHHHDFGHHHHHHHHHHHGGGGGGHHHHHHEHHHHGHFHHHHHHHGHHHHHHHHHHHGGEH0CGHHHGGGGGGGGGGGGGGGGGGGGGGGGGFFFFFFFFFFFFFFFFFFFFFFFFFFFFFFFFFFFFFFFFFFFFDEFFFF
@M03558:539:GW210131Amp:1:2105:12886:16935 1:N:0:TCGACGTC+TTGCTTGC
GGAACGCGGACGTGATTTGGAACCATTCTGCTTCCATCTTCAAGCATCGGAAGAAGCATATTTTGAAGCCCAATTTTGGAACCGCTAGAAGTGCTCCAGGATGCGTGAAATCGTTCACATTCAAGCCGGCCAATGTGGCAACCAGATAGGAGCCAAGTTCTGGGAGGTAATATCCGACGAGCACGGAATCGATGCCACCGGGGCGTATTGCGGAGACAGCGATTTGCAGCTGGAGCGGATCAACGTGTAC
+
CCCCCBCCCCCCGGGGGGGGGGHGHHHHHHHHHHHHHHHHHHHHHHHHGGGGGHHHHHHHHHHHHGHHHHHHEHHHHHGHHHGGGGGGHHHHHHHHHHHHHHHHGFGGGHHHGHHHHHHHHHHHHHGGGGGGHHHGHHHHGHHGHHGHHHHHHGHHHGHHHHHHHGGEHHHHHHHGGGGGGGGGGGGGGGFGGGGGGGGGFFFFFFFFFFFFFFFFFFFFFFFFFFFFFFFFFFFFFFFFFFFFFFFFFF
@M03558:539:GW210131Amp:1:2105:18483:16966 1:N:0:TCGACGTC+TTGCTTGC
GGAACGCGGACGTGATTTGGAACCATTCTGCTGCCATCTTCAAGCATCGGAAGAAGCATATTTTGAAGCCCAATTTTGGAACCGCTAGAAGTGCTCCAGGATGCGTGAAATCGTTCACATTCAAGCCGGCCAATGTGGCAACCAGATAGGAGCCAAGTTCTGGGAGGTAATATCCGACGAGCACGGAATCGATGCCACCGGGGCGTATTGCGGAGACAGCGATTTGCAGCTGGAGCGGATCAACGTGTAC
+
BCCCCCCCBCCCGGGGGGGGGGHGHHHHHGHHHHHHHHHHHHHHHHHHGGGGGHHHHHHHHHHHHGHFHHHHHHHHHHGHHHGGGGGGHHHHHHHHHHHHHHHHGGGGGHHHGHHHHHHHHHHHHHGGGGGGHHHHHHHHHHHGHHHHHHHHHGHHHHHHHHHHGGGEHHHHHHHGGGGGGGGGFADAEGGGGGGGGGGGFFFFFFFFFFFFFFFFFFFFFFFFFFFFFFFFFFFFFFFFFFFFFEFFFF
@M03558:539:GW210131Amp:1:2105:21923:17010 1:N:0:TCGACGTC+TTGCTTGC
GGAACGCGGACGTGATTTGGAACCATTCTGCTTCCATCTTCAAGCATCGGAAGAAGCATATTTTGAAGCCCAATTTTGGAACCGCTAGAAGTGCTCCAGGATGCGTGAAATCGTTCACATTCAAGCCGGCCAATGTGGCAACCAGATAGGAGCCAAGTTCTGGGAGGTAATATCCGACGAGCACGGAATCGATGCCACCGGGGCGTATTGCGGAGACAGCGATTTGCAGCTGGAGCGGATCAACGTGTAC
+
CCCCDCCDDDDCGGGGGGGGGGHGHHHHHHHHHHHHHHHHHHHHHHHHGGGGGHHHHHHHHHHHHGHHHHHHHHHHHHGHHHGGGGGGHHHHHHHHHHGHHHHHGGGGGHHHFFHHHHHHHHHHHHGGGGGGHHHHHHHHHGHGHHHFHHHHHGHHHHHHHHHHHGGGHHHHHHHGGGGGGGGGCGGGGGGGGGGGGGGGFFFFFFFFFFFFFFFFFFFFFFFEFFFFFFFFFFFFFFFAFFFFDEFFFF
@M03558:539:GW210131Amp:1:2105:15404:17064 1:N:0:TCGACGTC+TTGCTTGC
GGAACGCGGACGTGATTTGGAACCATTCTGCTTCCATCTTCAAGCATCGGAAGAAGCATATTTTGAAGCCCAATTTTGGAACCGCTAGAAGTGCTCCAGGATGCGTGAAATCGTTCACATTCAAGCCGGCCAATGTGGCAACCAGATAGGAGCCAAGTTCTGGGAGGTAATATCCGACGAGCACGGAATCGATGCCACCGGGGCGTATTGCGGAGACAGCGATTTGCAGCTGGAGCGGATCAACGTGTAC
+
ABCCBCCCCCCCGGGGGGGGGGHGHGHHHHGHHHHHHHHHHHHHHHHHGGGGGHHHHHHHHHHHHGHHHHHHHHHHHHGHHHGGGGGGHHHHHGHHHHHGHHHHGGGGGHHHGHHHHHHHHHHHHHGGGGGGHHHHHHHHHHGGHHHHHFHHHGHHHHHHHHHFGGE=GHHHHHHGGGGCFGGGGAGGGGGGGFDFGGGGFFDFFFFFFFFFFFFFFFFFFFFFFFFFFFFFFFFFFFFFFFFFDFFFFF
@M03558:539:GW210131Amp:1:2105:4955:17075 1:N:0:TCGACGTC+TTGCTTGC
GGAACGCGGACGTGATTTGGAACCATTCTGCTTCCATCTTCAAGCATCGGAAGAAGCATATTTTGAAGCCCAATTTTGGAACCGCTAGAAGTGCTCCAGGATGCGTGAAATCGTTCACATTCGAGCCGGCCAATGTGGCAACCAGATAGGAGCCAAGTTCTGGGAGGTAATATCCGACGAGCACGGAATCGATGCCACCGGGGCGTATTGCGGAGACAGCGATTTGCAGCTGGAGCGGATCAACGTGTAC
+
CBBCCCDCCCCCGGGGGGGGGGHGHHHHHHHHHHHHHHHHHHHHHHHHGGGGGHHHHHHHHHHHHGHHHHHHGHHHHHGHHHGGGGGGHHHHHHHHHHHHHHHHGGGGGHHHGHHHHHHHHHHHHGGGGGGGHHHHHHHHHHHGHFHHHHHHHGHHHHHHHHGHHGGGHHHHHHHGGGGGGGGGGGGGGGGGGGGGGGGFFFFFFFFFFFFFFFFFFFFFFFFFFHHFFFFFFEFFFFFFFFFFFFFFFF
@M03558:539:GW210131Amp:1:2105:24738:17104 1:N:0:TCGACGTC+TTGCTTGC
GGAACGCGGACGTGATTTGGAACCATTCTGCTTCCATCCTCAAGCATCGGAAGAAGCATATTTTGAAGCCCAATTTTGGAACCGCTAGAAGTGCTCCAGGATGCGTGAAATCGTTCACATTCAAGCCGGCCAATGTGGCAACCAGATAGGAGCCAAGTTCTGGGAGGTAATATCCGACGAGCACGGAATCGATGCCACCGGGGCGTATTGCGGAGACAGCGATTTGCAGCTGGAGCGGATCAACGTGTAC
+
CCCCCCCCBDBCGGGGGGGGGGHGHHHHHHHHHHHHHHHHHHHHHHHHGGGGGHHHHHHHHHHHHGHHHHHHHHHHHHGHHHGGGGGGHHHHHHHHHHHHHHHHGGGGGHHHDHHHHHHHHHHHHHGGGGGGHHHHHFGHGGHGHHHHHHHHHGHHHHHHHHHGHGGCGHHHGHHGGGGGGGGGGGGFGGGGGGGGGGGGFFFFFFFFFFFFFFFFFFFFFFEFFFFFFFFFF?FFFFFFFFFFFAFFFF
@M03558:539:GW210131Amp:1:2105:4065:17110 1:N:0:TCGACGTC+TTGCTTGC
GGAACGCGGACGTGATTTGGAACCATTCTGCTTCCATCTTCAAGCATCGGAAGAAGCATATTTTGAAGCCCAATTTTGGAACCGCTAGAAGTGCTCCAGGATGCGTGAAATCGTTCACATTCAAGCCGGCCAATGTGGCAACCAGATAGGAGCCAAGTTCTGGGAGGTAATATCCGACGAGCACGGAATCGATGCCACCGGGGCGTATTGCGGAGACAGCGATTTGCAGCTGGAGCGGATCAACGTGTAC
+
BAABAAAB@DD@FECGGGFBGGHEGHHGFGCGFGGHHGHFFHHGFHHFDGEEECGHHHHGFHHHBFHHGHHHE2FGHFEHHFGFGGGGGFHHHHHHHGHGHGGHGEGGGHHHGGHHHHGHHHHHGHFGFGCGHFCGFHGHCCGGHCFGHHHHAFHHHHHHHHFF.<@EGHHHHHHFD@C?9BBAFB?EEFGGGG?9CFG.>>-;B9DDB/FA-@A>AF9A@=EAAF/FFFFFBFFF=;FCFFFFAA.BF/
@M03558:539:GW210131Amp:1:2105:18701:17127 1:N:0:TCGACGTC+TTGCTTGC
GGAACGCGGACGTGATTTGGAACCATTCTGCTTCCATCTTCGAGCATCGGAAGAAGCATATTTTGAAGCCCAATTTTGGAACCGCTAGAAGTGCTCCAGGATGCGTGAAATCGTTCACATTCAAGCCGGCCAATGTGGCAACCAGATAGGAGCCAAGTTCTGGGAGGTAATATCCGACGAGCACGGAATCGATGCCACCGGGGCGTATTGCGGAGACAGCGATTTGCAGCTGGAGCGGATCAACGTGTAC
+
ABBBBBBBBBBBGGGGGGGGGGHGHHHHHHFHHFHHHHHHGEAGEGHHGGEFGHHHGHHHHHHHFGHHHHHHHHHHHHGHHHGGGGCEFHHHHFFHGFGHHHHHGFFGGHHHGGHHHHHGHHHHHHGGGGGGHHHHHHHHHGHGHHHHHHHHHGHHHGHHHHHHHGGDHHHHHHHGGGCGCADF?:AEAFGGGGGGGGGFFFFFFDFFFFFFDFFFFFFFFFFFFFFFFFFFFFFFFFFFFFFFDAFFFF
@M03558:539:GW210131Amp:1:2105:9573:17164 1:N:0:TCGACGTC+TTGCTTGC
GGAACGCGGACGTGATTTGGAACCATTCTGCTTCCATCTTCAAGCATCGGAAGAAGCATATTTTGAAGCCCAATTTTGGAACCGCTAGAAGTGCTCCAGGATGCGTGAAATCGTTCACATTCAAGCCGGCCAATGTGGCAACCAGATAGGAGCCAAGTTCTGGGAGGTAATATCCGACGAGCACGGAATCGATGCCACCGGGGCGTATTGCGGAGACAGCGATTTGCAGCTGGAGCGGATCAACGTGTAC
+
BBBBBBBBBBBDFGGGGGGGGGHGHHHHHHHHHHHHHHHHHHHHHHHHGGGGGHHHHHHHHHHHFEHHHHHHHHHHHHGHHHGGGEGGHGHGHHHHHHHHHHHHGGGGGHHHGHHHHHHHHHHHHFFG?DGGHHFHHHHFFGGEGF1GGF1GGFCGHGHHHHFHACCGHHHGFHHGGG@DFDDGG?9AEGFGF0CFGGGD=C>FFFFFFFFFAFCFFFFF;AEFFFFFFFFFFFFFDFFFFFFFFFEFFF
@M03558:539:GW210131Amp:1:2105:21096:17199 1:N:0:TCGACGTC+TTGCTTGC
GGAACGCGGACGTGATTTGGAACCATTCTGCTTCCATCTTCAAGCATCGGAAGAAGCATATTTTGAAGCCCAATTTTGGAACCGCTAGAAGTGCTCCAGGATGCGTGAAATCGTTCACATTCAAGCCGGCCAATGTGGCAACCAGGTAGGAGCCAAGTTCTGGGAGGTAATATCCGACGAGCACGGAATCGATGCCACCGGGGCGTATTGCGGAGACAGCGATTTGCAGCTGGAGCGGATCAACGTGTAC
+
AABCBCCCCCCCGGGGGGGGGGHGHHHHHHHHHHHHHHHHHHHHHHHHGGGGGHHHHHHHHHHHHGHHHHHHHHHHHHGHHHGGGGGGHHHHHHHHHHHHHHHHGFGGGHHHGGHHHHHHHHHHHHGGGGGGHHHHGHHHHHHGHGHFHGHHHGHHHHHHHHHHHGGEHHGHHHHGGGGGGGGGGGGGGGGGGGGGGGGGAFFFFFAFFFFFFFFAFFFFFFFFFFFFFFFFFFFFFFFFFFFFFEFBFF
@M03558:539:GW210131Amp:1:2105:14121:17205 1:N:0:TCGACGTC+TTGCTTGC
GGAACGCGGACGTGATTTGGAACCATTCTGCTTCCATCTTCAAGCATCGGAAGAAGCATATTTTGAAGCCCAATTTTGGAACCGCTAGAAGTGCTCCAGGATGCGTGAAATCGTTCACATTCAAGCCGGCCAATGTGGCAACCAGATAGGAGCCAAGTTCTGGGAGGTAATATCCGACGAGCACGGAATCGATGCCACCGGGGCGTATTGCGGAGACAGCGACTTGCAGCTGGCGCGGATCAACGTGTAC
+
CCCCCCCCCCCCGGGGGGGGGGHGHHHHHGHHHHHHGHHHHGHHHHHHGGGGGHHHHGHHHHHHHGHHHHHHHHHGHHGHHHGGGGGGHHHHHGEHHGGHHHHHGEEGGHHDEFCHHHHHHHHHHHGGGGGCHGHBHHHHHFHGHHHGHHHGHGHHHHHHHHHFGGG<GGHGHHHGGGGABGGGGDGEGGGGGCDFGGGGFFBFFFFFFFFFFDDFFFFFF;=@DFFFFFFFFDFFFFFACFFFFFFFFF
@M03558:539:GW210131Amp:1:2105:9867:17219 1:N:0:TCGACGTC+TTGCTTGC
GGAACGCGGACGTGATTTGGAATCATTCTGCTTCCATCTTCAAGCATCGGAAGAAGCATATTTTGAAGCCCAATTTTGGAACCGCTAGAAGTGCTCCAGGATGCGTGAAATCGTTCACATTCAAGCCGGCCAATGTGGCAACCAGATAGGAGCCAAGTTCTGGGAGGTAATATCCGACGAGCACGGAATCGATGCCACCGGGGCGTATTGCGGAGACAGCGATTTGCAGCTGGAGCGGATCAACGTGTAC
+
ABBBBB@?DBBAEEGGGGFGEGHHHBDA5FFDFFCDGEFDHHFE3F5CEEEFCECACGFBGDEG5CHBFAGGFFHFDDEFGCFEEEEECGHDEFGFEGHHHHHHGGGGGHHHGGHGHHHHHHHHHHGGGGGGGHHHGHHHFGHGHHGHHHHHHGHGHHHHHHHGHGGEHHHHHHHGGGGGGGGGGDBEGGGGGBDGGGGGCFFFFFFFFFFFFFFFFFFFFFFFFFFFFFFFFFFFFFAFFFFFFFFFFF
@M03558:539:GW210131Amp:1:2105:5295:17232 1:N:0:TCGACGTC+TTGCTTGC
GAAACGCGGACGTGATTTGGAACCATTCTGCTTCCATCTTCAAGCATCGGAAGAAGCATATTTTGAAGCCCAATTTTGGAACCGCTAGAAGTGCTCCAGGATGCGTGAAATCGTTCACATTCAAGCCGGCCAATGTGGCAACCAGATAGGAGCCAAGTTCTGGGAGGAAATATCCGACGGGCACGGAATCGATGCCACCGGGGCGTATTGCGGAGACAGCGATTTGCAGCTGGAGCGGATCAACGTGTAC
+
A1>>AA1ADD@DEGEEGGEGFB1/BGGFH21FAAAFGBEGDDGDHFHGE/AA/GCGFHG12D@F@/BBGHEG/BBGHB>FFFE/EEE/FF1B1BF>1B1>EEGF@??/<GE>B/?FC>FDG1GFD1F@CG/@G1F?<1GC1F0F<0<F=01<.FG/CHH0<0DBGE-.;G0CG0GF.:--A--CEA@GEBFA.;.;09A9@--;=;9-:/B---9-9-BE@@FEFB/9B//B9-:B-=;@>FBBA99;-:
@M03558:539:GW210131Amp:1:2105:12265:17251 1:N:0:TCGACGTC+TTGCTTGC
GGAACGCGGACGTGATTTGGAACCATTCTGCTTCCATCTTCAAGCATCGGAAGAAGCATATTTTGAAGCCCAATTTTGGAACCGCTAGAAGTGCTCCAGGATGCGTGAAATCGTTCACATTCAAGCCGGCCAATGTGGCAACCAGATAGGAGCCAAGTTCTGGGTGGTAATATCCGACGAGCACGGAATCGATGCCACCGGGGCGTATTGCGGAGACAGCGATTTGCAGCTGGAGCGGATCAACGTGTAC
+
A11AA11>A@D@FCGGGGGGGFHGFHHHHHHGHGHHHHHGHHGHHHHHGGGGGHGHHHHHHBGHFGHHFEGHHHHHHHEFFHFGGGGGHHGHHFHHHHHHHGFFEGGGADGDEHHHHHHHHHFFGGFGC/>@GHFHGDHFGH0FHAHFHFHFHGB<C<DGHGHGHGGGHFHHHGFGFGC@GGGGGG@E.CFGGFBFGFGG;@<?@@@FFFFF-@@-EFFF??EFF/BBBFFBFFFF@@?-9FFFBFFFBF
@M03558:539:GW210131Amp:1:2105:16087:17258 1:N:0:TCGACGTC+TTGCTTGC
GGAACGCGGACGTGATTTGGAACCATTCTGCTTCCATCTTCAAGCATCGGAAGAAGCATATTTTGAAGCCCAATTTTGGAACCGCTAGAAGTGCTCCAGGATGCGTGAAATCGTTCACATTCAAGCCGGCCAATGTGGCAACCAGATAGGAGCCAAGTTCTGGGAGGTAATATCCGACGAGCACGGAATCGATGCCACCGGGGCGTATTGCGGAGACAGCGATTTGCAGCTGGAGCGGATCAACGTGTAC
+
BBBB?AADBBDBEGCGGGGBCFGFGFFHGHFHGFHGGHHFAGHFGHFFGGGGGFHFEFGEFGGHHGHFFGHFAFHHFHEFFCFEEEGAHH3GGHHHEGHGHFHHGEEFGGHF???BGFHHHGHHHGGCGGGGEFGHHHHGHEHGH0GFHHH0.>CCHFHHHHHHFECGGGHHHHHD.@@@BGBFBABA?FFGGB99FFG.@B9BBBBBFFFF-@B;F9FEBBFFFBBF/BFEFFFF;=BBB.FFFEFFFF
@M03558:539:GW210131Amp:1:2105:11934:17260 1:N:0:TCGACGTC+TTGCTTGC
GGAACGCGGACGTGATTTGGAACCATTCTGCTTCCATCTTCAAGCATCGGAAGAAGCATATTTTGAAGCCCAATTTTGGAACCGCTAGAAGTGCTCCAGGATGCGTGAAATCGTTCACATTCAAGCCGGCCAATGTGGCAACCAGATAGGAGCCAAGTTCTGGGAGGTAATATCCGACGAGCACGGAATCGATGCCACCGGGGCGTATTGCGGAGACAGCGATTTGCAGCTGGAGCGGATCAACGTGTAC
+
BCCCCCC@BCBCGGGGGGGGGGHGHHHHHHHHHHHHHHHHHHHHHHHHGGGGGHHHHHHHHHHHHGHHHHHHHHHHHHGHHHGGGGGGHHHHHHHHHHHHHHHHGGGGGHGHFGHHHHHHHHHHHHGGGGGGHHHHHHHHFFGGHGHHHFHHHGHHHHHHHHHHHGGGHHHHHHHGGGGGGFGGGGGGGGGGGGGGGGGGFFFFFFFFFFFFFFFFFFFFFFFFFFFFFFFFFFFFFFFFFFFFFFFFFF
@M03558:539:GW210131Amp:1:2105:17027:17266 1:N:0:TCGACGTC+TTGCTTGC
GGAACGCGGACGTGATTTGGAACCATTCTGCTCCCATCTTCAAGCATCGGAAGAAGCATGTTTTGAAGCCCAATTTTGGGACCGCTAGAAGTGCTCCAGGATGCGTGAAATCGTTCACATTCAAGCCGGCCAATGTGGCAACCAGATAGGAGCCAAGTTCTGGGAGGTAATATCCGACGAGCACGGAATCGATGCCACCGGGGCGTATTGCGGAGACAGCGATTTGCAGCTGGAGCGGACCAACGTGTAC
+
AABAAAB?@BBDFGGGGGGGGGHGHHGHHHHGHHGHHHHHHHHHHHEHGGGEEHHHHHFHFHFHFFFGFGHHHHHHGF?EHHGGGGGCFHHGHGGHHHHHHHHHGEEFGHHHBGGHHHHHHHHHHGGGGGGGHHFHHGHHFFGGHHHFHHHHHGHHHHGHHHFH.CCCHFHHHHHGGGGGGAGGD9?9AFGGGFFGGGFDFFFFFFFFFFFFAFFFFFFFFFFFFFFFBFFFFFFFFFFFFFFFFFFFFF
@M03558:539:GW210131Amp:1:2105:12771:17271 1:N:0:TCGACGTC+TTGCTTGC
GGAACGCGGACGTGATTTGGAACCATTCTGCTTCCATCTTCAAGCATCGGAAGAAGCATATTCTGAAGCCCAATTTTGGAACCGCTAGAAGTGCTCCAGGATGCGTGAAATCGTTCACATTCAAGCCGGCCAATGTGGCAACCAGATAGGAGCCAAGTTCTGGGAGGTAATATCCGACGAGCACGGAATCGATGCCACCGGGGCGTATTGCGGAGACAGCGATTTGCAGCTGGAGCGGATCAACGTGTAC
+
AAAA11>1A0AA0A0CFDGDABFFFHFFEGFHFHHHGFFFGFH2GGHHGGEFEAFBGBGGHHHFGH2FHGHHEHFFHHEFFHGEGGGCFHF>FHHHFGGGEHHFGAEEGHFFCGHHHHHHHFFHHHGGCGGGHHHHHHGHHEHEHHHGHGHFGGHHHGHHHHHGHGGGHHHHGHH?EGGGGGGGGGGGGGFGGGGGGGGB=@@@@@@FFFFF<@@@FFFF@@FFFFFFFFFFFFFF@@@@@FFFFFFFFF
@M03558:539:GW210131Amp:1:2105:22058:17283 1:N:0:TCGACGTC+TTGCTTGC
GGAACGCGGACGTGATTTGGAACCATTCTGCTTCCATCTTCAAGCATCGGAAGAAGCATATTTTGAAGCCCAATTTTGGAACCGCTAGAAGTGCTCCAGGATGCGTGAAATCGTTCACATTCAAGCCGGCCAATGTGGCAACCAGATAGGAGCCAAGTTCTGGGAGGTAATATCCGACGAGCACGGAATCGATGCCACCGGGGCGTATTGCGGAGACAGCGATTTGCAGCTGGGGCGGATCAACGTGTAC
+
BBCCCCCCCCCCGGGGGGGGGGHGHHHHHHHHHHHHHHHHHHHHHHHHGGGGGHHHHHHHHHHHHGHHHHHHHHHHHHGHHHGGGGGGHHHHHHHGHHHHHHHHGGGGGHHHFHHHHHHHHHHHHHGGGGGGHHHHHHHHHHHGHHHEHHHHHGHHHHHHHHHHHGFGHHHHHGHGGGGGGGGGAGGGGGGGGGGGGGGDFFFFFFFFFFFFDFFFFFFFFFFFFFFFFFFFFFFFFFFFCFFFAEEFFF
@M03558:539:GW210131Amp:1:2105:19089:17318 1:N:0:TCGACGTC+TTGCTTGC
GGAACGCGGACGTGATTTGGAGCCATTCTGCTTCCATCTTCAAGCATCGGAAGAAGCATATCTTGAAGCCCAATTTTGGAACCGCTAGAAGTGCCCCAGGATGCGTGAAATCGTTCACATTCAAGCCGGCCAATGTGGCAACCAGATAGGAGCCAAGTTCTGGGAGGTAATATCCGACGAGCACGGAATCGATGCCACCGGGGCGTATTGCGGAGACAGCGATTTGCAGCTGGAGCGGATCAACGTGTAC
+
BBBBBABBDBDDGGFGGGGGGGHGGHHHHHHHHHHHHHHHHHHHHHHHGGGGGHHHHHHHHHHHHHHHHHHHHHHHHHGHHHGCGGGGHHHHHGHHGGGGHHHHGGGGGHHHGHHHHHHHHHHHHHGGGGGGHHHHHHHHHHHGGHHHHGHHHFHGHHHHGHHHFGGFHHHHHHHGGGGGGCGGGADEAFGGGGGGFGGFFFFFFFFFFFFFFFFFFFFFFCFFFFFFFFFFFFFFFFAFFFFFFEFFFF
@M03558:539:GW210131Amp:1:2105:14905:17333 1:N:0:TCGACGTC+TTGCTTGC
GGAACGCGGACGTGATTTGGAACCATTCTGCTTCCATCTTCAAGCATCGGAAGAAGCATATTTTGAAGCCCAATTTTGGAACCGCTAGAAGTGCTCCAGGATGCGTGAAATCGTTCACATTCAAGCCGGCCAATGTGGCAACCAGATAGGAGCCAAGTTCTGGGAGGTAATATCCGACGAGCACGGAATCGATGCCACCGGGGCGTATTGCGGAGACAGCGATTTGCAGCTGGAGCGGATCAACGTGTAC
+
BCCCCCCCCCCCGGGGGGGGGGHGHHHHHHHHHHHHHHHHHHHHHHHHGGGGGHHHHHHHHHHHHGHGHHHHHHHHHHGHHHGGGGGGHHHHHHHHHHHHHHHHGGGGGHHHGHHHHHHHHHHHHHGGGGGGHHHHHGHHHHHGHHHHHGHGHGHGHHHHGHHHHGGGHHHHHHHGGGGCDGGGGACGGGGGFGGGGGGGFDCFFFFFFFFFFFFFFFFFFFFFFFFFFFFFFFFFFFFFFFFFFFEFFF
@M03558:539:GW210131Amp:1:2105:20380:17333 1:N:0:TCGACGTC+TTGCTTGC
GGAACGCGGACGTGATTTGGAACCATTCTGCTTCCATCTTCAAGCATCGGAAGAAGCATATTTTGAAGCCCAATTTTGGAACCGCTAGAAGTGCTCCAGGATGCGTGAAATCGTTCACATTCAAGCCGGCCAATGTGGCAACCAGATAGGAGCCAAGTTCTGGGAGGTAATATCCGACGAGCACGGAATCGATGCCACCGGGGCGTATTGCGGAGACAGCGATTTGCAGCTGGAGCGGATCAACGTGTAC
+
CCCCCCCCCCCCGGGGGGGGGGHGHHHHHHHGHHHHHHHHHHHGHHHGGGGGGHGHHHHHHHHFHGHHHHHEHHHHHHGGHHGGGGGGHHHHHHHHHHHHHHHHGGGGGHHHGHHHHHHHHHHHHHGGGGGGHHHHHHHHHHHGHHHHHHHGHGHHGHHHHHHHFEGGHHHHHHGGGGGGGADGGCGGGGGGGGGGBBFGFFFFFDFFFFFFFFAFFFFFFFFFFFFBFFFFFFFFFFCCFFFFFFFFFF
@M03558:539:GW210131Amp:1:2105:10151:17333 1:N:0:TCGACGTC+TTGCTTGC
GGAACGCGGACGTGATTTGGAACCATTCTGCTTCCATCTTCAAGCATCGGAAGAAGCATATTTTGAAGCCCAATTTTGGAACCGCTAGAAGTGCTCCAGGATGCGTGAAATCGTTCACATTCAAGCCGGCCAATGTGGCAACCAGATAGGAGCCAAGTTCTGGGAGGTAATATCCGACGAGCACGGAATCGATGCCACCGGGGCGTATTGCGGAGACAGCGATTTGCAGCTGGAGCGGATCAACGTGTAC
+
BBAABBBBB@DDFGGGGGGGGGHGHHHHHHHHHGHHHHHHHHGHHHHHGGGGGHHHHHHHHHHHHGHHHHHHHHHHHHGHHHGGGGGGHHGHHHHHHHHHHHHHGFGGGHHHGHHHHHHHHHHHHHGGGGGGHHHHHHHHGGGGHHHHHGGHHGHHHHHHHHHHHGGEHHHGHHHGGGGGGGGGGG-EGGGGGGGGGGGGFFFFFFFFFFFFFFFFFFFFFFFFFFFFFFFFFFFFFFFFDFFFFFFFFF
@M03558:539:GW210131Amp:1:2105:18564:17339 1:N:0:TCGACGTC+TTGCTTGC
GGAACGCGGACGTGATTTGGAACCATTCTGCTTCCATCTTCAAGCATCGGAAGAAGCATATTTTGAAGCCCAATTTTGGAACCGCTAGAAGTGCTCCAGGATGCGTGAAATCGTTCACATTCAAGCCGGCCAATGTGGCAACCAGATAGGAGCCAAGTTCTGGGAGGTAATATCCGACGAGCACGGAATCGATGCCACCGGGGCGTATTGCGGAGACAGCGATTTGCAGCTGGAGCGGATCAACGTGTAC
+
BBCCBCCCCCCCGGGGGGGFGGHGHHHHHHHHHHHHHHHHHHHHHHHHGGGGGHHHHHHHHHHHHGHHHHHHHHHHHHGHHHGGGGGGHHHHHHHHHHHHHHHHGGGGGHHHGHHHHHHHHHHHHHGGGGGGHHHHHHHHHHHGHHHHHHHHHGHHHHHHHHHHAEGGHHHHHHHGGGGGDAFGF;CEGGGGGGGGGGGGFFFFFFFFFFFFAFFFFFFFFFFFFFFFFFFFFFFFFFFFFFFFFFFFFF
@M03558:539:GW210131Amp:1:2105:3180:17372 1:N:0:TCGACGTC+TTGCTTGC
GGAACGCGGACGTGATTTGGAACCATTCTGCTTCCATCTTCAAGCATCGGAAGAAGCATATTTTGAAGCCCAATTTTGGAACCGCTAGAAGTGCTCCAGGATGCGTGAAATCGTTCACACTCAAGCCGGCCAATGTGGCAACCAGATAGGAGCCAAGTTCTGGGAGGTAATATCCGACGAGCACGGAATCGATGCCACCGGGGCGTATTGCGGAGACAGCGATTTGCAGCTGGAGCGGATCAACGTGTAC
+
BBBBABABBBCCGGGGGGGGGGGFHHHHHGHHHHHHHHHHHHBGHHHHGGGGGCGHHHHGHHHHHGHHHHHHEHHHHHGGHHGFCGGGGHHHHHHHHHGHHHHHGGGGGHHHGHHHHHHHHHHGHHGGGGGGGHHHHHHHHHHFHGHHHHHHHGHGHHHFHHHHHGGGGHHHHHHGGGGGGGGGGBGGGGGGGGGGGGGGFFFFFFFFFFFFFCCFFFFFFFFFFFFFFFFFFFFFFFAFFFFFFFFFFF
@M03558:539:GW210131Amp:1:2105:12212:17402 1:N:0:TCGACGTC+TTGCTTGC
GGAACGCGGACGTGATTTGGAACCATTCTGCTTCCATCTTCAAGCATCGGAAGAAGCATATTTTGAAGCCCAATTTTGGAACCGCTAGAAGTGCTCCAGGATGCGTGAAATCGTTCACATTCAAGCCGGCCAATGTGGCAACCAGATAGGAGCCAAGTTCTGGGAGGTAGTATCCGACGAGCACGGAATCGATGCCACCGGGGCGTATTGCGGAGACAGCGATTTGCAGCTGGAGCGGATCAACGTGTAC
+
BBBBBBBBBBBBGGGGGGGGGGHGHHHHHHHHHHHHHHHHHHHHHGHHGGGGGHHHHGHHHHHHHGHHHHHHGHHHHHGHHHGGGGGGHHHHHHHHHHHHHHHHGFGGGHHHGHHHHHHHHHHHHHGGGGGGHHHHHHHHHHHGHGHGHHHHHGHHHGHHHHHHHGGGHHHHHHHGGGGGGGGGGF?EFGEAEGGGGGGFFFDFFFFFFFFFABCFFFFFFFFFFFFFFFEFFFFFFF;FAFFFFEEFFF
@M03558:539:GW210131Amp:1:2105:22613:17432 1:N:0:TCGACGTC+TTGCTTGC
GGAACGCGGACGTGATTTGGAACCATTCTGCTTCCATCTTCAAGCATCGGAAGAAGCATATTTTGAAGCCCAATTTTGGAACCGCTAGAAGTGCTCCAGGATGCGTGAAATCGTTCACATTCAAGCCGGCCAATGTGGCAACCAGATAGGAGCCAAGTTCTGGGAGGTAATATCCGACGAGCACGGAATCGATGCCACCGGGGCGTATTGCGGAGACAGCGATTTGCAGCTGGAGCGGATCAACGTGTAC
+
BCCCCCCCCCBCGGGGGGGGGGHGHHHHHHHHHHHHHHHHHHHHHHHHGGGGGHHHHHHHHHHHHGHHHHHHHHHHHHFHHHGGGGGGHHHHHHHHHHHGHHGHGGGGGHHHGGHHHHHHHHHHHHGGGGGGHHHHHHHHHHHGHGHFFFHHHFHHHHHHHHHHHGGGHHHHHHHGGGGGGGGGDGGGGGGGGGGGFGGGFFFFFFFFFFFFFFFFFFFFFFFFFFFFFFFFFFFFFFAFFFFFDEFFFF
@M03558:539:GW210131Amp:1:2105:14250:17483 1:N:0:TCGACGTC+TTGCTTGC
GGAACGCGGACGTGATTTGGAACCATTCTGCTTCCATCTTCAAGCATCGGAAGAAGCATATTTTGAAGCCCAATTTTGGAACCGCTAGAAGTGCTCCAGGATGCGTGAAATCGTTCACATTCAAGCCGGCCAATGTGGCAACCAGATAGGAGCCAAGTTCTGGGAGGTAATATCCGACGAGCACGGAATCGATGCCACCGGGGCGTATTGCGGAGACAGCGATTTGCAGCTGGAGCGGATCAACGTGTAC
+
BBCCCCCDCDCCGGGGGGGGGGHGHHHHHHHHHHHHHHHHHHHHHHHHGGGGGHHHHHHHHHHHHGHHHHHHHHHHHHGHHHGGGGGGHHHHHHHHHHHHHHHHGGGGGHHHGHHHHHHHHHHHHHGGGGGGHHHHHHHHHHHGHHHHHHHHHGHHHHHHHHHHHGGEHHHHHHHGGGGGGGGGGDGGGGGGGGGGGGGGFFFFFFFFFFFFFFFFFFFFFFFFFFFFFFFFFFFFFFFFFFFFFFFFFF
@M03558:539:GW210131Amp:1:2105:11086:17483 1:N:0:TCGACGTC+TTGCTTGC
GGAACGCGGACGTGATTTGGAACCATTCTGCTTCCATCTTCAAGCATCGGAAGAAGCATATTTTGAAGCCCAATTTTGGAACCGCTAGAAGTGCTCCAGGATGCGTGAAATCGTTCACATTCAAGCCGGCCATTGTGGCAACCAGATAGGAGCCAAGTTCTGGGAGGTAATATCCGACGAGCACGGAATCGATGCCACCGGGGCGTATTGCGGAGACAGCGATTTGCAGCTGGAGCGGATCAACGTGTAC
+
BBAAAABBB@DBGGGGGGGGGGFGGHHHHHHHGHHHHHHHHHFHHHHGDFGEFHHHHGHGHHHHGGGHHHHGHHHHHGEHHHGGGGGFHHHFGHHHHHHFHHHGGGGGGHHHGHHHHHHHHHHHHHGGGGGGFHHHHGHHHHHGHHHHHHHHHGHHHHHHHHHGHGG<GHHHHHHGGGGGGAGGGGAGGGFFGFGGGGGGFFFFFFFFFFFFFFFFFFFFF-AEFFFFFFFFFFFFFF=FFFFFFEFFFF
@M03558:539:GW210131Amp:1:2105:29295:17485 1:N:0:TCGACGTC+TTGCTTGC
TTAACGCGGACGTGATTTGGAACCATTCTGCTTCCATCTTCAAGCATCGGAAGAAGCATATTTTGAAGCCCAATTTTGGAACCGCTAGAAGTGCTCCAGGATGCGTGAAATCGTTCACATTCAAGCCGGCCAATGTGGCAACCAGATAGGAGCCAAGTTCTGGGAGGTAATATCCGACGAGCACGGAATCGATGCCACCGGGGCGTATTGCGGAGACAGCGATTTGCAGCTGGAGCGGATCAACGTGTAC
+
>>AAAADDBDBBGGGGGGGGGGFGHHHHHGHHHHHHHHHHHHHHGHHHGGEEGGHHGHGGHHHHHGHGHFHHHHHHHHGFHHGEEFGGHHGHHHHHHHHHHFCHGFGGGHHHGFGHHHHHHHGHHGFG/@@DE<FGHHHHFFF<GAGHGFFFHGHFEDBDHHHHGGG<CG0:;<:.;@ABG-AFGG?;CF?FGFABFFFG-;;-@-@9BFFFBFFAFFFFFFFFFFF/BFBFFFFFFFC>BFFFDEFFBF
@M03558:539:GW210131Amp:1:2105:12495:17487 1:N:0:TCGACGTC+TTGCTTGC
GGAACGCGGACGTGATTTGGAACCATTCTGCTTCCATCTTCAAGCATCGGAAGAAGCATATTTTGAAGCCCAATTTTGGAACCGCTAGAAGTGCTCCAGGATGCGTGAAATCGTTCACATTCAAGCCGGCCAATGTGGCAACCAGATAGGAGCCAAGTTCTGGGAGGTAATATCCGACGAGCACGGAATCGATGCCACCGGGGCGTATTGCGGAGACAGCGATTTGCAGCTGGAGCGGATCAACGTGTAC
+
BBBBB?AD@2ADGGCGGGGFGGHGHHHHFHGHHHFHFHHGHHHHHHHHGGGFGHGHHHHGHFHHFEHFHHGF1GHHFHGHGHGGGGGGHHFFGFGGHHGGHHHGGGGGGGFHFGHHHHHHHHHHHHGGGGGGHHHHHHHHGGHGHHHHHHHHHGGHHGHHHHHHHGGFHHHHHHHGGGGGGGGGGG@GGGGGGGGGGGGGBBBBBBBFFFFFBBBBFFFFBBFFFFFFFFFFFFFFBB;BBFFFFFFFFF
@M03558:539:GW210131Amp:1:2105:6539:17498 1:N:0:TCGACGTC+TTGCTTGC
GGAACGCGGACGTGATTTGGAACCATTCTGCTTCCATCTTCAAGCATCGGAAGAAGCATATTTTGAAGCCCAATTTTGGAACCGCTAGAAGTGCTCCAGGATGCGTGAAATCGTTCACATTCAAGCCGGCCAATGTGGCAACCAGATAGGAGCCAAGTTCTGGGAGGTAATATCCGACGAGCACGGAATCGATGCCACCGGGGCGTATTGCGGAGACAGCGATTTGCAGCTGGAGCGGATCAACGTGTAC
+
AAAA@ABD2A@DGFGGFBG5AFGFFFFCBGDG5FFHGHGHHHDEHFHHEGGGECAAGFHFF@FHBF55F?EFCGBEHHCFFHEGGGE1@E3G3FFGCGFBGBCHGFGGGHHHCFGGFHHHHHHHGHGGGCGGHHHHHHHHHHGGH0GHHEGHGGHHHHHHHHHHHGGGHGGHHHHGDGG@BBGGGGGGGGGGGGBFFGGD??BBBBBFFFFFBBBBFFFFBBFFFFFFFFFFFFFFBBBBBFEFAEEFFF
@M03558:539:GW210131Amp:1:2105:4400:17533 1:N:0:TCGACGTC+TTGCTTGC
GGAACGCGGACGTGATTTGGAACCATTCTGCTTCCATCTTCAAGCATCGGAAGAAGCATATTTTGAAGCCCAATTTTGGAACCGCTAGAAGTGCTCCAGGATGCGTGAAATCGTTCACATTCAAGCCGGCCAATGTGGCAACCAGATAGGAGCCAAGTTCTGGGAGGTAATATCCGACGAGCACGGAATCGATGCCACCGGGGCGTATTGCGGAGACAGCGATTTGCAGCTGGAGCGGATCAACGTGTAC
+
AABBABBBBBBBGGGGGGGGGGHGHHHHHHHHHHHHHHHHHHHHHHHHGGGGGHHHHHHHHHHHHGHHHHHHHHHHHHGHHHGGGGGGHHHHHHHHHHHEHHFGGEGGGHHHGHHHHHHHHHHHHHGGFCGGHHFHHHGHGHGGHHFHHHGHHGHFHFGHHHFHHGGGHHHHGHFGGGGGGGGGGGGGGGGGGGGGGGGBFFAFFDFFFFFF;DBFFFFFFFFFFFFFFFFFF?FFFFFFFFFFFEFFEF
@M03558:539:GW210131Amp:1:2105:4536:17534 1:N:0:TCGACGTC+TTGCTTGC
GGAACGCGACGTGATTTGGAACCATTCTGCTTCCATCTTCAAGCATCGGAAGAAGCATATTTTGAAGCCCAATTTTGGAACCGCTAGAAGTGCTCCAGGATGCGTGAAATCGTTCACATTCAGGCCGGCCAATGTGGCAACCAGATAGGAGCCAAGTTCTGGGAGGTAATATCCGACGAGCACGGAATCGATGCCACCGGGGCGTATTGCGGAGACAGCGATTTGCAGCTGGAGCGGATCAACGTGTACT
+
BBBABBBBBBDBGGGGGGGGFGGFFHFHHHHHHHHHHGHHHHHHHHHGGGEGHHHHHHFHHGHFFHFHHHHHHGHHHGHGHFFGGGCCFHGHHHHHHHHGHHHGGGGGHHHGHHHHHHHHHHHHHGGGGGGHHHHHHHHGGHFHHHHHHHHHGHHHHHHHHHHGGGAGHHHHHHGGGGGGGGGGGGGGGGGGGGGFFGGGFFFF@FFFFFFFFFFFFFEFFFFFFFFFFFFFFFFFFFFFFFFFEFFFFF
@M03558:539:GW210131Amp:1:2105:7751:17536 1:N:0:TCGACGTC+TTGCTTGC
GGAACGCGGACGTGATTTGGAACCATTCTGCTTCCATCTTCAAGCATCGGAAGAAGCATATTTTGAAGCCCAATTTTGGAACCGCTAGAAGTGCTCCAGGATGCGTGAAATCGTTCACATCCAAGCCGGCCAATGTGGCAACCAGATAGGAGCCAAGTTCTGGGAGGTAATATCCGACGAGCACGGAATCGATGCCACCGGGGCGTATTGCGGAGACAGCGATTTGCAGCTGGAGCGGATCAACGTGTAC
+
CCCBCBBB@2ADGGGGGGGGGGFGHHHHHGGHHHHHHHHHHHHGHHHHGGGGGHHHHHHHHHHHHGHHHGHGHHHHHHFHHHGGGGGGHEHHHHHHHHHHHHHHGGGGGHHHFGHHHHHHHHHHHGGGGGGGHHHHHHGHHHHGHHHGHGHHHGHHHHHHHHHHFGGEHHHHHHHGGGGGGGGGGGGGGGGGGGGGGGGFFFFFFFFFFFFFFFFFFFFFFFFFFFFFFFFFFFFFFFFFFFFFDFFFFF
@M03558:539:GW210131Amp:1:2105:22687:17580 1:N:0:TCGACGTC+TTGCTTGC
GGAACGCGGACGTGATTTGGAACCATTCTGCTTCCATCCTCAAGCATCGGAAGAAGCGTATTTTGAAGCCCAATTTTGGAACCGCTAGAAGTGCTCCAGGATGCGTGAAATCGTTCACATTCAAGCCGGCCAATGTGGCAACCAGATAGGAGCCAAGTTCTGGGAGGTAATATCCGACGAGCACGGAATCGATGCCACCGGGGCGTATTGCGGAGACAGCGATTTGCAGCTGGAGCGGATCAACGTGTAC
+
CCCCBBBCCCBBGGGGGGGGGGHGGHHHHGHHHHHHHHHHHHHHHHHHGGGGGHHGHGGGGHHGHGHGHHHGHHHHHHGHHHGGGGGGHHHHHHHGHHHHHGFHGGGGGHHHGGHHHHHHHHHHGHGGGGGGGHHHHHHHHHHGHHHFHHHGHGHHHHHHHHHHHGGEHFHHHHHGGGGGGGGGFGG?EGFGGGGFFFFADDFFFFFFFFFF=AACFFFFFFFEFFFFFFFFFFFFFFFFFFFFAEFFFF
@M03558:539:GW210131Amp:1:2105:22879:17674 1:N:0:TCGACGTC+TTGCTTGC
GGAACGCGGACGTGATTTGGAACCATTCTGCTTCCATCTTCAAGCATCGGAAGAAGCATATTTTGAAGCCCAATTTTGGAACCGCTAGAAGTGCTCCAGGATGCGTGAAATCGTTCACATTCAAGCCGGCCAATGTGGCAACCAGATAGGAGCCAAGTTCTGGGAGGTAATATCCGACGAGCACGGAATCGATGCCACCGGGGCATATTGCGGAGACAGCGATTTGCAGCTGGAGCGGATCAACGTGTAC
+
BCCCCACCCCBCGGGGGGGGGGHGHHHHHHHHHHHHHHHHHHHHHHHHGGGGGHHHHHHHHHHHHGHHHHHHHHHHHHFHHHGGGGGGHHHHHHHHHHHHHHHHGGGGGHHHGGHHHHHHHHHHHHGGGGGGHHHHHHHHHHHGHGHGHHHHHGHHHHHHHHHHHGCGHHHHHHHGGGGGGGGGCGGFGGGGGFGGBGGEAFFFFFFFFFFFAFFFFFFFFFFFFFFFFFFFFFFFFFFFFFFFDEFFFF
@M03558:539:GW210131Amp:1:2105:15028:17680 1:N:0:TCGACGTC+TTGCTTGC
GGAACGCGGACGTGATTTGGAACCATTCTGCTTCCATCTTCAAGCATCGGAAGAAGCATATTTTGAAGCCCAATTTTGGAACCGCTAGAAGTGCTCCAGGATGCGTGAAATCGTTCACATTCAAGCCGGCCAATGTGGCAACCAGATAGGAGCCAAGTTCTGGGAGGTAATATCCGACGAGCACGGAATCGATGCCACCGGGGCGTATTGCGGAGACAGCGATTTGCAGCTGGAGCGGATCAACGTGTAC
+
BBCCCCCCCCCCGGGGGGFGGGHGHHHHHHHHHHHHHHHHHHHHHHHHGGGGGHGHHHHHHHHHHGHHHHHHHHHHHHGHHHGGGGGFHHHHHHHHHHHHHHHHGGGGGHHGGHHHHHHHHHHHHHGGGGGGHHHHHHHHGHHGHHHFHHHHHGHGHHHHHHHFHGGEHHHHHHHGGGGFGGGGGBGFGGGGGGGGGGGGFF=DFFFFFFFFFFFFFFFFFAFFFFFFFFFFFFFFFFFFCFFFFFFFFF
@M03558:539:GW210131Amp:1:2105:6953:17744 1:N:0:TCGACGTC+TTGCTTGC
GGAACGCGGACGTGATTTGGAACCATTCTGCTTCCATCTTCAAGCATCAGAAGAAGCATATTTTGAAGCCCAATTTTGGAACCGCTAGAAGTGCTCCAGGATGCGTGAAATCGTTCACATTCAAGCCGGCCAATGTGGCAACCAGATAGGAGCCAAGTTCTGGGAGGTAATATCCGACGAGCACGGAATCGATGCCACCGGGGCGTATTGCGGAGACAGCGATTTGCAGCTGGAGCGGAACAACGTGTAC
+
BBCCCCCCCBDBGGGGGGGG3GHGGHHHHHHHHHHHHHHHHGHHHHHH3FGHHGHHHHHHHHHHHGHHHHHGHHHHHHGHHHGGGGGGHHHHHHHHHHHHHHHHGGGGGHHHGGHHHHHHHHHHHHGGGGGGGHHHHHHHHHHGHHHHHHGHHGHHHHHHHHHHFFCCHHHHHHHGGGGGGGGGGGGGGGGGGGGGGGGGGFFFFFFFFFFFFFFFFFFFFFFFFFFFFFFFFFFFFFFFFFFFFFFFFF
@M03558:539:GW210131Amp:1:2105:21274:17754 1:N:0:TCGACGTC+TTGCTTGC
GGAACGCGGACGTGATTTGGAACCATTCTGCTTCCATCTTCAAGCATCGGAAGAAGCATATTTTGAAGCCCAATTTTGGAACCGCTAGAAGTGCTCCAGGATGCGTGAAATCGTTCACATTCAAGCCGGCCAATGTGGCAACCAGATAGGAGCCAAGTTCTGGGAGGTAATATCCGACGAGCACGGAATCGATGCCACCGGGGCGTATTGCGGAGACAGCGATTTGCAGCTGGAGCGGATCAACGTGTAC
+
AABBBBBCBBBCGGGGGGGGGGHGHHHHHHHHHHHHHHHHHHHHHHHHGGGGGGHHHHHHHHHHHGHHHHHHHHHHHHGHHHGGGGGGHHHHHHHHHHHHHHHHGFGGGHHHFFHHHHHHHHHHHHGGGGGGHHHHHHHHHHHGHHHDGHHHHGHHHHHHHHHHHGGGHHHHHHHGGGGGGGGGAFGGGGGGGGGGGGGGFFFFFFFFFFFFFFFFFFFFFFFFFFFFFFFFFFFFFFFFFFFFDEFFFF
@M03558:539:GW210131Amp:1:2105:24757:17764 1:N:0:TCGACGTC+TTGCTTGC
GGAACGCGGACGTGATTTGGAGCCATTCTGCTTCCATCTTCAAGCATCGGAAGAAGCATATTTTGAAGCCCAATTTTGGAACCGCTAGAAGTGCTCCAGGATACGTGAAATCGTTCACATTCAAGCCGGCCAATGTGGCAACCAGATAGGAGCCAAGTTCTGGGAGGTAATATACGACGAGCACGGAATCGATGCCACCGGGGCGTATTGCGGAGGCAGCGATTTGCAGCTGGAGCGGATCAACGTGTAC
+
AAABB@BBD@BDGGGGGGGFBFGGHHHHHHHHHHHHHHHFHHHHHHHHGGGGGHHHHFHHHHHHHAGGHGHGHHHHGHGFHGGGGGGGHHEFHHGHGHHFGGHHGGEGGHHH/FHHHHHGHHHHFFEGCCCCCGHHHBGHGFFFHGHBGGDFGFFHEHHFHHGHHGG.CGFCCHHFEDGGGGGG-B-.CFAFEFDFGGGGGF=FFDFFFFFDAFA=DEFFFFFFFFEFFFFFFFFF;D;BFFFFF.EFFF
@M03558:539:GW210131Amp:1:2105:9556:17781 1:N:0:TCGACGTC+TTGCTTGC
GGAACGCGGACGTGATTTGGAACCATTCTGCTTCCATCTTCAAGCATCGGAAGAAGCATATTTTGAAGCCCAATTTTGGAACCGCTAGAAGTGCTCCAGGATGCGTGAAATCGTTCACATTCAAGCCGGCCAATGTGGCAACCAGATAGGAGCCAAGTTCTGGGAGGTAATATCCGACGAGCACGGAATCGATGCCACCGGGGCGTATTGCGGAGACAGCGATTTGCAGCTGGAGCGGATCAACGTGTAC
+
CCCCCBCBCCCCGGGGGGGGGGHGHHHHHHHHHHHHHHHHHHHHGHHHGGDGGHHHHHHHHHHHHGHHHHHHHHHHHHGHHHGGGGGGGHHHGHHHHHHHHHHHGGGGGHHHGHHHHHHHHHHHHHGGGGGGHHHHHGHHGGHGHHHHHGHHHGHHHHHHHHHHFGGGHHHHHHHGGGGGGGGGGA;AGGGGGBFGGGGGBFFFFFFFFFFFFFFFFFFFFFFFFFFFFFFFFFFFFFFFFFFFFFFFFF
@M03558:539:GW210131Amp:1:2105:3507:17804 1:N:0:TCGACGTC+TTGCTTGC
GGAACGCGGACGTGATTTGGAACCATTCTGCTTCCATCTTCAAGCATCGGAAGAAGCATATTTTGAAGCCCAATTTTGGAACCGCTAGAAGTGCTCCAGGATGCGTGAAATCGTTCACATTCAAGCCGGCCAATGTGGCAACCAGATAGGAGCCAAGTTCTGGGAGGTAATATCTGACGAGCACGGAATCGATGCCACCGGGGCGTATTGCGGAGACAGCGATTTGCAGCTGGAGCGGATCAACGTGTAC
+
B@ABAABBBBBBGGGGGGG5FGHGHHHHHGHHGHHHHHHHHHHHHHHHGGGGGHHHHHHHHHHHGGHHHHHHGHHHHHGHHHGGGGGGFFEHHGHHHHGHHHHHGGGGGHHHGHHHHHHHHHHHHGGGCGGCEHHHGHHHGGHGHFHHHGHHHGGHHHHHHHFFFGGDHEHFHHHHHHDGGGGHGGAGGGGFGGGGGGGGGGFFFFFFFFFFFFFFFFFFFFFFFFFFFFFFFFFFFFFFFFFFFEFFFF
@M03558:539:GW210131Amp:1:2105:14790:17834 1:N:0:TCGACGTC+TTGCTTGC
GGAACGCGGACGTGATTTGGAACCATTCTGCTTCCATCTTCAAGCATCGGAAGAAGCATATTTTGAAGCCCAATTTTGGAACCGCTAGAAGTGCTCCAGGATGCGTGAAATCGTTCACATTCAAGCCGGCCAATGTGGCAACCAGATAGGAGCCAAGTTCTGGGAGGTAATATCCGACGAGCACGGAATCGATGCCACCGGGGCGTATTGCGGAGACAGCGATTTGCAGCTGGAGCGGATCAACGTGTAC
+
BCCCDDDDCDDDGGGGGGGGGGHGHHHHHHHHHHHHHHHHHHHHHHHHGGGGGHHHHGHHHHHHGGHGHHHHHHHHHHGHHHGGGGGGHHHHHHHHHHHHHHGHGGGGGHHHGHHHHHHHHHHHHHGGGGGGHHHHHHHHHHHGHHHHHHHHHGHHHHHHHHHHHGGEHGHHHHHGGGGGAFGGGBCFGGGGGGGGGGGGFFFFFFFFFFFFFFFFFFFFFFFFFFFFFFFFFFFFFFACFFFFFFFFFH
@M03558:539:GW210131Amp:1:2105:6609:17855 1:N:0:TCGACGTC+TTGCTTGC
GGAACGCGGACGTGATTTGGAACCATTCTGCTTCCATCTTCAAGCATCGGAAGAAGCATATTTTGAAACCCAATTTTGGAACCGCTAGAAGTGCTCCAGGATGCGTGAAATCGTTCACATTCAAGCCGGCCAATGTGGCAACCAGATAGGAGCCAAGTTCTGGGAGGTAATATCCGACGAGCACGGAATCGATGCCACCGGGGCGTATTGCGGAGACAGCGATTTGCAGCTGGAGCGGATCAACGTGTAC
+
BBBBBBBBBDDBEEGGGGGFFGHGGHHHHHHHHHHHHHHHHHHHHHHHGGGGGFHHHHHHHHHHHGHHHHGGAGHHHHCFHHGGGGGGGHHHHHHHHHHHHHHHGGGGGHHHFGHHHHHHHHHGFHGGCGGGHHHHHHHGHHHGHGHHHBGHHGHGHHHHHHHHFGGEFHHHHHHFGCGGGGGGGCFGGGGGEFGGGGGDFFFFFFFFFFFFFFFFFFFFFFFFFFFFFFFFFFFFFFFFFFFFDEFFFF
@M03558:539:GW210131Amp:1:2105:17459:17994 1:N:0:TCGACGTC+TTGCTTGC
GGAACGCGGACGTGATTTGGAACCATTCTGCTTCCATCTTCAAGCATCGGAAGAAGCATATTTTGAAGCCCAGTTTTGGAACCGCTAGAAGTGCTCCAGGATGCGTGAAATCGTTCACGTTCAAGCCGGCCAATGTGGCAACCAGATAGGAGCCAAGTTCTGGGAGGTAATATCCGACGAGCACGGAATCGATGCCACCGGGGCGTATTGCGGAGACAGCGATTTGCAGCTGGAGCGGATCAACGTGTAC
+
CBCCCCCCCCCCGGGGGGGGGGHGHHHHHHHHHHHHHHHHHHHHHHHHGGGGGHHHHHHHHHHHHGHHHHHHHHHHHHGHHHGGGGGGHHHHHHHHHHHHHHHHGGGGGHHHGGHHHHHHHHHHHHGGGGGGHHHHHHHHHHHGHHHHHHHHGGHHHHHHHHHFCEGAGHHHHHHGGGGGGGGGB;CEEGGGGBABGGGFFFFFFFFFFFFFAFFFFFFFFFFFFFFFFFFFFFFFFFFFFFFFFFFFFF
@M03558:539:GW210131Amp:1:2105:16835:18109 1:N:0:TCGACGTC+TTGCTTGC
GGAACGCGGACGTGATTTGGAACCATTCTGCTTCCATCTTCAAGCATCGGAAGAAGCATATTTTGAAGCCCAATTTTGGAACCGCTAGAAGTGCTCCAGGATGCGTGAAATCGTTCACATTCAAGCCGGCCAATGTGGCAACCAGATAGGAGCCAAGTTCTGGGAGGTAATATCCGACGAGCACGGAATCGATGCCACCGGGGCGTATTGCGGAGACAGCGATCTGCAGCTGGAGCGGATCAACGTGTAC
+
CCCCCCCCCCCCGGGGGGGGGGHGHHHHHHHHHHHGHHHHHHHHHHHHGGGGGHHHHHHHHHHHHGHHHHHHHHHHHHGHHHGGGGGGHGHHHHHHGHHHHHHHGGGGGHHHGGHHHHHHHHHHHHGGGGGGHHHHHHHHGHHGHHHHHGHHGGHFHHHHHHHHCEEEHHHHHHHGGGGGGGGGD;BFEGGGGFEGGGGGFFFFFFFFFFFFCCFFFFFFFFFFFFFFFFFFFFEFFFFFFFFFFFFFFF
@M03558:539:GW210131Amp:1:2105:12510:18126 1:N:0:TCGACGTC+TTGCTTGC
GGAACGCGGACGTGATTTGGAACCATTCTGCTTCCATCTTCAAGCATCGGAAGAAGCATATTTTGAAGCCCAATTTTGGAACCGCTAGAAGTGCTCCAGGATGCGTGAAATCGTTCACATTCAAGCCGGCCAATGTGGCAACCAGATAGGAGCCAAGTTCTGGGAGGTAATATCCGACGAGCACGGAATCGATGCCACCGGGGCGTATTGCGGAGACAGCGATTTGCAGCTGGAGCGGATCAACGTGTAC
+
CCCCCBCCCBBBGGGGGGGGGGHGHHHHHHHHHHHHHHHHHHHHHHHHGGGGGHHHHHHHHHHHHGHHHHHHHHHHHHEHHHGGGGGGHHHHHHHHHHHHHHHHGFGFGHHHGHHHHHHHHHHHHHGGGGGGHHHHHHHHHHHGHHGGHHHHHGHHHHHHHHHHGGGDHHHHHHHGGGGGGGGGGGGGEGFGGGGGGGGF;DAFFFFFFFFFFFFFFFFFFFFFFFFFFFFFFFFFFFFCCFFFFFFFFF
@M03558:539:GW210131Amp:1:2105:10395:18153 1:N:0:TCGACGTC+TTGCTTGC
GGAACGCGGACGTGATTTGGAACCATTCTGCTTCCATCTTCAAGCATCGGAAGAAGCATATTTTGAAGCCCAATTTTGGAACCGCTAGAAGTGCTCCAGGATGCGTGAAATCGTTCACATTCAAGCCGGCCAATGTGGCAACCAGATAGGAGCCAAGTTCTGGGAGGTAATATCCGACGAGCACGGAATCGATGCCACCGGGGCGTATTGCGGAGACAGCGATTTGCAGCTGGAGCGGATCAACGTGTAC
+
CCCDDDDDCCCCGGGGGGGGGGHGHHHHHHHHHHHHHHHHHHHHHHHHGGGGGHHHHHHHHHHHHGHHHHHHHHHHHHGHHHGGGGGGHHHHHHHHHHHHHHHHGGGGGHHHGHHHHHHHHHHHHHGGGGGGGHHHHGHHFGGGHGHHHHHHHGGHHHHHHHHHFGGEGHHHHHHGGGFGGGGGGB@FGGGGGGGGGGGGFFFFFFFFFFFFFFFFFFFFFFFFFFFFFFFFFFFFFFFFFFFFFFFFFF
@M03558:539:GW210131Amp:1:2105:7093:18160 1:N:0:TCGACGTC+TTGCTTGC
GGAACGCGGACGTGATTTGGAACCATTCTGCTTCCATCTTCAAGCATCGGAAGAAGCATATTTTGAAGCCCAATTTTGGAACCGCTAGAAGTGCTCCAGGATGCGTGAAATCGTTCACATTCAAGCCGGCCAATGTGGCAACCAGATGGGAGCCAAGTTCTGGGAGGTAATATCCGACGAGCACGGAATCGATGCCACCGGGGCGTATTGCGGAGACAGCGATTTGCAGCTGGAGCGGATCAACGTGTAC
+
CCCCCCCCBCBCGGGGGGGGGGHGHHHHHHHHHHHHHHHHHHHHHHHHGGGGGHHHHHHHHHHHHGHHHHHHHHHHHHGHHHGGGGGGHHHHHHHHHHHHHHHHGGGGGHHHGHHHHHHHHHHHHHGGGGGGHHHHHHHHHHHGHHHHHHGGGGHHHHHHHHHHGGGGGHHHHHHGGGGGGGGGGGGGGGEFGGGGGGGFFFFFFFFFFFFFFAFFFFFFFFFFFFFFFFFFFFFFFFFFFFFFDFFFFF
@M03558:539:GW210131Amp:1:2105:28969:18173 1:N:0:TCGACGTC+TTGCTTGC
GGAACGCGGACGTGATTTGGAACCATTCTGCTTCCATCTTCAAGCATCGGAAGAAGCATATTTTGAAGCCCAATTTTGGAACCGCTAGAAGTGCTCCAGGATGCGTGAAATCGTTCACATCCAAGCCGGCCAATGTGGCAACCGGATAGGAGCCAAGTTCTGGGAGGTAATATCCGACGAGAACGGAATCGATGCCACCGGGGCGTATTGCGGAGACAGCGATTTGCAGCTGGAGCGGATCAACGTGTAC
+
A@ABABCBCCCCGGGGGGGGGGHGHHHHHHHGHHHHHHHHHHHHHHHHGGGGGHHHHHHHHHHHHGHHHHHHHHHHHHGHHHGGGGGGHHHHHHHHHHHHHHHGGEGGGHHHGFHHHHHHHHHHHGGGFGGGHGHHHGFFFFF<A?>EFGHHHGGHHHHHHHGHHGGCGHB:<=<..ADCG.;FEA9CEGGGEFEFFFFFCFFFFFFFFFFFFFDFFFFFFFFFFFFFFFFEBAFF->>=DFBB;AEF/B
@M03558:539:GW210131Amp:1:2105:11908:18179 1:N:0:TCGACGTC+TTGCTTGC
GGAACGCGGACGTGATTTGGAACCATTCTGCTTCCATCTTCAAGCATCGGAAGAAGCATATTTTGAAGCCCAATTTTGGAACCGCTAGAAGTGCTCCAGGATGCGTGAAATCGTTCACATTCAAGCCGGCCAATGTGGCAACCAGATAGGAGCCAAGTTCTGGGAGGTAATATCCGACGAGCACGGAATCGATGCCACCGGGGCGTATTGCGGAGACAGCGATTTGCAGCTGGAGCGGATCAACGTGTAC
+
BCCCCBBCCBBCGGGGGGGGGGHGHHHHGHHHHHHHHHHHHHHHHHHHGGGGGHHHHHHHHHHHHGHHHHHHHHHHHHGHHHGGGGGGFHHHHHHHHHHHHHHHGGGGGHHHFGHHHHHHHHHHHHGGGGGGHHHHHHHHGGGGHHHHHHHHHGHHHGHHHHHHHGGCGHHHHHHGGGGGGGGGGGGGGGGGGGGGGGGGAFFFFFFFFFFFFFFFFFFFFFFFFFFFFFFFFFFFFFCCFFFFFFFFFF
@M03558:539:GW210131Amp:1:2105:10595:18205 1:N:0:TCGACGTC+TTGCTTGC
GGAACGCGGACGTGATTTGGAACCATTCTGCTTCCATCTTCAAGCATCGGAAGAAGCATATTTTGAAGCCCAATTTTGGAACCGCTAGAAGTGCTCCAGGATGCGTGAAATCGTTCACATTCAAGCCGGCCAATGTGGCAACCAGATAGGAGCCAAGTTCTGGGAGGTAATATCCGACGAGCACGGAATCGATGCCACCGGGGCGTATTGCGGAGACAGCGATTTGCAGCTGGAGCGGATCAACGTGTAC
+
CCCCCCBCCCCCGGGGGGGGGGHGFHHHHGHHHGHHHHHHHHHHHGHGGGGGGHGHHHHHHHHHHGHHHHHHHHHHHHGHFHGGGGGGHHHHHHHHHHHHHGHHGFFGGHHHGHHHHHHHHHHHHHGGCFGGHHHHHGHHFGFFHHHHGGGHHGHHHHHHHHHHFEGEHGHGHHHGGGGGGGGGDC-EGGGGGFGGGGGGFFFFFFFFFFFFFFFFFFFFFFFFFFFFFFFFFFFFFFFFDFFFFFFFFF
@M03558:539:GW210131Amp:1:2105:8405:18242 1:N:0:TCGACGTC+TTGCTTGC
GGAACGCGGACGTGATTTGGAACCATTCTGCTTCCATCTTCAAGCATCGGAAGAAGCATATTTTGAAGCCCAATTTTGGAACCGCTAGAAGTGCTCCAGGACGCGTGAAATCGTTCACATTCAAGCCGGCCAATGTGGCAACCAGATAGGAGCCAAGTTCTGGGAGGTAATATCCGACGAGCACGGAATCGATGCCACCGGGGCGTATTGCGGAGACAGCGATTTGCAGCTGGAGCGGATCAACGTGTAC
+
CDCDDDCCDCCCGGGGGGGGGGHGHHHHHHHHHHHHHHHHHHHHHHHHGGGGGHHHHHHHHHHHHGHHHHHHGHHHHHGHHHGGGGGGHHHHHHHHHHHHHHGGGGGGGHHHGHHHHHHHHHHHHGGGGGGGHHHHHHHHGHGGHHHHHHHHHGHHHHHHHHHHFGGGHHHHHHHGGGGGGGGGGGDFGGGGGFFFFFFFFFFFFFFFFFFFFFFFFFFFFFFFFFFFFFFFFFFFFFFFFFFFFFFFFH
@M03558:539:GW210131Amp:1:2105:7074:18253 1:N:0:TCGACGTC+TTGCTTGC
GGAACGCGGACGTGATTTGGAACCATTCTGCTTCCATCTTCAAGCATCGGAAGAAGCATATTTTGAAGCCCAATTTTGGAACCGCTAGAAGTGCTCCAGGATGCGTGAAATCGTTCACATTCAAGCCGGCCAATGTGGCAACCAGATAGGAGCCAAGTTCTGGGAGGTAATATCCGACGAGCACGGAATCGATGCCACCGGGGCGTATTGCGGAGACAGCGATTTGCAGCTGGAGCGGATCAACGTGTAC
+
AA3AAA3DBBDBGGGGGGGGGGHGGHHHHFGHHHHHHHFHHHHGHHHHGGGGGGHF3GHHGHGHFFDFGHHFFGHBDFEGHHGGGEGGGHHGHFHHHHGHHFFB@EEDGHEB?/?GHHGHFFGHBFFGC@DG/GCGHEEBHHHGF0DFDBGC.FCHEDGFHHEG.<CAGHHHHBGGGG@BBB?F???AEG?AEBFFGG?F-@-BBBBFFFBD;BB=FB.AB=EEEFFFBFFFFFF.@B?BBFFBA9A9BF
@M03558:539:GW210131Amp:1:2105:8659:18253 1:N:0:TCGACGTC+TTGCTTGC
GGAACGCGGACGTGATTTGGAACCATTCTGCTTCCATCTTCAAGCATCGGAAGAAGCATATTTTGAAGCCCAATTTTGGAGCCGCTAGAAGTGCTCCAGGATGCGTGAAATCGTTCACATTCAAGCCGGCCAATGTGGCAACCAGATAGGAGCCAAGTTCTGGGAGGTAATATCCGACGAGCACGGAATCGATGCCACCGGGGCGTATTGCGGAGACAGCGATCTGCAGCTGGAGCGGATCAACGTGTAC
+
CCCCCCCCCCCCGGGGGGGGGGHGHHHHHHHHHHHHHHHHHHHHHHHGGGGGGFHHHHHGHHHHHGHHHHHHHHHHHHGHHGGGGGGGHHHHHHHHHHHHHHHHGFGGGHHHGHHHHHHHHGHHHHGGGGGGGHHFHHHHGGGFHHHHHHHHHGHHHHHHHHHHGGGGHHHHHHGGGGGGGGGGGA?EGGGGGGGGGGGGFFFF@BFFFFFFFFFFFFFFFBFFFBFFFFFFFFFFFFFFFFFFDEEFFF
@M03558:539:GW210131Amp:1:2105:28750:18261 1:N:0:TCGACGTC+TTGCTTGC
GGAACGCGGACGTGATTTGGGACCATTCTGCTTCCATCTTCAAGCATCGGAAGAAGCATATTTTGAAGCCCAATTTTGGAACCGCTAGAAGTGCTCCAGGATGCGTGAAATCGTTCACATTCAAGCCGGCCAATGTGGCAACCAGATAGGAGCCGAGTTCTGGGAGGTAATATCCGACGAGAACGGAATCGATGCCACCGGGGCGTATTGCGGAGACAGCGATTTGCAGCTGGAGCGGATCAACGTGTAC
+
BBB?AABBBBBBGGEGGGGGGGHGHHHHHHHHFHHHHFHFHHGGFHHFFGGGGGHHFFHFHHHHGGHHHEEFCGHGHGGHFFE>EEGDFHHHHFFGHCHFG3GFG/EGGHHGA?FCFGGHGFDHHHFGG?/AHHGGGG/CFFFFG0<FG01<CE-<<<.=DHFHGGGAGB0:;;;:C@@?@.CFEF.9.;.CAB.90;;A=@@-@@CFFF/A--@BAFF?@AEFFFFFFFFFBFFBDAA-@AB/AAEF.;
@M03558:539:GW210131Amp:1:2105:10815:18281 1:N:0:TCGACGTC+TTGCTTGC
GGAACGCGGACGTGATTTGGAACCATTCTGCTTCCATCTTCAAGCATCGGAAGAAGCATATTTTGAAGCCCAATTTTGGAACCGCTAGAAGTGCTCCAGGATGCGTGAAATCGTTCACATTCAAGCCGGCCAATGTGGCAACCAGATAGGAGCCAAGTTCTGGGAGGTAATATCCGACGAGCACGGAATCGATGCCACCGGGGCGTATTGCGGAGACAGCGATTTGCAGCTGGAGCGGATCAACGTGTAC
+
CCCCCCBCCCCCGGGGGGGGGGHGHHHHHHHHHHHHHHHHHHHHGHHHGGGGGHHHHHHHGHHHHGHHHHHHHHHHHHGHHHGGGGGGHHHHHHHHHHHFHHHGGEEEGHHHEGHHHHHHHHGHHHGGGGGGHHHHHHHHFGHGHHHHHHHHHGHHHGGHHHHHGGGEHHHHHHHGGGGGGGGGGGCGFGGGGGGGGGGGFFFFFFFFFFFFFFFFFFFFFFFFFFFFFFFFFFFFFFFFFFFFFFFFBF
@M03558:539:GW210131Amp:1:2105:21658:18283 1:N:0:TCGACGTC+TTGCTTGC
GGAACGCGGACGTGATTTGGAACCATTCTGCTTCCATCTTCAAGCATCGGAAGAAGCATATTTTGAAGCCCAATTTTGGAACCGCTAGAAGTGCTCCAGGATGCGTGAAATCGTTCACATTCAAGCCGGCCAATGTGGCAACCAGATAGGAGCCAAGTTCTGGGAGGTAATATCCGACGAGCACGGAATCGATGCCACCGGGGCGTATTGCGGAGACAGCGATTTGCAGCTGGAGCGGATCAACGTGTAC
+
CCCCCBCCCBBCGGFGGGGGGGHGHHHHHHHHHHHHHHHHHHHHHHHHGGGGGHHHHHHHHHHHHGHHHHHHHHHHHHGHHHGGGGGGHHHHHHHHHHHHHHHHGGGGGHHHGGHHHHHHHHHHHHGGGGGGHHHHHHHHHHHGHHHHHHHHHGHHHHHHHHHHHGGGHHHHHHHGGGGGGGGGGGGGGGGGGGGGGGGGFFFFFFFFFFFFFFFFFFFFFFFEFFFFFFFFFFFFFFFFFFFFAAEBFF
@M03558:539:GW210131Amp:1:2105:13656:18292 1:N:0:TCGACGTC+TTGCTTGC
GGAACGCGGACGTGATTTGGAACCATTCTGCTTCCATCTTCAAGCATCGGAAGAAGCATATTTTGAAGCCCAATTTTGGAACCGCTAGAAGTGCTCCAGGATGCGTGAAATCGTTCACATTCAAGCCGGCCAATGTGGCAACCAGATAGGAGCCAAGTTCTGGGAGGTAATATCCGACGAGCACGGAATCGATGCCACCGGGGCGTATTGCGGAGACAGCGATTTGCAGCTGGAGCGGATCAACGTGTAC
+
CCABCCBCCCBBGGGGGGGGGGHGFHHHHFHHHHHHHHHHHHHHHHHHGGGGGHHHHHHHHHHHHGHGHGHHHHHHHGEHHHGGGGGGHHHHHHHHHHGHHBGHGFGGGHHHDGHHHHHHHHFHHHGGGGGGHHHGHHHHGHHGHHHHHHHHGFFHHDGHHHGGCFFEHHHHHHHGGGFCAGGGD;BFGGGGEGGGGGGD-;@AFFFFFFFDCFFFFFFFF-EFEFFFFFFFFFFEDFAFFFFFDFFFFF
@M03558:539:GW210131Amp:1:2105:23755:18305 1:N:0:TCGACGTC+TTGCTTGC
GGAACGCGGACGTGATTTGGAACCATTCTGCTTCCATCTTCAAGCATCGGAAGAAGCATATTTTGAAGCCCAATTTTGGAACCGCTAGAAGTGCTCCAGGATGCGTGAAATCGTTCACATTCAAGCCGGCCAATGTGGCAACCAGATAGGAGCCAAGTTCTGGGAGGTAATATCCGACGAGCACGGAATCGATGCCACCGGGGCGTATTGCGGAGACAGCGATTTGCAGCTGGAGCGGATCAACGTGTAC
+
CBCCCDDDDDCDGGGGGGGGGGHGHHHHHHHHHHHHHHHHHHHHHHHHGGGGGHHHHHHHHHHHHGHHHHHHHHHHHHGHHHGGGGGGHHHHHHHHHHHHHHHHGGGGGHHH?GHHHHHHHHHHHHGGGGGGHHHHHFHHGGGGHHHHHHHHHGHHHHHHHHHHHGGEHHHHGHHGGGGGGGGGGGGGGGGGGGGGGGGGFFFFFDFFFFFFFFFFFFFFFAFFFFFFFFFFFFFFFFFFFFFFFEFFFF
@M03558:539:GW210131Amp:1:2105:21653:18357 1:N:0:TCGACGTC+TTGCTTGC
GGAACGCGGACGTGATTTGGAACCATTCTGCTTCCATCTTCAAGCATCGGAAGAAGCATATTTTGAAGCCCAATTTTGGAACCGCTAGAAGTGCTCCAGGATGCGTGAAATCGTTCACATTCAAGCCGGCCAATGTGGCAACCAGATAGGAGCCAAGTTCCGGGAGGTAATATCCGACGAGCACGGAATCGATGCCACCGGGGCGTATTGCGGAGACAGCGATTTGCAGCTGGAGCGGATCAACGTGTAC
+
BCCCCCCCCBBCGGGGGGGGGGHGHHHHHHHGHHHHHHHHHHHHHHHHGGGGGHHHHHHHHHHHHGHHHHHHHHHHHHGHHHGGGGGGHHHHHHHHHHHHHHHHGGGGGHHHGGHHHHHHHHHHHHGGGGGGHHHHHHHHFFGGHHHFHFHHHGHHHHHHHGGGGGGGHHHHHHHGGGGGGGGGGGGGGGGGGGFFFFFFFFFFFFFFFFFFFFFFFFFFFFFFFFFFFFFFFFFFFFFFFFFFAAFBFF
@M03558:539:GW210131Amp:1:2105:3840:18383 1:N:0:TCGACGTC+TTGCTTGC
GGAACGCGGACGTGATTTGGAACCATTCTGCTTCCATCTTCAAGCATCGGAAGAAGCATATTTTGAAGCCCAATTTTGGAACCGCTAGAAGTGCTCCAGGATGCGTGTAATCGTTCACATTCAAGCCGGCCAATGTGGCAACCAGATAGGAGCCAAGTTCTGGGAGGTAATATCCGACGAGCACGGAATCGATGCCACCGGGGCGTATTGCGGAGACAGCGATTTGCAGCTGGGGCGGATCAGCGTGTAC
+
BBCCCCCCCCCCGGGGGGGGGGHGHHHHHHHHHHHHHGHHHGHHHHHHGGGGGHHHHHHHHHHHHGHHHHHHHHHHHHGHHHGGGGGGHHHHHHHHHHHHHHGHGEG<FHHHGHHHHHFHHHHHHHGGGGGGHHHHGFHHHHHGHFHHHHHHHGHHHHHHHHHHGGGGGHHHFHHGGGGFCAGGGGGGGGGGGGGGGGGGFFFFFFFFFFFFBFFFFFFFFFFFFFFFFFFFFDFFFFFFFFFFFFFFFF
@M03558:539:GW210131Amp:1:2105:9087:18418 1:N:0:TCGACGTC+TTGCTTGC
GGAACGCGGACGTGATTTGGAACCATTCTGCTTCCATCTTCAAGCATCGGAAGAAGCATATTTTGAAGCCCAATTTTGGAACCGCTAGAAGTGCTCCAGGATGCGTGAAATCGTTCACATTCAAGCCGGCCAATGTGGCAACCAGATAGGAGCCAAGTTCTGGGAGGTAATATCCGACGAGCACGGAATCGATGCCACCGGGGCGTATTGCGGAGACAGCGATTTGCAGCTGGAGCGGATCAACGTGTAC
+
BBBBBBBBBBBBGGGGGGGGGGHGHHHHHHHHHHHHHHHHHHHHHHHHGGGGGHHHHHHHHHHHHGHHHHHHHHHHHHGHHHGGGGGGHHHHHHHHHHHHHHHHGGGGGHHHGHHHHHHHHHHHHHGGGGGGHHHHHGHHGHHGHHHHHGHHHGHHHHHHHHHHHGGGHHHHHHHGGGGGGGGGGGDGGGGGGEGGGGGGFFFFFFFFFFFFFFFFFFFFFFFFFFFFFFFFFFFFFFFFFFFFFFFFFF
@M03558:539:GW210131Amp:1:2105:28597:18425 1:N:0:TCGACGTC+TTGCTTGC
GGAACGCGGACGTGATTTGGAACCATTCTGCTTCCATCTTCAAGCATCGGAAGAAGCATATTTTGAAGCCCAATTTTGGAACCGCTAGAAGTGCTCCAGGATGCGTGAAATCGTTCACATTCAAGCCGGCCAATGTGGCAACCAGATAGGAGCCAAGTTCTGGGAGGTAATATCCGACGAGAACGGAATCGATGCCACCGGGGCGTATTGCGGAGACAGCGATTTGCAGCTGGAGCGGATCAACGTGTAC
+
3ABBBBBBBBBBGGGGGGBGGGHGHHHHHHHHHHHHHHHHHHHHHHHHGGGEEGHHHHHHHHHHHGHHHHHHHHHHHGGFHHGGGGGGGHGHHHHHHHHHHHHHGGGGGHHHDFGHHHHHHHHGHHGGGGGGHHHHHHHHCFFFGFGGH0>GHGGHFHHHGHHHGGGDGFF:;<<:CGGGG.;FGG.;:FGGGFEFB;FF?@DBB@FFFF/ABDBFFFFFFAEFFFFFFFFBBAFFFFD;DFFFDEFFBF
@M03558:539:GW210131Amp:1:2105:5587:18444 1:N:0:TCGACGTC+TTGCTTGC
GGAACGCGGACGTGATTTGGAACCATTCTGCTTCCATCTTCAAGCATCGGAAGAAGCATATTTTGAAGCCCAATTTTGGAACCGCTAGAAGTGCTCCAGGATGCGTGAAATCGTTCACATTCAAGCCGGCCAATGTGGCAACCAGATAGGAGCCAAGTTCTGGGAGGTAATATCCGACGGGCACGGAATCGATGCCACCGGGGCGTATTGCGGAGACAGCGATTTGCAGCTGGAGCGGATCAACGTGTAC
+
CCCCCDDCDDDCGGGGGGGGGGGGHHHHHHHHGHHHHHHHHHHHHHHGGGGGGHGHHGHHHHHHHGHHFFHHHHHHHHGHHHGGGGGGHHHHHHHHHHHHHHHHGGGGGHHHEFHHHHHHHHHHHHGGGGGGHHHHFHGHHHHGHFHFHFHHHGHHHHHHHHGHGEGEHHHHHHHGGGG-@CGGGGGEEGGGFFGFGGGFFFFFFFFFFFFFFFFFFFFFFFFFFFFFEFFFFFFFFFFFDFFFFEFFFF
@M03558:539:GW210131Amp:1:2105:26040:18470 1:N:0:TCGACGTC+TTGCTTGC
GGAACGCGGACGTGATTTGGAACCATTCTGCTTCCATCTTCAAGCATCGGAAGAAGCATATTTTGAAGCCCAATTTTGGAACCGCTAGAAGTGCTCCAGGATGCGTGAAATCGTTCACATTCAAGCCGGCCAATGTGGCAACCAGATAGGAGCCAAGTTCTGGGAGGTAATATCCGACGAGCACGGAATCGATGCCACCGGGGCGTATTGCGGAGACAGCGATTTGCAGCTGGAGCGGATCAACGTGTGC
+
CCCCCCCCCCBCGGGGGGGGGGHGHHHHHHHHHHHHHHHHHHHHHHHHGGGGGHHHHHHHHHHHHGHHHHHHHHHHHHGHHHGGGGGGHHGHHHHHHHHHHHHHGGGGGHHHGHHHHHHHHHHHHHGGGGGGHHHHHHHHHHHGHGHHHHHHHGHHHHHHHHHHHGGGHHHHHHHGGGGGGGGGGGGGGGGGGGGGGGGGFFFFFFFFFFFFFFFFFFFFFFFFFFFFFFFFFFFFFFFFFFFFFEFFFF
@M03558:539:GW210131Amp:1:2105:21978:18478 1:N:0:TCGACGTC+TTGCTTGC
GGAACGGCGGACGTGATTTGGAACCATTCTGCTTCCATCTTCAAGCATCGGAAGAAGCATATTTTGAAGCCCAATTTTGGAACCGCCGGAAGTGCTCCAGGATGCGTGAAATCGTTCACATTCAAGCCGGCCAATGTGGCAACCAGATAGGAGCCAAGTTCTGGGAGGTAATATCCGACGAGCACGGAATCGATGCCACCGGGGCGGATTGCGGAGACAGCGATTTGCAGCTGGAGCGGATCAACGTGT
+
BBBBBBBBBBDBGGGGGGGFGGHHGHHHHHHHHHHHHHGHHFHHFHHGHGGGGGHHGHHHHHHHHHGHHHHHHHHHHHHGHHHGGGGGGGGDGHHHHGFHHHHHHGEGGGHHHGHHHHHHHHHHHHGGGGGGGHHHHHHHGC<GGHHHHFHHCCEHHHHGHHHHHFEFAFGFGGGGGGGGGDGGGF-9E?FFFFE.FFFFFFFFFF-9BDFFFFFFCEFFFFFAFEFFFFFFFFFFFCFC;FFFFDAE9
@M03558:539:GW210131Amp:1:2105:15383:18494 1:N:0:TCGACGTC+TTGCTTGC
GGAACGCGGACGTGATTTGGAACCATTCTGCTTCCATCTTCAAGCATCGGAGGAAGCATATTTTGAAGCCCAATTTTGGAACCGCTAGAAGTGCTCCAGGATGCGTGAAATCGTTCACATTCAAGCCGGCCAATGTGGCAACCAGATAGGAGCCAAGTTCTGGGAGGTAATATCCGACGAGCACGGAATCGATGCCACCGGGGCGTATTGCGGAGACAGCGATTTGCAGCTGGAGCGGATCAACGTGTAC
+
BCCCCDDDDDCCGGGGGGGFGGHGHHHHHHHHHHHHHHHHHHHHHHHHGGGGGGHHHHHHHHHHHGHHHHHHGHHHHHGHHHGGGGGGHHHHHHHHHHHHHHHHGFGGGHHHGHHHHHHHHHHHHHGGGGGGHHHHHHHHHHHGHHHHHHHHHGHHHHHHHHHHHGFCGHHHHHHGGGGGGGGGF?DGGGGGGGGGGGGF=@@FFFFFFFFFFFFFFFFFFFFFFFFFFFFFFFFFFFFFFFFFFEFFFF
@M03558:539:GW210131Amp:1:2105:24932:18500 1:N:0:TCGACGTC+TTGCTTGC
GGAACGCGGACGTGATTTGGAACCATTCTGCTTCCATCTTCAAGCATCGGAAGAAGCATATTTTGAAGCCCAATTTTGGAACCGCTAGAAGTGCTCCAGGATGCGTGAAATCGTTCACATTCAAGCCGGCCAATGTGGCAACCAGATAGGAGCCAAGTTCTGGGAGGTAATATCCGACGAGCACGGAATCGATGCCACCGGGGCGTATTGCGGAGACAGCGATTTGCAGCTGGAGCGGATCAACGTGTAC
+
CCCCCBCCCCCCGGGGGGGGGGHGHHHHHHHHHHHHHHHHHHHHHHHHGGGGGHHHHHHHHHHHHGHHHHHHHHHHHHGHHHGGGGGGHHHHHHHHHHHHHHHHGGGGGHHH?HHHHHHHHHHHHHGGGGGGHHHHHGHHGHHGHGHHHHHHHGHHHHHGHHHGHGGGHHHHFHHGGGGGGGGGGGGGGGGGGGGGGGGGFFFFFFFFFFFFFFFFFFFFFFFFFFFFFFFFFFFFFFFCFFFFFFFFFF
@M03558:539:GW210131Amp:1:2105:6234:18503 1:N:0:TCGACGTC+TTGCTTGC
GGAACGCGGACGTGATTTGGAACCATTCTGCTTCCATCTTCAAGCATCGGAAGAAGCATATTTTGAAGCCCAATTTTGGAACCGCTAGAAGTGCTCCAGGATGCGTGAAATCGTTCACATTCAAGCCGGCCAATGTGGCAACCAGATAGGAGCCAAGTTCTGGGAGGTAATATCCGACGAGCACGGAATCGATGCCACCGGGGCGTATTGCGGAGACAGCGATTTGCAGCTGGAGCGGATCAACGTGTAC
+
BBBBBBBBBBBBGGGGGGGBGGHGHHHHHHHHHHHHHHHHHHHHHHHHGGGGGHHHHHHHHHHHGGHHHHHHHHHHHHGHHHGGGGGGGHHHHHGHHHHHHHHHGGGGGHHHDFGHHHHHHHHGHHGGFGGGHHHHHHEHHHHGHHHHHFEHHGHHHHHHHHHHHGGGHHHHHHHGGGGGGGGGGGGGGGGGGGGGGGGGFFFFFFFFFFFFFFFFFFFFFFFFFFFFFFFFFFFFFFFFFFFFFFFFFF
@M03558:539:GW210131Amp:1:2105:13199:18504 1:N:0:TCGACGTC+TTGCTTGC
GGAACGCGGACGTGATTTGGAACCATTCTGCTTCCATCTTCAAGCATCGGAAGAAGCATATTTTGAAGCCCAATTTTGGAACCGCTAGAAGTGCTCCAGGATGCGTGAAATCGTTCACATTCAAGCCGGCCAATGTGGCAACCAGATAGGAGCCAAGTTCTGGGAGGTAATATCCGACGAGCACGGAATCGATGCCACCGGGGCGTATTGCGGAGACAGCGATTTGCAGCTGGAGCGGATCAACGTGTAC
+
CCCCCCCCCCCCGGGGGGGGGGHGHHHHHHHHHHHHHHHHHHHHHHHHGGGGGHHHHHHHHHHHHGHHHHHHHHHHHHGHHHGGGGGGHHHHHHHHHHHHHHHHGGGGGHHHFGHHHHHHHHHHHHGGGGGGHHHGHHHHHGGGHHHHHHHHHGHHHHHHHHHHHGGGHHHHHHHGGGGGGGGGGGAGGGGGGGGGGGGF=CCFFFFFFFFFFFFFFFFFFFFFFFFFFFFFFFFFFFFFFFFFFFFFFF
@M03558:539:GW210131Amp:1:2105:6752:18507 1:N:0:TCGACGTC+TTGCTTGC
GGAACGCGGACGTGATTTGGAACCATTCTGCTTCCATCTTCAAGCATCGGAAGAAGCATATTTTGAAGCCCAATTTTGGAACCGCTAGAAGTGCTCCAGGATGCGTGAAATCGTTCACATTCAAGCCGGCCAATGTGGCAACCAGATAGGAGCCAAGTTCTGGGAGGTAATATCCGACGAGCACGGAATCGATGCCACCGGGGCGTATTGCGGAGACAGCGATTTGCAGCTGGAGCGGATCAACGTGTAC
+
BBBBBBBBBBBBGGGGGGGGGGHGHHHHHHHHHHHHHHHHHHHHHHHHGGGGGHHHHHHFHHHHHGHHHHHHHHHHHHGHHHGGGGGGHGHHHGHHHHHHHHHHGEGGGHHGC?GHHHHHHHHHHHGGGGGGHHHHHHHHHHHGHHHHHHHHHGHHHHHHHHHHHGGEHHHHHHHGGGGGGGGGGDGGGGGGGGGGGGGGFFFFFFFFFFFFFFFFFFFFFFFFFFFFFFFFFFFFFFFFFFFFDFFFFF
@M03558:539:GW210131Amp:1:2105:14783:18507 1:N:0:TCGACGTC+TTGCTTGC
GGAACGCGGACGTGATTTGGAACCATTCTGCTTCCATCTTCAAGCATCGGAAGAAGCATATTTTGAAGCCCAATTTTGGAACCGCTAGAAGTGCTCCAGGATGCGTGAAATCGTTCACATTCAAGCCGGCCAATGTGGCAACCAGATAGGAGCCAAGTTCTGGGAGGTAATATCCGACGAGCACGGAATCGATGCCACCGGGGCGTATTGCGGAGACAGCGATTTGCAGCTGGAGCGGATCAACGTGTAC
+
BBBBBBBBBBBBGGGGGGGGGGGGGHHHHHHHHHHGHHHHHGHHHHHHGGGGGHHHHHHHHHHHHGHHHHHHHHHHHHGHHHGGGGGGHHHHHHHHHHHHHGHHGGGGGHHHFGHHHHHHHHHHHGGGGGGGHHHHHHHHGGHGHHHHHHHHHGHHHHHHHHHGHGGAGHHHHHHGGGGGGGGGGBCEEGGFEF.FGGGGFFCFFBCFFFFFFFFFFFFFFFFFFFFFFFFFFFFFFFFFFFFFFFFFFF
@M03558:539:GW210131Amp:1:2105:3171:18513 1:N:0:TCGACGTC+TTGCTTGC
GGAACGCGGACGTGATTTGGAACCATTCTGCTTCCATCTTCAAGCATCGGAAGAAGCATATTTTGAAGCCCAATTTTGGAACCGCTAGAAGTGCTCCAGGATGCGTGAAATCGTTCACATTCAAGCCGGCCAATGTGGCAACCAGATAGGAGCCAAGTTCTGGGAGGTAATATCCGACGAGCACGGAATCGATGCCACCGGGGCGTATTGCGGAGACAGCGATTTGCAGCTGGAGCGGATCAACGTGTAC
+
AB@BAA?DBBDBAEAGFFGGGG32GGFGHHBDFHFFHHHFHHHHHHHHGDFEDHFHHHHEGHHHHEHFHFHFEGHGHHCHFHEGGEGGHHHFGHHGHHHGHHFHGGDFEFHHGHHHHHHHHHHHHHGGGG@CEGHHHFHHFGHGH0GBGFHFHGHFHDHHHHHG.EGDHFHHHHFGDDC@B@BFGBGFGGGA;BDFGFGGBBBBBBBFFFFFBBBBFFFEB<FFFFFFFFFFF?FF=BBBBFBFFEFFBF
@M03558:539:GW210131Amp:1:2105:8240:18524 1:N:0:TCGACGTC+TTGCTTGC
GGAACGCGGACGTGATTTGGAACCATTCTGCTTCCATCTTCAAGCATCGGAAGAAGCATATTTTGAAGCCCAATTTTGGAACCGCTAGAAGTGCTCCAGGATGCGTGAAATCGTTCACATTCAAGCCGGCCAGTGTGGCAACCAGATAGGAGCCAAGTTCTGGGAGGTAATATCCGACGAGCACGGAATCGATGCCACCGGGGCGTATTGCGGAGACAGCGATTTGCAGCTGGAGCGGATCAACGTGTAC
+
CBCCDCCCCCCCGGGGGGGGGGHGHHHHHHHHHHHHHHHHHHHHHHHHGGGGGHHHHHHHGHHHHGHHHHHHHHHHHHGHHHGGGGGGHHHHHGHHHHHHHHHHGGGGGHHHGHHHHHHHHHHHHHGGGGGGHHHHHGHHGHGGHHHHHHHHHGHHHGHHHHHHGGGCHHHHHHHGGGGGGGGGGF?EGGGGGFGGGGGGAFFFFFFFFFFFFFFFFFFFFFFFFFFFFFFFFFFFFFFFFFFFFFFBFF
@M03558:539:GW210131Amp:1:2105:27794:18536 1:N:0:TCGACGTC+TTGCTTGC
GGAACGCGGACGTGATTTGGAACCATTCTGCTTCCATCTTCAAGCATCGGAAGAAGCATATTTTGAAGCCCAATTTTGGAACCGCTAGAAGTGCTCCAGGATGCGTGAAATCGTTCACATTCAAGCCGGCCAATGTGGCAACCAGATAGGAGCCAAGTTCTGGGAGGTAATATCCGACGAGCACGGAATCGATGCCACCGGGGCGTATTGCGGAGACAGCGATTTGCAGCTGGAGCGGATCAACGTGTAC
+
CCCCCCCCCCCBGGGGGGGGGGHGHHHHHHHHHGHHHHHHHHHHHHHHGGGGGHHHHHHHHHHHHGHHHHHHHHHHHHGHHHGGGGGGHHHHHHHHHHHHHHHHGFGGGHGHGHHGFHHHHHHHHHGGCGGGHHHHHHFHFFGFHFHHGHHHHGHHHHHHHHHHHGGGGHHHHHHGFGGGGGGGGCGGGGGGGFEGFFFAFF;=DBCFFFFF;FACFFFFFFFFFFFFFFFFFFFFC;ACDFFFFAEFFF
@M03558:539:GW210131Amp:1:2105:15782:18586 1:N:0:TCGACGTC+TTGCTTGC
GGAACGCGGACGTGATTTGGAACCATTCTGCTTCCATCTTCAAGCATCGGAAGAAGCATATTTTGAAGCCCAATTTTGGAACCGCTAGAAGTGCTCCAGGATGCGTGAAATCGCTCACATTCAAGCCGGCCAATGTGGCAACCAGATAGGAGCCAAGTTCTGGGAGGTAATATCCGACGAGCACGGAATCGATGCCACCGGGGCGTATTGCGGAGACAGCGATTTGCAGCTGGAGCGGATCAACGTGTAC
+
CCCBCCCDDDCCGGGGGGGGGGHGHHHHHHHHHHHHHHHHHHHHHHGHGGGGGHHHHHHHHHHHHGHHHHHHHHHHHHGHHHGGGGGGHHHHHGHHHHHHHHHHGGGGGHHHDFHHGHHHHHHHHHGGGGGGHHHFHHHHHHHGHHHHHHHHGGHHHHHHHHHGCEEEGHHHHHHGGGGGGGGG@-@CEGGGGFCFGGGGFFFFFFFFFHFF=FFFFFFFFFFFFFFFFFFFFFFFFFFFCFFFFFFFFF
@M03558:539:GW210131Amp:1:2105:3485:18588 1:N:0:TCGACGTC+TTGCTTGC
GGAACGCGGACGTGATTTGGAACCATTCTGCTTCCATCTTCAAGCATCGGAAGAAGCATATTTTGAAGCCCAATTTTGGAACCGCTAGAAGTGCTCCAGGATGCGTGAAATCGTTCACATTCAAGCCGGCCAATGTGGCAACCAGATAGGAGCCAAGTTCTGGGAGGTAATATCCGACGAGCACGGAATCGATGCCACCGGGGCGTATTGCGGAGACAGCGATTTGCAGCTGGAGCGGATCAACGTGTAC
+
ABABBABBBBBBGGGGGGGGGGHGHHHHHHHHGHHHHHHHHHHHHHHHGGGGGHHHHHHHHHHHHGHHHHHHHHHHHHGHHHGGGGGGHHHHHHHHHHHHHHHGGGGGGHHHGHHHHHHHHHHHHHGGGGGGHHHHHHHHHHHGHHHHHHHHHGHHHHHHHHHHHGGGGHHHHHHGGGGGGGGGGGGGGGGGGGGGGGGGFFFFFFFFFFFFCFAFFFFFFFFFFFFFFFFFFFFFFFFFFFFFFFFFFF
@M03558:539:GW210131Amp:1:2105:12976:18602 1:N:0:TCGACGTC+TTGCTTGC
GGAACGCGGACGTGATTTGGAACCATTCTGCTTCCATCTTCAAGCATCGGGAGAAGCATATTTTGAAGCCCAATTTTGGAACCGCTAGAAGTGCTCCAGGATGCGTGAAATCGTTCACATTCAAGCCGGCCAATGTGGCAACCAGATAGGAGCCAAGTTCTGGGAGGTAATATCCGACGAGCACGGAATCGATGCCACCGGGGCGTATTGCGGAGACAGCGATTTGCAGCTGGAGCGGATCAACGTGTAC
+
BCCCCBCCCDDEGGGGGGGGGGHGHHHHHHHHHHHHHHHHHHHHHHHHGGGGGGHHHHHHHHHHHGHHHHHHHHHHHHGHHHGGGGGGHHHHHHHHHHHHHHHHGGGGGHHHGHHHHHHHHHHHHHGGGGGGHHGDGHHHHHHGHGHHHHHHHGHHHHHHHHHHGGGAGHHHHHHGGGGGGGGGGFAEEGFFGGGGGGGFFFFFFFFFFFFFFFFFFFFFFFFFFFFFFFFFFFFFFFAFFFFFFFFFFF
@M03558:539:GW210131Amp:1:2105:20518:18659 1:N:0:TCGACGTC+TTGCTTGC
GGAACGCGGACGTGATTTGGAACCATTCTGCTTCCATCTTCAAGCATCGGAAGAAGCATATTTTGAAGCCCAATTTTGGAACCGCTAGAAGTGCTCCAGGATGCGTGAAATCGTTCACATTCAAGCCGGCCAATGTGGCAACCAGATAGGAGCCAAGTTCTGGGAGGTAATATCCGACGAGCACGGAATCGATGCCACCGGGGCGTATTGCGGAGACAGCGATTTGCAGCTGGAGCGGATCAACGTGTAC
+
BCCCCCCDCCCCGGGGGGGGGGHGHHHHHHHHHHHHHHHHHHHHHHHHGGGGGHHHHHHHHHHHHGHHHHHHHHHHHHGHHHGGGGGGHHHHHHHHHHHHHHHHGGGGGHHHGHHHHHHHHHHHHHGGGGGGHHHHHHHHHHHGHHHHHHHHHGHHHHHHHHHHHGGFHHHHHHHGGGGGFAFGDADEEGGGGGGGGGGGFFFFFFFFFFFF=FFFFFFFFFFFFFFFFFFFFFFFFFFFFFFFDEFFFF
@M03558:539:GW210131Amp:1:2105:19461:18682 1:N:0:TCGACGTC+TTGCTTGC
GGAACGCGGACGTGATTTGGAACCATTCTGCTTCCATCTTCAAGCATCGGAAGAAGCATATTTTGAAGCCCAATTTTGGAACCGCTAGAAGTGCTCCAGGATGCGTGAAATCGTTCACATTCAAGCCGGCCAATGTGGCAACCAGATAGGAGCCAAGTTCTGGGAGGTAATATCCGACGAGCACGGAATCGATGCCACCGGGGCGTATTGCGGAGACAGCGATTTGCAGCTGGAGCGGATCAACGTGTAC
+
AABCBCDDCBBCGGGGGGGGGGHGHHHHHHHHHHHHHHHHGHHGHHHHGGGGGHHHHHHHHHHHHGHGHHHHHGHHHGGHHHGGGGGGHHGHHHHHHHHHHGHHGGGGGHHHGHHGHHHHGHHHHHGGGGGGHHHHGHHHGHGGHHHGHFHHHGHHHHHHGHHGHGGEGHHHHGHGGGGGG?FGB;BEFGGGGGGGGGGGFFFFFDFFFFFF@-BFFFFFFFFFFFFFFFFFFFFFFF-CFFFFDEFFFF
@M03558:539:GW210131Amp:1:2105:15966:18727 1:N:0:TCGACGTC+TTGCTTGC
GGAACGCGGACGTGATTTGGAACCATTCTGCTTCCATCTTCAAGCATCGGAAGAGGCATATTTTGAAGCCCAATTTTGGAACCGCTAGAAGTGCTCCAGGATGCGTGAAATCGTTCACATTCAAGCCGGCCAATGTGGCAACCAGATAGGAGCCAAGTTCTGGGAGGTAATATCCGACGAGCACGGAATCGATGCCACCGGGGCGTATTGCGGAGACAGCGATTTGCAGCTGGAGCGGATCAACGTGTAC
+
BCCBBBCCCDBBGEGGGGGGGGHGGHHHHFHGHHHHHHHGHHHHHHHHGGGFGGHHGGHHHHHHHGHHHGHGHHHHHFGHHHGGGGGGHHHGHHHHHHHHHGGHG?FGGHHHFGHHHHHHHHHHHHGGGGGGHHHHHHHHGGHGHHGHHHHHAEHHHHHHHHHHAEGEHHHHHHHGGFGGGGGGD;BEGGGGGB;CFGGGFFFFFFFFFFFFD;DCFFFFFFFFFFFFFFFFBFFFFFFFFFFFFAEFFF
@M03558:539:GW210131Amp:1:2105:23128:18746 1:N:0:TCGACGTC+TTGCTTGC
GGAACGCGGACGTGATTTGGAACCATTCTGCTTCCATCCTCAAGCATCGGAAGAAGCATATTTTGAAGCCCAATTTTGGAACCGCTAGAAGTGCTCCAGGATGCGTGAAATCGTTCACATTCAAGCCGGCCAATGTGGCAACCAGATAGGAGCCAAGTTCTGGGAGGTAATATCCGACGAGCACGGAATCGATGCCACCGGGGCGTATTGCGGAGACAGCGATTTGCAGCTGGAGCGGATCAACGTGTAC
+
BBBBCBCCCCCCGGGGGGGGGGHGHHHHHHHHHHHHHHHHHHHHHHHHGGGGGHHHHHHHHHHHHGHHHHHHHHHHHHGHHHGGGGGGHHHHGHHHHHHHHHHHGEGGGHHHGGHHHHHHHHHHHHGGGGGGHHHHHHHHHGGGHHHFHHHHHGHHHHHHHHHHHGGEHHHHHHHGGGGGGGGGGGGGGGGGGGGGGGGGFFFFFFFFFFFFFFFFFFFFFFFFFFFFFEFFFFFFFFAFFFFFA;EFFF
@M03558:539:GW210131Amp:1:2105:10463:18758 1:N:0:TCGACGTC+TTGCTTGC
GGAACGCGGACGTGATTTGGAACCATTCTGCTTCCATCTTCAAGCATCGGAAGAAGCATATTTTGAAGCCCAATTTTGGAACCGCTAGAAGTGCTCCAGGATGCGTGAAATCGTTCACATTCAAGCCGGCCAATGTGGCAACCAGATAGGAGCCAAGTTCTGGGAGGTAATATCCGACGAGCACGGAATCGATGCCACCGGGGCGTATTGCGGAGACAGCGATTTGCAGCTGGAGCGGATCAACGTGTAC
+
CCBCBBCCCCCCGGGGGGGGGGHGHHHHHHHHHHHHHHHHHHHHHGHHGGGGGHHHHHHHHGHHHGHHHHHHHHHHHHGHHHGGGGGGHHHGHHHHHHHHFHHHGFEEGHEHFHHHHHHHHHHGHHGGGGGFHHHHHGHHFGHGHHHHHHHHHGHHHHHHHHHHCGGCGHHHHHHGGGGGGGFGGD@EEGGGGFGGFGGGFFFFFDFFFFFFFFFFFFFFFFFFFFFFFFFFFFFFFFFFFFFFFFFFFF
@M03558:539:GW210131Amp:1:2105:18137:18763 1:N:0:TCGACGTC+TTGCTTGC
GGAACGCGGACGTGATTTGGAACCATTCTGCTTCCATCTTCAAGCATCGGAAGAAGCATATTTTGAAGCCCAATTTTGGAACCGCTAGAAGTGCTCCAGGATGCGTGAAATCGTTCACATTCAAGCCGGCCAATGTGGCAACCAGATAGGAGCCAAGTTCTGGGAGGTAATATCCGGCGAGCACGGAATCGATGCCACCGGGGCGTATTGCGGAGACAGCGATTTGCAGCTGGAGCGGACCAACGTGTAC
+
CCCCCCCCCCBCGGGGGGGGGGGGHHHHHHHHHHHHHHHHHHHHHHHHGGGGGGHHHHHHHHHHHGHHHHHHHHHHHHGHHHGGGGGGHHHHHHHHHHHHHHHHGGGGGHHHGGHHHHHHHHHHHHGGGGGGHHHHHHHHHHHGHHHHHGHHHGHHHHHHHHHF.EFEHHHHHHHGGGGGGGGGD;AEGGGGGFEFFFFDFFFFFFFFFFFFFFFFFFFFFFFFFBFFFFFFFFFFFFFFFEFFFFFFFF
@M03558:539:GW210131Amp:1:2105:25358:18778 1:N:0:TCGACGTC+TTGCTTGC
GGAACGCGGACGTGATTTGGAACCATTCTGCTTCCATCTTCAAGCATCGGAAGAAGCACATTTTGAAGCCCAATTTTGGAACCGCTAGAAGTGCTCCAGGATGCGTGAAATCGTTCACATTCAAGCCGGCCAATGTGGCAACCAGATAGGAGCCAAGTTCTGGGAGGTAATATCCGACGAGCACGGAATCGATGCCACCGGGGCGTATTGCGGAGACAGCGATTTGCAGCTGGAGCGGATCAACGTGTAC
+
EEEEEDCCCCCCGGGGGGGGGGHGHHHHHHHHHHHHHHHHHHHHHHHHGGGGGHHHHHHHHHHHHGHHHHHHHHHHHHGHHHGGGGGGHHHHHHHHHHHHHHFHGFGGGHHHFHHHHHHHHHHHHHGGGGGGHHHHHHHHHHHGHHHHHHHHHGHHHHHHHHHHHGGAGHHFHHHGGGGGGGGGGGCFGGGGGGGGGGGGFFFFF>FFFFFFFFFFFFFFFFFFFFFFFFFFFFFBDFFCFFFFFFFFFF
@M03558:539:GW210131Amp:1:2105:20321:18780 1:N:0:TCGACGTC+TTGCTTGC
GGAACGCGGACGTGATTTGGAACCATTCTGCTTCCATCTTCAAGCATCGGAAGAAGCATATTTTGAAGCCCAATTTTGGAACCGCTAGAAGTGCTCCAGGATGCGTGAAATCGTTCACATTCAAGCCGGCCAATGTGGCAACCAGATAGGAGCCAAGTTCTGGGAGGTAATATCCGACGAGCACGGAATCGATGCCACCGGGGCGTATTGCGGAGACAGCGATTTGCAGCTGGAGCGGATCAACGTGTAC
+
BABBBBBBDBBBFGFGGGGGGGHGHHHFHHHHHHHHHHHHHHHGHHGHGGGGGEHHHHHHFFHHHFHGHGHHHHHHHHGHHGGGGGGGHHHHHHHHGHHGHHHHGEEGGHHHGGHHHHHHHHHHHHGGFGGGHHHHHGHHGGFFHHHHHHHHHGHHHHHHHHHHFEGEGHHHHHHGGGGGG?CGBABEFGGGGGGGGGGGFFFFFFFFFFFFAFFFFFFFFFFFFFFFFFFFFFFFFFFFFFFFDAEFFF
@M03558:539:GW210131Amp:1:2105:12464:18784 1:N:0:TCGACGTC+TTGCTTGC
GGAACGCGGACGTGATTTGGAACCATTCTGCTTCCATCTTCAAGCGTCGGAAGAAGCATATTTTGAAGCCCAATTTTGGAACCGCTAGAAGTGCTCCAGGATGCGTGAAATCGTTCACATTCAAGCCGGCCAATGTGGCAACCAGATAGGAGCCAAGTTCTGGGAGGTAATATCCGACGAGCACGGAATTGATGCCACCGGGGCGTATTGCGGAGACAGCGATTTGCAGCTGGAGCGGATCAACGTGTAC
+
CCCBBCCCCBBCGGGGGGGGGGHGHHHHHHGHHHHHHHHHHHHHHGGGGGGGGGHHHHHHHHHHHGHHHHHHHHHHHHGHHHGGGGGGHHHHHHHHHHHHHGHHGGGGGHHHGGHHHHHHHHHHHHGGGGGGHHHHEGHHFFGGHFGHHFHHHGHHHHHHHHHHGGGEHHHHHHHGGGGGGGGGGGDGEGGGGGGGGFFFFFFFFFFFFFFFFFFFFFFFFFFFFFFFFFFFFFFFFFAFFFFFDEEFFF
@M03558:539:GW210131Amp:1:2105:13225:18786 1:N:0:TCGACGTC+TTGCTTGC
GGAACGCGGACGTGATTTGGAACCATTCTGCTTCCATCTTCAAGCATCGGAAGAAGCATATTTTGAAGCCCAATTTTGGAACCGCTAGAAGTGCTCCAGGATGCGTGAAATCGTTCACATTCAAGCCGGCCAATGGGGCAACCAGATAGGAGCCAAGTTCTGGGAGGTAATATCCGACGAGCACGGAATCGATGCCACCGGGGCGTATTGCGGAGACAGCGATTTGCAGCTGGAGCGGATCAACGTGTAC
+
A1AAAAAD@0>AEC002E1AGDGGFHHHHFHHHHFGHHHFEBBFFBGHCCEEE0GFGGHDDBGFEE1@BGHHEGFFHH?HHHE@EEEEBG>G1FHDGCBEE1F0<//?FGFFEFFHBGBGHF>GGHF//@@//FF10<AAF.<.FGHH101>C.GCC=DBGFFCAC:.0:CFHC0?.C-@-?@F@--..CF.C9C09:FB@--@-;;A/B9A=99>9-B?@@EAEFFFFFFFEFFF@@<@@FFFB-EFFF
@M03558:539:GW210131Amp:1:2105:21586:18787 1:N:0:TCGACGTC+TTGCTTGC
GGAACGCGGACGTGATTTGGAACCATTCTGCTTCCATCTTCAAGCATCGGAAGAAGCATATTTTGAAGCCCAATTTTGGAACCGCTAGAAGTGCTCCAGGATGCGTGAAATCGTTCACATTCAAGCCGGCCAATGTGGCAACCAGATAGGAGCCAAGTTCTGGGAGGTAATATCCGACGAGCACGGAATCGATGCCACCGGGGCGTATTGCGGAGACAGCGATTTGCAGCTGGAGCGGATCAACGTGTAC
+
BBCBCCCCCCBCGGGGGGGGGGHGHHHGHGHHHHHHGHHHHHHHHHHHGGGGGHHHGHGHHHHHHEHHHHHHEHHHHHGHHHGGGGGGHHHGHHHHHHHGHHHHGGGGGGHHFFGHHHHHHHHHHHGGGGGGHHHHHHHHHHGGHHHHHHGHHGHHGHHHHHHHHGGDHHHHHHHGGGGGFGGGGGFGGGFGEFGGGGGGFFFFFFFFFFFFFFFFFFFFFFFFFFFFFEFFEFFFFFFFFFFFAAFFFF
@M03558:539:GW210131Amp:1:2105:28210:18829 1:N:0:TCGACGTC+TTGCTTGC
GGAACGCGGACGTGATTTGGAACCATTCTGCTTCCATCTTCAAGCATCGGAAGAAGCATATTTTGAAGCCCAATTTTGGAACCGCTAGAAGTGCTCCAGGATGCGTGAAATCGTTCACATTCAAGCCGGCCAATGTGGCAACCAGATAGGAGCCAAGTTCTGGGAGGTAATATCCGACGAGCACGGAATCGATGCCACCGGGGCGTATTGCGGAGACAGCGATTTGCAGCTGGAGCGGATCAACGTGTAC
+
CCCCCBBBDDCBGGGGGGGGGGHGHHHGHHHHHHHHHHHHHHHHHGHHGGGGGHHHHHHHHHHHHGHHHHHHGHHHHHGHHHGFGGGGEHGHHHHGHHHHHHGHGGGGGHGHGHHHHGHHHHHFHFFGGGGGHHHHHHAGGHHGHFHHHEHHHGFFHHHHHFGHFEGGHHHFGHHFGFGGGGGGGAFGGGGGGGGGFGGGFFFFFFAFFFFFFAFFFFFFFAEEEFFFFFFFFFFF=DD;AFFFFFFFFF
@M03558:539:GW210131Amp:1:2105:4778:18850 1:N:0:TCGACGTC+TTGCTTGC
GGAACGCGGACGTGATTTGGAACCATTCTGCTTCCATCTACAAGCATCGGAAGAAGCATATTTTGAAGCCCAATTTTGGAACCGCTAGAAGTGCTCCAGGATGCGTGAAATCGTTCACATTCAAGCCGGCCAATGTGGCAACCAGATAGGAGCCAAGTTCTGGGAGGTAATATCCGACGAGCACGGAATCGATGCCACCGGGGCGTATTGCGGAGACAGCGATTTGCAGCTGGAGCGGATCAACGTGTAC
+
DDDDCCCCCDDDGGGGGGGGGGHGHHHHHHHHHHHHHHHHHHHHHHHHGGGGGHHHHHHHHHHHHGHHHHHHHHHHHHGHHHGGGGGGHHHHHHHHHHHHHHHHGGGGGHHHGHHHHHHHHHHHHHGGGGGGHHHHHHHHHHHGHFHHHHHHHGHHHHHHHHHGHGGGHHHHHHHGGGGGGGGGGGGGGGGGGGGGGGGGFFFFFFFFFFFFFFFFFFFFFFFFFFFFFFFFFFFFFFFFFFFFFFFFFF
@M03558:539:GW210131Amp:1:2105:2230:18854 1:N:0:TCGACGTC+TTGCTTGC
GGAACGCGGACGTGATTTGGAACCATTCTGCTTCCATCTTCAAGCATCGGAAGAAGCATATTTTGAAGCCCAATTTTGGAACCGCTAGAAGTGCTCCAGGATGCGTGAAATCTTTCACATTCAAGCCGGCCAATGTGGCAACCAGATAGGAGCCAAGTTCTGGGAGGTAATATCCGACGAGCACGGAATCGATGCCACCGGGGCGTATTGCGGAGACAGCGATTTGCAGCTGGAGCGGATCAACGTGTAC
+
>3AAABBBBBBBGGGGGGGGGGHEGGHHGHHHHHHHHHHHHHHHHHHHGGGGGHHGHHHHHHHHHGHHHHHHHHHHHHGHHHGGGGGGHGGHHHHHHHHHHHGHGGGGGHGH2FGHHHHHHHHHHHGG@BBGHHHBFHHHHHHGHHFGHHHHGGFHHHGHHHHH.<@<GFHF;CCGGGGG-@BGB;AE.FGGGGGFFBF?B?BBB;-AFFFF;BBBFFBABBFFEFFFFFFFFFF.-@;;BFFFA:;FFF
@M03558:539:GW210131Amp:1:2105:16878:18860 1:N:0:TCGACGTC+TTGCTTGC
GGAACGCGGACGTGATTTGGAACCATTCTGCTTCCATCTTCAAGCATCGGAAGAAGCATATTTTGAAGCCCAATTTTGGAACCGCTAGAAGTGCTCCAGGATGCGTGAAATCGTTCACATTCAAGCCGGCCAATGTGGCAACCAGATAGGAGCCAGGTTCTGGGAGGTAATATCCGACGAGCACGGAATCGATGCCACCGGGGCGTATTGCGGAGACAGCGATTTGCAGCTGGAGCGGATCAACGTGTAC
+
CBCCCCCCCBBCGGGGGGGGGGHGHHHHHHHHHHHHHHHHHHHHHHHHGGGGGFHHHHHHHHHHHGHHHHHHHHHHHHGHHHGGGGGGHHHHHHHHHHHHHHHHGGGGGHHHCFGFHHHHHHHHHHGGCGGGHHHHHHHHGGGFHHHHHFHHAGHFHHHHHHHH<EFCGHHHHHHGGGGGGGGGB9AC?FEGGFEBFGFCCFCFFDFFFFFFCFCFFFFFFCFFFFFFFFFFFFFFFFFFFFEEDEEFFF
@M03558:539:GW210131Amp:1:2105:12230:18866 1:N:0:TCGACGTC+TTGCTTGC
GGAACGCGGACGTGATTTGGAACCATTCTGCTTCCATCTTCAAGCATCGGAAGAAGCATATTTTGAAGCCCAATTTTGGAACCGCTAGAAGTGCTCCAGGATGCGTGAAATCGTTCACATTCAAGCCGGCCAATGTGGCAACCAGATAGGAGCCAAGTTCTGGGAGGTAATATCAGACGAGCACGGAATCGATGCCACCGGGGCGTATTGCGGAGACAGCGATTTGCAGCTGGAGCGGATCAACGTGTAC
+
CACCCCCCCCCCGGGGGGGGGGGGHHHHGHHCHHHHHHHHHHHHHHHHGGGGGHHHHHHHHHHHHGHHHHHHHHHHHHGHHHGGGGGGHHGFGHHHHHHHHHHHGGFGGHHHFHHHHHHHHHHHHHGGGGGGHHHHHHHGHHHGHFHHHGHHHGHHHGHHHHHHHGGDHHHHHHHHHHGGGGGGGGGG?FGGGGGGGGGGGDFFFFFFFFFFFFFFFFFFFFEFFFFFFFFFFFFEFFFFFFFFFEFFFF
@M03558:539:GW210131Amp:1:2105:5415:18904 1:N:0:TCGACGTC+TTGCTTGC
GGAACGCGGACGTGATTTGGAACCATTCTGCTTCCATCTTCAAGCATCGGAAGAAGCATATTTTGAAGCCCAATTTTGGAACCGCTAGAAGTGCTCCAGGATGCGTGAAATCGTTCACATTCAAGCCGGCCAATGTGGCAACCAGATAGGAGCCAAGTTCTGGGAGGTAATATCCGACGAGCACGGAATCGATGCCACCGGGGCGTATTGCGGAGACAGCGATTTGCAGCTGGAGCGGATCAACGTGTAC
+
A1A11AAD?ADDEAGGGGCGCGHCFHF2GGDAAFFGHHCHBGFHHHGGGF?FEHBGGFHFDGFHHGHHGEHEGHHBB2/GFH/>/EEGBHDGGFFGEFCGHHFFG/EEFFHHC/FCCGHHHHHHFHCC/<@CC?GHGFGH?/<FG><FG0DGHGEFHDGBGGHHAE@.;:0CCHFCC--@A-?F@@@FGFFFGGGFB;F?@=-99@@BFF/A@@@@FFFA@@AEFF/FFBFFFFFF-;->@FFBBAEFF/
@M03558:539:GW210131Amp:1:2105:24551:18905 1:N:0:TCGACGTC+TTGCTTGC
GGAACGCGGACGTGATTTGGAACCATTCTGCTTCCATCTTCAAGCATCGGAAGAAGCATATTTTGAAGCCCAATTTTGGAACCGCTAGAAGTGCTCCAGGATGCGTGAAATCGTTCACATTCAAGCCGGCCAATGTGGCAACCAGATAGGAGCCAAGTTCTGGGAGGTAATATCCGACGAGCACGGAATCGATGCCACCGGGGCGTATTGCGGAGACAGCGATTTGCAGCTGGAGCGGATCAACGTGTAC
+
BAABBAABBBBBGGGGGGGGGFFGHGFHHHHHHHHGHHHHHGHGHBGHGDE1EHHHFHHHHHGHGGHHHHHEFHHGHHCHHHGGGGGEFGHBBGHGHHHHHGGGFFFGGHHE?GHHHHHHHHHHFFGGGGGCHHHHHBGGGHHGF0FH1GGCGFHHGHHHHHHBHGG<CHHHHHHG.CF?DGGGGGCGEFFGFGGGGGG?B>BFFDFFFFFF;DFFFFFFFFFFFFFFFFFFFFFEFFDFFFFFFEEFFF
@M03558:539:GW210131Amp:1:2105:14144:18920 1:N:0:TCGACGTC+TTGCTTGC
GGAACGCGGACGTGATTTGGAACCATTCTGCTTCCATCTTCAAGCATCGGAAGAAGCATATTTTGAAGCCCAATTTTGGAACCGCTAGAAGTGCTCCAGGATGCGTGAAATCGTTCACATTCAAGCCGGCCAATGTGGCAACCAGATAGGAGCCAAGTTCTGGGAGGTAATATCCGACGAGCACGGAATCGATGCCACCGGGGCGTATTGCGGAGACAGCGATTTGCAGCTGGAGCGGATCAACGTGTAC
+
CCCCCCCCCBCCGGGGGGGGGGHGHHHHHHHHHHHHHHHHHHHHFHHHGGAGGHHHGHHHHHHHHGHHHHHHHHHHHHGHHHGGGGGGHHHHHHHHHHHHHHHHGFGGGHGFGGHHHHHHHHHHHHGGGGGGHHHHHHHHGHHGHHHHHBGHHGGHHHHHHGGHHFC<CHHHHHHGGGGCGGGGGFGGGGGGFFDGGGGGADAFC@DFFFFFFFFFFFFFFFFFFFFFFFFFFFFFFFFFFFFFDAEFFF
@M03558:539:GW210131Amp:1:2105:16916:18924 1:N:0:TCGACGTC+TTGCTTGC
GGAACGCGGACGTGATTTGGAACCATTCTGCTTCCATCTTCAAGCATCGGAAGAAGCATATTTTGAAGCCCAATTTTGGAACCGCTAGAAGTGCTCCAGGATGCGTGAAATCGTTCACATTCAAGCCGGCCAATGTGGCAACCAGATAGGAGCCAAGTTCTGGGAGGTAATATCCGACGAGCACGGAATCGATGCCACCGGGGCGTATTGCGGAGACAGCGATTTGCAGCTGGAGCGGATCAACGTGTAC
+
>AAAA@ADDBB@EA2FGFGBGGHGFGDHHF5GBBEFGHEDGHA5GGHHEGGGD1E3B3G5B5FFF1@5F1FF1?FGHB/BGHG/EEE1FGGHDFGGHHHFGGFHCGGGGFHHDFGHFHHHHHHHHHGGGGGGHHHHHHHHGHGFHHHHHHHHEFHHHHHHHHHGAECDHHHHHHHGDGG@GGGGA-AAAFGGGBACFGGGBBBBBBBFFFFF->BBFFFFBBFEFFFFFFFFF??FBB;BBFFFFFFFFF
@M03558:539:GW210131Amp:1:2105:9691:18957 1:N:0:TCGACGTC+TTGCTTGC
GGAACGCGGACGTGATTTGGAACCATTCTGCTTCCAACTTCAAGCATCGGAAGAAGCATATTTTGAAGCCCAATTTTGGAACCGCTAGAAGTGCTCCAGGATGCGTGAAATCGTTCACATTCAAGCCGGCCAATGTGGCAACCAGATAGGAGCCAAGTTCTGGGAGGTAATATCCGACGAGCACGGAATCGATGCCACCGGGGCGTATTGCGGAGACAGCGATTTGCAGCTGGAGCGGATCAACGTGTAC
+
CBCCCCCCCCCCGGGGGGGGGGHGHHHHHHHGHHHHHHHHHHHHHHHHGGGGGHGHHHHHHHHHHGHHHHHHHHHHHHGHHHGGGGGGHHHHHHHHHHHHHHHHGGGGGHHHGHHHHHHHHHHHHHGGGGGGHHHHHHHHHHHGHHHHHHHHHGHHHHHHHHHHHGGGHHHHHHHGGGGGGGGGGGFGGGGGGGGGGGGGBFFFFFFFFFFFFFFFFFFFFFFFFFFFFFFFFFFFFFFFFFFFFFFFFF
@M03558:539:GW210131Amp:1:2105:27035:18975 1:N:0:TCGACGTC+TTGCTTGC
GGAACGCGGACGTGATTTGGAACCATTCTGCTTCCATCTTCAAGCATCGGAAGAAGCATATTTTGAAGCCCAATTTTGGAACCGCTAGAAGTGCTCCAGGATGCGTGAAATCGTTCATATTCAAGCCGGCCAATGTGGCAACCAGATAGGAGCCAAGTTCTGGGAGGTAATATCCGACGAGCACGGAATCGATGCCACCGGGGCGTATTGCGGAGACAGCGATTTGCAGCTGGAGCGGATCAACGTGTAC
+
BBCDDDDDDDDDGGGGGGGGGGHGHHHHHHHHHHHHHHHHHHHHHHHHGGGGGHHHHHHHHHHHHGHHHHHHHHHHHHGHHHGGGGGGHHHHHHHHHHHHHHHHGFGGGHHHGHHHHHHHHHHHHHGGGGGGHHHHHHHHGGGGHGHHHHHHHGHHHHHHHHHHHGGGHHHHHHHGGGGGGGGGGGGGGGGGGGGGGGGGFFFFFFFFFFFFFFFFFFFFFFFFFFFFFFFFFFFFFFFFFFFFDEFFFF
@M03558:539:GW210131Amp:1:2105:12379:18985 1:N:0:TCGACGTC+TTGCTTGC
GGAACGCGGACGTGATTTGGAACCATTCTGCTTCCATCTTCAAGCATCGGAAGAAGCATATTTTGAAGCCCAATTTTGGAACCGCTAGAAGTGCTCCAGGATGCGTGAAATCGTTCACATTCAAGCCGGCCAATGTGGCAACCAGATAGGAGCCAAGTTCTGGGAGGTAATATCCGACGAGCACGGAATCGATGCCACCGGGGCGTATTGCGGAGACAGCGATTTGCAGCTGGAGCGGATCAACGTGTAC
+
BCDCCCDEDECDGGGGGGGGGGHGHHHHHHHHHHHHHHHHHHHHHHHHGGGGGHHHHHHHHHHHHGHGHHHHHHHHHHGHHHGGGGGGHHHGHGHHHHHHHHGHGGGGGHHHGHHHHHHHHHHHHHGGGGGGHHHHHHHHHHHGHHHHHHHHHGHHHHHHHHHHHGGGHHHHHHHGGGGGGGGGGGAGEGGGGGGGGGGGFFFFFFFFFFFFFFFFFFFFFFFFFFFFFFFFFFFFFF;CFFFFFFFFFF
@M03558:539:GW210131Amp:1:2105:5279:19013 1:N:0:TCGACGTC+TTGCTTGC
GGAACGCGGACGTGATTTGGAACCATTCTGCTTCCATCTTCAAGCATCGGAAGAAGCATATTTTGAAGCCCAATTTTGGAACCGCTAGAAGTGCTCCAGGATGCGTGAAATCGTTCACATTCAAGCCGGCCAATGTGGCAACCAGATAGGAGCCAAGTTCTGGGAGGTAATATCCGACGAGCACGGAATCGATGCCACCGGGGCGTATTGCGGAGACAGTGATTTGCAGCTGGAGCGGATCAACGTGTAC
+
3AAAAAABBBBBGEGGGGGBGGHGHGHHHFHHHGGHHHHHHHHHHHHHGGGFGHHHGHHHHHHHHAGGGHHHHHHHHHGHHHGGGGGGGHHHHHHHHHHHHHHHGEGGGHHHGHHHGHHHHHHHHHGGGCGGHHHHHHGH<?>FHGHHHHHHHGHHHGHHHHHHGEGGHGHHGHHGGGGGGGGGGGGGGGGGGGGGGGGGFFFFFFFFFFFF=BFFFFFFFFFFFFFFFFFFFFFFFFFFFFFFFEFFFF
@M03558:539:GW210131Amp:1:2105:3897:19031 1:N:0:TCGACGTC+TTGCTTGC
GGAACGCGGACGTGATTTGGAACCATTCTGCTTCCATCTTCAAGCATCGGAAGAAGCATATTTTGAAGCCCAATTTTGGAACCGCTAGAAGTGCTCCAGGATGCGTGAAATCGTTCACATTCAAGCCGGCCAATGTGGCAACCAGATAGGAGCCAAGTTCTGGGAGGTAATATCCGACGAGCACGGAATCGATGCCACCGGGGCGTATTGCGGAGACAGCGATTTGCAGCTGGAGCGGATCAACGTGTAC
+
A3AAABBBBBADEGGGGGGGGGFEHHHHHHHHHHHHHGHHHHHHGHHGDGGGGGHHHHHHHHHHHGHHGHHHFHGHHHGHHHGFGGGGEGDFGHHHHHFEHHFHGGGGGHHGGHHHHHGHHHFFHG/CC@CCAFGHHFHHGGFFHF1GBFGHHGGHEHHHHHEGFEGEFGHHHHHGGG??DAGGGGGEGGGFGGGGGGGGFF@FA@;AFFBDFFFFFFFEFFFFFFFFFFFFFAFFFFFFFFFFFFFFFF
@M03558:539:GW210131Amp:1:2105:24922:19039 1:N:0:TCGACGTC+TTGCTTGC
GGAACGCGGACGTGATTTGGAACCATTCTGCTTCCATCTTCAAGCATCGGAAGAAGCATATTTTGAAGCCCAATTTTGGGACCGCTAGAAGTGCTCCAGGATGCGTGAAATCGTTCACATTCAAGCCGGCCAATGTGGCAACCAGATAGGAGCCAAGTTCTGGGAGGTAATATCCGACGAGCACGGAATCGATGCCACCGGGGCGTATCGCGGAGACAGCGATTTGCAGCTGGAGCGGATCAACGTGTAC
+
CCCCCCCCCCBCGGGGGGGGGGHGHHHHHHHHHHHHHHHHHHHHHHHHGGGGGHHHHHHHHHHHHGHHHHHHHHHHHHGGHHGGGGGGHHHHHHHHHHHHHHHHGGGGGHHH?GHHHHHHHHHHHHGGGGGGHHHHHGHHGGHGHGHHHHHHHGHHHHHHHHHBHGGGHHHHHHHGGGGGGGGGGGCGGGGGGGGGGGGFFFFFFFFFFFFFFFFFFFFFFFFFFFFFFFFFFFFFFFFFFFFFFEFFFF
@M03558:539:GW210131Amp:1:2105:24033:19045 1:N:0:TCGACGTC+TTGCTTGC
GGAACGCGGACGTGATTTGGAACCATTCTGCTTCCATCTTCAAGCATCGGAAGAAGCATATTTTGAAGCCCAATTTTGGAACCGCTAGAAGTGCTCCAGGATGCGTGAAATCGTTCACATTCAAGCCGGCCAATGTGGCAACCAGATAGGAGCCAAGTTCTGGGAGGTAATATCCGACGAGCACGGAATCGATGCCACCGGGGCGCATTGCGGAGACAGCGATTCGCAGCTGGAGCGGATCAACGTGTAC
+
CCCDCCCCCBCCGGGGGGGGGGHGHHHHHHHHHHHHHHHHHGHHHHHHGGGGGHHHHHHGHHHHHGHHHHHHHHHHHHGHHHGGGGGGHHHHHHHHHHHHHHHHGGGGGHHHFHHHHHHHHHHHHHGGGGGGGHHHHGHHGGHFHCHHHGHHHGHHHHHHHHHGHGGEHHHHHHHGGGGGGGGG?DDEEFGFEFGGGGGGFFFFFFFFFFFFFFFFFFFFFFFFFFFFFFFFFFFFFFFFFFFFFFFFFF
@M03558:539:GW210131Amp:1:2105:9525:19058 1:N:0:TCGACGTC+TTGCTTGC
GGAACGCGGACGTGATTTGGAACCATTCTGCTCCCATCTTCAAGCATCGGAAGAAGCATATTTTGAAGCCCAATTTTGGAACCGCTAGAAGTGCTCCAGGATGCGTGAAATCGTTCACATTCAAGCCGGCCAATGTGGCAACCAGATAGGAGCCAAGTTCTGGGAGGTAATATCCGACGAGCACGGAATCGATGCCACCGGGGCGTATTGCGGAGACAGCGATTTGCAGCTGGAGCGGATCAACGTGTAC
+
BBBBBBBBBBBBGGGGGGGGGGHGHHHHHHHHHHGHHHHHHHHHHHHHGGGGGHHHHHHHHHHHHGHHHHHHHHHHHHGFHHGGGGGGHHHHHGHHHHHGHHHHGFGGGHHHGHHHHHHHHHHHHHGGGGGGHHHHHHHHFGHGHHHHHGHHHGHHHGHHHHHHFGGGHHHHHHHGGGGGGGGGGGGGGGGGGEGGGGGGFFFFFFFFFFFFFFFFFFFFFFFFFFFFFFFFFFFFFFFFFFFFFFFFFF
@M03558:539:GW210131Amp:1:2105:29009:19061 1:N:0:TCGACGTC+TTGCTTGC
GGAACGCGGACGTGATTTGGAACCATTCTGCTTCCATCTTCAAGCATCGGAAGAAGCATATTTTGAAGCCCAATTTTGGAACCGCTAGAAGTGCTCCAGGATGCGTGAAATCGTTCACATTCAAGCCGGCCAATGTGGCAACCAGATAGGAGCCAAGTTCTGGGAGGTAATATCCGACGAGCACGGAATCGATGCCACCGGGGCGTATTGCGGAGACAGCGATTTGCAGCTGGAGCGGATCAACGTGTAC
+
BBB@AAACCDDBGGGGGGGGGGHGHHHHGHHHHHHHGGHHHHHGFHHHGGGGFGHHHHHHHHHHHGHHHHHHHHHHHHGHHHGFGCGDHGFHHHHHHHHHHHGHGEFGGHHHEFHHHHHHHHHHHHGGGGCGGHHHHHHGGHGFGFHGHHFHFG0CGHBGHHGHHGGFHHF:;<CDEFFGC-9:C??;;FFGGFCGBCFF-:;:@@BFFFBFFFFFFFFFF;FFFFFFFEFF9;FFAF@B@FBB;AEF/B
@M03558:539:GW210131Amp:1:2105:12736:19092 1:N:0:TCGACGTC+TTGCTTGC
GGAACGCGGACGTGATTTGGAACCATTCTGCTTCCATCTTCAAGCATCGGAAGAAGCATATTTTGAAGCCCAATTTTGGAACCGCTAGAAGTGCTCCAGGATGCGTGAAATCGTTCACATTCAAGCCGGCCAATGTGGCAACCAGATAGGAGCCAAGTTCTGGGAGGTAATATCCGACGAGCACGGAATCGATGCCACCGGGGCGTATTGCGGAGACAGCGACTTGCAGCTGGAGCGGATCAACGTGTAC
+
EEEEECCECCCCGGGGGGGGGGHGHHHHHHHHHHHHHHHHHHHHHHHHGGGGGHHHHHHHHHHHHGHHHHHHHHHHHHGHHHGGGGGGHHHHHHHHHHHHHHHHGGGGGHHHGGHHHHHHHHHHHHGGGGGGHHHHHHHHGHHGHHHHHHHHHGHHHHHHHHHHHGGGHHHHHHHGGGGGGGGGGGAGEGGGGGGGGGGGDFFFFFFFFFFFFFFFFFFFFFFFFBFFFFFFFFFFFFFFFFFFFFFFFF
@M03558:539:GW210131Amp:1:2105:20971:19120 1:N:0:TCGACGTC+TTGCTTGC
GGAACGCGGACGTGATTTGGAACCATTCTGCTTCCATCTTCAAGCATCGGAAGAAGCATATTTTGAAGCCCAATTTTGGGACCGCTAGAAGTGCTCCAGGATGCGTGAAATCGTTCACATTCAAGCCGGGCAATGTGGCAACCAGATAGGAGCCAAGTTCTGGGAGGTAATATCCGACGAGCACGGAATCGATGCCACCGGGGCGTATTGCGGAGACAGCGATTTGCAGCTGGAGCGGATCAACGTGTAC
+
AABBBBBBBDBBGCGGGGGGGGHGHHHHHHHHHHHHGHHHHHHHGHHHGGEGGHHHHHHHHHHHFEH5EFEFAFHHHG?FHHGGGGGGFHHHHHHHHGGGHHHHCEEGGFFHGFHHHHHHHHHHHHGGGGGGGHHHDB/FGHFEGFGFF<GHHGGHGFHHHHHHHGGDHFHHHGFDGGGGGGGG-@CEGGFGGFGFFGGD;DACDFFFFFBFCFFFFFFEFFFEEFFFFFFFFFFFA@@FAFFFDAEFFF
@M03558:539:GW210131Amp:1:2105:16181:19165 1:N:0:TCGACGTC+TTGCTTGC
GGAACGCGGACGTGATTTGGAACCATTCTGCTTCCATCTTCAAGCATCGGAAGAAGCATATTTTGAAGCCCAATTTTGGAACCGCTAGAAGTGCTCCAGGATGCGTGAAATCGTTCACATTCAAGCCGGCCAATGTGGCAACCAGATAGGAGCCAAGTTCTGGGAGGTAATATCCGACGAGCACGGAATCGATGCCACCGGGGCGTATTGCGGAGACAGCGATTTGCAGCTGGAGCGGATCAACGTGTAC
+
BBBBABADDBBDECGGGGGGGGHGHHHHHGHGHHGHHHHHGHHGHHHHGGEGGFHGFHFHHHHHGEHHHHHGHHHHHHGHHFFEGGGGHHGHHHHHHHHHHGFHGFFGGHHHBFGHHHHHHHHHHHGGGGGGHHHHHHHHHHHGHHHGHHHHHGHHHHHHHHHF.EGCGHHHHHHGGGGGGGGGB=BAAGGGGB;BFGGGFFFFFFFBFFFFCFFFFFFFFFFEFFFFFFFFFEFFFFFFFFFFFFFFFF
@M03558:539:GW210131Amp:1:2105:20943:19183 1:N:0:TCGACGTC+TTGCTTGC
GGAACGCGGACGTGATTTGGAACCATTCTGCTTCCATCTTCAAGCATCGGAAGAAGCATATTTTGAAGCCCAATTTTGGAACCGCTAGAAGTGCTCCAGGATGCGTGAAATCGTTCACATTCAAGCCGGCCAATGTGGCAACCAGATAGGAGCCAAGTTCTAGGAGGTAATATCCGACGAGCACGGAATCGATGCCACCGGGGCGTATTGCGGAGACAGCGATTTGCAGCTGGAGCGGATCAACGTGTAC
+
ABBBABBBBDDBGECGGGGGGGFGHHHGFHFDGGFGHHHHHHFFGHHGGGGEA1G3FGFFHHFFF1DFFHHHEHFHHHGGHHGGFEEEHFH4?GHHFHFFHHFFGEFEGHHHGFGHHHHHHHHHGHGGGGGGHHHHHHHHHHHGHHHHHHHHHGHGHHGHHHHHHHGGHHHHHHHGGGGGGGGGBFGGGGGGGGGGFGGGFFFFFFFFFFFFAFFFFFFFFFFFFFFFFFFFFFFFFFDFFFFFFFFFFF
@M03558:539:GW210131Amp:1:2105:9469:19189 1:N:0:TCGACGTC+TTGCTTGC
GGAACGCGGACGTGATTTGGAACCATTCTGCTTCCATCTTCAAGCATCGGAAGAAGCATATTTTGAAGCCCAATTTTGGAACCGCTAGAAGTGCTCCAGGATGCGTGAAATCGTTCACATTCAAGCCGGCCAATGTGGCAACCAGATAGGAGCCAAGTTCTGGGAGGTAATATCCGACGAGCACGGAATCGATGCCACCGGGGCGTATTGCGGAGACAGCGATTTGCAGCTGGAGCGGATCAACGTGTAC
+
BBBBBAABBBDBGGGGGGGFFGHGHHHHHHHHHHHHHHHHHHHHHHGHGGGGGHHHHHHHHHHHHGHGHGHGHHHHHHEHHHGGGGGGFGFGGHHHHHHGGFHHGGGGGHHHGFGHHHHGHFHHHHEFCFGGGHHGHGHHFHHGHHHHHHHHFGFFEHHHHGEFHGGGHFHHHHHGD@C?FGGGGB?EGGGGG0AFFGFF=DFFFCCFFFFF-BCFFBB?>=EFFFBFFFFFEFFF9-=>DAFFFEFFFB
@M03558:539:GW210131Amp:1:2105:28371:19214 1:N:0:TCGACGTC+TTGCTTGC
GGAACGCGGACGTGATTTGGAACCATTCTGCTTCCATCTTCAAGCATCGGAAGAAGCATATTTTGAAGCCCAATTTTGGAACCGCTAGAAGTGCTCCAGGATGCGTGAAATCGTTCACATTCAAGCCGGCCAATGTGGCAACCAGATAGGAGCCAAGTTCTGGGAGGTAATATCCGACGAGCACGGAATCGATGCCACCGGGGCGTATTGCGGAGACAGCGATTTGCAGCTGGAGCGGATCAACGTGTAC
+
CCCCC@BBCDBCGGGGGGGGGGHGHHHHHHHGFHHHHHHHHHHHHHHHGGGGGHHGHHHHHHGHHGHHHGHHHHHHHHGHHHGGGGGGHGHHHHHHHHHHHHHHGEGGGHHHGHHHHHHHHHHHHHGG?FGGHHHHHGHGGHHFHFHGHHGHHGFHHGHHHHHHHGGGHHHFHHHGGGGGGGCGGGGGGGGGGGGGGGGGFFFFFFFFFFFDCDFFFFFFFFFEF0BBBFFFFFFFFF--BFF/;EEFFF
@M03558:539:GW210131Amp:1:2105:27667:19232 1:N:0:TCGACGTC+TTGCTTGC
GGAACGCGGACGTGATTTGGAACCATTCTGCTTCCATCTTCAAGCATCGGAAGAAGCATATTTTGAAGCCCAATTTTGGAACCGCTAGAAGTGCTCCAGGATGCGTGAAATCGTTCACATTCAAGCCGGCCAATGTGGCAACCAGATAGGAGCCAAGTTCTGGGAGGTAATATCCGACGAGCACGGAATCGATGCCACCGGGGCGTATTGCGGAGACAGCGATTTGCAGCTGGAGCGGATCAACGTGTAC
+
[truncated: 30,702,610 more chars]
