# Supplementary material for: Suppressing mosquito populations with precision guided sterile males
Source: Nat Commun. 2021 Sep 10;12:5374. doi: 10.1038/s41467-021-25421-w (PMC8433431; doi:10.1038/s41467-021-25421-w)
Supplement: Supplementary file 2 — Supplemental Data File 1 [file 41467_2021_25421_MOESM2_ESM.zip › Supplemental Data File 1/1067A1 bTub/pgSIT Female+Male_S6_L001_R2_001.fastq]

@M03558:539:GW210131Amp:1:2105:11936:2240 2:N:0:TGCAGCTA+ACTACGGA
CCCTTCGGTATAATGTCCCTTGGCCCAATTGTTGCCGGCGCCAGATTGACCGAACACAAAATTATCCGGCCGGAACAGCTGTCCAAACGGTCCCGCTCGGTAGCCTCGTTGTAGTACACGTTGATCCGCTCCAGCTGCAGATCGCTGTCTCCGCAATACGCCGAACTTGGCTCCTATCTGGTTGCCGCATTGGCCGGCTTGAATGTGAACGATTTCACGCATCCTGGAGCACTTCTAGCGGTTCCAAAAT
+
11>AAFA?A1>3AFFGGGFGF11FGF?CGFFHHAGGEEE?EC/EFBG11ABAAGGGFACGAGHGHBG?/>>E?/>EGFGGHHHHHDDGEGFGGHGGCCGCFECHHBGCHGHGHHGGFFHGGHFHHHHHG?CGHFHHGHHCGHHEGGGCHFHHGGGGGHGGG@@GGGEFEFGFGGGGGGFFBFFBFF?@@FFFFFF@@@@@@FFFFFBB/BABFFFF/B-F>A?FB9FF9:-;9BFFB/B>-A@ABB/;-B
@M03558:539:GW210131Amp:1:2105:11818:2293 2:N:0:TGCAGCTA+ACTACGGA
CCCTTCGGTATAATGTCCCTTGGCCCAATTGTTGCCGGCGCCAGATTGACCGAACACAAAATTATCCGGCCGGAGCAGCTGTCCAAACGGTCCCGCTCCATAGTGCCAGGTTCCAAATCGACCAGCACGGCACGTGGGACGTATTTTCCTCCGTTGTAGTACACGTTGATCCGCTCCAGCTGCAAATCGCTGTCTCCGCAATACGCCCGAACTTGGCTCCTATCTGGTTGCCACATTGGCCGGCTTGAAT
+
ABBBBFBBBBBFGGGGGGGGG4FHHHGGHHHHHFHHGGGGGGFGFFHHHFFGGGGGHGGHHHHGHHHGFEGGGCGGHGHFHHHHGHHHGGGGGHGGCGGHHGHHHFFHGHHFHHHHFHHGGGGGGHHHFDFCGG<GEDCGGGHHGHHHHHHGGHHGAFF0FGGGGGGFGGGGGGGGGGEGGFFFFFFFFFFFFFFFFFFFCDFFFFCFA-@DEFFFFFFFFFEFF/FFBDABFFFFFB//B-DC-->A9B
@M03558:539:GW210131Amp:1:2105:17650:2340 2:N:0:TGCAGCTA+ACTACGGA
CCCTTCGGTATAATGTCCCTTGGCCCAACTGTTGCCGGCGCCAGATTGACCGAACACAAAATTATCCGGCCGGAACAGCTGTCCAAACGGTCCCGCTCGGACCGAATCCATAGTGCCAGGTTCCAAATCGACCAGCACGGCACGTGGGACGTATTTTCCTCCGTCGCTGTCTCCGCAATACTTGGCTCCTATCTGGTTGCCACATTGGCCGGCTTGAATGTGAACGATTTCACGCATCCTGGAGCACTTC
+
AB?AAFBBBBBFFGGGGGGGGGHGHHGHGHHEGHCGGGGGGGEGHHGDGHHGGGGFHGCCHHHGHHDE?FGFGGCEHGHGHHHGHGBHGGGGGHGGGGGGGGGGGGEFHGHHHGHHHHHGFHHHHGHHHGHGGGHHHHGGGCCDGHGGGGGFGGGGGGGGGGGGGGGFFDFFFFDF=BFFFFFFFFFFFFFFFF/FBFDFFFF.9BFFFFFADAB;.FFEFFFFEFDE?F/BFEFA9@9B9FBFF?./BB
@M03558:539:GW210131Amp:1:2105:14987:2597 2:N:0:TGCAGCTA+ACTACGGA
CCCTTCGGTATAATGTCCCTTGGCCCAATTGTTGCCGGCGCCAGATTGACCGAACACAAAATTATCCGGCCGGAACAGCTGTCCAAACGGTCCCGCTCGGACCGAATCCATAGTGCCAGGTTCCAAATCGACCAGCACGGCACGTGGGACGTATTTTCCTCGTTGTAGTACACGTTGATCCGCTCCAGCTGCAAATCGCTGTCTCCGCAATACGCTGGCTCCTATCTGGTTGCCACATTGGCCGGCTTG
+
BBBBBFBBBABFGGGFGGGGGGHGHHGGHHHHHFHGGGGGGGGFFGHGFGHGEFGGFEGHHHFHHGHCGGGGGEFGGFHHHGHHHHHGGGEEEHCGGGGCGG?@FGGFHHGHF>DGHFGGCFFHHHHEH?HGGGHEHG@FA-CG.CAC;FB9AFGGGGGGGGFGGEFGFFFGGGFF.A/BFFFFADEFFFFFBBFFBFFFFAFFFFFFCFFFFE?9D-A.;AF9/FFBFFF..;FBFFFE///9--;--
@M03558:539:GW210131Amp:1:2105:12827:2701 2:N:0:TGCAGCTA+ACTACGGA
CCCTTCGGTATAATGTCCCTTGGCCCAATTGTTGCCGGCGCCAGATTGACCGAACACAAAATTATCCGGCCGGAACAGCTGTCCAAACGGTCCCGCTCGGACCGAATCCATAGTGCCAGGTTCCAAATCGACCAGCACGGCACGTGGGACGTATTTTCCTCCGCGGTGGCATCGATTCCGTGCTCGTCGGATATTACCTCCCCGAGTATTACCGTAGTAGAGAACTTGGCTCCTATCTGGTTGCCACATT
+
ABCCCFCBCBBFGGGFGGGGGGHHHHGHHHHHHHHHGGGGGGGGHHHHHHHGGGGGHHGGEHHHHHHGGGGGGCFGHFCGHHGHGHHHECGGEHGGGGGGGGGG@GGGHHGHF>GHHHHHHHHHHHHHGGFGGGHHBHFGGGGGHHEGEA@E.FGGGGGGGGGGGFFFBFFFFFFFFFFFFFDFFDAFF;9ADFFFFFFFFFFA-CEFFFF:FDA.D./B///;FFFFBFF/AFB/FBB/;9..:B9.BF
@M03558:539:GW210131Amp:1:2105:14330:2706 2:N:0:TGCAGCTA+ACTACGGA
CCCTTCGGTATAATGTCCCTTGGCCCAATTGTTGCCGGCGCGAGATTGACCGAACACAAAATTATCCGGCCGGAACAGCTGTCCAAACGGTCCCGCTCCTATCTGGCTGCCACATTGGCCGGCTTGAATGTGAACGATTTCACGCATCCTGGAGCACTTCTAGCGGTTCCAAAATTGGGCTTCAAAATATGCTTCTTCCGATGCTTGAAGATGGAAGCAGAATGGTTCCAAATCACGTCCGCGTTCC
+
BBBBAFBAA4ADGGGBFGGGGGHHFHFGGHHHHGHCGGFFGGGCFGHGHFHGGGGEGHGHGFHHGGGDGGGGGGGGHHHHHFHGHHHHGGGGGHFGGFDHF>DF2G2FEEHGGHGHFHHHCCGGCFG0DG<<BGHFGEEGFFHEFGGGB:0GHH/CFFGEGGGF??A?EF0;09FFFGGGFGBB/9BFBFB;BFFBFFBD?AAAFFF?9FFFFF/BFE/BB9BFFB//;FF//;B9DFEAB--@BA:
@M03558:539:GW210131Amp:1:2105:14893:2709 2:N:0:TGCAGCTA+ACTACGGA
CCCTTCGGTATAATGTCCCTTGGCCCAATTGTTGCCGGCGCCAGATTGACCGAACACAAAATTATCCGGCCGGAACAGCTGTCCAAACGGTCCCGCTCGGGACCGAATCCATAGTGCCAGGTTCCAAATCGACCAGCACGGCACGTGGGACGTATTTTCCTCCGTTGCCGTTGACGTATTTAGCCTCGTTGTAGTACACGTTGATCCGCTCCAGCTGCAAATCGCTGTCTCCGCAATACGCAATAGCCA
+
AAAAAFABAAAFFGGGGGGGGGHHHHGHHHHHHHGHGGGGGGFCHHHHHGHGGGGGHHEHHHGHEHHGFCEEE?EGHHHHGHHHHEFHEGGGFHGGCGFGGGCGGCCCGHFGGF1>DGGHHFFFHFGHGHG.CFGFHFHGCCGGGCEAB?FFAEFFGGGGGFGGEGGGGAD.DEFF9.FFFFFFFFFF;AFAFFFFFFFFFFFFEFF.EDFFF/BFFFFFFFF?EFDFEFFBDFCA./B?B;9DFFFFF
@M03558:539:GW210131Amp:1:2105:10195:2750 2:N:0:TGCAGCTA+ACTACGGA
CCCTTCGGTATAATGTCCCTTGGCCCAATTGTTGCCGGCGCCAGATTGACCGAACACAAAATTATCCGGCCGGAACAGCTGTCCAAACGGCCCCGCTCGTAGCCTCGTTGTAGTACACGTTGATCCGCTCCAGCTGCAAATCGCTGTCTCCGCAATACGGTGGCATCGATTCCGTGCTCGTCGGATATTACCCCCCTTCACGCATCCTGGAGCACTTCTAGCGGTTCCAAAATTGGGCTTCAAAATATGC
+
A3AABFABBBBFGGFGFGGGGFHFGHGHHFHHHHCDFGGGGGG?GHHHHHHGGGGGHHGFHHHHHHGCGGGGGEECFGHGHHHHHFHHGGGGGGGGGGCDGGGHHHDFFHFG1FG1<<>>0FHHGFFE<AEFFHGFG/DHHHGAHFAHHFHGGGGGGGEGBEFGGGGGGGGGGGFFGGGFAFFFFDFFFFF/BAFCBFFBF.A-ADEBFBFAFAFBFFFFFFBC.;EFBFF.FFBB?FFEB////BBBFF
@M03558:539:GW210131Amp:1:2105:11347:2817 2:N:0:TGCAGCTA+ACTACGGA
CCCTTCGGTATAATGTCCCTTGGCCCAATTGTTGCCGGCGCCAGATTGACCGAACACAAAATTATCCGGCCGGAACAGCTGTCTAAACGGTCCCGCTCGGACCGAATCCATAGTGCCAGGTTCCAAATCGACCGGCACGGCACGTGGGACGTATTTTCCTCCGGCTCGTTGTAGTACACGTTGATCCGCGATGCTTGAAGATGGAAGCAGAATGGTTCCAAATCACGTCCGCGTTCC
+
AA?AAFBBBBBFGGGAFGGGGGGHHFGHHGHHFHFGGCGGGGGGGFHHFHHEGGGGHHGHHHHHHHHCCE@EEE>ECGGHGHFED4B3EAEFGHGG//BCG@DG<AFDHFHHF=FGFBGH1FGHHF1<DFAGGGGGCGGCGG@..;E@.CBDCFGFFFBFGGG<B=D=@AB;BBBB9/:;AAEABFFAE;>=ADFFB.9B9BB/FFFE/9//;FB9/;BFFFFF/9D9.EB;9@B.B
@M03558:539:GW210131Amp:1:2105:14256:2925 2:N:0:TGCAGCTA+ACTACGGA
CCCTTCGGTATAATGTCCCTTGCCCAATTGTTGCCGGCGCCAGATTGACCGAACACAAAATTATCCGGCCGGAACAGCTGTCCAAACGGTCCCGCCTCGTTGTAGTACACGTTGATCCGCTCCAGCTGCAAATCGCTGGCTCCTATCTGGTTGCCACATTGGCCGGCTTGAATGTGAACGATTTCACGCATCCTGGAGCACTTCTAGCGGTTCCAAAATTGGGCTTCAAAATATGCTTCTTCCGATGCTT
+
CCCCCFCCBBBFGGGGGGGGGGHHHHHHHHHHGHHGGGGGGGGHHHGHHHGGGGGHHGHHHHGHHHGGGGGGGGGHHHHHHHHHHHHGGGGGHGGGGGGHGHGHHHHHHHGHHHHHHHHGGGGHHHHHHHHHHHGGHGGGHHGHHHHHHHHHGHHHHHHHHHGHGGGGGGGGGGGGGGGGGGGGGGGEGFFFFFFFFFFFFFFFFFFFFFFFFFFFFFFFFFFFFFFFFFB:BFFFFFFFFFFF.ADDFF
@M03558:539:GW210131Amp:1:2105:10109:2967 2:N:0:TGCAGCTA+ACTACGGA
CCCTTCGGTATAATGTCCCCTTGGCCCAATTGTTGCCGGCGCCAGATTGACCGAACACAAAATTATCCGGCCGGAACAGCTGTCCAAACGGTCCCGCTCGGTGCCAGGTTCCAAATCGACCAGCACGGCACGTGGGACGTATTTTCCTTGGCTCCTATCTGGTTGCCACATTGGCCGGCTTGAATGTGAACGATTTCACGCATCCTGGAGCACTTCTAGCGGTTCCAAAATTGGGCTTCAAAATATGCTT
+
A?AA11A>>A?DGGFG3B1FGFFFCGHGCCHHGFHFFGGGECECGHHHHFHEEC>EGGHGHGHHGHHFECEEECCEEGHFH1FFFGFFHGGFCGHGCCCCCC/BCGFGGHHFGHHHGFHGGGHHHHG@<<CFHHG?HHG;GGHHHHHGHGEBBFEBF9BF9B0;EFFGGE0FFFFFG@@?;?FB/B9FBFFFBEFEFBBFF@B?FBFFBFFEFFFFF/FF@-99EBFBF9BFFB--BAB//;9B/;FF/:
@M03558:539:GW210131Amp:1:2105:19250:3072 2:N:0:TGCAGCTA+ACTACGGA
CCCTTCGGTATAATGTCCCTTGGCCCAATTGTTGCCGGCGCCAGATTGACCGAACACAAAATTATCCGGCCGGAACAGCTGTCCAAACGGTCCCGCTCGTAGCCTCGTTGTAGTACACGTTGATCCGCTCCAGCTGCAAATCGAACTTGGCTCCTATCTGGTTGCCACATTGGCCGGCTTGAATGTGAACGATTTCACGCATCCTGGAGCACCTCTAGCGGTTCCAAAATTGGGCTTCAAAATATGCTTC
+
1AA?AFAAAAAFGGG3FGGGGGHHHFFHHGHGHGHHGGGGGEGGHHHHHHHGGGGGHGGHHHHHHEHGGGGGGEEEFHHHHHFGHHHHGGGG?GCGGGG?C/CGF0CFFFFHHGHHHEGFAHFFHHHGGGGHHHHGHHHHHHGHFHHFGHHHHGGHHGHHHGGFHHFGGGGGGGGGG?AGGFGGGGGGFGF?EFFFFFF?99@FBFF9AFEFFFAFFFF@@B@EFBBBEFFFFFEFFFFBBBBFFFFBF/
@M03558:539:GW210131Amp:1:2105:14547:3075 2:N:0:TGCAGCTA+ACTACGGA
CCCTTCGGTATAATGTCCCTTGGCCCAATTGTTGCCGGCGCCAGATTGACCGAACACAAAATTATCCGGCCGGAACAGCTGTCCAAACGGTCCCGCTCGGACCGAATCCATAGTGCCAGGTTCCAAATCGACCAGCACGGCACGTGGGACGTAGTACACGTTGATCCGCTCCAGCTGCAGATCGCTGTCTCCGCAATACGCCTCCTTGGCTCCTATCTGGTTGCCACATTGGCCGGCTTGAATGTGAACG
+
BBBBBFBBBABFGGGGGGGFFGHHHHGHHHHHGGHHGGGGGGGGAHHHHHHGGGGGHHGHHHHFHFHGGEGGC>EFHHHGHHHHHHFHGGFGGHGGCG@CFCDCGGEFHGGHHFGHHHHHCFGHHHHGHDHGGGHHHH@CCGCGCCECGGGDEGEFFFFAFFGGG0FGGGFFFFFFE/BBFFFFDADFFEBBDDABFFFEDCFDF.BBBB/FFFFFF/BFFB.ABFFFFFB//;>DACFB./;BFFF/BF
@M03558:539:GW210131Amp:1:2105:19709:3115 2:N:0:TGCAGCTA+ACTACGGA
CCCTTCGGTATAATGTCCCTTGGCCCAATTGTTGCCGGCGCCAGATTGACCGAACACAAAATTATCCGGCCGGAACAGCTGTCCAAACGGTCCCGCTCGCCAGGTTCCAAATCGACCAGCACGGCACGTGGGACGTATTTTCCTCCTCGTTGTAGTACACGTTGATCCGCTCCAGCTGCAAATCGCTGCCTCCGCAATACGCCGGTGGCATCGATTCCGTGCTCGTCGGATATTACCTCCCAACTTGGCT
+
BBBABFBBABAFGGGGGGGGGGHHHHGHHFHHHHHHCCEGGGD?GHEFHHHGGGGGHHGHHHHHEGHGCGGGE@EGHHHHHHHHHHFHGG?EEHGGGG@DGG/E2?DGHFHHHDGGGCHHHH?DGCFGH.CACHF:CHHFHHHHHHFFGAEGE0CFGGGGGAFEGGGGGE.DFGEBBFBB9FFF.E9DFFFFFFFF-A9F.AFAF=BAFFBFFF9BFFFFADFFFFDF-@??FBFFFFFF.;BDFFBBF/
@M03558:539:GW210131Amp:1:2105:11466:3224 2:N:0:TGCAGCTA+ACTACGGA
CCCTTCGGTATAATGTCCCTTGGCCCAATTGTTGCCGGCGCCAGATTGACCGAACACAAAATTATCCGGCCGGAACAGCTGTCCAAACGGTCCCGCTCGGTTGATCCGCTCCAGCTGCAAATCGCTGTCTCCGCAATACGCCAGAACTTGGCTCCTATCTGGTTGCCACATTGGCCGGCTTGAATGTGAACGATTTCACGCATCCTGGAGCACTTCTAGCGGTTCCAAAATTGGGCTTCAAAATATGCTT
+
A>AAAFAA>AAFFFGEGGG1ACBGGHGCHGGHFFHHCG?EEGEE01D1FFGGGGGGHHE0GGFG2GF//>EE/>EEHFCGFGHHHH1GEGGG<CCCGGCCACGBF110//>??CFGFHFG<11<FGG?GHB<ACC-EHGCCCGCGHGB0CF//0:;CFFFFFFF?.0;0FFFCFBFG??@--9B/B:BF/BFBEFEFFFEF?F@FBFB9FFAFB/F//9B@?A@FFF/B-;BBFF-BEFFFBFFE9BBBF
@M03558:539:GW210131Amp:1:2105:11069:3272 2:N:0:TGCAGCTA+ACTACGGA
CCCTTCGGTATAATGTCCCTTGGCCCAATTGTTGCCGGCGCCAGATTGACCGAACACAAAATTATCCGGCCGGAACAGCTGTCCAAACGGTCCCGCTCGGACCGAATCCATAGTGCCAGGTTCCAAATCGACCAGCACGGCACGTGGGACGTATTTTCCTCGTTGTAGTACACGTTGATCCGCTCCAGCTGCAAATCGCTGTCTCCGCAATACGCCCTTGGCTCCTATCTGGTTGCCACATTGGCCGGCT
+
ABCCCFCCAABFGGGGGGGGGGGHHHGHHHHHGGHHGGGGGGGGHHHFHHHGGGGGHHEFGHHHHHHGGGGGGGFGFHHHHHHHHGHHGGGGGHGGCGGGGGGGGGGGHHHFHHHHHHHHFHHHHHGHHGEGGGHHFHGGGCGDGEEGFFGEFGGGGGGGGGGGFFGGGGGGGGFFFFFFFFFDFFFFFFFFFBFFFFFFFFFFFFFFFCFFFFFFFFFF0;0BEF0FFFFFBFFFFFF.BFFBFF----
@M03558:539:GW210131Amp:1:2105:18880:3321 2:N:0:TGCAGCTA+ACTACGGA
CCCTTCGGTATAATGTCCCTTGGCCCAATTGTTGCCGGCGCCAGATTGACCGAACACAAAATTATCCGGCCGGAACAGCTGTCCAAACGGTCCCGCTCGTAGCCTCGTTGTAGTACACGTTGATCCGCTCCAGCTGCAAATCGCTGTCTCCGCAATACGCCATCCGCAATACGGTGGCATCGATTCCGTGCTCGTCGGATATTACCTCCTTGGAGGAGCCAAGAACGATTTCACGCATCCTGGAGCACTT
+
AABBAFBBAAAFGGGGGGGGGGCHHHGHHDFHHFGHGGGGGGDGF3GFHHGGGGGGHHGHFHHHHHHGGGEEGGCGFHHBGGHHHGBGEDEEGHGGCCCDDCFHHHGFFHCGHGGHHHGFGHHFHGGEFGGGHHHHHHHHHHGGHGFHHHHGGGGGHHGGGGGGGGGGGDFFGFFAEEFFGFFFFFFFBEFFFF9AFDFFFBBFFBBFFFFFFFBDFFFFFFFFFFFFFFFFFFE.DAFFBFFBFEEFF/
@M03558:539:GW210131Amp:1:2105:20207:3381 2:N:0:TGCAGCTA+ACTACGGA
CCCTTCGGTATAATGTCCCTTGGCCCAATTGTTGCCGGCGCCAGATTGACCGAACACAAAATTATCCGGCCGGAACAGCTGTCCAAACGGTCCCGCTCGGACCGAATCCATAGTGCCAGGCTCCAAATCGACCAGCACGGCACGTGGGACGTATTTTCCTCGTTGTTCGAGCCTCGTTGTAGTACACGTTGATCCGCTCCAGCTGCAAATCGCTGTCTCCGCAACTTGGCTCCTATCTGGTTGCCACATT
+
ABBBAFBABAAFGGGGGGGGGGG4AFEHHHHHHHHHGGGGCEEAHHHHHDGG0EGGHHGHHHHGHHFEGCEGC>E@0FHFG3GGHDGEGGGDG0B?@C?@D/<ACCF/<FFGF<FDGHEH.>GGG/GGHDGCCCFGHHGGCCCD;99?AF-.;FFFFBFBBDGGG?.FEEFF?FFFF?BABFBBFFFAAFA.;FFA.:9DFFFFF/FFBFFDE.;;/BFFF.-9@FB/B//:9FFFFFFFFFDF//9.;B
@M03558:539:GW210131Amp:1:2105:14179:3456 2:N:0:TGCAGCTA+ACTACGGA
CCCTTCGGTATAATGTCCCTTGGCCCAATTGTTGCCGGCGCCAGATTGACCGAACACAAAATTATCCGGCCGGAACAGCTGCCCAAACGGTCCCGCTCGGACCGAATCCACAGTGCCAGGTTCCAAATCGACCAGCACGGCACGTGGGACGTATTTTCCTCCGAGTACACGTTGATCCGCTCCAGCTGCAAATCGCTGTCTCCGCAATACGCCGGTGGCATCGATTCCGTGCTCGTCGGATGTTACCTCC
+
ABCBBFCBAABFGGGGGGGGGGHHHGGHHHHHHHHHGGGGGGGGGHHHFHHGGGGGHHGHHHHHHHHGGGGGGGGGHHHHHHHHHHHHGGGGGHGGGGGGGGGFGGGGHHHHHHHHHHHGGHHHHHHHGGHGGCHHGHGGGGGGFGGGAFFCFGGGGGGGGGGGGGGGFFFFFEFFFFFFDFFFFBFFFFFEFFFFFFFFFFF?FFCFBBEDF9C:9AA:FFDBEFFFBFEDFF?DFFCFFAFFFFFF9A
@M03558:539:GW210131Amp:1:2105:15757:3461 2:N:0:TGCAGCTA+ACTACGGA
CCCTTCGGTATAATGTCCCTTGGCCCAATTGTTGCCGGCGCCAGATTGACCGAACACAAAATTATCCGGCCGGAACAGCTGTCCAAACGGTCCCGCTCGGACCGAATCCATAGTGCCAGGTTCCAAATCGACCAGCACGGCACGTGGGACGTATTTTCCTCCGGGAACTTGGCTCCTATCTGGTTGCCACATTGGCCGGCTTGAATGTGAACGATTTCACGCATCCTGGAGCACTTCTAGCGGTTCCAA
+
CCCCCFCCBABFGGGGGGGGGGHHHHGHHHHHHHHHGGGGGGGGHHHHHHHGGGGGHHGHHHHHGHHGGGGGGGGGHHHHHHHHHEHHGGGGGHGGCGGGGGGGGGGGHHGHHFHHHHHH>GHHHHHHHGHGGGHHHHGGGGGGCGGGEFBCAGGGGGGGGGGGGGFFFFFFFFFFFFFFFFFBFDFFFFFFFFFFFFFFFABAFFFFFFFFADEEFFFFFFFFFFFFFFFFFFEFF0FFFFFF@;BBF
@M03558:539:GW210131Amp:1:2105:20007:3527 2:N:0:TGCAGCTA+ACTACGGA
CCCTTCGGTATAATGTCCCTTGGCCCAATTGTTGCCGGCGCCAGATTGACCGAACACAAAATTATCCGGCCGGCACAGCTGTCCAAACGGTCCCGCTCGGACCGAATCCATAGTGCCAGGTTCCAAATCGACCAGCACGGCACGTGGGACGTATTTTCCTCACACGTTGATCCGCTCCAGCTGCAAATCGCTGTCTCCGCAATACGCCCAACTTGGCTCCTATCTGGTTGCCACATTGGCCGGCTTGAAT
+
AA1>AC>A>1>DFF33BBF1BFGH1EFFBF1AD0DF0AA/?EEFGFBBDGFG///@0?>GGBGGHHFEGC/@E/>E0>?FGGFFHE1//E?/BB/CCGCGGGG/ACGFCDDF11>DGHCH>GHHHHGGECHGGGGHHHGCCCCG.9E@EFGC?FBFGGGGGGFGGGAFGEFFFFEB@FFEF//;/FFFF-EFFBF/F9BB@-A//9;-@?AA/://9BFEFB//:BBFFFFF/B-999///;@@9=@99:
@M03558:539:GW210131Amp:1:2105:15053:3535 2:N:0:TGCAGCTA+ACTACGGA
CCCTTCGGTATAATGTCCCTTGGCCCAATTGTTGCCGGCGCCAGATTGACCGAACACAAAATTATCCGGCCGGAACAGCTGTCCAAACGGTCTGGCTCCTATCTGGTTGCCACATTGGCCGGCTTGAATGTGAACGATTTCACGCATCCTGGAGCACTTCTAGCGGTTCCAAAATTGGGCTTCAAAATATGCTTCTTCCGATGCTTGAAGATGGAAGCAGAATGGTTCCAAATCACGTCCGCGTTCC
+
ABCCAFCBAABFGGGGGGGGGGHGHHGHHHHHHGHHGGGGGGGGHHHHHHHGGGGGHHGHHHHHHHHGGGGGGGGGHHHHHHHHHHHHGGGGGFGGHHGHHHHHGGHHGHHHHHHHHHHHGGGGGGFHHHGHHHHHGHHGHHHHHFGGHHHHHHHHHHHHHHHHGGGFCF0CGEFGGGGGGGGGBFGGGGGGGGGFGGGFFFDFFFFFFFFFFFF:FFFF/;BFBBFFFFFFFFFBFFFFFFFA@;B
@M03558:539:GW210131Amp:1:2105:21311:3579 2:N:0:TGCAGCTA+ACTACGGA
CCCTTCGGTATAATGTCCCTTGGCCCAATTGTTGCCGGCGCCAGATTGACCGAACACAAAATTATCCGGCCGGGACAGCTGTCCAAACGGTCCCGCTCGTTGTAGTACACGTTGATCCGCTCCAGCTGCAAATCGCTGTCTCCGCAATACGCCCAATAACTTGGCTCCTATCTGGTTGCCACATTGGCCGGCTTGAATGTGAACGATTTCACGCATCCTGGAGCACTTCTCGCGGTTCCAAAATTGGGCT
+
AABCBFCBABBFGGGGGGGGGGHHHHGHHHHHHGHHGGGGGGGGHHHGHHHGGGGGHHGHHHHHHHHGGGGGGGGGGGHHHHHHHGHHGGGGGHGGGGGGGHFGHHHHHHGHHFHHHHHGGGGHHHFHHGHGHHGGHGGHHHHGGGGGHHHGGCFGGGFFGGBFGGGGGFFGGG09BDFGGGGFFFFGGFFFFFF:FFFFBFFFFBEAEFFFFFFFFFBF//;FEFEFFF/;EFFFFFF/BFEFB9;AFF
@M03558:539:GW210131Amp:1:2105:8638:3632 2:N:0:TGCAGCTA+ACTACGGA
CCCTTCGGTATAATGTCCCTTGGCCCAATTGTTGCCGGCGCCAGATTGACCGAACACAAAATTATCCGGCCGGAACAGCTGTCCAAACGGTCCCGCTCTTGGCTCCTATCTGGTTGCCACATTGGCCGGCTTGAATGTGAACGATTTCACGCATCCTGGAGCACTTCTAGCGGTTCCAAAATTGGGCTTCAAAATATGCTTCTTCCGATGCTTGAAGATGGAAGCAGAATGGTTCCAAATCACGTCCGCG
+
3AAAACAAABAFGGGFGFBE5BGGHHGHHHHGHFFH?ECGGCGGHHE3AFFAAE0@FFFH1GGHHHHG@?@E?/@EGGGCGGB3G3?/AF</EGGG?FHEFGF2F/2FGD>FD2F?G1GHG1GHHHE>CC->D<<GHFDFFGFFHEFG0FHEGGCHFHHHFHFGFGGGGFGGGDDFFF0F?F:0:EFGGEB;;FF9BBB/BBFFF/A9ADAFBB9/:/9FF9FFEF/:B9/BBF/9BB9;BBFFF..;--
@M03558:539:GW210131Amp:1:2105:16736:3648 2:N:0:TGCAGCTA+ACTACGGA
CCCTTCGGTATAATGTCCCTTGGCCCAATTGTTGCCGGCGCCAGATTGACCGAACACAAAATTATCCGGCCGGAACAGCTGTCCAAACGGTCCCGCTCGGACCGAATCCATAGTGCCAGGTTCCAAATCGACCAGCACGGCACGTGGGACGTATTTTCCTCCGACACGTTGATCCGCTCCAGCTGCAAATCGCTGTCTCCGCAATACGCCAGAACTTGGCTCCTATCTGGTTGCCACATTGGCCGGCCCG
+
CCCCCFCCCCCFGGGGGGGGGGHHHHGHHHHGFFHHGGGGGGGGFHHHGGHGFGGGGHGGGHHGHHHGGGGGGGGGFFHHHHHHFGHGGCGGGHGGFGGGGGGGGGGDHGFGHGHHHHHHHHHGHEHHGGHGGCHHGHGGGGGGFHGGGGGDEFGGGGGGGGGFCFGFFFAEFFFFE.;DFFFFFFF/BFFFFFFFFFFFAD-@FFBEDB.;./BBFBFF:BA///:;FFFFDFB//.BF///F->;--:
@M03558:539:GW210131Amp:1:2105:18172:3651 2:N:0:TGCAGCTA+ACTACGGA
CCCTTCGGTATAATGTCCCTTGGCCCAATTGTTGCCGGCGCCAGATTGACCGAACACAAAATTATCCGGCCGGAACAGCTGTCCAAACGGTCCCGCTCGTAGCCTCGTTGTAGTACACGTTGATCCGCTCCAGCTGCAAATCGCTGTCTCCGCAATACGCCCAGAACTTGGCTCCTATCTGGTTGCCACATTGGCCGGCTTGAATGTGAACGCTTTCACGCATCCTGGAGCACTTCTAGCGGTTCCAAA
+
CCCCCFCCAABFGGGGGGGGGGHHHHGHHHHHHHHHGGGGGGGGFFHHHHHGGGGGHHGHGHHHHHHGGGGGCEGGHHHHHHHHHFFGFGGGGHGGGGGGGFGHHHGGGFFHHGFHHHGFHAHHHHHGGGFHBHHFHFHFHHGGHGGHHHHGGCGGFHHGGGGGGGGGGFGGGGGGBFGGFFFGGGGGF?BB9FFFA;B;FCAB/BBFFFFF.;AEB9BAF-DFF//:;AB?.FFFFFFF;ADF.://B
@M03558:539:GW210131Amp:1:2105:14150:3763 2:N:0:TGCAGCTA+ACTACGGA
CCCTTCGGTATAATGTCCCTTGGCCCAATTGTTGCCGGCGCCAGATTGACCGAACACAAAATTATCCGGCCGGAACAGCTGTCCAAACGGTCCCGCTCGTAGCCTCGTTGTAGTACACGTTGATCCGCTCCAGCCGCAAATCGCTGCCTCCGCAATACGCCCGAACTTGGCTCCTATCTGGTTGCCACATTGGCCGGCTTGAATGTGAACGATTTCACGCATCCTGGAGCACTTCTAGCGGTTCCAAAAT
+
AAABBFBBAABFGGGFGGGGGGHGHHGHHHHHHHHHGGGGGGGFHHHHHHGFGGGGHHGHHHHHHFHGEGGGGGGGHHHHHHHHGHHHGG?FGHCGGGGBD<CGFFDCFEFGHGFHGHGCGH.DGDHGEGGHHHGGGGGGHHGGHGGGGHHGGGGDGGEDA@DGGGEGGGGFFEFFFFBBFF/.AFFFFFFFFFFBBFFAAFBBFFF:BFF.:AEFFFEF=DDFF/BBFFFFFFEBFFBBFDDEFFFFEF
@M03558:539:GW210131Amp:1:2105:12880:3782 2:N:0:TGCAGCTA+ACTACGGA
CCCTTCGGTATAATGTCCCTTGGCCCAATTGTTGCCGGCGCCAGATTGACCGAACACAAAATTATCCGGCCGGAACAGCTGTCCAAACGGTCCCGCTCGGCCAGGTCCCAAATCGACCAGCACGGCACGTGGGACGTATTTAGCCTCGTTGTAGTACACGTTGATCCGCTCCAGCTGCAAATCGCTGTCTCCGCAATACGCCCTTGGCCCCTATCTGGTTGCCACATTGGCCGGCCTGAATGTGAACGAT
+
A@AABFBBBABFDGGFGGGGGGHHHHGHHFGHHFHHGCGEEFEFGBGGHHHGGGGGHHGFAFHHHHGFGFCGGGGGHHHHHHHHGBBGGCEEGHGG?DGGGGGHH?CGHHHCGHGHGGGHAHHGGGGGG.CCFGHGDHGHHHHHHHHGGEGE0CFGGGGGGGGGGGGGGGGGFBFFFFFFFFFFFFFFFFFFFFFFFFFFFFBFBFFB/99EEFFB/:BF?FFFFFFFFFFFFFF-.A.:BFF//BBFBE
@M03558:539:GW210131Amp:1:2105:21471:3810 2:N:0:TGCAGCTA+ACTACGGA
CCCTTCGGTATAATGTCCCTTGGCCCAATTGTTGCCGGCGCCAGATTGACCGAACACAAAATTATCCGGCCGGAACAGCTGTCCAAACGGTCCCGCTCGGACCGAATCCATAGTGCCAGGTTCCAAATCGACCAGCACGGCACGTGGGACGTATTTTCCTCGTCGTGGGACGTATTAGCCTCGTTGTAGTACACGTTGATCCGCTCCAGCTGCAAATCGCTGTCTCCGCCATACTTGGCTCCTATCTGGT
+
A3AAAFB@AABFGGGBGFGGCGHHHGGHHHHGHFHHGGGGGGCEFHF3GGHFCGGGGHGHHGHGFGGGGC/EGEEGGHHHGFFHFFFFEGEGGHGGCGCCGGGCCFGDFGDBC1>DHFCHHGHF<>1<GDHCGGGGFFCF?-CFGEE?.FBC?FFFFGGGFGGGG9E.B;FC.;/;FFFBFBA.;B9:;/;9/;A.9.;FF/AE.-ABBFEFBBFFFFA.ADDFFFBDD.-99.BFFFFFF.;/:/BF//
@M03558:539:GW210131Amp:1:2105:8069:3858 2:N:0:TGCAGCTA+ACTACGGA
CCCTTCGGTATAATGTCCCTTGGCCCAATTGTTGCCGGCGCCAGATTGACCGAACACAAAATTATCCGGCCGGAACAGCTGTCCAAACGGTCCCGAATCCATAGTGCCAGGTTCCAAATCGACCAGCACGGCACGTGGGACGTATTTTCCTCCTGCGTGAACGATTTCACGCATCCTGGAGCACTTCTAGCGGTTCCAAAATTGGGCTTCAAAATATGCTTCTTCCGATGCTTGAAGATGGAAGCAGAAT
+
CCCCCFCCABCFGGGGGGGGGGHHHHGHHHHHHHHHGGGGGGGGGHHGHHHGGGGGHHGGHHHHHHHGGGGGGGGGHHHHHHHHHFEGGGFGCHGGGGGHHHHHHGGHHHHHHHHHHHHHGHGGGFFBGCDGGGGGEEGHHGDHHHHHEHGFFHHHGFGGGGGFEGGGGGGGAGGGFGG/AF?FFFFFFFFFFFFFFFEFFFFFFFFFFFFBF9/BF/BFFFFFFFBDFDDFFFFFFFFFFFFFAB//9F
@M03558:539:GW210131Amp:1:2105:21830:3859 2:N:0:TGCAGCTA+ACTACGGA
CCCTTCGGTATAATGTCCCTTGGCCCAATTGTTGCCGGCGCCAGATTGACCGAACACAAAATTATCCGGCCGGAACAGCTGTCCAAACGGTCCCGCTCGGACCGAGTCCATAGTGCCAGGTTCCAAATCGACCAGCACGGCACGTGGGACGTATCTTCCTCCGAGAACTTGGCTCCTATCTGGTTGCCACATTGCCCGGCTTGAATGTGAACGATTTCACGCATCCTGGAGCACTTCTAGCGGTTCCAAC
+
A??AAFBBABADGGGGGCGFGFFFHAEHHFBBFGHFGEE?EE?EFFHFHGHGGGGGHHGGHGHBGHFFGGCEGEEGHHGHHHHHHBFGGGGGGHGGGCGGGGGGGGGGGHHHH1GFHHHHCHHHGHHHHGHGGGHFHHGGGGGGHHGGEGGGGFFGGGGGGGFGGAGGFGFFFFFFFFFFFFFBBAFFFF?FFFEFFBABFFFA9/FB:FBFFFEEEFFF.ABFFFFFFBFFEFFFFFFFFFFF@;9;B/
@M03558:539:GW210131Amp:1:2105:10649:3868 2:N:0:TGCAGCTA+ACTACGGA
CCCTTCGGTATAATGTCCCTTGGCCCAATTGTTGCCGGCGCCAGATTGACCGAACACAAAATTATCCGGCCGGAACAGCTGTCCAAACGGTCCCGCTCGGACCGAATCCATAGTGCCAGGTTCCAAATCGACCAGCACGGCACGTGGGACGTATTTTCCTCCGGAACTTGGCTCCTATCTGGTTGCCACATTGGCCGGCTTGAATGTGAACGATTTCACGCATCCTGGAGCACTTCTAGCGGTTCCAAA
+
CCCCBFCCBBBFGGGGGGFGGGHHGHGGHHHHHHHHGGGGGGGGFHHHHGHGGGGGHHGHGHHHHHHGGGGGGCFGHFFGHGHHEDGHGGGGGGGGGGGFGGGFGGGGFHHHGGFFHHHH>GHHHGHHGGHGGGGHHHGGCCDGCHGGGGFEGGGGGGGGGGGGDFAGGFFFFFFFFFFFFFFFBFFFF.FFFEEFCBCFFFFB0BFFFBF.DEFFFFFFE=DFF0BFFFFFFFEBFFFF;BDF?FFB0
@M03558:539:GW210131Amp:1:2105:13509:3880 2:N:0:TGCAGCTA+ACTACGGA
CCCTTCGGTATAATGTCCCTTGGCCCAATTGTTGCCGGCGCCAGATTGACCGAACACAAAATTATCCGGCCGGAACAGCTGTCCAAACGGTCCCGCTCGGACCGAATCCATAGTGCCAGGTTCCAAATCGACCAGCACGGCACGTGGGACGTATTTTCCTCCGTAGCTCGTTGTAGTACACGTTGATCCGCTCCAGCTGCAAATCGCTGTCTCCGCAATACGCCCGGTGGCATCGATTCCGTGCTCGTCG
+
BCCCCFCBAABFGGGGGGGGGGHHHHGHHHHHHHHHGGGGGGGFAGHHHHHGGGGGHHGHFHHGHHHGCGFGGCGGHHGHHHHHHHHHFGGGGHGGCGGGGGGGGGFGHHHHHGHHHHGEGFHHHGHHHGHGGGHHHHGGGGGGHHGG:FGGGGGGGGGGGGGGGGGGGGFFFFFFFFFBFDFFFEFFFFEFFFFFFFFFFF/FFDFFFFFFFFFFFFDFF?ADFFFA;DAFFBFBA/BFB9.:9;ADFF
@M03558:539:GW210131Amp:1:2105:18079:3896 2:N:0:TGCAGCTA+ACTACGGA
CCCTTCGGTATAATGTCCCTTGGCCCAATTGTTGCCGGCGCCAGATTGACCGAACACAAAATTATCCGGCCGGAACAGCTGTCCAAACGGTCCCGCTCGGACCGAATCCATAGTGCCAGGTTCCAAATCGACCAGCACGGCACGTGGGACGTATTTTACGCCCGAACTTGGCTCCTATCTGGTTGCCACATTGGCCGGCTTGAATGTGAACGATTTCACGCATCCTGGAGCACTTCTAGCGGTTCCAAA
+
BBCCCFCCAABFGGGGGGGGGGHHHHGHHHHGHHHHGGGGGGGGGHHHHHHGGGGGHHEHHHHGGHHGEFGGGGCGHGHHHFHHHHHGGGGGGHGG?FGGGGGGGGGGHHHHHGHHHHHHGHHHGFBGHDADGGGHCHGCG@CDGHGG?FFDEGGGGGG?DGGG??BF:0;BFFFEBFFBBBFFDFFFF.:B0BFFFFFAF;FFFFFFF0BF.A?ABFFFFAFCF00:BFF?FFB909:0@CD;.;B0B
@M03558:539:GW210131Amp:1:2105:8555:3915 2:N:0:TGCAGCTA+ACTACGGA
CCCTTCGGTATAATGTCCCTTGGCCCAATTGTTGCCGGCGCCAGATTGACCGAACACAGAATTATCCGGCCGGAACAGCTGTCCAAACGGTCCCGACCGAATCCATAGTGCCAGGTTCCAAATCGACCAGCACGGCACGTGGGACGTATTTTCCTCCGGGAACTTGGCTCCTATCTGGTTGCTACATTGGCCGGCTTGAATGTGAACGATTTCACGCATCCTGGAGCACTTCTAGCGGTTCCAAAATTGG
+
ABABAFB?>AAFGGFGFGGFEGFHHHGHHHGGHHFGG2E2EGDGHHH3GHHGGGGGHHHHGHHHHHHCGGGGGGGEEFHGHHHHHBGGGGEFGHGGGGGGGGFHGHFGGFHHHHHFHHHGHFFHGHGGCHHFHGGGGGGCGGCEHGDGGGGGGGGEFEAGF?EGGGGGGGGG0BFFFBFFAEBFFFFFFFEFFDFFFAF/BFFFFBBF??AEB/;AFFFFFFFBBFFEABFFF/B/DDADFFFF/.9;;B
@M03558:539:GW210131Amp:1:2105:23944:4009 2:N:0:TGCAGCTA+ACTACGGA
CCCTTCGGTATAATGTCCCTTGGCCCAATTGTTGCCGGCGCCAGATTGACCGAACACAAAATTATCCGGCCGGAACAGCTGTCCAAACGGTCCCGCTCGGACCGAATCCATAGGGCCAGGTTCCAAATCGACCAGCACGGCACGTGGGACGTATTTTCCTCCTATTTAGCTCGTTGTAGTACACGTTGATCCGCTCCAGCTGCAAATCGCTGTCTCCGCAATACGCCCGAACTTGGCTCCTACCTGGTTG
+
?AAAAFBABBBFGGGGGGGGGGHGHHGGHFHHFHHFFGGGGGGGBGHEHHGGGGGGHHGFFHHGFGHGFGGGGG?EBGEHHHBFFHFHGFEEEHFG@FCGGGGCCGGGHBGHH10GDFEEGFHGHFDDDAFCGGHHHHDGGGD:.9EA.CA9AB/B;CFFGFGFGGGGFFGGFFFF.FF;/BFF.;FEEFFFFEDF?F/B/FBB//9FDFFDDFFFBAA@@A/B.A;@D;;B.B/BFFFEF/:.B/.B/.
@M03558:539:GW210131Amp:1:2105:11296:4029 2:N:0:TGCAGCTA+ACTACGGA
CCCTTCGGTATAATGTACCTTGCCCAATTGTTGCCCGCGCCCGATTTACCGAACACAAAATTATCCGGCCGGAACAGCTGTCCAAACGGCCCCGCTCGGACCGAATCCATAGTGCCAGGCTCCACATCGACCAGCACGGCACGTGGCTCGAATTCTCCTCCGCGGTGGCACCGATTCTGTGCTCGTCGGATATTACCTCTCTCTGTCGGCTACTATCCGGTCGCCACACTGTCCGCCTTGAATGTGAACG
+
>AA11BA1A1A3A33333BABFAGF10011A30D1100AEE/AEAE/1F1/B//A0//00B11D2BE/EG//>//0>0EG>DGE>F/AE//E//><<C?ACCGCGF/F1F111=1>>1<.>FFC0C0C./<<-.<<:-A--:::..-.09-/0909C0;/;.:-@99-9B/---@AF//:/://A?A@;-A-/////;///99BFF/-9-9-9/////----9;;-A--;////---;BBB///;///9-
@M03558:539:GW210131Amp:1:2105:11888:4192 2:N:0:TGCAGCTA+ACTACGGA
CCCTTCGGTATAATGTCCCTTGGCCCAATTGTTGCCGGCGCCAGATTGACCGAACACAAAATTATCCGGCCGGAACAGCTGTCCAAACGGTCCCGCTCCGAATCCATAGTGCCAGGTTCCAAATCGACCAGCACGGCACGTGGGACGTATTTTCCTCCGGTCGTTGTAGTACACGTTGATCCGCTCCAGCTGCAAATCGCTGTCTCCGCAATACGCCTCGAATCGGTGGCATCGATTCCGTGCTCGTCGG
+
CCCCCFCCCBCFGGGGGGGGGGHHGHGHHHHHHHHHGGGGGGGGHHHHHHHGGGGGHHGFHHHHHHGGFGGGGEGGHHHGHHHHHGEHGGGGGHGGGGGGGGGGHHHHHHHHHGHHGGHHHGHHHGHGGGCEHHGGG-CAGA:ACGGGHHHHHGGGGGGGGGGGGGEFGGGGGGGFGEFFFFFFFFFFFFFFFFFFFFFFFFFFFFFBFFFFFFFFFFFAFFFFF..;.AFFFFFFFFFFFE.90:@DAD
@M03558:539:GW210131Amp:1:2105:16359:4219 2:N:0:TGCAGCTA+ACTACGGA
CCCTTCGGTATAATGTCCCTTGGCCCAATTGTTGCCGGCGCCAGATTGACCGAACACAAAATTATCCGGCCGGAACAGCTGTCCAAACGGTCCCGCTCGGACCGAATCCATAGTGCCAGGTTCCAAATCGACCGGCACGGCACGTGGGACGTATTTTCCTCCGGTGGCTCCTATCTGGTTGCCACATTGGCCGGCTTGAATGTGAACGATTTCACGCATCCTGGAGCCCTTCTAGCGGTTCCTAAATTGG
+
BBBBAFBB>AAFFGGFGGFFGGFFCGDEHHHHHGFHCGGGGGGCGHHHHDHGEGGGHEFHGHHHBHHDGEGGC/EE2BGEHHHHFBDCEFGGGHGGGGGGGCCDGGEDHHDGH<11>GGH1FGGBHGHHGEGC-A-C?EGGAG?.9AB.CBAEFFBBFFGGGDF@@DA.FEFFFFFFFFFDFFFFFFFFFFFFFF-@>9/9B///;B..;9AFFFEE-AA//9F......;BB/B/-=DDAF/9//BF/B
@M03558:539:GW210131Amp:1:2105:11148:4260 2:N:0:TGCAGCTA+ACTACGGA
CCCTTCGGTATAATGTCCCTTGGCCCAATTGTTGCCGGCGCCAGATTGACCGAACACAAAATTATCCAGCCGGAACAGCTGTCCAAACGGTCCCGCTCGGTAGCCTCGTTGTAGTACACGTTGATCCGCTCCAGCTGCAAATCGCTGTCTCCGCAATACGCCCCCGGTGGCATCGATTCCGTGCTCGTCGGATATTACCTCCTTGGCTTGGCTCCTATCTGGTTGCCACATTGGCCGGCTTGAATGTGA
+
CCCCCFCCBBCBFGGGGGGGGGHHHHGHHHHHHGHHGGGGGGG?GHHHFHHGGGGGHHGHHHHHHHHGHHGGGEEGHEGGFHHHGFHHGFGGGHGGGGGCDGGHHHHGHGHFHHHHHHHGGHGHHHHGGGGGHGHHHHFFDGHDGHGGHHHHGGGGGHHGG@CGGFAAGGCBFGDBEGGGFFFBEFFFFFF@D.FFFFFFFEBFBFEFF>DF//A:/BFFFF9FDFF/:.;B/:9/---@A9;:BBB/;
@M03558:539:GW210131Amp:1:2105:18828:4335 2:N:0:TGCAGCTA+ACTACGGA
CCCTTCGGTATAATGTCCCTTGGCCCAATTGTTGCCGGCGCCAGATTGACCGAACACAAAATTATCCGGCCGGAACAGCTGTCCAAACGGTCCCGCTCCATAGTGCCAGGTTCCAAATCGACCAGCACGGCACGTGGGACGTATTTTCCTCGTATTAGCCTCTTCGTAGTACACGTTGATCCGCTCCAGCTGCAAATCGCTGTCTCCGCAATACGCCTTGGCTCCTATCTGGTTGCCACATTGGCCGGCT
+
ABCCBFCBABBFGGGGGGGGGGHHHHGGHHHHHHHHGFGGGGDGFHHHHHHGGGGGHHE1GHHHHHHGGGGGGGGGGGHHHHHHHHHHFGGGGHGGGGGHHHHHHHHHHHHHHHHHHHHGHGGGHHGHGGGGGGGGEDCHGAEHFHHHHFHGEFFFGFGGGGEFGGBFGGGGFGDFGGGFFGGGGFFFFFFFFFFFFFFFADDFFFFFFFFDFFAFFFFFFFFFFFBFFFFFFFFFFFF.BBBF/9=DAF
@M03558:539:GW210131Amp:1:2105:22047:4377 2:N:0:TGCAGCTA+ACTACGGA
CCCTTCGGTATAATGTCCCTTGGCCCAATTGTTGCCGGCGCCAGATTGACCGAACACAAAATTATCCGGCCGGAACAGCTGTCCAAACGGTCCCGCTCGAATCCATAGTGCCAGGTTCCAAATCGACCAGCACGGCACGTGGGACGTATTTTCCTCCGTTGCCTCGTTGTAGTACACGTTGATCCGCTCCAGCTGCAAATCGCTGTCTCCGCAATACGCAATGGCTCCTATCTGGTTGCCACATTGGCCG
+
>AAAAF@AAA@FFGGGGGGGGGHHHHGHHHHHHHGHFGGGGGGGGHHHGHHGGGGGHHGHHHHHHHHGGGEGGEEEHHHHEHHHHFHHGGGGGHGGGGGGHHDHHHHFHHFHHHG?DFGHHHFFFHGGGGHHHGGGGGGHHGGHHCCHHHHHHCGGE?FFD?FGEDFGF9CFFGGFFD.C.:CFFFFFFDFBFBBFFFFFFFEFFFFFFFF?B=.BF.AABDBFFFFEFBFFF/BFF?FFFF.BB99FFF
@M03558:539:GW210131Amp:1:2105:9656:4380 2:N:0:TGCAGCTA+ACTACGGA
CCCTTCGGTATAATGTCCTTGGCCCAATTGTTGCCGGCGCCAGATTGACCGAACACAAAATTATCCGGCCGGAACAGCTGTCCAAACGGTCCCGACCGAATCCATAGTGCCAGGTTCCAAATCGACCAGCACGGCACGTGGGACGTATTTTCCTCCCCTCGTTGTAGTACACGTTGATCCGCTCCAGCTGCAAATCGCTGTCTCCGCAATACGCCCGAACTTGGCTCCTATCTGGTTGCCACATTGGTCG
+
AAAAAF?AA1>FGG3FGGFEBBGHGGHHFDGHGHHEEE?EEA/CFH1FGHGGGGCHHGF0BGGHHHGGGGG?EGGEGHHEFHHHE1GEEFGGHC?CC@CGFGHFFGHGBHGE1?FGGHGHHHHGHGGCHHHHG?CCGC:G.AGGGE?BFGBFFFFFGGGGGEEGEFFFFGGGGGGEEFFFFFF@F/BFFFFFFFFF?FFABFFFF?B@-B/F9-@@??@@FF/9BFFFB/BFBFF/BBEFB/-9;99;F@
@M03558:539:GW210131Amp:1:2105:16766:4444 2:N:0:TGCAGCTA+ACTACGGA
CCCTTCGGTATAATGTCCCTTGGCCCAATTGTTGCCGGCGCCAGATTGACCGAACACAAAATTATCCGGCCGGAGCAGCTGTCCAAACGGTCCCGCTCGGGACCGAATCCATAGTGCCAGGTTCCAAATCGACCAGCACGGCACGTGGGACGTATTTTCCTCCGGGTGGCATCGATTCCGTGCTCGTCGGATATTACCCCGCTTGGCTCCTATCTGGTTGCCACATTGGCCGGCTTGAATGTGAACGATT
+
BB@ABFCCCCCFGGGGGGGGGGHHHHGHHHHHHHHHGGGCEG?EHHHHHHHGGGGGGHFHHHHFHHGGFGGGGGGGHGHHHGHHG3GGFGFGGHFGDGGGGCDGCDDGGHHHFFFFGHHHHHFHHHHHHHG.DGGHHFHGGGCFGFFGGGGGGGGGGGGGGGGGGACDFFBFFFFFFFFFFFAAFFFFFF-D:FFBFFFFAFDDFDBBFAFBBFFFBF9.9BBBFBFEBFFF=F-C;A09;B000::;;;
@M03558:539:GW210131Amp:1:2105:15184:4575 2:N:0:TGCAGCTA+ACTACGGA
CCCTTCGGTATAATGTCCCTTGGCCCAATTGTTGCCGGCGCCAGATTGACCGAACACAAAATTATCCGGCCGGAACAGCTGTCCAAACGGTCCCGCTCGGACCGAATCCATAGTGCCAGGTTCCAAATCGACCAGCACGGCACGTGGGACGTATTTTCCTCCGGTAGCCTCGTTGTAGTACACGTTGATCCGCTCCAGCTGCAAATCGCTGTCTCCGCAATACTTGGCTCCTATCTGGTTGCCACATTGG
+
CCCCCFCBBCCFGGGGGGGGGGHHHHGHHHGHHHHHGGGGGGGGHHHHEHHGGGGGHHGHHHHHHHHGGGGGGGGGHHHGHHHHHGDGFGFGGHGGFGGGGGGGGGGGHHHHHHHHHHHHHHHHHEHHHGHGGGHHGHGGGGGGCGFGAFGCEFGGGGGGGGGGGGGGFFFFFFFFEFFFFFFFFF.EFFFFFBFFFFFFFFFFFFFDFFDFFFFFFF-@DBFFFBFFFFFFFBFFFBFFDFFFFFFFFF
@M03558:539:GW210131Amp:1:2105:21967:4606 2:N:0:TGCAGCTA+ACTACGGA
CCCTTCGGTATAATGTCCCTTGGCCCAATTGTTGCCGGCGCCAGATTGACCGAACACAAAATTATCCGGCCGGAACAGCTGTCCAAACGGTCCCGCTCGGACCGAATCCATAGTGCCAGGTTCCAAATCGACCAGCACGGCACGTGGGACGTATTTTCCTCCGGCGGTGGCATCGATTCCGGGCTCGGCGGGTATTACCTCCACTTGGCTCCTATCTGGTTGCCACATTGGCCGGATTGAATTTTAACG
+
?AAABFAAAAAFGGGGGGGGGGGHHHGDHFHHHHGHGGGGGCDEFHHGHHHGGGGGHHGHGHHHHHHGGGG?E//EHHHGGBGHEDGGGGGGCGGGGGGCG/CFGGFGGHHHF1FGHHHH1<GFH1GHHGHGGGHHHHGGGGGGHHGGGGGDGGGGGGGGGF?AFCFDFFFFF/.9.BF//---;A--;-B-;-;F/B/B9ABFFBFFB/;9//9///;/:..:9FA///:/B;=-.AF/9//////;D
@M03558:539:GW210131Amp:1:2105:7427:4656 2:N:0:TGCAGCTA+ACTACGGA
CCCTTCGGTATAATGTCCCTTGGCCCAATTGTTGCCGGCGCCAGATTGACCGAACACAAAATTATCCGGCCGGAACAGCTGTCCAAACGGTCCCGCTTGGCTCCTATCTGGTTGCCACATTGGCCGGCTTGAATGTGAACGATTTCACGCATCCTGGAGCACTTCTAGCGGTTCCAAAATTGGGCTTCAAAATATGCTTCTTCCGATGCTTGAAGATGGAAGCAGAATGGTTCCAAATCACGTCCGCGTT
+
BBBBAFBBBBAFFGGGGGGGGGGHHHGHHHHHHHHHGGGCGGGGHHHFHHHGGGGGHHGFGHHFHHHGGGGGGGGGHHHHHHHHHGHHGGGGGHGGGGGGHHGGHHGHHHHHHGHHFHHHHHG0FDC->ADGHFHGGDGBGGHHGHHHFHGGGF0GECHGHGGGGGGGGFGGGGGGGGGGGGGG.FGGFF9BFFFFFFFBFFFFF.?ADFFFE/B;FFFF/BEFFBBFFB9BBFBFFFFFFFFEFFCFBB
@M03558:539:GW210131Amp:1:2105:7990:4668 2:N:0:TGCAGCTA+ACTACGGA
CCCTTCGGTATAATGTCCCTTGGCCCAATTGTTGCCGGCGCCAGATTGACCGAACACAAAATTATCCGGCCGGAACAGCTGTCCAAACGGTCCCGCTCGGACCGAATCCATAGTGCCAGGTTCCAAATCGACCAGCACGGCACGTGGGACGTATTTTCCTCCGTTGTAGTACACGTTGATCCGCTCCAGCTGCGGGCTTGGCTCCTATCTGGTTGCCACATTGGCCGGCTTGAATGTGAACGATTTCA
+
AAAAAFAAAA2DGGFGGGGGGFFFGGGHHHHHHHFHGGG2EEEEFHGGHHHEECECBHFHHHHGFFGGGGGGGEEECGFBCBGFHHHFACE/EHGG/<BCDGCD@@FEFGBGG>>1FGHH<<<GHBGDGAC-CGGGGFCG?CGD.;CG.FB..C/FGBCF0CC.0;A99900;0DF?AFB9/;..;AFF/B:;@B-9@A@D/FFE9/BBFFF/9:9;//9BB9B//9--;9-99//;:;9/:9A..//
@M03558:539:GW210131Amp:1:2105:15858:4704 2:N:0:TGCAGCTA+ACTACGGA
CCCTTCGGTATAATGTCCCTTGGCCCAATTGTTGCCGGCGCCAGATTGACCGAACACAAAATTATCCGGCCGGAACAGCTGTCCAAACGGTCCCGCCCGAATCCATAGTGCCAGGTTCCAAATCGACCAGCACGGCACGTGGGACGTATTTTCCTCCGCTCGTTGTAGTACACGTTGATCCGCTCCAGCTGCAAATCGCTGTCTCCGCAATACGCCCAGAACTTGGCTCCTATCTGGTTGCCACATTGGC
+
BBBBAFABBBBFGGGGGGGFGGHHFDGHHHGGGHGHFGGGCEGGHFHFHHHEGGGGHHAFHHGHHHHFCE/>/@EGEEHHHHHHHHEHEFEFGHGCFGGDGEDHFFHEDFHHHHG1<?GHHH1<EGGGGGHFHG?FGCD.CEFGH@;GFHFGFBFGF?DFGGAAFFBFBFGGFGGFEEFBFFEAFFB//BBFFBFFFFFFFA/FFF.9@=?FFEDD;DFFFFF/9///9.B/;FFFFFFFFFB/FB:9/9
@M03558:539:GW210131Amp:1:2105:22921:4724 2:N:0:TGCAGCTA+ACTACGGA
CCCTTCGGTATAATGTCCCTTGGCCCAATTGTTGCCGGCGCCAGATTGACCGAACACAAAATTATCCGGCCGGAACAGCTGTCCAAACGGTCCCGCTCGGACCGAATCCATAGTGCCAGGTTCCAAATCGACCAGCACGGCACGTGGGACGTATTAGCCTCGTTGTAGTACACGTTGATCCGCTCCAGCTGCAAATCGCTGTCTCCGCAATACGCCCGAACTTGGCTCCTATCTGGGTGCCACATTGGCC
+
1AAAAF@?1A13BEF3FFFDB11GCGF00FGEF0FBCAFAEEEGFBFHBGHGEEEGBGEHHHHBGFFG/@EEE@EEFGFHGGFFH1GGGEEE@<C/>@C/ABCCCGFGHHBGF>==GFHGFBFCGFFHE<GA@CHHHHGGGGG?CEG-9F?;E09;F/FFF?9C9C00CB0C9AFAEEFFFFF--;/9BBB/BFFFF?--BA/99/AA--AFFFF?@-----/:FB/B?F/:BFF/9BB-:9F-;9;/B/
@M03558:539:GW210131Amp:1:2105:23018:4768 2:N:0:TGCAGCTA+ACTACGGA
CCCTTCGGTATAATGTCCCTTGGCCCAATTGTTGCCGGCGCCAGATTGACCGAACACAAAATTATCCGGCCGGAACAGCTGTCCAAACGGTCCCGCTCCATAGTGCCAGGTTCCAAATCGACCAGCACGGCACGTGGGACGTATTTTCCTCCTATCTGGTTGCCACATTGGCCGGCTTGAATGTGAACGATTTCACGCATCCTGGAGCACTTCTAGCGGTTCCAAAACTGGGCTTCAAAATATGCTTCTT
+
BBBBBFBBBABFGGGGGGGGGGHGHHGHHHHGHHHHGGGGGGGGHGHHHHHGGGGGHHGHHHHHHHHGGGGGGGGGHHHHHHHHHHHHGGFGGHGGGGGHGGGGHHHHHHGFHHHHHHHGHGGGHGHHGGGGGD<CEGEHGDHHGHHHHHHHHHHHHHGGGGGGGGGGGGGGGGGGGGDAFFFFFFFFFDFFFFFFFFFFFFBFFBFBEFFFFBFFFFFFFFBFFFEFFFFEFFFEFFFFFF;;::;BFF
@M03558:539:GW210131Amp:1:2105:24157:4864 2:N:0:TGCAGCTA+ACTACGGA
CCCTTCGGTATAATGTCCCTTGGCCCAATTGTTGCCGGCGCCAGATTGACCGAACACAAAATTATCCGGCCGGAACAGCTGTCCAAACGGCCCCGCTCGGACCGAATCCATAGTGTCAGGTTCCAAATCGACCAGCACGGCACGTGGGACGTATTTTCCTCCGCGGTGGCATCGATTCCGTGCTCGTCGGATATTACCTCCCGCGCTCCCATCCCGGCTCCTTTCTTGTTGCCCCATTGGCCGGCTTTA
+
BABABFBBABBFGGGGGGGGGGHHHHGGHHHHHGHHGGGGGGGG1EGHHHFGFGGGGHGHHHHHHHFG?EEEGEGEFEHGFHHHHHFHFFGGGGGGCDDGGFGGGGGGFHFHHGHHHHHGHFHHHHFHHGGGC-CGGFCGGFCD9CF?EFG.C0FGGFFBFF?D;=DFFFFBFDFABBFFFEF.BA-;-99..;F/9BFB..A-;--.99BFF.;99--;9///;///;9.B:/:.FFBBB/;99@-/9
@M03558:539:GW210131Amp:1:2105:19228:4888 2:N:0:TGCAGCTA+ACTACGGA
CCCTTCGGTATAATGTCCCTTGGCCCAACTGTTGCCGGCGCCAGATTGACCGAACACAAAATTATCCGGCCGGAACAGCTGTCCAAACGGTCCCGCTCGTCCATAGTGCCAGGTTCCAAATCGACCAGCACGGCACGTGGGACGTATTTTCCTCCGTAGCCTCGTTGTAGTACACGTTGATCCGCTCCAGCTGCAAATCGCTGTCTCCGCAATACGCCTCATGGCTCCTATCTGGTTGCCACATTGGCCG
+
BCDCDFDDCCCFGGGGGGGGGGHGHHGGGHHHHHHHGGGGGGGGHHHHHHHGGGGGHHGHHHHHHHHGGGGGGGGGHHHHHHHHHGBGGGGGGHGGGGGGGGGHHHGHHHHHHCHHHHHHHHGHGGGHHHHGGGGGGCGGGHHGGHHHHHHHGGGGEGGGGGGGEGGGGGGGGGHGFFGGGGFFFFFFFFFFFFFFEFFFFFFFFFFFFFFF?FFFFFFFFFFFFFFFFFFFFFF0FFFFFE?FB;BBFD
@M03558:539:GW210131Amp:1:2105:16517:4910 2:N:0:TGCAGCTA+ACTACGGA
CCCTTCGGTATAATGTCCCTTGGCCCAATTGTTGCCGGCGCCAGATTGACCGAACACAAAATTATCCGGCCGGAACAGCTGTCCAAACGGTCCCGCTCGGACCGAATCCATAGTGCCAGGTTCCAAATCGACCAGCACGGCACGTGGGACGTATTTTCCTCCGGCGGTGGCATCGATTCCGTGCTCGTCGGATATTACCTCCCGTGCATATATCGATAGTGCATATAGAACTTGGCTCCTATCTGGTTGC
+
ABBBBFBBBBBFGGGGGGGGGGFHFDFHHFGHHHHGGEEGGGGE1FHHFHGGGGGGHHGGEFFHHHH?EFCGGFGC2GHHHHHHHGGFGGGGGHGGGGGGGGGGGGFCHHGHH1FGGFGH<FHHGGHHH?HCFGFHHH?CC@FGGHEGGF?CAFFFGGFFGFGFGCFCCFFBFFFEF//BFFE?FFA@DFF9:AFFFBFFFFF.9A..////BF:9;AA/99/:/9/;/:B/BBF/99AFBBBF//;/:.
@M03558:539:GW210131Amp:1:2105:18191:4917 2:N:0:TGCAGCTA+ACTACGGA
CCCTTCGGTATAATGTCCCTTGCCCAATTGTTGCCGGCGCCAGATTGACCGAACACAAAATTATCCGGCCGGAACAGCTGTCCAAACGGTCCCGCTCGTAGCCTCGTTGTAGTACACGTTGATCCGCTCCAGCTGCAAATCGCTGTCTCCGCAATACGCCCGGTGGCATCGATTCCGCGCTCGTCGGATATTACCAGATAGGTTGCCACATTGGCCGGCTTGAATGTGAACGATTTCACGCATCCTGG
+
CCCCCFBBBBBFGGGGGGGGGGHHHHHHHHHHHHHGGGGGGGGHHHGHHHGCFGGHHGGHHHFHHHGGGGGGFGGHHHHHHHHHFFHFGGGGHGGGGGGGGGHHHGHGHGHHHHHHHGHHHFHHHHGGGGGFHHHHHHGHHGGHGGHHHHGGGGGHGHGGGAGGGBGFFGGBEGGGGGFFDFF@DFAFDFFFBFFFFABF0B:FFFFFFFFFFFFFFFCBDAFEFB:FBFFFAAEE:0B.A-;;;:B/
@M03558:539:GW210131Amp:1:2105:9546:4942 2:N:0:TGCAGCTA+ACTACGGA
CCCTTCGGTATAATGTCCCTTGGCCCAATTGTTGCCGGCGCCAGATTGACCGAACACAAAATTATCCGGCCGGAACAGCTGTCCAAACGGTCCCGCTCGATCCATAGTGCCAGGTTCCAAATCGACCAGCACGGCACGTGGGACGTATTTTCCTCCGCCTCGTTGTAGTACACGTTGATCCGCTCCAGCTGCAAATCGCTGTCTCCGCGATACGCCTTGGCTCCTATCTGGTTGCCACATTGGCCGGCTT
+
BBBBBFBBBAAFGGFGFFFFFGGHHHGHHGHGHHHGGGCEEGGGGFHGHGHGGGGGHFGA1FHGHHHCFFCEGEGGGHHFHHHHBGGGEEEGGH/C/>C?0FFHFBFHBFH1FHHDGGFHHFHDHG??FHHHDCCCCF<GEGGFGGCHHHB0GHGGDGG?..;EG.FFFGFFGDFAEEBFGFF.@D/BFFFFBFFFBAFAADFBFFFB>9BD??DB?.BBFFBEF//9BBFFBDFF/B.;FB/:B=?B-B
@M03558:539:GW210131Amp:1:2105:12553:4946 2:N:0:TGCAGCTA+ACTACGGA
CCCTTCGGTATAATGTCCCTTGGCCCAATTGTTGCCGGCGCCAGATTGACCGAACACAAAATTATCCGGCCGGAACAGCTGTCCAAACGGTCCCGCTCCATAGTGCCAGGTTCCAAATCGACCAGCACGGCACGTGGGACGTATTTTCCTCCGGAGCCTCGTTGTAGTACACGTTGATCCGCTCCAGCTGCAAATTTTTTGGCAAACTTGGAACTTTGAACTTGGCTCCTATCTGGTTGCCACATTGGCC
+
BBBBBFBBAABFGGFGGGGGGGHHHHGCHHHHHCHHGGGGGGGGFHHHHHHGGGGGHHGHHHHHHHHGEFGGGEEEHGGGHHHHHHHHG?EFGHGGGGGHHHHHHGHHHHGHHHHHHHHGHGGGGHHGGGGCGGGGEGHGGGHHHHHHHHHHGGGGGGGGGEFGEGGFGFFGGFFGGGGGFFFFFFFFFFF/9;BFFFFF;AB/F?FFFFFFFFFFFFFFFFFFFEBFE//FFFFEFFFFFFFFBBB/BB
@M03558:539:GW210131Amp:1:2105:13978:5057 2:N:0:TGCAGCTA+ACTACGGA
CCCTTCGGTATAATGTCCCTTGGCCCAATTGTTGCCGGCGCCAGATTGACCGAACACAAAATTATCCGGCCGGAACAGCTGTCCAAACGGTCCCGAATCCATAGTGCCAGGTTCCAAATCGACCAGCACGGCACGTGGGACGTATTTTCCTCCGGGAACTTGGCTCCTATCTGGTTGCCACATTGGCCGGCTTGAATGTGAACGATTTCACGCATCCTGGAGCACTTCTAGCGGTTCCAAAATTGGGCTT
+
CCCCCFCCBBAFGGGGGGGGGGHHHHGHHHHHHHHHGGGGGGGGHHHHHHHGGGGGHHGHHHHHHHHGGGGGGGGGHHHHHHHHHHHHGGFGGHGGGGGHHHHHHHHHHHHGHHHHGHHHGGGGGHHHHGGGGGGGHGGHHGEHHHHHHHHHHGGGGGGGGGGGGGGGGGGGGGGGGGGGGGGGGFFFFFFFFFFFFFFFFFFFFFFFFFFEFADFFFFFFFFEFFFFFBFFAFFFFFFBF?BBBBEFBE
@M03558:539:GW210131Amp:1:2105:12618:5074 2:N:0:TGCAGCTA+ACTACGGA
CCCTTCGGTATAATGTCCCTTGGCCCAATTGTTGCCGGCGCCAGATTGACCGAACACAAAATTATCCGGCCGGAGCAGCTGTCCAAACGGTCCCGCTCGGACCGAATCCATAGTGCCAGGTTCCAAATCGACCAGCACGGCACGTGGGACGTATTTTCCTCCGTTGTAGTACACGTTGATCCGCTCCAGCTGCAAATCGCTGTCTCCGCAATACGCCTATCTGGTTGCCACATTGGCCGGCTTGAATGTG
+
BABBBFBBBBBFGGGGGGGGGGHHGHGHHHHHHHHHFGGEGGGGGGHFHFFEGGGGHHGFHHHHHHHGGFCEGGGGHHHGHHHHHHHHGGGGGHGGDGGGGGGGGGGGHHHHGFGHHGHHFGGHHHHHGDHGGGGHHHGGGGGDGEGGEF@CFGGGGGGGGGGGGGGGGGGGGFBFFFFFFFFF?FDFFFFBFFFFFF?A.AAFFFFFFFCFFFFDDFDFFFFBFFDAFFFFFFFBFFFAFD@-.;B/;/
@M03558:539:GW210131Amp:1:2105:16061:5101 2:N:0:TGCAGCTA+ACTACGGA
CCCTTCGGTATAATGTCCCTTGTCAATCACGTCCGCGTTCC
+
A@BAAFAAAABFGGGFGGGCGGEGGGGHHHGHHGGEEEEFH
@M03558:539:GW210131Amp:1:2105:15486:5200 2:N:0:TGCAGCTA+ACTACGGA
CCCTTCGGTATAATGTCCCTTGGCCCAATTGTTGCCGGCGCCAGATTGACCGAACACAAAATTATCCGGCCGGAACAGCTGTCCAAACGGTCCCGCTGGACCGAATCCATAGTGCCAGGTTCCAAATCGACCAGCACGGCACGTGGGACGTATTTTCCAGCCTCGCTGTAGTACACGTTGATCCGCTCCAGCTGCAAATCGCTGTCTCCGCAATACTTGGCTCCTATCTGGTTGCCACATTGGCCGGCTT
+
ABBAAFAA3AAFGGGGGGGGGGFHHHGHHGHGHHHHGGEEGG1EFGHGHEFEGGGGGGFHHFHHHHHGGGGGGGGGFHHFHHHHHHGHDFFGGHGGGGGHHHGFGEFGHFHHGFHHGGH<DGHHHHHHGHGGGHHHHGGGGGGHHGGEHGAFGGGGGGGFGGGGGGGG;0CFFF0BDFFAFFFFFFDFFBFFEFFFFFFFAEFFAFBFFFFFFFFFFFFFFFFFFFFFBBBFFFFFFFAB/9/BFD;;--
@M03558:539:GW210131Amp:1:2105:13680:5234 2:N:0:TGCAGCTA+ACTACGGA
CCCTTCGGTATAATGTCCCTTGGCCCAATTGTTGCCGGCGCCAGATTGACCGAACACAAAATTATCCGGCCGGAACAGCTGTCCAAACGGTCCCGCTCGGACCGAATCCATAGTGCCAGGTTCCAAATCGACCAGCACGGCACGTGGGACGTATTTTCCTCCGGTAGCCTCGATTCCGTGCTCGTCGGATATTACCTCCCTTCTGGAGCACTTCTAGCGGTTCCAAAATTGGGCTTCAAAATATGCTTCT
+
CCCCCFCBBBBFGGGGGGGGGGHHHHGHHHHGHHHHGGGGGGGGHHHHHHHGGGGGHHAGHHHHHHHGGGGGGCGGHHHHHHHHHGHHGGGGGHGGGGGGGGGGGGGGHHHHHFHHHHHHGHHHHHHGHGHGGGHHHHGGGGGDHHGGEGGEGGGGGGGGGGGGDGGGGFFFFFFFFFFEFFFFFFFFADFFFFHFFFFFFFFFFF<FFFFFEFFFFFFFFFFFFBFFFFFFEEFEFFFFFFFFFFFFFF
@M03558:539:GW210131Amp:1:2105:13090:5245 2:N:0:TGCAGCTA+ACTACGGA
CCCTTCGGTATAATGTCCCTTGGCCCAATTGTTGCCGGCGCCAGATTGACCGAACACAAAATTATCCGGCCGGAACAGCTGTCCAAACGGTCCCGCTCTCGTTGTAGTACACGTTGATCCGCTCCAGCTGCAAATCGCTGTCTCCGCAATACGCCCGAACTTGGCTCCTATCTGGTTGCCACATTGGCCGGCTTGAATGTGAACGATTTCACGCATCCTGGAGCACTTCTAGCGGTTCCAAAATTGGGCT
+
CCDCCFCDBBCFGGGGGGGGGGHHHHGHHHHHHHHHGGGGGGGGHHHHHHHGGGGGHHGHHHHHHHHGFGGGGGGGHHHHHHHHHGHHGGGGGHGGGGHHGGGHGHHHHHHHGGHHHHHHHGDGGHHHHHHHHGHHGGHGGHHHGGGGGGHHHGGGGGGGGGGGGGGGFGGGGGGGGGFGGGGGGGGFFFFFFFFFFFFFFFFFFDEFFFFFFFFDFFFFFFFFFFFFFBFFFFFFFFFFFFFFFBF.FF
@M03558:539:GW210131Amp:1:2105:6107:5261 2:N:0:TGCAGCTA+ACTACGGA
CCCTTCGGTATAATGTCCCTTGGCCCAATTGTTGCCGGCGCCAGGCTGACCGAACACAAAATTATCCGGCCGGAACAGCTGTCCAAACGGTCCCGCTCGGACCGAATCCATAGTGCCAGGTTCCAAATCGACCAGCACGGCACGTGGGACGTATTTTCCAAAAACTTGGCTCCTATCTGGTTGCCACATTGGCCGGCTTGAATGTGAACGATTTCACGCATCCTGGAGCACTTCTAGCGGTTCCAAAATT
+
AABBAFBBBBAFGGGGGGGGGGFGHHGHHHHHHCHHGGGEGGGGHHHHHHHGGGGGHHGHHHHGHHFGGGEGGEEGGFHHHHHHHHFHGGFGGHGGGGGFG?DGFGEGHHGHHHHHHHHHGHDHHGFHBEFGGGHHGHGGGGGG:EGGCFGFGGFGGGGGGGGGGGGCFGGGFFFFFFFF/;DFFFFFFFFFFFCDBFAC.BF///BFFFFEFFFFFEF;?FFBF/BFFAFFFFFF/BB-D=EFB/BEFF
@M03558:539:GW210131Amp:1:2105:13258:5270 2:N:0:TGCAGCTA+ACTACGGA
CCCTTCGGTATAATGTCCCTTGGCCCAATTGTTGCCGGCGCCAGATTGACCGAACACAAAATTATCCGGCCGGAACAGCTGTCCAAACGGTCCCGCTCGGACCGAATCCATAGTGCCAGGTTCCAAATCGACCAGCACGGCACGTGGGACGTCCTCGTCGGATATTACCTTGGCTCCTATCTGGTTGCCACATTGGCCGGCTTGAATGTGAACGACTTCACGCATCCTGGAGCACTTCTAGCGGTTCCA
+
BCCCBFCCBBCFGGGGGGGGGGHHHHGHHHHHHHHHGGGGGGGGHGHHHHHGGGGGHHGHHHHHHHHGGGGGGGGGHHHHHHHHHHHHGGGGGHGGGGGGGGGGGGGGHHHHHFHHHHHHFGHHHHHHHGHGGGHHGHGGGGGGHHGGEGGEGGGGGEFFGGGFFFFFFFFFFFBFFFFFFFFFFFFFFFFFFFFFFFFFFFFAFFFBB0FFFF?BFDFBF.A:.@FBFFEFFAAFFBFFBBDDDFEFF
@M03558:539:GW210131Amp:1:2105:16778:5298 2:N:0:TGCAGCTA+ACTACGGA
CCCTTCGGTATAATGTCCCTTGGCCCAATTGTTGCCGGCGCCAGATTGACCGAACACAAAATTATCCGGCCGGAACAGCTGTCCAAACGGCCCCGCTCGTAGCCTCGTGTAGTACACGTTGATCCGCTCCAGCTGCAAATCGCTGTCTCCGCAATACAATGGTTGCCACATTGGCCGGCTTGAACGTGAACGATTTCACGCATCCTGGAGCACTTCTAGCGGTTCCAAAATTGGGCTTCAAAATATGCTT
+
CCCCCFCBCBBFGGGGGGGGGGHHHHGHHHHHHHHHGGGGGGCFFHHHHHGGGGGGHHGHHHGGHHHGCE@EGGGGHHHHHHHHHFFHGGGGGGGGGGGBDFGHHHGGHHGD@GGHHGGHHHHHHHGGGGGFGGHHHHHHHGGHGFHGHHGGGCGGGGGGGGGGDGGGGFGF0BFGAGFFFFFBFFEEE?FFAEFFF009FADFF9BB/9/.FFEFBBFBD;DFFFF0F.BFBFFEFFF0;;000BFB;B
@M03558:539:GW210131Amp:1:2105:14773:5310 2:N:0:TGCAGCTA+ACTACGGA
CCCTTCGGTATAATGTCCCTTGGCCCAATTGTTGCCGGCGCCAGATTGACCGAACACAAAATTATCCGGCCGGAACAGCTGTCCAAACGGTCCCGAATCCATAGTGCCAGGTTCCAAATCGACCAGCACGGCACGTGGGACGTATCAACTTGGCTCCTATCTGGTTGCCACATTGGCCGGCTTGAATGTGAACGATTTCACGCATCCTGGAGCACTTCTAGCGGTTCCAAAATTGGGCTTCAAAATATGC
+
CCCCCFCCAABFGGFGGGGGGGHHHHGHHHHHHHGHGGGEFGGCHHHHHHHGGGGGHHGHHHHHHHHCCGGGGGGGHHGHHHHHHHHHGGEGGHGGGGGHFHHHDHHHGHEFGGHHHHHHGHGGGGHHHGGGGGGHHGGHHGGHHHHHHGHHHHGHGGGGGGGGFGEGFBCFGGFGGGGGGGGFAFFF0BFBFFD.EEFFF?AFDCFBBFFFFFF0FFBBBF;D.@EF0BFAFFFFFFFFFBBBBFBFFF
@M03558:539:GW210131Amp:1:2105:16035:5353 2:N:0:TGCAGCTA+ACTACGGA
CCCTTCGGTATAATGTCCCTTGGCCCAATTGTTGCCGGCGCCAGATTGACCGAACACAAAATTATCCGGCCGGAACAGCTGTCCAAACGGTCCCGCTCGACGTGGGACGTATTTTAGCCTCGTTGTAGTACACGTTGATCCGCTCCAGCTGCAAATCGCTTTCCGTGCTCGTCGGATATTACCTCCGACCTGGCTCCTATCTGGTTGCCACATTGGCCGGCTTGAATGTGAACGATTTCACGCATCCTGG
+
@BBBBFBBB?ADGGCGFGGFGFHFHHGHHHHEGAFGEEE?AEGGFHH3AFGAEGGGHHGF1GGDFGHGEGGG?EGE0FFHHHFHHHFGDD//EGC?/<@DG//?///?CGCH1G1>0GCHF<.<<EFHDFBGFDH<C.GG0GGDGG/CGHFHHFGF0DFF?EBB.CA?.;CBGB@?.A/99/BFFFFBB-ABFFBBEF/9BBBB/:.AF/F?FB//BBB-=;=BFBF//B///A?9AEFF9..9;9BBFF
@M03558:539:GW210131Amp:1:2105:19581:5364 2:N:0:TGCAGCTA+ACTACGGA
CCCTTCGGTATAATGTCCCTTGGCCCAATTGTTGCCGGCGCCAGATTGACCGAACACAAAATTATCCGGCCGGAACAGCTGTCCAAACGGTCCCGCTCGGACCGAATCCATAGTGCCAGGTTCCAAATCGACCAGCACGGCACGTGGGACGTATTTTCCACGTTGATCCGCTCCAGCTGCAAATCGCTGTCTCCGCAATACGGCTCCTATCTGGTTGCCACATTGGCCGGCTTGAATGTGAACGATTTC
+
3ABBAFAAAABFGGFEGGGGGGHHHHGHHHHHHHHGFGGEFGGGHHHHHHGGGGGGHHGGHHHHHHHGFGGGGGGGHHHHHHHHGHHHGGGGGHGGGF@DGGGGGGGGHHHFH<GHHHHH<GHHHHHGHFHGGGHHHHGGGGGF:CEGEGGEGGGGGGGGGGEGGGGGGGGGFFFFFFFFFFFFFFFFFAFFFFFFADFFFFFF-DAFBFFFFFFBAABFFFFFFFFFFFAC;=.BFFFFFF/.AAAEB
@M03558:539:GW210131Amp:1:2105:16259:5394 2:N:0:TGCAGCTA+ACTACGGA
CCCTTCGGTATAATGTCCCTTGGCCCAATTGTTGCCGGCGCCAGATTGACCGAACACAAAATTATCCGGCCGGAACAGCTGTCCAAACGGTCCCGCTCCGAATCCATAGTGCCAGGTTCCAAATCGACCAGCACGGCACGTGGGACGTATTTTCCTCCGGTGGCTCCTATCTGGTTGCCACATTGGCCGGCTTGAATGTGAACGATTTCACGCATCCTGGAGCACTTCTAGCGGTTCCAAAATTGGGCTT
+
ABCBCFBBAABFGGGEGGGGGGHHHGGHHHHFGHHHGAEEGGFGGHHGHHHGGGGGHHGHHHHHHHHGGGEGGEFGHGHHHHHHHBHHGGGGGHGGGGGGGGGGHHHGFFGHHHHHFHHHHHHGHGHGGGHHHHGGGGGGCGGFHHCC:CCFHGGGGGFADGGGFGGGGGGGFGGGGGGGFFFF9FFFFFFFFFFFFFFFFFFF?AFFFFFFFFDFFBBFEFFFFFFFFBBB@D.;;FFFF;;;9/AFFF
@M03558:539:GW210131Amp:1:2105:16188:5449 2:N:0:TGCAGCTA+ACTACGGA
CCCTTCGGTATAATGTCCCTTGGCCCAATTGTTGCCGGCGCCAGATTGACCGAACACAAAATTATCCGGCCGGAACAGCTGTCCAAACGGTCCCGCTCGGAACGACTCCATACCGCCAGGACCCAAATCGACCAGCACGCCACGTGGGGCGTCGCTCGTTGTCGCACACGTTGATCCCCTCCACCAGCAACTCGCTCCCTCCGCAGTTCGCTATCCTCTCCGCGCTCTGCGGCTATGACCTTCGTGACT
+
DDDDCFCCBBBFGGGGGGGGGGHHHHGHHHHHHHHHGGGGGGGGHGHHHHHGGGGGHHGHHHHHHHHGFGGGGEGGHHHHHHHHHHHHEGAFGHCG/D//////////1=1=01.---->..=...<00<.-;-..:.--.:.-;..--;-----;.--9/.0..---;-;...00;/./;.//....//:;0.;....//9..--.00.;...//000/:..--:A.0:---;9;00;000:9:./:B
@M03558:539:GW210131Amp:1:2105:8880:5452 2:N:0:TGCAGCTA+ACTACGGA
CCCTTCGGTATAATGTCCCTTGGCCCAATTGTTGCCGGCGCCAGATTGACCGAACACAAAATTATCCGGCCGGAACAGCTGTCCAAACGGTCCCGCTCGGACCGAATCCGTAGTGCCAGGTTCCAAATCGACCAGCACGGCACGTGGGACGTATTTTCCTCGTTGTAGTACACGTTGATCCGCTCCAGCTGCAAATCGCTGTCTCCGCAATACGCCCAGAACTTGGCTCCTATCTGGTTGCCACATTGGC
+
AAABBFB@ABBFGGGGGGGFGGHHHHGHGHHHHHGGGGGGGGGGHHHFHHHGGGGGHHGHHHHGHHHGCGGGGGGGHHHHHHHHH3FHFGGGGGGCGGGC?CCDFGGGHGGHGFHHF1FH<FFHBDHBHD.<D@HHHHCFGGGDCEGGE.@AE0CGGGGGGGGGGEFFGFFEFFFFAEFFF.E.@D/FFFFFFFFFFFFFFFFFFFFFAFDFF.ABFDEEFFFF/FFFBFF/;/:/BFF?FFB/:F//9;
@M03558:539:GW210131Amp:1:2105:11248:5455 2:N:0:TGCAGCTA+ACTACGGA
CCCTTCGGTATAATGTCCCTTGGCCCAATTGTTGCCGGCGCCAGATTGACCGAACACAAAATTATCCGGCCGGAACAGCTGTCCAAACGGTCCCGCTCGGACCGAATCCATAGTGCCAGGTTCCAAATCGACCAGCACGGCACGTGGGACGTATTTTCCTCCGCGGTGGCATCGATTCCGTGCTCGTCGGATATTACCTCCGGCCACATTGGCCGGCTTGAATGTGAACGATTTCACGCATCCTGGAGC
+
BBBBBFBBA4AFFGGGGGGGGGGHHHGHHHGGGGHHGEGFGGEGHHHGHHGG0FGGHHECGFFFHHHGGFEFGGGGHHHGHHHHGHHHGGGGGHGGCGGDDGGCCDGGGFGDG>=FGFHEFDGFHHHGHGGGGGEFHHFGGCG.;CABGFAE.BFGGGGGGGGGGFA>9FFFFFFFFFFFFED.FDDFD-9A.BFFFFFFFFFF-;EFFFBBBFF;;;@BFB/BBB;BFF.;9A/FB.A9:>;FB:9A.
@M03558:539:GW210131Amp:1:2105:15269:5529 2:N:0:TGCAGCTA+ACTACGGA
CCCTTCGGTATAATGCCCTTGGCCCAATTGTTGCCGGCGCCAGATTGACCGAACACAAAATTATCCGGCCGGAACCGCTGTCCAAACGGTCCCGCTCGGGACCGAATCCATAGTGCCAGGTTCCAAATCGACCAGCACGGCACGTGGGACGTATTAGCCTCGTTGTAGTACACCTTGATCCGCTCCAGCCGCAAATCGCTGTCTCCGCAATACGCCGTGAACGGTTTCACGCATCCCGGAGCACTTCT
+
BBBABFAAABBFGCGGGG444GFHGAGGH4FH2FG2EEAEE1A1FF3BGH?0EEEFCFHHFHGFFH1FEE/E/E>//><E/FGFHHA/CCDFH/B/>/<C/@DCCG<.FD1FG1=GHD0C<GFH0=G0<<.@C-;;CF-C-@B.9;AD..99.0;BFFF099..99BB/BBBF/;/99//;.9.@D//9.-;--@/:.9...//:B..9-.9B9.@>-9.AF...99B/B??-9;/.:9---;.////
@M03558:539:GW210131Amp:1:2105:17333:5530 2:N:0:TGCAGCTA+ACTACGGA
CCCTTCGGTATAATGTCCCTTGGCCCAATTGTTGCCGGCGCCAGATTGACCGAACACAAAATTATCCGGCCGGAACAGCTGTCCAAACGGTCCCGCTCGGACCGAATCCATAGTGCCAGGTTCCAAATCGACCAGCACGGCACGTGGGACGTATTTTCCTCCTTGGCTCCTATCTGGTTGCCACATTGGCCGGCTTGAATGTGAACGATTTCACGCATCCTGGAGCACTTCTAGCGGTTCCAAAATTGGG
+
CBCCCFCBAABFGGGGGGGGGGHHHHGHHHHHHHHHGGGGGGGGGHHHHHHGGGGGHHGHHHHHHHHGGGGGGGGGHHHHHHHHHHHHGGGGGHGGCGGGFGGGGGGGHHGFHGHHHHHHHFHGFFGHGGHGGGHHGHGCGGGGFCEGEFGDEFGGGGGGGGGGEGFGGGGGGGGFFFFFFFFFFFF0FFFCFFFFFFFFFBBBFFFDFFFBBBAFDFBF9BFFFFEFFFFF0BB>FFFEFB0F.BBF0A
@M03558:539:GW210131Amp:1:2105:16840:5540 2:N:0:TGCAGCTA+ACTACGGA
CCCTTCGGTATAATGTCCCTTGGCCCAATTGTTGCCGGCGCCAGATTGACCGAACACAAAATTATCCGGCCGGAACAGCTGTCCAAACGGTCCCGCTCGTAGCCTCGTTGTAGTACACGTTGATCCGCTCCAGCTGCAAATCGAACTTGGCTCCTATCTGGTTGCCGCATTGGCCGGCTTGAATGTGAACGATTTCACGCATCCTGGAGCACTTCTAGCGGTTCCAAAATTGGGCTTCACATTTTCCTTC
+
CCCCCFCBCBBFFGGGGGGGGGHHHHGDHHHHHFGHGFEGGGGGHHHFHHHEGGGGHHGFCGHHHGHEGGGCFEGGHHHHGHHHHHGHEGEFGGCCCGCCD?FHFHGGGHFFFHFFGHGFGHHHHHHGDGGB/G</GHHHHHGFHHACGHGBGGHFFCHB:CGAHHGFGGD;0;F9?BCGA;/FF/:9BFF9AEFF/B9A9ABF/BB..BEF/FFB:BB=;9AEFB//;/B9BAF.EFF/B/;///9://
@M03558:539:GW210131Amp:1:2105:23199:5577 2:N:0:TGCAGCTA+ACTACGGA
CCCTTCGGTATAATGTCCCTTGGCCCAATTGTTGCCGGCGCCAGATTGACCGAACACAAAATTATCCGGCCGGAACAGCTGTCCAAACGGTCCGAATCCATAGTGCCAGGTTCCAAATCGACCAGCCTCGTTGTAGTACACGTTGATCCGCTCCAGCTGCAAATCGCTGTCTCCGCAATACGCCCAACTTGGCTCCTATCTGGTTGCCACATTGGCCGGCTTGCATGTGAACGATTTCACGCATCCTGG
+
AABBBFAAAAAFFGGGGGGGGGHGGHGFHHHHHHHGG?EEFGGGHFHFFGHGGGGGHHGFHHHFHHHGEEGGGGGGEHHHFHHHH3GHGGGGGCFGGGHHGHH2FDGHHHHHHHHGHHFGHGGGGEGHHGHGF>GFGFGFGD<GCGHHHHGCFDHHHHFGCHHHC.EFGGFGFFDGGGG0FEADG?FGGFFFFFFFFEFFFFFF/9A9BFFFF/FFFFFAD;F./BFBBB/;FDEEFFFFEFAFFFFF/
@M03558:539:GW210131Amp:1:2105:18699:5633 2:N:0:TGCAGCTA+ACTACGGA
CCCTTCGGTATAATGTCCCTTGGCCCAATTGTTGCCGGCGCCAGATTGACCGAACACAAAATTATCCGGCCGGAACAGCTGTCCAAACGGTCCCGCTCGGGACCGAATCCATAGTGCCATGTTCCAAATCGACCAGCTCGGCACGTGGGTCGTATTTTGTATCATCGTTGTTGTAAACGTTCATCCGCTCCAGATGCAAATCGCTGTCTCCGCATTCATCGAGTAATTAGCACCTATTTCGTTGCAACAT
+
11>>A1AAAAAD33B333BAGCA0FG000113F011E00/A/A/01D1111AAA>/FEF0CBG1@@1//////E/>F0GHC>>B21F<E/E//0//><C?/<<CC/@F/GDG1<111=111>G1111FG0.C--<..0/.-.--;C..-./-AFGG0C099000;0/.;B...;0//;-AF-BF//-;---;;//;/9B/FB--;BF///B--9-:/9////-/9////////;B/;/:/--;-9://-/
@M03558:539:GW210131Amp:1:2105:18102:5779 2:N:0:TGCAGCTA+ACTACGGA
CCCTTCGGTATAATGTCCCTTGGCCCAATTGTTGCCGGCGCCAGATTGACCGAACACAAAATTATCCGGCCGGAACAGCTGTCCAAACGGTCCCGCTCGGACCGAATCCATAGTGCCAGGTTCCAAATCGACCAGCACGGCACGTGGGACGTAGCCTCGTTGTAGTACACGTTGATCCGCTCCAGCTGCAAATCGCTGTCTCCGCAATACTTACTTGGCTCCTATCTGGTTGCCACATTGGCCGGCTTG
+
?ABABFB@BBAFGGGGBFGFGFGHHHEGHHHEGHHHGCGCCGGEHFH33FHEEGGGHFFC1GGGGFHGGCGFCEGCCGHFCFGHHGGGEFEGGHG@<B?GGGGGGGC/GF<F1<1=G1<GH1GHEGD<FGFCGCFHFF@---AD:CEDEGFAAFGGGGGEEF.00;FB0FA.A.EFFFAF.-A;/BBBF//9BF??AAAFFBBFF->DFBFFFBFFBFB//AFB:/BF///;A9FF.:BBFB/9-@-@=
@M03558:539:GW210131Amp:1:2105:12860:5785 2:N:0:TGCAGCTA+ACTACGGA
CCCTTCGGTATAATGTCCCTTGGCCCAATTGTTGCCGGCGCCAGATTGACCGAACACAAAATTATCCGGCCGGAACAGCTGTCCAAACGGTCCCGCTCGGACCGAATCCATAGTGCCAGGCTCCAAATCGACCAGCACGGCACGTGGGACGTATTTTCCTCCGGGTAGCCTCGTTGTAGTACACGTTGATCCGCTCCAGCTGCAAATCGCTGTCTCCGCAATACGCCCGAACTTGGCTCCTATCTGGTTG
+
BAABBFAAAAABGGFGGGGGGGBGHHE4FEH5GFHHE2222E?0AFD3FHHG0EFGHHGHEFHBFGHGCE/E?@EGHHHHHHHHG3?GGGGGGHDGFGGCGGGGCGGGHHHHEGHHHFFHHFHGFGFHHGHFGCHHHHGGG?DDCAEGGGGCEFGGGGGGGGGCGGBAFFFFFFFF.BF9/FFFFFFE?FFFFFBAFFFBFFFFBFFFFEFF.//BFFFDF?BBEF=-9-9@ABFEB/:AFFBBF//;99
@M03558:539:GW210131Amp:1:2105:11922:5891 2:N:0:TGCAGCTA+ACTACGGA
CCCTTCGGTATAATGTCCCTTGGCCCAATTGTTGCCGGCGCCAGATTGACCGAACACAAAATTATCCGGCCGGAACAGCTGTCCAAACGGTCCCGCTCGGACCGAATCCATAGTGCCAGGTTCCAAATCGACCAGCACGGCACGTGGGACGTATTTTCCTCCGCGAACTTGGCTCCTATCTGGTTGCCACATTGGCCGGCTTGAATGTGAACGATTTCACGCATCCTGGAGCACTCCTAGCGGTTCCAA
+
BBBABFBBBABFGFGFGGGBFGCHFHEEHHHHGHHGGCFGGGGCAFHHHGFEGGGGHGEFHDGHHGGDECGGGGGGHFGHHHHFFFHHGDEGCH?FCGCGGCGCACEGB1FDFFFFGHHEFFHGFGHH0EFGGGFE/GGCCGFGHE?AAA@C?BBFFFFGGGDFACFFEFFFFFFF/FFFFFEFEDFBFFFFFFFEF>;;@DDFFFFFFEFFFD;EEBFFEFADDFB//F..AABBFFBFF--;@9B/;
@M03558:539:GW210131Amp:1:2105:11074:5927 2:N:0:TGCAGCTA+ACTACGGA
CCCTTCGGTATAATGTCCCTTGGCCCAATTGTTGCCGGCGCCAGATTGACCGAACACAAAATTATCCGGCCGGAACAGCTGTCCAAACGGTCCCGCTGGACCGAATCCATAGTGCCAGGTTCCAAATCGACCAGCACGGCACGTGGGACGTATTTTCCTCCGGTAGCCTCGTTGTAGTACACGTTGATCCGCTCCAGCTGCAAATCGCTGTCTCCGCAATACGCCCGGTGGCATCGATTCCGTGCTCGTC
+
CCCCCFCCBCCFGGGGGGGGGGHHHHGHHHHHHGHHGGGGGGGGHHHHHHHGGGGGHHEFGHHHHHHGGGGGGCEGHHHHHHHHFGHHGGGGGHGGGGGEHHGGGGGHHEHFGHHHGFF<GGHHHGHHFFDGCCGBH@FGCGFCGGGEGGDFGGGGGGGGGGGGGGGGGGGFGGFFFFFFFFDFFEFFFFFFFFFFFFF:FFFFFFFFFFFFFFF?D;;DFFFFFFDA@>AFBBF?FEFFFFF..99.-:
@M03558:539:GW210131Amp:1:2105:6387:5928 2:N:0:TGCAGCTA+ACTACGGA
CCCTTCGGTATAATGTCCCTTGGCCCAATTGTTGCCGGCGCCAGATTGACCGAACACAAAATTATCCGGCCGGAACAGCTGTCCAAACGGTCCCGCTCGGACCGAATCCATAGTGCCAGGTTCCAAATCGACCAGCACGGCACGTGGGACGTATTTTCCAGCCTCGTTGTCGTACACGTTGATCCGCTCAAGCTGCAAATCGCTGTCTCCGCAATACTTGGCTCCTATCTGGTTGCCACATTGGCCGGCT
+
>1>AAFA1>>AFGDG3FGGGGG1AFEFCGDGFGC1FEE?/E/EAFGDGBFCE?EEGBGEFGGHHHH1?EE>EE/EEHHHHHHGGEFFEFGEGGGCC/BCBCGCCCGFGFF<DFGHHHHGHFGFGHGHHHGGGGGHGHGGGGGGGFHG@EF@CGGGGGGGFGGFGE;.CB.0-;;ABF?FFEFFF9FFF@-/9/9FF/;;BFBEFFFFFEFAA?-9/;BF/FFFFEFFFF9B/BFBAF9BFEFFFF/@@@?
@M03558:539:GW210131Amp:1:2105:5570:5951 2:N:0:TGCAGCTA+ACTACGGA
CCCTTCGGTATAATGTCCCTTGGCCCAATTGTTGCCGGCGCCAGATTGACCGAACACAAAATTATCCGGCCGGAACAGCTGTCCAAACGGTCCCGCTCGGGACCGAATCCATAGTGCCAGGTTCCAAATCGACCAGCACGGCACGTGGGACGTATTTTCCTCCGCCGGTGGCATCGATTCCGTGCTCGTCGGCTATTCCCTCCTTGGCTCCTATCTGGTTGCCACCTTGTCCGGCTTGCATGTGAACGAT
+
AAABAFB3A4>BFGGGGGGGGGCGHHGHHHHHHFGHEGECEGFGHBHAEGHEECGEHH1EGGHGHHHEGFGE//>EGHHFHHHHFH??EGFGGHCC/BCCGGGFGGGGGHH1G1==FGD1<FD<GHH0DGGCCG?<./:A?DCDA:.CBEFB.;0:CFFGGGG?D.9-@BDF.;B./:FFFB/..ABA@.BB-:.99/;9/;.99///;BA/;/BB/BFFDFFFF.9BF/:B.;-;9-.:BBBBF/B..E
@M03558:539:GW210131Amp:1:2105:19753:5951 2:N:0:TGCAGCTA+ACTACGGA
CCCTTCGGTATAATGTCCCTTGGCCCAATTGTTGCCGGCGCCAGATTGACCGAACACAAAATTATCCGGCCGGAACAGCTGTCCAAACGGTCCATAGTGCCAGGTTCCAAATCGACCAGCACGGCACGTGGGACGTATTTTCTCGTTGTAGTACACGTTGATCCGCTCCAGCTGCAACATTGGCCGGCTTGAATGTGAACGATTTCACGCATCCTGGAGCACTTCTAGCGGTTCCAAAATTGGGCTTCA
+
CCCCCFBCBBCFGGGGGGGGGGHHHHGHHHHFHHHHGGGGGGGCFHHHHHHGGGGGHHFHHHHHHHHGGGGGGGGGHHHHHHHHHGFGGGEFGFHHHHHHHFFHHHHHHFHHHCHGGGHHFHGGGFGGHEGGHHGGHHHHHHHHGEEHGHHHHHHHGHHHHHHGGGGGGGGGGFGFGGGGGGGGGFGFFFF.BBF;FFFFFFFFFFFFFFFFFFFFFFAFFFFFFFFFFFFFFFFFFFFFFFBAFFEFF
@M03558:539:GW210131Amp:1:2105:10407:5953 2:N:0:TGCAGCTA+ACTACGGA
CCCTTCGGTATAATGTCCCTTGGCCCAATTGTTGCCGGCGCCAGATTGACCGAACACAAAATTATCCGGCCGGAACAGCTGTCCAAACGGTCCCGCTCGGACCGAATCCATAGTGCCAGGTTCCAAATCGACCAGCACGGCACGTGGGACGTATTTTCCTCCGTTGTAGTACACGTTGATCCGCTCCAGCTGCAAATCGCTGTCTCCGCAATACGCCCGAACTTGGCCCCTATCTGGATGCCACATTGGC
+
AABBBFB?AABFGGCGDGGGGGGHHHGHHHGFGHGGGGGFGGGGHFHFHHHGGGGGHHGHGHFFHHHGCCEEEEGGHHHFHHFHHFGG?EFGGFGGGGGCGFG?@CFDGHGHG>FGHFBFHGFGHHHHHGHGGGHHHHGGGFCDGEEC.FCGGGFFFGGGFFGEFAAB;FFGFG?FFEFFF9.AA@DFFFFFFFBFFFBE?DFFFEFDD-@AFB..9@D-BCEF//9/A;A.:///9/9/BFFFFB;/99
@M03558:539:GW210131Amp:1:2105:13799:5957 2:N:0:TGCAGCTA+ACTACGGA
CCCTTCGGTATAATGTCCCTTGGCCCAATTGTTGCCGGCGCCAGATTGACCGAACACAAAATTATCCGGCCGGAACAGCTGTCCAAACGGTCCCGCTCGGACCGAATCCATAGTGCCAGGTTCCAAATCGACCAGCACGGCACGTGGGACGTATTTTCCTCCGTAGCCTCGTTGTAGTACACGTTGATCCGCTCCAGCTGCAAATCGCTGTCTCCGCAATACGCAATACGCGATTCCGTGCTCGTCGGAT
+
AABABFA3AAAFGGGGEGGGFFFHHHGHGCHEGHHCECGCGGGGFHHHFHHGGGGGHHGHGHHHGHHGGGGGGGGGHHHGHFHHHHFGDGEGEHFGGGGFGGGGGGFDFGFHH1GHHFGHFHHHHHHHHGGGGGHHHHGGGCDACGFG?GGAEGGGGGGGGGB.9AEFBFGEFFE99BBFFFDF9EEBFFFE.@DFFFFFFF/BB/AEFFDFFFF.ABFFFFEADFD/BED;B-9BFFFFFEB?-;;9=.
@M03558:539:GW210131Amp:1:2105:21160:5978 2:N:0:TGCAGCTA+ACTACGGA
CCCTTCGGTATAATGTCCCTTGGCCCAATTGTTGCCGGCGCCAGATTGACCGAACATAAAATTATCCGGCCGGAACAGCTGTCCAAACGGTCCGAATCCATAGTGCCAGGTTCCAAATCGACCAGCACGGCACGTGGGACGTATTTTCCTCGTTGTAGTACACGTTGATCCGCTCCAGCTGCAAATCGCTGTCTCCGCAATATCTGGTTGCCACATTGGCCGGCTTGAATGTGAACGATTTCACGCATCC
+
ABBBAFCBBBCFGGGGGGGGGFHHHHGHHHHHH2GHGGGFGGGGHHHBGHHGGGGGHHFHGHHGHHHG?EFGGGGGHGHHHHHHHHHGEGEFG@ADFGHHHFHHEHHEHHHGHHGHFHHGHGG@=A0GGCDGFGCHGGHHCD.GGHHHHHHGHGHG0CGFG0BDCFE?FGGFEFFG9CBBBFB0BCG.EFFFFFFFDF@-AFFFFFFFFFFFFFFFFFFFFFFFFFFFFF0FFFFFFFFFF0B0EFFFFF
@M03558:539:GW210131Amp:1:2105:16564:5979 2:N:0:TGCAGCTA+ACTACGGA
CCCTTCGGTATAATGTCCCTTGGCCCAATTGTTGCCGGCGCCAGATTGACCGAACACAAAATTATCCGGCCGGAACAGCTGTCCAAACGGTCCCGCTCCATAGTGCCAGGTTCCAAATCGACCAGCACGGCACGTGGGACGTATTTTCCTCGTATTTAGCCTCGTTGTAGTACACGTTGATCCGCTCCAGCTGCAAATCGCTGTCTCCGCAATACGCCTATACGCCGGCTCCTATCTGGTTGCCACATTG
+
CCCCCFCCAABFGGGGGGGGGGHHHHGGHHHHHHHHGGGGGGGGHHHGHHHGGGGGHHGHHHHHHHHGEEEEGGGGHHHHHHHHGHGHFGGGGHGGGGGHHFFF2FHHFHGGHHHFGHHGGGG/<GFHGDFFGD<GGGEGGGCGHHHHHHHGHGHGGGFFGGGGEGFEFBFFGBFGFGEGGGGFFFFFBFFBFFF0FFFFFFFFFFFFFDDFDFFFFFFFFFFFFF-DF-AEF:FFFF0:FA.BFF9FFF
@M03558:539:GW210131Amp:1:2105:19150:5992 2:N:0:TGCAGCTA+ACTACGGA
CCCTTCGGTATAATGTCCCTTGGCCCAATTGTTGCCGGCGCCAGATTGACCGAACACAAAATTATCCGGCCGGAACAGCTGTCCAAACGGTCCCGCTCGGACCGAATCCATAGTGCCAGGTTCCAAATTGACCAGCACGGCACGTGGGACGTATTTTCCTCCGGTAGCCTCGTTGTAGTACACGTTGATCCGCTCCAGCTGCAAGCTGCAACTTGGCTCCTATCTGGTTGCCACATTGGCCGGCTTGAAT
+
CCCCCFCCCCCFGGGGGGGGGGHHHHGHHHHHHHHHGGGGGGGGHHHHHGHGGGGGHHFFGHHHHHHGCGGGGGGGGHHHHHHHHHGHEGGGGHGGFDB@AFGGGGGGHHHHGFFGHFFGGHHHF1<GG00DH0GH/G-AFCDEGHGGAC?C.CFGGGGGGGDGB-EFGGGGGFFF0BBFFBFDFFEFFFFFFABFBBFFFFB0BAFB0FFFBFBF/BFFF09B0;BFFDABFFFFFF0;B@DA:B;A09
@M03558:539:GW210131Amp:1:2105:13916:6058 2:N:0:TGCAGCTA+ACTACGGA
CCCTTCGGTATAATGTCCCTTGGCCCAATTGTTGCCGGCGCCAGATTGACCGAACACAAAATTATCCGGCCGGAACAGCTGTCCAAACGGTCCCGCTCGGACCGAATCCATAGTGCCAGGTTCCAAATCGACCAGCACGGCACGTGGGACGTATTTTCCTCCTTTTCCTACTTGGCTCCTATCTGGTTGCCACATTGGCCGGCTTGAATGTGAACGATTTCCCGCATCCTGGAGCACTTCTCGCGGTTCC
+
AABBBFBBAABFGGGGGGGGGFHHHHGGHHHHHHGHGGGGGGGGFHHHGHHGGGGGHHGHHHHHHHHGGGGGGGGGHHHHHHHHHFFHGGGGGHGGGGCFGGGGGGGGHEHFHFHHHDGHFHHHE1GHHDHGG?GHHH-DDGGGGHGG?CGCEGGGGGGGGGGGGGGGGGFFGFEFFFFF/FFFBFFFFFFFFFFFBFFFFAFAAA.9B/BB/;FAAFEFB/;.9-.9F:/F.AB../;;B/..9@AD?B
@M03558:539:GW210131Amp:1:2105:23616:6066 2:N:0:TGCAGCTA+ACTACGGA
CCCTTCGGTATAATGTCCCTTGGCCCAATTGTTGCCGGCGCCAGATTGACCGAACACAAAATTATCCGGCCGGAACAGCTGTCCAAACGGTCCCGCTCGTCCTCCGTGGCCTCGTTGTAGTACACGTTGATCCGCTCCAGCTGCAAATCGCTGTCTCCGCAATACGCCCATCGGTGGCATCGATTCCGTGCTCGTCGGATATTACCTCCCTTGGCTCCTATCTGGTTGCCACATTGGCCGGCTTGCATGT
+
ABCCBFCCBBBBFGGGGGGGGGHHHHGGHHHHHGHHGGGGGGGGHGHFEHHGGGGGHHGHHHHGHHHGGGGGGGGGFHHHHHHHBFFHFGGGGHGGGGGGGGGHHGHGGGHGHGHGHGHHHHHHHGHHGHFHGHGGGG/GHHHHH0GHHGGHGGGHHHGGGFF0FEDCCDFG.AADBGGFFD/EFFFFFFFEFFFF;D-ADFFFFFFFFFBBBFF/BA//BFFFFFFFFFBF.BFBBFFF;FDF-./:/:
@M03558:539:GW210131Amp:1:2105:10690:6121 2:N:0:TGCAGCTA+ACTACGGA
CCCTTCGGTATAATGTCCCTTGTAAATCACGTCCGCGTTCC
+
CCCDCFCCCCCFGGGGGGGGGGHHHHHHHHGHHGGGGEGGH
@M03558:539:GW210131Amp:1:2105:11084:6134 2:N:0:TGCAGCTA+ACTACGGA
CCCTTCGGTATAATGTCCCTTGGCCCAATTGTTGCCGGCGCCAGATTGACCGAACACAAAATTATCCGGCCGGAACAGCTGTCCAAACGGTCCCGCTGTTAGACCGAATCCATAGTGCCAGGTTCCAAATCGACCAGCACGGCACGTGGTACGTATTTTCCTATAGCCTCGTTGTAGTACACGTTGATCCGCTCCAGCTGCACATCGCTGTCTCCGCAATACGCCTTGGCTCCTTGGAGAACTTGGCTCC
+
AAAAAFA?A1>33BEGGFGGG1AGHHG0FHBGFAGH00A/AEAA0FG11FB?//EE>//00BGFFHBA>>>EEC>EGBCG1FDG2BBG?<EEGHCCCCCFB11?C/@@GFHBB1??1FGFC.FGHH1<FFG.0@C?CGBC@-;-A.:.C.0;:G09CBF0CFBF099FGG.CEFE0900;0;AAF?EGFB-AB@BF/BF/BB//;/ABFFABFFF-:---9/9-@FAF/BFEFFFBFBF/-9BFFFFFFE
@M03558:539:GW210131Amp:1:2105:12843:6163 2:N:0:TGCAGCTA+ACTACGGA
CCCTTCGGTATAATGTCCCTTGGCCCAATTGTTGCCGGCGCCAGATTGACCGAACACAAAATTATCCGGCCGGAACAGCTGTCCAAACGGTCCCGCTCGGACCGAATCCATAGTGCCAGGTTCCAAATCGACCAGCACGGCACGTGGGACGTATTTTCCTCCTCGTTGTAGTACACGTTGATCCGCTCCAGCTGCAAATCGCTGTCTCCGCAATACGCAATACGAACTTGGCTCCTATCTGGTTGCCAC
+
BBBBBFBBBBBFDGGGGGGGGGFHHHDGHHGHHCHHF?FAFG1E1FGDAGHGGEEGHA?11BG3GHHGEFGGG/EEFHGHHHHHD3B?EEEFGHGGGGG?<DGGGGGGHFH1C=GGGFHHGGHHBGDHHD.AD-GHGHGGGFGCCGGGECBE.CGGGGFGGGFFFEEFEGGGFFBFFFF..BFFFFFFFFFFFBFBF/BFDEFD9FFFFFFA-DFFEFA9AFBEAEBEF/9BFFFFFFFFF/BFFFFFF
@M03558:539:GW210131Amp:1:2105:23920:6191 2:N:0:TGCAGCTA+ACTACGGA
CCCTTCGGTATAATGTCCCTTGGCCCAATTGTTGCCGGCGCCAGATTGACCGAACACAAAATTATCCGGCCGGAACAGCTGTCCAAACGGTCCCGCTCTCGCTGTCTCCGCAATACGCCCAGAACTTGGCTCCTATCTGGTTGCCACATTGGCCGGCTTGAATGTGAACGATTTCACGCATCCTGGAGCACTTCTAGCGGTTCCAAAATTGGGCTTCAAAATATGCTTCTTCCGATGCTTGAAGATGGA
+
BBBBBFBBAAAFGGGGGGGGGGGHHHGHFHGGHHHHFGGFGGGGHHHHHHHGGCGGHGCFEFHHHHHDFEGGGGGEHHHHHHHHH33FEGGGGHCGGGHHDGGGAFHHH?GGFGHHEFGGGEEHHHHHHHHHGHFHHHGHHHGHHFHFGGGHFHCCGG?BCFGGGGGGGG?AEGGGFEC?GGGBFFBFF.AFBBFFFFFF?;AFFBBEFFFEEFFFF///F9B//;/BFFB/B.ADDDFB/.9B//;//
@M03558:539:GW210131Amp:1:2105:16504:6214 2:N:0:TGCAGCTA+ACTACGGA
CCCTTCGGTATAATGTCCCTTGGCCCAATTGTTGCCGGCGCCAGATTGACCGAACACAAAATTATCCGGCCGGAACAGCTGTCCAAACGGTCCCGCTCGGACCGAATCCATAGTGCCAGGTTCCAAATCGACCAGCACGGCACGTGGGACGTATTTTCCTCCTATCTGGTTGCCACATTGGCCGGCTTGAATGTGAACGATTTCACGCATCCTGGAGCACTTCTAGCGGTTCCAAAATTGGGCTTCAAA
+
?ABBAFBBAAAFDGGGFFGGGGGHHFE4FGFHHGFHCEG?EGECAGHDFGHFEGEEHF11?GHBGHHDEEEEC@EEGHHHGHHHF??FEGGFGGGGGGGCAGGGCGFGHHFFHFGHHHHHGHHHEBFHHG.CD-CEFHCGGCGGHFGGGGGCEGGGGGGGGGGFGFGGBFFG?FBFFFFBBBFF@FA@DF;FFFFF/FF.AEEF/;EF-DFFBFF.AF?FFFFF/BFF-9@EF//BFFB/B..9AFFBF
@M03558:539:GW210131Amp:1:2105:14617:6227 2:N:0:TGCAGCTA+ACTACGGA
CCCTTCGGTATAATGTCCCTTGGCCCAATTGTTGCCGGCGCCAGATCGACCGAACACAAAATTATCCGGCCGGAACAGCTGTCCAAACGGTCCCGCTCGTAGCCTCGTTGTAGTACACGTTGATCCGCTCCAGCTGCAAATCGCTGTCTCCGCAATACGCCCAGAACTTGGCTCCTATCTGGTTGCCACATTGGCCGGCTTGAATGTGAACGATTTCACGCATCCTGGAGCACTTCTAGCGGTTCCAAA
+
ABBBBFBBBBBFEGGGGGGGGGGHHHFFHHHHHHHHGGGGGGAE1GGGEGGGG?EGHGF11BGEGHHGGGGGGECEGFHHHHHHF3BFEFGGGHGGGGGFAFGHHHGHGGGHHFHHHHGHHHHHHHHGGGG<GHHHHCDGHHDGHGGHHHHGG-DGEGAEGG.C.BFGFFFGFGGG0FFFFFFFDFFFFFFFFFFFFFFFFF.B/F://9FF.;AAFFFEF;DFFFBFBFF?FFFFFF/FCADDEFFB9
@M03558:539:GW210131Amp:1:2105:7642:6230 2:N:0:TGCAGCTA+ACTACGGA
CCCTTCGGTATAATGTCCCTTGGCCCAATTGTTGCCGGCGCCAGATCGACCGAACACAAAATTATCCGGCCAGAACAGCTGTCCAAACGGTCCCGCTCTCCAAATCGACCAGCACGGCACGTGGGACGTATTAGCCTCGTTGTAGTACACGTTGATCCGCTCCAGCTGCAAATCGCTGTCTCCGCAATACGCTCCTATCTGGTTGCCACATTGGCCGGCTTGAATGTGAACGATTTCACGCATCCTGG
+
AAAAAFAAAAA33GGGGGGGGBGHHH?GHHHHH0GHGCGEEGFCFGHHEGGGGGGGHHG0EGH1GHHCEEGEHHHGFHHHGHHHFBDGEGGGGHCGGGHHHHHHHHGHGGGGHHHGGGGGGHGECGGGEAHHGHHHHHFHGFFHHF0GHCEFH.GFGGGGGGGGEFGGGGGBFGBGGGGGGGG?F-@BFFFFFFFF9BFF/BFF?FFBF-BBFBFF@@@-@--/9/F/B/BF9EEEFBB-9-;;B;B/
@M03558:539:GW210131Amp:1:2105:14009:6266 2:N:0:TGCAGCTA+ACTACGGA
GGTTTGCGTATTGGGCGCTCTTCCGCTTCCTCGCTCACTGACTCGCTGCGCTCGGTCGTTCGGCTGCGGCGAGCGGTATCAGCTCACTCAAAGGCGGTAATACGGTTATCCACAGAATCAGGGGATAACGCAGGAAAGAACATGTGAGCAAAAGGCCAGCAAAAGGCCAGGAACCGTAAAAAGGCCGCGTTGCTGGCGTTTTTCCAT
+
AAAAABFCABAFGGGGGGGGGGHHGGGGGHHHGGGHGHHHHHHHGGGGGGGGGGGGGGGGHECGGGGGGEG/EFGGFDFH>GHHHGHHHBGGHHHGGADGHHHHGGEEHHHHHGHHFHHEGHHGGGHHHGGCGGGGEGGGGGGGGGGGGGGGFFGGFGGGGG/BFFFFAEEEFFFFF.DF/BDFFFFFFCFFFFFFFFFDDEEFFFF
@M03558:539:GW210131Amp:1:2105:6790:6281 2:N:0:TGCAGCTA+ACTACGGA
CCCTTCGGTATAATGTCCCTTGGCCCAATTGTTGCCGGCGCCAGATTGACCGAACACAAAATTATCCGGCCGGAACAGCTGTCCAAACGATCCGCTCCAGCTGCAAATCGCTGTCTCCGCAATACGCCCAGAACTTGGCTCCTATCTGGTTGCCACATTGGCCGGCTTGAATGTGAACGATTTCACGCATCCTGGAGCACTTCTAGCGGTTCCAAAATTGGGCTTCAAAATATGCTTCTTCCGATGCTTG
+
AAABAF?AA4ADEGGGGGGGGGFHHH?4FGFGHAGHGGGGEGCE1GHFGHHG0EEGHHGACGHBHHHGEEEGGE?EBHHHHHHHBGGHF?FGGHGGGGFFHHGHHHBHHDGHGGHHGHGGGGGHHHGGG.G.GH0GGFGHHGH0GHHHGHHDHHHGGHHCGHHGGG@B?FFFFFBFGGA.;:EFFF?F-DBFFFFBFFFFFFFFEFF;BDBEFFFFEFBBBA;;ABB/9;;/FFFFFFFFFF??ADFFFF
@M03558:539:GW210131Amp:1:2105:6384:6316 2:N:0:TGCAGCTA+ACTACGGA
CCCTTCGGTATAATGTCCCTTGGCCCAATTGTTGCCGGCGCCAGATTGACCGAACACAAAATTAGGACCGAACCCATAGTGCCAGGTTCCAAATCGACCAGCACGGCACGTGGGACGTATTTTCCTCCGTTGTAGTACACGTTGATCCTCTCGTTGTAGTACACGTTGATCCGCTCCAGCTGCAAATCGCTGTCTCCGCAATACGCCCGGTGGCATCGATTCCGTGCTCGTCGGATATTACCTCCCACTC
+
AAAAAFAAAAAFF3BFEGGGG1EGFHEHHHHGHCCHE?EEGGFCFGHHEGFE/AEEHEEE0BGGBGHHH@C/EEGAG0FFHFGGHACGHHHBGHHEHGGG0GGH/BCC@AGG</<G?<CDGDBGHFHHCCFCCGGGFBGHCGCC.0GHFHFFC;C/.00CFHBGCGHCEFGG?ABABFGGG/CB0;BFGE?BAFGFBA?@@-/;9A?@--@--FFFFB/;FFFF;A?-B-@B@;-;9BF/9/;;-9-F-F
@M03558:539:GW210131Amp:1:2105:24980:6349 2:N:0:TGCAGCTA+ACTACGGA
CCCTTCGGTATAATGTCCCTTGGCCCAATTGTTGCCGGCGCCAGATTGACCGAACACAAAATTATCCGGCCGGAACAGCTGTCCAAACGGTCCCGCTCGTCCATAGTGCCAGGTTCCAAATCGACCAGCACGGCACGTGGGACGTATTTTCCTCCGGGTAGCCTCGTTGTAGTACACGTTGATCCGCTCCAGCTGCAAATCGCTGTCTCCGCAATACGCCCTGGCATCGATTCCGTGCTCGTCGGATATT
+
BBBBBFBBBBBFGGGGGGGGGBGGHHGGHHGGHHHHFGGGGGGCHHHHHGHEGFGGHHGGGHHFHHH1EEGFGCCEFHHHHHHHHFGHGGGGGHGGCG?@DGGHHCGGFHGFHGHHHHHHGHGHGGFHGGHDGGGGGGHGGEGGGHHHHHHHHGGGGGGGGGGGGGGGGEGFBFFGGGFFE./BFFFFFFFFFFFFFFFFFDFFDFFFFFFFADDFFEDFFFFEFBFFFFFFF;BF.AA:.@DF;-;DFF
@M03558:539:GW210131Amp:1:2105:11237:6409 2:N:0:TGCAGCTA+ACTACGGA
CCCTTCGGTATAATGTCCCTTGGCCCAATTGTTGCCGGCGCCAGATTGACCGAACACAAAATTATCCGGCCGGAACAGCTGTCCAAACGGTCCCGAATCCATAGTGCCAGGTTCCAAATCGACCAGCACGGCACGTGGGACGTATTTTCCTCCCTATTAGCCTCGTTGTAGTACACGTTGATCCGCTCCAGCTGCAAATCGCTGTCTCCGCAATACGGTGGCATCGATTCCGTGCTCGTCGGATATTACC
+
ABABBFBABBBBFFGFGGGGGGHHHGGCHHHHHGHHGGGFGGGC1GGAGHHGGGE@H1ECEGHDGHHGGGGGCE?EBBGHHHHHHHBGEGGGGHGGGGGHHHGHHHEHFHHFHHHHHHHHCGGGGHHGHGGGGGGG.<@GHDDGHHHHHHHHHGHGHHHCFGGGGGEG.BF0FBFFGGGGACCFFFDF?;FFFBFBFBBF?EFDFFFFF?FAAFFFFDB.99BBBA/;BFFF/ADFF.99@--.9;;/9;
@M03558:539:GW210131Amp:1:2105:12819:6441 2:N:0:TGCAGCTA+ACTACGGA
CCCTTCGGTATAATGTCCCTTGGCCCAATTGTTGCCGGCGCCAGATTGACCGAACACAAAATTATCCGGCCGGAACAGCTGTCCAAACGGTCCCGCTCGTAGCCTCGTTGTAGTACACGTTGATCCGCTCCAGCTGCAAATCGCTGTCTCCGCAATACGATGGTGGCATCGATTCCGTGCTCGTCGGATATTACCTCCGGAACTTGGCTCCTATCTGGTTGCCACATTGGCCGGCTTGAATGTGAACGAT
+
BBBBBFBBB4A5DEGGGGGGGGFHHHDFHHFHHABG?EFGGG1FCFGF3FFEEEFGH1F11FH3GHHECEGEG/>E0GHHHHHHHDFHGGDEGHGGCGGCA<FHHHGHGHGHHDGHHHGHHAGHHHHGGGGHHHFFEB0<GHAEHGGHHHHGGGGGHHHG?E?FFGGGGGGGGGFB/C.EAF.9C==-A?FFBFFFFFFBD@BFFFEFBFFF/BBBFBF/AAF/BFBFF/BF<=BB--.;;/BF/;9;9A
@M03558:539:GW210131Amp:1:2105:11287:6452 2:N:0:TGCAGCTA+ACTACGGA
CCCTTCGGTATAATGTCCCTTGGCCCAATTGTTGCCGGCGCCAGATTGACCGAACACAAAATTATCCGGCCGGAACAGCTGTCCAAACGGTCCCGCTCGGACCGAATCCATAGTGCCAGGTTCCAAATCGACCAGCACGGCACGTGGGACGTATTTTCCTCCGCAAATCGCTGTCTCCGCAATACTTGGCTCCTATCTGGTTGCCACATTGGTCGGCTTGAATGTGAACGATTTCACGCATCCTGGAGC
+
BBBBACABA4ABBGGGGGGGGGFHHEEFHHHEGHHHGGGAEE?EAGHFGHFGGGGGGEGAGGH3FFHDEEEEEGCGFGGHHHHHE3FFEGGGGHDC/CCCDGGGGGGCHFFFH1GHHHHHGGFFHHGHHAAGG?FEFGGGG?DDGEE-AC@EEFGGFFGGGGGGGG@FFDAA.DFBFF?F>B9;FFFFFFFFFFBFBBFFFF.FFBFFFFF/;F?BBFB?AFBFFFBFFFFFFFFEF?FBFBFFFFF.;
@M03558:539:GW210131Amp:1:2105:15772:6454 2:N:0:TGCAGCTA+ACTACGGA
CCCTTCGGTATAATGTCCCTTGGCCCAATTGTTGCCGGCGCCAGATTGACCGAACACAAAATTATCCGGCCGGAACAGCTGTCCAAACGGTCCCGCTCACCGAATCCATAGTGCCAGGTTCCAAATCGACCAGCACGGCACGCGGGACGTATTTTCCTCCGCTCGTTGTAGTACACGTTGATCCGCTCCAGCTGCAAATCGCTGTCTCCGCAATACGCCCTCCGGTGGCATCGATTCCGTGCTCGTCGG
+
CCCCCFCCBBBFGGGGGGGGGGHHHHGHHHHHHGHHGGGGGGGGHHH3FGGEFGGGHHGHGHHHHHHF?EFGGGGGHHHHHHHHHHHHGGGGGHGGGGGHHGFGGGHHHHHGFHHGHHHHHHHDGGHGGGGGHHHHGCGGGGGGFGFFFD.FGGGGFGGGGGGFFFFFEFFFFFFFFFFF?FBFFFFFFFFFFFFFBBFFFFFFDFFFFFFFFF0FADFFFFFFF:@DF/FF?BFFFFFF.DAB:-.-9
@M03558:539:GW210131Amp:1:2105:21268:6510 2:N:0:TGCAGCTA+ACTACGGA
CCCTTCGGTATAATGTCCCTTGGCCCAATTGTTGCCGGCGCCAGATTGACCGAACACAAAATTATCCGGCCGGAACAGCTGTCCAAACGGTCCCGCTCGGACCGAATCCATAGTGCCAGGTTCCAAATCGACCAGCACGGCACGTGGGACGTATTTTCCTCCGTATTAGCCTCGTTGTAGTACACGTTGATCCGCTCCAGCTGCACATCGCTGTCTCCGCAATACGCCCGGTGGCATCGATTCCGTGCTC
+
AABBBFBBAABFGGGGGFGGGGHHHHGGHHHHHGHGGGGFGGGGFHHFHFHGGGGGGHGGFHHGHHHGGGGGGGGGGGHHHHHGHFFGGGAFGHGFGGF?GGGGDGGGHHHHFFGGHHHHFHHHGHHFH<C?D@CHHHGFGGGGFHEGGG-AAFBFGGBFGFG.FGFGFBFFFFFFEEFF/BFBFDFFFAB9BFF;@?F/FBFFF/;BF.;ADDBBFB.DA=DFF?AFB;--:?F.BFDBAFFB//:A./
@M03558:539:GW210131Amp:1:2105:14003:6513 2:N:0:TGCAGCTA+ACTACGGA
CCCTTCGGTATAATGTCCCTTGGCCCAATTGTTGCCGGCGCCAGATTGACCGAACACAAAATTATCCGGCCGGAACAGCTGTCCAAACGGTCCCGCTCGGACCGAATCCATAGTGCCAGGTTCCAAATCGACCAGCATGGCACGTGGGACGTATTTTCCTCCGCACTTCTAGCGGTTCCAAAATTGGGCTTCAAAATATGCTTCTTCCGATGCTTGAAGATGGAAGCAGAATGGTTCCAAATCACGTCCG
+
BABBBFBBAAA5GGGGGGGGGGFHHHGFFHHHHFHHGFGEGGCGCGHFHHHGGGGGHEF1FGHHHHHGGGGGGCGGHGHHGHHHH3FHGGGGGHGGCGGGFGGGGGGGHHHHHHHHHHGHHHHHHGHHHGGGGGHHHGFHHHHGHHGGGGFGEGGGGGGGGGGGGGGGGGGGGGFFFFFFFBEFFFFEFFFFFFFFF9BFFFFFFFFFFFFFFFFEFFFBBFFFFFFBFFFFFFFFFFBFFFFFFFFFA-
@M03558:539:GW210131Amp:1:2105:19219:6586 2:N:0:TGCAGCTA+ACTACGGA
CCCTTCGGTATAATGTCCCTTGGCCCAATTGTTGCCGGCGCCAGATTGACCGAACACAAAATTATCCGGCCGGAACAGCTGTCCAAACGGTCCCGCTCGGACCGAATCCATAGTGCCAGGTTCCAAATCGACCAGCACGGCACGTGGGACGTATTTTCCTCCGCCTCGTTGTAGTACACGTTGATCCGCTCCAGCTGCAAATCGCTGTCTCCGCAATACGCCAACTTGGCTCCTATCTGGTTGCCACAT
+
ABBBBFBBBABFGGFGGGCGGFCFGHGDFHHGGGGHGCECEGC01GHBFDE0EEGGHHGHGHHHGHFE?E?EEEFG2FGGHHHHGFEHGEEE<CCG?DDCGGFCGGGGHHGHF=FFFFGH<<FCHBGHHC.ACCFHHG?CFGGD:CE;.;BCEGGGFGFGGF.DFFDGGFFEBFFFFFFFFFEFFFFFFFFFFFFFFFFFFFFFFFFDB/9FDDAFAFB.ADFAFFFBFFBFEFFFFFFBFF.FFFF?/
@M03558:539:GW210131Amp:1:2105:8060:6587 2:N:0:TGCAGCTA+ACTACGGA
CCCTTCGGTATAATGTCCCTTGGCCCAATTGTTGCCGGCGCCAGATTGACCGAACACAAAATTATCCGGCCGGAACAGCTGTCCAAACGGTCCCGCTCGGACCGAATCCATAGTGCCAGGTTCCAAATCGACCAGCACGGCACGTGGGACGTATTTTCCTCCGGCGGTGGCATCGATTCCGTGCTCGTCGGATATTACCTCCTTGGCTCCTATCTGGTTGCCACATTGGCCGGCTTGAATGTGAACGATT
+
?ABBBFBBAAABFG5GGGGGGGHHHHGHHHGHHFHHGCGEGG?E1GHFGHHFGGGGHGGHHHHHHHHE@EGGGGGGCHHHHHHHH3GHGGGGGHGGGGGCADGGGGGGHGHFC=GHHHHHFGHHHBFHHDHGGGHHHHGGCGGGGGGG?FGD.BFFFFFGFFGAGFFFF?A.9B9B.;FFBBEFFFDFDAF;FAFFFFFB/ABBFFF9BEFFBF9/BFF?FF/B.;BF//9@-@-@-.;9/;//;B.;9E
@M03558:539:GW210131Amp:1:2105:14719:6605 2:N:0:TGCAGCTA+ACTACGGA
CCCTTCGGTATAATGTCCCTTGGCCCAATTGTTGCCGGCGCCAGATTGACCGAACACAAAATTATCCGGCCGGAACAGCTGTCCAAACGGTCCCGCTCCGAATCCATAGCGCCAGGTTCCAAATCGACCAGCACGGCACGTGGGACGTATTTTCCTCCGAACTTGGCTCCTATCTGGTTGCCACATTGGCCGGCTTGAATGTGAATGATTTCTCGCATCCTGGAGCACTTCTAGCGGTTCCAAACTTGGG
+
AAAAAF1AAAA33FBGGFGGGFGHHHE0GGFGHFBGGCEEEGGG0BG1DGGCEGEGHEF0>GHHHHHFFGCECEEEFHHHGHHHFDFHC?EGEHGCCGG?@FGGHFHHH1>/CECCGGFBGFBDG.0CG@HGGHG-C-A.;..:.C@A.CGGGG0FGFA?B?EF09C/0AFBFFG/F/;-AFFF-B9/;/;99@;@@FBF//BB9/;BFBBB/;-9--;BBB/--9-:9FBF/99--;=EF/;/-/;;/-
@M03558:539:GW210131Amp:1:2105:21652:6622 2:N:0:TGCAGCTA+ACTACGGA
CCCTTCGGTATAATGTCCCTTGGCCCAATTGTTGCCGGCGCCAGATTGACCGAACACAAAATTATCCGGCCGGAACAGCTGTCCAAACGGTCCCGCGACCGAATCCATAGTGCCAGGTTCCAAATCGACCAGCACGGCACGTGGGACGTACTTGGCTCCTATCTGGTTGCCACATTGGCCGGCTTGAATGTGAACGATTTCACGCATCCTGGAGCACTTCTAGCGGTTCCAAAATTGGGCTTCAGAATAT
+
>11>>>A11AADGGFB3F11BB1GCFACEAFHDF1GCE?EEEE/0FGBH1EEGG?EHEEC>DGHHHHF/E?EGGGGGHGGHHHHFFGHGGEGGHGGGCCCCCCCAFGFHF>G1GHCGFFHHHHFHHGE?CGHHGE@CGGGGGGEGGGGAEEGGGGBBFFFFFFFFGBBBAFFFFFFFFEF@?<?@?AFBB/:99BF;-AE://99@B@B/9F-;-AAFFFB/9B?;-9AFFB/-;;/BEFF?-9/99///
@M03558:539:GW210131Amp:1:2105:16765:6663 2:N:0:TGCAGCTA+ACTACGGA
CCCTTCGGTATAATGTCCCTTGGCCCAATTGTTGCCGGCGCCAGATTGACCGAACACAAAATTATCCGGCCGGAACAGCTGTCCAAACGGTCCCGCTGTGTAGCCTCGTTGTAGTACATGTTGATCCGCTCCAGCTGCAAATCGCTGTCCCCGCAATACGCCCGACCTTGCCCCCTTCCTGTTTCCCCCATTGGCCGGCTTGAATGGGAACGATTTCCCGCTTCCTGACGCCTTCTTAGCGTTTCCAAA
+
BBBBBFBBBBBFGGGGGGGGGGHHHHGGHHHHHHGHGGGGGGGFHHHHHHHGEEGGHHGHGHHHHHHGEFGGGEGGHHHHGHHHGDGHGGGGGHGGGGGHHHFHHHHGHGHGFHHHHGHHHHGHHHHGGGGGHFGHHHHHFHGGGG?DHHHHGGG?FHHEGF--9--;0C//0:--.//000;//;/..-:://;BD--9--.////.;/...9;9///.--.;/////..-.;///;//9.;-/////
@M03558:539:GW210131Amp:1:2105:21933:6674 2:N:0:TGCAGCTA+ACTACGGA
CCCTTCGGTATAATGTCCCTTGGCCCAATTGTTGCCGGCGCCAGATTGACCGAACACAAAATTATCCGGCCGGAACAGCTGTCCAAACGGTCCCGCGACCGAATCCATAGTGCCAGGTTCCAAATCGACCAGCACGGCACGTGGGACGTATTTTCCTCCGTACTGAATGATAGCCTCGTTGTAGTACACGTTGATCCGCTCCAGCTGCAAATCGCTGTCTCCGCAATACGCCGTGGCATCGATTCCGTGC
+
BAABBFBBBAAFGFFGBG4EDGFFGHGHFGEFGHCG?ECE2EEEFGHHHHBEEGG?2GEGGHFGFD@E/EEEF@FC2GFCFF33FGBE?DEEEHGGGDCG/@FGGH<DGC1FG1GFA>GHHHHGHHDHGGGHH/C@CGGCDFGFBAGGFEFGGGGGGGGG?FGEGFFFFFFFFFFFFBAAB9BFFBFFFF.:.:BBFEAD@D/BFFFFFFFBFFE..:FFFFD?AFFFFEDFF-;@D.F/.;AFFFFFEF
@M03558:539:GW210131Amp:1:2105:18317:6685 2:N:0:TGCAGCTA+ACTACGGA
CCCTTCGGTATAATGTCCCTTGGCCCAATTGTTGCCGGCGCCAGATTGACCGAACACAAAATTATCCGGCCGGAACAGCTGTCCAAACGGTCCCGCTCGGACCGAATCCATAGTGCCAGGTTCCAAATCGACCAGCACGGCACGTAGGACGTATTTTCCCTCGTTGTAGTACACGTTGATCCGCTCCAGCTGCAAATCGCTGTCTCCGCAATACGCCTACTTGGCTCCTATCTGGTTGCCACATTGGCCG
+
AAABBFBBABBFFGGGGGGGGGGHHHGHHGHHHHHHCEFCEEDCFHHFHHHGGGGGHEEGHHHFHHHG@ECEF/EEGHHHHHGHF3BGFGEGGHGGCCG?FCFFGGGGFHGFF1FGHEHF<GHHH1GFHDFGG-GHHH?DGGDD./=.0CDGFFGGGGFFFFGEGGGF9CFGFGGGF?EFFBFEDFFFFFFFFB/FFFFFFDAFBFFDF-BAFFFDCFDFFFFFFFEFFBFFFFBFF.ABBBFB;B/;F;
@M03558:539:GW210131Amp:1:2105:18357:6715 2:N:0:TGCAGCTA+ACTACGGA
CCCTTCGGTATAATGTCCCTTGGCCCAATTGTTGCCGGCGCCAGATTGACCGAACACAAAATTATCCGGCCGGAACAGCTGTCCAAACGGTCCCGCTCGGACCGAATCCATAGTGCCAGGTTCCAAATCGACCAGCACGGCACGTGGGACGTATTTTCCTCCGGTAGCCTCGTTGTAGTACACGTTGATCCGCTCCAGCTGCAAATCGCCAAGAACTTGGCTCCTATCTGGTTGCCACATTGGCCGGCTT
+
BAABB4A>AAADGGGGGGGGGGFHHHGEHFHHHFHGGGGGGGFEFHH3FGHGGCEEHHGHGHHFFHG1>EEGGCEGFHHHHHHHHDGHGGGGGHGGGGGGGGGGGGGGHHFHHHFHHFGHFGFHHHGFHCFCC@GHCHCCGGGGGHGGGFGAAFGGGGGGGGGG@BBFGFFFFFFFFFFFFFFFFFEFEFFFFFBFFFFF/FBBBBF?FF.>EABFFFFBFBFEFBFFFF/;BAF//B9BF//BBB-@@B
@M03558:539:GW210131Amp:1:2105:16057:6734 2:N:0:TGCAGCTA+ACTACGGA
CCCTTCGGTATAATGTCCCTTGGCCCAATTGTTGCCGGCGCCAGATTGACCGAACACAAAATTATCCGGCCGGAACAGCTGTCCAAACGGTCCCGCTCGGTAGCCTCGTTGTAGTACACGTTGATCCGCTCCAGCTGCAAATCGCTGTCTCCGCAATACGCCAGAACTTGGCTCCTATCTGGTTGCCACATTGGCCGGCTTGAATGTGAACGATTTCACGCATCCTGGAGCACTTCTAGCGGTTCCAAA
+
?AABBFBBBBBFGGGGGGGGGGHHHHGGHHGHHFHHGCGEGGG01FHAFGHFCGGGHEFHGHHFHGH1/EEGGEEGFGHHHHHHHHFHGGGGGHGGGGGGGHDGFHHGEEBF1?<FGHHGGHHHHHG0FDGGFHHHFHHHGHHDFFDAGG:C.ECGGHGEGGFF?FFGFFGG/FEF09FGB9;9??CBFE/9BFFFFAF-BF:B9FF/9FF??EEFFBFEEF?DFFFB.AB99F9BF/BB@;AAEFFFF
@M03558:539:GW210131Amp:1:2105:20951:6741 2:N:0:TGCAGCTA+ACTACGGA
CCCTTCGGTATAATGTCCCTTGGCCCAATTGTTGCCGGCGCCAGATTGACCGAACACAAAATTATCCGGCCGGAACAGCTGTCCAAACGGTCCCGCTCGTAGCCTCGTTGTAGTACACGTTGATCCGCTCCAGCTGCAAATCGCTGTCTCCGCAATACGCCCTGTAGAACTTGGCTCCTATCTGGTTGCCACATTGGCCGGCTTGAATGTGAACGATTTCACGCATCCTGGAGCACTTCTAGCGGTTCC
+
ABBCBFCBCCBFGGGGGGGGGGGHHHGHHHHHHGHHGGGGGGGGHHHGHHHGGGGGHHGHHHHHHHHGEFGGGFGGHHHGHHHHHHHHGGGGGHGGGGGGGGGHHHGHGHGHGGHHHHGGHHHHHHFFGGGHHHHHHHHHHHGGHGGHHHHGGGGGHHHGGGGGGGGGGGGGFFGGGGGGGGGFFGGGGFFFFFFFFFFFFFAFFAFFFFEFFFFFFFFFFFAFFFFFFFFFFFEFFFFFFFFFFD@EB
@M03558:539:GW210131Amp:1:2105:12821:6752 2:N:0:TGCAGCTA+ACTACGGA
CCCTTCGGTATAATGTCCCTTGGCCCAATTGTTGCCGGCGCCAGATTGACCGAACACAAAATTAGGACCGAATCCATAGTGCCAGGTTCCAAATCGACCAGCACGGCACGTGGGACGTATTTTCCTCCGAGTACTCCGCAACTTGGCTCCTATCTGGTTGCCACATTGGCCGGCTTGAATGTGAACGATTTCACGCATCCTGGAGCACTTCTAGCGGTTCCAAAATTGGGCTTCAAAATATGCTTCTTCC
+
BCCCCFDBBBBFGGGGGGGGGGHHHHGGHHHHHHHHGGGEGGDEHGHHGHHGGGGGHHGHFHHGHHHHHGGGGGHHHEFFHHHHHGGGHHFFGHHGGGGGHHHHGGGGGGGGFGHHDGHFHHHHHHHHGGGGHHHHHGGGGGHHFHHHHGHEHHHHHFHGHHHHHHHFGFGGGGGG?FFGFFGGGGGGEEEF0FFFFFFFBFFFFF.;BBFBBFFFADDFFEFBEFFF;9FFFFFFFFFFFFFFFBFBBF
@M03558:539:GW210131Amp:1:2105:23722:6786 2:N:0:TGCAGCTA+ACTACGGA
CCCTTCGGTATAATGTCCCTTGGCCCAATTGTTGCCGGCGCCAGATTGACCGAACACAAAATTATCCGGCCGGAACAGCTGTCCAAACGGTCCCGAATCCATAGTGCCAGGTTCCAAATCGACCAGCACGGCACGTGGGACGTATTTTCCTCCGTAGTACACGTTGATCCGCTCCAGCTGCAAATCGCTGTCTCCGCAATACTTGGCTCCTATCTGGTTGCCACATTGGCCGGCTTGAATGTGAACGATT
+
CCCCCFCBBBCFGGGGGGGGGGHGHHGHHHHHHHHHGGGFGGGGHHHHHHHGGGGGHHGHHHHHHHHGGGGGGGGEFHHHHHHHHHHHGGGGGHGGGGGHHHHGGHHHHHHHHHGHHHHHGHGGGHHHHGGCGGGHHGGHHGGHHHHHHHHHGGHGGGGGGGGGGGGGGGFGGGGGGGGGGGGGFGFFFFFFFFFFFFFFFFFFFFFFFFFFEFFFFFFFFFFFFFFFFFFFFFCFAAFFBFFFFFFDFF
@M03558:539:GW210131Amp:1:2105:17500:6814 2:N:0:TGCAGCTA+ACTACGGA
CCCTTCGGTATAATGTCCCTTGGCCCAATTGTTGCCGGCGCCAGATTGACCGAACACAAAATTATCCGGCCGGGACAGCTGTCCAAACGGTCCCGCTCGTTGTAGCCTCGTTGTAGTACACGTTGATCCGCTCCAGCTGCAAATCGCTGTCTCCGCAATATCTGGTTGCCACATTGGCCGGCTTGAATGTGAACGATTTCACGCATCCTGGAGCACTTCTAGCGGTTCCAAAATTGGGCTTCAAAATATG
+
AABBBFBBBBBF6GGFGGGGGGGHHHGDHHHHGFHHGGGGGGDGCGHFHHFEEGGGHHGGHHHHHGH?@EEFGGGGGGHHFGHHHHHGGEGGGHGGGGGCGFGD2FDGHAHGEGHHHDGHHAGH.<GHH0AADDGCFGHGHDGHF.:C?FHHFH.A--CBF0FF0;;9.BFFAFGB0FF-@ADF=9/9BFFB/B:AAEABBFEF@DBFFF/99F.A/B/B9/9--;@FFF//.9B//.AB..////9;BB
@M03558:539:GW210131Amp:1:2105:6271:6815 2:N:0:TGCAGCTA+ACTACGGA
CCCTTCGGTATAATGTCCCTTGGCCCAATTGTTGCCGGCGCCAGATTGACCGAACACAAAATTATCCGGCCGGAACAGCTGTCCAAACGGTCCCGCTCGGACCGAATCCATAGTGCCAGGTTCCAAATCGACCAGCACGGCACGTGGGACGTATTTTCCTCCGTTGTAGTACACGTTGATCCGCTCCAGCTGCAAATCGCTGTCTCCGCAATACGCCCGAACTTGGCTCCTATCTGGTTGCCACATTGGC
+
BBB@AFB?ABBF6FGABFFGFGGHF4EHHHHDDGHHGGGGGGGGFHFGHFHGGGGGEF1GE3GHFHFDGEEEGEEG0BG3GFHHHHEHGGEE@GCGCGGGGGC@GGFGFFGHGGHF1<CF1FGHFHFHHGFDCGHHGHGGC?DGCGG@9AB.CCFFGGBFFGFGGGGEGGGFGFBFFFFFEFFFF<FFFFFFFEFFFBFFFDDFFFFFF<BFFFFF9BBBBB?BFBFFFFFBF/;BBF/9.BBFAFFBFF
@M03558:539:GW210131Amp:1:2105:15194:6890 2:N:0:TGCAGCTA+ACTACGGA
CCCTTCGGTATAATGTCCCTTGGCCCAATTGTTGCCGGCGCCAGATTGACCGAACACAAAATTATCCGGCCGGAACAGCTGTCCAGACGGTCCCGCTCGGACCGAATCCATAGTGCCAGGTTCCAAATCGACCAGCACGGCACGTAGGACGTATTTTCCTCCGCTCCTATCTGGTTGCCACATTGGCCGGCTTGAATGTGAACGATTTCACGCATCCTGGAGCACTTCTAGCGGTTCCAAAATTGGGCTT
+
BBBBBFBBBBAFFGGGGGGGGGFHHHGHHHHHHHHHGGGGGGGGFHHHHHHGGGGGHHGHFHHGHHHCFGGGGGGGHHHHHHHHHHHGGGGGGHGGGGGGGGGGGGGGHHHHHGFHHHHHHHHHHHHHHGGGGGHHHHGGGGGGFHFGFFGGGGGGGGGGGGGDGGGGGGGGFFFFFFFFFFFF/FFFFFFFFFEFFFFFFFFADEFFFFFEFFDFFFBBBAFEFFFFEBFFFF.AAFBFFA;F/B?.BE
@M03558:539:GW210131Amp:1:2105:17830:7039 2:N:0:TGCAGCTA+ACTACGGA
CCCTTCGGTATAATGTCCCTTGGCCCAATTGTTGCCGGCGCCAGATTGACCGAACACAAAATTATCCGGCCGGAACAGCTGTCCAAACGGTCCCGCTCGGACCGAATCCATAGTGCCAGGTTCCAAATCGACCAGCACGGCACGTGGGACGTATTTTCCTCCTGAAGCCTCGTTGTAGTACACGTTGATCCGCTCCAGCTGCAAATCGCTGTCTCCGCAATACGCCCATGGCATCGATTCCGTGCTCGTC
+
ABBBAF4>AAAFBGGGGGGGGGHHHH?EHFFAGCHHGCE2EA1ACGHDBGH0EEGGHFEC?GHFHHHAEEG?E@EGGHHHHHHHGFGGEGGFGHGGGGGGDGGCCGGGHHFHHFFGHHHGGGHHHHGHHGHGGCHGHHGGGGGGGEGGEFGGGGFFGGGGGGGF0FFGGGGBGFFFFFFFFFFAFFFAFFFFF.@DFEFFFFFFBFF.AFFFFFFE?DBBDFFEFBBF//9ABFFDFEFBB/;E?./.;A
@M03558:539:GW210131Amp:1:2105:22507:7060 2:N:0:TGCAGCTA+ACTACGGA
CCCTTCGGTATAATGTCCCTTGGCCCAATTGTTGCCGGCGCCAGATTGACCGAACACAAAATTATCCGGCCGGAACAGCTGTCCAAACGGTCCCGCTCGGACCGAATCCATAGTGCCAGGTTCCAAATCGAGCAGCACGGCACGTGGGACGTATTTTCCTCCGGGAACTTGGCTCCTATCTGGTTGCCACATTGGCCGGCTTGAATGTGAACGATTTCACGCATCCTGGAGCACTTCTAGCGGTTCCAA
+
1>AAAF?AAAA3FFGGGGG1A1CGHHFCHHFGGFHDA0EE//A/0GHFGGGEGEC/GA/0BBF@FFG///EE//EEG0BBCFGCFGFHF?ECGEGCGG//?@CGCCEFHHHHB>1DFGFH11>FFHBDG..CC@CCGA-?-:ACCG.9.:?.;;CFF0CBFB.-A-9CBB/;B9B9BB/;F9B;;BFFFFFF//BFF@;@=-@-/;B/;/BF-A-AAB//-9---;9B/BFF9FFF/B///-;-;9//9
@M03558:539:GW210131Amp:1:2105:5077:7109 2:N:0:TGCAGCTA+ACTACGGA
CCCTTCGGTATAATGTCCCTTGGCCCAATTGTTGCCGGCGCCAGATTGACCGAACACAAAATTATCCGGCCGGAATAGCTGTCCAAACGGTCCCGCTCGGACCGAATCCATAGTGCCAGGTTCCAAATCGACCAGCACGGCACGTGGGACGTATTTTCCTCCGTTGTAGTACACGTTGTAGTACACGTTGATCCGCTCCAGCTGCAAATCGCTGTCTCCGCAATACGCCAGAACTTGGCTCCTATCTGGT
+
BBBBBCAAAAADDGCGGFFGFFEGCHGAGHH5FHHHGCECEFGGHHGHGHHCEGGGHHF1GGGHHHHGGGGGGGCGHHFHHGHGFFGGGGGGGHGGGGGGFGGGGGGGHHHFHFHHBHHHFGFF11GHHGEGG@HHHHF?CFG?CGGACFGE?FGGGGGGGGGEGFEFFFGGGGGFFFEFFFFFFFDFF?FFFBFFFFBFFFFFFFFFFFFFFFFFFFFFFFFDFFED-.@./BFFFFFFFFF/BFFB;F
@M03558:539:GW210131Amp:1:2105:19566:7123 2:N:0:TGCAGCTA+ACTACGGA
CCCTTCGGTATAATGTCCCTTGGCCCAATTGTTGCCGGCGCCAGATTGACCGAACACAAAATTATCCGGCCGGAACAGCTGTCCAAACGGTCCCGCTCGGACCGAATCCATAGTGCCAGGTTCCAAATCGACCAGCACGGCACGTGGGACGTATTTTCCGTAGCCTCGTTGTAGTACACGTTGATCCGCTCCAGCTGCAAATCGCTGTCTCCGCAATACGCCCGAACTTGGCTCCTATCTGGTTGCCAC
+
BA3AAFB@BBAFGGGGGGGGBFFCHHGHHHHGHCGHGCGGGG?AFGHBFFFGCEGGHHGHHHHHHHHCEEGGGGGEGHHGFFFHHFHHGFGGCHGGGGC?ACC@DGGGHF1FC>FFFDHHFGBFHHHHHGFC@CGCHHC@CGG?:CFGEAB.EGGGGGGBGFDGFBFGEEFEFFFFF999AA?EFFBAEF?F/;/9BFFFF/9.A.AA9BFFDAB?.FFF?;B?;9B.9BFFBBAF/B9BB/;B../9B
@M03558:539:GW210131Amp:1:2105:6664:7125 2:N:0:TGCAGCTA+ACTACGGA
CCCTTCGGTATAATGTCCCTTGGCCCAATTGTTGCCGGCGCCAGATTGACCGAACACAAAATTGTCCGGCCGGAACAGCTGTCCAAACGGTCCCGGACCGAATCCATAGTGCCAGGTTCCAAATCGACCAGCACGGCACGTGGGACGTATTTTCCTCCGGAGCCTCGTTGTAGTACACGTTGATCCGCTCCAGCTGCAAATCGCTGTCTCCGCAATACGCGAACTTGGCTCCTGTCTGGTTGCCACATTG
+
BBCCCFCCCABFGGGGGGGGGGHHHHGHHHHHHGHHGCGGGGGCHHHFHGHGGGGGHHGHHHHHHHHGGGGGGGGGHHHHHHHHHHFHGGDGGHGGGGGGGGGGHHHHFGHHGGHHGHHHHHHHHFFGGCHHHHGGGFGG.CEFHHGDGGFGGGGGGGGGGGGGGGDFEF?FFFFFFFFF?EEFFFFF.@DFFFFFFFBFFFFFFFFFFFFBFAFFEFEFAFAAEBFFFFFFFFFFFFEBFDFFBFFFBF
@M03558:539:GW210131Amp:1:2105:17095:7177 2:N:0:TGCAGCTA+ACTACGGA
CCCTTCGGTATAATGTCCCTTGGCCCAATTGTTGCCGGCGCCAGATTGACCGAACACAAAATTATCCGGCCGGAACAGCTGTCCAAACGGTCCCGCTCGGACCGAATCCATAGTGCCAGGTTCCAAATCGACCAGCACGGCACGTGGGACGTATTTTCCTCCGGCCTCGTTGTAGTACACGTTGATCCGCTCCAGCTGCAAATCGCTGTCTCCGCAATACGCCAGAACTTGGCTCCTATCTTGTTGCCAC
+
AABCCFCCCCCFGGGGGGGGGGHHHHGHHHHHHHHHGGGGGGGGHHHFFHHGGFGGHHGFHHHHHHHG@EGFGEGGHHHHHGHHHGFGGGGGGHGGCGCGDGGGGGGGHHGGFFBGHFGHCHHHFFHHH?GGGGFHGHCCFFGCCGEGEFC9AGFGGGGGGGGAGGGGBFFFFFBFBFFFFFFA?FFFFEDDFFBFFFF/BBFFDFA?DFBFF.A-:AFF.AD.>.9BBFFBB/:;9/;F//:B;;BB/B
@M03558:539:GW210131Amp:1:2105:24998:7212 2:N:0:TGCAGCTA+ACTACGGA
CCCTTCGGTATAATGTCCCTTGGCCCAATTGTTGCCGGCGCCAGATTGACCGAACACAAAATTATCCGGCCGGAACAGCTGTCCAAACGGTCCCGCTCCGAATCCATAGTGCCAGGTTCCAAATCGACCAGCACGGCACGTGGGACGTATTTTCGTGGCTCCTATCTGGTTGCCACATTGGCCGGCTTGAATGTGAACGATTTCACGCATCCTGGAGCACTTCTATCGGTTCCAAAATTGGGCTTCAAA
+
1AAAAFAAAAAFGGGFGFGGGGHGBHA0BBGFEFBFE00ECEGGAEDBD1EECGEEGGGHHHFGBFGA/E/EG?EEF0ACFHHFHFGHGGGGEHCCGGGGGGE?GFFH1?FHHHHH?GHHFHHHHGHGGGFHHFGCC@?CGGFGHHG:CHGHHF@;EF@FFGGGGGFFFFFBFGGGGGGBGGF@@@@<@AFFFFFFFFF--AEFF/EF?B@F//BF-FFF/B//;/9B--;-:/BFFFBF/9-9;;9:B
@M03558:539:GW210131Amp:1:2105:13396:7236 2:N:0:TGCAGCTA+ACTACGGA
CCCTTCGGTATAATGTCCCTTGGCCCAATTGTTGCCGGCGCCAGATTGACCGAACACAAAATTATCCGGCCGGAACAGCTGTCCAAACGGTCCCGCTCGGACCGAATCCATAGTGCCAGGTTCCAAATCGACCAGCACGGCACGTGGGACGTATTTTCCTCCGTTGTAGTACACGTTGATCCGCTCCAGCTGCAAATCGCCGTCTCCGCAATACGAACTTGGCTCCTATCTGGTTGCCACATTGGCCGGC
+
AABBBFBBBAAFFGGGGGGGGGCHHHGHHHFHFAGHFCFGGGGFCGHFFHHGCEGCHE1?FGHHHHHGEF@EGFEGFGHFFHHHEEGGEFGGGHGGCGFG?DGGC@EGH1FGFFGGHFGCCFHHG1DHF?GGG?GHFHGCC-CDCEEAAAD9AFCFGGGGGGBEFFE00BFFGG?FF.EFFFFFDFFFFFFFF/B/9B9EFF>FFFFDD>=DFFFFEFE/99;9BEFFBFFB/9BDFFBF.;B9/BB-BB
@M03558:539:GW210131Amp:1:2105:10217:7287 2:N:0:TGCAGCTA+ACTACGGA
CCCTTCGGTATAATGTCCCTTGGCCCAATTGTTGCCGGCGCCAGATTGACCGAACACAAAATTATCCGGCCGGAACAGCTGTCCAAACGGTCCCGCTCGGACCGAATCCATAGTGCCAGGTTCCAAATCGACCAGCACGGCACGTGGGACGTATTTTCCTCCGGCTCGTTGTAGTACACGTTGATCCGCGATGCTTGAAGATGGAAGCAGAATGGTTCCAAATCACGTCCGCGTTCC
+
BBBAAFABBBBFGF5GGGGFFGHHHHGHHHHBGHHG?EC?EEGGAGHEDGFG0EGGHGGHHHHGHHHGEGFGGGGGGHHHHHHHHHHHGGGDGHGGGGGGDFGGGGGGGHHFG1GHHHGH><GHGHHHFGFGGGHHHGGGGCGGFHGGEFD;EFGGGGGGGFGGGGGFCEFFFFFBFFFFFFFFFFFFFA@;DFFFFFFF//;FFFF.9BFF/BB;/BBFFFFFFFFFEEFFF-@.B
@M03558:539:GW210131Amp:1:2105:20121:7301 2:N:0:TGCAGCTA+ACTACGGA
CCCTTCGGTATAATGTCCCTTGGCCCAATTGTTGCCGGCGCCAGATTGACCGAACACAAAATTATCCGGCCGGAACAGCTGTCCAAACGGTCCCGCGGAGGACCGAATCCATAGTGCCAGGTTCCAAATCGACCAGCACGGCACGTGGGACGTATTTTCCTCCGTTGTAGCCTCGTTGTAGTACACGTTGATCCGCTCCAGCTGCAAATCGCTTTCGCTGCAAGAACGATTTCACGCATCCTGGAGCACT
+
3AAABFA3AAADGGGGGBGFGFCHHEGHHHHFGFHHGEE?EE1AFHHFHHHGAECGFGFHFGHHHHHGGCGCGGGGFFHHHHHHHFHGEGGGGHGCCGCDGGHHCCGGGHHHBGFGHHHHHCFHHHHHHHGGGGGGHGHGGGGGGCEGGGGGDAFGGGGGGGGGEFFFFFFFFFFFFFFFFFFFFFAFFFFFFFFFDBFFFFFFFFFFFFDFFE?/AFFDFF/B.:BFFFFFFFFFFBF?FF/BBFF.9B
@M03558:539:GW210131Amp:1:2105:22016:7318 2:N:0:TGCAGCTA+ACTACGGA
CCCTTCGGTATAATGTCCCTTGGCCCAATTGTTGCCGGCGCCAGATTGACCGAACACAAAATTATCCGGCCGGAACAGCTGTCCAAACGGTCCCGCTCGTAGCCTCGTTGTAGTACACGTTGATCCGCTCCAGCTGCAAATCGCTGTCTCCGCAATACGCCCTACTTGGCTCCTATCTGGTTGCCACATTGGCCGGCTTGAATGTGAACGATTTCACGCATCCTGGAGCACTTCTAGCGGTTCCAAAATT
+
BBCCCFCBCCCFGGGGGGGGGGGHHHGHHHHHHAHHGGGGGGGGHHHHHHGGGGGGHHGHHHHHHHHGGGGFGGGGHHHGHHHHHDGHGGGGGHGGGGGGGFGHHHGHGHGGHHHHHHGHHHHHHHHGGGGHGHHHHHHGHHGGHGGHHHGFFFGGHHEGGFGFGGGGFGGGGGFGGGGEFFFGGGGGFFFFFFFFFFF-FBFFFFFFFFFFFFFFFEF;DFFBFFFFF.ABFFFFFFFFFFFFFFFFFF
@M03558:539:GW210131Amp:1:2105:22863:7323 2:N:0:TGCAGCTA+ACTACGGA
CCCTTCGGTATAATGTCCCTTGGCCCAATTGTTGCCGGCGCCAGATTGACCGAACACAAAATTATCCGGCCGGAACAGCTGTCCAAACGGTCCCGCTGACCAGCACGGCACGTGGGACGTATTTTCCTCCTATATTGGCTCCTATCTGGTTGCCACATTGGCCGGCCTGAATGTGAACGATTTCACGCATCCTGGAGCACTTCTAGCGGTTCCAAAATTGGGCTTCAAAATATGCTTCTTCCGATGCTTG
+
AAAA>BA>AAADGGFGGG11B1BFGEE0CGHFGFHG?EE/EEF?GHHGFG1EGGGGEAEFFGHHHHFF?C@EE//EFHGFHHHHH1FGGGGGG0CGGGGHHHHGHGCCGGGGHCFGHGCCGHHHHHHHGHHHHB0DFHHHHGHFHHHHHHHCHHEGFFH00;C?@@GCEFBCFGGFFFFAFGFFBF?F;B@B9/99AFEFFFFFFFE-@F@FFFBFEFBF/-ABEBBFB/BFF//BF;FFB9--;B-;BF
@M03558:539:GW210131Amp:1:2105:26164:7342 2:N:0:TGCAGCTA+ACTACGGA
CCCTTCGGTATAATGTCCCTTGGCCCAATTGTTGCCGGCGCCAGATTGACCGAACACAAAATTATCCGGCCGGAACAGCTGTCCAAACGGTCCCGCTCGGACCGAATCCATAGTGCCAGGTTCCAAATCGACCAGCACGGCACGTGGGACGTATTTGCCTCGTTGTAGTACACGTTGATCCGCTCCAGCTGCAAATCGCTGTCTCCGCCAATGTGGCTCCTATCTGGTTGCCACATTGGCCGGCTTGAAT
+
?ABBBFCBBABFGGGGGGGGGGHHHHGHHHHHGFHHGEEGGGGGFHHFBGHGGCGGHHGHFHGFHHHGGGGGG@EGFHHHHHHHHGHHGGGGGHGGGGGGGGGGFGGGHHHHHGFHHHHHGHHHFDGHHGGGF?HHHHGGGGGGHHGGEFFFGGGGFGGGGGFGGC0F0FFFGFFFFFFFFFE.9DFBFFFFFFFBFFFFFDF/BBDFDFFFFBFFFFFFF/BF/FBFFFFFFF?FEBFFFC-:>CF./B
@M03558:539:GW210131Amp:1:2105:26093:7343 2:N:0:TGCAGCTA+ACTACGGA
CCCTTCGGGATAATGTCCCTTGGCCCAATTGTTGCCGGCGCCAGATTGACCGAACACAAAATTACCCGGCCGGAACAGCTGTCCAAACGGTCCCGCTCGGACCGAATCCATAGTGCCAGGTTCCAAATCGACCAGCACGGCACGTGGGACGTATTTTCCTCCTCGTTGTAGTACACGTTGATCCGCTCCAGCTGCAAATCGCTGTCTCCGCAATACGCCCGCAATACTTGGCTCCTATCTGGTTGCCAC
+
11A1AF1A11A1BGF3FFA1B0101A00011F2BDGEGGGC/EECDG1G1B//E/EBGG0B1B11B0/EE@EG?E/0>B11FGBG1BEEEGGGH?CCCCCGCGCCC.A<GDG11DGHHHG1<GHH0GGHGG-C?:ECGCCCGCB.:CGEFG;EBBF0CBBBFBFE9.99/9FB/99-F9A-/9/99B@BBFFFFFF///;BFF-;9BFFFF@--FF99@;99;@-BFB/B/FBFEBB/B;/9;:--99F
@M03558:539:GW210131Amp:1:2105:18945:7370 2:N:0:TGCAGCTA+ACTACGGA
CCCTTCGGTATAATGTCCCTTGGCCCAATTGTTGCCGGCGCCAGATTGACCGAACACAAAATTATCCGGCCGGAACAGCTGTCCAAACGGTCCCGCTCGGACCGAATCCATGGTGCCAGGTTCCAAATCGACCAGCACGGCACGTGGGCCGTATCTTCCTCCGTTGTAGTACACGTTGATCCGCTCCAGCTGCAAATCGCTGTCTCCGCAATACGCCCTACGAATACGCAATACGAACTTGGCTTCTATC
+
AAA?ABA1>>13AGFF3FDGBGHHFC?0FGBDG0FFG0ECCEGGHFBBDHHG?GGGFHGCGHC@GGHF/>EE/>>E0BF1GGFHF1<FEEEEGHGC/<</CCGGCGFCFG1GH1FDGFFHFFDCDGHHHEFC@@FH/CAGGGGGHFE@.9AAGGF;CFGGEFGG09;9BFB/9FAFFA?BF/AE9@-9/BFFF://;B-:FBBFBBFB?;@?BBE9??;FFBF?A-/AB-@AFFFFF@EB9/;/-;BB/B
@M03558:539:GW210131Amp:1:2105:20950:7373 2:N:0:TGCAGCTA+ACTACGGA
CCCTTCGGTATAATGTCCCTTGGCCCAATTGTTGCCGGCGCCAGATTGACCGAACACAAAACTATCCGGCCGGAACAGCTGTCCAAACGGTCCCGCTCGGACCGAATCCATAGCGCCAGGTTCCAAATCGACCAGCACGGCACGTGGGACGTATTTTCCTCCCTCGTTGTAGTACTCGGCTCCTATCTGGTTGCCACATTGGCCGGCTTGAATGTGAACGATTTCACGCATCCTGGAGCACTTCTAGCGG
+
BCCCCFCCCBCFGGGGGGGGGGHHHHGHHHHHHCHHGAEEGGGGHHHHHHHGGGFGHHGHHHHHHHHGGGGGFEGGGHHHHHHHHEHGFGFGGHGGGGGGGGGGGGGGHGHHGGCGGGGHHHHHHHHHHGHGGGHHGHGGGGFGFGGGAFDAEFGFGGGGGGGGGFFEFFEFFFFFFDFFFFFFFFFFFFBFDFFFFFFFBFFFFFFFFFFFFFFFFFF?DFFFFFF?.;ADFBB/;FF.FFFBF;BFF;
@M03558:539:GW210131Amp:1:2105:14487:7397 2:N:0:TGCAGCTA+ACTACGGA
CCCTTCGGTATAATGTCCCTTGGCCCAATTGTTGCCGGCGCCAGATTGACCGAACACAAAATTATCCGGCCGGAACAGCTGTCCAAACGGTCCCGCTCGGACCGAATCCATAGTGCCAGGTTCCAAATCGACCAGCACGGCACGTGGGACGTATTTTCCTCCGTTGTAGTACACGTTGATCCGCTCCAGCTGCAAATCGCTGTCTCCGCAATACGCCAGAACTTGGCTCCTATCTGGTTGCCACATTGGC
+
BBBBBFAAAABFGGGGGGGFFFGHGHG4GGHFF2GHCFGGGFDGFHGGBFGEECGGHHGFHEGHHHGFECFGGEGEGBHHHHHHH3EFEFGGGF?FCDCCFFGGGGGGFGGHHHHGHHHHGHHHH1GHHDFFGCHHHHGGCGFA;CED.CFA9FFFFGGBCBEEGGGGGFBFFG?:9:EFFFFFDCFFFF/BFBF9FFFE?DDFFFF?DFFFFFEF@AB.BFB/9:B/FFFFF/9/9BF.AFBFFF;/;/
@M03558:539:GW210131Amp:1:2105:11673:7420 2:N:0:TGCAGCTA+ACTACGGA
CCCTTCGGTATAATGTCCCTTGGCCCAATTGTTGCCGGCGCCAGATTGACCGAACACAAAATTATCCGGCCGGAACAGCTGTCCAAACGGTCCCGCTCCGAATCCATAGTGCCAGGTTCCAAATCGACCAGCACGGCACGTGGACGTATTTTCCTCCGAACTTGGCTCCTATCTGGTTGCCACCTTGGCCGGCTTGAATGTGAACGATTTTACGCCTCCTGGAGCACTTCTTGCGGTTCCCAAATTTGGC
+
BCCCCFCCCCCFGGGGGGGGGGGHHHGHHHHHHHHHGFEEFGGGFHHFHHHGGGGGHHGGFHHHHHHE@EGGGFGGFGHHGHHHHHGGGGGGGHGGGGGGGGGGHHHHFFHHHGHHHHHHHGHHHGHGGGHHHHGGGFGGCHACG@:CGGHH:G00C.?DD9F0C900C000:00;;F9AF0:.9B09/F=D;-;-9;B0900BB9:EEF00:..-99;/0:/.9.:0;09000;D.@.B00;ABF0000
@M03558:539:GW210131Amp:1:2105:11932:7564 2:N:0:TGCAGCTA+ACTACGGA
CCCTTCGGTATAATGTCCCTTGGCCCAATTGTTGCCGGCGCCAGATTGTCCGAACACAAAATTATCCGGCCGGAACAGCTGTCCAAACGGTCCCGCTCGTAGCCTCGTTGTAGTACACGTTGATCCGCTCCAGCTGCATCGTATTCCGGTGGCCGGTGGCATCGATTCCGTGCTCGTCGGATATTACCTACTTGGCTCCTATCTGGTTGCCACATTGGCCGGCTTGAATGTGAACGATTTCCCGCATCCT
+
BBAAAB?>A?ABGGGFGDGGGGBGHHGHGFFEFGHFECC2EEAEFGHGFGFGGFGGHHGFGFG@FGGGGC@EEEEGHGHHHHHHG3FGGGEG@GEGCGGCDCGHFFGCCGFHHFFHHHGCGHHHHHFGGGGHHHHHHHHFGCGFHHHGCCGGHHGG-@EFGGFGGGFGFFF.DEGG@FB@9ADFFFFFFFFFFFFFFF./BFFFFF/FFF//BFFFFFFF?-@---;FFF/BBBFA.AEEB//9-@A;FF
@M03558:539:GW210131Amp:1:2105:21144:7577 2:N:0:TGCAGCTA+ACTACGGA
CCCTTCGGTATAATGTCCCTTGGCCCAATTGTTGCCGGCGCCGGATTGACCGAACACAAAATTATCCGGCCGGAACAGCTGTCCAAACGGTCCCGCTCGGACCGAATCCATAGTGCCAGGTTCCAAATCGACCAGCACGGCACGTGGGACGTATTTTCCGTAGCCTCGTTGTAGTACACGTTGATCCGCTCCAGCTGCAAATCGCTGTCTCCGCAATACGCCTACTTGGCTCCGGAACTTGGCTCCTATC
+
ABBCBFCBBCCFGGGGGGGGGGHHHHGHGHHGHHHHGCGGGGGGGGGHHHHC?@?EGHGCGHHFHHHD@EGGGGGGHHHHGHHHHFHG?FFGGHGGCGGGFGGGGCGDHHHGHHHHHHHHFHFHGGEHGDHGGCFHFHGCC?CDFEEGEF-A.BGGGGGGGFFFFFFFFEBEBFFFFFF?AF..BBFFFFFFBFFFFFF0BFFDFFFFFFFFFD;FFFFEFFF.9BF0:9FFFFA.:>FF::/:BF00:;
@M03558:539:GW210131Amp:1:2105:9904:7664 2:N:0:TGCAGCTA+ACTACGGA
CCCTTCGGTATAATGTCCCTTGGCCCAATTGTTGCCGGCGCCAGATTGACCGAACACAAAATTATCCGGCCGGAACAGCTGTCCAAACGGTCCCGCTCGGACCGAATCCATAGTGCCAGGTTCCAAATCGACCAGCACGGCACGTGGGACGTATTTTCCTCCGACACGTTGATCCGCTCCAGCTGCAAATCGCTGTCTCCGCAATACGCCCGAACTTGGCTCCTATCTGGTTGCCACATTGGCCGGCTTG
+
ABBBBFBBABBBGGFGGGGCFGHHHHGCHHHHHHHHGGGGGGFGHHHHHHGGGGGGHHGFFHHHHHHCEGGGGGFGHHHHHHGHHDHHGGGGGHGGGGGGGGGGGGGGHGHHHGHHHEHHGHHHHHHHHGEFG?GHFHGGGGGECGGGEFCEEGGGGGGGGGGAG?FFFF.EFFFFFFFFFBBFBFBFFFFFFFFFBFFF?F-@.BF;DCD99BCABFBFBFEFBFFFFFFF?FFFFAFF//;/-9-9D;
@M03558:539:GW210131Amp:1:2105:13619:7680 2:N:0:TGCAGCTA+ACTACGGA
CCCTTCGGTATAATGTCCCTTGGCCCAATTGTTGCCGGCGCCAGATTGACCGAACACAAAACTATCCGGCCGGAACAGCTGTCCAAACGGTCCCGCTCGATCTGGTTGCCACATTGGCCGGCTTGAATGTGAACGATTTCACGCATCCTGGAGCACTTCTAGCGGTTCCAAAATTGGGCTTCAAAATATGCTTCTTCCGATGCTTGAAGATGGAAGCAGTATGGTTCCAAATCACGTCCGCGTTCC
+
BBCCCFCCCABFGGGGGGGGGGHHHHGGHHHHHHGHGGGGGGGGHHHHEGHGGGGGHHGHHGHGHHHGGGGGGCGGHHHHHHHHHFHEGGGDGHGGFGGGHHHHGGGGHHHGEHHGGHHG?GGGGFHHHGHFHHGGHEGHGHHGGGGHHFFHHHHHHGGGGGGGAEDGGGGGGGGGGEGGFGBFFFFFFFFFFFFFFFF.:ADFFFFFFFFFFBFBEFF00:BB0BBFFFFFF0;?FFFFCADAFF
@M03558:539:GW210131Amp:1:2105:15532:7743 2:N:0:TGCAGCTA+ACTACGGA
CCCTTCGGTATAATGTCCCTTGGCCCAATTGTTGCCGGCGCCAGATTGACCGAACACAAAATTATCCGGCCGGAACAGCTGTCCAAACGGTCCCGCTCGGACCGAATCCATAGTGCCAGGTTCCAAATCGACCAGCACGGCACGTGGGACGTATTTTCCTCCGGGAACTTGGCTCCTATCTGGTTGCCACATTGGCCGGCTTGAATGTGAACGATTTCACGCATCCTGGAGCACTTCTAGCGGTTCCAA
+
CCCCCFCCCBCFGGGGGGGGGGHHHHGHHHHHHHHHGGGGGGGGAGHGHHHGGGGGHGE1FGHHHHHGFGGEGGGGHHHHHHHHHHHHGGGGGHGGGGGGGGGGGGGGHGHGHHHHHGHHGGHHHFHHHGHGG?GH/GFGG@DEGHGGEFGFEGGGGGGGGG?CAAAFFFFFFFFFFFFFF0FBFFFFFFFFF0FFFFFCAFAABBBB90FFFFFFFFEF.F-9;F9FBFFFEFFFFFF0BD;D@.B0;
@M03558:539:GW210131Amp:1:2105:12543:7747 2:N:0:TGCAGCTA+ACTACGGA
CCCTTCGGTATAATGTCCCTTGGCCCAATTGTTGCCGGCGCCAGATTGACCGAACACAAAATTACCCGGCCGGAACAGCTGTCCAAACGGTCCCGAGTCCATAGTGCCAGGTTCCAAATCGACCAGCACGGCACGTGGGACGTATCAACTTGGCTCCTATCTGGTTGCCACATTGGCCGGCTTGAATGTGAACGATTTCACGCATCCTGGAGCACTTCTAGCGGTTCCAAACTTGGGCTTCAAAATATGC
+
BBBBBFBBABBFGGGGGGGGGGGHHH?4FHHGGHHHGGGGGGGCCGHHHHHGEAGGHHGHGFHFHHHGGGGCECEGGHHHHHHHGHGFFGGGGHGGGEHHHHHHGHHHEHHHHHHHHHGHGFGGGHHHHDGGGGGHFGFHHGGHHGHHHHHGHHGHGGGGGGGGGGGGGGGFGGFGGGGGGGFF.BFFFFB9FFAEFFFBFFFFFFF;/FF.BEFBFFFFBFFFDCFF/:B.BFFBAFFFF;/BFFBFFF
@M03558:539:GW210131Amp:1:2105:10060:7792 2:N:0:TGCAGCTA+ACTACGGA
CCCTTCGGTATAATGTCCCTTGGCCCAATTGTTGCCGGCGCCAGATTGACCGAACACAAAATTATCCGGCCGGAACAGCTGTCCAAACGGTCCCGCTGTAGCCTCGTTGTAGTACACGTTGATCCGCTCCAGCTGCAAATCGGTGGCATCGATTCCGTGCTCGTCGGATATTACCTCCCAAGAACTTGGCTCCTATCTGGTTGCCACATTGGCCGGCTTGAATGTGAACGATTTCACGCATCCTGGAGC
+
ABBCCFCBBBCFGGGGGGGGGGHHHHGCHHHHHHHGGEGGGGEGGHHHHHHGGGGGHHGFAGHHHHHGEGGGGFGGHHHHHHHHHEGGGGGGGHGGGGGHGGHHHGHGHGHFGHHHHGHHHHHHHHGGGGGHHGHHHFGHHGGGGGHHHHGGHHHHHGGGGHGGGGFGGGGGGGGGGGGFGEEGGGGGGGFFFFFFFFFFFFFFFFFFFFFBFFF;DACFFBFFFFFFFFDEFFFEF?F9DDF;/BBFF
@M03558:539:GW210131Amp:1:2105:6906:7795 2:N:0:TGCAGCTA+ACTACGGA
CCCTTCGGTATAATGTCCCTTGGCCCAATTGTTGTCGGCGCCAGATTGACCGAACACAAAATTATCCGGCCGGAACAGCTGTCCAAACGGTCCCGCTCGGACCGAATCCATAGTGCCAGGTTCCAAATCGACCAGCACGGCACGTGGGACTCGTTGTAGTACACGTTGATCCGCTCCAGCTGCAAATCGCTGTCTCCGCAATACGCCCTTGGCTCCTATCTGGCTGCCACATTGGCCGGCTTGAATGTG
+
BABBBFBAABAFGGGGGGGGGGHHHHGFHHHFGFGHE?EFGGGCAHHHHHHGGGGGHHFHHFFGHHHA/>EGGFGGFHHHHHHHHBFGFGGGGHGGGGGGGGGGGGGDHHHHF@DBFFHH<GHHBHHDGDGCGGHFGH?DGGDACEE:EF./999CEFGGGEGGGGF.9FFBFEDBFFBFFFFFFEFFFE.A.9/;FDD-BDFFADDFCB;BBBFF//;FF///;.AABF.;FB//B-=-BF-9/;B/9
@M03558:539:GW210131Amp:1:2105:14332:7815 2:N:0:TGCAGCTA+ACTACGGA
CCCTTCGGTATAATGTCCCTTGGCCCAATTGTTGCCGGCGCCAGATTGACCGAACACAAAATTATCCGGCCGGAACAGCTGTCCAAACGGTCCCGCTCGGACCGAATCCATAGTGCCAGGTTCCAAATCGACCAGCACGGCACGTGGGACGTATTTTCCTCCGCCTCGTTGTAGTACACGTTGATCCGCTCCAGCTGCAGATCGCTGTCTCCGCAATACGCTTGGCTTGCCAACTTGGCTCCTATCTGTT
+
BBBBBFBBAABFFGGGGGGGGGGHHHDHHHHHHFHHGCGCGGEFEGHD3GHGAFGGHHG1?FHFHFHE>EEGG/EEHHHGGHHHH3GHGGGGGHGGCGGGGGGGGGGGHFHHGHFGHHHFGHHHEGHHHDHGGCHHHHGGGGGGHHGGGFGGEFGGGGGGGGBGGGGBGFFFFFFFFFFFFAAEFFF?EAFF;FFFFFFEFFF.AFFFFFFF?DAFF/9.D?EE.BFF@EFFBAFF//BFFFFBF999//
@M03558:539:GW210131Amp:1:2105:26812:7816 2:N:0:TGCAGCTA+ACTACGGA
CCCTTCGGTATAATGTCCCTTGGCCCAATTGTTGCCGGCGCCAGATTGACCGAACACAAAATTATCCGGCCGGAACAGCTGTCCAAACGGTCCCGCTCGGGACCGAATCCATAGTGCCAGGTTCCAAATCGACCAGCACGGCACGTGGGACGTATTTTCCTCCGGAGTACACGTTGATCCGCTCCAGCTGCAAATCGCTGTCTCCGCAATACGCAGAACTTGGCTCCTATCTGGTTGCCACATTGGCCGG
+
ABBBBFBBBBBFCGGGGGGGGGFHHHGHHHHHGHFHGGGGGGGGEGHFFHHG?EGGHHGHGGGHGHHGGGGGGGCGHHHHGHHHHFGGGGGGGHGGGGGGGGGGGGGGGHHFHFGHHHGHHGHHHGHHHHGHGGGHHFHGGGGGGGFFGGGGCEFGGGGGGGGGAEFFFFFFFFFFFFFFFFFFFFFFFFFFFFFFFFFFDFFFFFFA-9/FFFFFCFFFFBFFFFAB9FFFFFBFDFFFFFB/FFFFFA
@M03558:539:GW210131Amp:1:2105:27037:7847 2:N:0:TGCAGCTA+ACTACGGA
CCCTTCGGTATAATGTCCCTTGGCCCAATTGTTGCCGGCGCCAGATTGACCGAACACAAAATTATCCGACCAGCAAATCGACCAGCACGGCACGTGGGACGTATTTTCCTCCGTTGTAGTACACGTTGATCCGCTCCAGCTGCAAATCGCTGTCTCCGCAATACGCCTTGGCTCCTATCTGGTTGCCACATTGGCCGGCTTGAATGTGAACGATTTCACGCATCCTGGAGCACTTCTAGCGGTTCCAAA
+
A>AABFCCCCCFGGGGGGGGGGHGGHGGHGHFHHHHGGGGGGGGHHHGGHHGGGGGHHGHGHHHHHHGCGCGHHHHHHGGHGGGHHHHGGGGGGGHGGHHGDHGHHGHHHHHGHHGGHHHHHGHGFGHHHHHHG?CGEHGHHHHHHHGGGHGGHEHHGGG?GHGFGGGGGFFFGGGFGGGGFGGFFGGGFFFGFFFFFFFAAABBBBFFFF?DEEEBFF..-ABFFFFBFFFFFFB/B/BFFDFEFFE/
@M03558:539:GW210131Amp:1:2105:18812:7858 2:N:0:TGCAGCTA+ACTACGGA
CCCTTCGGTATAATGTCCCTTGGCCCAATTGTTGCCGGCGCCAGATTGACCGAACACAAAATTATCCGGCCGGAACAGCTGTCCAAACGGTCCCGCTCCAAATCCATAGTGCCAGGTTCTAAATCGACCAGCACGGCACGTGGGACGTATTTTCCTCCGGAAGCCTCGTTGTAGTACACGTTGATCCGCTCCAGCTGCAAATCGCTGTCTCCGCAATACGCGATCGATTCCGTGCTCGTCGGATATTACC
+
BBABA4A@AABFFGGGGGGGGGHHHHGHHHHHHCFHFCGGGGFGFGHGFHHGCEFEHG1AGGHEHHH?EFECGGEF2GHEHHHHHHFHFGGGGHCGCGGHGFHHHGHHG2DGHFHHGGHF1GGHHGHGG?GHHHGGGCGG<G.@CGGGGHHHHGHHHHG-A9AFGGGGGGGGBFFFGFGGGFEFFFFFFFFFBFFFFFFBFFFFFFFFFFFFFF;DDFFEFADFF-.;BFFEFFFFFDFF-9-.ABFFBF
@M03558:539:GW210131Amp:1:2105:22796:7876 2:N:0:TGCAGCTA+ACTACGGA
CCCTTCGGTATAATGTCCCTTGGCCCAATTGTTGCCGGCGCCAGATTGACCGAACACAAAATTATCCGGCCGGAACAGCTGTCCAAACGGTCCCGCTCGGGACCGAATCCATAGTGCCAGGTTCCAAATCGACCAGCACGGCACGTGGGACGTATTTTCCTCCGATTCTCCGTAATCGATTCCGTGCTCGTCGGATATTACCTCCGAACTTGGCTCCTATCTGGTTGCCACATTGGCCGGCTTGAATGTG
+
ABBBBF?ABBBFGGGGGGGGGGHHGHGGHHHHHCHHGGGGGGGCHHHFFHHGGGGGHHGFHHHHGHHGGGGGGGGFFHGGHHHHHFEHGGFGGHGGGGGCFGGG/ACGGHHHHHHHHHGHGGGGHHHGHHGHGGGHHBG@-CCGGHGGGGGGGGGGGGGGGGGGAGGGGGGFFFFFFFAEFFFFF?DFFFDF=FD..;F;FFFF:D-DFAFF/BFFFFFFFFF/9BDAFFB.BFFFFFFAFF;-.;B///
@M03558:539:GW210131Amp:1:2105:23542:7886 2:N:0:TGCAGCTA+ACTACGGA
CCCTTCGGTATAATGTCCCTTGGCCCAATTGTTGCCGGCGCCAGATTGACCGAACACAAAATTATCCGGCCGGAACAGCTGTCCAAACGGTCCCGCCTCGTTGTAGTACACGTTGATCCGCTCCAGCTGCAAATCGCGGTGGCATCGATTCCGTGCTCGTCGGATATTACCTCCCTCTATCTGGTCGCCACATTGGCCGGCTTGAATGTGAACGATTTCACGCATCCTGGAGCACTTCTAGCGGTTCCA
+
AABCCFCCBCCFGGGGGGGGGGGHHHGHHHHHHHHHGGGGGGGFGHHHFHHGGGGGHHGHHHHFHHHGGGGGGGGGHHHHHHHHHEGHGGGGGHGGGGGGHGHGHHHHHHHGHGHHHHHHGGGGHHHHHHHHHGHGGGGGGGHHFHGHHHHHHHGGGHGGGGGGGGGGGFFFFFGGGGGGGGGGFFFFFFFFFFFFFFFFFFFFFFFFFFFFFFFFFFFFFFFFFFFFFFEFFEFFFFFFFF=FFFFFF
@M03558:539:GW210131Amp:1:2105:10546:7897 2:N:0:TGCAGCTA+ACTACGGA
CCCTTCGGTATAATGTCCCTTGGCCCAATTGTTGCCGGCGCCAGATTGACCGAACACAAAATTATCCGGCCGGAACAGCTGTCCAAACGGTCCCGGGAGCCTCGTTGTAGTACACGTTGATCCGCTCCAGCTGCAAATCGCTGTCTCTGCAATACGCCCATAATATACGGTGGCATCGATTCCGTGCTCGTCGGATATTACCTCCCTTGGTTGCCACCTTGGCCGGCTTGAATGGGAACGATTTCACGC
+
ABBBBFBBBBBFFGGGGGGGGGHHHHGHHHHHHHHHGGGGGGGCHHHHHHHGGGGGHHEHHHHGHHHCEGGGGGCFFHHHHHHHHHHHGGGGGHGGGGGGGHHGFGFGHHGHHHHGHHHHHGHHGADGHHHHFHFGGHHGGHGGHHHHHHHFHGH.EGGDGBBFGGGGGDGGGFGGGGFGGGGFGGFGGGADCF-ADFFFFFFFEFFFFF/EDFFFF.:FFBBF=DCFFFFEFF/.9BADDAEEF/B9F
@M03558:539:GW210131Amp:1:2105:15452:7908 2:N:0:TGCAGCTA+ACTACGGA
CCCTTCGGTATAATGTCCCTTGGCCCAATTGTTGCCGGCGCCAGATTGGCCGAACACAAAATTATCCGGCCGGAACAGCTGTCCAAACGGTCCCGCTCGTCCATAGTGCCAGGTTCCAAATCGACCAGCACGGCACGTGGGACGTATTTTCCTATTTAGCCTCGTAGACGTATTTAGCCTTTAGACGTATTTAGCCTCGTTGTAGTACACGTTGATCCGCTCCAGCTGCAAATCGCTGTCTCCGCAATAC
+
BBBBBFCBBBBFGGGGGGGGGGHHHHGHHHHHH2GHG2E?FGGG1GGFGHGGGGGGHH11BGHHHHHCEGFCGCGGHGGFGHHHFHGGECFFGHGG@C?@DGDHGFHFHGDHF?GGHFGGHHGHGGGHHFHCGG-<C<CEGHGGEAGHHHHGHGGGGGFGGGGDEEEGGGGGGGGGGGGGEFGGBFDFFFFFB0BFFFFFFFFFFFFB0F.FFF?FFFFFFFFEFFFFFFFEFFBEFFDFFFFFFA9ABF
@M03558:539:GW210131Amp:1:2105:14598:7912 2:N:0:TGCAGCTA+ACTACGGA
CCCTTCGGTATAATGTCCCTTGGCCCAATTGTTGCCGGCGCCAGATTGACCGAACACAAAATTATCCGGCCGGAACAGCTGTCCAAACGGTCCCGCTCGCCTCGTTGTAGTGCACGTTGATCCGCTCCAGCTGCAAATCGCTGTCTCCGCAATACGCCCTATCTGGTTGCCACATTGGCCGGCTCGAATGTGAACGATTTCACGCATCCTGGAGCACTTCTAGCGGTTCCAAACTTGGGCTTCAAAATAT
+
ABBCBFCABBCFGGGGGGGGGGHHHHGHHHHHHFGHGCGCEGEGCGHFGHHGGGGGHHGE1FGHHHHG?FGGGGGEHHHHHHHHH3GGGGGGGHGGGGGGGGGGHGHGHHHFHHHGHGGCHHHHGDFGGFHHHHHHHHHGGHDGHHHHGGDCDFHAFGGGBFGGEFGG?FGGGGGGGFGGCD@DFF-BFFFFFFFFFFEFFBFFFADFFB0B/99AFFFFF0BF-@FFFFFEF.;F0B?.BEF0B00B0B
@M03558:539:GW210131Amp:1:2105:20622:7970 2:N:0:TGCAGCTA+ACTACGGA
CCCTTCGGTATAATGTCCCTTGGCCCAATTGTTGCCGGCGCCAGATTGACCGAACACAAAATTATCCGGCCGGAACAGCTGTCCAAACGGTCCCGCTCGTTGTAGTACACGTTGATCCGCTCCAGCTGCAAATCGCTGTCTCCGCAATACGGTGGCATCGATTCCGTGCTCGTCGGATATTACCTGGCTCCTATCTGGTTGCCACATTGGCCGGCTTGAATGAGAACGATTTCACGCATCCTGGAGCACT
+
BBBBBFBBBBBFFGGGGGGGGGFFHHGCHHHHHGHHEEFGGGCC1FHDAFHGGGGGGGGFGGHFHHHDEEGGGCCEFCGHHHHHH3GGGGGGGHGGGGGGGHGGHHHHHHGHHECGHHHGGGGCHHHHHFFFGHGGHGGHGHHCGCCGHHGGHGGGFHHFBEFGFFGGFGGGGG??9EEGGFFFFFEFFFFFBFFFFFFFFFF/F.FF/99FFFFAF-A9BBFFB9B.AEFE9/:.A-ADFF/BF...;F
@M03558:539:GW210131Amp:1:2105:23639:7987 2:N:0:TGCAGCTA+ACTACGGA
CCCTTCGGTATAATGTCCCTTGGCCCAATTGTTGCCGGCGCCAGATTGACCGAACACAAAATTATCCGGCCGGAACAGCTGTCCAAACAGTCCCGCTCCGAATCCATAGTGCCATAGGACCGAATCCATAGTGCCAGGTTCCAAATCGACCAGCACGGCACGTGGGACGTATTTTCCTCCGCCTCGTTGTAGTACACGTTGATCCGCTCCAGCTGCAAATCGCTGTCTCCGCAATACGCCTTGGCTCCT
+
CBCBCFCCCCCFGGGGGGGGGGHHHHGHHHHGHHHHGGGGGGGGHHHHHHHGGGGGHHGHGHHHHHHGGGFGGEGGHHHGHHHHHHHHHGHHHHGGGGGGGGGGHHHHHGHHHHHGHHHHHGGGGGHHHHHHHHHGHHGHHHHHHHHGHGGGHHHHGGGCCGGGGGGGGFFGGGGGGGGGGGFFFFFFFFFFFFFFFFFFEFFFBFF.DFFFFFFFFF/FFFFFFFFFFFFFF=AFFEFFFFFFFFFFF
@M03558:539:GW210131Amp:1:2105:20799:8037 2:N:0:TGCAGCTA+ACTACGGA
CCCTTCGGTATAATGTCCCTTGGCCCAATTGTTGCCGGCGCCAGATTGACCGAACACAAAATTATCCGGCCGGAACAGCTGTCCAAACGGTCCCGCTCGTAGCCTCGTTGTAGTACACGTTGATCCGCTCCAGCTGCAAATCGCTGTCTCCGCAATACGAACTTGGCTCCTATCTGGTTGCCACATTGGCCGGCTTGAATGTGAACGATTTCACGCATCCTGGAGCACTTCTAGCGGTTCCAAAATTGGG
+
BBBBBBAABBBFCGGGGGGGGGCHHHGDGHHHH2GHGGGGGGDEAGH3FHHEFGGGHFE1FFGHHHH?CFGGGFEE2GGHHHHHHBFFGGGGGHGGGGGGGGGHHHGHGGGHFGHHFHGGHHHGHHGFDGG<GHFGHG<GHHDGHGGHHHGGG-AFHHGEECEGGFFGGGG0FGGGFFFFGGGGGGGCFFFFFFF=F.FFEBB/9BF?EEFFFFEFFFCFFFFB.F.FFFFFBFFCAAD.9BBFFF;//;
@M03558:539:GW210131Amp:1:2105:24484:8057 2:N:0:TGCAGCTA+ACTACGGA
CCCTTCGGTATAATGTCCCTTGGCCCAATTGTTGCCGGCGCCAGATTGACCGAACACAAAATTATCCGGCCGGAACAGCTGTCCAAACGGTCCCGCTCGGACCGAATCCATAGTGCCAGGTTCCAAATCGACCAGCACGGCACGTGGGACGTATTTTCCTCCGGGTAGCCTCGTTGTAGTACACGTTGATCCGCTCCAGCTGCAAATCGCTGTCTCCGCAATACGCCTTGGCGCAACTTGGCTCCTATCT
+
BBBBBFBABBAFFGGGGFGGGGHHHHGHHHHHHHHHGCGFGGGGFGHGHHHGFGGGHHGFAGHGHHHGGGGGGGGGHHHHFHHFH3DAEDGGGHGGGGGGGGGGGGGGHHGHHHHHHBGHFGFHHHGFHGGGGGHHHHGGGGGGFEGAEFGGG0CFFGGGGGG-BDFFFFFFFFFFFFFFFFFFF?FAEFFFFEFC?BB/FBFBFBFB?AFDFFFFFFFCAFFF.DFFDBBF-;@FFFFFFFB;;:BBFF
@M03558:539:GW210131Amp:1:2105:4836:8070 2:N:0:TGCAGCTA+ACTACGGA
CCCTTCGGTATAATGTCCCTTGGCCCAATTGTTGCCGGCGCCAGATTGACCGAACACAAAATTATCCGGCCGGAACAGCTGTCCAAACGGTCCCGCTCGGCCAGGTTCCAAATCGACCAGCACGGCACGTGGGACGTATTTTCCTAGCCTCGTTGTAGTACACGTTGATCCGCTCCAGCTGCAAATCGCTGCCTCCGCAATACGCCCTACTACGCAATACGAACTTGGCTCCTATCTGGTTGCCACATTG
+
BCCCBFCCBBBFGGGGGGGGGGHHHHGGHHHGHHHHGGGGGGGGHHHHEHHGGGGGGHGHHHHHHHHGGGGGGGGGHFHHHHHHHFFGGGGGGHGGFGGGGFFHGHHHHHHFHHGHGGGHHHHGGGGGG.CEGGHGGEHHHHHHHHGHHHGGGGFEGGGGGGGGGGGGGFBFGDGGGFFFFFFF/BFFFFF?FFFFFFFCFEBFFFFFFFFFFFAF;DFFF?EF.FBFFFFFFBFFFFFFFDFFFFFFB/
@M03558:539:GW210131Amp:1:2105:4919:8111 2:N:0:TGCAGCTA+ACTACGGA
CCCTTCGGTATAATGTCCCTTGGCCCAATTGTTGCCGGCGCCAGGTTGACCGAACACAAAATTATCCGGCCGGAACAGCTGTCCAAACGGTCCCGCTCGGACCGAATCCATAGTGCCAGGTTCCAAATCGACCAGCACGGCACGTGGGACGTATTTTGGCTCCTATCTGGTTGCCACATTGGCCGGCTTGAATGTGAACGATTTCACGCATCCTGGAGCACTTCTAGCGGTTCCAAAATTGGGCTTCAA
+
BBBBBFBBABAFGGGGGGGGGGGHHHGHGHHHHHHHGGGGGGGGHHFHHHHGGGGGHHGHHHHGHHHG?FGGGGCEHHHHHHHHHGFHGGGGGHGGGGGGGGGGGGGDHFHHEFHFHHHHHGHHHGHFHGGGGFFEHHGCFGGAGHGGGFFEGEGFGG?BFFEFFGGGGGGGFFFBFFFFBFFFFFFFF-99FFFFB//A?AAEFFFF?-9BF//9BFFFFFEB/FBB-=DFEFFFF?FFB/A?BEF/;
@M03558:539:GW210131Amp:1:2105:7285:8121 2:N:0:TGCAGCTA+ACTACGGA
CCCTTCGGTATAATGTCCCTTGGCCCAATTGTTGCCGGCGCCAGATTGACCGAACACAAAATTATCCGGCCGGAACAGCTGTCCAAACGGTCCCGCTCAGTGCCAGGTTCCAAATCGACCAGCACGGCACGTGGGACGTATTTTCCTCCGGGTAGCCTCGTTGTAGTACACGTTGATCCGCTCCAGCTGCAAATCGCTGTCTCCGCAATACGCCCTATCTGGTTGCCACATTGGCCGGCTTGAATGTGA
+
ABC@BFBBCCCFGGGGGGGGGGHHHHGHHHHHHFHHGEGGGGGC1FHBAFGEGGGCHHGHHHHHHHGEFGGGGG@FHHHHFHHHHHHHEGGGGHCGCGGHHHHHHFGHHHGHHHHHDFGGG0CGHCCGGG?CGGGGHGDFGHHHHHHHHFGFGA?FGGGGGGFEFFGBBFGGGGEGGGGFEDFF//BFFBFFFFFFFFDDFFFFADFAFFFEFF-@.BBFF/BF?FFFFFFFB;9B=@@BF-.BFBBB/
@M03558:539:GW210131Amp:1:2105:19821:8190 2:N:0:TGCAGCTA+ACTACGGA
CCCTTCGGTATAATGTCCCTTGGCCCAATTGTTGCCGGCGCCAGATTGACCGAACACAAAATTATCCGGCCGGAACAGCTGTCCAAACGGTCCCGCTCGGACCGAATCCATAGTGCCAGGTTCCAAATCGACCAGCACGGCACGTGGGACGTATTTTCCTCCGTTGTAGTACACGTTGATCCGCTCTAGCTGCAAATCGCTGTCTCCGCAATACGGTGGCATCGATTCCGTGCTCGTCGGATATTACCTC
+
BBABBFCCCCCFGGGGGGGGGGHHHHGHHHHHHHHHG?EGGGECHHHFHHHGGGGGHHGHGHHGHHHCEEGGCEFGBHHHGHHHHFFHGGGGGHGGGGGCGFGGGGGGFHFHHGHGHGHHGHHHHEGFH.CDDCHGGHGGGGGGHH.@CFDFEFGFFGFGGGGGG.ABFFGGGFFFFEEFFFFF?@EFFFEFFBFFFFFFFDDFFFFFDFF?FFF?B..AF/BA/AFFFBFEFEFFFFFF-A.BBB/FFF
@M03558:539:GW210131Amp:1:2105:9096:8224 2:N:0:TGCAGCTA+ACTACGGA
CCCTTCGGTATAATGTCCCTTGGCCCAATTGTTGCCGGCACCAGATTGACCGAACACAAAATTATCCGGCCGGAACAGCTGTCCAAACGGTAGCCTCGTTGTAGTACACGTTGATCCGCTCCAGCTGCAAATCGCTGTCTCCGCAATACGCCCAGAACTTGGCTCCTATCTGGTTGCCACATTGGCCGGCTTGAATGTGAACGATTTCGCGCATCCTGGAGCACTTCTAGCGGTTCCAAAATTGGGCTTC
+
AAAAAFAAAAAB3GFGGGGGGFHHHHGEHFFHHHHHGGGCEGCFHHHHHHHGGGGGHHFG0BFHHHHEGGGGG?/E0FHFGHHHHGFGGGGHGHHHGGHGGGHGHHHHHGHHEHHHFHG?CCHHHHHHHHGHHGGHGCHFHHCGGGGGHHGGGGHGHHHHHEGHHGHEHHHGCGHGGGGGEFGB99F@@GGG@.0BFGGFFFFF?EFFB?==?B@F/BFBFF-AFFFFBFB@=A@?FF/BABBBBE?F?F
@M03558:539:GW210131Amp:1:2105:22918:8260 2:N:0:TGCAGCTA+ACTACGGA
CCTCGGTATACTGTCCCTTGGCCCAATTGTTGCCGGCGCCAGATTGACCGAACACAAAATTATCCGGCCGGAACAGCTGTCCAAACGGTCCCGCTCGGACTGAATCCATAGTGCCAGGTTCCAAATCGACCAGCACGGCACGTGGGACGTATTTTCCTCCGAGAACTTGGCTCCTATCTGGTTGCCACATTGGCCGGCTTGAATGTGAACGATTTCACGCATCCTGGAGCACTTCTAGCGGTTCCATAAT
+
AAAAAAAAAFDDGGGGGGGGEGH0EFGHGHHHFHCGGGGGGGHHHHGHHEGGGGHHGFHHHHHHHGGGGGGCEGHHHHHFHHFHHHGGGGGHGGGGGGGGGHHHGHHHGHHGHHHGHHBGHHHFFGHGHGGGHHFHGGGGGFGEFGHHGEAFFGGGGGGGG-9@FGFFGEFGGGGCFFFFFFFFFFFFFFFFFFF@@@@@?;BBFBBBBF?BEFEFBFE?-B@FEFFFFFEFFFFFFFF;-B@EBF/;/F
@M03558:539:GW210131Amp:1:2105:22968:8274 2:N:0:TGCAGCTA+ACTACGGA
CCCTTCGGTATAATGTCCCTTGGCCCAATTGTTGCCGGCGCCAGATTGACCGAACACAAAATTATCCGGCCGGAACAGCTGTCCAAACGGTCCCGCTCGTAGCCTCGTTGTAGTACACGTTGATCCGCTCCAGCTGCAAATCGCTGTCTCCGCAATACGCCCGAACTTGGCTCCTGTCTGGTTGCCACATTGGCCGGCTTGAATGTGAACGATTTCACGCATCCTGGAGCACTTCTAGCGGTTCCAAAAT
+
BBBBBFBBBBBBGGGGGGGGGGHHHHGGHHHHHHHHGGGGGGGGHHHEHHHGGGGGHHGHGHHHHHHGGGGGGGGGHHHFHHHHHFHHGGGGGHGGGGGCFFGHHHGHGHGHHHHHHHGFFFHHHHEGGGGHHHHHHHHHGHGGHGGHHHGGGGGGHHAFGGGAGGGGGGFGGGG/BFGGGGGF?FFFFFFFFFFFDCFFF.BFFBFFFFFDFFFFFF.FCFFF/BBFFFFFFFFFFFFF-;;::;99.B
@M03558:539:GW210131Amp:1:2105:25346:8284 2:N:0:TGCAGCTA+ACTACGGA
CCCTTCGGTATAATGTCCCTTGGCCCAATTGTTGCCGGCGCCAGATTGACCGAACACAAAATTATCCGGCCGGAACAGCTGTCCAAACGGTCCCGCTCGGACCGAATCCTCGTATTAGCCTCGTTGTAGTACACGTTGATCCGCTCCAGCTGCAAATCGCTGTCTCCGCAATACGCCTATCTGGTTGCCACATTAGCCGGCTTGAATGTGAACGATTTCACGCATCCTGGAGCACTTCTGGCGGTTCCA
+
BCCCCFCABBBFGGGGFGGGGGHHHHGHHHHHHGHGGECGGGGGHGHHHHHGGGGGHHGHHHHGHHHGEFEGGGGGHHHHHHHHHHBGGGGGGHGGGGGGGGGGGGGGHHHGGEGHHHHHHHGHGHGHHHHHHGDGFHHHHHHGGGGHHHGHHGGGGGGGGGGGGGGDGAFGGGFGGFFFFFFFFFFFFFFFFFFFFFFFFFFAFFFFFFFFFFFFFFFFFEFCDFFEFFFFFFFFFFFEFFFFFF./B
@M03558:539:GW210131Amp:1:2105:4869:8303 2:N:0:TGCAGCTA+ACTACGGA
CCCTTCGGTATAATGTCCCTTGGCCCAATTGCTGCCGGCGCCAGATTGACCGAACACAAAATTATCCGGCCGGAACAGCTGTCCAAACGGTCCCGCTCCGGTGGCATCGATTCCGTGCTCGTCGGATATTACCTACCTTGGCTCCTATCTGGTTGCCACATTGGCCGGCTTGAATGTGAACGATTTCACGCATCCTGGAGCACTTCTAGCGGTTCCAAAATTGGGCTTCAAAATATGCTTCTTCCGATGC
+
BBCCBFCCCCCFGGGGGGGGGGHHHHGHHHGHHHHHGGGGGGGGFHHHHHHGGGGGHHGHHHHHHHHGGGGGGGGFHHHHFHHHH3GHGGGGGHGGGGGGGGGGHHHHGHGHHHHHGGGHGGGGGGGGHHHHHHHHHHHEHHHHGHHHHHHHHHGHHHHGGGGGGGGGGGGGFGGGFFGFFG.AFFFFFFFAFFFFFFFFFFFFFFFFFFFFFFFFFEF.BFFFFFFFFFFFFFFFFFFFFFFFFFBFFD
@M03558:539:GW210131Amp:1:2105:24658:8350 2:N:0:TGCAGCTA+ACTACGGA
CCCTTCGGTATAATGTCCCTTGGCCCAATTGTTGCCGGCGCCAGATTGACCGAACACAAAATTATCCGGCCGGAACAGCTGTCCAAACGGTCCCGCTCGCCTCGTTGTAGTACACGTTGATCCGCTCCAGCTGCAAATCGCCGTCTCCGCAATACGCGAACTTGGCTCCTATCTGGTTGCCACATTGGCCGGCTTGAATGTGAACGATTTCACGCATCCTGGAGCACTTCTAGCGGTTCCAAAATTGGGC
+
BBBBAFABABAFGGGGFGGGGGHHHGGGHHGFGHHGGGGGCGGG1GGHHHHFGGGEFHGEAGHHHFHD/EFGGEEEFHFHGHEHGDGEEAEE<G@?<BCGGA<C<FGFGGGFGHED0?CG1GHCEGGGGBGB/CF<DGD.CDCD?.:GDEC?GBFEDDFG-9BBFBFBAFBFF9F;//A.99/99B;BFFFA=DFFFFFFBF/FBF.EEFFBBEFFDA/;;FFFFEFFFFFFB/@-ABFFFFFE;//9..
@M03558:539:GW210131Amp:1:2105:4339:8350 2:N:0:TGCAGCTA+ACTACGGA
CCCTTCGGTATAATGTCCCTTGGCCCAATTGTTGCCGGCGCCAGATTGACCGAACACAAAATTATCCGGCCGGAACAGCTGTCCAAACGGTCCCGCTCACCGAATCCATAGTGCCAGGTTCCAAATCGACCAGCACGGCACGTGGGACGTATTTTTAGCCTCGTTGTAGTACACGTTGATCCGCTCCAGCTGCAAATCGCTGTCTCCGCAATACGCCCGGTGGCATCGATTCCGTGCTCGTCGGATATT
+
AABBBFBBBBBFCGGGGGGGGGGHHHGHHHHHHHGHGGGGGGGGHHHHHHHGGGGGHHGHGHHHHHGFGGGGGGGGHGHGHEGHFD3GEGGGGHGFGGGHHGGGGGHGHGC?GHHHHHGHHHHHGHGGHC@DFEHHDGGGGGCCEGEECCEGFGEGGGGFGGDEGEGGGGGGGGG?FGGEGG?EDADF9BBF/BFBBBA.FADFFFFFFDFFFFED-BFFFFFFFFFDBFFFFF;.9EBA-9B=-;D//
@M03558:539:GW210131Amp:1:2105:18736:8374 2:N:0:TGCAGCTA+ACTACGGA
CCCTTCGGTATAATGTCCCTTGGCCCAATCGTTGCCGGCGCCAGATTGACCGAACACAAAATTATCCGGCCGGAACAGCTGTCCAAACGGTCCCGAATCCATAGTGCCAGGTTCCAAATCGACCAGCACGGCACGTGGGACGTATTTTCCTCCGTCGCCTCGTTGTAGTACACGTTGATCCGCTCCAGCTGCAAACCGCTGTCTCCGCAATACGCCATGATCGATTCCGTGCTCGTCGGATATTACCTCC
+
CCCCCBBBCCCFGGGGGGGGGGHHHHGHHHGHHFGHGCGGGGGGFHHHHHHGGGGGHGGFHHHHHHHGFGGGGCGEGHHHHHHHHEFGFGGGGHGGCGGHGHHGH2GHFHHHHHHHHHHHGHGGGHHHHGGGGGGHHGGEHGEHHHHHHHHHHGHGGGGGGGGGGGGGGGGGGGGGEAFGGFFDFFFFFFFF9BFFFFFFFDFFFFFF=FFBFFFFFFF/FFEDFFFFEF.AAFFFFAA;DA;B/BBFFF
@M03558:539:GW210131Amp:1:2105:12639:8380 2:N:0:TGCAGCTA+ACTACGGA
CCCTTCGGTATAATGTCCCTTGGCCCAATTGTTGCCGGCGCCAGCTTGACCGAACACAAAATTATCCGGCCGGAACAGCTGTCCAAACGGTCCCGCTCGGGACCGAATCCATAGTGCCAGGTTCCAAATCGACCAGCACGGCACGTGGGACGTATTTTCCTCCGTTGATCCGCTCCAGCTGCAAATCGCTGTCTCCGCAATACGCCGGCTTGAATTGGCCACAATTGGCTCCTATCTGGTTGCCACATTG
+
BABBBFBB?AABFGGGGGGGGFFFHHGHHGFHD2GFCEEECGGA1BGHHGHFCGGGHHEGG@GBGDG1ECGGGC@EEFGFHFHFB3BFEFEFGFGFFGCGGFFGGF?FDGFGHHDGHHHHGCGGFHHFDGFCFGCGHBHGGGGG?C?EGGGG.C0/CBFGGGGGABDFBBFFEDDDFFFF/B/BBFBAEFF?FFFFFFFADFB9A-;@B9--.9B//BB/BAF.;//://BFFF/;9/999.AFFBFFFF
@M03558:539:GW210131Amp:1:2105:23517:8406 2:N:0:TGCAGCTA+ACTACGGA
CCCTTCGGTATAATGTCCCTTGGCCCAATTGTTGCCGGCGCCAGATTGACCGAACACAAAATTATCCGGCCGGAACAGCTGTCCAAACGGTCCCGCTCGGACCGAATCCACAGTGCCAGGTTCCAAATCGACCAGCACGGCACGTGGGACGTATTTTTAGCCTCGTTGTAGTACACGTTGATCCGCTCCAGCTACAAATCGCTGTCTCCGCAATACGCCGAACTTGGCTCCTATCTGGTTGCCACATTGG
+
BBABBBAAAAAFGGGGGGGGGFFHHHGHHFHDGHGHGGGGGGEGGHHHHHGGGGGGHHGHFHGHHHHG?FGGGGGGHGHGHHHHHFHHFGGGEHGGGGFGCFGGGGGGHHHHH1FHHHGHHFHHHDGHHGHGCGGGHHGGGGGGFCEGEFGDFGGGGGG/BFGGGGGGGGBFFFFFFFF.ABF/AE9@DFFFFFFFFEFFFFFFDFEFFDBC-;/FFFFA;-BEF/BFFFEFFBFF9BFFF?FFFFFFBB
@M03558:539:GW210131Amp:1:2105:5814:8414 2:N:0:TGCAGCTA+ACTACGGA
CCCTTCGGTATAATGTCCCTTGGCCCAATTGTTGCCGGCGCCAGATTGACCGAACACAAAATTATCCGGCCGGAACAGCTGTCCAAACGGTCCCGCTCGGACCGAATCCATAGTGCCAGGTTCCAAATCGACCAGCACGGCACGTGGGACGTATTTTCCTCCGTGCAAATCGCTGTCTCCGCAATACGCAATACTTGGCTCCTATCTGGTTGCCACATTGGCCGGCTTGAATGTGAACGATTTCACGCAT
+
BBBBBFBBBBBFGGGGGGGGGCHHHHGHHGHFFHHHGGGCEFEFHFHHHHGEEGGGHGGHHHHHHGGEEEEGGEGGGGGHHHHHHH3GFGGGGGGGGCFCFGGGGGGGHHFHH1FGHHHH1GHHGDGGHCFCCGCCGHGGGGGGHHE-.CB;AFFFFGGFGGGGGGGG0BGGFFFDBFFF?.=-.FFEFFFF/BFB/F/9FFFF/9BBBFFFFFFF.;B/BFFBCFF;>ABF//;//;.:AEABF/..-;
@M03558:539:GW210131Amp:1:2105:13967:8445 2:N:0:TGCAGCTA+ACTACGGA
CCCTTCGGTATAATGTCCCTTGGCCCAATTGTTGCCGGCGCCAGATTGACCGAACACAAAATTATCCGGCCGGAACAGCTGTCCAAACGGTCCCGCTCGGACCGAATCCATAGTGCCAGGTTCCAAATCGACCAGCACGGCACGTGGGACGTATTTTCCTCCGTGCCTCGTTGTAGTACACGTTGATCCGCTCCAGCTGCAAATCGCTGTCTCCGCAATACGCCTTGGCTCCTATCTGGTTGCCACATTG
+
BBCCBFBCCBCFGGGGGGGGGGHHHHGHHHHHHHHHGGGGGGGGCHHGHHHGGGGGHGGFAGHGHHHG?EGGGGGGHHHHHHHHHEHHGGGGGHGGGGGGGGGGGGGGHHFFFGFFHGHHFGGHFBFHHFGGGGHHHH@@C@DA;CEF?FCAEFFGGGGGGGBG?EGGGDEEBEBBBFFFF?FFEFFFFAFAFFFFFFFFFBBFFFFFF.FFFFFFA-DEFEDF.;//BFFEF/BFE/99B.9BFFFFB/
@M03558:539:GW210131Amp:1:2105:23540:8447 2:N:0:TGCAGCTA+ACTACGGA
CCCTTCGGTATAATGTCCCCTGCCCAATTGTTGCCGGCGCCAGATTGACCGAACACAAAATTATCCGGCCGGAACAGCTGTCCAAACGGTTCCAAATCGACCAGCACGGCACGGGGGACGTATTTTCCTCGTTGTAGTACACGTTGATCCGCTCCAGCTGCAAATTGCTGTCTCCGCAATACTTGGCTCCTATCTGGTTGCCACATTGGCCGGCTTGCATGTGAACGATTTCAGTCATCCTGGAGCACTT
+
11A?1CAA11>3FFFAF3B1AACCCGGGHF3F0GH0A0/AEAE01D11D1AFE/EEFFHEHHHFFH?//>/E///00FHHHBGFB1/EEGEAGDBGHH/0>>BC/<0</>A/<//<<<A<:CC/0GCG00:;A/:;C0;0FFGF?AAF09:E.-;FF/99/CFC00;0/9B;//9A?@@-BF/9/9/;BE/99F/BF/B?-/FFFFBFFBF@@--99-/;F9B9/:9BE-A///9/9;/////9A---:B
@M03558:539:GW210131Amp:1:2105:23405:8453 2:N:0:TGCAGCTA+ACTACGGA
CCCTTCGGTATAATGTCCCTTGGCCCAATTGTTGCCGGCGCCAGATTGACCGAACACAAAATTATCCGGCCGGAACAGCTGTCCAAACGGTCCCGCTGGGCGAATCCATAGTGCCAGGTTCCAAATCGCCCAGCACGGCACGTGGGACGTATTTTCCTCCGGTAGCCACCGATCGGTGGCATCGATTCCGTGCTCGTCGGATATTACCTCCCAAGAACTTGGCTCCTATCTGGTTGCCACATTGGCCGGC
+
BBBBBFBBAAAFGGGGGGGGGGHHHHGHHHHFHHHHCCGGGGGGHHHEHHHGCEGGGHGHGHHHHGHGGGGGGFGGHHHHHHHGH3FFFGEFGHGGGG/CGCDDFFHHHHHFFHHGFGHHGHHHGHGFGGGGHHHHG?C-CGHEEDFHGGGGGGGGGGFGDGGAFEFFFGG?FF-DADDFFBFBF?FFFFFFFFFFFFFA@DFFFEFFFFFFFFEFFFFFBBBBFFFFFFFF/FF.AFFFFFBB/;/->-
@M03558:539:GW210131Amp:1:2105:18025:8466 2:N:0:TGCAGCTA+ACTACGGA
CCCTTCGGTATAATGTCCCTTGGCCCAATTGTTGCCGGCGCCAGATTGACCGAACACAAAATTATCCGGCCGGAACAGCTGTCCAAACGGTCCCGCTCGGGACCGAATCCATAGTGCCAGGTTCCAAATCGACCAGCACGGCACGTGGGACGTATTTTCCTCCGGAGCCTCGTTGTGGTACACGTTGATCCGCTCCAGCTGCAAATCGCTGTCTCCGCAATACGCCTTGGCTCCTATCTGGTTGCCACAT
+
BBBBBFBBBBAFGGGGGGGGGGGHHHGHHHHHHGHHGGGGGGGGEGHGHHHG?EGGHHGAGHHFHHHAEGG///>@2FGFFHFHFF3FEFFGEHGG/D@/DCGGCCCGGGGH1>=FHHBGG1FGF1=<GHG.-DC.CCG?DF:DAC.9@EFDEGBFGGGGGEGD-;B;EFF?EE.A?FFFFBFD;9EFFFFFF.@A9/9BB/;F//B9EADAFFFF.D-;AFFEFFFDBBB//EF/BFBFBFBAFBFFFF
@M03558:539:GW210131Amp:1:2105:14885:8492 2:N:0:TGCAGCTA+ACTACGGA
CCCTTCGGTATAATGTCCCTTGGCCCAATTGTTGCCGGCGCCAGATTGACCGAACACAAAATTATCCGGCCGGAACAGCTGTCCAAACGGTCCCGCTCGGACCGAATCCATAGTGCCAGGTTCCAAATCGACCAGCACGGCACGTGGGACGTATTTTCCTCCTTGTAGTACACGTTGATCCGCTCCAGCTGCAAATCTTACGAACTTGGCTCCTATCTGGTTGCCACATTGGCCGGCTTGAATGTGAACG
+
CCCCCFBBBABFGGGGGGGGGGHHHHGGHHHGHHHHGGGGGGGGGHHHHHHGGGGGHHGCEGHHHHHGEGGGGGGGHHHHHHHHHFHHFGGFGHGGCGGGGGGGGGGGHGHHHHFHHHHHHGHHHFHHHGGGGGGHGHGGGGGEHHGGGGGDGGGGGGGGGGGGGGGGGGGGGGGGFFFFFFEAFFFFFFFFFFFFFFFBFAEEAFF/FFFFFFFFFFEFFEAFFFF.FFFFFFF-@BA:A/;://9FFA
@M03558:539:GW210131Amp:1:2105:12421:8504 2:N:0:TGCAGCTA+ACTACGGA
CCCTTCGGTATAATGTCCCTTGGCCCAATTGTTGCCGGCTCCAGATTGACCGAACACAAAATTATCCGGCCGGAACAGCTGTCCAAACGGTCCCGAATCCATAGTGCCAGGTTCCAAATCGACCAGCACGGCACGTGGGACGTATTCTCCTCCGCTCGTTGTAGTACACGCTCCTATCTGGTTGCCACATTGGCCGGCTTGAATGTGAACGATTTCACGCATCCTGGAGCACTTCTAGCGGTTCCAAAAT
+
BCBCCFCCCBCFGGGGGGGGGGHHHHGHHHHHHFHHGCEEGGGCGHHHHHHGEGGGHHGGHHHHHHHGGGGGGGGGHHHHHHHHHHGHGGGGGHGGGGGHHHHHHHGHHHHHHHHHHHHHGHGGGHHHHGCGGGGHHGGHHGDHHHHHHHHHHGGGGGGGHGHGGGGGGGGDEGGGGGGBFFF.FGFGGGGGGGFFFFFFFFBFFBFFFFFF?EFFFFEFDDBF09BFFFFFFFFFFFBD;DC:FBFFFF
@M03558:539:GW210131Amp:1:2105:14122:8525 2:N:0:TGCAGCTA+ACTACGGA
CCCTTCGGTATAATGTCCCTTGGCCCAATTGTTGCCGGCGCCAGATTGACCGAACACAAAATTATCCGGCCGGAACAGCTGTCCAAACGGTCCCGCTCCCGAATCCATAGTGCCAGGTTCCAAATCGACCAGCACGGCACGTGGGACGTATTAGCCTCGTTGTAGTACACGTTGCTCCGCTCCAGCTGCCAATCGCTGTCTCCGCAATACGCCACTTGGCTCCTATCTGGTTGCCACATTGGCCGGCTTG
+
3AABBFBAABAFAGGGGGGGFGFH4GEFGHBFGAGHCE?2EFEEADFG3F30AE0EGHEFCGH3GHFE/>EG?EEGGB?GGHHHHGHFFGGEGH?GC/BFFDCGGHFHHE@GFGFHHHGHHFGHHH?0@@?CFGH-<<@CEGCC-.CCDEHBFBBFGFDGE/.;00BFFBDFA9.;CFBFF?DF;FFFB.9/B/EEA.;/F9B.ABBF//.9-;DBF//;;BEFBFF//BF/..:;B9BF;/9/@-=@--
@M03558:539:GW210131Amp:1:2105:26468:8548 2:N:0:TGCAGCTA+ACTACGGA
CCCTTCGGTATAATGTCCCTTGGCCCAATTGTTGCCGGCGCCAGATTGACCGAACACAAAATTATCCGGCCGGAACAACTGTCCAAACGGTCCCGCTCGTAGCCTCGTTGTAGTACGCGTTGATCCGCTCCAGCTGCTTCTATCTGGTTGCCACATTGGCCGGCTTGAATGTGAACGATTTCACGCATCCTGGAGCACTTCTAGCGGTTCCAAAATTGGGCTTCAAAATATGCTTCTTCCGATGCTTGA
+
A3AA3CAAAAAFGFGG6GGFFFHFHEFFHHHFGHHDACCAEGFGHHHFHHFEGEGGHHF1FGGHFGHGGG/EEEEECF?GG43FEGDGEGEGGHGGGCGBDAEHFFC/<0?GFGGFGGC@CDAGHGGG.@AHHF0CG0:GHHHHHHB0C..000CGFC0FGGG?-9?.BFFCCFGGG.AEE/;9EF;DB/9BB.9..:FBFFFFFBBABE/9BFA/BFFFFFAB/FFFFFFFFFFFF//;D.;DAF:/A
@M03558:539:GW210131Amp:1:2105:16852:8562 2:N:0:TGCAGCTA+ACTACGGA
CCCTTCGGTATAATGTCCCTTGGCCCAATTGTTGCCGGCGCCAGATTGACCGAACACAAAATTATCCGGCCGGAACAGCTGTCCAAACGGTCCCGCTCGTAGCCTCGTTGTAGTACACGTTGATCCGCTCCAGCTGCAAATCGCTGTCTCCGCAATACGCCCGATTTCACGCATCCTGGAGCACTTCTAGCGGTTCCAAAATTGGGCTTCAAAATATGCTTCTTCCGATGCTTGAAGATGGAAGCAGAAT
+
AABBCFCCCCCFGGGGGGGGGGHHHHGGHHHHGFHHGGGGGGGGHHHFHHHGGGGGHHGHGHHHHHHGGGGGGGGGHHHHHHHHHHHHGGGGGHGGGGGDFFGHHHGHGHCGHHHHHHGHHHFHHHFGGGGGHHGHHHHHHHGGHGGHHHHGGGGGHHHGGGGGFGGGGGGGCGGGGGGGFFFFFFFFFFFFFFFFFFFFFFFFFFFFFFFFFBFBFFFFFFFFFFDFFDFFFFFFFFFFFFFBEFFBFF
@M03558:539:GW210131Amp:1:2105:14866:8567 2:N:0:TGCAGCTA+ACTACGGA
CCCTTCGGTATAATGTCCCTTGGCCCAATTGTTGCCGGCGCCAGATTGACCGAACACAAAATTATCCGGCCGGAACAGCTGTCCAAACGGTCCCGCTCGTTTCCATAGTGCCAGGTTCCAAATCGACCAGCACGGCACGTGGGACGTATTTTCCTCCGGTCGTTGTAGTACACGTTGATCCGCTCCAGCTGCAAATCGCTGTCTCCGCAATACGCCCGGTGGCATCGATTCCGTGCTCGTCGGATATTAC
+
BBBBBFBBAABFFGGGGGGGGGHGHHGFHHHHHFHFGGGGGGGGFHHHGHHGGEFGFHFAEHHFHHHE?FEEGGGGHHHGHHHHHBGGFEFFGHGGCGGGGGHHHHHFGDGHFHHGHGHGHFHHGHGGGEHFHGGGCDGHHGGHHGDHHHHHHHHGGGDGGFCGFGGGGGGGGGGGG?FFFFFFFFFBFFFF;99FFFFF?DF/FFFFFFFFFEFFFFFFADABFF./;BFFFFFFFF?=9--9AABFFF
@M03558:539:GW210131Amp:1:2105:10554:8571 2:N:0:TGCAGCTA+ACTACGGA
CCCTTCGGTATAATGTCCCTTGGCCCAATTGTTGCCGGCGCCAGATTGACCGAACACAAAATTATCCGGCCGGAACAGCTGTCCAAACGGTCCCGCTCGTAGCCTCGTTGTAGTACACGTTGATCCGCTCCAGCTGCAAATCGCTGTCTCCGCAATACGCATCGTGGCATCGATTCCGTGCTCGTCGGATATTACCTCACTTGGCTCCTATCTGGTTGCCACATTGGCCGGCTTGAATGTGAACGATTTC
+
BAABBFBBAAA5GGFGGGGGGFHHHHGGHFGDFCHHGGGGGGGGHHHGHHGFGGGGEHGFHHHGHHHGEEGGGGFGHHHHHHHHHHHHGGGGGHGGGGGFFFGHGHGGGHGHHHHHHHGHHHHHHHHGDGGHHHHHHHHHHHGGHGFHGHHGGGGGGHFGGDFGEGADGGGDFEFGGGGGGAFFFFFAD?;FFBFFFFFEFFFFFEFFFFFFFF/BBDFFFFEFFF/FF-@FFFF.BBFFF/9BA.AFFF
@M03558:539:GW210131Amp:1:2105:5239:8600 2:N:0:TGCAGCTA+ACTACGGA
CCCTTCGGTATAATGTCCCTTGGCCCAATTGTTGCCGGCGCCAGATTGACCGAACACAAAATTATCCTTGGCTCCTATCTGGTTGCCACATTGGCCGGCTTGAATGTGAACGATTTCACGCATCCTGGAGCACTTCTAGCGGTTCCAAAATTGGGCTTCAAAATATGCTTCTTCCGATGCTTGAAGATGGAAGCAGAATGGTTCCAAATCACGTCCGCGTTCC
+
ABBCBFCCCBCFGGGGGGGGGGHGGHGHHHHHHHHHGGGGGGGGHHHHHHHGFGGGHHGHHHHHHHHHHHHHHHGHHHHHHHGHGHHHHHHHHHHHGGGGGGHHHHHHHHHHGHHGHHHHGGGGHGHHFGHHHHHHHHHHGGGGGHHHHHHHHHHHHHHHHHHHHHHEGHHHHHHGGGGGHHHHGGGFFF/BFGGGFGGGGFGGGFGGGGGGGGGGFFFFFFF
@M03558:539:GW210131Amp:1:2105:6448:8615 2:N:0:TGCAGCTA+ACTACGGA
CCCTTCGGTATAATGTCCCTTGGCCCAATTGTTGCCGGCGCCAGATTGACCGAACACAAAATTATCCGGCCGGAACAGCTGTCCAAACGGTCCCGCTCGGACCGAATCCATAGTGCCAGGTTCCAAATCGACCAGCACGGCACGTGGGACGTATTTTCCTCGTTGTAGTACACGTTGATCCGCTCCAGCTGCAAATCGCTGTCTCCGCAATACGCCCTTGGCTTGGCTCCTATCTGGTTGCCACATTGGC
+
BBBBBFBAABBFGGGGGGGGGGHHHHGFHHHHHHHHGGGGGGDGHHHHFHHGGGGGHHFGHHHHHHHFEGGGGGFGHHHHHHHHHGFHGGGGGHGGGGGGGGGGGGGGHHHHHFHHHHHHGDHHFHHHFGHGFCFHHHGGG?CGHHGG?FGDEGGGGGGGGGEGGGEFFGGGGGFFEEFFFFADCFFFFFFFFFFFFFFFDFEFFFDFAAF/9EA@AAFFFB/F9.//BA/BFBF/;:BDEFFFFFF/:;
@M03558:539:GW210131Amp:1:2105:18633:8620 2:N:0:TGCAGCTA+ACTACGGA
CCTTCGGTATCATGTCCCTTGGCCCAATTGTTGCCGGCGCCAGATTGACCGAACACAAAATTATCCGGCCGGAACAGCTGTCCAAACGGTCCCGCTCGTAGCCTCGTTGTAGTACACGTTGATCCGCTCCAGCTGCAAATCGCTGTCTCCGCAATACGCCTTGGCTCCTATCTGGTTGCCACATTGGCCGGCTTGAATGTGAACGATTTCACGCATCCTGGAGCACTTCTAGCGGTTCCAAAATTGGACT
+
CCBBB>>>>A5BGGGGGGGGGGHHHGHHHGHHHHHGGGGGGGFCGHGHHHGEEGGHHEEFGHHHHHGCGGGGGGGGHHHGHHHFHFHGGGGGHGGDGGGGFGHHHGEFGFHFGGHBF?FFGHHHHHGDFGFGHHHHGHHFHGGHGGGFGHFGG?EHH.AGGGGGGGGGGGGFGGEGGFGFGGFFGGBFGFADFFAAFFFFBFFFFDEEEFFFFFADCFBFBBFF.ABB:F/BFFFFFFFBFF?F;/B9BF
@M03558:539:GW210131Amp:1:2105:24709:8642 2:N:0:TGCAGCTA+ACTACGGA
CCCTTCGGTATAATGTCCCTTGGCCCAATTGTTGCCGGCGCCAGATTGACCGAACACAAAATTATCCGGCCGGAACAGCTGTCCAAACGGCCCCGCTCGGACCGAATCCATAGTGCCAGGTTCCAAATCGACCAGCACGGCACGTGGGGCGTATTTTCCTCCGCAATACGCTGTCTCCGCAATACGCCTCCTACGCCGAACTTGGCTCCTATCTGGTTGCCACATTGGCCGGCTTGAATGTGAACGATTT
+
CCDDCFCCBACFGGGGGGGGGGHHHHGHHHHHHHHHGGGGGGGGGHHHHHHGGGGGHHGHHHHGHHHGGGGGGGGGGHHHHHHHHFHHGGGGGGGGGGGGGGGGGGGGHHGHHFFHHHHHHHHHHHHHG..-@@G./:@?C-:EAEFG-::--AB0FFBFFFF?B;AF0AFE?DFFFFFDD-;;FFFA.DE/0BADFF;DFFFFFFFFFFFFFFFEFFFFFFFFFFBFFFFFFFDCF:FFF0:BBFFEFF
@M03558:539:GW210131Amp:1:2105:4322:8698 2:N:0:TGCAGCTA+ACTACGGA
CCCTTCGGTATAATGTCCCTTGGCCCAATTGTTGCCGGCGCCAGATTGACCGAACACAAAATTATCCGGCCGGAACAGCTGTCCAAACGGTCCCGCTCGACCGAATCCATAGTGCCAGGTTCCAAATCGACCAGCACGGCACGTGGGACGTATTTTCCTCCGTAGCCTCGTTGTAGTACACGTTGATCCGCTCCAGCTGCAAATCGCTGTCTCCGCAATAGGATAGGAACTTGGCTCCTATCTGGTTGCC
+
BCB@BFCBAABFGGGGGGGGGGGHHHEHGHHHHHHHGGGGGGGFGHHHHFHGGGGGHHGHHHHHHHHGCFEFGGGGGHHHHHGHHGFHGGGGGHGGGGGGGGGGGGGHHGGF=FHHHHHFHHHHHHHHGHGGGHHHHGGGGGGFHFCFGGEGGGGGGGGGGGGFGGGGGGGFFFFFFFFFFFFFFFFFF?EAFFFFFFFFFFFFFFFFDAFFFFFFF;DFFBBBFBB/FFFFBFFFFFFFFFFFB:9;;F
@M03558:539:GW210131Amp:1:2105:9476:8711 2:N:0:TGCAGCTA+ACTACGGA
CCCTTCGGTATAATGTCCCTTGGCCCAATTGTTGCCGGCGCCAGATTGACCGAACACAAAATTATCCGGCCGGAACAGCTGTCCAAACGGTCCCGCTCGAACCGAATCCATAGTGCCAGGTTCCAAATCGACCAGCACGGCACGTGGGGCGTATTTTCCTCTGGGTAGCCTCGTTGTAGTACACGTTGATCCGCTCCAGCTGCAAATCGCTGTCTCCGCAATACGCCCGAACTTGGCCCCTATCTGGTTG
+
CCCCCFCCCBBFFGGGGGGGGGHHHHGHHHHHHFHHGGGGGGGGFHHGHHHGGGGGHHGHFHHGHHHGGGGGGGGGHFHGGHHHHGHHGGGGGHGGGGGGHHGGGGGGHHHHHHHHHHHHHHHHHHHHHGHGG-GHHHGGGGGEHHGGGGGGGDFFFGGGGGGBFBFFFFFFFFFFEFFFFFFFFFFFFFFFFFDFFFBFFFFFBBFFFFFDDFBFF?D9:A0BADCBD=FFEFF0/0;@E.;FBB0;BD
@M03558:539:GW210131Amp:1:2105:27331:8731 2:N:0:TGCAGCTA+ACTACGGA
CCTTCGGTATAATGTCCCTTGGCCCAATTGTTGCCGGCGCCAGATTGACCGAACACAAAATTATCCGGCCGGAACAGCTGTCCAAACGGTCCCGCTCGGACCGAATCCATAGTGCCAGGTTCCAAATCGACCAGCACGGCACGTGGGACGTATTTTCCTCCGGGTAGCCTCGTTGTAGTACACGTTGATCCGCTCCAGCTGCAAATCGCTGTCTCCGCAATACGCCGGCATTGGCATCGATTCCGTGCTC
+
>AAAAA?>>>@3F3F3FB1DGGHHHGCH1EFHGDGECCEGE//0B11G1AAEE@@0EE0CG1FGF1EEG@E/EGCFCGHB>1>BFHHG/<<EH?C/<BCCC@@C?//1FBFF1>>FHHH111GFGF1DEAC-ACECCCGG@@FAEC@EC?CEFGGG0FFGG.?@9@E/9BFFEFF?FFFFFFFBAFFFFFF-AB@FFFFFFFF/FBF-AFBBFFFFFF@@FFFEF--;;;@F/9FF/B-BEFF//:A9;F
@M03558:539:GW210131Amp:1:2105:24465:8925 2:N:0:TGCAGCTA+ACTACGGA
CCCTTCGGTATAATGTCCCTTGGCCCAATTGTTGCCGGCGCCAGATTGACCGAACACAAAATTATCCGGCCGGAACAGCTGTCCAAACGGTCCCGCTCGGACCGAATCCATAGTGCCAGGTTCCAAATCGACCAGCACGGCACGTGGGACGTATTTTCCTCCTTTGGCTCCCATTGGCCTTCCATTGGCTCCTATCTGGTTGCCACATTGGCCGGCTAGAATGTGAACGATTTCACGCATCCTGGAGCAC
+
BBCCCFCAABBFGGGGGGGGGGHGHHGHHHHHHHHHGGGGGGGGFHHHHHHGGGGGGHGHHHGHHHHGFEGGGGGGHHHHHHHHHHHHGGGGGHGGGGGGGGGGGGGGHHGGH1GHHHHHFFHHGGFHHDHGGGHHGHGGGGGGCEEGEFG:CFGGGGFFGGGGGGEFFFEGGFFFFFFFFFFFBFBFFFFEBBFFFFEFF?FFFF.BFFFFF=-;BAFFFB//:FBBFFFFFBFFFFFFFFFF/9.9EF
@M03558:539:GW210131Amp:1:2105:11137:8969 2:N:0:TGCAGCTA+ACTACGGA
CCCTTCGGTATAATGTCCCTTGGCCCAATTGTTGCCGGCGCCAGATTGACCGAACACAAAATTATCCGGCCGGAACAGCTGTCCAAACGGTCCCGAATCCATAGTGCCAGGTTCCAAATCGACCAGCACGGCACGTGGGACGTATTTTCCTCGTTGTAGTACACGTTGATCCGCTCCAGCTGCAAATCGCTGTCTCCGCAATACGCCAACTTGGCTCCTATCTGGTTGCCACATTGGCCGGCTTGAATGT
+
ABCCBFCCC@BFGGGGGGGGGGHHHHGHHHHHHCHHGGGGGGGGGHHGHHHGGGGGHH1?BGHGHHHGCEFCGEEGHGHHHHHHHHHHGGFGGHGGGGGGFHHHHHHHDGHCGHHGHHHHGHGGGHHFHDGGCGFHCE@GHGGEHHHHGHHFGGEBEGGGGGEGDFF?EFFGFGDGGGGGGGGBBFFFFFFFFF0FF.ADADBF?ADFFFFFF0F0BEFFFFB0;BFDFFFF?FE0;BB@:=:@:.;B0;
@M03558:539:GW210131Amp:1:2105:12929:8979 2:N:0:TGCAGCTA+ACTACGGA
CCCTTCGGTATAATGTCCCTTGGCCCAATTGTTGCCGGCGCCAGATTGACCGAACACAAAATTATCCGGCCGGAACAGCTGTCCAAACGGTCCCGCTCGGACCGAATCCATAGTGCCAGGTTCCAAATCGACCAGCACGGCACGTGGGACGTATTTTCCTCCGGTAGCCTCGTTGTATACGAACTTGGCTCCTATCTGGTTGCCACATTGGCCGGCTTGAATGTGAACGATTTCACGCACCCTGGAGCAC
+
BCCCCFCDCBCFGGGGGGGGGGHHHHGHHHGHHFHHGFGGGGEGHHHGHHHGGGGGHHFFCGHHHHHGGGGGGGGGHHHHHHHHFEGHGGGGGHGGGGGGGGGGGGGGHHHGHHHHHGHHHHHHFHHHHGGGGCHHHHGCGGGGGHGGGGGGGGGGGGGGGGGGGGGGGFFFFFFFFFFFF?FFFFFFFFFFFFFFFFEFFDFFFF.BFFFBFFFFFFFFFFFFBFFFFDEFFFFB..-BDFFFEBFFFF
@M03558:539:GW210131Amp:1:2105:5942:9005 2:N:0:TGCAGCTA+ACTACGGA
CCCTTCGGTATAATGTCCCTTGGCCCAATTGTTGCCGGCGCCAGATTGATCGAACACAAAATTATCCGGCCGGAACAGCTGTCCAAACGGACCGAATCCATAGTGCCAGGTTCCAAATCGACCAGCACGGCACGTGGGACGTATTTTCCTCCGTTGTAGTACACGTTGATCCGCTCCAGCTGCAAATCGCTGTCTCCGCAATACGCCCGAACTTGGCTCCTATCTGGTTGCCACATTGGCCGGCTTGAAT
+
AAABBFBBAAAFFGGGGGGGGBHHHHGGHHHHHGHH?EEGGGGGHHHHHHHGGHHGGHFHHHHGHHFD@E?E/EEGHHHHGHFHGHGHGGFCEGGGGGHHHHGFDFFGFH?FFHFHGHHGFGGGGHFCCC?CCF<CEDEFGEHHFHHHHGBHEHHAC:FHBBGFFGGGGF09CE?BEBBBGFFFCFFBF?ADDFFFEFB?;DFFFFBBB-9@EBBFEFBEFBFFBBBF/AFFFF.B/BFF/-@9-9-.;B
@M03558:539:GW210131Amp:1:2105:8549:9044 2:N:0:TGCAGCTA+ACTACGGA
CCCTTCGGTATAATGTCCCTTGGCCCAATTGTTGCCGGCGCCAGATTGACCGAACACAAAATTATCCGGCCGGAACAGCTGTCCAAACGGTCCCGCCTCGTTGTAGTACACGTTGATCCGCTCCAGCTGCAAATCGCTGTCTCCGCAATACGCCCAACTTGGCTCCTATCTGGTTGCCACATTGGCCGGCTTGAATGTGAACGATTTCACGCATCCTGGAGCACTTCTAGCGGTTCCAAAATTGGGCTTC
+
BBBBBFABBBBFGGGGGGGFGFHHHHGGHHHHGFHHGGGGGGGGHHHEGHGGGGGGHHGFFHHHHHHGGGCCGEGGFHHFHHHHHBFGEGEFGHCGGGGGGGHGHHHHHHHGHHEGHHHHGGGGHGHHHHHHHGHGGEGGHGHHFGGGGHH:ECGGHGGGGGFGGGGGBFGGGGGFGGFGAFGBBFGAFFFAFA/FFFFFFFFAEFFFBFE?-ADB/;BBAF.AFFFFFFFFFFF?FF/F.;BBFFFFEF
@M03558:539:GW210131Amp:1:2105:22805:9049 2:N:0:TGCAGCTA+ACTACGGA
CCCTTCGGTATAATGTCCCTTGGCCCAATTGTTGCCGGCGCCAGATTGACCGAACACAAAATTATCCGGCCGGAACAGCTGTCCAAACGGTCCCGCTCGGACCGAATCCATAGTGCCAGGTTCCAAATCGACCAGCACGGCACGTGGGACGTATTTTCCTCCTCGTTGTAGTACACGTTGATCCGCTCCAGCTGCAAATCGCTGCCTCCGCAATACGCCTCCTTGGCTCCTATCTGGTTGCCACATTGGC
+
BBCCCFCBBCBFGGGGGGGGGGHHHHGHHHHGHHHHGGGGGGGGHHHHHHGGGGGGHHGHHHHGHHHGGGGGGGGGHHGHHHHHHGHHGGGGGHGGGGGGGGGGGGGGHHHHHHHHHHHHGFHHHHEHHGGGGGGHHHGGGGGGHHGGGGGGGGEGGGGGFGGGGEGGEGBFGFFFFFEE?FFFFF?DFBFFFFFF0FFFFFFFBF0BAADDDFFFFFFFFFFFB0FFFFEFFFFF09BDFFF0FFFFFF
@M03558:539:GW210131Amp:1:2105:3495:9055 2:N:0:TGCAGCTA+ACTACGGA
CCCTTCGGTATAATGTCCCTTGGCCCAATTGTTGCCGGCGCCAGATTGACCGAACACAAAATTATCCGGCCGGAACAGCTGTCCAAACGGTCCCGCTCGTTGTAGTACACCTTGATCCGCTCCAGCTGCAAATCGCTGTCTCCGCAATACTTGGCTCCTATCTGGTTGCCACATTGGCCGGCTTGAATGTGAACGATTTCACGCATCCTGGAGCACTTCTAGCGGTTCCAAAATTGGGCTTCAAAATATG
+
BBBBBFBBBBBFGGFGGGGGGGHHHHGHHHHHHGHHGGGGGGGGHHHHGHHGGGGGHHGHHHHDGHHGGGGFGGGGHHHHHHHHHBGHGGGGGHGGGGGFGGFFHHHHHHHHHGHHHHHGGGGHHHHHHHHHHHGGHGGHHHHGGCGGGHHHFGFHGGHHFHHHFFGGGFGGGGGGGGFGAGGGAAFFFBFBFFF.AEEFFFFF-DCBFFFFFFFFFFFFFEFFFFFFF:B/AFF//AFFFFFFFB;;F/
@M03558:539:GW210131Amp:1:2105:22925:9100 2:N:0:TGCAGCTA+ACTACGGA
CCCTTCGGTATAATGTCCCTTGGCCCAATTGTTGCCGGCGCCAGATTGACCGAACACAAAATTATCCGGCCGGAACAGCTGTCCAAACGGTCCCGCTCGGACCGAATCCATAGTGCCGGGTTCCAAATCGACCAGCACGGCACGTGGGACGTATTTTCCTCGTTGTAGTACACGTTGATCCGCTCCAGCTGCAAATCGCTGTCTCCGCAATACGCGAACTTGGCTCCTATCTGGTTGCCACATTGGCCGG
+
CCCCCFCCCBBFGGGGGGGFGGGHHHGGHHHGHFFHGCFCEGGGFHFGHHHGGGGGHHGGHHHHHHHAEEEGGEEGFGFFHHHHHFFGEGGGGHGGCCCDGGGGGGGGGHFGHFHDHGGGGGHHHGGHFEHGGDHHFHGGGGGDFGGAEGGGEFGGGFGGGGGGGFFFFFFFFFFFFEBFFFFAFF/FFFFFFFFFFDFFB.BBFFFFFFFFFFFFFFFEFF/F9BEFFFFFFFBBDFFFF.;FFFFFDF
@M03558:539:GW210131Amp:1:2105:5650:9175 2:N:0:TGCAGCTA+ACTACGGA
CCCTTCGGTATAATGTCCCTTGGCCCAATTGTTGCCGGCGCCAGATTGACCGAACACAAAATTATCCGGCCGGAACAGCTGTCCAAACGGTCCCGCTCGACCGAATCCATAGTGCCAGGTTCCAAATCGACCAGCACGGCACGTGGGACGTATTTTCCTCCGTTGTAGTACACGTTGATCCGCTCCAGCTGCAAATCGCTGTCTCCGCAATACGCCCTATCTGGTTGCCACATTGGCCGGCTTGAATGTG
+
A3>AAFAAAAAFG6FBFGGGF4GHHHGHHHBGHFCH?EGECGF0AEFAGHGG?EFGHHGFFHGHHHHG?ECEG?/EBCGFHHHHGBGHCEEGGHC/CCCGGGGG?FDFHGHH1FFFHHEFBGFHEFHFDHGGCHHBGCC@:C.CEE@.ABA.9FFGFGGGGGGG?AFG0CFFBEFF..FFBFEDBDFFFFFFBFFFEF?FFFFFF/9A--.BFEF?9@.:B/;B9BDFFFFEEFFFEF@?;BBB.9BBBB
@M03558:539:GW210131Amp:1:2105:18847:9197 2:N:0:TGCAGCTA+ACTACGGA
CCCTTCGGTATAATGTCCCTTGGCCCAATTGTTGCCGGCGCCAGATTGACCGAACACAAAATTATCCGGCCGGAACAGCTGTCCAAACGGCCCCGCTCGGACCGAATCCATAGTGCCAGGTTCCAAATCGACCAGCACGGCACGTGGGACGTATTTTCCTCCGGGTAGCCTCGTTGTAGTACACGTTGATCCGCTCCAGCTGCAAATCGCTGTCTCCGCAATACGCCAAGAACTTGGCTCCTATCTGGTT
+
ABBCCBBCCCCFGGFGGGGGGGHHHHGHHHHHHGHHGGGGGGGGHGHBHHHGGGGGHHGFFHHGHHHGFGGGGGGGFHHHHHHHHFHHGGGGGGGGCGGGGGGGGGGGHHHHHGFHHHHHGHHHFHHHHDHGGGHHHHCCGGGGFGGGGFAAEFGGGGGGGGGGFD;EFFFFDEEFEFFFFFEFFFFAAFFFFFFFFFFFF/BFFBFF?EF?DFFFFFA:CDFF?DFAAAFFFFF/BF/;AF/BFF/9BF
@M03558:539:GW210131Amp:1:2105:12378:9223 2:N:0:TGCAGCTA+ACTACGGA
CCCTTCGGTATAATGTCCCTTGGCCCAATTGTTGCCGGCGCCAGATTGACCGAACACAAAATTATCCGGCCGGAACAGCTGTCCAAACGGTCCCGCTCGGACCGAATCCATAGTGCCAGGTTCCAAATCGACCAGCACGGCACGTGGGACGTATTTTCCTCCGTTGTAGTACACGTTGATCCGCTCCAGCTGCAAATCGCTGTCTCCGCAATACGCCATCGATTCCGTGGCATCGATTCCGTGCTCGTCG
+
BBBBBFBAABBFGGGGGGGGGGCGHHGHHHHHHHHHGGGGGGGGEHHHGHFGGGGGHHGFFHHGHHHGGGGFCGGGHHHHHHHHHHHHGGEGGHGGGGGGGGGGGGGGHHBGHGHHFFHHGHHHHHHFHGFGGFHFHHGGGGGGHHGG.ADDGGGGGGGGGGGGGG.CFGGGGGFFF9EFFFFFFFF9FFFFFFBFFFDFFFFFFFFADAFFFFFDFFFFDFEFFFBFF;DBFFDFEFFB/FADAFFFD;
@M03558:539:GW210131Amp:1:2105:11723:9226 2:N:0:TGCAGCTA+ACTACGGA
CCCTTCGGTATAATGTCCCTTGGCCCAATTGTTGCCGGCGCCAGATTGACCGAACACAAAATTATCCGGCCGGAACAGCTGTCCAAACGGTCCCGCTCGGGACCGAATCCATAGTGCCAGGTTCCAAATCGACCAGCACGGCACGTGGGACGTATTTTCCTCCGGTAGCCTTGGCTCCTATCTGGTTGCCACATTGGCCGGCTTGAATGTGAACGATTTCACGCATCCTGGAGCACTTCTAGCGGTTCC
+
ACCCCFCCCBBFGGGGGGGGGGGHHHGHHHHHHHHHGGGGGGGGFHHHHHHGGGGGHHGFFHHHHHHGGGGGGFGGHHHHHHHHHBHHGGGGGHGGGGGGGGGGGGGGGHHHHHGHHHHGHHHHGHHHHHGHGGGHHHHGGGGGGHGGGGGGDGGGGGGGGGGGGFGFFFFFFFFFFFFFFFFF/FFFFFFFFFFFFFFFACFFFFFFFFFEFFEFFFFFBFFFFFFFFFEEFFEFFFFFF/BD-;;AB
@M03558:539:GW210131Amp:1:2105:6104:9266 2:N:0:TGCAGCTA+ACTACGGA
CCCTTCGGTATAATGTCCCTTGGCCCAATTGTTGCCGGCGCCAGATTGACCGAACACAAAATTATCCGGCCGGAACAGCTGTCCAAACGGTCCCGCTCGGACCGAATCCATAGTGCCAGGTTCCAAATCGACCAGCACGGCACGTGGGACGTATTTTCCTCCGGCGGTGGCATCGATTCCGTGCTCGTCGGATATTACCTCCTTGGCTCCTATCTGGTTGCCACATTGGCCGGCTTGAATGTTAACGATT
+
AABBBFBAAAAFGGGGGGGGGGHHGHGHHHHFFHHHG2E2EFGGHHHBGHHGGGGGHHGFHHGHHHGGGFCGGEGGGGHHHHHHHGHHGGGGGHGGFGGGGGGGGGGGHHHHGFGHHHHHFHHHHHHGHGHGGGHGGHGGGGGGHHGGCFDCGGFFFFFGGGGGGFC@=?AFFFDFFFFFFF.DAFD-DAFDDFBFFFFFFFFFFFF//EFBFFFBB/9A?F/FFFF/:BFFF;=D>.FFBF/9;/:AEF
@M03558:539:GW210131Amp:1:2105:25240:9269 2:N:0:TGCAGCTA+ACTACGGA
CCCTTCGGTATAATGTCCCTTGGCCCAATTGTTGCCGGCGCCAGATTGACCGAACACAAAATTATCCGGCCGGAACAGCTGTCCAAACGGTCCCGCCTCGTTGTAGTACACGTTGATCCGCTCCAGCTGCAAATCGCTGTCTCCGCAATACGCTACTTGGCTCCTATCTGGTTGCCACATTGGCCGGCTTGAGTGTGAACGATTTCACGCATCCTGGAGCACTTCTAGCGGTTCCAAAATTGGGCTTCA
+
B@BBCFCCBCCFGGGGFGGGGGHHHHGHHHFGHHGHGGFGGGGGHHHHHHHGGGGGHHGHHHHHHHHGGGGGGGGGHHHHHHHHHHHHGGGGGHGGGGGGHGHEHHHHHHHGG0GHHHHHGDGGHHHHHHGHHGHGGHGGHEFFGGGGGHHHGGGGHGHHHGGGGGGGGGGGGGGFGGGGGGGGGGGFAFFFFFFBFFFFFFFFF0BFEFDFFFBFBFFFFFFFFFFFFFAFFEFFFFFBFFBEFBAFF
@M03558:539:GW210131Amp:1:2105:14161:9293 2:N:0:TGCAGCTA+ACTACGGA
CCCTTCGGTATAATGTCCCTTGGCCCAATTGTTGCCGGCGCCAGATTGACCGAACACAAAATTATCCGGCCGGAACAGCTGTCCAAACGGTCCCGCTCGGACCGAATCCATAGTGCCAGGTTCCAAATCGACCAGCACGGCACGTGGGACGGTGGCATCGGTGAACGATTTCACGCATCCTGGAGCACTTCTAGCGGTTCCAAAATTGGGCTTCAAAATATGCTTCTTCCGATGCTTGAAGATGGAAGC
+
BCBCCFBBBBBFGGGGGGGGGGHHHHGGHHHHHFGFGGGFFGGCHHHHGFHGGGGGHHGFFGHHHHHEEFGGGFGGHGHHHHGHHHHGDGGGGHGGGGGGGGGGGGGGHHHHHGFHHGHHGHHHGHHHHGHGF-CGFHD?@DGGHAE?EFDAAEDFGFG?EDDGFFFFFFFFFFFFFDDFFEFFFFFFFFFFFBFCFDDEFFEF9FFFFFFFFFFFFFFFFFFFFFFFFFFA?DAFFF?FF/;FFFBBE
@M03558:539:GW210131Amp:1:2105:9931:9311 2:N:0:TGCAGCTA+ACTACGGA
CCCTTCGGTATAATGTCCCTTGGCCCAATTGTTGCCGGCGCCAGATTGACCGAACACAAAATTATCCGGCCGGAACAGCTGTCCAAACGGTCCCGCTCGGACCGAATCCATAGTGCCAGGTTCCAAATCGACCAGCACGGCACGTGGGACGTATTTTCCTCCGGTAGTCTCGTTGTAGTACACGTTGATCCGCTCCAGCTGCAAATCGCTGTCTCCGCAATACGCCCGCGTGGCATCGAACTTGGCTCCT
+
BCCCCFBCCBBFGGGGGGGGGGHHHHGHHHGHHFHHGGGGGGDCHHHHEGHGGGGGHHEHCGHHHHH?>EEGGGCEGFGHHHHHHHHHGGGGGHGGFGGFGGGGGGGGHHHHHGGHHHHHHGHHH1GHGGHGGCHHHHG?F-ADCHGGGGG?AFGGGGGGGGGG9@.9BFFFFFBEFFFFFBBDAFAEFFFEFFFFFF/BBFBF/FFDEFFFFFFFFFF-AFF.D@FAFF;B-CFFF.9/AEFFBFFFEF
@M03558:539:GW210131Amp:1:2105:12264:9339 2:N:0:TGCAGCTA+ACTACGGA
CCCTTCGGTATAATGTCCCTTGGCCCAATTGTTGCCGGCGCCAGATTGACCGAACACAAAATTATCCGGCCGGAACAGCTGTCCAAACGGTCCCGCTCGGACCGAATCCATAGCGCCAGGCTCCAAATCGACCAGCACGGCACGTGGGACGTATTTTCCTCCGTTGTAGTACACGTTGATCCGCTCCAGCTGCAAATCGCTGTCTCCGCAATACGCCAGAACTTGGCTCCTATCTGGTTGCCACATTGGC
+
>1>1AFA?AAA3EGGAGFFFBBFGHGFCHGGHC0D100ECECA/0BFDA1BA/AE?0/?0>11BGF1//>E?//>/>0FEFHHBBBECF/E/EACCCC///<B@CCA<GGHF11-@CA@H.CGGFBG<D.<::@..:C--A@GF:..-99-990/9FGFFGFB./;-/9/BFFFF-FEABFFFF-@BEBF/;BFF//B-;A-9:/BF-;-@AFF-B@F?FFFF/;/9/9A//;;/9/BF?FFFF-9;/9/
@M03558:539:GW210131Amp:1:2105:6413:9408 2:N:0:TGCAGCTA+ACTACGGA
CCCTTCAGTATAATGTCCCTTGGCCCAATTGTTGCCGGCGCCAGATTGACCGAACACAAAATTATCCGGCCGGAACAGCTGTCCAAACGGTCCCGCTCCGAATCCATAGTGCCAGGTTCCAAATCGACCAGCACGGCACGTGGGACGTATTTTCCTCGTTGCCTCGTTGTAGTACACGTTGGTCCGCTCCAGCTGCAAATCGCTGTCTCCGCAATACGCTAACTTGGCTCCTATCTGGTTGCCACATTGG
+
AAAABFFFFFFFGGGGFGGGGGGHHHGHHHGGHHHHGGGFGEGCGHHFFHGGGGGCHHGAHHHHHGHDFGCEGEGFEHHFFHHHHHHHEGEGGHGGCCGGGGFGHGFHFFHFHHHEGHHGHHHHHDHGGGHHHHGGGCGG<GFCGHGCHHFHHGGBGDFGGFGGGGEEFEGGGFFGGGAFEFFFGFFDFFFFFFFFEFFFFFEFFDFFFBDFFBFFFFFEBDFBBFEFFFFFBB:FFFFFD?FFFFFFFF
@M03558:539:GW210131Amp:1:2105:19464:9452 2:N:0:TGCAGCTA+ACTACGGA
CCCTTCGGTATAATGTCCCTTGGCCCAATTGTTGCCGGCGCCAGATTGACCGAACACAAAATTATCCGGCCGGAACAGCTGTCCAAACGGTCCCGCTCGGACCGAATCCATAGTGCCAGGCTCCAAATCGACCAGCACGGCACGTGGGACGTATTTTCCTCCGTAGTATACGTTGATCCGCTCCAGCTGCAAATCGCTGTCTCAATAGGCTTGAATGTGAACGATTCCACGCATCCTGGAGCACTTCT
+
?AA1A1AAA@AB3FFFGFFFGG10BG?GGHHAFC1100A/A//A0BG1F1AA/EEEH/EEFHHHHHH/>@EGG/EEEGFFFGHHG1GCEEGGCFGGGG?CGCGGGC/ACF11<<11FDFH.>FFHHB0G?CACCHEGH-?CGGGCEF??AACEBB00FGG09.;FEAFBFF-FFFEF/FFF?=BFFFFFEFB/FBFFFFBFFFFF/;/9BF/@-9FFFF;9/A-AA/;B/AB=B?/9/9BAB?-:FFF
@M03558:539:GW210131Amp:1:2105:8037:9475 2:N:0:TGCAGCTA+ACTACGGA
CCCTTCGGTATAATGTCCCTTGGCCCAATTGTTGCCGGCGCCAGATTGACCGAACACAAAATTATCCGGCCGGAACAGCTGTCCAAACGGTCCCGCTCGGACCGAATCCATAGTGCCAGGTTCCAAATCGACCAGCACGGCACGTGGGACGTATTTTCCTCCGGTGGCATCGATTCCGTGCTCGTCGGATATTACCTCCCTATTACTTGGCTCCTATCTGGTTGCCACATTGGCCGGCTTGAATGTGAAC
+
BCCCCFCCBBCFGGGGGGGGGGHHHHGHHHHHHGHHGGGGGGGGGHHHHHHGGGGGHHFHHHHHHHHGGGGGGGGGHHHHHHHHHHHHGGGGGHGGGGGGGGGGGGGGHHHHHGHHHHHHGHHHHHHHHGHGGGHHHHGGGFFGGHGGGFGGGGGGGGGGGGGGCGGGFFFFFFFFFFFFFFFFFFFF;DFFFFFFFFFFFFFFFFFFFFFFFFFFFFFFFFEFFFFFAFFFFFF;CCFB:;9:00009B
@M03558:539:GW210131Amp:1:2105:21755:9506 2:N:0:TGCAGCTA+ACTACGGA
CCCTTCGGTATAATGTCCCTTGGCCCAATTGTTGCCGGCGCCAGATTGACCGAACACAAAATTATCCGGCCGGAACAGCTGTCCAAACGGTCCCGCTCGACGTGGGACGTATTTTAGCCTCGTTGTAGTACACGTTGATCCGCTCCAGCTGCAAATCGCTTTCCGTGCTCGTCGGATATTACCTCCGACTTGGCTCCTATCTGGTTGCCACATTGGCCGGCTTGAATGTGAACGATTTCACGCATCCTGG
+
AABCBFCBBCCFGGGGGGGGGGHHHHGHHHHHHHHHGGGGGGGGHHHFHHGGGGGGHHGHHHHHHHHGGGGGGGGGHHHHHHHHHHHHGGGGGHGGGGGGGGDGGGHHGDGHHHHHHHHHHGHGFCFGHHHFGGGHHHHHHHGFGGHGGHGHHHHHGGGGGGGGGGGGGG?DGGGGGFFFFFFFFFFFFFDFFFFFFF0BFFFBFFFFFFFFFFEFFFFAABFAFBFFFFFFFFFEEFF00:.@;;/0;/
@M03558:539:GW210131Amp:1:2105:27686:9507 2:N:0:TGCAGCTA+ACTACGGA
CCCTTCGGTATAATGTCCCTTGGCCCAATTGTTGCCGGCGCCAGATTGACCGAACACAAAATTATCCGGCCGGAACAGCTGTCCAAACGGTCCCGCTCCGAATCCATAGTGCCAGGTTCCAAATCGACCAGCACGGCACGTGGGACGTATTTTCCTCCGAACTTGGCTCCTATCTGGTTGCCACATTGGCCGGCTTGAATGTGAACGATTTCACGCATCCTGGAGCACTTCTAGCGGTTCCAAAATTGGG
+
AAAAACABBAAFGGGGGGFGGGHHHHGFHGHHFGHCGGGGGGGGEGHHGHHFFGCGHHGGHHHHGHHFGCEGE>EGHGAFGHGHHEFGGGGGGHFGGGGFGFFGHFHHFGHHHHHHHFHFFGHFFDHGGFGEFHGGF?DG:CEGGHFDHHGHH0FGFFGDG?AFFFGGGGGGGGE00;F?GFFFFFFFFEFFFFFFAABFFFF/BFF.AEFFFFEFDFFF/BFF.B?./;B9;BFFD.@;/;9BEBBBBE
@M03558:539:GW210131Amp:1:2105:3369:9517 2:N:0:TGCAGCTA+ACTACGGA
CCCTTCGGTATAATGTCCCTTGGCCCAATTGTTGCCGGCGCCAGATTGACCGAACACAAAATTATCCGGCCGGAACAGCTGTCCAAACAGTCCCGCTCGGACCGAATCCATAGAGCCAGGCTCCAAATCGACCAGCACGGCACGTGGGACGTATTTTCCTCCTCTTTAGCCTCGTTGTAGTACACGTTGATCCGCTCCAGCTGCACATCGCCGTCTCCGCAATACAACTTGGCTCCTATCTGGTTGCCAC
+
A>A??>1>11>@BFF3FE1B111A1AEECFFHFADGAE0EAEEAAGGHHDG//A>E0/F>F@@FGF1///F@?//>00F1>FGG211?<BGD1BECGG//<B////??<11G11?1G0GH.<0FG1F1G..<--.</C--:::E...-;.-.9B/;900BBB//;CB;00/099;A--;9B//;/A;A--/9/---9-//;;/9///:/-A-9;9--99-@-;/B://9FF//9F:BBBBFF/99;AB//
@M03558:539:GW210131Amp:1:2105:22637:9582 2:N:0:TGCAGCTA+ACTACGGA
CCCTTCGGTATAATGTCCCTTGGCCCAATTGTTGCCGGCGCCAGATTGACCGAACACAAAATTATCCGGCCGGAACAGCTGTCCAAACGGTCCCGCTCGGACCGAATCCATAGTGCCAGGTTCCAAATCGACCAGCACGGCACGTGGGACGTATTTTCCTCCGGGTAGCCTCGTTGTAGTACACGTTGATCCGCTCCAGCTGCAAATCGCTGTCTCCGCAATACGCAATACTTGGCTCCTATCTGGTTGC
+
ABCCBFCBCCBFGGGGGFGGGGHHHHGGHHHHHHHHGGGGGGGGGHHFGHHGGGGGHGGHGHHHHHHFFGGGGGGGHHHHHHHHHFHGEGGGGHGGGGGFCGGGGGGGHHHHGFHGHFHHGHHHEHFHHGGGGFHHGHGGG-CEHFFF?FFFGGGGGGGGGGGGG.BEBFFFDAABEFFFFFEFFFFFEFFFFFDDFBFFFFF/F/BFFEFAFEFFFDA=9DF/.DDFFFFFFFBBBFFF:BBFFFFFDF
@M03558:539:GW210131Amp:1:2105:8110:9603 2:N:0:TGCAGCTA+ACTACGGA
CCCTTCGGTATAATGTCCCTTGGCCCAATTGTTGCCGGCGCCAGATTGACCGAACACAAAATTATCCGGCCGGAACAGCTGTCCAAACGGTCCCGCTCTAGCCTCGTTGTAGTACACGTTGATCCGCTCCAGCTGCAAATCGCTGTCTCCGCAATACTCCGCAACTTGGCTCCTATCTGGTTGCCACATTGGCCGGCTTGAATGTGAACGATTTCACGCATCCTGGAGCACTTCTAGCGGTTCCAAAATT
+
BBBBBFBAAAAFGGGGGGGFGGGHHHGHFHHHHHHHGGGGGGGGHHH3GHHGGGGGHHGHCGHHHHHC/FGGCEGEGGHHHHGHHHHHGGEGGHGGCGHHGHHHHGHGHGGHHHHHHGCGHHHHHHGDFGGFHHHHGEFHFGGHDDHHHHGGCCDHHHHHGGG-DGGGGGFGGGGGGFFFGGDFGGGGEGFBFFFFFFCBAFB9/BBFFFFE?AFFFFFFFFFBFF.AF9AFFFFFFFFFFAEBB/;.BB
@M03558:539:GW210131Amp:1:2105:5494:9619 2:N:0:TGCAGCTA+ACTACGGA
CCCTTCGGTATAATGTCCCTTGGCCCAATTGTTGCCGGCGCCAGATTGACCGAACACAAAATTATCCGGCCGGAACAGCTGTCCAAACGGTCCCGTGTAGTACACTTGGCTCCTATCTGGTTGCCACATTGGCCGGCTTGAATGTGAACGATTTCACGCATCCTGGAGCACTTCTAGCGGTTCCAAAATTGGGCTTCAAAATATGCTTCTTCCGATGCTTGAAGATGGAAGCAGAATGGTTCCAAATCAC
+
A3AAAFABAAAFFDGDGGGGGGGHHHDGHFFFGGHHGGGGGGDFFEHHGHHGGGGGHGGGGHHHHHHGFGFGGGGGHHHGHHHHHEGGGGGEGHGHGHGGHHHHHFHGFHFHGHHHHHHHHHGHHGHGHHHHHHGGGGGGHHHGHHFHHHGHHGHHHHHGGGHGHHHGGGGGGGGGEGBDDDGGFFGGFFGGGGGFFFFE/FFFF/BFFFFFEFBDDFFFFFFFFFFFFFFFFFFEFFFFFFFFFFFFFF
@M03558:539:GW210131Amp:1:2105:9606:9691 2:N:0:TGCAGCTA+ACTACGGA
CCCTTCGGTATAATGTCCCTTGGCCCAATTGTTGCCGGCGCCAGATTGACCGAACACAAAATTATCCGGCCGGAACAGCTGTCCAAACGGTCCCGCTCGGACCGAATCCATAGTGCCAGGTTCCAAATCGACCAGCACGGCACGTGGGACGTATTTTCCTCCGGTGGCATCGATTCCGTGCTCGTCGGATATTACCTCCCACGGCTTGAATGTGAACGATTTCACGCATCCTGGAGCACTTCTAGCGGTT
+
BBBBBFBBBBBFGGEFFGGGGGHHHHGFHHHHHHHHGGGGGGDGFHGFHHHGGGGGHHGHHHHHHHHGGGGGGGGGHHHGHHHHHHHHGGGGGHGGGGGGGGGGGGGGHHHHHHGHHHHHGHHHBGGHHGGGG?HHHHGGGGGAHHGGEGFGEGGGGGGGGGGGGGDGFFFFFFFFFFFFDFFFFFFFFFFFFEFFFFFFFFFBFFFF;FFB//9BFF;EEFF/B9F9DAFFEFFAF.;;FFFB//-@DF
@M03558:539:GW210131Amp:1:2105:9607:9731 2:N:0:TGCAGCTA+ACTACGGA
CCCTTCGGTATAATGTCCCTTGGCCCAATTGTTGCCGGCGCCAGATTGACCGAACACAAAATTATCCGGCCGGAACAGCTGTCCAAACGGTCCCGCTCGGACCGAATCCATAGTGCCAGGTTCCAAATCGACCAGCACGGCACGTGGGACGTATCTTCCTCCGGTGGCTCCTATCCGGTTGCCACATTGGCCGGCTTGAATGTGAACGATTTCACGCATCCTGGAGCACTTCTAGCGGTTCCAAAATTGG
+
BBBBBFBBBBBFGGFGGFGGGGHHHHGHHHHHHHFHGFGGGG?EFHHGHHGGGGGGHGGFFHHHHHGEEEGGGCFGHHHHHHHHHHHHGFFGGHGGCFGGGGGGGGGGHHHFFGFHHFHHHGHHHGHHHGGGGGHHHHGGGGGGHHGG.FGDEGGGGGGGGGAFGGGGFFFFFFFFDA>FFFFFFABFFFFFFFFFFAFFFBB/FFFFFFFFFFFAF-:BBBBBBFF.FFFFFBFBD-D>AFFFB.;FBB
@M03558:539:GW210131Amp:1:2105:15490:9852 2:N:0:TGCAGCTA+ACTACGGA
CCCTTCGGTATAATGTCCCTTGGCCCAATTGTTGCCGGCGCCAGATTGACCGAACACAAAATTATCCGGCCGGAACAGCTGTCCAAACGGTCCCGCTCGGACCGAATCCATAGTGCCAGGTTCCAAATCGACCAGCACGGCACGTGGGACGTATTTTCCTCCTAGCCTCGTTGTAGTACACGTTGATCCGCTCCAGCTGCAAATCGCTGTCTCCGCAATACGCCAGAACTTGGCTCCTATCTGGTTGCC
+
ABAABFBBAAAFFGFGGGGGGGHHHHGHHHHHGAHHGGGGGGGGFHHFFHHGGGGGHHACGGHHHHHGFGGGGGGGHHHHHHHHHEDGEGFFGHGG/BCDGGGGGGGGHHHHHGHHHHHHHHHHHGHHHGGGC-AG<GFCCCGF;;E-AADFEGGFGGGGGGFF;BFGBGEABAFF/;BFBA9F9ABFFFFADDFFFFFBFBFFF?EFFFFFFF.D@BFB/9A-A=ABFF//BFFEEE/BFFBBBF.AF
@M03558:539:GW210131Amp:1:2105:16516:9906 2:N:0:TGCAGCTA+ACTACGGA
CCCTTCGGTATAATGTCCCTTGGCCCAATTGTTGCCGGCGCCAGATTGACCGAACACAAAATTATCCGGCCGGAACAGCTGTCCAAACGGTCCCGCTCGGACCGAATCCATAGTGCCAGGTTCCAAATCGACCAGCACGGCACGTGGGACGTATTTTCCTCCGTTGTAGTACACGTTGATCCGCTCCAGCTGCAAATCGCTCGGTGGCATCGATTCCGTGCTCGTCGGCTACTTGGCTCCTCTCTGGTTG
+
BBBBBFB@BBBBGGGGGGGGGGFGHHGHHHHHGHHHFGGGGG1AAGHHHGHGGGGGFFE1CGHFHHHCFCGG?/EECFHFHHHHFFEGGGGGGHGGGGGCDGGG?@CEHHHHFFDDHGHHFGHFHHHHGEFCGGHGBGDDGGGGCGE?.A@EEGGGGGGGFGGGGBCFFB0;BFDFFFFEFFFEDAFFFFFBFFEFFF.E?EA=..;.;FFDFFFFBBBEDFFDCF=--;.9/;/;B/BAF.;;B9;/B.
@M03558:539:GW210131Amp:1:2105:25079:9912 2:N:0:TGCAGCTA+ACTACGGA
CCCTTCGGTATAATGTCCCTTGGCCCAATTGTTGCCGGCGCCAGATTGACCGAACACAAAATTATCCGGCCGGAACAGCTGTCCAAACGGTCCCGCTACCGAATCCATAGTGCCAGGTTCCAAATCGACCAGCACGGCACGTGGGACGTATTTTCCTCCTTGGCTCCTATCTGGTTGCCACATTGGCCGTCTTGAATGTGAACGATTTCACGCATCCTGGAGCACTTCTAGCGGTTCCAAAATTGGGCTT
+
ABBBBFB?3>>FEGGGGGCEG4FHFEGCHHHHFFHHG?22AEEE1FH33ACEEGGGFEEGFGHEDHF1>/>E@E/EGGGHCF3BGGHHEGGGGHGGDGCG@A@</<DFGH11FD1CGFFGGGHBFGDA-@@0<GGCDCG?DCGECC.A::GFBF0FGFBFGFBBF09CBB0;90;CDF00CFB9CFGFB-;:AB//;/;;B9FF;.AE//F?.9A-BFBB.FF?./;/B/9/-9.;AFFBFEFFFF.AFE
@M03558:539:GW210131Amp:1:2105:28428:9950 2:N:0:TGCAGCTA+ACTACGGA
CCCTTCGGTATAATGTCCCTTGGCCCAATTGTTGCCGGCGCCAGATTGACCGAACACAAAATTATCCGGCCGGAACAGCTGTCCAAACGGTCCCGCTCGGACCGAATCCATAGTGCCAGGTTCCAAATCGACCAGCACGGCACGTGGGACGTATTTTCCTCCGGGTAGCCTCGTTGTAGTACACGTTGATCCGCTCCAGCTGCGAATCGCTGTCTCCGCAATACGCGGACTTGGCTCCTATCTGGTTGTC
+
BBBBBFBBBBADGGFGGGFGGGHHHHDFGHHHHGHHGGGGGGGCCGHHHHHGCGGGHFE?BFHFHHHG?E/EG@>E2GHHHHHHFFBGEGGGGHGGGGGCGGGGCDFGGHFHHGHHHHHGCGHHHFFHHGHGGFFHHHGGGGGGHHGGECD;9FFFFGGGGGGGCGGFFFFFFFFFEFFFFFFFFFFF.BFFFFFFFBFFFFF=9-@FFFFFDFFFBDA99.FB.DFF@DFFEFBFFFFFFFBFB;BADB
@M03558:539:GW210131Amp:1:2105:24867:9975 2:N:0:TGCAGCTA+ACTACGGA
CCCTTCGGTATAATGTCCCTTGGCCCAATTGTTGCCGGCGCCAGATTGACCGAACACAAAATTATCCGGCCGGAACAGCTGTCCAAACGGTCCCGCTCACACCGAATCCATAGTGCCAGGTTCCAAATCGACCAGCACGGCACGTGGGACGTATTTTCCTCCGTACACGTTGATCCGCTCCAGCTGCAAATTGCTGTCTCCGCAATACGCTCCCATCTGGTTGCCACATTGGCCGGCTTGCATGTGAACG
+
BBBBBFBAAAAFGGGGGGGGGGHHHHEHHHHHH2GHE?FGGGGCCGGHFHHGEFGEHGGHFHHHHHHDEEEGE/EEHGHFHHHHHHHHGGGGGHGGGGGHHHGGGGGGHHFHCDGHHHGHGHHHHFFHHDHGGGHHGHG?D-@DHHGGCGGDEFGGGGGGGGGGFGGGGGGFGFFGFF.@D/9FFFFBFBBBFFEFFFBFFFFB;D/B.A.;AEFFFB/BB/.AFFF.FFFEFFFAFCBD.9;/;B/B9.
@M03558:539:GW210131Amp:1:2105:10315:9982 2:N:0:TGCAGCTA+ACTACGGA
CCCTTCGGTATAATGTCCCTTGGCCCAATTGTTGCCGGCGCCAGATTGACCGAACACAAAATTATCCGGCCGGAACAGCTGTCCAAACGGTCCCGCTCGGACCGAATCCATAGTGCCAGGTTCCAAATCGACCAGCACGTTGTAGTACACGGTGGCATCGATTCCGTGCTCGTCGGATATTACCTCCCACATTGGCCGGCTTGAATGTGAACGATTTCACGCATCCTGGAGCACTTCTAGCGGTTCCAA
+
AAAAAFAAAAA3AG3BGGGGG1CGHGGAFGHGGHHHEGGEAE?/ADHHGHGGGCGGHGGHFHHHHHHGCGGGGGCEGFHHHHHHHFGGGGGGGHGGGGGGGGGGGGGGHHHHHHHGHHHGGHHHHHGHHGHGGGHHHHCHHHGHGHFHHHGGFFGGGGGGBEFGGGFGGGGG@G@G?BBFFFFFFFEFFFFFFFFFF@<@??@F9B/;/99BAA-EE//F-A@B@FFBB;AF-AFF99;/B=@-;-/9;
@M03558:539:GW210131Amp:1:2105:27442:9990 2:N:0:TGCAGCTA+ACTACGGA
CCCTTCGGTATAAGTCCCTTGGCCCAATTGTTGCCGGCGCCAGATTGACCGAACACAAAATTATCCGGCCGGAACAGCTGTCCAAACGGTCCCGCCTCGTTGTAGTACACGTTGATCCGCTCCAGCTGCAAATCGCTGTCTCCGCAATACGCGGAGTCTAACGAACTTGGCTCCTATCTGGTTGCCACATTGGCCGGCTTGAATGTGAACGATTTCACGCATCCTGGAGCACTTCTAGCGGTTCCAAAAT
+
ACCBCFBBBBCFGGGGGGGGCGHHHGFHHHHHHHHGGGFCGGGHHHHGHHGGGGGHHGHHHHHHHHDGGGGGGCCGFHHHHHFG?GCGGGGGHGGGGGGHGGFGFHFHFHGFHAEGGGHG/CGHHHGFHGHFHGGGHGGGHHHGGGGGHHEGGGGGAFGFFGGGGGGGGGGEFEGFFBFFFFBDFFFFFFFFFFFACFFFF.:BF;B/FFFFFEFFFFFFFFFF/B/BFFEFFFFFFEB-;A;./;/:.B
@M03558:539:GW210131Amp:1:2105:17283:10051 2:N:0:TGCAGCTA+ACTACGGA
CCCTTCGGTATAATGTCCCTTGGCCCAATTGTTGCCGGCGCCAGATTGACCGAACACAAAATTACCCGGCCGGAACAGCTGCCCTTGGCTCCTATCTGGTTGCCACATTGGCCGGCTTGAATGTGAACGATTTCACGCATCCTGGAGCACTTCTAGCGGTTCCAAAATTGGGCTTCAAAATATGCTTCTTCCGATGCTTGAGGATGGAAGCAGAATGGTTCCAAATCACGTCCGCGTTCC
+
AAABBFBBBBBFGGGGGGGGGGCHHHGHHHHHHGHHGGGGGGGGHHHFGHHGGGGGHEGCFHHHHHHCFGGG//EEGHHHHHHHHHHFFHHGFGHHHFFHHDHHGHFHFFHFH/CGGCCHHHHHFGHHHFFHGFH1GHGGGHF0GHEHHHHHHHHGECGGGGHGFFGFGEFEFGGFFFFFGGFGGFFGGGGGGCEGDFF/9/FF/9A9;FFFFBFFFFBFBFFFBFFEFFFEFC=DDDFB
@M03558:539:GW210131Amp:1:2105:26579:10084 2:N:0:TGCAGCTA+ACTACGGA
CCCTTCGGTATAATGTCCCTTGGCCCAATTGTTGCCGGCGCCAGATTGACCGAACACAAAATTATCCGGCCGGAACAGCTGTCCAAACGGTCCCGCTCGTAGCCTCGTTGTAGTACACGTTGATCCGCTCCAGCTGCAAATCGCTGTCTCCGCAATACGCCAGAACTTGGCTCCTATCTGGTTGCCACATTGGCCGGCTTGAATGTGAACGATTTCACGCATCCTGGAGCACTTCTAGCGGTTCCAAAAT
+
BBBBCFBBAABFGGGGGGGGGGHHHHGHHHHHHHHHGGGGGGGGHHHHHHHGGGGGHHGEHHHHHHHGFGGGGGGGHHGHHHHHHHHHGGGGGHGGGGGGGGGHHHGHGHGHHHHHHHGGFEHHHHHFGGGHHHHHHHHHHHGGHGGHHHHGGGGGHHHGGGGEFGGGGGGFFGGGGGGGGGGGGGGGFFFFFFFFFFFFF?BFFBFFBFFFFFFFFFFFFFFFBFFFFFFFFFFFBBFF-A;;:0;9AF
@M03558:539:GW210131Amp:1:2105:26151:10085 2:N:0:TGCAGCTA+ACTACGGA
CCCTTCGGTATAATTTCCCTTGGCCCAATTGTTGCCGGCGCCAGATTGACCGAACACAAAATTATCCGGCCGGAACAGCTGTCCAAACGGTCCCGCTCGGACCGAATCCATAGTGCCAGGTTCCAAATCGACCAGCACGGCACGTGGGACGTATTTTCCTCCGGGAAGCCTCGTTGGAGGACACGTTGATCCGCTCCAGCTGCAAATCTCTGTCTCCGCAATAGGCCCAGAACTTGGCTCCTATCTGGTT
+
1>AA11>A1AA@EE33B31AB11010B00FGHB0AAAEAGGA//0BGHEAGC/E/>F/FC>11BB2B>FEE///>>>FG111BF21E/ECG/<0B@CGC?//<>/</?FG1F1111G1FG1>1>11F0D..-<-.<<G@-::@C..9-.;?:.0/;00000/.-------/;AE:--;B-;--;9--9-///9A-;-////9/9/////;;B9;/B/-;-=-///;:-AE-BB///9B9/A//;9/:/99
@M03558:539:GW210131Amp:1:2105:22982:10095 2:N:0:TGCAGCTA+ACTACGGA
CCCTTCGGTATAATGTCCCTTGGCCCAATTGTTGCCGGCGCCAGATTGACCGAACACAAAATTATCCGGCCGGAACAGCTGTCCAAACGGTCCCGCTAGCCTCGTTGTAGTACACGTTGATCCGCTCCAGCTGCAAATCGCTGTCTCCGCAATACGAAGAACTTGGCTCCTATCTGGTTGCCACATTGGCCGGCTTGAATGTGAACGATTTCACGCATCCTGGAGCACTTCTAGCGGTTCCAAAATTGGG
+
ABCCBFCCCCCFGGGGGGGGGGHHHHGHHHHHHHHHGGGGGGGGGHHHHGHGGGGGHHGHHHHHHHHGGGGGGGGGHHHHHHHHHHHHGGGGGHGGGGDHHHHGCFHFHHGGHHHGHFFHHDHHGGGFHHHHEHHHHHHGGHGGHHHHGGFGGHGHEHFGGGGGGGGGGGGGGGGFGFFDGGGGGGGBFFGGFFCBCAFFFFFFFFFAFFFEFFFFFFFFFFEFFFFFFFF/FFFFFFBFF/:BA:BBFE
@M03558:539:GW210131Amp:1:2105:13553:10117 2:N:0:TGCAGCTA+ACTACGGA
CCCTTCGGTATAATGTCCCTTGGCCCAATTGTTGCCGGCGCCAGATTGACCGAACACAAAATTATCCGGCCGGAACAGCTGTCCAAACGGTCCCGCTCCATAGTGCCAGGTTCCAAATCGACCAGCACGGCACGTGGGACGTATTTTCCTCCGTTGTAGTACACGTTGATCCGCTCCAGCTGCAAATCGCTGTCTCCGCAATACGCCCGAACTTGGCTCCTATCTGGTTGCCACATTGGCCGGCTTGAAT
+
BBBBBFBBBBBFFGGGGGGGGGFHHHGHHHHHHCHHGCGGGGGGFHHHFHHGGGGGHHGFFHHHHHHFEEGGGGGGHGHHHHHHGEFGFGGGGHGGGGGHHHFHGHHHHHHHHHHHHHHGHGGGHHHGGGGGGFFHE-CHGGHHHHHHHHHHGHHGGGGGGGGGGGGGGGGGGGGGGGFGGGGGGFFFFFFFFFFFFFFDFFFFFFFFFFFFFFFFFFFFFBFFFF/FFFFFFFFFFBBFF-BF@FF?FF
@M03558:539:GW210131Amp:1:2105:9539:10124 2:N:0:TGCAGCTA+ACTACGGA
CCCTTCGGTATAATGTCCCTTGCCCAATTGTTGCCGGCGCCAGGTTGACCGAACACAAAATTATCCGGCCGGAACAGCTGTCCAAACGGTCCCGCTGTAGTACACGTTGATCCGCTCCAGCTGCAAATCGCTGTCTCCGCAAAGAACTCGGCTCCTATCTGGTTGCCACATTGGCCGGCTTGAATGTGAACGATTTCACGCATCCTGGAGCACTTCTAGCGGTTCCAAAATTGGGCTTCAAAATATGCTT
+
BBBBBFBAB4AFFGGGGGGGGCHHHHHHHFHHHHHECGGGGEEHHGFBGHCECCGHGFAHGHFHHHEEGEGCCCEHHHHFGGHFHEHGGGGGHGGGGDGHFGFHHGHHCFHHGHG/<EHHHGHHGFFFHDGGDGHHHHGGCGFHHCHHHGGGCDEHFHHHHGBCEFFGGGGFFFFGGAGFGA.FFF/FFBFF.AEEBB/..-9-BBFB.9F.FFFFB/;B;B.@AFF/:EFFBFF?FEFFF/;/BFFFFF
@M03558:539:GW210131Amp:1:2105:23799:10179 2:N:0:TGCAGCTA+ACTACGGA
CCCTTCGGTATAATGTCCCTTGGCCCAATTGTTGCCGGCGCCAGATTGACCGAACACAAAATTATCCGGCCGGAACAGCTGTCCAAACGGTCCCGCTCGGACCGAATCCATAGTGCCAGGTTCCAAATCGACCAGCACGGCACGTGGGACGTATTTTCCTCCGCCTCGTTGTAGTACACGTTGATCCGCTCCAGCTGCAAATCGCTGTCTCCGCAATACGGTGGCATCGATTCCGTGCTCGTCGGATATT
+
@ABCCFBBBBCFGGGGGGGGGGHHHHGHHHHHHGHHGGGGGGGGHHHHFHHFGG?GHHGHGHHHHHHGGGGGGFGGHHHHHHHHHHHHGGGGGHGGGGGGGGGGGGFGHHGGF1>FHHGHGFHHHHHHHGHGGGGGHHGGGGGGHEGAAFGDAFGEGGGGGGGGGGGGAAFFFEFFFFFFFFFEFFFFFFFFFFFBFFFFFFFFFFDFFFFFA.@FFFFFDFFAFFFFFBEFFFFFFDEF?:.;=:ADBF
@M03558:539:GW210131Amp:1:2105:14974:10186 2:N:0:TGCAGCTA+ACTACGGA
CCCTTCGGTATAATGTCCCTTGGCCCAATTGTTGCCGGCGCCAGATTGACCGAACACAAAATTATCCGGCCGGAACAGCTGTCCAAACGGTCCCGCTCGGACCGAATCCATAGTGCCAGGTTCCAAATCGACCAGCACGGCACGTGGGACGTATTTTCCTCCGTTGCAGTACACGTTGATCCGCTCCAGCTGCAAATCGCTGTCTCCGCAATACGCCCGAACTTGGCTCCTATCTGGTTGCCACATTGGC
+
ABCCBFCBCBAFGGGGGGGGGGHHHHGHHHGHHHHHGCGGFGGGFHHHHHHGGGGGHHEE1GHHHHHGCGGGGGGGHHHHHHHHGDFHGGGGGHGGGGGGDGGGGGGGHFHGHHHHHHHHGHHHGGHHHGGGDCHHFHFGGGGECGFGEF?AEGGGGGGGGFDGGBDFFFFGGFFFFEFFFFAADCFFFFFFEFFFFFDFFBFFFFFDDF-D/F.A@DD-@CEFBFFFFEFBFFF//BF.ABFEFEFBB/
@M03558:539:GW210131Amp:1:2105:27010:10206 2:N:0:TGCAGCTA+ACTACGGA
CCCTTCGGTATAATGTCCCTTGGCCCAATTGTTGCCGGCGCCAGATTGACTGAACACAAAATTATCCGGCCGGAACAGCTGTCCAAACGGTCCCGCTCGGACCGAATCCATAGTGCCAGGTTCCAAATCGACCAGCACGGCACGTGGGACGTATTTTCCTCCGTTGTAGTACACGTTGATCCGCTCCAGCTGCAAATCGCTGTCTCCGCAATACGCCTATCTGGTTGCCACATTGGCCGGCTTGAATGTG
+
BBABBFCAABBFGGGGGGGGGGHHHHGHGHHFHHHCGGGGGGGGHHHHHGHHGHHHHHGHHHHHHHHGGGGGGEGGFHHFHHHHHHHHGGFECHGGEB<BG?DCCGFCHHHHGGHHHHHHFHHHHHHHHGHGGGHAGHGGC?DGHHECEHCGGFBFFGGGGGD9BEAFGFFFG9CAFAEGGBFFDFFFFFFFFFFBBFFFFDDFFFBAA=;DFFFF@ADFFFBFBFFFFFBABFFFFFFF>-;;.;;BBF
@M03558:539:GW210131Amp:1:2105:10898:10211 2:N:0:TGCAGCTA+ACTACGGA
CCCTTCGGTATAATGTCCCTTGGCCCAATTGTTTCCGGCGCCAGATTGACCGAACACAAAATTATCCGGCCGGAACAGCTGTCCAAACGGTCCCGAATCCATAGTGCCAGGTTCCAAATCGACCAGCACGGCACGTGGGACGTATTTTCCTCCTTAGCCTCGTTGTAGTACACGTTGATCCGCTCCAGCTGCAAATCGCTGTCTCCTATCTTGTTGCCACATTGGCCGGCTTGAATGTGAACGATTTCAC
+
ABBBBFABBAAFFGGGGCDFGFHGHFEDHHGHH4BGEEGGGGDE1BF3GHHCAE?EFEGAFGHFHFH?/EECEEEGHHAGHHHHBGGFGGEGGHCDGGGHEFHHGGFH2GHHHHHEHGGHDFGGCGGFF@?CCGDC.C?CGGGFHHHHFGHGHBH0CGHHHDGGGGFF0;BFGGGGCEFGGFA.9EB/BFFF/99FFAEFDDBFFFFBBFF/B/BABF/9.;;//BFFAFFD-AFFFBB//BA.AEAF/;
@M03558:539:GW210131Amp:1:2105:22327:10221 2:N:0:TGCAGCTA+ACTACGGA
CCCTTCGGTATAATGTCCCTTGGCCCAATTGTTGCCGGCGCCAGATTGACCGAACACAAAATTATCCGGCCGGAACAGCTGTCCAAACGGTCCCGCTCGGACCGAATCCATAGTGCCAGGTTCCAAATCGACCAGCACGGCACGTGGGACGTATTAGCCTCGTTGTAGTACACGTTGATCCGCTCCAGCTGCAAATCGCTGTCTCCGCAATACGCATCCTGGAGCACTTCTAGCGGTTCCAAAATTGGGC
+
111>>F>1AAA@GGGGGGGGGCAEGEGFHFH3FFHHGGC/AE?E0FG1FBGGGGGGHHGHHHHHHHFAGGG@G?CEHHHFHHHGH11F?EEGGHGGGGGGGCGGGGGGHHHHGGDDHHHGFGHHGHHHHCFGGCGGHHGGG?CFHHGGCAAGGGFGGGGGGGGGGEFFGGGFGFFF?EFFFFA9@FFFBFFF/BFFFFEFFBFFFFBB@?-//ABFB@FBF9BFFFFFFFFBFF@@;?-FF/B-BB/BEF
@M03558:539:GW210131Amp:1:2105:6044:10224 2:N:0:TGCAGCTA+ACTACGGA
CCCTTCGGTATAATGTCCCTTGGCCCAATTGTTGCCGGCGCCAGATTGACCGAACACAAAATTATCCGGCCGGAACAGCTGTCCAAACGGTCCCGCTCGGGACCGAATCCATAGTGCCAGGTTCCAAATCGACCAGCACGGCACGTGGGACGTATTTTCCTCCGGTGGCATCGATTCCGTGCTCGTCGGATATTACTTAGCTCCTATCTGGTTGCCACATTGGCCGGCTTGAATGTGAACGATTTCACGC
+
?ABBBFA?AAAFGGGGGGGGGBGHHHGGHHFGHHHGFEGEGG?EHHHHBEHGGGGGGHGHHHGFHHH?>EEGGGGGEHHHHHHHHHFHDGAEGHGGGGCCFGGGGCGGGHHFHGHHHHHHHGHHHHHHGHGHGCCHFHHGFGGCGCEGGGGA9CFBFGGGGFGGA@DGFFFFFFFFFFF/9.AFF-;BFDAA/FF/;FFBFF/F9FFFBFFFFFEFFFFBBFEE9-9@D;F;FFFBFFF/;.AEF/BB.;
@M03558:539:GW210131Amp:1:2105:19983:10251 2:N:0:TGCAGCTA+ACTACGGA
CCCTTCGGTATAATGTCCCTTGGCCCAATTGTTGCCGGCGCCAGATTGACCGAACACAAAATTATCCGGCCGGAACAGCTGTCCAAACGGTCCCGCTCGGACCGAATCCATAGTGCCAGGTTCCAAATCGACCAGCACGGCACGTGGGACGTATTCTCCTCGTTGTAGTACACGTTGATCCGCTCCAGCTGCAAATCGCTGTCTCCGCAATACGCCAATACTTGGCTCCTATCTGGTTGCCACATTGGCC
+
CCCCCFCCBBBFGGGGGGGGGGHHHHGHHHHHHHHHFCGCEGGGFHHHFHHGGGGGHGAGHHHGHHHEGGEEGCEF2GHHHHHHHBFGEGGGGHGGGGGGFGGGGGGGHHGHHFHHHHHH1FGHHFHHHDFGG?HHHHGGGGGGHHGGGFGAFFGGGGGGGBGGGAFBFGFBFFFF?EFFFFFACFFFFFFFFFFFFBEFFFFEFFFF>DFFF?AFF99FFFFF/FFFEFFFFFFFFFFFFFBF:;B/BF
@M03558:539:GW210131Amp:1:2105:28489:10307 2:N:0:TGCAGCTA+ACTACGGA
CCCTTCGGTATAATGGCCCTTGGCCCAATTGTTGCCTGCGCCAGATTGACCGAACACAAAATTATCCGGCCGGAACAGCTGTCCAAACGGTCCCGCTCGGACCGAATCCATAGTGCCAGGTTCCAAATCGACCAGTACGGCACGTTTTACTTATTTTCCTCCTTTTACTCCCCTTTTCCTTCCATTTTCTCCTATCTTTTTTTCACATTTTCCTTCTTTATTTTTAACTTTTTTCTTCCTCCTTTTTTAC
+
1A>AAFA1>>>3BAB1BFEGCFF01FF0FGHHH0F11100AE/E0GGFGFB///A/0FF0BFG1221B/>//////0>0FFF11B11?/?EE/0<@<//</<>>/B?AHHFFHHD?111/11?1@<GDF.F@--000=<.---.../:00000:;0;000:CC:0000;B/../;BBG0;0;C00;0B0000009:BFB0F--;/9//;/99////;BB//99//-//;/;B/=/////;//;9///--/
@M03558:539:GW210131Amp:1:2105:14811:10319 2:N:0:TGCAGCTA+ACTACGGA
CCCTTCGGTATAATGTCCCTTGGCCCAATTGTTGCCGGCGCCAGATTGACCGAACACAAAATTATCCGGCCGGAACAGCTGTCCAAACGGTCCCGCTCGGACCGAGTCCATAGTGCCAGGTTCCAAATCGACCAGCACGGCACGTGGGACGTATTTTCCTCCGTTGTAGTACACGTTGATCCGCTCCAGCTGCAAATCGCTGTCTCCGCAATACGCCCGCGGTGGCATCGATTCCGTGCTCGTCGGATAT
+
AABBBFBBBBBFCGGGGGGGGGCHHHGFHHHHHGHHGGGGGGEE1GHFHGHGGGGGHGF1GGHGHHHGGGGFGGFEHFHHFFHHH3BFFGGGGHGGGGCDGGGCFGGHHHHHEHHHHGGHGHHHHFFFHEGFGDGHEGD@@@CDGE.?CADGEFGGGGGGGGBGGGGG0;0BBC.A?AEFFF.AABFFFFB/BBBBFF.AFFDFEFF.AD;D/BEDBF9-=-:-A?FFFFFEFFF/B.AA9.;A-;-;A/
@M03558:539:GW210131Amp:1:2105:9621:10335 2:N:0:TGCAGCTA+ACTACGGA
CCCTTCGGTATAATGTCCCTTGGCCCAATTGTTGCCGGCGCCAGATTGACCGAACACAAAATTATCCGGCCGGAACAGCTGTCCAAACGGTCCCGCTCGGGACCGAATCCATAGTGCCAGGTTCCAAATCGACCAGCACGGCACGTGGGACGTATTTTCCTCGTTGTAGTACACGTTGATCCGCTCCAGCTGCAAATCGCTGTCTCCGCAATACGCCCGCGAACTTGGCTCCTATCTGGTCGCCACATTG
+
CCCCCFCCBBCFFGFGGGGGGGHHHGGHHHHHHHHHGGGGGGGGGHHHHHGGGGGGHHGHFHHHHHHGGGGGGGFGFHHHHHHHHFHHGGGGGHGGGGGGGGGGGGGGGHHHGHFFHHHHHHFHHGBFHHGGGG?.C/CF?CCGG.EGGEGGAEGGGGGGGGGGGGAFFCGGFFFFF?AFFFFFBFFFFFFEFFFFFFFFFFDFFFFDFFFFFFFFFA>FAF-@A;;/FFFF//BFFF/;B9@AAFAFFF
@M03558:539:GW210131Amp:1:2105:12600:10397 2:N:0:TGCAGCTA+ACTACGGA
CCCTTCGGTATAATGTCCCTTGGCCCAATTGTTGCCGGCGCCAGATTGACCGAACACAAAATTATCCGGCCGGAACAGCTGTCCAAACGGTCCCGCTCAGTACACGTTGATCCGCTCCAGCTGCAAATCGCTGTCTCCGCAATACGCCCGAACTTGGCTCCTATCTGGTTGCCACATTGGCCGGCTTGAATGTGAACGATTTCACGCATCCTGGAGCACTTCTAGCGGTTCCAAAATTGGGCTTCAAAAT
+
BBBBBFBBBBBFGGGGGGGGGGHHHHGHHHHHHHHHGGGGGGFGFHHHHHHGGGGGHHEF1GHEHHH?FGGGGGGGHHHGHHHHHHHHFGGGGHGGGGGHHGHHHGHHEHHHHHGGGGHHHHHHHHHHHGGHGGHHHHGGCGGHHHGGGGGGGHGFEFGGGG0CFGGGBFGGGGGFGGGFGGGGFFFFFFFFFFFFFFFFFFFFFFFFFFFFF/BFFAFBFFFF/F-@DFEFFFFE/BFFAFFFFBFFFF
@M03558:539:GW210131Amp:1:2105:21899:10414 2:N:0:TGCAGCTA+ACTACGGA
CCCTTCGGTATAATGTCCCTTGGCCCGATTGTTGCCGGCGCCAGATTGACCGAACACAAAATTATCCGGCCGGAACAGCTGTCCAAACGGTCCCGCTCCATAGTGCCAGGTTCCAAATCGACCAGCACGGCACGCGGGACGTATTTTCCTCCGCGGTGGCATCGATTCCGTGCTCGTCGGATATTACCGAACTTGGCTCCTATCTGGCTGCCACATTGGCCGGCTTGAATGTGAACGATTTCTCGCATCC
+
CCCCCFCCCBCFGGGGGGGGGGHHHHGGGGGHHHHHGGGGGGDEHHHEEHHGGGGGHHGHAGHHHHHG?EGGGEGGHHHHHHHHHHHHGFFFGHGGFGGHHHHH2GGGGHFDHHHHHHHGHGGCFEGHA@CCCEGGGGADGDEFFGGGGGGGDFGFDFFFFFFFFFFFFFFFFEFFCFDDFFFFFFFFF9-;:FFFFBBEFFFFFFFFFEFFFFFFF0FF0-;@-=@.:FBBFFF0FDFFFF0::9CFFF
@M03558:539:GW210131Amp:1:2105:28463:10452 2:N:0:TGCAGCTA+ACTACGGA
CCCTTCGGTATAATGTCCCTTGGCCCAATTGTTGCCGGCGCCAGATTGACCGAACACAAAATTATCCGGCCGGAACAGCTGTCCGAACGGTCCCGCTCGGACCGAATCCATAGTGCCAGGTTCCAAATCGACCAGCACGGCACGTGGGACGTATTTTCCTCCGGAGCCTCGTTGTAGTACACGTTGATCCGCTCCAGCTGCAAATCGCTGTCTCCGCAATACTTGGCTCCTATCTGGTTGCCACATTGGC
+
ABBBBFBBBBBFGGBGGGGGGGHCHH2CHHHHH2FHGGGCGGGA1FGHFGHGGGGGHGEGFGHHHHHGGE//E>EECGGHEHHHGC/>>ADGCFDG/CGGGGGCDCFGEGFGFDFHHEGFCGGHHDGHH.GCC?FHHHGGGCFDAEGACC?CGGGGGFGGGFA-.-9EBFFEFFFFFFFFFFFFFE?FFFFEDFFFFBFFB/BFFFFFFFFFEFB.A-;A/;//;/;FFFFFF//;BBBFFFFB.B99/9
@M03558:539:GW210131Amp:1:2105:25983:10485 2:N:0:TGCAGCTA+ACTACGGA
CCCTTCGGTATAATGTCCCTTGGCCCAATTGTTGCCGGCGCCAGATTGACCGAACACAAAATTATCCGGCCGGAACAGCTGTCCAAACGGTCCCGCTCGGACCGAATCCATAGTGCCCGGTTCCAAATCGACCAGCACGGCACGTGGGACGTATTAGCCTCGTTGTAGTACACGTTGATCCGCTCCAGCTGCAAATCGCTGTCTCCGCAATACGCATCCTGGAGCACTTCTAGCGGTTCCAAAATTGGGC
+
CCBCBFCBAABFGGGGGGGGGGHHHHGHHHHHHHHHGGGGGGGGHHHHHHHGGGGGHHGFHHHHHHHGGGGGGEGGHHHGHHHHHHGHGGGGGHGGGGGGFFGGGGGGHHGHHHHHHGFGDGGHHHHHHGHGGGHHHHGGGCGGGGGGEFGGGGGGGGGGFGFGGFFFFFFFFFFFFFFFFFEAFFFFFFFFFBBFFFFFF?BFFFFFFFFFFFFFFFFF0BBFF?FBFFFFFFCFFAFFF:FEFFB9EF
@M03558:539:GW210131Amp:1:2105:17679:10496 2:N:0:TGCAGCTA+ACTACGGA
GATGCGTAAGGAGAAAATACCGCATCAGGCGCCATTCGCCATTCAGGCTGCGCAACTGTTGGGAAGGGCGATCGGTGCGGGCCACCAGACCGTCAACTGGTCCGTCATGACCAACTGCCAAGTAGGAAAGTCCCATAAGGTCATGTACTGGGCATAAT
+
ABBBBBABB?FFGGGGGGGGGGGGGGHGHHGGGDFHHHGGGGHHHHGGGHGGGGGGGHGHHHGHHGGGGGGGGGGEEGGGGGGGGHHHHGHGGGGGGHHHHHHGHHGHHHHHHHGHHHHHHHFGHHHHHHHHHGHHHHHHHHFHH0GHHHHHHHHHFH
@M03558:539:GW210131Amp:1:2105:4055:10511 2:N:0:TGCAGCTA+ACTACGGA
CCCTTCGGTATAATGTCCCTTGGCCCAATTGTTGCCGGCGCCAGATTGACCGAACACAAAATTATCCGGCCGGAACAGCTGTCCAAACGGTCCCGCTCGGACCGAATCCATAGTGCCAGGTTCCAAATCGACCAGCACGGCACGTGGGACGTATTTTCCTAGCCTCGTTGTAGTACACGTTGATCCGCTCCAGCTGCAAATCGCTGTCTCCGCAATACGCAATACGGTGGCATCGATTCCGTGCTCGTCG
+
BBBBBFABAABFGGGGGGGGFCFGGHGHH5DGHHBGGG?EE?AEAGHFHGHC?EGGHHGHHHBFGDHG@ECEGGCEFCHHFHHFH3BFE/EEEHGFGGGCDGG/CCGCGG1GC1=GHHGECGHHHBGFFEFGGCH.<GFFC@CGGCC;CFGG.BFBFGFFGGGGGGDG?FEFFFFFFFAAFFFFF/.ADADBFFFFFBFBFFFFADFFFFFDDFFFFF?.A=DFFEDB.A?BBBAFFEFBFF?FEFD;9@
@M03558:539:GW210131Amp:1:2105:17546:10533 2:N:0:TGCAGCTA+ACTACGGA
CCCTTCGGTATAATGTCCCTTGGCCCAATTGTTGCCGGCGCCAGATTGACCGAACACAAAATTATCCGGCCGGAACAGCTGTCCAAACGGTCCCGCTCGGGACCGAATCCATAGTGCCAGGTTCCAAATCGACCAGCACGGCACGTGGGCCGTATTTTCCTTCGTTGTAGTACACGTTGATCCGCTCCAGCTGCAAATCGCTGTCTCCGCAATACGCCCGAACTTGGCTCCTATCTGGTTGCCACATTGG
+
ABCCCFCBBCCFGGGGGGGGGGHHHHGFHHFHHGHHGCGGGGGGHHHHGHHGGGGGHHGEFHHHHHHECEGGFCCGGFHHHHHHHFBGDFGFGHGGGGCCCGGGCDGGGHHGFFFGGHFHEFFHGHHHHHGHFGGAHFHGCGGGGFEEGGGG?FGGGGGGGGGGGGGGGGFFFFFFFFFFFFFFFFFFFFFFFFFFBFFFFFFFFFFFDFFFFFFE?DBD-BCEBB0BBFFF0BFFB09BDFFFFFFFFF
@M03558:539:GW210131Amp:1:2105:7932:10547 2:N:0:TGCAGCTA+ACTACGGA
CCCTTCGGTATAATGTCCCTTGGCCCAATTGTTGCCGGCGCCAGATTGACCGAACACAAAATTATCCGGCCGGAACAGCTGTCCAAACGGTCCCGCTCGTTGTAGTACACGTTGATCCGCTCCAGCTGGTTGCCACATTGGCCGGCTTGAATGTGAACGATTTCACGCATCCTGGAGCACTTCTAGCGGTTCCAAAATTGGGCTTCAAAATATGCTTCTTCCGATGCTTGAAGATGGAAGCAGAATGGTT
+
BABBCFBBBBBFGGGGGGGGGGGHHHGHHHHGGHHHGGGGGGGGHHHHHHHGGGGGHHGHHHHGHHHGEGGGGGGGHHHGHHFHHHHHGGFGGF@C?DD>FFCGHFHHHHGGHHHGGHHGAGGHGHHHH0FGGGHHHHHHHHGGGGGGGGFHH0GHHHGFGGGGFGGGGEFGGBFFGFEFGFGGGGGFFDDFFFFFFFFFFFFFFFFFFFFFFFFBFFFFFFFFFFFFFEFFFFFFFFFFFEBBBBB;BF
@M03558:539:GW210131Amp:1:2105:8252:10553 2:N:0:TGCAGCTA+ACTACGGA
CCCTTCGGTATAATGTCCCTTGGCCCAATTGTTGCCGGCGCCAGATTGACCGAACACAAAATTATCCGGCCGGAACAGCTGTCCAAACGGTCCCGCTCGGACCGAATCCATAGTGCCAGGTTCCAAATCGACCAGCACGGCACGTGGACGTATTTTCCTCCGCTCGTTGTAGTACACGTTGATCCGCTCCAGCTGCAAATCGCTGTCTCCGCAATACGCGGTGGCATCGATTCCGTACTCGTCGGATTA
+
CCCCCFCCCCCBGGGGGGGGGGGHHHGGHHHHHHHHGGGGGGCCHHHHHHHGGGGGHHGGGHGGHHHFCEGGGGGFFHHFHHHHGHFGGGGGGHGGGGGGGGGGGGGGHHHHH<DGFFHH<GGHFHHHHGGGGCHF/G?FGGGGHHGDGGAEFGGGGGEEGGGGGGDEFFFFFFFEFFFFF?BFFFFDDFBBBFFFFFFFFDFFFFFEFFFF>DBFF?A>DADFFBFF?BEBFBBFFFFFDFFFF;;DF
@M03558:539:GW210131Amp:1:2105:17080:10583 2:N:0:TGCAGCTA+ACTACGGA
CCCTTCGGTATAATGTCCCTTGGCCCAATTGTTGCCGGCGCCAGATTGACCGAACACAAAATTATCCGGCCGGAACAGCTGTCCAAACGGTCCCGCTCGTTGTAGTACACGTTGATCCGCTCCAGCTGCAAATCGCTGTCTCCGCAATACGCCCAATAACTTGGCTCCTATCTGGTTGCCACATTGGCCGGCTTGAGTGTGAACGATTTCACGCATCCTGGAGCACGTCTAGCGGTTCCAAAATTGGGCT
+
?ABCBFBBBCCFGGGGGGGGGGHHHHGHHHGHHHHHGGGGGGGGHHHGHHHGGGGGHHGGHHHHHHHFEGGGGGGGHHHHHHHHHHHHGGGFGHGGGGGDGHGGHHGFHHGHHEHHHHHGGGGHHHGHHHHGHHGFHGGHHHHGGGGGGHGGGGGHFGGGGGGGFBFGGGGGGGCFGGFGGGAFFFFGGGFFFFAFFFFFFFBBF?EEFFFFFEBDFB/:/:AFEA=AFFFFFF;ABEFFFF:BB/9AAF
@M03558:539:GW210131Amp:1:2105:26517:10657 2:N:0:TGCAGCTA+ACTACGGA
CCCTTCGGTATAATGTCCCTTGGCCCAATTGTTGCCGGCGCCAGATTGACCGAACACAAAATTATCCGGCCGGAACAGCTGTCCAAACGGTCCCGCTATGGACCGAATCCATAGTGCCGGGTTCCAAATCGACCAGCACGGCACGTGGGACGTATTTTCCTCCTATCTGGTTGCCACATTGGCCGGCTTGAATGTGAACGATTTCACGCATCCTGGAGCACTTCTAGCGGTTCCAAAATTGGGCTTCAA
+
BCCBBFCCBBBFGGGGGGGGGGHHHHGHHHHHHHHHGGGGGGGGGHHHGHHGGGGGHHGHHHHHHHHGGGGGGGGGHHGHHHHHHHHHGGFGGHGGGGGHHHHHCCGFGHHHFHGHHHGGGAFHHGGHGHGGGGGHHHHGGGGGGCHGGFGGACBFFGGGGGGGGGGGGGGGGGGGFFFFFFFFFFFFFF?FFFBFBFBF?EFEBBB.FCDCF9BF9.9.F0FFBFFBFAFFEFBFFEFB09AABEF0B
@M03558:539:GW210131Amp:1:2105:27131:10661 2:N:0:TGCAGCTA+ACTACGGA
CCCTTCGGTATAATGTCCCTTGGCCCAATTGTTGCCGGCGCCAGATTGACTGAACACAAAATTATCCGGCCGGAACAGCTGTCCAAACGGTCCCGCTCGTTGTAGTACACGTTGATCCGCTCCAGCTGCAAATCGCTGTCTCCGCAATACGCTTGGCTCCTATCTGGTTGCCACATTGGCCGGCTTGAATGTGAACGATTTCACGCATCCTGGAGCACTTCTAGCGGTTCCAAAATTGGGCTTCAAAAT
+
BABBBFBBAABFGGGGGGGGGGHHHHGHHHHHGHHHGGGGGGGGHHHHHHHHHHHHHHGHHHHHHHHGGGGGGGGGGHHHHHHHHFFHGGGGGHGFFGGGGHFHHHFGHHGHHHHGHHHGGGGHHHHGHHHHHHGGHGGHHHHGGGGGHHHGFGGCHGHGHHHHHHHHHGGGGGGGGGGGGGGGGGGGBFGFF/BFFDFFFFFFFFFFFFFFFFFFFFFFFFFFFFFFFFFFEFFFFFFFFFA;BBFFF
@M03558:539:GW210131Amp:1:2105:25731:10678 2:N:0:TGCAGCTA+ACTACGGA
CCCTTCGGTATAATGTCCCTTGGCCCAATTGTTGCCGGCGCCAGATTGACCGAACACAAAATTATCCGGCCGGAACAGCTGTCCAAACGGTCCCGCTCCATAGTGCCAGGTTCCAAATCGACCAGCACGGCACGTGGGACGTATTTTCCTCCTCGTTGTAGTACACATTTATTAGCCTCGTTGTAGTACACGTTGATCCGCTCCAGCTGCAAATCGCTGTCTCCGCAATACGCCCTCCCCAATACGCCA
+
BCCCCFCCBBCFGGGGGGGGGGHHHHGHHHHHHHHHGGGGGGGGFGHGFHHGGGGGHHGHAGHEHHHD?EEEEEEFHHHHHHHHFBGHGGGGGHGGGGGHHFHHHHHHHHFHHFGHGHGGHGGGHHFHGFFCGGCACDEHGEAGHHHHHHHHHHGHEGEGGGGGFGGGGGGGGGEFGGGGGGGGGGGGFGGFFFFEFFFFFFFFFFFFFFFFFFFFFFFFFFFFDDCADBFEFACAFFFDF9;0:;ADD
@M03558:539:GW210131Amp:1:2105:13343:10689 2:N:0:TGCAGCTA+ACTACGGA
CCCTTCGGTATAATGTCCCTTGGCCCAATTGTTGCCGGCGCCAGATTGACCGAACACAAAATTATCCGGCCGGAACAGCTGTCCAAACGGTCCCGCTCGGACCGAATCCATAGTGCCAGGTTCCAAATCGACCAGCACGGCACGTGGGACGTATTTTCCTCGTTGTAGTACACGTTGATCCGCTCCAGCTGCAAATCGCTGTCTCCGCAATACGCCGCAATACTTGGCTCCTATCTGGTTGCCACATTGG
+
AACCAFBABABFGGGGGGGGGGHHHGGHHHHHGHHHG?FCEGGGHHHFFHGGGGGGHHGHHHHGHHHECGGGG?@EHGHGHHHHHBFGFGGGGGGGGGGGGGGGGGGGHFGHHGHGHFHHGHHHFHHHEAACF@HHEHGGGGGG.GGGAFFEGFFFGGGGGGGGGEGGGGGGEDFFEFFFFFE?>DB:/FFFBFFFF.AA.AFFFFFDFFFFFEFFFFAFD/BFF/;B/BAFFBBFBFBBDFFBBABFB/
@M03558:539:GW210131Amp:1:2105:6418:10692 2:N:0:TGCAGCTA+ACTACGGA
CCCTTCGGTATAATGTCCCTTGGCCCAATTGTTGCCGGCGCCAGATTGACCGAACACAAAATTATCCGGCCGGAACAGCTGTCCAAACGGTCCCGCTCGGAATCCATAGTGCCAGGTTCCAAATCGACCAGCACGGCACGTGGGACGTATTTTCCTCCGTTGTAGTACACGTTGATCCGCTCCAGCTGCAAATCGCTGTCTCCGCAATACGCCCTATCTGGTTGCCACATTGGCCGGCTTGAATGTGAAC
+
BBBBBFBBBABFGGGGGGGGGBFHHHGCHDFDGH5FFGGGGGEGGFGHFHHGGECEFHGEHFHGHFFEECEFEE?FHHHGHGHH4DGEEGEGFFFGGGGGGGFHHGHHHFGHHHEEFGFGFGFHD?0-ACGGGC@C?DDDHHGGAG@.CGFGGGFGGED9FEGGFCBFFFGFGGGGFGFF?FFF/FBFFFFFF/:9ADFBFFFDDFFDFFFFF-:BFFFBFFFD.BFFF/B;BFF----;9.9B//9:/B
@M03558:539:GW210131Amp:1:2105:6218:10700 2:N:0:TGCAGCTA+ACTACGGA
CCCTTCGGTATAATGTCCCTTGGCCCAATTGTTGCCGGCGCCAGATTGACCGAACACAAAATTATCCGGCCGGAACAGCTGTCCAAACGGACCGAATCCATAGTGCCAGGTTCCAAATCGACCAGCACGGCACGTGGGACGTATTTTCCTCCGTTGTAGTACACGTTGATCCGCTCCAGCTGCAAATCGCTGTCTCCGCAATACGCCCGAACTTGGCTCCTATCTGGTTGCCACATTGGCCGGCTTGAAT
+
ABBBBFBABABFGGGFFGGGGFFHHHGGHHHHHHGHGGGGGGDGGFHHHHHGGGGGHHGGFFHHHHHGGGGGGGGGGHGFHHHGFHGHGGGGGGGGGGHHHHFDGHHHHHHGHHHHHHHGHGGGGHHHGGGGGGHGEFEHG.CGHHHHHHHHGGGGEGGGGGFGGFF.EGGGFGDFDFGGGBBFFFFFFFFFDFFFBDDAFFFBAFD=DFAFFFFFFFFFFFFFFFFFFFFFFFFFFEFFFADF=FFFFF
@M03558:539:GW210131Amp:1:2105:16445:10731 2:N:0:TGCAGCTA+ACTACGGA
CTGTCCCTTGGCCCAATTGTTGCCGGCGCCAGATTGACCGAACACAAAATTATCCGGCCGGAACAGCTGTCCAAACGGTCCCGCTCGGACCGAATCCATAGTGCCAGGTTCCAAATCGGCCAGCACGGCACGTGGGACGTATTTTCCTCGGTGGCATCGATTCCGTGCTCGTCGGATATTACGCATTTTCGTCGGATTTCACGCATCCTGGAGCACTTCTAGCGGTTCCAAAATTGGGCTTCAAAATATG
+
BBCACFFFFFFFGGGGGGGGGGHHGGGGGGGGHHHHHHHGGGGGHGGHHHHHHHHGGGGGGGGGHHHGFHHHHHHHGGGGGHGGGGGGGGGGGGGGHHHHHGHHHHHHHHHHHHHHHDGGGGGGHHGGGGGGHHGGHHGEGFFFGGGGGGGEGDFGGGGGGGGGGFEGFFFFFFFAF?FFFFFFFFFFFFFFFFF=FDFFFFFF=DFBFFFFFEFFFFFFFFFFFFFFFFF0EFFFFFFFF/BBFB:BBF
@M03558:539:GW210131Amp:1:2105:19608:10821 2:N:0:TGCAGCTA+ACTACGGA
CCCTTCGGTATAATGTCCCTTGGCCCAATTGTTGCCGGCGCCAGATTGACCGAACACAAAATTATCCGGCCGGAACAGCTGTCCAAACGGTCCCGCTTGGCTCCTATCTGGTTGCCACATTGGCCGGCTTGAATGTGAACGATTTCACGCATCCTGGAGCACTTCTAGCGGTTCCAAAATTGGGCTTCAAAATATGCTTCTTCCGATGCTTGAAGATGGAAGCAGAATGGCTCCAAATCACGTCCGCGTT
+
ABCCCFBBBCCFGGGGGGGGGGGHHHGHHHHHHGHHGGGGGGGGFHHHHHGGGGGGHHGGHHHHHHGGGGGGGGGGHHHHHHHHHHHHGGGGGHGGGGFGHHEFHHHHHHHHFGHHHHHHGGHHHGGGGGGHHHHGHHHHHGHHGHGGEHGGGHHHGHHHHGFGGGFGGGGBGGGGGFGGGGGGGGGGFFFFFFFFFFFFFFFFFD..AFFFAFFFFFFFFFEFFFFFFFFFFFFFFFFFFF;9AD---:
@M03558:539:GW210131Amp:1:2105:8399:10821 2:N:0:TGCAGCTA+ACTACGGA
CCCTTCGGTATAATGTCCCTTGGCCCAATTGTTGCCGGCGCCAGATTGACCGAACACAAAATTATCCGGCCGGAACAGCTGTCCAAACGGTCCCGCTCGGACCGAATCCATAGTGCCAGGTTCCAAATCGACCAGCACGGCACGTGGGCTCCTATCTGGTTGCCACATTGGCCGGCTTGAATGTGAACGATTTCACGCATCCTGGAGCACTTCTAGCGGTTCCAAAATTGGGCTTCAAAATATGCTTCTT
+
BBBBBFBBBBBFGGGGGGGGFGHHHHGHHHHHHHHHGGGGGGGGHHHHHHHGGGGGHHGHHHHHHHHGGGGCGGGGHHHHHHHHHHHHGGGGGHGGGGGGGGGGGGFGHHHGHBGHHHHH<FGFHHHGGGHGGGHHHHFGGCGGHHGGGEEEGGFGGGBFGGFFGGGGGG0CF?-@DFA?FFFFFBBFF.AFE/FFFF-ABFFF/BFFFFFFFFFBFFFDFAFFFF./BF9EFFF.FFFFF/BF//;BBF
@M03558:539:GW210131Amp:1:2105:12914:10850 2:N:0:TGCAGCTA+ACTACGGA
CCCTTCGGTATAATGTCCCTTGGCCCAATTGTTGCCGGCGCCAGATTGACCGAACACAAAATTATCCGGCCGGAACAGCTGTCCAAACGGTCCCGCTCGGACCGAATCCATAGTGCCAGGTTCCAAATCGACCAGCACGGCACGTGGGACGTATTTTCCTCCGCCAAAATTGGGCTTCAAAATATGCTTCTTCCGATGCTTGAAGATGGAAGCAGAATGGTTCCAAATCACGTCCGCGTTCC
+
BABCBFBBABBFFGGGGGGGGGHGHHGHHHHHHHHGGGGGGGGFHHHHHHHGGGGGGHGHHHHHHHHAEGGGGCFGHHHHHHGHE?FHGGEGGHGGGGC?DDGGGGGGHHGHHGFHHHHHGHHHGHHHHGHGGGHHHHGGG@FCGHGGGGG9EFGGGGGGGGGGGGGGFFFBBAFFFFFBFEFFFFFFFFFFFFDAD?DFFFABB0;BFFFBEFFBFFFFBFFFFBFFFFFFFEFA;B-;AF
@M03558:539:GW210131Amp:1:2105:6313:10853 2:N:0:TGCAGCTA+ACTACGGA
CCCTTCGGTATAATGTCCCTTGGCCCAATTGTTGCCGGCGCCAGATTGACCGAACACAAAATTATCCGGCCGGAACAGCTGTCCAAACGGTCCCGCTCGTTGTAGTACACGTTGATCCGCTCCAGCTGGTTGCCACATTGGCCGGCTTGAATGTGAACGATTTCACGCATCCTGGAGCACTTCTAGCGGTTCCAAAATTGGGCTTCAAAATATGCTTCTTCCGATGCTTGAAGATGGAAGCAGAATGGTT
+
ABBCCFCCCCCFGGGGGGGGGGHGHHGHHHHHHGHHGGGGGGDCHHHHGHHGGGGGHHGHHHGHHFHGFGCGGGGGHHHHHHHGHHHHGGGGGHGGFGGDGHFGGGGHHHGHHHHHHHHGGGGHHHHHHHHGHHHHHHHHHHHGGGGGGFHHHBGCHHFGGGGFFBEGGGGGFFGGGBCFGGGGGGGFFDDFFFFFEFFFFFFFFFFFFFFFFFFBFFFFFFFFFFFFFFFFFFFFFFFF.BFFFFFFFF
@M03558:539:GW210131Amp:1:2105:11933:10855 2:N:0:TGCAGCTA+ACTACGGA
CCCTTCGGTATAATGTCCCTTGGCCCAATTGTTGCCGGCGCCAGATTGACCGAACACAAAATTATCCGGCCGGAACAGCTGTCCAAACGGTCCCGCTCGCCGAATCCATAGTGCCAGGTTCCAGATCGACCAGCACGGCACGTGGGACGTATTTTCCTCCTCGTTGTAGTACACGTTGATCCGCTCCGGCTGCAAATCGCTGTCTCCGCAATACGGTGGCATCGATTCCGTGCTCGTCGGATATTACCTC
+
BBBBAF4A>AAFDG5FBGGGGFHHHHGDHHHHHHHHC2EAFEG0GHHHHEFGCE?EHEFHHGHHHHGGEC/EE>EEFHHHHHHHFBHHGGGGEGCCCCGGCGGCFGHGBG1?<DFHHGGBGFDBDHHE?@DCAEHF-A@-CFFHE?AFB9;B;;CFGFFFFEAAAFEFFGFGGFAAFAEFFBFFFBFFBBBBEBFFFFDFED9BBFFADB-ABBEBFFD?9BFABEBFFF9A?./.@A?B?DFFFBBFFF
@M03558:539:GW210131Amp:1:2105:25335:10893 2:N:0:TGCAGCTA+ACTACGGA
CCCTTCGGTATAATGTCCCTTGGCCCAATTGTTGCCGGCGCCAGATTGACCGAACACAAAATTATCCGGCCGGAACAGCTGTCCAAACGGTCCCGCTCGGACCGAATCCATAGTGCCAGGTTCCAAATCGACCAGCACGGCACGTGGGACGTATTCTCCTCCGGCCTCGTTGTAGTGCACGTTGATCCGCTCCAGCTGCAAATCACTGTCTCCGCAATACGCCCGGTGGCATCGATTCCGTGCTCGTCGG
+
@BCCCFCBAABFGGGGGGGGGGHHHHGFHHHFHHGHGGGGGGGGGHHFHHFGGGGGHHGHHHHHHHHGGGEFGGEEFHGHHHHHHHHHGGGGGHGGCFGGGGGFGGGGHHGHH1FGHHHHHHHHHHHHGDHGGGHHEFGGGGGGFGGGAFDEFGGGFGGGGGGGGGDFFFF/AFFFFFFFFFFEEFFFFF?@ABFFFFEFFFEB0B0FFFFFFFFFFFFFEDFFF;-9AAFFFFFFFFFFB.AFFDDD-B
@M03558:539:GW210131Amp:1:2105:24143:10918 2:N:0:TGCAGCTA+ACTACGGA
CCCTTCGGTATAATGTCCCTTGGCCCAATTGTTGCCGGCGCCAGATTGACCGAACACAAAATTATCCGGCCGGAACAGCTGTCCAAACGGTCCCGCTCGGACCGAATCCATAGTGCCAGGTTCCAAATCGACCAGCACGACACGTGGGACGTATTTTCCTCCGGGAACTTGGCTCCTATCTGGTTGCCACATTGGCCGGCTTGAATGTGAACGATTTCACGCATCCTGGAGCACTTCTAGCGGTTCCAA
+
AABBAFBBAAAFFFGBGFGGGGHGHHGHHGHHHGHGGGGGGGGG1BGGHEGGEGGGHHGFFFHHHHHGGGGGGGGGHGHHHHHFHFHGGGGGGHGCCGCGGFGGFGGGHGGHH1<DHBHH<GEHHHHFFFHGGGHGHHGGFGGGCGGFAFD;9FGGGGGFGGGGGGGFFFFFF9BEFFFFFFFFFDFFFFFFFFFFFFFFFAFFFFB;//;BFFEEFFFFFFADFFFFEFFFEFFFBFBFFF;D;./BF
@M03558:539:GW210131Amp:1:2105:14288:10940 2:N:0:TGCAGCTA+ACTACGGA
CCCTTCGGTATAATGTCCCTTGGCCCAATTGTTGCCGGCGCCAGATTGACCGAACACAAAATTATCCGGCCGGAACAGCTGTCCAAACGGTCCCGCTTCGGCCAGGTTCCAAATCGACCAGCCTCGTTGTAGTACACGTTGATCCGCTCCAGCTGCAAATCGCTGTCTCCGCAATACGCCCAACTTGGCTCCTATCTGGTTGCCACATTGGCCGGCTTGAATGTGAACGATTTCACGCATCCTGGAGCAC
+
AABCBFCCBBBFGGGGGGGGGGHHHGGHHHHHHHHHGGGGGGGGAGHGHHHGGGGGHHGHHHHHHHHD/EFGGGGGHGHHGHHHHHHHGGGGGHGGGDGGDCGGAGFFHFHH1=GGHGGGHHGHHGEGHGHHGHHHHGHHAGHHHHGADFFHHHGHEGHHGGGGGDFFGGGFGGGGG.ABCDFFFF09BFFFFFFFFFEFFFFFFFFFFFBFFF=CFFA?BF009BFFFFFFFBB0AF-;>/BF/;9BA?
@M03558:539:GW210131Amp:1:2105:5573:10941 2:N:0:TGCAGCTA+ACTACGGA
CCCTTCGGTATAATGTCCCTTGGCCCAATTGTTGCCGGCGCCAGATTGACCGAACACAAAATTATCCGGCCGGAACAGCTGTCCAAACGGTCCCGCTCTAGCCTCGTTGTAGTACACGTTGATCCGCTCCAGCTGCAAATCGCCGTCTCCGCAATACGCGTAGAACTCGGCTCCTATCTGGTTGCCACATTGGCCGGCTTGCATGTGCACGTTTTCACGCATCCACGAGCACTTCTAGCGGTTCCACAAT
+
11>AAFA1>A13BFFAFGGGG1GFHH?00FFHBE11A?EEGAA/B1G1FF1EAEE>0/>00BGFBGH//>/>>/>/>0F1111>B11?//?E<F/B@@GD11?F0//FGG1>@DG1<C<F/FGGF0FC?A1C0FC1/000<CE?C<:./<C.;-C:CCB@@?-9CFF0.;CA9EGGGBFB/BB-A//B-9F//BB@-9@>--9///99B/;--/;///----;9//-;-9--/////B/--;@9;///9:
@M03558:539:GW210131Amp:1:2105:3339:10951 2:N:0:TGCAGCTA+ACTACGGA
CCCTTCGGTATAATGTCCCTTGGCCCAACTGTTGCCGGCGCCAGATTGACCGAACACAAAATTATCCGGCCGGAACAGCTGTCCAAACGGTCCCGCTCGGGACCGAATCCATAGTGCCAGGTTCCAAATCGACCAGCACGGCACGTGGGACGTATTTTCCTCCGTTGCCGTTGACGTATTTAGCCTCGTTGTAGTACACGTTGATCCGCTCCAGCTGCAAATCGCTGTCTCCGCAATACGCGTGGCATCG
+
AA??AFAAABBFGGGGGGGGGGGHFHGHGHHHHGHHGGG2AFGCHGHHHHHGGGGGGHGHEGHHHHHGGGGGGC@EFFFHHHHHHHHHGGGGGHFG?CCFGGGGGGGGGHHHHH>GHHHHHHHHHHHFHHGHGGFFHGHGCGGGGFEADEGG.AFFEGGGGGGGAF.CF;DDFAFF.ABFFEFFFFFDAEFFBFFBFFFBA.AEFBFFFFFFF/BFFFB/BFF?EFDFFFFBDFFCFFFFF;-@D;BB/.
@M03558:539:GW210131Amp:1:2105:27537:10983 2:N:0:TGCAGCTA+ACTACGGA
CCCTTCGGTATAATGTCCCTTGGCCCAATTGTTGCCGGCGCCAGATTGACCGAACACAAAATTATCCGGCCGGGACAGCTGTCCAAACGGTCCCGCTCGGACCGAATCCATAGTGCCAGGTTCCAAATCGACCAGCACGGCACGTGGGACGTATTTTCCTCCTTTTTTCCAAGGAGCCAAGCCAACTTGGCTCCTATCTGGTTGCCACATTGGCCGGCTTGAATGTGAACGATTTCACGCATCCTGGCGC
+
?AABAFBBAABFGGFGFGAGGGHFHHFFFHH5BGFFGGGGGGGGHHHGHHHGGGEGHHGHHHHGHHHE@?EGGG/EEFHHEGGHHHGHGGFGGHGF<CCCGGCDGGGDHGHHFHHHHHGHGHHHHHHHHGHGG?CGBGCGGGGGAFGGAADEEFFFFFFGFGGGFGFFFFFFFFFFFFFFEFEFFFFFFFFFFFFFFFF/FFFFFFFFFFFBFFF-@ADFAFEFFFFFFB..9AA/FFE.BF;BFFF?-.
@M03558:539:GW210131Amp:1:2105:24983:10984 2:N:0:TGCAGCTA+ACTACGGA
CCCTTCGGTATAATGTCCCTTGGCCCAATTGTTGCCGGCGCCAGATTGACCGAACACAAAATTATCCGGCCGGAACAGCTGTCCAAACGGTCCCGCCTCGTTGTAGTACACGTTGATCCGCTCCAGCTGCAAATCGCTGTCTCCGCAATACGCCCAACTTGGCTCCTATCTGGTTGCCACATTGGCCGGCTTGAATGTGAACGATTTCACGCATCCTGGAGCACTTCTAGCGGTTCCGAAATTGGGCTTC
+
AABAAFBBABBFGGGGGGGGDGCFHHGHHGHHHHGHGGGGGGGEGGHFHHHGCEEGHHGHHHHHGF@?FECEGCEGHHHEHHHHGHGHGGGGGHGGGFGGFEGFFGDGHGHG00?GHGHHG/AD<FGFCBGHHHHGGGDFFDGHGGGCACHCDCDGHGFFFGGFFEFGEGCF;9F?ACFGGGFGFGG@BB?BBAB/BFFFFEFD9EAFFB.F;A@BBFBF?.AFFBFFF/BBBD-;9D.99A;:99A...
@M03558:539:GW210131Amp:1:2105:19792:11010 2:N:0:TGCAGCTA+ACTACGGA
CCCTTCGGTATAATGTCCCTTGGCCCAATTGTTGCCGGCGCCAGATTGACCGAACACAAAATTATCCGGCCGGAACAGCTGTCCAAACGGTCCCGCTCGGCCAGGTTCCAAATCGACCAGCACGGCACGTGGGACGTATTTAGCCTCGTTGTAGTACACGTTGATCCGCTCCAGCTGCAAATCGCTGTCTCCGCAATACGCCCTTGGCTCCTATCTGGTTGCCACATTGGCCGGCTTGAATGTGAACGAT
+
BBBBBFAAAABFGGGGGGGGGGHHHHGHHHHGHHHHGGGGGGGGHHHHHHHGGGGGHHGHHHHHHHHGGEEEGFGGHHHHHHHHHHGHGGGGGHGGGGGGGGGHHCGHHHHHFGGHGGGGHGACCGCGGCGEGHGGEHGHFHHHHEHGEEF.CFGGGGGGGGEFF0CFGFAGGFGGBBBFFFFDFE?DFBFFDFF-A/FADCFDFBFFBBFF/FFBF//B.AFBFFFFFBBBD;==FAABF/9B/BFF?A
@M03558:539:GW210131Amp:1:2105:14209:11028 2:N:0:TGCAGCTA+ACTACGGA
CCCTTCGGTATAATGTCCCTTGGCCCAATTGTTGCCGGCGCCAGATTGACCGAACACAAAATTATCTGGCCGGAACAGCTGTCCAAACGGTCCCGAATCCATAGTGCCAGGTTCCAAATCGACCAGCACGGCACGTGGGACGTATGTTCCTCCGTTGTAGTACACGTTGATCCGCTCCAGCTGCAAATCGCTGTCTCCGCAATACTTACTTGGCTCCTATCTGGTTGCCACATTGGCCGGCTTGAATGTG
+
3ABBBFBAABBFCGGFGGGGFFHHHHGHHHHHHHHGFEGGGGGGGHHHHHHGGGGGHGGHGHHHHHHHEHHGGFGGHHHFHHHHHHHHGGGGGHCEFGGHHFHFDDGFDHHHGHHHHHGHGHGGGHHHHGGGGGCFHFFHHGFHHHGHHHFHGDHFGFHHHHHHHGAFEEGGFFEDFGGEFBFGGGGGGGG?EFF/BFDFFFFFFFFFFFFFFFFFFFFFFFFFFF.F//9AFFBFFFFFAFBBFBB9/9
@M03558:539:GW210131Amp:1:2105:28329:11059 2:N:0:TGCAGCTA+ACTACGGA
CCCTTCGGTATAATGTCCCTTGGCCCAATTGTTGCCGGCGCCAGATTGACCGAACACAAAATTATCCGGCCGGAACAGCTGTCCAAACGGTCCCGCTCGTTGTAGTACACGTTGATCCGCTCCAGCTGCAAATCGCTGTCTCCGCAATACGAACTTGGCTCCTATCTGGTTGCCACATTGGCCGGCTTGAATGTGAACGATTTCACGCATCCTGGAGCACTTCTAGCGGTTCCAAAATTGGGCTTCAAA
+
BBCCBFBBBABFGGFGGGGGGGHHHHGFGHHHHHHHGGGGGGGGHHHHBGHGEFGGHGGGGHHHHHHGCEEEGEGEHHGGHHHHHBGGGGGGGHGCCGGFGHFHGGHHHHGGHHHHHGHGFGGHHFHHHHHGHHGGHGGGHHHGGCCECCGEECHCBCEFGGGGGGGGG;;DFFGFFGGGGBCADFFFA9;BFB//;/9AEEFBFFFF=DFFFFFFF/..BF//9/FFFFFEF/BBEFFFFEFFFFF/B
@M03558:539:GW210131Amp:1:2105:7468:11094 2:N:0:TGCAGCTA+ACTACGGA
CCCTTCGATATAATGTCCCTTTGCCCAATTGTTGCCGGCGCCAGATTGACCGAACACAAAATTATCCGGCCGGAACAGCTGTCCAAACGGTCCCGCTCGTAGCCTCGTTGTAGTACACGTTGATCCGCTCCAGCTGCAAATCGCTGTCTCCGCAATACGCCCAACTTGGCTCCTATCTGGTTGCCACATTGGCCGGCTTGAATGTGAACGATTTCACGCATCCTGGAGCACTTCTAGCGGTTCCAAAATT
+
AA111C113>A3BG33BDA1F1FG1110BA1ABBF1E0AE?AAE01A11A1E//AECAG0>1F@F@F>>E/>>/>/0B01>1B>>BBGEEAE@GGC/@?CC<F1<0CGFHGHGDF1FHG0FGHFFHAFFCGHGHGFHGHHBGGGHCCHHHEGCCGFFF:;@@BEGFGF0FFGGFFFGFFFCFBFGFFAFGFFFF<@@@@@FEFFBFBFFFBAEFFF9?A-9;B/FFFAFE-BFBBF99->-9;//9/AFF
@M03558:539:GW210131Amp:1:2105:10823:11094 2:N:0:TGCAGCTA+ACTACGGA
CCCTTCGGTATAATGTCCCTTGGCCCAATTGTTGCCGGCGCCAGATTGACCGAACACAAAATTATCCGGCCGGAACAGCTGTCCAAACGGTCCCGGACCGAATCCATAGTGCCAGGTTCCAAATCGACCAGCACGGCACGTGGGACGTATTTTCCTCCAAGAACTTGGCTCCTATCTGGTTGCCACATTGGCCGGCTTGAATGTGAACGATTTCACGCATCCTGGAGCACTTCTAGCGGTTCCAAAATTG
+
ABABBFCAABCFGGGGGGGGGGHHHHGHHHHHHHHHGGGGGGGGGHHHHHHGGGGGHHGHHHHHHHHGGGGGGEGGHHHHHHHHHBGHGGGGGHGGGGGGGGGGHHHHFFHHHHHGHHHHHHHFHGHGGGHHHHGGGGGGGHGGHHGEEGGGGGGGGGGGGFGGGGGGGGGGGGGGGGGFFDFFFFFFFFFFFCFFFFA;FFFFFFBBAD?EFFFFFF@DFFFFBBFF.AFFFFFBF-DFFEFB/;ABFB
@M03558:539:GW210131Amp:1:2105:24484:11101 2:N:0:TGCAGCTA+ACTACGGA
CCCTTCGGTATAATGTCCCTTGGCCCAATTGTTGCCGGCGCCAGATTGACCGAACACAAAATTATCCGGCCGGAACAGCTGTCCAAACGGTCCCGCTCGCCGAATCCATAGTGCCAGGTTCCAAATCGACCAGCACGGCACGTGGGTCGTATTAGCCTCGTTGTAGTACACGTTGATCCGCTCCAGCTGCAAATCGCTGTCTCCGCAATACGCCTTGGCTCTATCTGGTTGCCACATTGGCCGGCTTGA
+
AABBAFBBAAAFGGGFGGGFGGGCHHGHHHHHGCC32EEEAEGGFGFHHHHGGFGGHHG1EFHGFF4>EEFE??EFHBGHHHGGFFHHG?EGGHGCGGCFGGCGGGHHGDG<DDFHHH11FG11=GHD0CCGEHFFCCC@-:.:.-.;:-9/;C0/BFGB;.FCBB90;;;?FGEE/;FFE.@;/BFFB////BBD9FDFFBFFFFAAA/FEDF?ABFBBBFF/9B/;;/AFFFFFFFF//B---;@FF
@M03558:539:GW210131Amp:1:2105:27732:11120 2:N:0:TGCAGCTA+ACTACGGA
CCCTTCGGTATAATGTCCCTTGGCCCAATTGTTGCCGGCGCCAGATTGACCGAACACAAAATTATCCGGCCGGAACAGCTGTCCAAACGGTCCCGCTCGGGACCGAATCCATAGTGCCAGGTTCCAAATCGACCAGCACGGCACGTGGGACGTATTTTCCTCCGTTTGCCTCGTTGTAGTACACGTTGATCCGCTCCAACTGCAAACTTGGCTCCTATCTGGCTGCCACATTGGCCGGCTTGAATGTGA
+
AABABFBBAAAFGGGGGGGGCGHHHHGGHHHHHHHHGGGGGGGGHHHFGFHGGGGGHHGAGGHHHHHGGGGGGGGFGFHFFGHHGHFHGGFGGHGGGCGG?DGGGGGGGHHHHFHGGHHHHHHHHHGHHFDHGGGAGFHFGGGGGGGGG?FCEGGGGGGGGGGGEFF?FFBFFFFB.BFFFFFFDAFF.BFFFFFFFFFFFFFFF/AFFFEFBFEBFBFFFFFFFEFFFFFF9BB/9=ABA-99B/B/B
@M03558:539:GW210131Amp:1:2105:11939:11125 2:N:0:TGCAGCTA+ACTACGGA
CCCTTCGGTATAATGTCCCTTGGCCCAATTGTTGCCGGCGCCAGATTGACCGAACACAAAATTATCCGGCCGGAACAGCTGTCCAAACGGTAGCCTCGTTGTAGTACACGTTGATCCGCTCCAGCTGCAAATCGCTGTCTCCGCAATACGCCCGAACTTGGCTCCTATCTGGTTGCCACATTGGCCGGCTTGAATGTGAACGATTTCACGCATCCTGGAGCACTTCTAGCGGTTCCAAAATTGGGCTTC
+
ABBCBFCBBCCFGGGGGGGGGGHHGHGHHHHHHGGHGGGGGGGGHHHGHHHGGGGGHHGHHHHHHHHGGGGGGGGGHHHHHHHHHHGHGGFHGHGGHGGGHGGHFHHHHGHHHHGHHHGADGFHHHHHHGHHHGGHGGHHHHGGGGGHHHGGGGGGGEHHEGGGGGGGGGGGGGGFGGGFGGFGGGGGFFFFA0BFFFFFFF9EEFFFFEFFFFFBFFBFB.AFFFFBF0@AFFFFFFE.BF0BAFFFF
@M03558:539:GW210131Amp:1:2105:27841:11157 2:N:0:TGCAGCTA+ACTACGGA
CCCTTCGGTATAATTTCCCTTGGCCCAATTGTTGCCGGCGCCAGATTGACCGAACACAAAATTATCCGTCCGGAACAGCTGTCCAAACGGTTCCGCTCTCGTTGTAGTACACGTTGATCCGCTCCAGCTGCAAATCGCTGTCTCCGCAATACGCCCGAACTTGGCTCCTATCTGGTTGCCACATTGGCCTGCTTGAATGTGAACGATTTCGCGCATCCTGGAGCACTTCTAGCGGTTCCAAAATTGGGCT
+
1>A1>1>>AAA@GG3BF3GG1F1CGEECGGG33FAAEECAEGCEFDGHH1FECECEHEE0GFFFFGFC/0/>EEEECGHBGHD1F11??E<FFHGFCE/1///B<FGFFGHGCFGAGGHHCF/A/<10F11<<111<.F?AGGHF.<C-.=F.<@-A-CCH000C/CE/CFF000009CB009C000FF09A9BB.0BFBB/B:FB-:9/BA?@?--;/B/-AB-AFBBF//F;?B?EF///-/;/9-9;
@M03558:539:GW210131Amp:1:2105:11455:11202 2:N:0:TGCAGCTA+ACTACGGA
CCCTTCGGTATAATGTCCCTTGGCCCAATTGTTGCCGGCGCCAGATTGACCGAACACAAAATTATCCGGCCGGAACAGCTGTCCACACGGTCCCGAATCCATAGTGCCAGGTTCCAAATCGACCAGCACGGCACGTGGGACGTATTTGCCTCGTTGTAGTACACGTTGATCCGCTCCAGCTGCAAATCGCTGTCTCCGCAATACGCCTGGAGCCGGTGGCATCGATTCCGTGCTCGCCGGATATTACCTT
+
AAA1AFA1AAAFG3DBD3F11EBFGH?EFBF3DCFGEEAAEE/ECDGAFDFEEC/EFGGFHFE1BBDC>@EE?/>E0>CBEHHFH1CE>EFG>F<CCACGFB2C2>FHG1F<FHHGFFH1?0>A/<C0FA---<<.<<-<C?..CG00;:CF.;./9FG;F0BF.CFAFFBFC?BGGGBFG/B/0C//BEF-9/BFF??@@-:BEB@-9-B-BE--;--;-:BBF-/9999-9EF----;;AABB/9;F/
@M03558:539:GW210131Amp:1:2105:24397:11256 2:N:0:TGCAGCTA+ACTACGGA
CCCTTCGGTATAATGTCCCTTGGCCCAATTGTTGCCGGCGCCAGATTGACCGAACACAAAATTATCCGGCCGGAACAGCTGTCCAAACGGTCCCGAATCCATAGTGCCAGGTTCCAAATCGACCAGCACGGCACGTGGGACGTATTTTAGCCTCGTTGTAGTACACGTTGATCCGCTCCAGCTGCAAATCGCTGTCTCCGCTGGCCGGCTTGAATGTGAACGATTTCACGCATCCTGGAGCACTTCTAGC
+
ABBABFBBCBCFGGGGGGGGGFFHHHGDHFHHHCFHGGGGGGGCGGHFHHHGCGGGGHGHHHHGHHHGGGEGGGGGEFHGHHHHHHHHGGGGGHGGGGGHHFGF@GHHFHHFHHHFHHFFGHGGGHGHHGGFFGGHGE@C.@DHHHHHGFHHHHGHGFGGGGGGGFGGGGGGGG.?.DGGGGGGGGGBFFFFFFDF/FFFFAB-;FDFFFFAAFFFB/F//;9EFFFFFFFFFFFBBB9.BAFFF/B/BB
@M03558:539:GW210131Amp:1:2105:22221:11266 2:N:0:TGCAGCTA+ACTACGGA
CCCTTCGGTATAATGTCCCTTGGCCCAATTGTTGCCGGCGCCAGATTGACCGAACACAAAATTATCCGGCCGGAACAGCTGTCCTTGGCTCCTATCTGGTTGCCACATTGGCCGGCTTGAATGTGAACGATTTCACGCATCCTGGAGCACTTCTAGCGGTTCCAAAATTGGGCTTCAAAATATGCTTCTTCCGATGCTTGAAGATGGAAGCAGAATGGCTCCAAATCACGTCCGCGTTCC
+
BBCCBFCBBBCFCGGGGGGGGGHHHHGHHHHGHHGHGGGGGGGGHFHHHFHGGGGGHHGFFHHFHGHGGGGGGEFGFHGHHHHHHHHFGHHGHFGHHHHHHFHHHFCGHFHHHGGGGGGHGHDFG1DGHFHHGHFH.C-DDHHHHHHHHHHHHFFHHGGGGGHHFHFFGBFGGGGGEFFGGFCCFGGGGGGGG.AEGGGG.BF:FFFF0FEFFFFFFFF/BEFFFFFFFDF?EFFFFFFF
@M03558:539:GW210131Amp:1:2105:28272:11284 2:N:0:TGCAGCTA+ACTACGGA
CCCTTCGGTATAATGTCCCTTGGCCCAATTGTTGCCGGCGCCAGATTGACCGAACACAAAATTATCCGGCCGGAACAGCTGTCCAAACGGTCCCGCTTGGCTCCTATCTGGTTGCCACATTGGCCGGCTTGAATGTGAACGATTTCACGCATCCTGTAGCACTTCTAGCGGTTCCAAAATTGGGCTTCAAAATATGCTTCTTCCGATGCTTGAAGATGGAAGCAGAATGGTTCCAAATCACGTCCGCGTT
+
BBBBBFB3A?AFGGGGGGGGGFHGHHGAFGFGHEGHGGGEGGGE1FGABFGEEGGGHGFACFHBGDHG/EE//>/>0BGFHHGHHG3FE?EFEHC@BDFGH1GFHHHHH2?GFGHHFHFHHHHHHCGGCC-GCD<00=0DCACEGFBCC:@DD:::0;CCBCFGFGGGG-AD?FFF00.;BFF.A/9909009/;;99FFFBFBAADADF/99/9/;BF/BF?BF//;B/9BBB///BBFFA9A.-@BB-
@M03558:539:GW210131Amp:1:2105:5198:11285 2:N:0:TGCAGCTA+ACTACGGA
CCCTTCGGTATAATGTCCCTTGGCCCAATTGTTGCCGGCGCCAGATTGACCGAACACAAAATTATCCGGCCGGAACAGCTGTCCAAACGGTCCCGTGTAGTACACTTGGCTCCTATCTGGTTGCCACATTGGCCGGCTTGAATGTGAACGATTTCACGCATCCTGGAGCACTTCTAGCGGTTCCAAAATTGGGCTTCAAAATATGCTTCTTCCGATGCTTGAAGATGGAAGCAGAATGGTTCCAAATCAC
+
AAABBFBBBABFGGCGGGGGGFHHHHFHHHFGHEHHGGGGGGGGHHHGHHHGFGGGGGFHHHHHHHHGGGG?EEEGHHGHHHHHGHHHGGGGGHGHGGHHGFHHHGHFGHGHGHFHHHHHHGDHHHHHHHHHHHGGGGGGHHHHHEFHHHGHHGHHHHGGGGHHHHHGGGGGGGGGGGGGGGGGFFGGGGGGGGGFFFFFFFFFFFBFFFFFFFFF?ABFFFFFFFFFFFFFBBFFFFFFFFFFFFFFFF
@M03558:539:GW210131Amp:1:2105:26244:11334 2:N:0:TGCAGCTA+ACTACGGA
CCCTTCGGTATAATGTCCCTTGGCCCAATTGTTGCCGGCGCCAGATTGACCGAACACAAAATTATCCGGCCGGAACAGCTGTCCAAACGGTCCCGCTCGGACCGAATCCATAGTGCCAGGTTCCAAATCGACCAGCACGGCACGTGGGACGTATTTTCCTCCGGAACTTGGCTCCTATCTGGTTGCCACATTGGCCGGCTTGAATGTGAACGATTTCACGCATCCTGGAGCACTTCTAGCGGTTCCAAA
+
CCCCCFCBABCFGGGGGGGGGGHHHHGGHGHHHHGHGGGGGGGGHHHFHHHGGGGGHHGFHHHHHHHCEEGGGGGFFHHHHHHHHHFGFGGGGHGGCGGGFGGGGGGGHGGHHHGHHGHHGHHHHGGHHGHGGGFHFHGGGGGGGCEGGFGG?FFGGGG0FGGG?-;FFFF/;FEF//:BF/FF.AF/BAFFFBFFF--9@-FFFB/:/BFA..:AB/BAF-.9BFFF;.;AFFF//9//@-;-;BBB9
@M03558:539:GW210131Amp:1:2105:7396:11336 2:N:0:TGCAGCTA+ACTACGGA
CCCTTCGGTATAATGTCCCTTGGCCCAATTGTTGCCGGCGCCAGATTGACCGAACACAAAATTATCCGGCCGGAACAGCTGTCCAAACGGTCCCGCTCGGACCGAATCCATAGTGCCAGGTTCCAAATCGACCAGCACGGCACGTGGGACGTATTTTCCTCCGAACTTGGCTCCTATCTGGTTGCCACATTGGCCGGCTTGAATGTGAACGATTTCACGCATCCTGGAGCACTTCTAGCGGTTCCAACAT
+
1>>AAF??>>A@3GGGGGGGGF1FHHEHHFFAFHHGCEG?EGE?CGGDFHHGCGGGHEE00FGHGFFEGGG?EG?E00FBGHHHG1EFAEEGGHGGGGCCFCGGGGGGHGHGHDGGHFHGGGHGF1<DH?HGGCGHFHGGG?GFGFEGAFGCGGGGGGGGGGGGBGEFGBBFFFFBFFFEFFFBFFBFAFFFBFF?@@@@?ABFFFFBBF?BFEFFFEEF@F@F;/;9A--AFF/9/FF?@B@EF:9/;B
@M03558:539:GW210131Amp:1:2105:26590:11370 2:N:0:TGCAGCTA+ACTACGGA
CCCTTCGGTATAATGTCCCTTGGCCCAATTGTTGCCGGCGCCAGATTGACCGAACACAAAATTATCCGGCCGGAACAGCTGTCCAAACGGTCCCGCTCGGACCGAATCCATAGTGCCAGGTTCCAAATCGACCAGCACGGCACGTGGGACGTATTTTCCTCCGTTGTAGTACACGTTGATCCGCTCCAGCTGCAAATCGCTGTCTCCGCAATACGCCTTGGCTCCTATCTGGTTGCCACATTGGCCGGCT
+
BBBBBFBBBBBFGGGGFGGGGGHHHHGHHHHDGGHHGCFGFFGGGGHHHHHGGGGGHHGFHHHGHHHGGGGEGEFGGHHHHHHHHGEFFFEFGGGGGGGGGGGGGGGGHHHHHHHHHHHHHGHHHHFGHGHGGGGHHGGGGGGGGHEGGFGEGGGGGGGGGGGGG.EFGGGG0CDA?AEFFFFF.BFFEFFFFFEBFF.E?DFFFFFBFAFFFFFFFFDEFF/FEF/BFFFFFF?FF/FFFFBB/B-B--
@M03558:539:GW210131Amp:1:2105:21083:11422 2:N:0:TGCAGCTA+ACTACGGA
CCCTTCGGTATAATGTCCCTTGGCCCAATTGTTGCCGGCGCCAGATTGACCGAACACAAAATTATCCGGCCGGAACAGCTGTCCAAACGGTCCCGCTCGGACCGAATCCATAGTGCCAGGTTCCAAATCGACCAGCACGGCACGTGGGACGTATTTTCCTCCGAGAACTTGGCTCCTATCTGGTTGCCACATTGGCCGGCTTGAATGTGAACGATTTCACGCATCCTGGAGCACTTCTAGCGGTTCCAA
+
CCCDDFDDDCCFGGGGGGGGGGHHHHGHHHHHHHHHGGGGGCFGFHHHHHHGGGGGHHGHHHHHHHHGGGGGGGGGFHHFHHHHGHHHGGGGGHGGGGGGGGGGGGGGHHHHHGGHHHHHFGHHGHHHHGHGGGHHHHGGGGGGGHEDEFFGGGGGGGGGGGGGGGGFGFFFFEFFFFFFFFFFFFFFFFFFFFFFFFFFFFFF0FFFFFEFFFFFFFFFFFFFFFBBFFFFEFFBFBFFFB-A;;B9B
@M03558:539:GW210131Amp:1:2105:4239:11457 2:N:0:TGCAGCTA+ACTACGGA
CCCTTCGGTATAATGTCCCTTGGCCCAATTGTTGCCGGCGCCAGATTGACCGAACACAAAATTATCCGGCCGGAACAGCTGTCCAAACGGTCCCGCTCGGACCGAATCCATAGTGCCAGGTTCCAAATCGACCAGCACGGCACGTGGGACGTATTTTCCTCCGTGATCCGCTCCAGCTGCAAATCGCTGTCTCCGCAATACTTGGCTCCTATCTGGTTGCCACATTGGCCGGCTTGAATGTGCACGATTT
+
BBBBBFBBB4ADGGGGGGGFGFGHHHGHHHHFGFHFEFGCGGCFGHH33FGE0EGGHHA1?FH3FGHD/EEEC//EFGFHHHHFE?BGEDEEGH@CBDCCDGGGCGGGHBGGF1FGGGHHCGHFFFHFHDHGGGHHHHG-AGGFFHGG.CDCGFGGFFGGGB.CAEFGGEEABFEFFF/FF/BBFFFFADFFFB9D-;AFFB//;/;BFFB/BFF/9/A?B/:.9B;//F-B>DF-;BFF///99ADE?E
@M03558:539:GW210131Amp:1:2105:3618:11463 2:N:0:TGCAGCTA+ACTACGGA
CCCTTCGGTATAATGTCCCTTGGCCCAATTGTTGCCGGCGCCAGATTGACCGAACACAAAATTATCCGGCCGGAACAGCTGTCCAAACGGTCCCGCTCTACCGAATCCATAGTGCCAGGTTCCAAATCGACCAGCACGGCACGTGGGACGTATTTTCCTCCGGAACTTGGCTCCTATCTGGTTGCCACATTGGCCGGCTTGAATGTGAACGACTTCACGCATCCTGGAGCACTTCTAGCGGTTCCAAAAT
+
ABAABFB?A?AFGGGGGGGFGFGHHHGGGFFGHHHHGGCCEFAGFGHFFEGGEFGGHHGG1FHEHHHGGGGGG/EFGHHHHHFHGD3FDEFGGHGGCDGGBG?GGFAHHFGHGHDHHFH?FGHHHHHHGGCFGAGFF@-<@FDGGGF.CCEEHGGGGGEGGDDA-AFGFGGFGGGGFGGGGGFAFFFF.BFFFFFFAF@B@9BBBBB;/BFFAFDFFFEF-A@F//B....;FFFFFFF;CF@9:BBBEB
@M03558:539:GW210131Amp:1:2105:22251:11471 2:N:0:TGCAGCTA+ACTACGGA
CCCTTCGGTATAATGTCCCTTGGCCCAATTGTTGCCGGCGCCAGATTGACCGAACACAAAATTATCCGGCCGGAACAGCTGTCCAAACGGTCCCGCTGTAGTACACGTTGATCCGCTCCAGCTGCAAATCGCTGTCTCCGCAAAGAACTTGGCTCCTATCTGGTTGCCACATTGGCCGGCTTGAATGTGAACGATTTCACGCATCCTGGAGCACTTCTAGCGGTTCCAAAATTGGGCTTCAAAATATGCT
+
AAABBFCBCCCFGGGGGGGGGGHHHHGHHHHHHHHHGGGGGGGGGHHFHHHGGGGGHHGGHHGHHHHG/EFGGGGGHHHHHHHGHHGHGGGGGHGGGGGHHHHHHGGHHHHHHHHGGGGBHHHHHHGHHHGGFGGHFHHGGGGCFBGHHHHHHHHGHFHHHFHHHGGGGGGGFFBFGGAFGG?FBGGGFFFFF.AFEF9BEFADDFFFFFFFEFFFFFEFFFFFFFFEFFFFFFFEFFFFFBFE;:B0FF
@M03558:539:GW210131Amp:1:2105:20073:11485 2:N:0:TGCAGCTA+ACTACGGA
CCCTTCGGTATAATGTCCCTTGGCCCAATTGTTGCCGGCGCCAGATTGACCGAACACAAAATTATCCGGCCGGAACAGCTGTCCAAACGGTCCCGCTCGGACCGAATCCATAGTGCCAGGTTCCAAATCGACCAGCACGGCACGTGGGACGTATTTTCCTCGTTGTAGTACACGTTGATCCGCTCCAGCTGCAAATCGCTGTCTCCGCAATACGCCAATACTTGGCTCCTATCTGGTTGCCACATTGGCC
+
BBBBBFBBAABFGGGGGGGGGGHHHHGHHHHHHFHHGFGGGGGGFHHHHHHGGGGGHHFHGHHGHHHFGGGGGGGGFHHHHHHHH3FGGGGGGHGGGGGGGGGGGGGGHHGHH>GHHHHHFGHHHHGHHGHGG@GHHHGGG?DGCHE?AFGEGFGGGGGGGGCAFAFFGGGGGGFFFFBFFAE9BDFFFFFFB9BFFDFFF?FFFFDA-9DFF.DFD-BFFFFFFFFFFFFFBFF9FFFFF/:FBBF/;F
@M03558:539:GW210131Amp:1:2105:4418:11517 2:N:0:TGCAGCTA+ACTACGGA
CCCTTCGGTATAATGTCCCTTGGCCCAATTGTTGCCGGCGCCAGATTGACCGAACACAAAATTATCCGGCCGGAACAGCTGTCCAAACGGTCCCGCTCATCCGCTCCAGCTGCAAATCGCTGTCTCCGCAATACTTGGCTCCTATCTGGTTGCCACATTGGCCGGCTTGAATGTGAACGATTTCACGCATCCTGGAGCACTTCTAGCGGTTCCAAAATTGGGCTTCAAAATATGCTTCTTCCGATGCTTG
+
AABBBFBBBBBFGGFGGGGGGGHHHHGHHHHHHGHHGCGGGGGGHHHGHHHGGGGGHHFGGGHHHHHFGGGGGGGGHHHGFHHHHHFGGGGGGHGGGGGHHHGGGGGHHFHHHHHHHHGGHGGHHHHGGGGGHHHHHHHGHGHGHHHGGCFDHHHHHHHGHHHGGFGGAFFFGGFFFFFDGGEFBFGFFDDFBFFBFF.AFFFF/FFAFDC?FBFFFFFFF?FFFFFFFFFFFFFFEFFFFFFFADAFBB
@M03558:539:GW210131Amp:1:2105:25536:11533 2:N:0:TGCAGCTA+ACTACGGA
CCCTTCGGTATAATGTCCCTTGGCCCAATTGTTGCCGGCGCCAGATTGACCGAACACAAAATTATCCGGCCGGAGCAGCTGTCCAAACGGTCCCGCGACCGAATCCATAGTGCCAGGTTCCAAATCGACCAGCACGGCACGTGGGACGTATTTTCCTCCGTTGTAGTACACGTTGATCCGCTCCAGCTGCAAATCGCTGTCTCCGCAATACGCCAGTGGAGAACTTGGCTCCTATCTGGTTGCCACATTG
+
CCCCCFCBCBBFGGGGGGGGGGHGHHGHHHHDHGHHGGGGGGDEHHHEGHHGFGGGHHGAGHFHHHHECEEGGCGGEFGHHHHHHHHHGGGGGHGGGGGGCGGGGHGGFHFHFHBHHGHHHGHFHHGHGGGHHBGDGFGGGAEGGEADDGFGGGGGGGGGGGGGGFFFFFFFFFFFBFBFFFFFFFFFFFFFFFFFFFFFFFFFFFAADFFEFFFF9BBFEFFFFFFFFFFAF/:BBFBFFFFFBFA/FB
@M03558:539:GW210131Amp:1:2105:23006:11565 2:N:0:TGCAGCTA+ACTACGGA
CCCTTCGGTATAATGTCCCTTGGCCCAATTGTTGCCGGCGCCAGATTGACCGAACACAAAATTATCCGGCCGGAACAGCTGTCCAAACGGTCCCGCTCCAGCTAGCCTCGTTGTAGTACACGTTGATCCGCTCCAGCTGCAGAATACGCAAAAATACGCAAGAACGATTTCACGCATCCTGGAGCACTTCTAGCGGTTCCAAAATTGGGCTTCAAAATATGCTTCTTCCGATGCTTGAAGATGGAAGC
+
AACBCFCCBAAFGGGGGGGGGGHHHHGHHHHHHGGHGCEGGGEGGGHFFGHGGGGGHHGHHHHGGHHD>EEEGGEGHHHHHHFHHHHHGGGGGHGGGGGHFHHHHHHHHGHGHGGHHGHHHGFHHHHGHHGGGGHHHHFHHHHGHEHEGGG@FHGGHHGGGGGGGGDGGGGGGFGCEGGFFFFGFGGFFFFFFFFFDFFFFB/AFFFFAFFFFFBFBF/;9BFBFFFFFFDDD.B;;;/B/B/BF/99
@M03558:539:GW210131Amp:1:2105:6295:11574 2:N:0:TGCAGCTA+ACTACGGA
CCCTTCGGTATAATGTCCCTTGGCCCAATTGTTGCCGGCGCCAGATTGACCGAACACAAAATTATCCGGCCGGAACAGCTGTCCAAACGGTCCCGCTCCATAGTGCCAGGTTCCAAATCGACCAGCACGGCACGTGGGACGTATTTTCCGTAGCCTCGTTGTAGTACACGTTGATCCGCTCCAGCTGCAAATCGCTGTCTCCGCAATACGCCCAACTTGGCTGCAACTTGGCTCCTATCTGGTTGCCAC
+
CCCCCFCCC?AFGGFGGGGGGGHHHHGFHHHHFFHHGGGGGGGGHHHGGHHGGGGGHGGFHHHHHHHE?FGGG?EGFHHHHHHHHHHHGGGGGHGGCFGHHHHFHHHHHHCGHHEFHHHGGGGGHHGHCDCCDGGEECEHGECGHHHHHGHGGGHGGGGFGGGGGGFGGBGGGGGGGGGGGGGFFFFFFFFFFAEFFFFFFFFFFFFFFFFFFBFFFFFFFFFFFFFFFFFFFFFFEFFFFBBFFFFFF
@M03558:539:GW210131Amp:1:2105:27142:11587 2:N:0:TGCAGCTA+ACTACGGA
CCCTTCGGTATAATGTCCCTTGGCCCAATTGTTGCCGGCGCCAGATTGACCGAACACAAAATTATCCGGCCGGAACAGCTGTCCAAACGGTCCCGCTCCAGGTTCCAAATCGACCAGCACGGCACGTGGGACGTATTTTCCTCCGTGTAGTACACGTTGATCCGCTCCAGCTGCAAATCGCTGTCTCCGCAATACGAACTTGGCTCCTATCTGGTTGCCACATTGTCCGGCTTGAATGTGAACGATTTC
+
BBBBBFBABBBBGGGFGGFGGGHHGHGHHGGHHGHHG?FEFGGGFHHFFFHGGGGCFHGECGHGHHHGECGGGGCEHHHHHHGHGHFEEGGGGHGGGGGGFHBFGHHHHHHGEGGGHHHHCDCGGGHFGGHHGCEGFHHGH0CCEHGFFGGFGGGD9CAEFFGAEDDGGG/CGGGBFGFGGGBAFFFFFF;;DFFF?.=AFFFFFFFF/BFFFFFFFFFBFFFFF/;F9-@DFF.;B/BFFBFFFFEFF
@M03558:539:GW210131Amp:1:2105:23285:11595 2:N:0:TGCAGCTA+ACTACGGA
CCCTTCGGTATAATGTCCCTTGGCCCAATTGTTGCCGGCGCCCGGTTGACCGAACACAAAATTATCCGGCCGGAACAGCTGTCCACACGGTCCCGACCGAATCCATAGTGCCAGGTTCCAAATCGACCAGCACGGCACGTGGGACGTATTTTCCTCCCCTCGTTGTAGTACACGTTGATCCGCTCCAGCTGCAAATCGCTGTCTCCGCAATACGCCCGAACTTGGCTCCTATCTGGTTGCCCCATTGGCC
+
>A1>1>11>>13FFBAFGG1BABGHHG0A1BA30EHE0A/?F//A/AEH1F//EE?FF/FA1F1BGHGEGECE?/E0GFH1BFGG1BE?CG/<GC/BCCGGFGF1FBC1>FGBBECB1FDDDBGAFGGGFC/G@CGG?E.CE?.C-99FFGGFGGGGECGG@FEB9BBB9BBBF:AFFFBF?E-@BFBFFFF99/9/--A--9///:A-9A/9-->----@?BF/;/:9//;/;//99A?//9;9FB;BF
@M03558:539:GW210131Amp:1:2105:13187:11596 2:N:0:TGCAGCTA+ACTACGGA
CCCTTCGGTATAATGTCCCTTGGCCCAATTGTTGCCGGCACCAGATTGACCGAACACAAAATTATCCGGCCGGAACAGCTGTCCAAACGGTCCCGCTCGGACCGAATCCATAGTGCCAGGTTCCAAATCGACCAGCACGGCACGTGGGACGTATTTTCCTCCGTTGTAGTACACGTTGATCCGCTCCAGCTGCAAATCGCTGTCTCCGCAATACGCCCAGAACTTGGCTCCTATCTGGTTGCCACATTGG
+
AABCBFCBBBBFGGGGGGGGGGHHHHGHHHGHHFHHGGGGGGGHHHHHHHHGGGGGHHGHHHHHHHHGGGGGGGGGHHHHHHHHGH?GGGFFGHGGEGGGGGGGFGGGHHGGG@FGHHHHHHHHHBGHHGGGG?GGFHGGGCGF;.EC.;CF?FGFFFGGGFGEGGGGGGGGGGGGGEEGGGGFFFFFBFFFFBFFFFAEFD.B/BF?F=BFFFFFFC..ABFBB/BF//AFFFFF/;FF.FFFF?BB/:
@M03558:539:GW210131Amp:1:2105:21145:11599 2:N:0:TGCAGCTA+ACTACGGA
CCCTTCGGTATAATGTCCCTTGGCCCAATTGTTGCCGGCGCCAGATTGACCGAACACAAAATTATCCGGCCGGAACAGCTGTCCAAACGGTCCCGCACCGAATCCATAGTGCCAGGTTCCAAATCGACCAGCACGGCACGTGGGACGTATTTTCCTCCGGCTAGCCTCGTTGTAGTACACGTTGATCCGCTCCAGCTGCAAATCGCGTGGCATCGATTCCGTGCTCGTCGGATATTACCTCCCAGCTCCT
+
BABABFABABBFFGGGGGGGGGHGHHGHHHHHHAHHCGGGGGGEHHHBHHHGCEEGHHGGHHHHHHHG?EEEGEGE23CHHHFHHHHGFG<EEGGG?DGDGGGGHHHHFGHHHHHHCGHHHHHHGGHGGGHHGHGGGGGFGHGCHHGAHFFGGFGGGFEGGGDGGGGGGGEFEFFGGFFFFFFEEFFFFFADFFFFFFFFFFBF.E--9@BFFFFB?FFF/;.DEBDFFFAADDBFBFFFFEFBFFFF9B
@M03558:539:GW210131Amp:1:2105:17310:11616 2:N:0:TGCAGCTA+ACTACGGA
CCCTTCGGTATAATGTCCCTTGGCCCAATTGTTGCCGGCGCCAGATTGACCGAACACAAAATTATCCGGCCGGAACAGCTGTCCAAACGGTCCCGCTCGGCCGGCTTGAATGTGAACGATTTCACGCATCCTGTAGCACTTCTAGCGGTTCCAAAATTGGGCTTCAAAATATGCTTCTTCCGATGCTTGAAGATGGAAGCAGAATGGTTCCAAATCACGTCCGCGTTCC
+
AABBBF@AAAAD6GGGFEBGG4FCBFEDFDFGFHBF?CEEGCA?1BFFFHBEEEEGCEGAHEFBEHH1>E/@EEGGHHHFEFHHGFBGEGEFGFG?CC//F/DCC@CCAGHHFF1FG0EEHGB0DGH-CD/00000:0;CCFH0;B--;CAFBCFGGFFFEFGA/9CFFFFF90;B0;FFBDAE.9FF/9:9/FFFFFFEFF9BF/B;FFB/BFBFEFAAFF<=-9@EF
@M03558:539:GW210131Amp:1:2105:15336:11629 2:N:0:TGCAGCTA+ACTACGGA
CCCTTCGGTATAATGTCCCTTGGCCCAATTGTTGCCGGCGCCAGATTGACCGAACACAAAATTATCCGGCCGGAACAGCTGTCCAAACGGTCCCGCTGGACCGAATCCATAGTGCCAGGTTCCAAATCGACCAGCACGGCACGTGGGACGTATTTTCCTCCGAGTACACGTTGATCCGCTCCAGCTGCAAATCGCTGTCTCCGCAATACGCCTGGCTTGGCTCCTATCTGGTTGCCACATTGGCCGGCTT
+
AAAABFBABBCFGGGGGGGGGGGHHHGGGHHHGFFHGGGGGGGGFFHHHHHGGGGGHHFHAGHHHHHCEGGGG@EGFCGGHHHHHHBGGGGGGHGGGGGHHHGGFFGGHHHHGHGHHHGHHHHDGHHHDHDGGHHEHGFGCFGGGGGEFFCFGFFGGGGFFE--9;CFGGFGEGGGGFFDFFFFFFFFFFBFFFFFFFFFFFFFFFFFFFBBFEEFFFFFFFFFBBFFF/BFFFEFFFEFB/;;/--@=9
@M03558:539:GW210131Amp:1:2105:7643:11657 2:N:0:TGCAGCTA+ACTACGGA
CCCTTCGGTATAATGTCCCTTGGCCCAATTGTTGCCGGCGCCAGATTGACCGAACACAAAATTATCCGGCCGGAACAGCTGTCCAAACGGTCCCGCTCGGACCGAATCCATAGTGCCAGGTTCCAAATCGACCAGCACGGCACGTGGGACGTATTTTCCTCGTTGTAGTACACGTTGATCCGCTCCAGCTGCAAATCGCTGTCTCCGCAATACGCTGGCTCCTATCTGGTTGCCACATTGGCCGGCTTG
+
ACCCCFCBCCCFGGGGGGGGGGHHHHGHHHHGHHHHGGGGGGGGHHHHHHHGGGGGHHGHHHHHHHHGFGGGGGGGGHHHHHHHHHHHGGGGGHGGCGGGGGGGGGGGHHHHFFEGHBGEGHHHGHHHGGFGG?HHHHGGG?CA:CGG?AGAAFFGGGGGG?EGEEFFGGGGGGFFFFFFFFFDFFFFFFFF/0BFFDEAD?FFFFFFFFDFF?D.;;DFFEFBBFFFEFBDFFFF?FFB0BBCAFFF-
@M03558:539:GW210131Amp:1:2105:23441:11688 2:N:0:TGCAGCTA+ACTACGGA
CCCTTCGGTATAATGTCCCTTGGCCCAATTGTTGCCGGCGCCAGATTGACCGAACACAAAATTATCCGGCCGGAACAGCTGTCCAAACGGTCCCGCTCCATAGTGCCGAATCCATAGTGCCAGGTTCCAAATCGACCAGCACGGCACGTGGGACGTATTTTGTAGCCTCGTTGTAGTACACGTTGATCCGCTCCAGCTGCAAATCGCGTATTGCGTCGGTGGCATCGATTCCGTGCTCGTCGGATATTAC
+
CCCCDFDCBBCFGGGGGGGGGGHHHHGHHHHHHCHHGGGGGGGGGHHHHHHGGGGGHHGGHHHHHHHGEEFGGGGGHHHHHHHHHHFHGGEFGHGGCGGGHHHHFFHGC@FGGFHHHHHHHHHGHHHHHHEHHGHGGGHHHHGGG?DGHGGGHGGGGGGGGEGFFFGGGGGGEGGGGGGFFGFGG?FFFFF?BD0BFFFFFFFFFFFAFCFFFFFFFFAFBDBBBBDBEFFFFB.<<BDFF;A<<BBFFF
@M03558:539:GW210131Amp:1:2105:15571:11731 2:N:0:TGCAGCTA+ACTACGGA
CCCTTGGTATAATTTCCCTTGGCCCAATTGTTGCCCGCGTCAAATTTTCCGAAAAAAAAATTTTCCGCCCGGCATAGCTGTCCCAACCGTTCCGCTTCGACCGAATCCTTATTGCCACGTTCCTCATTCATCAGCACGGCGCGCGGGCCGTCTTTTTCTCGTTTTATTTCTCGTTGCACCTCTCCAGCTGCACTTCGCTGTACTCGCTATACGCCCTTGTCTCCGATCTGGTTGCTACATTGTCCGGCTC
+
1A>1>1BB13@@33A3BE1B111BA0G0113D011A0000A//1DG12D1/BE//0///>GG12@F//?>///>/>1121>1111>>//</B0//A///////////11?111?F?11-.<0>11<1111111100<-----:-9---;9@--;9///;/----9////9/9-;---////-;//;/9////////9-9--//999;--AB/-;9--/-////;---9;/BB/--/9//9;///9--99-
@M03558:539:GW210131Amp:1:2105:6609:11737 2:N:0:TGCAGCTA+ACTACGGA
CCCTTCGGTATAATGTCCCTTGGCCCAATTGTTGCCGGCGCCAGATTGACCGAACACAAAATTATCCGGCCGGAACAGCTGTCCAAACGGTCCCGCTCGGACCGAATCCATAGTGCCAGGTTCCAAATCGACCAGCACGGCACGTGGGACGTATTTTCCTCCGGCTCCTATCTGGTTGCCACATTGGCCGGCTTGAATGTGAACGATTTCACGCATCCTGGAGCACTTCTAGCGGTTCCAAAATTGGGCT
+
CCCCCFCCABCFGGGGGGGGGGGHHHGHHHHHHHHHGGGGGGGCGHHFHHHGGGGGHHGCHHHHHHHGGGGGGGGGHHHHHHHHHHHHGGGGGHGGGGGCDGGGGGGGHHGFCGHHHHHHHHHHHGHHHGFGGFHHHHGGGGGGHHGGEGGGGGGGGGGGGGFGGAGGFFFFFFEFFFFFFFFFFFFFFFFFFFF.BF0;:9FBFFFFFFEFEFFFFFFFF/FFEFFFFFFFF;DDFFFFFFFFFF9E?B
@M03558:539:GW210131Amp:1:2105:18044:11773 2:N:0:TGCAGCTA+ACTACGGA
CCCTTCGGTATAATGTCCCTTGGCCCAATTGTTGCCGGCGCCAGATTGACCGAACACAAAATTATCCGGCCGGAACAGCTGTCCAAACGGTCCCGCCTCGTTGTAGTACACGTTGATCCGCTCCAGCTGCAAATCGCTGGCTCCTATCTGGTTGCCACATTGGCCGGCTTGAATGTGAACGATTTCACGCATCCTGGAGCACTTCTAGCGGTTCCAAAATTGGGCTTCAAAATATGCTTCTTCCGATGCT
+
BBBBBFBAAABFCGGGGGGGGFFFGHFGHGHHBGHHGGGGGGFGABGBHHHGGGGGHGGHFHHGEHHFGGGGGECEGFHGGHHFFHEHGGGGGHGGGGGGHGFFHHHHHHHG0GHEFHHHGFGGFGHHHGGGDDGCEHGGF<GEGDBHGHHGFGHFHHFFHFHHHFGGAGFF0FFGGFFGFA.9EGEGEF-.@F/BF.ABAFBFFBB/9@;D-;B/;/./;999FFEFFBBBF/9/BBFFFF9FD.;.;B
@M03558:539:GW210131Amp:1:2105:23802:11775 2:N:0:TGCAGCTA+ACTACGGA
CCCTTCGGTATAATGTCCCTTGGCCCAATTGTTGCCGGCGCCAGATTGACCGAACACAAAATTATCCGGCCGGAACAGCTGTCCAAACGGTCCGAATCCATAGTGCCAGGTTCCAAATCGACCAGCACGGCACGTGGGACGTATTTTCCTCCAGGCCAAGAACGATTTCACGCATCCTGGAGCACTTCTAGCGGTTCCAAAATTGGGCTTCAAAATATGCTTCTTCCGATGCTTGAAGATGGAAGCAGA
+
ABAABFCBBABFGGGGGGGGGGHGHHGEGHHGHFHHGCGGGGGGEHHGHHHGGGGGHHGFFHHFHHHECFEGFEGGHHHHGHHHHHFHGGFGGFGGGGHEGHFFBGHHGGHGHHFHHHHGHGGGGGHHGGGCGDCGFFGHGGHHHHHHHHHHHHHHGHGGGGGGGGGGFGGGGGGGGFFBFFGFFFFFFFFFCF.CFFFBF?FFFFFAFFFFFBFFFFFFFFFFFFFF?D?DFFFFFFFFFF/9FEFFF
@M03558:539:GW210131Amp:1:2105:29007:11778 2:N:0:TGCAGCTA+ACTACGGA
CCCTTCGGCATAATGTCCCTTGGCCCAATTGTTGCCGGCGCCAGATTGACCGAACACAAAATTATCCGGCCGGAACAGCTGTCCAAACGGTCCCGCTCCACAGCGCCCCGAATCCATAGTCCCAGGATCCAAATCGACCAGCACGGCACGCGGGACGTATTTTCCTCCTGCCTGTCTGGTTTCCTCCTATCTGGTTGCCACGTTGGCCGGCTTGAATGTGAACGACTTCACGCATCCTGGAGCACTTCT
+
1>A11FA111>1BGAAFBBE10BEEGE0AG12BGFHEEE/EG?EABG1FGHCEE?/F>/0F11B2FDECEG/@>@EFBH1>1B1B11/?/E/CA/</>CF0C0/<ACCGCCC.AGF1=F11=C00..0<C0<D0<<CA@CAGHH--?--.-;@--;@AE/;FFFF/9;-BB-;BF/9/9;/-//FFF-99B////:-;:/;@EFE?B/-@@?--9/9B9B//;-;-9-//9-----/;/:9-9-9/;9/
@M03558:539:GW210131Amp:1:2105:2890:11779 2:N:0:TGCAGCTA+ACTACGGA
CCCTTCGGTATAATGTCCCTTGGCCCAATTGTTGCCGGCGCCAGATTGACCGAACACAAAATTATCCGGCCGGAACAGCTGTCCAAACGGTCCCGCTCGGACCGAATCCATAGTGCCAGGTTCCAAATCGACCAGCACGGCACGTGGGACGTATTTTCCTCCGGTAGCCTCGTTGTAGTACACGTTGATCCGCTCCAGCTGCAAATCGCCGTCTCCGCAATACGATTTCACGCATCCTGGAGCACTTCT
+
AABCBFBCBABFGGGFGGGGGGHHHHGFHHHFHHHHGGGGGGFGHFHHHGHGGGGGHHGHHHHHHGFFGGGGGF@EHHHHFHHHHHFHGGGGGHCG@DGGGGGGGGGFHHGHH=GHHHHHFHHHHHHGHGHGGGHHHHGGGGGG:CFGEFGGGGGGGGGGGGGGCGGGGFFFFFFFFFFFFFFFFFFFFFFFFFFFFFFFFFFFFFFFFFFFFFFFFFFFFFFFEEFE0BB.A@D@F:FFFFFFF0;:F
@M03558:539:GW210131Amp:1:2105:22697:11786 2:N:0:TGCAGCTA+ACTACGGA
CCCTTCGGTATAATGTCCCTTGGCCCAATTGTTGCCGGCGCCAGATTGACCGAACACAAAATTATCCGGCCGGAACAGCTGTCCAAACGGTCCCGCTCGGACCGAATCCATAGTGCCAGGTTCCAAATCGACCAGCACGGCACGTGGGATGTATTTTCCTCCGGCTGGTTGCCACATTGGCCGGCTTGAATGTGAACGATTTCACGCATCCTGGAGCACTTCTAGCGGTTCCAAAATTGGGCTTCAAAAT
+
A?AAACA111>3AGBGBFG1BGFHCFCAGHFDGAFHGGG/EAEAGFHBGFHEEG/EFCEGHGHHGHFFEF/>E//>BEGHHFHGHF1FECEE/CCC?CG??B/<@CA/CGHHG<FHHHGHHHHHHHHFEC.ACCFHFGGCGCCCHHG@?CEGGGGGGGGGFGGG@@??CBC-//BAFBFFFF-@=@@@ABFF/;//;F-;AEB/FEF=B-FFB9-9FEFFFFFBB/@;9--/9BBAB//9A-;;9;;/BF
@M03558:539:GW210131Amp:1:2105:13531:11797 2:N:0:TGCAGCTA+ACTACGGA
CCCTTCGGTATAATGTCCCTTGGCCCAATTGTTGCCGGCGCCAGATTGACCGAACACAAAATTATCCGGCCGGAACAGCTGTCCAAACGGTCCCGCTCGGACCGAATCCATAGGGCCAGGTTCCAAATCGACCAGCACGGCACGTGGGACGTATTTTCCGTAGCCTCGTTGTAGTACACGTTAATCCGCTCCAGCTGCAAATCGCTGTCTCCGCAATACGATGGGGGCATCGATTCCGTGCTCGTCGCAT
+
1>A1AF1AA1AD3FGFGGGGG1GGGAAGHHHFGHFGGCEGEG/AAFGHEHFE/A>EEGFA>FF1GHHC/?>E?/EE0GFGFGGFHHBF?/E?/FC/<<BG?@//@CECHHFHH1FHACHH>1FHHH0DFGFC@-GEBG@GCCA:9EF@.CAA.;/9CBFBG?EA00FAAEFF//:BFFBB-;--/FFBFF@B/BF/;B/9;FF9EFBAFFFFBF?;B9BAE-A--;@@@-B-/-/;B9B??EB?@;@--A
@M03558:539:GW210131Amp:1:2105:18105:11809 2:N:0:TGCAGCTA+ACTACGGA
GAACAGCGGACTCCACTCCAGCTGTGCCTTCATCTGGGTCTTCAGTTAAAGTGCCAGCATCCTTTCCGAGAACTGTGAGTCTCTTCGTGGCCTACCGTCC
+
BBBBBFFDBBBBGGGGGGGGGGHHGFHHHHHHHHHGHHFGHHHHHGHGHHHGHHHHHGHHHHHHHHHGGGGGHHHHHFHHHHHHHHHHGGGHHGHHGGGG
@M03558:539:GW210131Amp:1:2105:19254:11826 2:N:0:TGCAGCTA+ACTACGGA
CCCTTCGGTATAATGTCCCTTGGCCCAATTGTTGCCGGCGCCAGATTGACCGAACACAAAATTATCCGACCGGAACAGCTGTCCAAACGGTCCCGCTCGCCTCCTTTTTATTTTTTTTTAGCCTCGTTGTAGTACACGTTGATCCGCTCCAGCTGCAAATCGCTGTCTCCGCAATACGCCCTTGGCTCCTATCTGGTTGCCACATTGGCCGGCTTGAATGTGAACGATTTCACGCATCCTGGAGCACTTC
+
CCCCBFCCCCCFGGGGGGGGGGHHHHGHHHHHHHHHGGGGGGGGGHHHHHHGGGGGHHGHHHHHHHHGGGGGGGGGHHHHHHHHHHHGGGGGGHGGGGGGGGGHHHHHHHHHHHHGGGGHHHHHHGHGHGHHHGHHHGHHHHHHHGGGGGGGGGGGGGFGGAEGFGGGGGGGGFFFFADFFFFFBFFFFFBFFFFFFFFFFFFFFFEFFFAFFFF;F0FBBB:FFEDEFFFFFEFFFFFFFFF.F?AFBB
@M03558:539:GW210131Amp:1:2105:27424:11845 2:N:0:TGCAGCTA+ACTACGGA
CCCTTCGGTATAATGTCCCTTGGCCCAATTGTTGCCGGCGCCAGATTGACCGAACACAAAATTATCCGGCCGGAACAGCTGTCCAAACGGTCCCGCTCACGGGACCAAACGCTCCCGATTTCACGCATCCTGGAGCACTTCTAGCGGTTCCAAAATTGGGCTTCAAAATATGCTTCTTCCGATGCTTGAAGATGGAAGCAGAATGGTTCCAAATCACGTCCGCGTTCC
+
AACBCFCAAABFGGGGGGGGGGHHHHGHHHHHHHHHGGGGGGGGHHHHHHHGGGGGHHGHGHHHHHHGGGCGGEGGGHHHHHHHHHHHGGGGGHGGGGGHHGGGGGHHHHGGGGGGGGGGGHHHHHGGGH0GHHHHHHHGHHHHHGGGGGGGGGGGGGGGGGGGGGGGGGGGGGGGGGGGGDEFFFFFFFFFFFFFFFFFFFFFFFFFFFFFFFFFFDFFFFFFBFFF
@M03558:539:GW210131Amp:1:2105:8765:11868 2:N:0:TGCAGCTA+ACTACGGA
CCCTTCGGTATAATGTCCCTTGGCCCAATTGTTGCCGGCGCCGGATTGACCGAACACAAAATTATCCGGCCGGAACAGCTGTCCAAACGGTCCCGCTCGACCGAATCCACAGTGCCAGGTTCCAAATCGACCAGCACGGCACGTGGGACGTATTTTCCTCCGGCGGTGGCATCGATTCCGTGCTCGTCGGATATTACCTCCCTGGCTCCTATCTGGTTGCCACATTTGCCTGCTTGCATGTTTACGATTT
+
BBBBAFBBBBBFFGGGGGGGGGFHGHGGHHHHHHHHGGGGGGGGGGGGHHHGGGGGHHGHHHHHHHHGGGGGG@EGFGHHHHHHHHHFFGGGGHGGGGGGGGGGGGGHHHHHFGHHFGHGGHH0DFHHAADC@CGFH?CF-B?FAFGEFGG?FGGGGGGGFD>BA--9:A.FF./;FBFBF9A.BA-A@;-;.;B9;9BBFF9/;..9;9/;FBF//;.://;./;/9/9//./;/.;BBF//9B?AAEF
@M03558:539:GW210131Amp:1:2105:29122:11884 2:N:0:TGCAGCTA+ACTACGGA
CCCTTCGGTATAATGTCCCTTGGCCCAATTGCTGCCGGCGCCAGATTGACCGAACACGAAATTATCCGGCCGGAACAGCTGTCCAAACGGTCCCGCTCGGACCGAATCCATAGTGCCAGGTTCCAAATCGACCAGCACGGCACGTGGGACGTATTTAGCCTCGTTGTAGTACACGTTGATCCGCTCCAGCTGCAAATCGCTGTCTCCGCAATACTTGGCTCCTATCTGGTTGCCACATTGGCCGGCTTG
+
>1AAAFAAAAAFF3GFGGGGGGFGBGECFGFFHD1FCGCGCEGEGFGHHFHGCECCFEGEEFGHE21B@EGEG@EEHFHGHHHGF<GGGFGFCFCC@C?@A<@CCCFC1G1GG<DGHFHH1<GHHBGFH?A?C@.CGGCCCGGGA.;?EG@9A9BFFFGBBFAE./9;C9BFFFBFFFFBF/A9-@9FBBBFFFB9BBAEEFAF/B/-A@@-F/F//;BFFFFF/FFBFBFFF/FBFBFBFFF@?;@@=
@M03558:539:GW210131Amp:1:2105:28458:11885 2:N:0:TGCAGCTA+ACTACGGA
CCCTTCGGTATAATGTCCCTTGGCCCAATTGTTGCCGGCGCCAGATTGACCGAACACAAAATTATCCGGCCGGAACAGCTGTCCAAACGAATCCATAGTGCCAGGTTCCAAATCGACCAGCACGGCACGTGGGACGTATTTTCCTCCGGAGCCTCGTTGTAGTACACGTTGATCCGCTCCCGCTGCAAATCGCTGTCTCCGCAATACGGTGGCATCGATTCCGTGCTCGTCGGATATTAAGAACTTGGCT
+
AAABABAAAAA5FGGGGGGGGFHHHHEAEHHHHHHHGGGGGG?AAFGGFFHG0EGGHHAGAFGDHHHG?EGFGGEFCHHHHHHHF3EGC<FFEHHHFHFGHHFFEGGHHDGGHHGAFGGHHFGGGGCGGGHGGHHFGHGHGHHHHHHGGAFGGHHGGGBGBF0FFFFGFFG.CFBFGGGG.C@DFFF/BBFFFFFFFFFFFF-;DBB?DFE?F9BFFFABF/99AFFF?;D;;-;.BB/9/B/BFBB/;F
@M03558:539:GW210131Amp:1:2105:21226:11907 2:N:0:TGCAGCTA+ACTACGGA
CCCTTCGGTATAATGTCCCTTGGCCCAATTGTTGCCGGCGCCAGATTGACCGAACACAAAATTATCCGGCCGGAACAGCTGTCCAAACGGTCCCGCTCCAACCGAATCCATAGTGCCAGGTTCCAAATCGACCAGCACGGCACGTGGGACGTATTTTCCTCGTTGTAGTACACGTTGATCCGCTCCAGCTGCAAATCGCTGTCTCCGCAATATCTGGTTGCCACATTGGCCGGCTTGAATGTGAACGATT
+
BCCCCFCCBCCFGGGFGGGGGGHHHHGHHHHHHHHHGGGGGGGGHHHHHHHGGGGGHHGHGHHHHHHGGGGGGGGGHHGHHHHHHFHHGGGGGHGGGGGHHBGGGGGGHGGHG=GHHHHHFFFHGHGHHGHGDFHHHHGGGGGGGFGCGGGEGGGGGGGGGGGGGGGGGGFGGFGGGGFGGGFAFFFFFFFFFBFFFFFFDFFFFFFFCFDFFFFFFFFF?FFFFFFB0BFFA=B@>?FFFFBFFFF.EF
@M03558:539:GW210131Amp:1:2105:16045:11952 2:N:0:TGCAGCTA+ACTACGGA
CCCTTCGGTATAATGTCCCTTGGCCCAATTGTTGCCGGCGCCAGATTGACCGAACACAAAATTATCCGGCCGGAACAGCTGTCCAAACGGTTCCAAATCGACCAGCACGGCACGTGGGACGTATTTTCCTCTCGTTGTAGTACACGTTGATCCGCTCCAGCCGCAAATCGCTGTCTCCGCAATGACTTGGCTCCTATCTGGTTGCCACATCGGCCGGCTTGAATGTGAACGATTTCACGCATCCTGGAGC
+
BBBABFBBBBBFBFGGGFGGF4BGGGGHFHGHHCHHGGGGE0A0FGHFFFGFEEFGHHG1EGHGHGHDEEGGGC?EGFHFHHHHHFFFEGDFGHGHHHHGHGCDGGGG@B@DGD?CCGAG@.FGHHBGHHGHHFEEHCGHGGHGHGHHEHHGBGFDCDGGGGGGGDCFFGGGGFFGFFEDACDFFFFFFFFFFFFFFF/FF/FFFFFFFFFFFFFFFFFF;ABBBFBFFF?DFF?/:F.ABAFFFFF..;
@M03558:539:GW210131Amp:1:2105:16111:11961 2:N:0:TGCAGCTA+ACTACGGA
CCCTTCGGTATAATGTCCCTTGGCCCAATTGTTGCCGGCGCCAGATTGACCGAACACAAAATTATCCGGCCGGAACAGCTGTCCAAACGGTCCCGCTCGGACCGAGTCCATAGTGCCAGGTTCCAAATCGACCAGCACGGCACGTGGGACGTATTTTCCTCTCAGTTAACAACTAGCCTCGTTGTAGTACACGTTGATCCGCTCCAGCTGCAAATCGCTGTCTCCGCAATACGCTTTCACGATTTCACGC
+
BCCCAFBBABBFGGGGGGGGGGHHHHGHHHHHHFHHGGGGGGG?FHHHHHHGEGGGHHGHFHHFHHHGEGGGGEGGFHHFHHHHHFHGGGGGGHGGGGGGGGGCFGGHHGHHFDGHHEHHFFHHHHHHHGHGGGHHHHFGGCFF;GFDEFGFEGGGGGGGGGGFGGGGGGGGGG09FFFFFFFFFFFFFFFFFFFFFFFF?EFFFFFFFBFFFFFFFFFAAFFFFAD-@DBF?A.AEF0F.9;AE;0F.F
@M03558:539:GW210131Amp:1:2105:13580:12026 2:N:0:TGCAGCTA+ACTACGGA
CCCTTCGGTATAATGTCCCTTGGCCCAATTGTTGCCGGCGCCAGATTGACCGAACACAAAATTATCCGGCCGGAACAGCTGTCCAAACGGTCCCGCTGCGGGATTCCGCGGCGGCATCGATTCCGTGCTCGTCGGATATTACCTCCCAAGAACTTGGCTCCTATCTGGTTGCCACATTGGCCGGCTTGAATGTGAACGATTTCACGCATCCTGGAGCACTTCTAGCGGTTCCAAAATTGGGCTTCAAAAT
+
ABBCBFCABACFGGGGGGGGGGHHHHGHHHHHHHHHGGGGGGGGGHHHGHHGGGGGHHGHHHHHHHHGCEGGGGGGHHHHGHHHHHFHGGGFGHGGGGGGGGGGHHHHGGGGGGGGGHGGGGFGGFGGGGGFGGGAGGGGGGGFFFFFFFFFFFFFFFFFFFFFFFEFBFDFFFFFFFFFFFAFCCF=;BFFFFFFFFDFFFFFFFF;AAFBBFFFFEAFFF:FBF-BFFFFBFFFFF0B.::A/:;:BF
@M03558:539:GW210131Amp:1:2105:24932:12052 2:N:0:TGCAGCTA+ACTACGGA
AATCCTCCACTCTAGGATTCCCACCGCTCTGCCTTCCTTCTTCCCGCTCTCTCCTATTCCTCTCTCCTTTGCTTTCTGTCGCGGCCGCCACCGTACCCACAAAGACCACTACTGCCGACCCGCCCGTACCGTCCCCCGTCCCCTCCGTCCCGCTCCCCGCGTCGCGGTGCTTGTCTCTCCTCTCTCCCGCGCCTCTTTTGCTGCTGGTCGTGTTCCTCCATCAGCTTCTTCATGCTCTTTTCTGTTCGT
+
11>>13B11B1111111E113111000A001111110B2B11210//A//11B0A121A221D011011211111ADD22////>/EC///B/0///11///0000<0/1001110/<//////<///.<.......-..<../.......----...-----:------///-//9////-/;////-----:-/://////99//;/-;--9//9//-/9///9/;B9////////////9/://--
@M03558:539:GW210131Amp:1:2105:15079:12208 2:N:0:TGCAGCTA+ACTACGGA
CCCTTCGGTATAATGTCCCTTGGCCCAATTGTTGCCGGCGCCAGATTGACCGAACACAAAATTATCCGGCCGGAACAGCTGTCCAAACGGTCCCTCGTTGTAGTACACGTTGATCCGCTCCAGCTGCAAATCGCTGTCTCCGCGATACGCCCGGTGGCATCGATTCCGTGCTCGTCGGATATTACCTCCCAAGAACTTGGCCCCTATCTGGTTGCCACATTGGCCGGCTTGAATGTGAACGATTTCACGC
+
CBCCCFCCBBCFGGFGFGGGGGHGHHGHHHHHHAGHGGGFGGGGHHHHHHHGGGGGHHGGHHHHHHHFCCGFFGGGFHHHHHHHHHHHGGGGGHHHGHGHGHHHHHHHGGGHHHHHHGGGGHHHHHHHHHHHGGHGGHHHHGGGGGGGGGGGGGGDGFFFGGGGGGGGFEFGGGGGGFFFFFFFFFFFFFFBAAFFFFBFFFFFFEFFBFFFFDAFFFAFFBFFFFFF=C;ABFFF0;FFF.;;A0:B.;
@M03558:539:GW210131Amp:1:2105:13951:12273 2:N:0:TGCAGCTA+ACTACGGA
CCCTTCGGTATAATGTCCCTTGGCCCAATTGTTGCCGGCGCCAGATTGACCGAACACAAAATTATCCGGCCGGAACAGCTGTCCAAACGGTCCCGCTCGGGCCGAATCCATAGGGCCAGGTTCCAAATCGACCAGCACGGCACGTGGGACGTATTTTCCTTTAGCCTCGTTGTAGTACACGTTGATCCGCTCCAGCTGCAAATCGCTGTCTCCGCAATACGCCTTGGCTTCCAACTTGGCTCCTATCTGG
+
1AAAABA?>1>3GEGAGDG1GGHFFGCHHGHGB0GHGC0EFG?EFHFDAEFE/AEEGHFHH1FEDFG??FE///>EFHHGFGFHHBBGFC<EEGG?BC/>/CGGGCEFHH1FG1>GCGHH<FGCGHHHHGHGCGFEHHGC@CGF9CGG?F@FGFFGGFFFGGGFG/BFB.EF9BF/;/;BB9AAEFFFFFF@B/FFFFFFFFFFFFEBBFFFFFB@;AFFEF?FBBFFFFFFFFFBB///BFFFEFFFFF
@M03558:539:GW210131Amp:1:2105:16030:12293 2:N:0:TGCAGCTA+ACTACGGA
CCCTTCGGTATAATGTCCCTTGGCCCAATTGTTGCCGGCGCCAGATTGACCGAACACAAAATTATCCGGCCGGAACAGCTGTCCAAGTAGCCTCGTTGTAGTACACGTTGATCCGCTCCAGCTGCAAATCGCTGTCTCCGCAATACGCCTTGGCTCCTATCTGGTTGCCACATTGGCCGGCTTGAATGTGAACGATTTCACGCATCCTGGAGCACTTCTAGCGGTTCCAAAATTGGGCTTCAAAATATGC
+
CCCCBFCABBCFGGGGGGGGGGHHHHGHHHHHHHHHGGGGGGGGFHHHHHHGGGGGHHGHGHHHHHHG?EEFGGGGHHHHHHGHHHHHHHHHHHGHGHGHHGGHHHGHHGGFHHHGGCGGHHGHHHHHHHGGHGGHHHHGGGGGHHHGGHGHHHHHGHHHHHHHFFGHHHHGGGGGGGGDGGGGFGGGFFFFFGDFFFFFFFFFFAFFFFFFFFFBFFFFEF;BA@FFF0BEFFF0AFFFF0;9FFFFFF
@M03558:539:GW210131Amp:1:2105:5960:12296 2:N:0:TGCAGCTA+ACTACGGA
CCCTTCGGTATAATGTCCCTTGGCCCAATTGTTGCCGGCGCCAGATTGACCGAACACAAAATTATCCGGCCGGAACAGCTGTCCAAACGGTCCCGCTCGTTCCTCCGAGAACTTGGCTCCTATCTGGTTGCCACATTGGCCGGCTTGAATGTGAACGATTTCACGCATCCTGGAGCACTTCTAGCGGTTCCAAAATTGGGCTTCAAAATATGCTTCTTCCGATGCTTGAAGATGGAAGCAGAATGGTTCC
+
CCCCCFDCBCCFGGGGGGGGGGHHHHGHHHHHHHHHGGGGGGGGHHHHHHHGGGGGHHGHHHHHHHHGGGGGGGGGHHGHHHHHHHHHGGGGGHGGGGGGGHHHHHGGGGGHHHHHHHHGHHHHHHHHHGHHHHHHGHHHHGGGGGGHGHHHHHHHHDGGGGGGGGGFGGGGBBFGGGGGGGGGGFFFFFFFFBEFFFFFFFFBFFFFFFFFFFFFFFFFFADDDFFFFFFFFFFFFFFFF/BBFFFFFF
@M03558:539:GW210131Amp:1:2105:28392:12317 2:N:0:TGCAGCTA+ACTACGGA
CCCTTCGGTATAATGTCCCTTGGCCCAATTGTTGCCGGCGCCAGATTGACCGAACACAAAATTATCCGGCCGGAACAGCTGTCCAAACGGTCCCGCTCGGGTTCCAAATCGACCAGCACGGCACGTGGGACGTATTTTCCTCCGTTGTGTATTAGCCTCGTTGTAGTACACGTTGATCCGCTCCAGCTGCAAATCGCTGTCTCCGCACTACGCCTTGGCTCCTATCTGGCTGCCACATTGGCCGGCTTT
+
AAAAAFAAA1A3BGGGGGGGGFHHHHECGHH3DBGH?EEEGGGGHGHFGHHGGEECHG/00BF1BGHEEGGGG?EE>GGEGGFHBF1?<EEEGHCGCC?CC/?GHHB<BFC0CG/FG0GC@CCCGCC.CCGC:CCCGGHHBGHGEECEB/0FF09FBBCAEFFEB0;FGFFBFGGFGFGFE?@B/BFFBF/9B99-AF?BFFBF--=-;/9;-;AB/B;99EF/:BF///;--AFFFFFFFFB=@--9/
@M03558:539:GW210131Amp:1:2105:22546:12320 2:N:0:TGCAGCTA+ACTACGGA
CCCTTCGGTATAATGTCCCTTGGCCCAATTGTCGCCGGCGCCAGATTGACCGAACACAAAATTATCCGGCCGGAACAGCTGTCCAAACGGTCCCGCTCGGACCGAATCCATAGTGCCAGGTTCCAAATCGACCAGCACGGCACGTGGGACGTATTTTCCTCCGCGGTGGCATCGATTCCGTGCTCGTCGGATAGAACTTGGCTCCTATCTGGTTGCCACATTGGCCGGCTTGAATGTGAACGATTTCACG
+
ABBBBFAABBBFCGEFGGGFGGHHFHGHHHHHHAGGAEGECFG?FFHHHHHGFEGGHEGHHHHHHHHGGGGEEEGGCFFGHHHFHHBGGGDA@GFGGGFCDCGGDGGGHHHH1>GEGHHHGHHFHHHHHGHGGGGHGHGGGGGG.CED?FC.AFFGGGGGGGGGAFABFFFFFFFEFFFFFFDAFF=DCC@FFFFFFFFFBFFFFFBFFFFB/BAFFFFFFFFFFFDFFF@DAFFF/BFBFF.;AAFFF.
@M03558:539:GW210131Amp:1:2105:3779:12323 2:N:0:TGCAGCTA+ACTACGGA
CCCTTCGGTATAATGTCCCTTGGCCCAATTGTTGCCGGCGCCAGATTGACCGAACACAAAATTATCCGGCCGGAACAGCTGTCCAAACGGTCCCGCTCGGACCGAATCCATAGTGCCAGGTTCCAAATCGACCAGCACGGCACGTGGGACGTATTTTCCTCCGGCGGTGGCATCGATTCCGGGCTCGTCGGATATTACCTCCCGTGCATATATCGATAGTGCCTATAGAACTTGGCTCCTATCTGGTTGC
+
BBBBBFB@AAAFGGGGGGGGGGHHHHGHHHHHHHHHGGGGGGGGGHHHHHHGGGGGHHGHHHHHHHHGGGGEGGGGHHHHHHHHHHGHGGGGGHGGGGGGGGGGGGGGHHHHFGFHHHHHFFHHGHHGHDHGGGHHGHGGGGGDGHGGEFGFGGGGGGGGGGGGBBFBDF?BFF?BABFFF-9->EDFF;B-A9BB/;BBFEE.;.DEF/BFB/.;9EDF/F/;9FBFFFFFF/B;BBEFBBFFF/9B..
@M03558:539:GW210131Amp:1:2105:25529:12383 2:N:0:TGCAGCTA+ACTACGGA
CCCTTCGGTATAATGTCCCTTGGCCCAATTGTTGCCGGCGCCAGATTGACCGAACACAAAATTATCCGGCCGGAACAGCTGTCCAAACGGTCCCGCGGACCGAATCCATAGTGCCAGGTTCCAAATCGACCAGCACGGCACGTGGGACGTATTTTCCTCCGGCTCGTTGTAGTACACGTTGACCCGCTCCAGCTGCAAATCGCTGCCTCCGCAATACGCCAGTGGAGAACTTGGCTCCTATCTGGTTGCC
+
CCCCCFCBCBBFGGGGGGGGGGHHHHGHHHGHHFHHGGGGGGGGFGHDHHHGGGGGHHGHHHHHHHHGFGGGGGGGHHHHGHHHHFFGGGGGGHGGGGCGGCDGGGHHHHHFHHHHFHHHHHHBGHHGHGGGHHHHGGGGGGFEGGGGGDEGGGGGGGGGGGGCFFDEFFFFFFFFFFFFEEFFFFFFFFFFFFFFFFFFFFFFFFFFFF?D-@DFF.DFFAFFFFEFFBFFFFFFFFFBFFFB0;BAFB
@M03558:539:GW210131Amp:1:2105:15146:12398 2:N:0:TGCAGCTA+ACTACGGA
CCCTTCGGTATAATGTCCCTTGGCCCAATTGTTGCCGGCGCCAGATTGACCGAACACAAAATTATCCGGCCGGAACAGCTGTCCAAACGGTCCCGCTTGGACCGAATCCATAGTGCCAGGTTCCAAATCGACCAGCACGGCACGTGGACGTATTTTCCTCCGGGTAGCCTCGTTGTAGTACACGTTGATCCGCTCCAGCTGCAAATCGCTGTCTCCGCAATAAACTTGGCTCCTATCTGGTTGCCACATT
+
BCCCCFCBAABFGGGGGGGGGGHHHHGHHHHHHGHHGGGGGGGFHHHEHHHGGGGGHHGHHHHGHHHG?EGEG/EEFCGGGHHHHHFHGGEFFHFGGGGGHHHGGGGGHHGHGGGHGFHEGFGHHGGHHFHGGGGHHHGCGCDGCHFDHFEHGGGGGGGGGDGGD?GGGGGGGGEGGGBBFFBAF.99FFFFFDFFBBBFBF/BFFFDFFFFFFFFFF;-A0BFFFFBBF09AF0FFFFBFB.;B;F.BB
@M03558:539:GW210131Amp:1:2105:25829:12425 2:N:0:TGCAGCTA+ACTACGGA
CCCTTCGGTATAATGTCCCTTGGCCCAATTGTTGCCGGCGCCAGATTGACCGTACACAAAATTATCCGGCCGGTACAGCTGTCCAAACGGTCCCGCTCGGGTCCGAATCCATAGTGCCAGGTTCCAAATCGACCAGCACGGCACGTGGTACGTATCTTCCTCGTTGTAGTACACGTTGATCCGCTCCAGCTGCACATCGCTGTCTCCGCAATACGCCACATTGGCCGGCTTGAATGTGAACGTTTTCACG
+
AAAA11111>1B3BAG3EFDF1FCB000BA1DGGHHG0EAE/A/0BFFF11/////F1/BBG@1GHHC?C/>>//?1@B11BF1B11F/?E//</E<@??///</?CCA<11?<<?1<1?/FFGB1><11.0@C-0<<<-<@CCGF...::C:CGH0;CBFFBGGG.00;9C0FBG9.ACFFAE.A99/9BB///;:9A--;BF:/BBB->ABFFF??BFFBBF/B-@@@@--:/;9/BF/--;/EB//;
@M03558:539:GW210131Amp:1:2105:26449:12431 2:N:0:TGCAGCTA+ACTACGGA
CCCTTCGGTATAATGTCCCTTGGCCCAATTGTTGCCGGCGCCAGATTGACCGAACACAAAATTATCCGGCCGGAACAGCTGTCCAAACGGTCCCGCTCTTCATAGCGCCATAGTGCAATCCATAGTGCCAGGTTCCAAATCGACCAGCACGGCACGTGGGACGTATTTTCCTCCGAGCCTCGTTGTAGTACACGTTGATCCGCTCCAGCTGCAAATCGCTGTCTCCGCAATACGCCGAACTTGGCTCCT
+
BBBBBFB@AAAFBGGGGGGGGGHHCGGHHHHHHCHHGGGGGGGGHGHHHHHGGGGGHHGHHHHHHHGGECGGGG?EHHHHHHHHHHHHGGGGGHGGGGHHHHHHHHGGGGGHH1DGHFFHHHHGHGHHHHHHHHHHHHHHHGHGGGHHHHGGGFFGFEGGGGGGEGGGGGGGGGGGGGGGGFFEFFFEFFFFFFFFEFFFFFFFAFFFFFFFFFF//AEFFDFFFFFFFFFFFFFDFFFFFF/BF9;AF
@M03558:539:GW210131Amp:1:2105:21018:12438 2:N:0:TGCAGCTA+ACTACGGA
CCCTTCGGTATAATGTCCCTTGGCCCAATTGTTGCCGGCGCCAGATTGACCGAACACAAAATTATCCGGCCGGAACAGCTGTCCAAACGGTCCCGCTCGGACCGAATCCATAGTGCCAGGTTCCAAATCGACCAGCACGGCACGTGGGACGTATTTTCCTCCGAACTTGGCTCCTATCTGGTTGCCACATTGGCCGGCTTGAATGTGAACGATTTCACGCATCCTGGAGCACTTCTAGCGGTTCCAACAT
+
ABBBBFBBAABFGGGGGGGGGGHHHHGHHHHHHHHHGGGGGGGGEFFFHHHGGGGGGHGHFHHHHHHGGGGGGEGGHFHHGHHHHHFGFGEEGHGG/>CCDCGGGGGGHHFHFFGHHFFHFFHFFHHGHGGGGGEHBGCDGCFDGGA@CFGGGGGGGGGGGGG-EGEGGGFFFEFBB/:FFFBDFFFF?FFFFFEDFFFF-A/;BFEBBFF?EEEFFFEFFFFF///.:B.ABB9BBFFF;A>;B9;/9B
@M03558:539:GW210131Amp:1:2105:5623:12439 2:N:0:TGCAGCTA+ACTACGGA
CCCTTCGGTATAATGTCCCTTGGCCCAATTGTTGCCGGCGCCAGATTGACCGAACACAAAATTATCCGGCCGGAACAGCTGTCCAAACGGTCCCGCTCGGACCGAATCCATAGTGCCAGGTTCCAAATCGACCAGCACGGCACGTGGGACGTATTTTCCTCCGTCGCTGTCTCCGCAATACGCCACATTGGCCGGCTTGAATGTGAACGATTTCACGCATCCTGGAGCACTTCTAGCGGTTCCAAAATTG
+
CCCCCFCAAABFGGGGGGGGGGHHHHGHHHHHHHHHGGGGGGGGHHHEHHHGGGGGHHGHHHHHHHHGGGGGGEGGHHHHHHHHHEGHGGGGGHGGGGGCGGGGGGGGHHHHHGHHHHHHHHHHHHHHHGHGGGHHHHGGGGGGHHGGGGGDGGGGGGGGGGGGGGGGFFFFFFFFFFFFFFFFFFFFFFFFFFDFFFAFFFFFF009FAEFFBFFFFADDFFBFFFFFFFFFFFFFFFFFEFFBBEFFF
@M03558:539:GW210131Amp:1:2105:27680:12455 2:N:0:TGCAGCTA+ACTACGGA
CCCTTCGGTATAATGTCCCTTGGCCCAATTGTTGCCGGCGCCAGATTGACCGAACACAAAATTATCCGGCCGGAACAGCTGTCCAAACGGTCCCGCTCGGACCGAATCCATAGTGCCAGGTTCCAAATCGACCAGCACGGCACGTGGGACGTATTTTCTTCCGTCCTATCTGGTTGCCACATTGGCCGGCTTGAATGTGAACGATTTCACGCACCCTGGAGCACTTCTAGCGGTTCCAAAATTGGGCTTC
+
BBCCCFCABABFGGGGGGGGGGHHHHEGHHHHHHHHGGGGGGGGHHHHHHHGGGGGHHGHHHGHHHHGEGGGGCGGHHHHHHHHHFGHGGGGGHGGGGGGGGGGGGGGHHHHHBBGHHHHHGHHGGHHHGFGDCHHHHGGGC@ECGGGCFGAEGFGGGGGGFGBAGF0CFFGFGFFFFFFFFFF/:BAFFFFA.9FB9//;FFDFEF:9BE?--@D9FFF.;AFFBFFF/BAFDF.BFFFFFB/B..;:B
@M03558:539:GW210131Amp:1:2105:20902:12463 2:N:0:TGCAGCTA+ACTACGGA
CCCTTCGGTATAATGTCCCTTGGCCCAATTGTTGCCGGCGCCAGATTGACCGAACACAAAATTATCCGGCCGGAACAGCTGTCCAAACGGTCCCGCTCGGACCGAATCCATAGTGCCAGGTTCCAAATCGACCAGCACGGCACGTGGGACGTATTTTCCTCCGGTAGCCTCGTTGTAGTACACGTTGATCCGCTCCAGCTGCAAATCGCTGTCTCCGCAATACGCCCGAACTTGGCTCCTATCTGGTTGC
+
@ABBBFB@AABFGGGGGFGGCGGHHHGGHHHGGHCHGCFGFGGGHHHFFHHEEGGGHEFHHHGHHHHG?EGEGGGGHHHHGHHHHHFHDGDFGHC?CGGDGGGGFGGGHHGFFGHHGHHHHHHHGHHHHDHGG@FHHH?CGGG?.CFAGGGFGGGGGGGGGGGGGGGGFFFDF?FEFEFFFFFDAFE.FFFFA.9A:/BB//9B;F/D?ADFFEFFFFCADFFFDB@B-@BEFFFFFFEF9F//BF/FD?
@M03558:539:GW210131Amp:1:2105:25462:12466 2:N:0:TGCAGCTA+ACTACGGA
CCCTTCGGTATAATGTCCCTTGGCCCAATTGTTGCCGGCGCCAGATTGACCGAACACAAAATTATCCGGCCGGAACAGCTGTCCAAACGGTCCCGCTCCATAGTGCCAGGTTCCAAATCGACCAGCACGGCACGTGGGACGTATTTTCCTCCGCCTCGTTGTAGTACACGTTGATCCGCTCCAGCTGCAAATCGCTGTCTCCGCAATACGCACTTGGCTCCTATCTGGTTGCCACATTGGCCGGCTTGA
+
A?1AAFAAAAAFGGFGGGGGEG1GHGGEFHFHHHGHGGGGGGG?0BG11BFEEEEEBC/FHHGBDGF?EG@E/E/EFGGHHHB1FGHGGAEEEH??//CBFH1FGFFGGH1?<1DHHHH/G/@CFH00A---<C<<CC..AAAHGHHCCCC/.:C9CCCE/.;F90000.=A;9F09A.9--/:BFFFBB//9:--BA;/9B----;;BEFF<@//B/FFEFFB/BF/FB-AB9BAFFFBFF-9--;-9
@M03558:539:GW210131Amp:1:2105:22610:12468 2:N:0:TGCAGCTA+ACTACGGA
CCCTTCGGTATAATGTCCCTTGGCCCAATTGTTGCCGGCGCCAGATTGACCGAACACAAAATTATCCGGCCGGAACAGCTGTCCAAACGGTCCCGCTCCGAATCCATAGTGCCAGGTTCCAAATCGACCAGCACGGCACGTGGGACGTATTTTCCTCCGGTGTAGTACACGTTGATCCGCTCCAGCTGCAAATCGCTGTCTCCGCAATACGCCTTGGCTCCTATCTGGTTGCCACATTGGCCTGCTTGA
+
BBCCCFDCBBCFGGGGGGGGGGHHHHGHHHHHHHHHGGGGGGGGHHHHHHGGGGGGHHGHHHHHHHHGGGGGGGGGHHHGHHHHHHHHGGGGGHGGGGGGGGGGHHHHHFHHHHHHCGHHHHHHHGHGGGHHHHGGGFGGCEECGGGCGHHFHGGFFGFGCGFFGGGGGGGGGA?FGGGGFFFFBFFBFFFFFF.EF?FFFFF.A-CFFFEDFFDFFF0FFFFFBFFFFF.FF0FFFFBFEB0:A0;0;
@M03558:539:GW210131Amp:1:2105:21042:12515 2:N:0:TGCAGCTA+ACTACGGA
CCCTTCGGTATAATGTCCCTTGGCCCAATTGTTGCCGGCGCCAGATTGACCGAACACAAAATTATCCGGCCGGAACAGCTGTCCAAACGGTCCCGCTCGGACCGGATCCATAGTGCCAGGTTCCAAATCGACCAGCACGGCACGTGGGACGTATTTTCCTCCGCGGTGGCATCGATTCCGTGCTCGTCGGATATTACCTATATTACTTGGCTCCTATCTGGTTGCCACATTGGCCGGCTTGAATGTGAAC
+
3AABBFAABAAFFGFGGGGGFGHHHDE4FFF5DBGGGGGGCGEGHHFHFHGGGGGGGHEHHHHHHHHD/EEECCGEHHHFHHHHHFHAFGG?EHGC@FGGGCGGGGFCHFBFF1FGFHHHGHFGHHEHHGHCA@FGGF-A--AA:CADEFA.;BBFGGGGGGDABF.;;FFBFDFFF/BBBA.ABDFDD-99AB/BFBBFFFBFFBBFFFB/;.9FFF/BBBFF?BFF./;FF9B---99-.;9F/B/;B
@M03558:539:GW210131Amp:1:2105:19118:12533 2:N:0:TGCAGCTA+ACTACGGA
CCCTTCGGTATAATGTCCCTTGGCCCAATTGTTGCCGGCGCCAGATTGACCGAACACAAAATTATCCGGCCGGAACAGCTGTCCAAACGGTCCCGCTCGGACCGAATCCATAGTGCCAGGTTCCAAATCGACCAGCACGGCACGTGGGACGTATTTTCCTCCGGCCTCGTTGTAGTACACGTTGATCCGCTCCAGCTGCAAATCGCTGTCTCCGCAATACGCCTGATCCTGGAGCACTTCTAGCGGTTCC
+
AABBBFBBBBBFGGGGGGGGGFHHHHGHHHHHHHHHGGGGGGGFFHHHFHGGGGGGHHGHHHHHHHHEEEGGGFGEFFHGHHHHHHHHGGDEGHGGGGGGG@GGGGGGHHGHC>GHHHHH><GHGHHFHGHGGCHHHHCGGGGDCHEAEFB9CFFFGGGGFF?BGGAADEEBEFFFFBBF?FA9AFFFFE.=D/BBBBB/FBBFDE..99BBFAA9-A/;9A@.;;BFF/BB..:..BBBF9:9-;A@EB
@M03558:539:GW210131Amp:1:2105:9479:12570 2:N:0:TGCAGCTA+ACTACGGA
CCCTTCGGTATAATGTCCCTTGGCCCAATTGTTGCCGGCGCCAGACTGACCGAACACAAAATTATCCGGCCGGAACAGCTGTCCAAACGGTCCCGCTCGGACCGAATCCATAGTGCCAGGTTCCAAATCGACCAGCACGGCACGTGGGACGTATTTTCCTCCGGCTATCTGGTTGCCACATTGGCCGGCTTGAATGTGAACGATTTCACGCATCCTGGAGCACTTCTAGCGGTTCCAAGATTGGGCTTC
+
BCCBBFCCABCFGGGGGGGGGGHHHHGHHHGDHHHHGGGGGGGGHGFHHHHGGGGGHHGHHHHHHHHGCGGGFGGGBGGHHHHHHGGHGGGGGHGGGGFFGGGGGGGGHHFHH1FFHHHHFHGFHFHHHDHGGGHGHHCGGGGGFHGGACGEEGGGGGGGGGGGGGGFFFFFFFFFFFFFFFBFFFCFCAFA;BBFFFFFB?9EFEFBFEF;DFF/B/BFFAFFFFFF/BDFF;A/:9BFBB:;EFFEF
@M03558:539:GW210131Amp:1:2105:11701:12591 2:N:0:TGCAGCTA+ACTACGGA
CCCTTCGGTATAATGTCCCTTGGCCCAATTGTTGCCGGCGCCAGATTGACCGAACACAAAATTATCCGGCCGGAACAGCTGTCCAAACGGTCCCGCTCAGTGCCAGGTTCCAAATCGACCAGCACGGCACGTGGGACGTATTTTCCTCCAGCTGCAAATCGCTGTCTCCACAATACGCCCACTTGGCTCCTATCTGGTTGCCACATTGGCCGGCTTGAATGTGAACGATTTCACGCATCCTGGAGCACTT
+
BAAAAFAABBBFGGGGGGGGGFGHCHGHHHFFGFHHGGGGGGAGHFHFFHFGGFFGHHGGHHHHGHHEEFGCGGGGHHHEHHHHHHFHGGGGGHGGGGGHFFHHHGH?GHHHHHGGGHGGGHHHHGGGGGGGHGGEHGGHHHHHHGHHGHHHHEHHFBFGGGGGGBBFFGGGGGGGGGGGGGFFFFFFFFFFFFFFFFFFFFFF?FFFFFFCFC-BF?BF/;FFFBFDAAA9/;AABDCFF/;B:.;FFF
@M03558:539:GW210131Amp:1:2105:20472:12607 2:N:0:TGCAGCTA+ACTACGGA
CCCTTCGGTATAATGTCCCTTGCCCAATTGTTGCCGGCGCCAGATTGACCGAACACAAAATTATCCGGCCGGAACAGCTGTCCAAACGGTCCCGCTCGGACCGAATCCATAGTGCCAGGTTCCAAATCGACCAGCACGGCACGTGGGACGTATTTTCCTCCGTCGTTGTAGTACACGTTGATCCGCTCCAGCTGCAAATCTTAACCTTAACCTAGTTACGAACTTGGCTCCTATCTGGTTGCCACATTGG
+
BBBBBFBBBBBFGGGGGGGGGGHHHHHHHCEHHHHEGGGGGGCHHHHHHHGEGGGHHGHHHHHHHHGGGGGGGGGHHHHHHHGHHHHGGGGGHGGGGGGGGGGGGGGHHHHHGHHHHHH<GHHHHHGHGHGGGHHHHGGG?FGGEGGEGG?FGGGFGGGGGFGGGGGGGFFFFFFFFFFFFFFFFFFFFFFFFFFFFFFFFFFFFFFF/F/BFFFFFFFAEFDAF/9BFFFFFFFFFFFB.AFFF?;B:F
@M03558:539:GW210131Amp:1:2105:3864:12608 2:N:0:TGCAGCTA+ACTACGGA
CCCTTCGGTATAATGTCCCTTGGCCCAATTGTTGCCGGCGCCAGATTGACCGAACACAAAATTATCCGGCCGGAACAGCTGTCCAAACGGTCCCGCTCGGCCTATCTGGTTGCCACATTGGCCGGCTTGAATGTGAACGATTTCACGCATCCTGGAGCACTTCTAGCGGTTCCAAAATTGGGCTTCAAAATATGCTTCTTCCGATGCTTGAAGATGGAAGCAGAATGGTTCCAAATCACGTCCGCGTTCC
+
ABBBBFB?ABBFGGGFGGGGGGGHHHGEHHHHHHHHGGGGGCEGHHHFGHFGGGGGHHGGHHHHHGFGEFGGGEGGGHHHHHGHHFGHGGDGGHGGGGCCFDDGHFHGFGHFHHGHHGHHGHGCFGCFCFHGFHHGHHHGHHGHHHHHCDGHGHHHGGGGGGGGGFGGGGCGGGGGGGGGGGGGFBFFBFFFFFF:FFFFFFFFFFFFFFFFFF/B/BFFEFFFBFFFF/FBFFFFFFFFFEECFFFFEF
@M03558:539:GW210131Amp:1:2105:28388:12618 2:N:0:TGCAGCTA+ACTACGGA
CCCTTCGGTATAATGTCCCTTGGCCCAATTGTTGCCGGCGCCAGATTGACCGAACACAAAATTATCCGGCCGGAACCGCTGTCCAAACGGTCCCGCTCGGACCGAATCCATAGTGCCAGGTTCCAAATCGACCAGCACGGCACGTGGGACGTATTTTCCTCCGGACACGTTGATCCGCTCCAGCTGCACATTTCACGCATCCTTGAGCACTTCTCCTGAACGATTTCGCGCATCCTGGAGCACTTCTTGC
+
BBBABFBAAABFGGGGGGGGGCBGHHG4GGHDG2FFA?EEGF1EAFHBGHHGCEGGGE1F1BGFFGFA?EGEG>E>//>/<EHHFG3?EDDDFHGGBC/<CCGGGCGGHHHHBFBGFHHHGFHG0GFGDDGFF@GHBH?CC-ACFEG?EGF;CBFBFFGGGG9D.9-.;AF?.BFF?E.BD//9B/B/9/999B/B.9-;@F//9/:9/9/BFFFFBB//;...9.F..@-999;B/;.....99:B///
@M03558:539:GW210131Amp:1:2105:13132:12650 2:N:0:TGCAGCTA+ACTACGGA
CCCTTCGGTATAATGTCCCTTGGCCCAATTGTTGCCGGCGCCAGATTGACCGAACACAAAATTATCCGGCCGGAACAGCTGTCCAAACGGTCCCGCTCGGACCGAATCCATAGTGCCAGGTTCCAAATCGACCAGCACGGCACGTGGGACGTATTTTCCTCCGTTGTAGTACACGTTGATCCGCTCCAGCTGCAAATCGCTGTCTCCGCAATACGCCTTGGCTCCTATCTGGTTGCCACATTGGCCGGCT
+
CBCCCFCCABCFGGGGGGGGGGHHHHGHHHHHGFHHGGGGGGGGHHHHHHHGGGGGHHEHFHHHHHHGGGGGGGGGHHHHHHHHGFHHGGGGGHGGCGGGGGGGGGGGHHHHH>GFHHHHGDHHHHHHGGHGGGHHFHGCCFF?:GGGEFCAEGGGGGGFFGGGG.9CFGEFBF?F?.AFFFFFDFFFFFFFFFFEFFFFFDFFBFFDF-BFFFFFCAD/BF9FEF/:FFEFFF?AFFF.FB/;:FD-==
@M03558:539:GW210131Amp:1:2105:4476:12663 2:N:0:TGCAGCTA+ACTACGGA
CCCTTCGGTATAATGTCCCTTGGCCCAATTGTTGCCGGCGCCAGATTGACCGAACACAAAATTATCCGGCCGGAACAGCTGTCCAAACGGTCCCGCTCGGACCGAATCCATAGTGCCAGGTTCCAAATCGACCAGCACGGCACGTGGGACGTATTTTCCTCCGCCACCTCGTTGTAGTACACGTTGATCCGCTCCAGCTGCAAATCGCGTATGAACGATTTCACGCATCCTGGAGCACTTCTAGCGGTTC
+
3>AAAFBBABBB6GDGGGGGGGEFGHGHFHFHFFH3AEEAEGEE1GHFHGHGGEGGHHGGHEHHHHFEGGGGGGG@FHHHHHHFHBGEGDGGGHGGGGGGGCCGCGFGFGGGC>=DGHHH1<GHHGHGHDF@CCGGGHCCCGGGFFEBGG@AAFFGGFFFFB9..BGG?FE9AF;FFBFBFFD9AEFFFFF??BD/FFFFFFBF/FAAB9@DFFFFFFFF?B/;AAB?;/9;/.A.AFFB/9/BBB?A;A
@M03558:539:GW210131Amp:1:2105:24396:12672 2:N:0:TGCAGCTA+ACTACGGA
CCCTTCGGTATAATGTCCCTTGGCCCAATTGTTGCCGGCGCCAGATTGACCGAACACAAAATTATCCGGCCGGAACAGCTGTCCAAACGGTCCCGCTCGGACCGAATCCATAGTGCCAGGTTCCAAATCGACCAGCACGGCACGTGGGACGTATTTTCCTCCGAGAACTTGGCTCCTATCTGGTTGCCACATTGGCCGGCTTGAATGTGAACGATTTCACGCATCCTGGAGCACTTCTAGCGTTTCCAA
+
BBBCCFCCAABFGGGGGGGGGGGGHHGDHHHHHHHHGGGGGGGGHGHDGHHGGGGGHHGHHHHHHHHGGGGGGGGGHGHHHHHHHHHHGGGGGHGGGGGGGGGGGGGGHGHGGHHHHHHHGHHHHHHHHGGGGCHHHHGGGGGGHHGFEFGGEGGGGGGGGGGFC?FGGFFFFFFFFFFFFFFFFFFFFFAFFFFFFFFFFFFFFFF00BFFFDFFFFBF.F=DDFBFBBFB..BFFF9FB@.::;F0B
@M03558:539:GW210131Amp:1:2105:24706:12692 2:N:0:TGCAGCTA+ACTACGGA
CCCTTCGGTATAATGTCCCTTGGCCCAATTGTTGCCGGCGCCAGATTGACCGAACACAAAATTATCCGGCCGGAACAGCTGTCCAAACGGTCCCGCTCCATAGTGCCAGGTTCCAAATCGACCAGCACGGCACGTGGGACGTATTTTCCTCCTCCGCCTCGTTGTAGTACACGTTGATCCGCTCCAGCTGCAAATCGCTGTCTCCGCAATACGCGAACTTGGCTCCTATCTGGTTGCCACATTGGCCGGC
+
ABCBAFBAAABFGGGGGGGGGGHHHHGHHHGHHHHHGGGGGGGGGHHHHHHGGGGCHHGHHHHGHHHGGGFGGGGGHHHHHHHHHHEHGGGGGHGGGGGFHHHGHHHHHHCFHHHHHHHGHGGGHHHHGGGGGGCGEGEHGFHHHHHHHHHHHHHGGGGGGGGGGGGGGGGGGGGGGGGGGGGFFFFFFFFFF0BFFFFFFFFFFFFFFFFFFFFCDFFFFEFFFFFFFFFFEBFDFFFFFFFB0FFBAF
@M03558:539:GW210131Amp:1:2105:26011:12698 2:N:0:TGCAGCTA+ACTACGGA
CCCTTCGGTATAATGTCCCTTGGCCCAATTGTTGCCGGCGCCAGATTGACCGAACACAAAATTATCCGGCCGGAACAGCTGTCCAAACGGCCCCGCTCGTAGCCTCGTTGTAGTACACGTTGATCCGCTCCAGCTGCAAATCGCTGTCTCCGCAATACGCTGGCATCGATTCCGTGCTCGTCTTGGCTCCTATCTGGTTGCCACATTGGCCGGCTTGAATGTGAACGATTTCACGCATCCTGGAGCACTT
+
BCCCCFCCAABFGGGGGGGGGGHHHHGHHHHHGHHHGGGGGGGGHGHHGHHGGGGGHHGGHHGHHHGGGGGGGGGGHGHHHHHHHHHHGGGGGGGGGGGGGGGHHHGHGHGHHHHHHHGHHHHHHHHGGGFHHHHHHHHHHHGGHGGHGHHGGGGGGGGGGGGGGGGGGGGGGGGFDGFFC?EAFFFFFFFFFFFFFFFFFFFFFFFFFFFFFFFAFFFFF0BF00:AE?E:BB?ADFFFFFFBFFFFFB
@M03558:539:GW210131Amp:1:2105:5866:12730 2:N:0:TGCAGCTA+ACTACGGA
CCCTTCGGTATAATGTCCCTTGCCCCAATTGCTGCCGGCGCCAGATTGACCGAACACAAAATTATCCGGCCGGAACAGCTGTCCAAACGGGCCGAATCCATAGTGCCAGGTTCCAAATCGACCAGCACGGCACGTGGGACGTATTTTCCTCCGGAGAACTTGGCCCCTATCTGGTTGCCACATTGGCCGGCTTGAATGTGAACGATTTCACGCATCCTGGAGCACTTCTAGCGGTTCCAAAATTGGGCTT
+
BBBBBFBBAABFGGGGFGGGFGHGHFGFHHHHHGGFGEG2EFGGHHHHHHHGCGGGHHGCEGGFGHHGGGCEE/EEBGHHHHHHHFGEEDFEGGGGEGHFGHGFFHHGHHHHHHHGHHHGFGGGFEHHGGG?CFFHE@EGG:CGGHHHHHHFFAA@?FGGFFBFFFFGGFGFGGGGFEFFFEBFFBFFFFF=BB.9BFFF/F/.AFFF//9A?DBCFFFBB?FFFFFFF/B/BDDDAF/B/A;BF/A.BE
@M03558:539:GW210131Amp:1:2105:16307:12758 2:N:0:TGCAGCTA+ACTACGGA
CCCTTCGGTATAATGTCCCTTGGCCCAATTGTTGCCGGCGCCAGATTGACCGAACACAAAATTATCCGGCCGGAACAGCTGTCCAAACGGTCCCGCTCGTAGCCTCGTTGTAGTACACGTTGATCCGCTCCAGCTGCAAATCTAGGCTCCTATCTGGTTGCCACATTGGCCGGCTTGAATGTGAACGATTTCACGCATCCTGGAGCACTTCTAGCGGTTCCAAAATTGGGCTTCAAAATATGCTTCTTCC
+
>1A1AFAAAAABFGG3GEGFG11CGGGECHFHGAAGEGEGG?E/AFHHHHGE?AEEHEGGHHFHHFDAEEGG?EEEG0GCCGHHFBFGGCGGEHGGGGCCCGGBHGAFFHAGB@GHHHGC<<GFHHHG?@CFBGFHHHEGFHFF<DFGFCGHHBGHG;CCHGFFFFFEFFF?@@?AGGBFFF0999A.9AEBBBAF;A9B/;FB--9AFFBFBF/?@A--BFFF?FFFBEFFEFBBFFFBF9FFB9;BBF
@M03558:539:GW210131Amp:1:2105:18040:12758 2:N:0:TGCAGCTA+ACTACGGA
CCCTTCGGTATAATGTCCCTTGGCCCAATTGTTGCCGGCGCCAGATTGACCGAACACAAAATTATCCGGCCGGAACAGCTGTCCAAACGGTCCCGCTCGGGACCGAATCCATAGTGCCAGGTTCCAAATCGACCAGCACGGCACGTGGGACGTATTTTCCTCCGGGTAGCCTCGTTGTAGTACACGTTGATCCGCTCCAGCTGCAAATCGCTGTCTCCGCAATACGCTTGGCTCCTATCTGGTTGCCAC
+
CCCCCFCCCBBFGGGGGGGGGGHHHHGHHHHHHHHHGGGGGGGGFHHHHHHGGGGGHHGHHHHHHHHGGGGGGGGGHHHHHHHHHHHHGGGGGHGGGGGGGGGGGGGGGHHHHHFHHHGHHFGHHHHHGHGHGGGHHFHGCGFGGGFGGFGGGGGGGGGGGGGGGGEFFFFFFFFFFFFFFFFFFFFFEEFFEFF.BFFFFEFFFFFFFFFFFFFFFFFF;@FBFEAEFFFFFFFFFFFFB/;BDFFFF
@M03558:539:GW210131Amp:1:2105:28119:12762 2:N:0:TGCAGCTA+ACTACGGA
CCCTTCGGTATAATGTCCCTTGGCCCAATTGTTGCCGGCGCCAGATTGACCGAACACAAAATTATCCGGCCGGAACAGCTGTCCAAACGGTCCCGCTCGGACCGAATCCATAGTGCCAGGTTCCAAATCGACCAGCACGGCACGTGGGACGTATTTTCCTCCGTAGCCTCGTTGTAGTACACGTTGATCCGCTCCAGCTGCAAATCGCTGTCTCCGCAATACGAACTTGGCTCCTATCTGGTTGCCACAT
+
CCCCCFCCB@BFGGGGGGGGGGHHHHGHHHHHHGHHGGGGGGGGGHHGHHHGGGGGHHGGHHGHHHHGGGGGGGGEGFGFHHHHHHFHGGGGGECFGGGGGGGGGGGGHHHHHGHHHHHGGHHHHGHHHGHGGGHHGHGFGGGGGCEGAFDCEGGGGGGGGGGGGGGGGGGFFFFFFFFFFFFFFFEFFFFFFFFFFFFBFFBFFFFFFDAFFFFFB;FFFFFFFFFFFFBFFFFFFFEBBFFA?FFFFF
@M03558:539:GW210131Amp:1:2105:19294:12779 2:N:0:TGCAGCTA+ACTACGGA
CCCTTCGGTATAATGTCCCTTGGCCCAATTGTTGCCGGCGCCAGATTGACCGAGCACAAAATTATCCGGCCGGAACAGCTGTCCAAACGGTCCCGCTATCCATAGTGCCAGGTTCCAAATCGACCAGCACGGCACGTGGGACGTATTTTCCTCCTCGTTGTAGTACACGTTGATCCGCTCCAGCTGCAAATCGCTGTCTCCGCAATACGCTCCTATCTGGTTGCCACATTGGCCGGCTTGAATGTGAACG
+
AAAA111AAA?FGGGDGGGB1GGFHHGFHBG3EGHHGGCCEC/FFDHGEFHGGG?EHFHHHHHHHGGG?E/EE?EEHHFBGG1EGGFHFGGGGHCC?CGGHH>GC?FGEGFHFGHHHGHGFGHGGGHGFHGGGGGFGHGGHHCEHHHHHHHFHHHHGEEGGGFBFFFGCFGGFFGGGEEGGGGGGGFFFFFFFEFFFF/FFBA@@FFFFFF?BFFFFFFFFFFFFFFFFFFFFB@@@@@@A;BFFFFFFF
@M03558:539:GW210131Amp:1:2105:14951:12799 2:N:0:TGCAGCTA+ACTACGGA
CCCTTCGGTATAATGTCCCTTGGCCCAATTGTTGCCGGCGCCAGATTGACCGAACACAAAATTATCCGGCCGGAACAGCTGTCCAAACGGTCCACCGAATCCATAGTGCCAGGTTCCAAATCGACCAGCACGGCACGTGGGACGTATTTTCCTCCGTAGCCTCGTTGTAGTACACGTTGATCCGCTCCAGCTGCAAATCGCTGTCTCCGCAATACGCCGCAACTTGGCTCCTATCTGGTTGCCACATTGG
+
CCCCCFCBCBBFGGGGGGGGGGHHHHGGGHHHHHHHGGGGGGGGHGHFHFHGGGGGHHGAGGHHHHHGGGGGGGGGHHHGHHHHHHGHGGGGGHHHGGGGGHHHHGFHHHHHH2FGFFFHGHGHGGGGHHHCCGGGGGHGGHGGACHHHFHHHHFAHGGGFGGGGGGEFFFGGGGGCFEGGEFAEFFFFFBFBF/FFFFDEFDFFFFBFDFDFFFAFFFFF-C9;B0:BFFF;FFFFFFFF?9FFA;FF0
@M03558:539:GW210131Amp:1:2105:9607:12802 2:N:0:TGCAGCTA+ACTACGGA
CCCTTCGGTATAATGTCCCTTGGCCCAATTGTTGCCGGCGCCAGATTGACCGAACACAAAATTATCCGGCCGGAACAGCTGTCCAAACGGTCCCGCTCCATAGTGCCAGGTTCCAAATCGACCAGCACGGCACGTGGGACGTATTTTCCTCCGCGGTGGCATCGATTCCGTGCTCGTCGGATATTACCGAACTTGGCCCCTATCTGGTTGCCACATTGGCCGGCTTGAATGTGAACGATTTCACGCATCC
+
CCCCCFCCCBCFGGGGGGGGGGHHHHGHHHHHHHHHGGGGGGGGHHHHHHHGGGGGHHGHHHHHHHHGGGGGGGGGHHHHHHHHHHHHGGGGGHGGGGGHHHGHHHHHFHHHHHHHHHHGHGGGHHHHGGGGGGGEA@GGGGHHHHHHHHHHFGGGGGGGGGGGGGGGGGGGGGGFFFFFCFFFFFFFF.BFFFFFFFFFFFFFFFFFFFFFFFFFF0BFFF-CDB>AFFFFFEFFFFFFF:0BAFBFFF
@M03558:539:GW210131Amp:1:2105:10099:12808 2:N:0:TGCAGCTA+ACTACGGA
CCCTTCGGTATAATGTCCCTTGGCCCAATTGTTGCCGGCGCCAGATTGACCGAACACAAAATTATCCGGCCGGAACAGCTGTCCAAACGGTCCCGCTAGGTAGCCTCGTTGTAGTACACGTTGATCCGCTCCAGCTGCAAATCGCTGTCTCCGCAATACGCCGCAATACTTGGCTCCTATCTGGCTGCCACATTGGCCGGCTTGAATGTGAACGATTTCACGCATCCTGGAGCACTTCTCGCGGTTCCA
+
AABBBFBBABBFGGGGFBGGGGHGHHGHHHHHHGHHGGGGGGGGHHHHGHHGGGGGHGGHHHHHHHHFGGGGGGGGGFHHHHHHGGHHGGGGGHGGGGGHFGHGHHHGFGGFFGHGGHHGHHGHHHHHGDCGHHHHHHHHGGHGFHDAHHHHGDFCGHHHGGFGGGGEFBFF0BBFGGGFFBBFFFEFFFFFFFFFBF9ABFFAFFFFFFFFFFFEFFBBFEF=DCF///B.FE?FFFF/9.--A@A;F
@M03558:539:GW210131Amp:1:2105:25420:12817 2:N:0:TGCAGCTA+ACTACGGA
CCCTTCGGTATAATGTCCCTTGGCCCAATTGTTGCTGGCGCCAGACTGACCGAACACAAAATTATCCGGCCGGAACAGCTGTCCAAACGGTCCCGCTCGTAGCCTCGTTGTAGTACACGTTGATCCGCTCCAGCTGCAAATCGCTGTCTCCGCAATACGCGTGGCATCGATTCCGTGCTCGTCGGATATTACCTCCTATCTGGTTGCCGCATTGGCCGGCTTGAATGTGAACGATTTCACGCATCCTGG
+
BBBBCFBCCCCFGGGGGGGGGGGHHGGGHHCHHCGGHGFGGGDGHGHFGHHGGGGGHHGHHHHHHHHCEEEFGGFGHHHHGHHHHGHGGGGGGHGGCGGGGFGHHHGHGHGGHHHGHHGGHHHHHHHGGGGHHHHHHHHHHGGEHGGHHHHGGGGGHHHGGGGGGGGGGGGGGGGGGGGGGGDGFFFDFFFFFFFFFFFFFFFFFFFFFFADFFFFFFFFFFDAFFF;BBFFFDEFFFFB?A-ADFFFF
@M03558:539:GW210131Amp:1:2105:28259:12846 2:N:0:TGCAGCTA+ACTACGGA
CCCTTCGGTATAATGTCCCTTGGCCCAATTGTTGCCGGCGCCAGATTGACCGAACACAAAATTATCCGGCCGGAACAGCTGTCCAAACGGTCCCGCTCCCGGTGGCATCGATTCCGTGCTCGTCGGATATTACCTCCCTTCTGGAGCACTTCTAGCGGTTCCAAAATTGGGCTTCAAAATATGCTTCTTCCGATGCTTGAAGATGGAAGCAGAATGGTTCCAAATCCCGTCCGCGTTCCAGCTCGGCAGC
+
AABBBFBBBBBFFGGGGGGGGGHGHHGEGHHGHGHHGGGGGGGGCFGE3GFECFGGHH111GHGHGHGEFEEG>?EHHHHGHHHGEDGGFGGGHGGFCGFGGGGGHGHHGHHHGHHHGGGHGGGFGDGCGGFHHHHHGGHFCCGFFHHFGHFHGFGCGGGGB0C0AFGBFEFGGGFBFBG0BBFFGGGFBFF.A9DFFF9BB/;F/BBFF/F//:BFFFFFFF/FF/:AEAD-9-@BAF/B/;/9-.-;.
@M03558:539:GW210131Amp:1:2105:13022:12848 2:N:0:TGCAGCTA+ACTACGGA
CCCTTCGGTATAATGTCCCTTGGCCCAATTGTTGCCGGCGCCAGATTGACCGAACACAAAATTATCCGGCCGGAACAGCTGTCCAAACGGGACCGAATCCATAGTGCCAGGTTCCAATCGACCAGCACGGCACGTGGGACGTATTTTCCTCCTCGTTGTAGTACACGTTGATCCGCTCCAGCTGCAAATCGCTGTCTCCGCAATACGCGGAACTTGGCTCCTATCTGGTTGCCACATTGGCCGGCTTGA
+
BCCDCFCCBABFGGGGGGGGGGHHHHGHHHHHHHHHGGGGGGGGGGHHHHHGGGGGHHGHHHHHHHHGCEGGGCGFHHHHGHHHGHHHGGGGGGGGGGGGHGHHFHHHHHHCGHHEGHHGHGGGHHBFFGGGGGCGCCGHGDEHHHHGHHHHGGG9EGABBFFFFGGGGGEFFGAEADEFFFFFF/BBFFFEFFFFFFFFFACFFFFFFFCFFFFFFF0BEFFFFFEFFFDFFF0.BFFEFFB;D;;-.
@M03558:539:GW210131Amp:1:2105:10507:12863 2:N:0:TGCAGCTA+ACTACGGA
CCCTTCGGTATAATGTCCCTTGGCCCAATTGTTGCCGGCGCCAGATTGACCGAACACAAAATTATCCGGCCGGAACAGCTGTCCAAACGGTCCCGCTCGGACCGAATCCATAGTGCCAGGTTCCAAATCGACCAGCACGGCACGTGGGGCGTATTTTCCTCCGGTGTAGTACACGTTGATCCGCTCCAGCTGCAAATCGCTGTCTCCGCAATACGCCAACTGGTTGCCACATTGGCCGGCTTGAATGTG
+
BBBBBFBBBBBFFGFGGGGFGGHGHHGHHHFGEEFFFFGGGGGEHHHFHHGFCGGGHHGFHHHHHFHCEGGGGEGEGHHHHHHHHEGHAFFEEHGGCG<BAFGGGGGGHHHHHHHHHHHHFGGHHHGHHGHFGFFHHHG?DGGGGHEABDF9BG/FFFFFFF?;9@.BFFBFFFFFFAEFFFFFFCFFFFEFFFEFFFFF?.:BBFBADFFFFEFBFFFFFF//;.A9:FFFFFFFFCAFFB>ABFFB/
@M03558:539:GW210131Amp:1:2105:16888:12915 2:N:0:TGCAGCTA+ACTACGGA
CCCTTCGGTATAATGTCCCTTGGCCCAATTGTTGCCGGCGCCAGATTGACCGAACACAAAATTATCCGGCCGGCACAGCTGTCCAAACGGTCCCGCTGACCGAATCCATAGCGCCAGGTTCCAAATCGACCAGCACGCCACGTGGGACGTATTTTCCTCGTTGTAGTACACGTTGATCCGCTCCAGCTGCAAATCGCTGTCTCCGCAATACGCGGTACCGGTTCACCCCGGTGGCATCGATTCCGTGCTC
+
A>1>>B1A1AAFBFAAAFB1G1FGCFEE0ABABGFBEEAEEF?E0FDHHGHECEEEFHG00FG1@BG//>EGG/>>0BF11F<F2G1</<?ECGBCGCFHHGGG/AGFHD11>A@.-.1>>GHGD<FCHCC@<GFHC-;CC-C:EG.AA9999FB0CFF..9F9FF0C0;BAFF.-;BF-AF@BBFFFFFFF9BBBEFBAFFFFFF@@FFF-9-;9ABFA=@BEBFB9@-@@@BFFBF?/AFB9BFEFEF
@M03558:539:GW210131Amp:1:2105:22529:12946 2:N:0:TGCAGCTA+ACTACGGA
CCCTTCGGTATAATGTCCCTTGGCCCAATTGTTGCCGGCGCCAGATTGACCGAACACAAAATTATCCGGCCGGAACAGCTGTCCAAACGGTCCCGCTCGTTGCAGTACACGTTGATCCGCTCCAGCTGCAAATCGCTGTCTCCGCAATGGCATCGATTCCGTGCTCGTCGGATATTACCTCCACTTGGCTCCTATCTGGTTGCCACATTGGCCGGCTTGAATGTGAACGATTTCACGCATCCTGGAGCAC
+
AABBAFBBBBBFGGCGGGGGCFHHFHGHHGHHHCFHGCGGGGGGHFGHHHFG0AEGHHGHHHHHHHHGGGGGG?EGHHHGHHHHHGHHGGGGGHGGGGGGGHGHEFGHFHFFHHHHHHHGGGGHEHHHHFHHHHGGHGGHHHHGGCGGGHHHHGGEHHHHGBFGGGGGGGGFGGGGFBFFGGGFFFFFFFFFFBBBFFFFBDFFFFFFFEFBFF;DDDFFFFFFFFFFFAAEE/FFAF;A@FFFE;.;EF
@M03558:539:GW210131Amp:1:2105:15919:12963 2:N:0:TGCAGCTA+ACTACGGA
CCCTTCGGTATAATGTCCCTTGGCCCAATTGTTGCCGGCGCCAGATTGACCGAACACAAAATTATCCGGCCGGAACAGCTGTCCAAACGGTCCCGCTCGGACCGAATCCATAGTGCCAGGTTCCAAATCGACCAGCACGGCACGTGGGACGTGTTTTCCTCCGACACGTTGATCCGCTCCAGCTGCAAATCGCTGTCTCCGCAATATCCGCTCCTATCTGGTTGCCACATTGGCCGGCTTGAATGTGAAC
+
BCCCBFCCBCBFGGGGGGGGGGHHHHGHHHHHHHHHGCGGGGGGHHHHHHHGGGGGHHGHFHHHHHHCCEFGGGGGHHHHHHHHHFHHGGGGGHGGCGCGGGGGGGGGHHGHHGHHHHHHHFHHHGHHHGHGGGHHHHGGGGGGHHGGGGGFGGGGGGGGGGGAGGDFFFEEFFFFFFFFFFFFFFFFFFFFFFFFFFFF?DAFFFFFFFFFFFFFFFFFEFFDFFFFFFFFFFFD;A=@@.0;FBFBFF
@M03558:539:GW210131Amp:1:2105:24748:12981 2:N:0:TGCAGCTA+ACTACGGA
CCCTTCGGTATAATGTCCCTTGGCCCAATTGTTGCCGGCGCCAGATTGACCGAACACAAAATTATCCGGCCGGAACAGCTGTCCAAACGGTCCCGCTCGGACCGAATCCATAGTGCCAGGTTCCAAATCGACCAGCACGGCACGTGGGACGTATTTTCCTCCGACACGTTGATCCGCTCCGGCTGCAAATCGCTGTCTCCGCAATATCCGCTCCTATCTGGTTGCCACATTGGCCGGCTTGAATGGTAAC
+
BBBABFBBBBBFBGFGGGGGGGHHFHGHHHHHHFHGGFGCGGGGHHHEFHHEGGGGHGGGFHHGHGBEEEECEFGFFHHHHHHHHHFHGGEEGFCG/D?<D?DFFGGGHHGHE=GHHFHHHHHHHHFFH?FDDCHHHHGCGGGGHHE?.CAAEGGGGEF0FF9;@BCFFF.EFFFFEFF9.B@;9AF//BF?EFAAFFBF.A--;B/9B...@DEFFFB/;9/9FFFF?BFB9FB9==DD;.9;////;B
@M03558:539:GW210131Amp:1:2105:24387:13012 2:N:0:TGCAGCTA+ACTACGGA
CCCTTCGGTATAATGTCCCTTGGCCCAATTGTTGCCGGCGCCAGATTGACCGAACACAAAATTATCCGGCCGGAACAGCTGTCCAAACGGTCCCGCTCGAAAATTCGAACTTGGCTCCTATCTGGTTGCCACATTGGCCGGCTTGAATGTGAACGATTTCACGCATCCTGGAGCACTTCTAGCGGTTCCAAAATTGGGCTTCAAAATATGCTTCTTCCGATGCTTGAAGATGGAAGCGGAATGGTTCCA
+
AAABBFCAAAAFGGGGGGGGGGHGHGGGFFHHHFHHGCEEGGEEFDFFFFHFGGGGHFFFFHHHHHHE@@EGGGGGCHHGHHHHHFHHGGEGGHGGGGFGHGGGHGGHHHFHHGHGHGHGHHHFHGHGHHHHFHH1BGHGFGCC-C0CCCG0GHFDHHGGFGFGFGGFBFFBFGEGEFFFFBC@?DFFFF/;.BBFF../AFFBBFBFFFFFFFFFFBD.ADDFFB.B/;99BFFBF;C-CE/FFBBFF
@M03558:539:GW210131Amp:1:2105:17129:13026 2:N:0:TGCAGCTA+ACTACGGA
CCCTTCGGTATAATGTCCCTTGGCCCAATTGTTGCCGGCGCCAGATTGACCGAACACAAAATTATCCGGCCGGAACAGCTGTCCAAACGGTCCCGCTCGTTGTAGTACACGTTGATCCGCTCCAGCTGCAAATCGCTGTCTCCGCAATACTTGGCTCCTATCTGGTTGCCACATTGGCCGGCTTGAATGTGAACGATTTCACGCATCCTGGAGCACTTCTAGCGGTTCCAAAATTGGGCTTCAAAATATG
+
DDCCCFCCBBCFGGGGGGGGGGHHHHGHHHHHHHHHGGGGGGGGEHHHHHGGGGGGHHGGFHHHHHGGGGGGGGGGHHHHHHHHHHHHGGGGGHGGGGGFGHGHHHHHHHGHHHHHHHHGGGGHHHHHHGHHHHGGHGGHGHHGGGGGHHHHHGHHHGHHHHGGGFGGGGGGFGGGGGGGGGGGGAFFFFFBFFFFFFFBFFFF>FFFFFFFFFFFFFFFFFFFFDDFFFFBEFFFEEAFF/BBFFBBFF
@M03558:539:GW210131Amp:1:2105:18396:13038 2:N:0:TGCAGCTA+ACTACGGA
CCCTTCGGTATAATGTCCCTTGGCCCAATTGTTGCCGGCGCCAGATTGACCGAACACAAAATTATCCGGCCGGAACAGCTGTCCAAACGGTCCCGCTCGAATCCATAGTGCCAGGTTCCAAATCGACCAGCACGGCACGTGGGACGTATTTTCCTCCGACTTGGCTCCTATCTGGTTGCCACATTGGCCGGCTTGAATGTGAACGATTTCACGCATCCTGGAGCACTTCTAGCGGTTCCAAAATTGGGCT
+
CCCCCFCCABCFGGGGGGGGG4GHHHGHHHHHHHHHGGGGGGGGHHHHHHHGGGGGHHGHHHHHHHHGGGCEGGGGHHHHHHHHHGHHGGGGGHGGGGGGHFGHHHHGHHHHHHHGGHHHHHGHGHGGGHHHHDGGGGGCGGGHHGGGHGHGHHGGGGGGGGFGGGGGGEFGGGCFGGFGGGFFFFFEFFFFFFFFBFFFFFFFFFFEFFFFFFFFFFBFFFEFFFFFFFFFFFFFFFFFF/ABBBF?FF
@M03558:539:GW210131Amp:1:2105:7728:13079 2:N:0:TGCAGCTA+ACTACGGA
CCCTTCGGTATAATGTCCCTTGGCCCAATTGTTGCCGGCGCCAGATTGACCGAACACAAAATTATCCGGCCGGAACAGCTGTCCAAACGGTCCCGCTCGTAGTGCCAGGTTCCAAATCGACCAGCACGGCACGTGGGACGTATTTTCCTCCTCGTTGTAGTACACGTTGATCCGCTCCAGCTGCAAATCGCTGTCTCCGCAATACGGGCGTACCAACTTGGCTCCTATCTGGTTGCCACATTGCCCGGCT
+
BBCCCFCABBCFGGGFGGGGGGHHHHGHHHHHHHGHGGGGGGGFHHHFHHHGGGGGHHGHHHHHHHHGFGGGGGGGHHHHHHHHHGHHGGGGGHGGFGGFDGFGHHEHHHHHHHGHHHGHGGGHHGHGGGGGG<GGGHHGGHHHHHHHGHHHGGGGGGGGGGGGGGGGEGGGGGGGGGGGFFFFFFFFFFFFFFFFFFFFFFFFFEFFFAFDFFFFDFFFFFBFFFFFFFFFBFFFFFFFFFE0:FFAFF
@M03558:539:GW210131Amp:1:2105:5641:13093 2:N:0:TGCAGCTA+ACTACGGA
CCCTTCGGTATAATGTCCCTTGGCCCAATTGTTGCCGGCGCCAGATTGACCGAACACAAAATTATCCGGCCGGAACAGCTGTCCAAACGGTCCCGCTCGGACCGATCCATAGTGCCAGGTTCCAAATCGACCAGCACGGCACGTGGGACGTAGCCTCGTTGTAGTACACGTTGATCCGCTCCAGCTGCAAATCGCTGTCTCCGCAATACGCCCAGAACTTGGCTCCTCTCTGGTTGCCACATTGGCCGGC
+
CCCCCFBCCBBFFGGGGGGGGGHHGHGFHHHHHHHHGGGGFGGFEHHHHHHGGGGGHHGFHHHHHGHFGEGGGGGFEFHHGHHHHHBGFGGGGHGGCGGCGGCD@CGGFHHHGFFHFGH1GFHBHFHHGFGGCHHHHDGGFGGHEGGEGCDGGGGFGGEFGAFGGGGGGFFFE.BFFFFDFFFFFFFFFFFFFFFFFFFBFFFD--D0FEFFF.A.B/FFFFB9BEF/9BFFFFFFFFFFFFB:BFFDF-
@M03558:539:GW210131Amp:1:2105:16103:13101 2:N:0:TGCAGCTA+ACTACGGA
CCCTTCGGTATAATGTCCCTTGGCCCAATTGTTGCCGGCGCCAGATTGACCGAACACAAAATTATCCGGCCGGAACAGCTGTCCAAACGGTCCCGCTCGGACCGAATCCATAGTGCCAGGTTCCAAATCGACCAGCACGGCACGTGGGACGTATTTTCCTCCGAACTTGGCTCCTATCTGGTTGCCACATTGGCCGGCTTGAATGTGAACGATTTCACGCATCCTGGAGCACTTCTAGCGGTTCCAAAAT
+
ABBBAFAAABBFGGGGGGGGGFHHGHGHHHHFHHHHGGGAEGGGHHHHHGHGGGGGHGFHHHHHHHHG?EEGGFCGHHHHHHHHHGFHGGGGGFGGGGGGGGGGGGGGHHHHHDGGHHHHGFHHHHHGFFHGGGHGFHGCGGGGCGFF9FDEFGGGGGGGGGGCGGGGFGFFFFFFFFFFEFBDFFFFFFFFFFFFFAFA;F:BFFF;;FF?FFFF/FFFFFFF/9/9:B.9BFFF9;B--A;.;/;;AB
@M03558:539:GW210131Amp:1:2105:27822:13209 2:N:0:TGCAGCTA+ACTACGGA
CCCTTCGGTATAATGTCCCTTGGCCCAATTGTTGCCGGCGCCAGATTGACCGAACACAAAATTATCCGGCCGGAACAGCTGTCCAAACGGTCCCGACCGAATCCATAGTGCCAGGTTCCAAATCGACCAGCACGGCACGTGGGACGGAACTTGGCTCCTATCTGGTTGCCACATTGGCCGGCTTGAATGTGAACGATTTCACGCATCCTGGAGCACTTCTGGCGGTTCCCAAATTGGGCTTCAAAATATG
+
BBBBBFBBABBFGGGGGGGGGGHHHHGGHHHGHHHHGGGGGGGGAGHHHHHGGGGGHHGFHHHGHGHGGGGGGCFGHHHFHHHHHEGFEGGGGHGGGGGGGGGHHHHGHHGHHFFGGHHHFHHHGGGGGHHHG-@CFGGGHECAGGGGFGBFBFGGGGGGGGGGGGGGGGGGEFGFFEFFFAFA;9FFFFFFFFFDFFFFFFFE9A@FFFFFFBEFFFFF/;FFF-;.//;:9BB9BF..;9/;;/BB9F
@M03558:539:GW210131Amp:1:2105:2901:13215 2:N:0:TGCAGCTA+ACTACGGA
CCCTTCGGTATAATGTCCCTTGGCCCAATTGTTGCCGGCGCCAGATTGGCCGAACACAAAATTATCCGGCCGGAACAGCTGTCCAAACGGTCCCGCTACCAGGACCGAATCCATAGTGCCAGGTTCCAAATCGACCAGCACGGCACGTGGGACGTATTTTCCTCCGGTAGCCTCGTTGTAGTACACGTTGATCCGCTCCAGCTGCAAATCGCCAAGAACTTGGCTCCTATCTGGTTGCCACATTGGCCGG
+
AAA1AF>A1>>FDAABBFGFGFHHHHGHFFFAFHBGGEEAEEECHFAG00FEE?/E0?FGFHHGFFHGGGGGGC@EBCC1BBFHFHFGEC/</FCCBCGGFFCF<F@/A//??DBGFDFFHFF<<<GFHHHHC0<CCFAGCC?-:-:::EC.;@.9C/FB;CFGGGA??AB9F/E9EFABFBFBBFA;FA-B::A?B@FFFFFF/FFFFFBE-A@E?FFFBFFBBBFFFFFFFF/BFFFFFA;/BB/;@@
@M03558:539:GW210131Amp:1:2105:24677:13216 2:N:0:TGCAGCTA+ACTACGGA
CCCTTCGGTATAATGTCCCTTGGCCCAATTGTTGCCGGCGCCAGATTGACCGAACACAAAATTATCCGGCCGGAACAGCTGCCCAAACGGTCCCGCTCGGACCGAATCCATAGTGCCAGGTTCCAAATCGACCAGCACGGCACGTGGGACGTATTTTCCTCGTTGTAGTACACGTTGATCCGCTCCAGCTGCAAATCGCTGTCTCCGCAATACGCCAGAACTTGGCTCCTATCTGGTTGCCACATTGGCC
+
BBBBBFBBBAAFGGGGGGGFGGGHHHGHHHHHHCHHGCGCFFGEFGFFFHHGGGGGHHGGGHHHHHHGGGGGGCGGHHHHHHHHGEFHGGGGGHGGCG@DFGGGGGGGHHGHHGGHHHHHCGHHHHGHHGHGGCHHHHGGGGGDCEFD?FGAEGGGGGFGGGGGG.CFFFFGFF?FEFFFFFEDADFFFBFFFFEFFFF?DDFFFFDFFFBFF?DFDA?FFFFFFB/:AFFFFFFEBBAFF/:FBBBBBB
@M03558:539:GW210131Amp:1:2105:7051:13227 2:N:0:TGCAGCTA+ACTACGGA
CCCTTCGGTATAATGTCCCTTGGCCTAATTGTTGCCGGCGCCAGATTGACCGAACACAAAATTATCCGGCCGGAACAGCTGTCCAAACGGTCCCGCTGACCGAATCCATAGTGCCAGGTTCCAAATCGACCAGCACGGCACGTGGGACGTATTAGCCTCGTTGTAGTACACGTTTATCCGCTCCAGCTGCAACTCGCTGTCTCCGCAATACGCCGAACTTGGCTCCTATCTGGTTGCCACATTGGCCGGC
+
ABBBBFBBBBBFFGGGGGGGGGFHF4BCGHHGGADHGEG?AEGGFHHGDFFCEGGGHHFFFHHFHHHG>EECGGGGHHHGHHHHE3DGFGGFGHDGFGGHGGGGGGH2GFC?GHHHGHHHHGHHFHG?HGGFHHGHGFG@CAC..DGHG.CFFBFGGFGDFGGGGG0;;;BFFG/CFGGDFFBFBFFFFF/;/:BDFF?ABBBF??-@DBF?DCF--:AFBBFBFEFFFFFFBFFAFBBFFFB/B/B---
@M03558:539:GW210131Amp:1:2105:14694:13234 2:N:0:TGCAGCTA+ACTACGGA
CCCTTCGGTATAATGTCCCTTGGCCCAATTGTTGCCGGCGCCAGATTGACCGGACACAAAATTATCCGGCCGGAACAGCTGTCCAAACGGTCCCGCTCGGAATCCATAGTGCCAGGTTCCAAATCGACCAGCACGGCACGTGGGACGTATTTTCGTAGTACACGTTGATCCGCTCCAGCTGCAAATCGCTGTCTCCGCAATACGCTTTCACGATTTCACGCATCCTGGAGCACTTCTAGCGGTTCCAAA
+
BCCCBFCCCCCFGGGGGGGGGGHHHHGHHHHHHHHHGGGGGGGGHHHHHHHGGGGGHHGHHHHHHHHGGGGGGFGGHHHHHHHHHGHHGGGGGHGGGGGGGGGHHHHHHHHHHHHHFHHHHHHHHGHGGGHHHHGGGGGGHHGGHHGGEHHGGGGFFGEGGGGGFGEFGGGGGGGGFGGFFFFFFFFFFFFFFFFFFFAFFFFFFFFFFFFFDFFFFFFEFFFFFFFFFFFFFFFFFFFBCAADEFF0:
@M03558:539:GW210131Amp:1:2105:26759:13248 2:N:0:TGCAGCTA+ACTACGGA
CCCTTCGGTATAATGTCCCTTGGCCCAATTGTTGCCGGCGCCAGATTGCCCGAACACACAATTATCCGGCCGGAACAGCTGTCCACACGGTCCCGCTCTCCCGAATCCATAGTGCCAGGTTCCAAATCGCCCAGCCCGGCACGTGGGACGTATTTTCCTCCTCGCACGTGGGACGACCCTCGTTGTAGTACACGTTGCTCCGCTCCAGCTGCACATCGCTGTCTCCGCAATCCGCCCGAACTTGGCTCCT
+
AAAAAF1111133333BGGF111BGH00011DB0DE?AE/EE//01111BF//AEEH////B@1@FH//>F////>00B11>FG211?/<<<EF//<B/BGH/<//EH111111?G11<?11F1111<..<>..>.<--A-:....-:C-..0:9;CFBCF/F.A?A99..9;;----;/A>:--9//;/;FBBF-;-;BF-AB@F/9B//F////BA;--;B/BFB99-99F--9@---9-9//9/BEB
@M03558:539:GW210131Amp:1:2105:9872:13279 2:N:0:TGCAGCTA+ACTACGGA
CCCTTCGGTATAATGTCCCTTGGCCCAATTGTTGCCGGCGCCAGATTGACCGAACACAAAATTATCCGGCCGGAACAGCTGTCCAAACGGTCCCGCTCGTAGCCTCGTTGTAGTACACGTTGATCCGCTCCAGCTGCAAATCGCTGTCTCCGCAATACGCCGGTGGCATCGATTCCGTGCTCGTCGGATATTGCCTATTAATATTAATATTAGTTAATATTAGAACTTGGCTCCTATCTGGTTGCCACAT
+
CDDDCFDCCCCFGGGGGGGGGGGHHHGHHHHGHHHHGGGGGGGGHGHHHHHGGGGGHHGHHHHHGGHGGGEGGGGGHHHHGHHHHHHHGGGGGHGGGGGGGFGHHHGHGHGHHGHHHHGHHHEHHHGFDGGGHHGGHHHHGHGGHDDHHHHAFGGGFHGGGGFGGFFGFGGGGGGGGFFFFFFCFFABF?FFFFFFFFF0BBFFFFFFBFFFFFFFFFFFFFBFFFFFFFBFFEFFFFFFBFFDFFFFFF
@M03558:539:GW210131Amp:1:2105:12278:13312 2:N:0:TGCAGCTA+ACTACGGA
CCCTTCGGTATAATGTCCCTTGGCCCAATTGTTGCCGGCGCCAGATTGACCGAACACAAAATTATCCGGCCGGAACAGCTGTCCAAACGGTCCCGCTCAGTGCACGTTGATCCGCTCCAGCTGCAAATCGCTGTCTCCGCAATACGCCCGAACTTGGCTCCTATCTGGTTGCCACATTGGCCGGCTTGAATGTGAACGATTTCACGCATCCTGGAGCACTTCTAGCGGTTCCAAAATTGGGCTCCAAAAT
+
BABBCFBCCCCFGGGGGGGGGGHGHHGHHHHHHHHFGGGGGGGGHHHHHHHGGGGGHHGGHGHHGHHGGGGGGGGGHHHHHHGHHHHHGGGGGHGGGGGHHHHHHGFGHHHHHHGCFGHHHHGHHHHHHGGHGGHHHHGGGGGHHHGGGGGGGHFFBFGGGGGGGGGGBFGGGGGGGGGGGGGAFFFFFFFFBFFFFFBEEFFFFEF@DDFFFEFFFFFFFFFFFFAFFFFF9BFEFFFF.FBEA0;0.F
@M03558:539:GW210131Amp:1:2105:3443:13323 2:N:0:TGCAGCTA+ACTACGGA
CCCTTCGGTATAATGTCCCTTGGCCCAATTGTTGCCGGCGCCAGATTGACCGAACACAAAATTATCCGGCCGGAACAGCTGTCCAAACGGTCCCACTCTCCATAGTGCCAGGTTCCAAATCGACCAGCACGGCACGTGGGACGTATTTTCCTCGAGCACTTCTAGCGGTTCCAAAATTGGGCTTCAAAATATGCTTCTTCCGATGCTTGAAGATGGAAGCAGAATGGTTCCAAATCACGTCCGCGTTCC
+
AABBBFB?AABFGGFGGGGGFGHHHGGGFHHHHHGGGGGGGGFGHGHDGHHGCGGGHHFEFHHHHHHGEGEEGEEGHHGGHHGHHHHHGGEEGHFHHHHGHGHHGFGHHGHHFHHHFGHHHGFGGGHHHHGGC@DA<CFGCHGGGHHHHHHHHDGGGGHGGGGGGGGAGGGGGGGGGGGGGGGGGFG0FFFFFFFFFFFFFF?DDDFFFFBFFFFFFFFFFFFFFFFFFFFFFBFFBFDFEFFFFFFEF
@M03558:539:GW210131Amp:1:2105:3791:13332 2:N:0:TGCAGCTA+ACTACGGA
CCCTTCGGTATAATGTCCCTTGGCCCAATTGTTGCCGGCGCCAGATTGGCCGAACACAAAATTATCCGGCCGGAACAGCTGTCCAAACGGTCCCGCTCGGACCGAATCCATAGTGCCAGGTTCCAAATCGACCAGCACGGCACGTGGGACGTATTTTCCTCCGTAGCCTCGTTGTAGTACACGTTGATCCGCTCCAGCTGCAAATCGCTGTCTCCGCAATACGGTGGCATCGATTCCGTGCTCGTCGGCT
+
BBBBBFBBAAAFGGGGGGGGGGHGHHGHHHHHHHGFEGGGGGFCFHHHAGHGGFGFHHGHHHHGHGHG?EGGGGGGHHHHGHHGHEFHGFGGGHGG?DGGGGCCCDGGHGHHHGHFHHHGHHHGHHFHGDHGGGHHBHDGGFFACGE?FGGGFGFGGGGGGGGGGGGGGEBFFBEFFFFFFFFFFFFFFFEFFFFFBFFFFB9BF/9.FFFF:/;A.-@.FFAAB99F.B/9FFFFFFFFFFFDFD=--;
@M03558:539:GW210131Amp:1:2105:5793:13336 2:N:0:TGCAGCTA+ACTACGGA
CCCTTCGGATAATGTCCCTTGGCCCAATTGTTGCCGGCGCCAGATTGACCGAACACAAAATTATCCGGCCGGAACAGCTGTCCAAACGGTCCCGCTCGTAGCCTCGTTGTAGTACACGTTGATCCGCTCCAGCTGCAAATCGCTGTCTCCGCAATACGCCCGTACGGTGGCATCGATTCCGTGCTCGTCGGATATTACCTGGCTCCTATCTGGTTGCCACATTGGCCGGCTTGAATGTGAACGATTTCAC
+
BBABBFB?AA2FGFFGGGFGGGHFHGGHHHHF2AFEAEAEEFCGGHHFHHECEEGHHGHHHGBFFHFECGECGGGFHGGGFGFHBGHGGGEGCDC@DGGGEGEHHGHFFFGHDGHGHGHHHEHHHHGDGDFCCCCGCDGGFGGHEFHGHGFG?CEHHGG@GBB?EGGB..9CFFG/9CFFFFFFFFF?F-B@F.:BBFFFFFFFFFBFFFF/99F.9BFFFFFB/9B-@@BB;.9BBBB/9FA.AAE9B/
@M03558:539:GW210131Amp:1:2105:10134:13344 2:N:0:TGCAGCTA+ACTACGGA
CCCTTCGGTATAATGTCCCTTGGCCCAATTGTTGCCGGCGCCAGATTGACCGAACACAAAATTATCCGGCCGGAACAGCTGTCCAAACGGTCCCGCTCCATAGTGCCAGGTTCCAAATCGACCAGCACGGCACGTGGGACGTATTTTCCTCCGTCGTTGTAGTACACGTTGATCCGCTCCAGCTGCAAATCGCTGTCTCCGCAATACGCTTGGCTCCTATCTGGTTGCCACATTGGCCGGCTTGAATGTG
+
ABCDBFCCABCFGGGGGGGGGGHHHHGHHHHHHHHHGGGGGGGGHHHHHHHGGGGGHHGHHHHHHHHGGGGGGGGGHHHHHHHHHGHGGGGFGHGGGGGHHHHHHHHHHHHHHHHHHHHGHGGGHHHHGGGGGGGHAFGGGDHHHHHHHHHHGHHGGGGGGGGGGGGGGGFGGGGGGGGGGFFFFFFFFFFFFFFFFFFFFF;DFFFFFEFEDFFFFFFFFFFFFFFFBBFFFFFFBFFFADF=.;B:09
@M03558:539:GW210131Amp:1:2105:24883:13363 2:N:0:TGCAGCTA+ACTACGGA
CCCTTCGGTATAATGTCCCTTGGCCCAATTGTTGCCGGCGCCAGATTGACCGAACACAAAATTATCCGGCCGGAACAGCTGTCCAAACGGTCCCGCTCGGACCGAATCCATAGTGCCAGGTTCCAAATCGACCAGCACGGCACGTGGGACGTATTTTCCTCCGTTGCCTCGTTGTAGTACACGTTGATACCACGCGGTGGCATCGATTCCGTGCTCGTCGGATATTACCTTGGCTCCTATCTGGTTGCC
+
CCCCBFCCCBBFGGGGGGGGGGHHHHGHHHGHHHHHGGGGGGFEFFHGGHFGGGGGHH1?FGHHHFHGGGGGCCCGHHFHHHHHHGDGGCGGGHGGGGGGGGGGCGGGHHHHHHHHHHHGCFHHHHHHHGGGGGHHHH?DG?DACGECGFGGGGFBFGGGGGGGGGGGGGGFFFFFFFFFFFFFFFFFFFFFFFFFFFFDFBFFDBEFFFBFEF?BDCFAFADFFFBFFFFFEFFFFFFFFF0FBFFFF
@M03558:539:GW210131Amp:1:2105:14080:13364 2:N:0:TGCAGCTA+ACTACGGA
CCCTTCGGTATAATGTCCCTTGGCCCAATTGTTGCCGGCGCCAGATTGACCGAACACAAAATTATCCGGCCGGAACAGCTGTCCAAACGGTCCCGCTCGTTGTAGTACACGTTGATCCGCTCCAGCTGCAAATCGCTGTCTCCGCAATACGCCGAACTTGGCTCCTATCTGGTTGCCACATTGGCCGGCTTGAATGTGAACGATTCCACGCATCCTGGAGCACTTCTAGCGGTTCCAAAATTGGGCTTC
+
AABBBFBBABBFGGGGGGGGGGHHHHGFHHGGHHHHGGGGGGGGHFHHHHHGGGGGHHGHHHHHHHHGEGGGGECEFGHEFHHHHHEHGGGGGHGGGGGDGHFHHHHHHHGHHHHHHHHGGGGGGHHHHGGGGHGGGGGHHHGGGGGGHHHGGGGGGGGGGGGGGGGGGGGGGG?FGGGGGGFFFFFFFFFFABFFFFFFFF.AABFFFFFFFFFEFF.AFFFFFFFFBFDFFAE:F/FFFB/:.;FEF
@M03558:539:GW210131Amp:1:2105:23845:13386 2:N:0:TGCAGCTA+ACTACGGA
CCCTTCGGTATAATGTCCCTTGGCCCAATTGTTGCCGGCGCCAGATTGACCGAACACAAAATTATCCGGCCGGAACAGCTGTCCAAACGGTCCCGCTCGACCGAATCCATAGTGCCAGGTTCCAAATCGACCAGCACGGCACGTGGGACGTATTTTCCTCCGTGAAGCCTCGTTGTAGTACACGTTGATCCGCTCCAGCTGCAAATCGATTTCACGCATCCTGGAGCACTTCTAGCGGTTCCAAAATTGG
+
?ABBBFCCBBCFGGGFGGGGGGHHHHGHHHHHFGHHGGGGGGGCFGHHEFHGGGGGHHGHHHGHHHHGGGGFGGGGHHHHHHHHHHHHGGGGGHGGGGGGGGGGGGGHHHHHFFFHFHHGHHHHHHHHGHGGGHHHHGGGGGGCEGGFGGGGGGGGGGGGGGEGGGGGGGGFFFFFFFBFFFFFFFFFFFFFFFFFFFFFFFFBBFFFFFFFFFFFFCFFFEBFFFF.;BFFFFFFFFFFEFFFB.;;B/
@M03558:539:GW210131Amp:1:2105:16343:13386 2:N:0:TGCAGCTA+ACTACGGA
CCCTTCGGTATAATGTCCCTTGGCCCAATTGTTGCCGGCGCCAGATTGACCGAACACAAAATTATCCGGCCGGAACAGCTGTCCAAACGGTCCCGCCCGGACCGAATCCATAGTGCCAGGTTCCAAATCGACCAGCACGGCACGTGGGACGTATTTTCCTCCGCGGTGGCATCGATTCCGTGCTCGTCGGATAGAACTTGGCTCCTATCTGGTTGCCACATTGGCCGGCTTGAATGTTAACTATTTCCCG
+
BCCCCFCCCCCFGGGGGGGGGGHHHHGGHHGHHFHHGGGGGGGGEGHHHHHGGGGGHHGFHHHFHHHGGGGGGGGGHHHHHHHHHHHGGGGGGHGGGGGGGGGGGGGGHHHGFGHHHBGHGGHHHHHHHDHGGCHHCHCCGGGGHGGGEFGCEFGGGGGGGGGGGFDFFFFFFDBEFFFFFFDFFFFFFA;D.F0FFFFFFFBFFF;FFF0B0BDFFFFAFF0BF0-@CF@-:9B0000:009;;900;;
@M03558:539:GW210131Amp:1:2105:27870:13392 2:N:0:TGCAGCTA+ACTACGGA
CCCTTCGGTATAATGTCCCTTGGCCCAATTGTTGCCGGCGCCAGATTGACCGAACACAAAATTATCCGGCCGGAACAGCTGTCCAAACGGTCCCGCTCGTCCAACCGAATCCATAGTGCCAGGTTCCAAATCGACCAGCACGGCACGTGGGACGTATTTTCCTCCGGAGCCTCGTTGTAGTACACGTTGATCCGCTCCAGCTGCAAATCGCTGTCTCCGCAATACTCCCAACTTGGCTCCTATCTGGTTG
+
CCBCCFCCAABFGGGGGGGGGGHHHHGHHHHHHAHFGGGGGGGGHGHHHHHGGGGGHHGFHHHHHHHGGGGGGGGGHHHHHHHHGHHHGGGGGHGGCCDFGDDHHGGGGGGHHHHH1FHHHHHGHHHHHHHBAFGGGHGHHGGGCGGFHGGGGGDGGGGGGGFGGGGGGGGGFDFFFFFFFFFFFFFFFFFFFFEACFE/BBFFFF/FFA.FFFFBBBDD>DFFF/9B?B/;;/B/BFFFF;;/BBF:/.
@M03558:539:GW210131Amp:1:2105:27503:13405 2:N:0:TGCAGCTA+ACTACGGA
CCCTCGGTATAATGTCCCTTGGCCCAATTGTTGCCGGCGCCAGATTGACCGAACACAAAATTATCCGGCCGGAACAGCTGTCCAAACGGTCCCGCTCGGACCGAATCCATAGTGCCAGGTTCCAAATCGACCAGCACGGCACGTGGGACGTATTTTCCTCCGGTAGTACACGTTGATCCGCTCCAGCTGCAAATCGCTGTCTCCGCAATACGCGGCATCGATTCCGTGCTCGTCGGATATTACCTCCCT
+
BBBBBDBAAAF5GGGGGGGGGGFGHGHHFFDGFHG?AECAEGGGFGFBFFAEEGGFGGHHHHEFFHGEEGGGG?E23?FGHHHH3D?EEGGGHGF/BFCDCGCFFCDHHHHHG<GHEHFFG1GFHFHFDGCFF<GBCDG??DDHHGGGGGGG0BCFEGFGGGG9-9CBFFFFFFFEFFBFFDADBFFFFFB;:BFF.9DDFFFF..--;//.9--;9@FFBAFFFFFEAEFDFFC=-A.;;;BBFFAEF
@M03558:539:GW210131Amp:1:2105:25508:13452 2:N:0:TGCAGCTA+ACTACGGA
CCCTTCGGTATAATGTCCCTTGGCCCAATTGTTGCCGGCGCCAGATTGACCGAACACAAAATTATCCGGCCGGAACAGCTGTCCAAACGGTCCCGCTCGGACCGAATCCATAGTGCCAGGTTCCAAATCGACCAGCACGGCACGTGGGACGTATTTTCCTCCGGCAAACTTGGCTCCTATCTGGTTGCCACATTGGCCGGCTTGAATGTGAACGATTTCACGCATCCTGGAGCACTTCTAGCGGTTCCA
+
BCCCCFCCBBBFCGGGGGGGGGGHHHGGHHHHHHHHGAEEFFFGAFGEGHHFGEFGHGEHHHHGFFHGGE@EF?FFHFHHHHHHHGHHGGGGGHGGGGGCFGGGGGGGHHHHHHHHHHHHGHHHHHHHHGGGGGHHHHGGGGGGHGFAECGAEGGGGGGGGGGGGGGFFFFFFFFFFFFFFFFEFFFFFFF.FFFFBFDDFAF;ABFFBFFFFFDFEAF/:.;@DDBBF/BA/.;;//B/:9:;9:;FF
@M03558:539:GW210131Amp:1:2105:22701:13463 2:N:0:TGCAGCTA+ACTACGGA
CCCTTCGGTATAATGTCCCTTGGCCCAATTGTTGCCGGCGCCAGATTGACCGAACACAAAATTATCCGGCCGGAACAGCTGTCCAAACGGTCCCGCTCCAGGTTCCAAATCGACCAGCACGGCACGTGGGACGTATTTTCCTCCGTTGTAGTACACGTTGATCCGCTCCAGCTGCAAATCGCTGTCTCCGCAATACGCCCCCCCCGGTGGCATCGATTCCGTGCTCGTCGGATATTACCTCCACATTGGC
+
BBBBBFBBBBBFCFGGGGGGGFHHHHGGHHHGHFGHGGGGGGGGHEHHHHHGCGGGHHGHHHHHHHHGGGCGGGGGHHHHHHHHGFGHGGGGGHGGGGGHHGFGHHGHHGHGHGGGFHGHGGGGGGHHGGHHGC.GFHHHGHHHGHHGGHHHHHHGGGGEGGGGGGBGGGFGGFGGGGGGGGFDFFFFFFA@9DFFEFFFFFFFFFF@BFFFEFDBEFFE/;9AABDCDC;>.;BB9BFFFFFF/F:/;B
@M03558:539:GW210131Amp:1:2105:8109:13463 2:N:0:TGCAGCTA+ACTACGGA
CCCTTCGGTATAATGTCCCTTGGCCCAATTGTTGCCGGCGCCAGATTGACCGAACACAAAATTATCCGGCCGGAACAGCTGTCCAAACGGTCCCGCTCGGACCGAATCCATAGTGCCAGGTTCCAAATCGACCAGCACGGCACGTGGGTCCAGCAGCCTCGTTGTAGTACACGTTGATCCGCTCCAGCTGCAAATCGCTGTCTCCGCAATACGCCGCAATCCAGGTTTATCTCCAATAGGCCGCAATACG
+
BCBCBFCCABCFGGFGGGGGGGGHHGGCHHHHHFFHEGFGGGGGEHHEHHHGGGGGHHGGHHHHHHHG?EGGGGGGEGGHHHHHGBGHGGGGGHGGGGGBDGGGGCFGHHHHHGHHHHHHHHHHHHHHHDHGGGGHHHGGGGGGHHGGGGGGGGFGGGGGGGGGGGGGGGGGGGFFFFFFEFDFFBBFFFFFFBBFFFFFDFFFFFF-9DFFEDFAFFFFFFFFFBFFFFFBBFFFFF0900>DC@ABFE
@M03558:539:GW210131Amp:1:2105:10667:13477 2:N:0:TGCAGCTA+ACTACGGA
CCCTTCGGTATAATGTCCCTTGGCCCAATTGTTGCCGGCGCCAGATTGACCGAACACAAAATTATCCGACCGGAACAGCTGTCCAAACGGTCCCGCTCGGACCGAATCCATAGTGCCAAGTTCCAAATCGACCAGCACGGCACGTGGGACGTATTTTCCTCCGTGCAAATCGCTGTCTCCGCAATACGCAATACTTGGCTCCTATCTGGTTGCCACATTGGCCGGCTTGAATGTGAACGATTTCACGCAT
+
BCCCCFCCBBBFGGGFGGGGGGHHHHGHHHGHHFHHGGGGGGD?FGHHHHHGGGGGHHGHHHHHHHHGGGGGGGGGHHHHHHHHHFGGGGGGGHGGGGGGGGGGGGGGHHHHGGGHGHHHHHHHHHHHGGHGGGGHGHGGGGGGHHGGGFFFGGGGGGGGGGGGGGGGGGGGFFFFFFFFFFA=AFFFFDAF/FFFFFFFFFFBBFFFFFFFFFFFFFFF/FF;CFFFC.:F9BBFFFF?E;A;:/AFAF
@M03558:539:GW210131Amp:1:2105:11396:13481 2:N:0:TGCAGCTA+ACTACGGA
CCCTTCGGTATAATGTCCCTTGGCCCAATTGTTGCCGGCGCCAGATTGACCGAACACAAAATTATCCGGCCGGAACAGCTGTCCAAACGGTCCCGCTCGGACCGAATCCATAGTGCCAGGTTCCAAATCGACCAGCACGGCACGTGGGACGTATTTTCCTCCGTTGTAGTACACGTTGGTCCGCTCCAGCTGCAAATCGCTGTCTCCGCAATACGCCGTATTGCTCCTATCTGGTTGCCACATTGGCCGG
+
BBCCCFCCBBCFGGGGGGGGGGGHHHGHHHHGHHHHGGGGGGGGFHHHHHHGGGGGHHGGHHHGHHHGCEGGGEGGHHHHHHHHHHHHGGGGGHGGCGGGGGGGGGGGHGHHGHHHHGGH>FHHHHHHHGHGGGHHFHGGG?CFHHGG.FFDFGGGGGGGGGGEGBEFGGGGBFFFF.ADFF>CFFFFFFFFFFFEFFFFFFDFFFFDFCFDFFFFFFFDFFFFFFFFBFFFF;FFFFFFF.;BBFBF;>
@M03558:539:GW210131Amp:1:2105:23714:13493 2:N:0:TGCAGCTA+ACTACGGA
CCCTTCGGTATAATGTCCCTTGGCCCAATTGTTGCCGGCGCCAGATTGACCGAACACAAAATTATCCGGCCGGAACAGCTGTCCAAACGGTCCCGCTCGACCGAATCCATAGTGCCAGGTTCCAAATCGACCAGCACGGCACGTGGGACGTATTTTCCTCCGGAATGTGAACGATTTCACGCATCCTGGAGCACTTCTAGCGGTTCCAAAATCGGGCTTCAAAATATGTTTCTTCCGATGCTTGAAGATG
+
1>AAAFAA1AAFDGGGGD1F1AFHFHGFHFFGHHFFE0AAEEGAGGHHFGHEAEEEFEFCGHGFHGHCEGGGGC/>0CFHFGGGHFE</EEFEF?CGGGGGGC@/F/G1FDHHBFFGCFHGB<1FBGHGHGGCFHFGC-;CGGFEE@.;AFEFFGGGGGGGGG.;A9FB009;AA;9//;AF;B@B/9;9A-EFBFFFFB/-@B>-B/B/AB/99-9-AFF///:9;B//:;BBF/ABF-AF9;-/;/FF
@M03558:539:GW210131Amp:1:2105:7389:13511 2:N:0:TGCAGCTA+ACTACGGA
CCCTTCGGTATAATGTCCCTTGGCCCAATTGTTGCCGGCGCCAGATTGGCCGAGCACAAAATTATCCGGCCGGAACAGCTGTCCAAACGGTCCCGCTCGTCCATAGTGCCAGGTTCCAAATCGACCAGCACGGCACGTGGGACGTATTTTCCTATTTAGCCTCGTAGACGTATTTAGCCTTTAGACGTATTTAGCCTCGTTGTAGTACACGTTGATCCGCTCCAGCTGCAAATCGCTGTCTCCGCAATAC
+
ABCCCFCBBBBFGGGGGGGGGGHHHHGDHHHHHHHHGGGGGGGCFHHFGHHGGGGGHHHHHHHHHHHGGGEGGCFGHGHHHHHHGHHHGGGGGHGGCDGGGGGHHHHHHHHGGFHHHHHHHHGGGGGHHGHGGGCGGGHGGFHGCEGHHHHHHGGGGGGGGGGGGGGGGBAEFFGGGGGGGGFFBFDEFFFFBFFFFFDFFFFFFFFFFFDFFFFFFFAEDFFBFFFFFBFBFE?FFFFFFFFDFCDBFF
@M03558:539:GW210131Amp:1:2105:5163:13524 2:N:0:TGCAGCTA+ACTACGGA
CCCTTCGGTATAATGTCCCTTGGCCCAATTGTTGCCGGCGCCAGACTGACCGAACACAAAATTATCCGGCCGGAACAGCTGTCCAAACGGTCCCGCTCCGAATCCATAGTGCCAGGTCCCAAATCGACCAGCACGGCACGTGGGACGTATTTTCCTCCGGTAGCCACCGATCGGTGGCATCGATTCCGTGCTCGTCGGATATTACCTCCCAAGAACTTGGCTCCTATCTGGTTGCCACATTGGCTGGCTT
+
AB@BAFAABAAFGGFGGGDGGGHHFHGEGFHFDHHHEEGGGGGGHGHBGHHGGGGGHGGHHHHFHFHE?EEGGGCEHHGGHGHHH3FFEFEECHCG?DDGC?FDHHHGCGHHGFFEHHHHHFHHHFHGGGFHFHGCGCGGGHEGHGDCE0CFGFFGGGGDGCDFGFFF.-;@-9:AF..;B9/A/BF/;.;AFFFFAA9A.BF/F/BFFFFFE?B.BBBFBBFFFF9/:9/BFB.//9.;;////.9.B.
@M03558:539:GW210131Amp:1:2105:14693:13553 2:N:0:TGCAGCTA+ACTACGGA
CCCTTCGGTATAATGTCCCTTGGCCCAATTGTTGCCGGCGCCAGATTGACCGAACACAAAATTATCCGGCCGGAACAGCTGTCCAAACGGTCCCGCTCGGACCGAATCCATAGTGCCAGGTTCCAAATCGACCAGCACGGCACGTGGGACGTATTTTCCTTGGCTCCTATCTGGTTGCCACATTGGCCGGCTTGAATGTGAACGATTTCCCGCATCCTGGAGCACTTCTAGCGGTTCCAAAATTGGGCTT
+
ABBBBFBBAAAFGGFGFGGGGGHHHHGGGHHHHGHHGGGGGGDEHGGHHHHGGGGGHHGHHHHHHHHGFGGFGFFGHHHHHHHHHHFGGGGGGHGGGGGGGGGGFGFGGHHHHFGGHHHGHHHHHHGHHGHGFGHGHHGGGGGGCGEGAFGCEFGGGGGGGFFGGGGGGGGGFB;;AFFFFFFFFFFFFFFAFFFBFBFFFFFFFEFE//;.B;DFB/9FFFBAFFFFB9999=D@EBFFF.;FF/EFFF
@M03558:539:GW210131Amp:1:2105:4304:13571 2:N:0:TGCAGCTA+ACTACGGA
CCCTTCGGTATAATGTCCCTTGGCCCAATTGTTGCCGGCGCCAGATTGACCGAACACAAAATTATCCGGCCGGAACAGCTGTCCAAACGGACCGAATCCATAGTGCCAGGTTCCAAATCGACCAGCACGGCACGTGGGACGTATTTTCCTCCGTGGGACGTACTTGGCTCCTACCTGGTTGCCACATTGGCCGGCTTGAATGTGAACGATTTCACGCATCCTGGAGCACTTCTAGCGGTTCCAAAATTGG
+
CCCCCFCCCBCFGGGGGGGGGGGHHHGHHHHHHHHHGGGGGGGGHHHGHHHGGGGGHHGHGHHHHGHGEFGGGGGGHHHHHHHHHHGHGGGGGGGGGGHHHHHHHHHHHHHHHHHHHHHGHGGGHHHGGGGCFGGHF@GHGFHHHHHBHFHHGGGGGGGGDEFEFFGGGGGGGGGGGFFFFFFFFFFFFFFFFFFFFF.BFFFEFFFFAFFFF0F?FFFA;009;;F?FFFFFF00=BD@AB0BF?BFBF
@M03558:539:GW210131Amp:1:2105:4198:13609 2:N:0:TGCAGCTA+ACTACGGA
CCCTTCGGTATAATGTCCCTTGGCCCAATTGTTGCCGGCGCCAGATTGACCGAACACAAAATTATCCGGCCGGAACAGCTGTCCAAACGGTCCCGCTCGGGTTCCAAATCGACCAGCACGGCACGTGGGACGTATTTTCCTCTAGCCTCGTTGTAGTACACGTTGATCCGCTCCAGCTGCAAATCGCTGTCTCCGCAATACGCCCCTATGGCTCCTATCTGGTTGCCACATTGGCCGGCTTGAATGTGA
+
BABBBFBBBBBFGGGGGGGGGGHHHHGHHHGHFHHHGGGGGGGGFHHGHHHGGGGGHHGHHHFHHHHGFGGGGFGGFHHHHHHHHHGHGGGGGGGGGGGGG</GHHHHHHGHGGGFFHHGFGGGGHHGGHHG?:GGHHHHHHFBCFHHHGGGGGGGGGGGGGGGGGGGGGGBAGGGFFFFBFFFFFFFFFFFFFFFF>DFFA?DFFFFFFFFFFFFEFFFFFFFDFFFF.FF9/BF;BCDF-;B9FF//
@M03558:539:GW210131Amp:1:2105:8983:13636 2:N:0:TGCAGCTA+ACTACGGA
CCCTTCGGTATAATGTCCCTTGGCCCAATTGTTGCCGGCGCCAGATTGACCGAACACAAAATTATCCGGCCGGAACAGCTGTCCAAACGGTCCCGCTCGGACCGAATCCATAGTGCCAGGTTCCAAATCGACCAGCACGGCACGTGGGACGTATTTTCCTCCGGTAGCCTCGTTGTAGTACACGTTGATCCGCTCCAGCTGCAAATCGCTGTCTCCGCAATACGCCTTGGCTCCTATCTGGTTGCCACAT
+
ABBCCFCBABBFGGGGGGGGGGHHHHGHHHHHHHHHGGGGGGGGGHHHHHHGGGGGHHGFHHHHHHHGGGGGGGGGHHHHHHHHHBFGFGGGGHGGGGGGGGGGGGGGHHHHHGFHHHHHGHHHHBGGHDHGGGHHHHGGGCGDGEGGFFGGGGGGGGGGGGDGGGGGFFFFFFBEBFFFFFFDFF?FFFFAFFFFFFFFEF/FFFFDEFFFFFFFFD@=DBFAFFFFEFBFFFFFFFFF/BFF.;BB.F
@M03558:539:GW210131Amp:1:2105:29064:13697 2:N:0:TGCAGCTA+ACTACGGA
CCCTTCGGTATAATGTCCCTTGGCCCAATTGTTGCCGGCGCCAGATTGACCGAACACAAAATTATCCGGCCGGAACAGCTGTCCAAACGGTCCCGCTCGGACCGAATCCAGGTTCCAAATCGACCAGCACGGCACGTGGGACGTATTTTCCCACGTTGTAGTACGCGTTGATCCGCTCCAGCTGCAAATCGCTGTCTCCACAATACTTGGCTCCTATCTGGTTGCCACATTGGCCGGCTTGAATGTGAAC
+
11A1AFAAAAADDGGBFGFGFFHHFHGCGBGHFFHHECEGGGGGEFHHHFHGGGE?HHEFAGGDGFBA@EECE//>B>FCHGH1FBE/E/?E@ACGG/@?<B/CGCFGGFGH<GHFHEFDFAHCCGHEHFGCGCCG.CECC.@;EFFFFGG09.99.;:FFCBFBB9@-;9BFFA-A?9FFFEBBF//B/B-:ABFFFFBBFAFFF9BFFBFFEFBBF/B/;9;AFFFFBBBFFF;-;-@@-9BFBFB//
@M03558:539:GW210131Amp:1:2105:14421:13709 2:N:0:TGCAGCTA+ACTACGGA
CCCTTCGGTATAATTCCCTTGGCCCAATTGTTGCCGGCGCCAGATTGACCGAACACAAAATTATCCGGCCGGAACAGCTGTCCAAACGGTCCCGCGACCGAATCCATAGTGCCAGGTTCCAAATCGACCAGCACGGCACGTGGGACGTATTTTCCTCCGCGGTGGCATCGATTCCGTGCTCGTCGGATATTACCTCCCGAACTTGGCTCCTATCTGGTTGCCACATTGGCCGGCTTGAATGTGAACGATT
+
A?ABBFBBBBBFGGGGGGGGGGGHHGEGHHFHHHHECFEFGEEAGFF3GHGGGGGHEE11FHGHHHGGGGGGFEGGHHHBGFHG3GFEGGGGH?DFCGGGGGGGHHGHCFBGFHHHFHHHHHHHGGHGG@GHHGGGGCGGCFGFGFGEGGGGGGGFFFEGGFABDFFFFFFEFFFFB?AEFFADDF@ADFFFFFFFFFDDFFFFFFFFFFFBFBBB/9BFFFFFFF//9/FCA;CB-:/9/B:BB/;99A
@M03558:539:GW210131Amp:1:2105:20195:13731 2:N:0:TGCAGCTA+ACTACGGA
CCCTTCGGTATAATGTCCCTTGGCTCAATTGTTGCCGGCGCCAGATTGACCGAACACAAAATTATCCGGCCGGAACAGCTGTCCAAACGGTCCCGCTCGGACCGAATCCATAGTGCCAGGTTCCAAATCGACCAGCACGGCACGTGGGACGTATTTTCCTAAAGCCTCGTTGTAGTACACGTTGATCCGCTCCCGCTGCAAATCGCTGTCTCCGCAATACGCCCAGAACTTGTCTCCTATCTGCTTGCC
+
AAAAAF?AAABFG6FDGGEFGGGHGHF4BGHBGGHF?EC2AEDEHFGGHBGGCGCGHAEGFFGFHHHG??EEC/EEFGHFHHHHGFHHGGGGGHDGGGGCA?CDCGEGHHH1FDDFHHFHGGFH1G1GHGHGG?CEHFC?D-CC:GGG?CBC.CFBFBFFFG09FG//EFGEE0C:BFFFAFA..:BFFFFBD.:BBBD/F/BBDEFDAFFBF.A--A/B.;BB.../;BF///9:FF///;//;BFEF
@M03558:539:GW210131Amp:1:2105:12579:13742 2:N:0:TGCAGCTA+ACTACGGA
CCCTTCGGTATAATGTCCCTTGGCCCAATTGTTGCCGGCGCCAGATTGACCGAACACAAAATTATCCGGCCGGAACAGCTGTCCAAACGGTCCCGCTCGGACCGAATCCATAGTGCCAGGTTCCAAATCGACCAGCACGGCACGTGGGACGTATTTTCCTCCGTACACGTTGATCCGCTCCAGCTGCAAATCGCTGTCTCCGCAATACGCTCCTATCTGGTTGCCACATTGGCCGGCTTGATTGTGAACG
+
CCCCCFBBCCCFCGGGGGGGGGGHHHGHHHHHHHHHCFECEG?EHHHGHHGGGGGGHHGFEGHHGHHFCCGGGGGGHHHBGHHHGD?GGGGGGHGGGGGGGGGGGGGGHGHHHHHHHBGHCGHHEHHHGGHGGGHHEHGGG-@DGHGGEFFDGGGGGGGGGGGGGGGGGGGF.BFFFEDDF/BFFBFFBFFFFFFFFFFFFBFF;DFFFFEFFFFFFFF/FFFFFFF.;;/9BF;9=@@C;/;9BBFFFA
@M03558:539:GW210131Amp:1:2105:25063:13742 2:N:0:TGCAGCTA+ACTACGGA
CCCTTCGGTATAATGTCCCTTGGCCCAATTGTTGCCGGCGCCAGATTGACCGAACACAAAATTATCCGGCCGGAACAGCTGTCCAAACGGTCCCGCTCGGACCGAATCCATAGTGCCAGGTTCCAAATCGACCAGCACGGCACGTGGGACGTATTTTCCTCCGAGTACACGTTGATCCGCTCCAGCTGCAAATCGCTGTCTCCGCAATACGCCGGTGGCATCGATTCCGTGCTCGTCGGATATTACCTCC
+
AABCCFCBBBBFGGGGGGGGGGHHHHGHHHGHHGHHGGGGGGGEHHHHFGHGGGGGHHGGHHHGHHHGGGGGGGGGEFGHHHHHHHHHGGGGGHGGGGGGGGGGGGGGHGHHEFGHHHHH1FHHHGHHHGHGC@HHHHGGGCGDHHGGEFCEEFGGGGGGGGG--.C;FGGFFFFFFFFF.DAB:BFFFEB9BFAEFFFFFFFFFF-;0F.DFAA-BDFBBF.9A;9B;B?DEFB;?-@-;A0FB;FFFA
@M03558:539:GW210131Amp:1:2105:24483:13745 2:N:0:TGCAGCTA+ACTACGGA
CCCTTCGGTATAATGTCCCTTGGCCCAATTGTTGCCGGCGCCAGATTGACCGAACACAAAATTATCCGGCCGGAACAGCTGTCCAAACGGTCCCGCTCGGACCGAATCCATAGTGCCAGGTTCCAAATCGACCAGCACGGCACGTGGGACGTATTTTCCTCCGGAGCCTCGTTGTAGTACACGTTGATCCGCTCCAGCTGCAAATCGCTGTCTCCGCAATACGCCTTGGCTCCTATCTGGTTGCCACATT
+
BBABBFBAAABFDGGGGGGGGGFHHHGGHGHHH2GHGFEFEGDGFHHFHFGGCFGGHHGHHHHHHHHG?EGGGGCFFHHHHHHHHEHHGGEFGHGG?DCGGGGGGGGGHHGHHGHHHHGGGFHHHHHHGGGGGFHHHHGGGGGDGHGG.CD9AFFGGGGGGGDGFGGFFFFFFFFFFFFFFFFAFAEFFFFFFFF/FFFFFFEFFFF?FFFFFFF:A-=DFFEFC.D//;99EFFEFFF/9;;AFBFFFF
@M03558:539:GW210131Amp:1:2105:27363:13757 2:N:0:TGCAGCTA+ACTACGGA
CCCTTCGGTATAATGTCCCTTGGCCCAATTGTTGCCGGCGCCAGATTGACCGAACACAAAATTATCCGGCCGGAACAGCTGTCCAAACGGTCCCGCTCGTAGCCTCGTTGTAGTACACGTTGATCCGCTCCAGCTGCAAATCGCTGTCTCCGCAATACGCCTTGGCTCCTATCTGGTTGCCACATTGGCCGGCTTGAATGTGAACGATTTCGCGCATCCTGGAGCACTTCTAGCGGTTCCAAAATTGGGC
+
AA3ABFBBBBBFGGGFGGGGGGGHGFGFGHHGFGHHGGGGGGGGHHHHGHHGGGGGHHGHHHHHHFHGFEECE?EGFFHFHHHHHHFHFGGGFHGCGGGGGGGHHHGHGHGGHGGHHHGHHHHGHHHGGGGHHHHBGHHHGHGGGGGHHFGGGCGGGHAEGFGGGGGGGGGGGGGGGBEAFGGFGGFFGFFFFADF;BFFFF/FBFD?EEFFFAA-A-F:BFFFFFFFFFFFB/99.;ABF/;A;FF/AF
@M03558:539:GW210131Amp:1:2105:15009:13770 2:N:0:TGCAGCTA+ACTACGGA
CCCTTCGGTATAATGTCCCTTGGCCCAATTGTTGCCGGCGCCAGATTGACCGAACACAAAATTATCCGGCCGGAACAGCTGTCCAAACGGTCCCGCTTCCGTTGATCCGCTCCAGCTGCAAATCGCTGTCTCCGCAATACGCCCGAACTTGGCTCCTATCTGGTTGCCACATTGGCCGGCTTGAATGTGGACGATTTCACGCATCCTGGAGCACTTCTAGCGGTTCCAAAATTGGGCTTCAAAATATGCT
+
BBCCBFCBBBCFGGGGGGGGGGHHHHGHHHHHHGGHCGGFGGGGHHHHHHHGGGGGHHGFGHHHHHHGFGGGGGGGHHHHHHHHHHFHGGGGGHGGGGGHGHGGHHGHGGFGGHHHHHHHHGHHGGHGGHHGHGGGGGHHHGGGGGGGHGHEGHGGGFGGGGGGGGGGGGGGGG0FF?DGFAFFBFFFFFFFF=EFFFFFAFCB>B<<F<FFFFFFFFFFFAFDC.B<BFFFFFFFEFFFF0:F<<B<<<
@M03558:539:GW210131Amp:1:2105:28679:13802 2:N:0:TGCAGCTA+ACTACGGA
CCCTTCGGTATAATGTCCCTTGGCCCAATTGTTGCCGGCGCCAGATTGACCGAACACAAAATTATCCGGCCGGAACAGCTGTCCAAACGGTCCCGCTCGGACCGAATCCATAGTGCCAGGTTCCAAATCGACCAGCACGGCACGTGGGACGTATTTTCCTCCGAAAACCAGAACTTGGCTCCTATCTGGTTGCCACATTGGCCGGCTTGAATGTGAACGATTTCACGCATCCTGGAGCACTTCTAGCGGT
+
>1A>11AAAAADGGFGGGGGGGGBFHGCHGF3E0GFEGGGCEC?GEGGGHGEGCCEHHGFFHFHEFGE@EGGCEE/BFFG1BFHF1BFEGGGGHGGCG@/<@C/AA<CHHDF<<1<>11FFHHFHGGGF?HCC@FHHHGGG?CC.;E?9A@.A0C0;BFBFE?-;A-BA-AFFEFFF/BB/-BBBBFFFFFFFFE/9B9//FF@@@@?@;/;BBB/BBFA--AFBBE?;-99//FBA--AFB9/B//-9-
@M03558:539:GW210131Amp:1:2105:4208:13810 2:N:0:TGCAGCTA+ACTACGGA
CCCTTCGGTATAATGTCCCTTGGCCCAATTGTTGCCGGCGCCAGATTGACCGAACACAAAATTATCCGGCCGGAACAGCTGTCCAAACGGTCCCGCTCGGGACCGAATCCATAGTGCCAGGTTCCAAATCGACCAGCACGGCACGTGGGCCGTATTTTCCTCTACGCCCTGGCTCCTATCTGGTTGCCACATTGGCCGGCTTGAATGTGAACGATTTCACGCATCCCGGAGCACTTCTAGCGGTTCCAA
+
3AABAFA>AABFGFGAGGGGGFHFHHDGHGGFHCDGEGEFE0E0GDF3GHHGGGGGHEFGGHHFHGHGCE>EECEE0GHCGHGHFFHHGGGGGHGGC?<?CCGDGDGGGGHHHG>FGHFHHGGGGFDFFH?.A?@.CCHGCCCG?GEF?.;?B9CB9FGFFGBFGE@GBBFEFFFEFFFFFFF9BDFFB/9BFFFFF?BB--9;/BB///9BF.9EF/FF9?9ABB.9-=>-../;;/;;/B-:;;///
@M03558:539:GW210131Amp:1:2105:7277:13828 2:N:0:TGCAGCTA+ACTACGGA
CCCTTCGGTATAATGTCCCTTGGCCCAATTGTTGCCGGCGCCAGATTGACCGAACACAAAATTATCCGGCCGGAACAGCTGTCCAAACGGTCCCGCTCGGACCGAATCCATAGTGCCAGGTTCCAAATCGACCAGCACGGCACGTGGGACGTATTTTCCTCCTACATTGGCCGGCTTGAATGTGAACGATTTCACGCATCCTGGAGCACTTCTAGCGGTTCCAAAATTGGGCTTCAAAATATGCTTCTTC
+
CCCCCFCCCCCFFGGGGGGGGGHGHHGDHHHHHFFHGGGGEGGGHHHGHHHGGGGGHHGHHHHHHHHGGGGGGEGGHHHHHHHHHHHHGGGGGHGGCGGGGGGGGGGGHHHHGGHHHGHHGGHHGFHHHGHGGCHHHHGGGGGGHHGGFGGGGGGGGGGGGGGBFGGGFFFGFFFFFFFFFFFFFFFFFFFEFFFFFCFFF/FFBFFEFFFFFBFF>;FFFFFBFFBFFFFFFFF/FFFFBF/FFFFFF/
@M03558:539:GW210131Amp:1:2105:7842:13844 2:N:0:TGCAGCTA+ACTACGGA
CCCTTCGGTATAATGTCCCTTGGCCCAATTGTTGCCGGCGCCAGATTGACCGAACACAAAGTTATCCGGCCGGAACAGCTGTCCAAACGGTCCCGCTCGGACCGAATCCATAGTGCCAGGTTCCAAATCGACCAGCACGGCACGTGGGACGTATTTTCCTCCGACACGTTGATCCGCTCCAGCTGCAAATCGCTGTCTCCGCAATGGCTCCTATCTGGTTGCCACATTGGCCGGCTTGAATGTGAACGAT
+
BCCCCFCCBCCFGGGGGGGGGGHHHHGHHHHHHHHHGGGGGGGGHHHHHHHGGGGGHHGHHHHHHHHGEGGGGGGGHHHHHHHHHHHHGGGGGHGGGGGGGGGGGGGGHHHHHHHHHHHHGHHHHHHHHGHCGGHGHHGGGGGGHHGGEGGEGGGGGGGGGGGGGGGFFFEFFFFFFFFFFFFFFFFFFFFFFFFFFFFFFFFFFFFFBFFFFFFFFFFFDFFFFFFFFFFFAFFFF-;BFBBFBFBFFF
@M03558:539:GW210131Amp:1:2105:2646:13845 2:N:0:TGCAGCTA+ACTACGGA
CCCTTCGGTATAATGTCCCTTGGCCCAATTGTTGCCGGCGCCAGATTGACCGAACACAAAATTATCCGGCCGGAACAGCTGTCCAAACGGTCCCGCTCCGAATCCATAGTGCCAGGTTCCAAATCGACCAGCACGGCACGTGGGACGTATTTTCCTCCGTTGTAGTATAGCCTCGTTGTAGTACACGTTGATCCGCTCCAGCTGCAAATCTTGGCTCCTATCTGGTTGCCACATTGGCCGGCTTGAATGT
+
AABBBFBAABBFGGGGGGGGGGHHHHGGHHHHHGHHGGGGGGGGHHFFHHHGAEGGHGGHHHHHHHGGC?EEGE@EFFGHHHHHHFHHGGGGGHGGCGGGGGGGHHHFGFGHHHHH1FGFHHHHHCGGGGHEHHGGGGGGGEEGEHGGHHHHHFGGGGGEFGFFGGGGGGGGGGGGGGGGGGGGGGDFFFFFFFFFDFFFBFFEFFFFFFFFFFFBFFFFFFEEFFBDFFFB.FFFFFFFAF@CD.;//9
@M03558:539:GW210131Amp:1:2105:5558:13866 2:N:0:TGCAGCTA+ACTACGGA
CCCTTCGGTATAATGTCCCTTGGCCCAATTGTTACCGGCGCCAGATTGACCGAACACAAAATTATCCGGCCGGAACAGCTGTCCAAACGGTCCCGCTCGGCCAGGTTCCAAATCGACCAGCACGGCACGTGGGACGTATTTTCCTAGCCTCGTTGTAGTACACGTTGATCCGCTCCAGCTGCAAATCGCTGTCTCCACAATACGCTACTTGGCTCCTATCTGGTTGCCACATTGGCCGGCTTGAATGTG
+
AABBBFBBBBBFGGGGGGGGGGHGHHGEHHGHHHGHDGGGGGGGGHHGGHHFGGGGHHGHAGFHHHGGFGGFGEEEHHHHHHHHF3FGGGGGGHGGGG?CFGGHFGHGGHGHHHGHGGGHHHHGGG?D<CGEG.CCE.CGBGHHHHHHHHHGEEGEFGFGGBFGCFGGEFF?FDDGBFFFFFFEFFFD?FDDFFFFFF/EEBFFDFDFFFFBFFFEF/FFFFF:FFFFFFFEFFFFFFAFFAFFBFFF/
@M03558:539:GW210131Amp:1:2105:17459:13890 2:N:0:TGCAGCTA+ACTACGGA
CCCTTCGGTATAATGTCCCTTGGCCCAATTGTTGCCGGCGCCAGATTGACCGAACACAAAATTATCCGGCCGGAACAGCTGTCCAAACGGTCCCGCTCGGACCGAATCCATAGTGCCAGGTTCCAAATCGACCAGCACGGCACGTGGGACGTATTTTCCTTCGTAATAGCCTCGTTGTAGTACACGTTGATCCGCTCCAGCTGCAAATCGCTGTCTCCGCAATACGCCCGATGCTTGAAGATGGAAGC
+
BCCCBFCCBCCFFGGGGGGGGGHHHHGCFHHHHFHHE?FGGGGGGHHGHHHGGGGGHHGGHHHHHHGGGGGGG?EGHHHHGHHHHFFGGGGGGHGGCGGGDGGGGGGGHFHHH=GGHHHGGHHHGHGHHGHGGCHHFHGGG?DDCEABEFFAAFGGGGGGGGGGGGGGGGGGGDEFEFFFFFFFFFFFEFFFFFFFFFFFFFFFB;BFFAEAFFFFFFFF-CFEFEFFC=BC;DBB;.:BBB:F/:FF
@M03558:539:GW210131Amp:1:2105:22740:13906 2:N:0:TGCAGCTA+ACTACGGA
CCCTTCGGTATAATGTCCCTTGTAAATCACGTCCGCGTTCC
+
CCBCCFCBBBCFGGGGGGGGGGHHFHHHHHGHHGGGGGGGH
@M03558:539:GW210131Amp:1:2105:8711:13910 2:N:0:TGCAGCTA+ACTACGGA
CCCTTCGGTATAATGTCCCTTGGCCCAATTGTTGCCGGCGCCAGATTGACCGAACACAAAATTATCCGGCCGGAACAGCTGTCCAAACGGACCGAATCCATAGTGCCAGGTTCCAAATCGACCAGCACGGCACGTGGGACGTATTTTCCTCGTTGTAGTACACGTTGATCCGCTCCAGCTGCAAATCGCTGTCTCCGCAATACGCGCATCGATTCCGTGCTCGTCGGATATTACCTCCTTGGCTCCTATC
+
BBBBBFBBBBAFGGGGGGGGGGHHHHGAGHHHHGHHGGGFGGEGHHHHHFHGEGGGHGGGHHHHGHHC?FGGGGGGGHHHHHHHH3FGGGGGGFCGEGHHHGFGHHHGHHCBHHHHGGHCFCG-GHFH@CD@DA..CDHHGDGHHHHHHHHCCEBAF0C0CBFDFGGGGGGGGGGGFBFFFFFF/BFFFFFDFEFFFFDFFBFED>DDDF?FEFFFFFE?FFFFDF;DFBFFFFFFFFFF/99/9EF;BF
@M03558:539:GW210131Amp:1:2105:10097:13950 2:N:0:TGCAGCTA+ACTACGGA
CCCTTCGGTATAATGTCCCTTGGCCCAATTGTTGCCGGCGCCAGATTGACCGAACACAAAATTATCCGGCCGGAACAGCTGTCCAAACGGTCCCGCTCTTGGCTCCTATCTGGTTGCCACATTGGCCGGCTTGAATGTGAACGATTTCACGCATCCTGGAGCACTTCTAGCGGTTCCAAAATTGGGCTTCAAAATATGCTTCTTCCGATGCTTGAAGATGGAAGCAGAATGGTTCCAAATCACGTCCGCG
+
BBCCBFCBAABFGGGGGGGGGGHHHHGHHHHHHHHHGGGGGGGGGHHHHHHGGGGGHHGGHHHHHHHGGGGGGFGGEHHHHHHGHHFHGGGGGHGGFGHHHHHGHGHHHHHHHHHGGHHHHHHHHHHGGGGGGHHHGHHHHHHGGHGHFHHHGGGHCGHHHHGGGGGGGGGGFFFGGGGG.CFCFGGGGFFBBFFFFFFFFFFFFFF;DDFFFFFFFFFFFFFFFFF/FFBBBFFFBFBBF0;AFAFFFF
@M03558:539:GW210131Amp:1:2105:3025:13972 2:N:0:TGCAGCTA+ACTACGGA
CCCTTCGGTATAATGTCCCTTGGCCCAATTGTTGCCGGCGCCAGATTGACCGAACACAAAATTATCCGGCCGGAACAGCTGTCCAAACGGTCCCGCTTGGCTCCTATCTGGTTGCCACATTGGCCGGCTTGAATGTGAACGATTTCACGCATCCTGGAGCACTTCTAGCGGTTCCAAAATTGGGCTTCAAAATATGCTTCTTCCGATGCTTGAAGATGGAAGCAGAATGGTTCCAAATCACGTCCGCGTT
+
AABBBFBBBBBFGGGFFGGGGGBFGCAAFHGHHHGDECG?EGEGHFHDHFFEFGGGFHEA?FGGFHHC?EE@EEFGC3FHFEGFHF3?<E<EEFC?/C/DBGBFHDHFHHGHHDGHHH0GGBGHGCGCFGF.<GFDBDFB.<CCE0CGFFCDCHHF//;CGFFGGEB0FGGFDFG00;AF/09.9FEGCFF/BBFFFFFFEBBFD?D.ABFF.;;BFFFBF/AFFBFFFFFBFFFFBFFFF.AEE-@@=@
@M03558:539:GW210131Amp:1:2105:27626:13989 2:N:0:TGCAGCTA+ACTACGGA
CCCTTCGGTATAATGTCCCTTGGCCCAATTGTTGCCGGCGCCAGATTGACCGAACACAAAATTATCCGGCCGGAACAGCTGTCCAAACGGTCCTCGTTGTAGTACACGTTGATCCGCTCCAGCTGCAAATCGCTGTCTCCGCAATACGCCGAACTTGGCTCCTATCTGGTTGCCACATTGGCCGGCTTGAATGTGAACGATTTCACGCATCCTGGAGCACTTCTAGCGGTTCCAAAATTGGGCTTCAAA
+
AABBBFBB?AAFGGGGFDGGGGGCHHGHHHHHHHFFGGGGGGGGFGHFHHFGGGGGHHGHHHHHEHGECGGGGCCEHHHHHGHHHHFHGGGGGGHGHGHGHH?GHHDFGHEHHHHHGGGGHHHHHHHHHHHGGHGGHFHHGGG@GHFHGGGGGGHHHGGGFGGGGGFFFFFGGGGGGGGGGGGGFFFFF.BFFBFFFFFAAEFFFFFF-AAFFFF.A..9FFFFBBFDFDFFFFBFFFF/B..BA9BBF
@M03558:539:GW210131Amp:1:2105:25418:14047 2:N:0:TGCAGCTA+ACTACGGA
CCCTTCGGTATAATGTCCCTTGGCCCAATTGTTGCCGGCGCCAGATTGACCGAACACAAAATTATCCGGCCGGAACAGCTGTCCAAACGGTCCCGCTCGGACCGAATCCATAGTGCCAGGTTCCAAATCGACCAGCACGGCACGTGGGACGTATTTTCCTCCGGTGGCTCCTATCTGGTTGCCACATTGGCCGGCTTGAATGTGAACGATTTCACGCATCCTGGAGCACTTCTAGCGGTTCCAAAATTGG
+
CCDDCFCCCCCFGGGGGGGGGGHHHHGHHHHHHHHHGGGGGGGGHHHHHHHGGGGGHHGHHHHHHHHGGGGGGGGGHHHHHHHHHEHHGGGGGHGGGGGGGGGGGGGGHHHHHHHHHHHHGHHHHHHHGGHGGGHHHHGGGGGGHHGF?FGEEFGGGGGGGGGGBDGGFFFFFFFFFF:BDFFFFFFFFFFFFFAFFFFFFFFFFFFFFFEFFFFEF;FFFBBFFAFEFFFFF::B-=DDEF0BB.;F0F
@M03558:539:GW210131Amp:1:2105:6452:14047 2:N:0:TGCAGCTA+ACTACGGA
CCCTTCGGTATAATGTCCCTTGGCCCAATTGTTGCCGGCGCCAGATTGACCGAACACAAAATTATCCGGCCGGAACAGCTGTCCAAACGGTCCCGCTTGGAATCCGAATCCATAGTGCCAGGTTCCAAATCGACCAGCACGGCACGTGGGACGTATTTTCCTCCGGTAGCCTCGTTGTAGAACTTGGCTCCTGTCTGGTTGCCACATTGGCCGGCTTGAATGTGAGCGATTTCACGCATCCTTGAGCACT
+
ABCCCFCCBBCFGGGGGGGGGGHHHHGGHHHHHHHHGGGGGGGGHHHHHHHGEGGGHHGHGHHHHHHGGGGGGGGGHGHHHHHHHHHHGGGGGHGGGGGGHHEHHGGDFGHHHHGHHGHHHHGGGHHHHGHDGGGGHGFH?GGFGGHEGGEHGGGGGGGGGGGGGGFGGGGGGGGGGGGGFGFFFFFFFFFFFFFFFFFFFFFFFAFFFFFFFFFFFF?BBFFFF0FACEFFBBFEFAFFF009BFE0.B
@M03558:539:GW210131Amp:1:2105:26026:14056 2:N:0:TGCAGCTA+ACTACGGA
CCCTTCGGTATAATGTCCCTTGGCCCAATTGTTGCCGGCGCCAGATTGACCGAACACAAAATTATCCGGCCGGAACAGCTGTCCAAACGGTCCCGCTCCATAGTGCCAGGTTCCAAATCGACCAGCACGGCACGTGGGACGTATTTTCCTCCGCGGTGGCATCGATTCCGTGCTCGTCGGATATTACCGAACTTGGCTCCTATCTGGTTGCCACATTGGCCGGCTTGAATGTGAACGATTTCACGCATCC
+
CCCCCFBCBBBFGGGGGGGGGGGHHHGHHHHHHHHHGGGGGGGGHHHBGHHGGGGGGHGHHHHHHHHGGGGGGGGGHHHHHHHHHHHGGGFGGGGGGGGHHHHHHHHHGHGHHHFHFHGGHGGGHHHGCGFCGDGHGGFHGG.GHHHHHGFHEDGF9@DFFGGGGGEGGGFGGGGFFFBF;DFFFFFFFFCFFFFFFBFFFFFFFFFFFFFFFFFFFFFFFFFF;@F.:BFFF0BB.DEFFF0;;ABDCF
@M03558:539:GW210131Amp:1:2105:25553:14111 2:N:0:TGCAGCTA+ACTACGGA
CCCTTCGGTATAATGTCCCTTGGCCCAATTGTTGCCGGCGCCAGATTGACCGAACACAAAATTATCCGGCCGGAACAGCTGTCCAAACGGTCCCGCTCTCGCTGTCTCCGCAATACGCCAGAACTTGGCTCCTATCTGGTTGCCACATTGGCCGGCTTGAATGTGAACGATTTCACGCATCCTGGAGCACTTCTAGCGGTTCCAAAATTGGGCTTCAAAATATGCTTCTTCCGATGCTTGA
+
3ABBBFCCCCCFGGGGGGGGGGHHHHGHHHHHHFHHGGGFGGGCGFHHHHHGGGGGHHGGHHHHHGGGCFGGGGGGHHHHHHHHHGFHGGGGGHGGGGHHGGGEEGHHHGGGGGHHHGGGFGHHGHHHHHHGHHFHHHHDGDGHHHHHHHHGHGGGGGGGGGGFGGGGGDGGGGGGEFGGGGFFEFFFEFFEBFBFFFFD=EFFFFFFFFFFFFFFF/FFFFFFFFFFFFFFD:D.AFFFF
@M03558:539:GW210131Amp:1:2105:2172:14113 2:N:0:TGCAGCTA+ACTACGGA
CCCTTCGGTATAATGTCCCTTGGCCCAATTGTTGCCGGCGCCAGATTGACCGAACACAAAATTATCCGGCCGGAACAGCTGTCCAAACGGTCCCGCTCTCGCTGTCTCCGCAATACGCCCAGAACTTGGCTCCTATCTGGTTGCCACATTGGCCGGCTTGAATGTGAACGATTTCACGCATCCTGGAGCACTTCTAGCGGTTCCAAAATTGGGCTTCAAAATATGCTTCTTCCGATGCTTGAAGTTGGA
+
>>AAAFBBABBFGGGGFEFGGGCGHHFGHEHHH2DEEEEAGGGCHHHGHFFEEE?EGE1FGHGFHFBE/EEE?>>@GHHHHHHGHHHHFGFECHGGGGEHDGEFDHHFHGGGGGGHHGGGGHGFGHHHHHHHGHGHHHEHHHGEHHH.CGGCHBAFGGGAFFFGFFBC0;.EFGFFBFFCGAGBB/BFFEFFFFFFFFFFFF?FFF/9BFF/AFFEF:BFFFBFFFEFFFFFFF9A9DFFF.9:/;FF/
@M03558:539:GW210131Amp:1:2105:10358:14150 2:N:0:TGCAGCTA+ACTACGGA
CCCTTCGGTATAATGTCCCTTGGCCCAATTGTTGCCGGCGCCAGATTGACCGAACACAAAATTATCCGGCCGGAACAGCTGTCCAAACGGTCCCGCTCGAGTGCCAGGTTCCAAATCGACCAGCACGGCACGTGGGACGTATTTTCCTCCGAGTACACGTTGATCCGCTCCAGCTGCAAATCGCTGTCTCCGCAATACGCTCCTATCTGGTTGCCACATTGGCCGGCTTGAATGTGAACGATTTCACGC
+
AABAAFBBCCCFGGGGGGGGGGCHHHGHHHHGHHHHGGGCGGGFFHHEHFHGCEFGHHGHHHHHHHHG?EEGGFGGHHHEHHHHHHHHGGGGGHC//DFGDFGGHHHEGHGHHHHHHGHFGGG.GA@A<@DFHHGGFHGGFHHHEHHHHHGFGGGGGGGFAEGGGGGGGGGGGGGGGFFFFFFFFFFFFFFFFFFFFFFFFFDFFF/9:FFFF.BFFFFFFFFFA;;-@-;:9F;BFFFFFFFE9;;EF
@M03558:539:GW210131Amp:1:2105:5827:14178 2:N:0:TGCAGCTA+ACTACGGA
CCCTTCGGTATAATGTCCCTTGGCCCAATTGTTGCCGGCGCCAGATTGACCGAACACAAAATTATCCGGCCGGAACAGCCGTCCAAACGGTCCCGCTCGGACCGAATCCATAGTGCCAGGTTCCAAATCGACCAGCACGGCACGTGGGACGTATTTTAGCCTCGTTGTAGTACACGTTGATCCGCTCCAGCTGCAAATCGCTGTCTCCGCAATACGCATCGGTGGCATCGATTCCGTGCTCGTCGGATAT
+
AABABFCBABCFGGGGFGGGGGHHHHGHHHHGHHHHGCGGGGGCHFHEHHHGGCGGHGGGHHGHHHHCEEGGGCFGHHHHGGGGG3GHEGGGGHGGGGGGGGGGGGGGHHGHHFHHHHHHGGHHHGBHHGGGGFHHHHGGG?DEAEGGEGGFGGGGGGGGGGGGGGFEFFFFFFFFFFFFFFF?EFFFFFFFFFBFFFFFFFDFFFFFFFFFFFFED?DFFD99DFBFF?FEFFFF/EFAB.;.-9=DDF
@M03558:539:GW210131Amp:1:2105:25888:14278 2:N:0:TGCAGCTA+ACTACGGA
CCCTTCGGTATAATGTCCCTTGGCCCAATTGTTGCCGGCGCCAGATTGACCAAACACAAAATTATCCGGCCGGAACAGCTGTCCAAACGGTCCCGCTCGACCGAATCCATAGTGCCAGGTTCCAAATCGACCAGCACGGCACGTGGGGCGTATTTTCCTCCGCTCCAGCTGCAAATCGCTGTCTCCGCAATACGGCTCCTATCTGGTTGCCACATTGGCCGGCTTGAATGTGAACGATTTCACGCATCCT
+
AABBBFBBA?AFBGFGGGGGGGHHGHGAGHHHHAGHG?EGFGGGFFHGHFHHHHHHHHAGFHGHHHHGCGGEG?EEBGHFHHHHHEGGGFGEGHGGGGGGGGGGGGGHHHHHFGHHHHH?DGHHFHGHGFGGGHHHHGFGGGDCGGG-CBGFGGGGGGGGG?CDFFFBFFFFFFFFFFFFFFFFFFFFF;FFFFFFFFEFFBFFFFBFFFFFFFFFFB;FB99=-9.:B//BBBBAAEAAF/BEF-ADFF
@M03558:539:GW210131Amp:1:2105:4106:14284 2:N:0:TGCAGCTA+ACTACGGA
CCCTTCGGTATAATGTCCCTTGGCCCAATTGTTGCCGGCGCCAGATTGACCGAACACAAAATTATCCGGCCGGAACAGCTGTCCAAACGGTCCCGGACCGAATCCATAGTGCCAGGTTCCAAATCGACCAGCACGGCACGTGGGACGTATTTTCCTCCGGCGGTGGCATCGATTCCGTGCTCGTCGGATATTACCTCCTATCTGGTTGCCACATTTGCCGGCTTGAATGTGAACGATTTCACGCATCCTG
+
AAAAAFBBAABFGCCGGGGGGGHHHHGGHHHGFFHHGGGGGGGGGHGFHHHCGGGGHHGHFHHFHHHGGGGGCFGGGHHHHHHHEFBFE<FEEHCC?DCCGGFDG11G1FGFHGF/FGHFHGHHH?HGGC.GHAF-DCGGFGAFHADGEFBFFFFGFFDAD-B9@DFBBFDBEBBFB/..AFDDFACD.9FF9/F/BEF/BBFB;9/;9B/B.9;/;/B--BDF-;B9B:F/B/:..AEB/9.9-.-;9:
@M03558:539:GW210131Amp:1:2105:23893:14432 2:N:0:TGCAGCTA+ACTACGGA
CCCTTCGGTATAATGTCCCTTGGCCCAATTGTTGCCGGCGCCAGATTGACCGAACACAAAATTATCCGGCCGGAACAGCTGTCCAAACGGTCCCGCTCGGACCGAATCCATAGTGCCAGGTTCCAAATCGACCAGCACGGCACGTGGGACGTATTTTCCTCGTCGTAGTACACGTTGATCCGCTCCGGTGGCATCGATTCCGTGCTCGTCGGATATTACCTCCCTCCTTGGCTCCTATCTGGTTGCCAC
+
B@ABBFBBBBBFGGGFGGGGGGFHGGGHHHHHFFHHGCGGGGGEADG3EGGGGGGGHHGHHHHHHHHFEG?FGGGGHGHGHHHHHHGGFGGGGHGGGGGGGGGGGGGGHHGFGGHHHHHGGHHGHHGHHGHGGGHHHFCGGGGFCGE:.CD9EGGFGGGGGGGGGGGG?FFFFFFFFEBFFFFFFFF;9DBA:FFFFFFFFFF?DEFFFFFF;DDFFFFFFBEFF..9F/:BFBABFBFFF/;B.9BFB
@M03558:539:GW210131Amp:1:2105:5263:14433 2:N:0:TGCAGCTA+ACTACGGA
CCCTTCGGTATAATGTCCCTTGGCCCAATTGTTGCCGGCGCCAGATTGACCGAACACAAAGTTATCCGGCCGGAACAGCTGTCCAAACGGTCCCGCTCGACCGAATCCATAGTGCCAGGTTCCAAATCGACCAGCACGGCACGTGGGACGTATTTTTAGCCTCGTTGTAGTACAAGTTGATCCGCTCCAGCTGCAAATCGCTGTCTCCGCAATACGCCCGAACTTGGCTCCTATCTGGTTGCCACATTGG
+
ABBBBFBBBABFGGGGGGGCGGHHHHGHHHHFHFHFGGGGGGGGHHHHHHHCFGGGHFFH3FHHHEHGGGGCGGGEHHHHHHGHHHFHGGEFGFGCGCCDBDCGGCEHHHHH<GHHHHG<GGFGFFFFDHGGGCGHHCDGGGGGHGGGGGDEGGGGGGGGGGGGAFFEFFFGFF0/BBBFFBFFFFFFFFFBFFFFFFFD.AFFFFF9DFFFDBB9?AD>DFFFFFBBBBAFFFFFFE9B:?BBFFFBBF
@M03558:539:GW210131Amp:1:2105:3124:14437 2:N:0:TGCAGCTA+ACTACGGA
CCCTTCGGTATAATGTCCCTTGGCCCAATTGTTGCCGGCGCCAGATTGACCGAACACAAAATTATCCGGCCGGAACAGCTGTCCAAACGGCCCCGCTCCTGAACTTGGCTCCTATCTGGTTGCCACATTGGCCGGCTTGAATGTGAACGATTTCGCGCATCCTGGAGCACTTCTAGCGGTTCCAAAATTGGGCTTCAAAATATGCTTCTTCCGATGCTCGAAGATGGAAGCAGAATGGTTCCAAATCACG
+
BBBBBFBBAABFFGGGGGGGGGHHHHGHHHHHHGHHGGGFFGGCCHHFGHHGGGGGGHGGGHHGHHHGCGGFC/EEHHHFHHHHGFFHGFFGGGGGGGGGHHHHHHHHHFHGHGFHHHHFHGHHHHHHHGHHH-@DGGGGHHHGHHHGHGFGGHHGGGGF?F00FFFGGGEFGGFFGGFFFEBFFBEFFBB?;FFF/BBFFFF/BF/9FFFFFAA9DFFF-99.B/F/:/9;FB/BB/BB9B9FFFEFFF
@M03558:539:GW210131Amp:1:2105:21632:14441 2:N:0:TGCAGCTA+ACTACGGA
CCCTTCGGTATAATGTCCCTTGGCCCAATTGTTGCCGGCGCCAGATTGACCGAACACAAAATTATCCGGCCGGAACAGCTGTCCAAACGGTCCCGCTCGGACCGAATCCATAGTGCCAGGTTCCAAATCGACCAGCACGGCACGTGGGACGTATTTTCCTCCGTAGCCTCGTTGTAGTACACGTTGATCCGCTCCAGCTGCAAATCGCTGTCTCCGCAATACGCTTGGCTTGCCAACTTGGCTCCTATCT
+
BABBAFAABBBFGFGGFFGBGGGHHHFGHHHFFFBHEGCEEGGGHFHEFFFGGGGGHHGHHHHHHHHGCEGGGFGFHHHHFHHHFHFGGGGGGHGG?CGGGGGGGGGGHHDGHGGHHHHHGHFHGHHHHGHGGGHHHHGGGCGGCGGCEGG9EGGGGGGGGGGEGGGGFFFFFFFFFFFFFFFFAFFFFFFF?DFFFFFFFFFFBBDEFFFFF9B.9@BDFFFF?EE?FF?DEFF9ABBFFFFFFFFFFF
@M03558:539:GW210131Amp:1:2105:6681:14543 2:N:0:TGCAGCTA+ACTACGGA
CCCTTCGGTATAATGTCCCTTGGCCCAATTGTTGCCGGCGCCAGATTGACCGAACACAAAATTATCCGGCCGGAACAGCTGTCCAAACGGTCCCGCTCGGACCGAACCCATAGTGCCAGGTTCCAAATCGACCAGCACGGCACGTGGGACGTATTTTCCTCGTTGTAGTACACGTTGATCCGCTCCAGCTGCAAATCGCTGTCTCCGCAATACTTGGCTCCTATCTGGTTGCCACATTGGCCGGCTTGA
+
BBBBBFBAAABFFGGFGFGGGGHHHHGHHHHFGHHGGGG2EG?EHHH3GHHGCEGGHHEHFHHHGHHFGGEFGGGGHHHHHHHHHHHHGGGGGGGGCDGFGGGGGGGGGGHHGDGGHGHG<DGHHFGHHGGGG-CHHGGGFGGGGGGGGFGC.0FFGGGGGGGGGAFGFFFFEDFFEEFFFFFDFFFFFFFF/BFEFFFFFFFFFFFF=DFFFFFFFFFFFFFFFFFEBF?FBFEFFFE/BFFFA-;;F
@M03558:539:GW210131Amp:1:2105:14667:14548 2:N:0:TGCAGCTA+ACTACGGA
CCCTTCGGTATAATGTCCCTTGGCCCAATTGTTGCCGGCGCCAGATTGACCGAACACAAAATTATCCGGCCGGAACAGCTGTCCAAACGGTCCCGCTTCGTTGTAGTACACGTTGATCCGCTCCAGCTGCAAATCGCTGTCTCCGCAATACGCCCATACGGTGGCATCGATTCCGTGCTCGTCGGATATTACCTCCCTAACTTGGCTCCTATCTGGTTGCCACATTGGCCGGCTTGAATGTGAACGATTT
+
AAAABFCCCCCFGGGGGGGGGGHGHHGHHGHHHHHHGGGGGGGFFGHGHHHCGGGGHHGHHHHHHHHDGGGGGGGGHHEHHHHHHHGHGGGGGHGGGGGGFHGFHHHHHHHGHHHHGHHHGFGGHHGHHHHHGHHGGHGGHGHHGGGGGHHHGFCFHHHGGGGGGGGGGGEGGGBF?DEGGGAC;-;AFFBFFFFFFFFFFFFFFE/:EFFFFFFBFFFABFFEFFFFFFFFAAF-FFFFFBBFFFA:AE
@M03558:539:GW210131Amp:1:2105:29108:14575 2:N:0:TGCAGCTA+ACTACGGA
CCCTTCGGTATAATGTCCCTTGGCCCAATTGTTGCCGGCGCCAGATTGACCGAACACAAAATTATCCGGCCGGAACAGCTGTCCAAACGGACCGAATCCATAGTGCCAGGTTCCAAATCGACCAGCACGGCACGTGGGACGTATTTTCCTCCTTTGGCTTATTGCGGATATGGGCGTAATACGGCTTATTGCGCCGTATTCCTTTGGCTCCTATCTGGTTGCCACATTGGCCGGCTTGAATGTGAACGAT
+
AABBBFBBBABFGGGGGGGGGGHHHHGHHHHHHHHGGFGGGGGGFHHHFHHGGGGGHHGHEHFHHHHGGGGFG@>EGGHEHHGHGGHHGGGGGGGGGGHHFHFFDHHHHHFFHHHHHHHGHGGGHHHHGGGGGGGHGGHEG.GHHHHHHGHHHHGGGGGGGGGGGDD@DFGGGGGGGFFFFFFFFFDFFFEFDFFFFFFFFFFFFFFFFFFFFBB/FF/9DFFFFFFFFFFFFFFFFFFFFFFFFFFFDF
@M03558:539:GW210131Amp:1:2105:9618:14608 2:N:0:TGCAGCTA+ACTACGGA
CCCTTCGGTATAATGTCCCTTGGCCCAATTGTTGCCGGCGCCAGATTGACCGAACACAAAATTATCCGGCCGGAACAGCTGTCCAAACGGTCCCGCTCACGTTGATCCGCTCCAGCTGCAAATCGCTGTCTCCGCAATACGAAAATACGAGAACTTGGCTCCTATCTGGTTGCCACATTGGCCGGCTTGAGTGTGAACGACTTCACGCATCCTGGAGCACTTCTAGCGGTTCCAAAATTGGGCTTCAAA
+
BCCCCFCCBBCFGGGGGGGGGGHHGHGHHHHHHHHHGGGGGGGGGHHHHHHGGGGGHHGHFHHHHHHGGGGGGGGGHHFHHHHHHHGHGGGGGHGGGGGHHHHHHHHHHGGGGHHHHHHHHHGGGGHGGHHHHGGGGGHHHGHGGHHHHGGGGHHHHGGGGGGGGGGGGGGGGGGGGGGGGGGGFFFFFFF;BFFBFFFBBDFFFFFFCDDFFFFFFFFFFFFFFBBFFAFFFFFEEFFBFFEFA;::F
@M03558:539:GW210131Amp:1:2105:21248:14629 2:N:0:TGCAGCTA+ACTACGGA
CCCTTCGGTATAATGTCCCTTGGCCCAATTGTTGCCGGCGCCAGATTGACCGAACACAAAATTATCCGGCCGGAACAGCTGTCCAAACGGTCCCGCTCGAAAATTTGAACTTGGCTCCTATCTGGTTGCCACATTGGCCGGCTTGAATGTGAACGATTTCACGCATCCTGGAGCACTTCTAGCGGTTCCAAAATTGGGCTTCAAAATATGCTTCTTCCGATGCTTGAAGATGGAAGCAGAATGGTTCCA
+
AABCBFCBACCFGGGGGGGGGGHHHHGHHHHHHHHHGGGGGGGGHHHHHHBEFGGGHHGHHHHHHHHGEFEEGEFGHHHHHHHGHGFHGGGGGHGGGGGGHGGHHHHHHFHHHHHFHGHHHHHHGHHGHHHHHHHHHHHGGGGGGHHHHHHHGHHGHHGHHFGGGGGGBFFGGGGGGGGFFGFCGEFFFFFFFFFFFFFFFFFFFFFFFFFFFFFFEFFFFDDFFFFEFFFFFFFFFFBFFFBFFFEFF
@M03558:539:GW210131Amp:1:2105:12157:14639 2:N:0:TGCAGCTA+ACTACGGA
CCCTTCGGTATAATGTCCCTTGGCCCAATTGTTGCCGGCGCCAGATTGACCGAACACAAAATTATCCGGCCGGAACAGCTGTCCAAACGGTCCCGCTCGGACCGAATCCATAGTGCCAGGTTCCAAATCGACCAGCACGGCACGTGGGACGTATTTTCCTCGTTGTTCGAGCCTCGTTGTAGTACACGTTGATCCGCTCCAGCTGCAAATCGCTGTCTCCGCAACTTGGCTCCTATCTGGTTGCCACATT
+
>AABBFBBAABFCGGGGGGGGFFHHHGHHHHHHFHHGGFFFGGGFFHFHHHGGGGGGHEHHHHHHHHGCEEGGGGGHGHHGHHHHHGHGGGGGHGGGGGGGGGGGGGGHHHHHFFHFHBEGHHHHHHHGGHGGGHHHFGGGCCDHHGG?FDA.FFGGEGGGDGG/AFGGEFDDBFFEEFFFFFBB/BD9A9AFBFAFFFBBFFFFBFFFFFFEFDDFFF:.A-@BF9//;FFEFFFBBF/;F..B9/AFF
@M03558:539:GW210131Amp:1:2105:18844:14664 2:N:0:TGCAGCTA+ACTACGGA
CCCTTCGGTATAATGTCCCTTGGCCCAATTGTTGCCGGCGCCAGATTGACCGAACACAAAATTATCCGGCCGGAACAGCTGTCCAAACGGTCCACCGAATCCATAGTGCCAGGTTCCAAATCGACCAGCACGGCACGTGGGACGTATTTTCCTCCGGCCTCGTTGTAGTACACGTTGATCCGCTCCAGCTGCAAATCGCTGTCTCCGCAATACGCCAGAACTTGGCTCCTATCTGGTTGCCTCATTGGCC
+
BBBBBFBBAABFFGGGGGGGGGHHHHGHHHHHHHHHGGGGGGGGFHHGHHHGGGGGHHGEFHHHHHHGGGGGGGGGFHHHHHHHGBGGFGGEGGHHGGGGGHHHHGGHHHHHH@GHHGHHHHGHGGGHHHHGGGGGG<EEDEHFG.GHHHFHHHHGGGGGGGEGGGGFGGGFGFGGGFBFGGE9BFFFFFEF/BFFFDFFFFFFFFFDA-;FFEDFAF.BFFFFFBBFFFFFFFFF/BDFFFB/;BB99F
@M03558:539:GW210131Amp:1:2105:23279:14667 2:N:0:TGCAGCTA+ACTACGGA
CCCTTCGGTATAATGTCCCTTGGCCCAATTGTTGCCGGCGCCAGATTGACCGAACACAAAATTATCCGGCCGGAACAGCTGTCCAAACGGTCCCGCTCGGACCGAATCCATAGTGCCAGGTTCCAAATCGACCAGCACGGCACGTGGGACGTATTTTCCTCCGAGAACTTGGCTCCTATCTGGTTGCCACATTGGCCGGCTTGAATGTGAACGATTTCACGCATCCTGGAGCACTTCTAGCGTTTCCAA
+
ACCCCFCCAABFGGGFGGGGGGGHHHGHHHHHHHHHGGGGGGGGHHHHGHHGGGGGHHGHFHHFHHHGGGCGGFGGEHHHHHHHHGHHGGGGGHGGGGGGGGGGGGGGHHHHHFHHHEHHHHHHHHHHHGHGGFHHHHGGGGGGHHGGFCDDFGGGGGGGGGGGGGGGGFFFFFFFFFFFFFFFFFFFFFFFFFFFFAFFFDFF:FFFFFFFFFFFFFEFFFFFFFFEFBFBAFFFFFBBF;9:@9BFF
@M03558:539:GW210131Amp:1:2105:17707:14713 2:N:0:TGCAGCTA+ACTACGGA
CCCTTCGGTATAATGTCCCTTGGCCCAATTGTTGCCGGCGCCAGATTGACCGAACACAAAATTATCCGGCCGGAACAGCTGTCCAAACGGTCCCGCTCGACCGAATCCATAGTGCCAGGTTCCAAATCGACCAGCACGGCACGTGGGACGTATTTTCCTCCTTGAATCGGCATCGGAGTGGCATCGATTCCGTGCTCGTCGGATATTACCTCCCCCATTACCGATTTCACGCATCCTGGAGCACTTCT
+
?>A1ACA?>1>BFD3BAF11ABCFCGAFB11D3BGEE00EECEGHBEFFGHG/?EEGFGFHHHGHFFFGGCEG//EHGHEGHGHHHEHGGGGGHCC/C@CCCCCGC/1GFGH=FDFGEE>GHEHHHGHGHGGCHHGHCCGGGCCAE@GG@..9BFGFGGGGGGGFBFGG?A?@FFFB@FFFFFFFFFFFFFFFFFEFF@B;@@BBFFFFFFBAFFF@FFEBFBF@FFFFFFF@B?9:FFEFF-9::BF
@M03558:539:GW210131Amp:1:2105:19156:14718 2:N:0:TGCAGCTA+ACTACGGA
CCCTTCGGTATAATGTCCCTTGGCCCAATTGTTGCCGGCGCCAGATTGACCGAACACAAAATTATCCGGCCGGAACAGCTGTCCAAACGGTCCCGCTCAGTGCACGTTGATCCGCTCCAGCTGCAAATCGCTGTCTCCGCAATACGCTTGGCTCACGATTTCACGCATCCTGGAGCACTTCTAGCGGTTCCAAAATTGGGCTTCAAAATATGCTTCTTCCGATGCTTGAAGATGGAAGCAGAATGGTTCC
+
BBBBBFBBAABFGGFGGGGGGGHHHHGHGHGHFHHGGGGGGGGGHGHGHHEGGGGFGHGHHHHHHHHGEGGFCCEFHHHHHHHHHFHHAFEFGHG?CCGHHFFGHGGHFG?GGHG??EHFGHHHHHHHHGGHGGHHHHGGGGGHHHGGGEDHHGHHHGHGGBBCFGGGAGFFFGGFGGFGGGGFEFF?DFFFBFFFFFFFFBEFF;FFFFFFFFFFFFFFFFADFFFFFFFFFFFFFBEFF/:FFFFFFF
@M03558:539:GW210131Amp:1:2105:19737:14724 2:N:0:TGCAGCTA+ACTACGGA
CCCTTCGGTATAATGTCCCTTGGCCCAATTGTTGCCGGCGCCAGATTGACCGAACACAAAATTATCCGGCCGGAACAGCTGTCCAAACGGTCCCGCTCGGACCGAATCCATAGTGCCAGGTTCCAAATCGACCAGCACGGCACGTGGGACGTATTTTCCTCCGAGCTGCAAATCGCTGTCTCCGCAATACGCAGAACTTGGCTCCTATCTGGTTGCCACATTGGCCGGCTTGAATGTGAACGATTTCACG
+
AABCBFCCBBCFGGGGGGGGGGGHHHGHHHHFHHGHGGGGGGGGHHHHHHHGGGGGHHGHHHHHHHHGGGGGGGGGHHGHHHHHHHHHGGGGGHGGGGGGGGGGGGGGHHGHHGHHHHHH>GHHHHHHHGHCGGHGHHGGGGGGGHGGEFCCEFFGGGGGGGGCCGGGFFFFFFFFFF:FFFFFFAFFFFFF.DFBFFFFFFFFFFFFFFFF0BFFFFFFFFFFFFFFFFFF9FFF099FFFD.AE000A
@M03558:539:GW210131Amp:1:2105:2111:14730 2:N:0:TGCAGCTA+ACTACGGA
CCCTTCGGTATAATGTCCCTTGGCCCAATTGTTGCCGGCGCCAGATTGACCGAACACAAAATTATCCGGCCGGAACAGCTGTCCAAACGGTCCCGCCTCGTTGTAGTACACGTTGATCCGCTCCAGCTGCAAATCGCTGTCTCCGCAATACGCGGAGTCTAACGAACTTGGCTCCTATCTGGTTGCCACATTGGCCGGCTTGAATGTGAACGATTTCACGCATCCTGGAGCACTTCTAGCGGTTCCAAA
+
A?ABBFBBBBBFGGGFGGGGGGHHHHGHHFHGHHGHGCCCEEFGFFHFBFCFGEEEHHAGHHHHHGGE//>EGG>EHHHHHHHHHFHEEGGG@CDGGDGGHGHFHHHFDGGFFGHHHGFFA/<CGFFHHHHGHHHGFHGGHHFGGGCGGFFHGDCAGGGGFF0E.E-EGGFGGGGGFFFFF/BFF?FFF?FFFFFFF;B=DCF//FFFFFFFDAAEFB/9ABADFFFBFFB../BFFFBB-BFFEFBFF
@M03558:539:GW210131Amp:1:2105:7802:14766 2:N:0:TGCAGCTA+ACTACGGA
CCCTTCGGTATAATGTCCCTTGGCCCAATTGTTGCCGGCGCCAGATTGACCGAACACAAAATTATCCGGCCGGAACAGCTGTCCAAACGGTCCCGCTCGGACCGAATCCATAGTGCCAGGTTCCAAATCGACCAGCACGGCACGTGGGACGTATTTTCCTCCGTCGCTGTCTCCGCAATACGCCACATTGGCCGGCTTGAATGTGAACGATTTCACGCATCCTGGAGCACTTCTAGCGGTTCCAAAATTG
+
BCCCCFCCBCCFGGEBFGGGGGHHHHGHHHHHHHHHGGGGGGGGHHHHHHHGGGGGGHGHHHHHHHHGGGGGGGGGHHGHHHHHHHHHGGGGGHGG?DCGGGGGGGGGHHHHHFHHHHHHFHHHHHHHHGHGGGHHHHGGGGGGHHGGGGGEGGGGGGGGGGGGGGGGFFFFFFBFFFFFFFFFFFFFFFFFFFFFFFFFFFF9BBFFFDFFEBFFFFCFFFBFFFFBFFFFFEFFFCFFF.BFFBABB0
@M03558:539:GW210131Amp:1:2105:20780:14769 2:N:0:TGCAGCTA+ACTACGGA
CCCTTCGGTATAATGTCCCTTGGCCCAATTGTTGCCGGCGCCAGATTGACCGAACACAAAATTATCCGGCCGGAACAGCTGTCCAAACGGTCCCGCTCCATAGTGCCAGGTTCCAAATCGACCAGCACGGCACGTGGGACGTATTTTCCTCCGTTGTAGTACACGTTGATCCGCTCCAGCTGCAAATCGCTGTCTCCGCAATACGCTCCGCTCCAGCTCCTTGGCTCCTATCTGGTTGCCACATTGGCCG
+
BBBBBFBBBBBFGGGGGGGGGGHHHHG4FGHGFGHHGGGGGGGFHGHHFHHGGGGGHHGHHHHHHHHG?/EECGCEEHGEHHHHHH3FFGGGGHGGCGGHHHHHHHHGHHHHHHHHHHHGHGGGHHEHGGGCFGGEGGCGDEGHHHHHHGHHGHGGEGGGGGGGGGGGGGGGGGGGGGFGGGGFFFFFFFFFFFFFFFFAFBFFFF?DF?DDFFBBFFFFFF/FFFFFF/BFFFEFFBFFFFFFF9/FB-
@M03558:539:GW210131Amp:1:2105:6854:14833 2:N:0:TGCAGCTA+ACTACGGA
CCCTTCGGTATAATGTCCCTTGGCCCAATTGTTGCCGGCGCCAGATTGACCGAACACAAAATTATCCGGCCGGAACAGCTGTCCCGCTCGGACCGAATCCATAGTGCCAGGTTCCAAATCGACCAGCACGGCACGTGGGACGTATTTTCCTCCTTGGCTCCTATCTGGTTGCCACATTGGCCGGCTTGAATGTGAACGATTTCACGCATCCTGGAGCACTTCTAGCGGTTCCAAAATTGGGCTTCAAAAT
+
CCCCCFCCCCCFGGGGGGGGGGHHHHGHHHGHHFHHGGGGFGECFHHHGHHGGGGGHHGFHHHGHHHGCEEGGEEGHHHHHHHHHGGGGGGGGGGGGGGHHHHHHHHHHHHHHHHHHHHHGHGGGHHHHGGGGGGCGEDHHFEFGGGGGGGGGGGGGGGGGGGGGGGFGGGGGGGGGGGFFFFFFFFFFFFFFFFFFFFFFFFFFE?@DFFFF/FFFFFFFFFFFFFFFFFFFFFEFFFFFFFFF/BBFF
@M03558:539:GW210131Amp:1:2105:6293:14845 2:N:0:TGCAGCTA+ACTACGGA
CCCTTCGGTATAATGTCCCTTGGCCCAATTGTTGCCGGCGCCAGATTGACCGAACACAAAATTATCCGGCCGGAACAGCTGTCCAAACGGTCCCGCTCGGACCGAATCCATAGTGCCAGGTTCAAAATCGACCAGCACGGCACGTGGGACGTATTTTCCTCCGGGAGCACTTCTAGCGGTTCCAAAATTGGGCTTCAAAATATGCTTCTTCCGATGCTTGAAGATGGAAGCAGAATGGTTCCAAATCACG
+
CDDDDFCCCBCFGGGGGGGGGGHHHHGHHHHHFHHHGGGGGGGGGHHHHHHGGGGGHHGHHHHHHHHGGGGGGGGGHHHHHHHHHHHHGGGGGHGGGGGGGGGGGGGGHHHHHHHHHHHHHHHHHHHHHGHGGGHHHHGGGGGGHHGGGGGGGGGGGGGGGGGGGGFFFFFFFFFFFFFFFEFFFFFFFFFFFFFFFFFFFFFFFFFFFHFFFDFFFFFFFBFFFFF/:FFFFFFFFFFFFFFFFFFFBA
@M03558:539:GW210131Amp:1:2105:29444:14911 2:N:0:TGCAGCTA+ACTACGGA
CCCTTCGGTATAATGTCCCTTGGCCCAATTGTTGCCGGCGCCAGATTGACCGAACACAAAATTATCCGGCCGGAACAGCTGTCCAAACGGTCCCGCTGTGTAGCCTCGTTGTAGTACACGTTGATCCGCTCCAGCTGCAAATTGCTTTTTCTTCAATACTCTTGTACTTTTTTTCTTTTTTTTTGTTTTTTTTTCTTGTTTTATTTTTTTCTATTTCTCTCTGTCTGTTNTTTTTCTTGCTGTTCCTTAT
+
A?AAAFA@AAAFGGGDFGGGGCHFFFGHHGHHGHHHGGGCGGFGHHHDGFHGGGEGHHGHGHHHGHHGGGGGG?EEHHGEGHHHHHFHGGGGGHGGGGCGF?FFHGEGCFHFHH1DFHHGGHHHGGHHGEGGHFHHHHHHE=00<==D00<000<0=;/;;:00:00<0000;-/;;F90-9;B-9..9.;B--99B//;B.;;B9FF>-/9;;FFBB;9/;///;/;;#...;;/;;//9/;:/9;///
@M03558:539:GW210131Amp:1:2105:8594:14948 2:N:0:TGCAGCTA+ACTACGGA
CCCTTCGGTATAATGTCCCTTGGCCCAATTGTTGCCGGCGCCAGATTGACCGAACACAAAATTATCCGGCCGGAACAGCTGTCCAAACGGTCCCGCTCACCGAATCCATAGTGCCAGGTTCCAAATCGACCAGCACGGCACGTGGGACGTATTTTCCTCCTATCTGGTTGCCACATTGGCCGGCTTGAATGTGAACGATTTCACGCATCCTGGAGCACTTCTAGCGGTCCCAAAATTGGGCTTCAAAAT
+
BABBBFBBBBBFGGFGFGGGGGHHHHGHHGHHHHHFEGEFGGGGGHHHHHHGGGFGGHEHHHHHHHHEGEGGGEEEGGGHFHHHHHHHGGGGGHGC@BFHH?CGEFHGHHHHGHHHGH?GHHHBHHHGHGGGGGHHGGGGGGGHGGHHGDHFGGGGGGGGGBFGGBFGEGGGGGGGGGGGGGGFFAFFFFFFF:FFF.EFFFFBEF>A@F9BF:9BAF:FFFFFFB;DCCFFF.AFFEFFFFEB/;;BF
@M03558:539:GW210131Amp:1:2105:2430:14949 2:N:0:TGCAGCTA+ACTACGGA
CCCTTCGGTATAATGTCCCTTGGCCCAATTGTTGCCGGCGCCAGATTGACCGAACACAAAATTATCCGGCCGGAACAGCTGTCCAAACGGTCCCGCTCGGACCGAATCCATAGTGCCAGGTTCCAAATCGACCAGCACGGCACGTGGGACGTATTTTCCTCCGGTAGCCTCGTTGTAGTACACGTTGATCCGCTCCAGCTGCAAATCGCTGTCTCCGCAATACGCCAGAACTTGGCTCCTATCTGGTTGC
+
BBBBBFBAABAFGGGFGGFGFCHHGHGGHHHHHGHHGGGGGGGGHHGHHHEEFGGGHFCGGHHHHHFGGGGEGEEEHHGGHHHHHFHHGGGGGGFCGGGGGGGGGGEGFGHHG>GGHHEG>DGHHHHHHGHCCGHHGHGCFGGGGGGGGGGEFFFFGGGGFGFGDGFGFFFFAEFFFFFEBFFFAFFFFFFFFDFFFFF9F//BBFFDEFFAFFFFDFFFDFFFFFFFFFBFFFFEFFFFFFFF/BBBAF
@M03558:539:GW210131Amp:1:2105:29296:14963 2:N:0:TGCAGCTA+ACTACGGA
CCCTTCGGTATAATGTCCCTTGGCCCAATTGTTGCCGGCGCCAGATTGACCGAACACAAAATTATCCGGCCGGAACAGCTGTCCAAACGGTCCCGCTCGTTGTAGTACACGTTGATCCGCTCCAGCTGCAAATCGCTGTCTCCGCAATACGCATCGATGGCATCGATTCCGTGCTCGTCGGATATTACCTCCCAAGAACTTGGCTCCTATCTGGTTGCCACATTGGCCGGCTTGAATGTGAACGATTTC
+
BABAAFB3>AAFGFBFBGBGGBGHCHAFFBGHHEGFGGGGGGEEFHF3FFGGGEECFAFHGHFFGGHGGC?E?EE?FHHHGDGHGBFHDGGGCFCC@CCCEF/??FDHHHGHHHGFHFFG/<DGCGHHHFHF1FEE.CGFHDGDGGGGHHE?GGCG/;09FFGBDF.FBFGFEFEGDGDBB;ADFFFBBFFF?9BF./.BFFFFFFEBBFFFFB9/9FFFF.9B///BB-@B@?F///BFF//.99:A/
@M03558:539:GW210131Amp:1:2105:11310:14994 2:N:0:TGCAGCTA+ACTACGGA
CCCTTCGGTATAATGTCCCTTGGCCCAATTGTTGCCGGCGCCAGATTGACCGAACACAAAATTATCCGGCCGGAACAGCTGTCCAAACGGTCCCGCTCGGACCGAATCCATAGTGCCAGGTTCCAAATCGACCAGCACGGCACGTGGGACGTATTTAGCCTCGTTGTAGTACACGTTGATCCGCTCCAGCTGCAAATCGCTGTCTCCGCAATACACTTGGCTCCTATCTGGTTGCCACATTGGCCGGCTT
+
CCCCCFCBBCCFGGGGGGGGGGHHBGFHFHHHHHHHGGGGFGGEHHHFFFHGGGGGHFGFHHHHHHGGGGGGFGGGEGHHFHFHGHHHAGGGGHGGGGGCD?B@DGA?GHBFGHBGHGFAFGGGFHBGFDHFFGHGHHGGG?D?GCEAEAD.9FGBBFFGGFDFG/:0FB9CFFFFA.;FBF.;DFFBBB/FFFFFFFFFFFFFBFFFFFFFFFFFFFBF//;ABBFFFFBFFFFFFF?BF;;99@-@B=
@M03558:539:GW210131Amp:1:2105:15096:15066 2:N:0:TGCAGCTA+ACTACGGA
CCCTTCGGTATAATGTCCCTTGGCCCAATTGTTGCCGGCGCCAGATTGACCGAACACAAAATTATCCGGCCGGAACAGCTGTCCAAACGGTCCCGCTCGGGACCGAATCCATAGTGCCAGGTTCCAAATCGACCAGCACGGCACGTGGGACGTATTTTCCTCCGCCTCGTAGCCTCGTTGTAGTACACGTTGATCCGCTCCAGCTGCAAATCGCTGTCTCCGCAATACGCCCAGAACTTGGCTCCTATCT
+
BBBBBFBB?A?D6FGGGGGFGGHHHHGHHHHHGCFHF2EEGGE0GFFBDGFGCEGGHGE1FFHHHHHD@EGGEGEE?GHFHHHHHHBCEGEEGHGGGGCGGGGGGGGGGHHHHHFDGHHHHGDHHHHHHHGHGGGFHGHGGCCFD:EGGEGGCEFGGGGGGFGDFDGGGFDFFFFFFFEF9FFFFFFFFFF?9FFFFE?@DFFFFFFFBBFFFFF?DFF:B.ABCA/B9DCA?.AFFBFB/B9FE//;FF
@M03558:539:GW210131Amp:1:2105:23423:15077 2:N:0:TGCAGCTA+ACTACGGA
CCCTTCGGTATAATGTCCCTTGGCCCAATTGTTGCCGGCGCCAGATTGACCGAACACAAAATTATCCGGCCGGAACAGCTGTCCAAACGGTCCCGCTCAATCGCTGTCTCCGCAATACGCCCGAACTTGGCTCCTATCTGGTTGCCACATTGGCCGGCTTGAATGTGAACGATTTCACGCATCCTGGAGCACTTCTAGCGGTTCCAAAATTGGGCTTCAAGATATGCTTCTTCCGATGCTTGAAGATGG
+
BABAAFBBBBBFGGGFGGGGGGHHHHGHHHHHHGHHGGGGGGGGGDHGGFHGCGGGHHGGHHHHHHH?@EGGGEFFHHHHHHHHHHHHGGGGGHGGGGGHHHGGHGGHHHHGGGGGHHHGGGGCGGEHHHHHHGEHHHHHFGFDHHHHHHGHHEGGAGGGGAFFFFGGGGFGGEGFGGEFFFFFFFFFFFFFFFFFFBFFFDFFFBFBEFFFFFFFFFFFFFFFFFF9FFFFFFFDFADFFBABF;BBB
@M03558:539:GW210131Amp:1:2105:8012:15078 2:N:0:TGCAGCTA+ACTACGGA
CCCTTCGGTATAATGTCCCTTGGCCCAATTGTTGCCGGCGCCAGATTGACCGAACACAAAATTATCCGGCCGGAACAGCTGTCCAAACGGTCCCGCTCGGACCGAATCCATAGTGCCAGGTTCCAAATCGACCAGCACGGCACGTGGGACGTATTTTCCTCCGAGAACATGGCTCCTATCTGGTTGCCACATTGGCCGGCTTGAATGTGAACGATTTCACGCATCCTGGAGCACTTCTAGCGGTTCCAA
+
AAAA>C>>>11DGGGGGFFGBC1FCFFFFFFBFHFEE?CEEAEAHFHFGFFG?EEGFEC0GHFHHGHGGGGGGGGGFBGHFF>FGF1///EEEG?/CCGCGGC@CCGGHHHBBGFG1DFEHHFFDBF0<CHGGCHFHF@G?@@?:CE?EF@;CFFF0F0;FB?-@-A//;/-A9/9///9BB/;/-9/B/AFBFFBB@--@@@-BFF/;/BB9B-9;//BA--9-;F//---;-/9:/BFB@-99;//9
@M03558:539:GW210131Amp:1:2105:22450:15081 2:N:0:TGCAGCTA+ACTACGGA
CCCTTCGGTATAATGTCCCTTGGCCCAATTGTTGCCGGCGCCAGATTGACCGAACACAAAATTATCCGGCCGGAACAGCTGTCCAAACGGTCCCGCTCCATAGTGCCAGGTTCCAAATCTTGGCTCCTATCTGGTTGCCACATTGGCCGGCTTGAATGTGAACGATTTCACGCATCCTGGAGCACTTCTAGCGGTTCCAAAATTGGGCTTCAAAATATGCTTCTTCCGATGCTTGAAGATGGAAGCAGA
+
ABBBBFAABBBFGGGGGGGGGFHGHHGGHHHGHCHHGGFGGGEFHHHGHGHGGGGGHHGHHHHHHHHGGGCEGCGGHHHGHHHHHHBGEGGGEHGGGGGHHHHHBHHHHHHHHHHHHHGHHHFHHHGHHHHHHHHHGHHHHHHHHHHHGGGGGGHFHHHHHGHGDHHGGEGGGGDGGFGGGGFFGGGGFGGGGGFFFFEFFEFFFFF?FFFFFFFEFFFFFFFFFFF?.DDFFFFF/FBFF/BFFEFFF
@M03558:539:GW210131Amp:1:2105:19404:15145 2:N:0:TGCAGCTA+ACTACGGA
CCCTTCGGTATAATGTCCCTTGGCCCAATTGTTGCCGGCGCCAGATTGACCGAACACAAAATTATCCGGCCGGAACAGCTGTCCAAACGGTCCCGCTCGGACCGAATCCATAGTGCCAGGTTCCAAATCGACCAGCACGGCACGTGGGACGTATTTTCCTCCGAGAACTTGGCTCCTATCTGGTTGCCACATTGGCCGGCTTGAATGTGAACGATTTCACGCATCCTGGAGCACTTCTAGCGGTTCCAA
+
BBCBBFBBCCCFGGGGGGGGGGHHHGGHHHHHGHHGGGGGGGGFGFHGHHHGGGGGHHGHHEHHHHHGGGGGGGGGHHHFHHHHHHFGGGGGGHGGGGGGGGGGGGEGHHG1F=FGHHHHGHHHHHGHHGHGGCHHHHGGGGGGHHGGFGFAEFFFGGGGGGDGFAGGGFFFEFFFFFFFFFFBFDFFFFFFFFFFF=CFCC=A9BFBFBFFF;EEFF/B.A-DFFFBF..B.:BBFFBBB9-A@.///
@M03558:539:GW210131Amp:1:2105:10902:15288 2:N:0:TGCAGCTA+ACTACGGA
CCCTTCGGTATAATGTCCCTTGGCCCAATTGTTGCCGGCGCCAGATTGACCGAACACAAAACTATCCGGCCGGAACAGCTGTCCAAACGGTCCCGCTCGGTGCCAGGTTCCAAATCGACCAGCACGGCACGTGGGACGTATTTTCCTCCGGGCCTCGTCGTAGTACACGTTGATCCGCTCCAGCTGCAAATCGCTGTCTCCGCAATACGCCCACGGCTCCTATCTGGTTGCCACATTGGCCGGCTTGAAT
+
ABBBBFBBBBBFGGGGGGGGGGHHHHGHHHHHHHHGGGGGGGGGGHHHHHHGGGGGHHGFHHHHHHHGGGGGGGGGHHHHHHFHGHHHGGGGGHGGGGGGGGGHGHHHHHHHHHHHGHGGGHHHHGGGGGGHGGGGGGDHHHGHHHHHH?FGGCFFDEEGGFGGGGFGFFFEAFFFFFDFFFFFFFFFFFFFFFFFFFFFFFF;@DFFFFFFDFFAFAFFFF/BF//BBFFF/BFFF9BBF@-9;;-;BF
@M03558:539:GW210131Amp:1:2105:20366:15350 2:N:0:TGCAGCTA+ACTACGGA
CCCTTCGGTATAATGTCCCTTGGCCCAATTGTTGCCGGCGCCAGATTGACCGAACACAAAATTATCCGGCCGGAACAGCTGTCCAAACGGTCCCGCTCGTTGTAGTACACGTTGATCCGCTCCAGCTGCAAATCGCTGTCTCCGCAATACTTGGCTCCTATCTGGTTGCCACATTGGCCGGCTTGAATGTGAACGATTTCACGCATCCTGGAGCACTTCTAGCGGTTCCAAAATTGGGCTTCGAAATATG
+
BCCBBFCBBBAFGGGGGGGGGGHHHHGCGHHHHHHHGGGGGGGGHHHHHHHGGGGGHHGHGHHHHHHGGGGGGGGGHHHHHHHHGGHHGGEEGHGGCGGDFHFGGHHHHHGHHFHHHHHGGGGHGHGHHHHHGHGGHGGHEHHDGGGGHHHHEGGGHGHBGHGGGGGGGGGGGGGBFGGGGGGGG?FFFFF//FFFEFFF/FEF-AFFEFFF?FEFFFFFF/B>CFFFFBBF?FFBF??;E.;AA?;:BF
@M03558:539:GW210131Amp:1:2105:25009:15390 2:N:0:TGCAGCTA+ACTACGGA
CCCTTCGGTATAATGTCCCTTGGCCCAATTGTTGCCGGTGCCAGATTGACCGAACACAAAATTATCCGGCCGGAACAGCTGTCCAAACGGTCCCGCTCGATTGGCCGGCTTGAATGTGAACGATTTCACGCATCCTGGAGCACTTCTAGCGGTTCCAAAATTGGGCTTCAAAATATGCTTCTTCCGATGCTTGAAGATGGAAGCAGAATGGTTCCAAATCACGTCCGCGGTCC
+
AAAAAFA3AAADGGGGGGGBDCHHHDD4GBBFEGFFEGEEGHHFFDGFFFGGGEEEFHGFHHHFH55EEEGGG?/EHHHHHHHHHFHGGGGGGHGGGGGCHHGHCCDCGGGCHHHHGGHHGGGGFFGHFHGGGCFDFC<CGGHHGHHHGHGGADEFFGBHHEFEEGFCC0BFFFFGFFFFGGFFFE.EA.0FF.FFBFGFFBFABBB/BFE;FFEBFBFFBBFFF.--B-;9-
@M03558:539:GW210131Amp:1:2105:22766:15436 2:N:0:TGCAGCTA+ACTACGGA
CCCTTCGGTATAATGTCCCTTGGCCCAATTGTTGCCGGCGCCAGATTGACCGAACACAAAATTATCCGGCCGGAACAGCTGTCCAAACGGTCCCGCTGCATCCTGGAGCACTTCTAGCGGTTCCAAAATTGGGCTTCAAAATATGCTTCTTCCGATGCTTGAAGATGGAAGCAGAATGGTTCCAAATCACGTCCGCGTTCC
+
A1AAAFAAAAAD3FGGGGGFGGHHHHGHHHHHHFHHGGGGGGGGEHHGGHGGE/ECHHGGHHHHHHHFGGEGE?EEGHHHGHGHHHGGEGGGGEGGC@CGFGHFF0FGHFHFHHHGFHGCACEFHHHHFHHGGHHHG0=<GHHHHGHHGHHFFGCCGFGHGCGHGCGHC0/CBFFGGGGFBFFFG0CFFFFF.E@GG>@FF
@M03558:539:GW210131Amp:1:2105:12299:15454 2:N:0:TGCAGCTA+ACTACGGA
CCCTTCGGTATAATGTCCCTTGGCCCAATTGTTGCCGGCGCCAGATTGACCGAACACAAAATTATCCGGCCGGAACAGCTGTCCAAACTTGGCTCCTATCTGGTTGCCACATTGGCCGGCTTGAATGTGAACGATTTCACGCATCCTGGAGCACTTCTAGCGGTTCCAAAATTGGGCTTCAAAATATGCTTCTTCCGATGCTTGAAGATGGAAGCAGAATGGTTCCAAATCACGTCCGCGTTCC
+
BCCCCFCBBCCFGGGGGGGGGGGHHHGHHHHHHGHHGGGGGGGGFHHHFHHGGGGGHHGFFHHHHHHGGFGGGGGGHHGHHHHHHHHHHHHHHHHGHHHHHHGHGGHHHHHHHHHHHGGGGGGHHHHHHHHHHGHHGHGHHHGGGHHHHGHHHHHHHHGHHGGGGGHGGGEFGFFGGGGGGGG0CFGGGGGGGGGGGBGFFFFFFFF/FFFFFFFFFBBFFFFFFFFFFFFFFFFFF;DFFDEB
@M03558:539:GW210131Amp:1:2105:19690:15515 2:N:0:TGCAGCTA+ACTACGGA
CCCTTCGGATAATGTCCCTTGGCCCAATTGTTGCCGGCGCCAGATTGACCGAACACAAAATTATCCGGCCGGAACAGCTGTCCAAACGGTCCCGCTCGGCCAGGTTCCAAATCGACCAGCACGGCACGTGGGACGTATTAGCCTCGTTGTAGTACACGTTGATCCGCTCCAGCTGCAAATCGCTGTCTCCGCAATACGCCAATACTTGGCTCCTATCTGGTTGCCACATTGGCCGGCTTGAATGTGAACG
+
BBCCCFCCCCCFGGGGGGGGGGHHHGHHHHHHHHHGGGGGGGGHHHHHHHGGGGGHHGHHHHGHHHGGGGGGGGGHHHHHHHHHHHHGGGGGHGGGGGGGGGHHFGGHHHHFHDFFGGHHGHGGGGGGCGGGHHDCGHHHGHHHHGEGGEGGGGFGGGGGEGGGGGEGDGGGGGGFFFBFFDFFFDFFFFFF-;DFF.?D.BFFFFFEFFFEFFFFFFFBFF?FFFF.0:0BBFAFFBCCA:;90B0BFF
@M03558:539:GW210131Amp:1:2105:27025:15520 2:N:0:TGCAGCTA+ACTACGGA
CCCTTCGGTATAATGTCCCTTGGCCCAATTGTTGCCGGCGCCAGATTGACCGAACACAAAATTATCCGGCCGGAACAGCTGTCCAAACGGTCCCGCTCGGACCGAATCCATAGTGCCAGGTTCCAAATCGACCAGCACGGCACGTGGGACGTATTTTCCTCCTTAGCCTCGTTGTAGTACACGTTGATCCGCTCCAGCTGCAAATCGCTGTCTCCGCAATACGCCAGAACTTGGCTCCTATCTGGTTGCC
+
>3>AAFBBBAABBGGGGGGGGGFFBDEAGFGHB2E3E?EFGGDAGFHHHGGGEC0EBAF1FEFHFHHFC>>>E/E@2FCBB3BBF33//EGFGHGGCG/@</<@@@F<<GGHF1<FGD1F11<GD=D<DDA@D-<C/C?F@?@D..CA.AA..0;B9B99BBBB00B/CBA:A.AB/9/BFF....AFFFFF.-;/;FBFFF;B9/9;...//9:AD--999E.9A>./9/9B//;F9F/;/;:B:/.9F
@M03558:539:GW210131Amp:1:2105:28134:15556 2:N:0:TGCAGCTA+ACTACGGA
CCCTTCGGTATAATGTCCCTTGGCCCAATTGTTGCCGGCGCCAGATTGACCGAACACAAAATTATCCGGCCGGAACAGCTGTCCAAACGGTCCCGCTCACCGAATCCATAGTGCCAGGTTCCAAATCGACCAGCACGGCACGTGGGACGTATTTTCCTCCTTGTAGCCTCGTTGTAGTACACGTTGATCCGCTCCAGCTGCAAATCGCTGTCTCCGCAATACGCCCAGAACTTGGCTCCTATCCGGTTGC
+
AAAAAFAAAAAD3FGGGGGGGGHHHHGHHHHHHHFHGGGGGGGGGHHGGHHCGEGGHHAFFHHHHHHGCEEEG?GGHHHHHHHGHHEGFGGGGHGGGGGHHGGGGGHHHHFGHHHHGHHHHHGGGFGCHGGGHHCHGGGGGGGHGGHHGGHGGGGGGGGGGGGGGGGGGGGGGEGGGGGGFFBGG9AFFFFFB@FFFFFFFFFFFFBFFFFFFFFBF@?BFFEF>@AEEBBBFFFFFFFFFFB;-9@B;F
@M03558:539:GW210131Amp:1:2105:7398:15591 2:N:0:TGCAGCTA+ACTACGGA
CCCTTCGGTATAATGTCCCTTGGCCCAATTGTTGCCGGCGCCAGATTGACCGAACACAAAATTATCCGGCCGGAACAGCTGTCCAAACGGCCCCGATTTGCAGCTGGAGCGGATCAACGTGTACTACAACTTGGCTCCTATCTGGTTGCCACATTGGCCGGCTTGAATGTGAACGATTTCACGCATCCTGGAGCACTTCTAGCGGTTCCAAAATTGGGCTTCAAAATATGCTTCTTCCGATGCTTGA
+
BCCCCFCCCCBFGGGGGGGGGGHHHHGCHHHHHHHHGGGGGGGGHHHHHHHGEGGGHHGFHHHHHHHGEFGGGGGGHHHHHHHHGDGHGGGGGGGCGGGHHHEHHHHHHGGGGGGGHHGGHHHHHHHHHHHHGHHHHGHHHHHHCHHGGHHHFGHHHHHGGGGGGGEFGGGEFGGGGGGGGGFFAFFFFFFFFF.AFFFFEFFFFFFFFFFFEFFFFEFFEFFEFFFFFFFFFFFFFFFDF?DFBBF
@M03558:539:GW210131Amp:1:2105:20449:15596 2:N:0:TGCAGCTA+ACTACGGA
CCCTTCGGTATAATGTCCCTTGGCCCAATTGTTGCCGGCGCCAGATTGACCGAACACAAAATTATCCGGCCGGAACAGCTGTCCAAACGGTCCCGCTCGTTGTAGCCTCGTTGTAGTACACGTTGATCCGCTCCAGCTGCAAATCGCTGTCTCCGCAATATCTGGTTGCCACATTGGCCGGCTTGAATGTGAACGATTTCACGCATCCTGGAGCACTTCTTGCGGTTCCAAAATTGGGCTTCAAAATATG
+
BBBBBFBBBBBFFGGFGGGGGGGFHHGGHHHHHGHHGGGGFGAFFHHBFFFFGGGGHHGFHHHGHHHGEFEGGCEGHHHHHHHHHG3FEGGGGHGGCFGGFHFFHHHHHGHEHGHHHHHFHGHHHAGGHHGDCE/CGGGHFGDGHGGHFDHHHGCGCGDGGFFBFFFGGGGGAFG;FFGGGGGG-.9BFFF/9:F.EEF;/;:FAFFFFFFFFFEFFFFFFBF;ADFFFBFF.BFFEAAFFF//BB;;B:
@M03558:539:GW210131Amp:1:2105:26142:15615 2:N:0:TGCAGCTA+ACTACGGA
CCCTTCGGTATAATGTCCTTGGCCCAATTGTTGCCGGCGCCAGATTGACCGAACACAAAATTATCCGGCCGGAACAGCTGTCCAAACGGTCCCGACCGAATCCATAGTGCCAGGTTCCAAATCGACCAGCACGGCACGTGGGACGGAACTTGGCTCCTATCTGGTTGCCACATTGGCCGGCTTGAATGTGAACGATTTCACGCATCCTGGAGCACTTCTAGCGGTTCCAAAATTGGGCTTCAAAATATGC
+
BCCCCFCCABCFGGGGGGGGGGHHHGHHHHHHHHHGGGGGGGGGHHHHHHGGGGGHHGGHHHFHHHGGGGGGGEGHHHHHHHHGFHHGGGGGHGGGGGGGGGHHHHHHHHHHHHHHHHHHHHHGHGFGHHHHGGGGGGHHEGHHGGGGGFGEGGGGGGGGGGGGBGGGGGG.FGGFFFFFFFFD.BFFBFFBFF.AEFFFFFFFFFFFBBB?F?FFEFFFFFFFACFBFBFAFFFBEFFFFBFF0;FFFE
@M03558:539:GW210131Amp:1:2105:2598:15642 2:N:0:TGCAGCTA+ACTACGGA
CCCTTCGGTATAATGTCCCTTGGCCCAATTGTTGCCGGCGCCAGATTGACCGAACACAAAATTATCCGGCCGGAACAGCTGTCCAAACGGTCCCGCTCGGACCGAATACATAGTGCCAGGTTCCAAATCGACCAGCACGGCACGTGGGACGCCACAACTTGGCTCCTATCTGGTTGCCACATTGGCCGGCTTGAATGTGAACGATTTCACGCATCCTGGAGCACTTCTAGCGGTTCCAAAATTGGGCTTC
+
AAAA1>1111>3FG3GG31B111AB0BFFFDDB0DGECE//AEEBFFD111EE//>0FFFGEGFBH1>>E/>///>CBFGHGHF2<1FEGGCCHGGGGGG<//C@CF/1??GD>11FFCH<FHHGHHHHGHGGCHGGHGGGGCCGHGGCA-@@GC?EG/F0FGFBEGFFFFBBFFBAFFFFEFFFB/---@@;9FFFFEFFFFB?EFB9BAA=-@FFFFF?--9BFBFFFE?@->-;B9/-9;B/AFFFF
@M03558:539:GW210131Amp:1:2105:28145:15647 2:N:0:TGCAGCTA+ACTACGGA
CCCTTCGGTATAATGTCCCTTGGCCCAATTGTTGCCGGCGCCAGATTGACCGAACACAAAATTATCCGGCCGGAACAGCTGTCCAAACGGTCCCGCTCGTAGCCTCGTTGTAGTACACGTTGATCCGCTCCAGCTGCAAATCGCTGTCTCCGCAATACGCCCATGAACTTGGCTCCTATCTGGTTGCCACATTGGCCGGCTTGAATGTGAACGATTTCACGCATCCTGGAGCACTTCTAGCGGTTCCAA
+
AABBBFBBAABFGGGDGGGGGGBCHHGGGHFFHFFHEGGCGGDGFFG3EGHGGGGGGH11CFHHHHHFEGGGG/EEGHHHHHHHHFBHGGGGGHCGGGGCGAFHEHFGFFFHHHFFGHDFFHEGHHHGGGGGEFFEHFFHHHGGHGFHFHHFGCGGHHHGGGGFFFBFFGGFGGGGGFGGGBBFFAFGEFFFFFFFF???BBBFBFFFFFEFFAEFFFFF.A@ABFF/FFEB..9;9BFEB--AB9FFF
@M03558:539:GW210131Amp:1:2105:19815:15654 2:N:0:TGCAGCTA+ACTACGGA
CCCTTCGGTATAATGTCCCTTGGCCCAATTGTTGCCGGCGCCAGATTGACCGAACACAAAATTATCCGGCCGGAACAGCTGTCCAAACGGTCCCGCTCGGGACCGAATCCATAGTGCCAGGTTCCAAATCGACCAGCACGGCACGTGGGACGTATTTTCCTCACACGTTGATCCGCTCCAGCTGCAAATCGCTGTCTCCGCAATACGCCCTATCTGGTTGCCACATTGGCCGGCTTGAATGTGAACGATT
+
CCCCBFCCCABFGGGGGGGGGGHGHHGHHHHHHGHHGFGGGGGGHFHFFEHGGGGGHHGHHHHGHHHGFEGEGEEGHGHHHHHHHHFGEGFGGHGGFGGGGGGGGGGGGHHHHHHGHHHGHCFHHHHHHHGHGGGGHGHCDGGGGHGGGGGGGGGGGGGGGGGGGGGGGGGGFFFF.=DFFFFFFBFFFFFFFFFFFFFFFFFDFFEABFFF//BBFBFDEFFFFFFF9BBB;C=D>.FB/B/;FFF?EF
@M03558:539:GW210131Amp:1:2105:4522:15666 2:N:0:TGCAGCTA+ACTACGGA
CCCTTCGGTATAATGTCCCTTGGCCCAATTGTTGCCAGCGCCAGATTGACCGAACACAAAATTATCCGGCCGGAACAGCTGTCCAAACGGTCCCGCTCCATAGTGCCAGGTTCCAAATCGACCAGCACGGCACGTGGGACGTATTTTCCTCGTATTTAGCCTCGTTGTAGTACACGTTGATCCGCTCCAGCTGCAAATCGCTGTCTCCGCAATACGCCTATACGCCGGCTCCTATCTGGTTGCCACATTG
+
AAABAFBA>>2FGGGGGGGGGCHHHHGHHHGDGHHHHHGGGGGG2GHHHHHGGCEGGHGHHHHHHGHFCG@FGGGGHHHHGHFFHHEGGGEEGHFGFGGHHHHHHFHHHGGFFHHFHHHGHGGGFHHHGDGGGG>FFCHHGFEHHHHHGHHGGDHHHFHHHCFGGEHGGGFFGGGGGGGGGFFF..;EGEGGGGBBBCBAEFFFFFFFFFFCDFBADFFFFEF9DA-BFFDABBBFF/BBBF?FFFFFBB
@M03558:539:GW210131Amp:1:2105:13335:15674 2:N:0:TGCAGCTA+ACTACGGA
CCCTTCGGTATAATGTCCCTTGGCCCAATTGTTGCCGGCGCCAGATTGACCGAACACAAAATTATCCGGTCGGAACAGCTGTCCAAACGGTCCCGCTCGGGAATCCATAGTGCCAGGTTCCAAATCGACCAGCACGGCACGTGGGACGTGTTTTCCTCCGGAGCCTCGTTGTAGTACACGTTGATCCGCTCCAGCTGCAAATCGCTGTCTCCGCAATACGCCTTGGCTCCTATCTGGTTGCCACATTGGC
+
CCCBBFBBBBBFGGGGGGGGGFHHHHGHHHHHHHHHGGGGGGGCHHHEHFHGGGGGGHGHGHHHHHHGGFEGGEGGFHGHHHHHHHGGGGGGGHGGGGGGGGGHHHHHHHFGHHHHHGHHHGHHHHGFGGGHHFHCGGDDD:GEDHHGDGHHGGGGGGG?CCFFGGGGFGEE;FFGGGFA;A9EFFFFF?BF;BFFFFFBFBFAEFFFFBFFFDAADBB:DFFDFFFBFAFB;09:B;;A9BFFFFF0;F
@M03558:539:GW210131Amp:1:2105:27882:15697 2:N:0:TGCAGCTA+ACTACGGA
CCCTTCGGTATAATGTCCCTTGGCCCAATTGTTGCCGGCGCCAGATTGACCGAACACAAAATTATCCGGCCGGAACAGCTGTCCAAACGGTCCCGCTCGGACCGAATCCATAGTGCCAGGTTCCAAATCGACCAGCACGGCACGTGGGACGTATTTTCCTCCGGCAGCCTCGTTGTATACGAACTTGGCTCCTATCTGGTTGCCACCTTTGCCGGCTTGAATGTGACCGATTTCATGTCTCCTGGAGCAC
+
1>11AF11>1A3GGBFGDFGBF1AFH00FGFGB0FFEGECEGGCCFDGB11//EE/BGA0BFG@FB@/EEGGG>E/>B0>BFHB>G1F<E/EGACGCGCC/BCCCCACGFF11<1<111C1GFHDGGHHGA-@@FCGHCGGCGGGCF@..99.9CFGFFB09A------B-;;-B;FFFF?--@A/////;AB/9/B//9/9-//9--9/9/9;9--9@A9;/FBF//;----//////;:/B//-9--9
@M03558:539:GW210131Amp:1:2105:20786:15767 2:N:0:TGCAGCTA+ACTACGGA
CCCTTCGGTATAATGTCCCTTGGCCCAATTGTTGCCGGCGCCAGATTGACCGAACACAAAATTATCCGGCCGGAACAGCTGTCCAAACGGTCCCGCTCCGAATCCATAGTGCCAGGTTCCAAATCGACCAGCACGGCACGTGGGACGTATTTTCCTCGTAGTGCCTCGTTGTAGTACACGTTGATCCGCTCCAGCTGCAAATCGCTGTCTCCGCAGTACTTGGCTCCTATCTGGTTGCCACATTGGCCGG
+
BBBBBFBBBBBFBGGGGGGGDGGHGHGFHHHHHHHHGGGGGGGG1FG3FHHGGGGGHH1CABGFHFHCEGGGGCEFFHHHHHHGH3FGGGGGFHGGGGGGDGGGHGHHBGEHHFHH1FGHHHFHHGFCGCAFHHGCG-DDGHGCEHC;CGGHHGGGGGGGFGGFGEFDAEF.F0CFGFGDFF.EFFFFFDFF/;BFFF//B/9A?.A:FFBFFFA;DB;BFB/:BFEFFFFFFFFFDFFFF;;B/;FFDA
@M03558:539:GW210131Amp:1:2105:4697:15819 2:N:0:TGCAGCTA+ACTACGGA
CCCTTCGGTATAATGTCCCTTGGCCCAATTGTTGCCGGCGCCAGATTGACCGAACACAAAATTATCCGGCCGGAACAGCTGTCCAAACGGTCCCGCTCCATAACGGACCGAATCCATAGTGCCAGGTTCCAAATCGACCAGCACGGCACGTGGGCCGTATTTTCCTCCTAGCCTCGTTGTAGTACACGTTGATCCGCTCCAGCTGCAAATCGCTGTCTCCGCAATACGCCCAGAACTTGGCTCCTATCTG
+
>>1>1CA1AAA3FBFB3FFFD11A1F00B11DA0GEC0AAE//A0A111FGEEE?EHHGC0BGFGFEE>ECE//>E>BHHHGHHEF1FCG?EE0CC?CCFHHGC<@BCG?@/?CHFGHH1<GH1CCFGGFGBHHHGHGGGHHFHC?C?CCCFGG.C@@..FFFFF0B9C0CBFBBAEFF?B/BFFEFFFFEFFFBFF-9BF//;///9BBFB--9-99BF-A-9ABBAB@--:;BB/BFBBFF-B/;/9/
@M03558:539:GW210131Amp:1:2105:13898:15821 2:N:0:TGCAGCTA+ACTACGGA
CCCTTCGGTATAATGTCCCTTGGCCCAATTGTTGCCGGCGCCAGATTGACCGAACACAAAATTATCCGGCCGGAACAGCTGTCCAAACGGTCCCGCGACCGAATCCATAGTGCCAGGTTCCAAATCGACCAGCACGGCACGTGGGACGTACTTGGCTCCTATCTGGTTGCCACATTGGCCGGCTTGAATGTGAACGATTTCACGCATCCTGGAGCACTTCTAGCGGTTCCAAAATTGGGCTTCAAAATAT
+
ABBBAFB3AB@FBGFGGGGGGBGHCGE4GHHFHFHGGGGGGGGECGHGHHHGCGGGHHGAFGHHHHHEGGGGGGCGGFHBGHGHGHFEEGGEGHGGGCGGGCGGGHBFHGGFHGFHHFGHHGHHHHDFGGGHEGHC?CCGGFFGGCFBDEGAFFFGGGEGGGGGFFBBFFFFFFFFBFFFB?<BBB?FFFF9/;BADFFF//;A?=D?FB/F.99A9/BFFFFFBBFBFFBFFF/B9F.:F;;;/;/;99
@M03558:539:GW210131Amp:1:2105:7141:15852 2:N:0:TGCAGCTA+ACTACGGA
CCCTTCGGTATAATGTCCCTTGGCCCAATTGTTGCCGGCGCCAGACTGACCGAACACAAAATTATCCGGCCGGAACAGCTGTCCAAACGGTCCCGCTCGATCTGGTTACCACATTGGCCGGCTTGAATGTGAACGATTTCACGCATCCTGGAGCACTTCTAGCGGTTCCAAAATTGGGCTTCAAAATATGCTTCTTCCGATGCTTGAAGATGGAAGCAGTATGGTTCCAAATCACGTCCGCGTTCC
+
BCCCBFCBABCFGGGGGGGGGGHHHHGHHHHHHHFHFGGGGGGGHGHHHHHGGGGGHHGHHHHHHHHGEEGGGGGGHHHHHHHHHFFHGGGGGHGGFGGGHHHHHHHHHHHHHHHHGHHGGGGGGHHHGGGGHHHGHHGGHHHHGGGHHHGFHHHHHGGGGGGGGDDGGGGGGGGGGGGGGGGBFGFFFFFFFFFFFFFDDDFFFFFFF0BBFFFFFE/;BFFFFFFFFFFFFFBDFFFFFFDFFF
@M03558:539:GW210131Amp:1:2105:10159:15854 2:N:0:TGCAGCTA+ACTACGGA
CCCTTCGGTATAATGTCCCTTGGCCCAATTGTTGCCGGCGCCAGATTGACCGAACACAAAATTATCCGGCCGGAACAGCTGTCCAAACGGTCCCGAATCCATAGTGCCAGGTTCCAAATCGACCAGCACGGCACGTGGGACGTATTTTCCTCCGTTGCCTCGTTGTAGTACACGTTGATCCGCTCCAGCTGCAAATCGCTGTCTCCGCAATACGCCATGATCGATTCCGTGCTCGTCGGATATTACCTCC
+
BCCCCFCCBCCFGGGGGGGGGGHHHHGHHHHHHGHHGGGGGGGGHHHHHHHGGGGGHHGHHHHHHHHGGGFGGGGGFHHHHHHHHFHHGGGGGHGGGGGHHGHHFDGHHHHHHHHHHHHHGHGGGHHHHCGGGGGACCFHHGGHHHHHHHHHHGHHGGGGGGGGGGGGBFFFGGGGFFGGGFC;DFFFFFFFFFFFFDFFFFFFFFFFDFFFFFFFFFFFFFE?EFFF;BADAB?CFADDA.;FBBBFFE
@M03558:539:GW210131Amp:1:2105:16194:15862 2:N:0:TGCAGCTA+ACTACGGA
CCCTTCGGTATAATGTCCCTTGGCCCAATTGTTGCCGGCGCCAGATTGACCGAACACAAAATTATCCGGCCGGAACAGCTGTCCAAACGGTCCCGCTCGGACCGAATCCATAGTGCCAGGTTCCAAATCGACCAGCACGGCACGTGGGACGCATTTTCCTCCGTTGAATGTGAACGATTTCACGCATCCTGGAGCACTTCTAGCGGTTCCAAAATTGGGCTTCAAAATATGCTTCTTCCGATGCCTGA
+
AABBBFBBBBBFGGGFGGGGGGHHHHGCHHHHHFHHGGGGGGGCCGHFHHHGGGGGHHGHHGHHHFHCFFGGFEGEBGHHGHHHHHHHGGGGGHGGGGGGGGGGGGCDHHHHHFFHHFHEFDGGGHDDHEGCFGHHHHGCC-A.:CA?EFDGADFFGFFGGGGGGGFGFFFF/FFFFFEFFFFAFFFFF/;BFFFEFBFB99BFFFABEFFFFEFFFFAFFFFFBFBBFF/9BFFFFFFF.A;.BBBB
@M03558:539:GW210131Amp:1:2105:28807:15880 2:N:0:TGCAGCTA+ACTACGGA
CCCTTCGGTATAATGTCCCTTGGCCCAATTGTTGCCGGCGCCAGATTGACCGAACACAAAATTATCCGGCCGGAACAGCTGTCCAAACGGTCCCGCTCGGCCAGGTTCCAAATCGACCAGCACGGCACGTGGGACGTATTTTCCTCCTTGTAGCCTCGTTGTAGTACACGTTGATCCGCTCCAGCTGCAAATCGCTGTCTCCGCAATACGCCCAGAACTTGGCTCCTATCTGGTTGCCACATTGGCCGGC
+
CCCCBFBCAABFGGGGGGGGGGHHHHGHHGHHHHHGGGGGGGGGHHHHFGHGGGGGHHGHHHGGFHHGEGGCGCEEHHHHHHGHHGHHGGGGEHGGCGGDEADFH?FHFHHHGHGHGGGGFHFGGGGGGHEGGEFGGHGBGHFHHHHHHGFGFGFCFFFGGG0CFGGGGGGGE.FGBFGGFFFFFFFFBFFBFFFFDABFFFFFF@AFF?DBCFF.FFFFFFFFFEFFFEFFFFBAFFFFFFB9;B;::B
@M03558:539:GW210131Amp:1:2105:23079:15886 2:N:0:TGCAGCTA+ACTACGGA
CCCTTCGGTATAATGTCCCTTGGCCCAATTGTTGCCGGCGCCAGATTGACCGAACACAAAATTATCCGGCCGGAACAGCTGTCCAAACGGTCCCGCTCGGACCGGATCCATAGTGCCAGGTTCCAAATCGACCAGCACGGCACGTGGGACGTATTTTCCTCCGGGTAGCCTCGTTGTAGTACACGTTGATCCGCTCCAGCTGCAAATCGCTGTCTCCGCAATACGCCGGTGGCATCGATTCCGTGCTCGT
+
BBCCCFCAAABFGGGGGGGGGGFHHHGHHHHHHHHHGGGFGGGGHHHGEHHGGG?EHHGHGHHHHHHG?FEGGGGGFHHFHHHHHBGGFEGFEHGGFGGGGGGGGGDCHGGHGGGHHHHHHHHHHHHHHGHGGDHHHHGGGGGGHHGGGGGEGGGGGGGGGGGGGDGFFFFFFEEFEFFFFFFFFFFFFFFFFFFFFFFFFFFFFFFFFFFFAFFFFFFFAFFFE?DFFCFFFFFFFFEFFFBF.AAFDF
@M03558:539:GW210131Amp:1:2105:4890:15888 2:N:0:TGCAGCTA+ACTACGGA
CCCTTCGGTATAATTTCCCTTGGCCCAATTGTTGCCGGCGCCAGATTGACCGAACACAAAATTATCCGGCCGGAACAGCTGTCCAAACGGTCCCGCTCGAATCCATAGTGCCAGGTTCCAAATCGACCAGCACGGCACGTGGGACGTATTAGCCTCGTTGTAGTACACGTTGATCCGCTCCAGCTGCAAATCGCTGTCTCCGCAATACGCAACTTGGCTCCTATCTGGTTGCCACATTGGCCGGCTTGA
+
1>AAACAAAA1BAF3B3DA1AB10FGEAGHHE3FDD0EEGEE?EC1FHFBCE/EEEB>FC0GFGGG1E/>EE/EEE0F0>F1BFGFF/EEFEEGC/<CGGFCC1?G212@FG1<<1?FG1<B1DA0->@0FGG<CC-AC.C.-.:-:;CBB0//0;CEABEBFBFFFFF??.A9CFA.9?ABFFFFFF/FFFFEFFBEFFF--;>AFFFFF@?F/BB/9B-BFFFF9/FF-FB/99B/B///-99>;;9
@M03558:539:GW210131Amp:1:2105:25795:15889 2:N:0:TGCAGCTA+ACTACGGA
CCCTCGGTATCATGTCCCTTGGCCCAATTGTTGCCGGCGCCAGATTGACCGAACACAAAATTATCCGGCCGGAACAGCTGTCCAAACGGTCCCGCTCGGACCGAATCCATAGTGCCAGGTTCCAAATCGACCAGCACGGCACGTGGGACGTATTTTCCACGTTGATCCGCTCCAGCTGCAAATCGCTGTCTCCGCAATACGGCTCCTATCTGGTTGCCACATTGGCCGGCTTGAATGTGAACGATTTCGC
+
BBBBBBBB?A5BGGGGGGGGFGHHHGHHHHHHFHHE?GCEGCEFHFFFHHGGGGCHHEHFHHFHHHGGGGCGGGGEHHHHHHHHGFHGGGGGHGGGGGCGGGGGCGGHFHHHGGHHFGHFGHHGGHHHGHGGGGHHHGGGGGGCEGGGGGGEFGGGGGGGGGGGEEFGGGFBFFFFFFFFF/;FDFFFFFFFFFF-9DFFEFBBFFEBBFF/BFBDAFFF.FFFFFFB<BBBB./BBB//;F?AAE;;..
@M03558:539:GW210131Amp:1:2105:9343:15909 2:N:0:TGCAGCTA+ACTACGGA
CCCTTCGGTATAATGTCCCTTGGCCCAATTGTTGCCGGCGCCAGATTGACCGAACACAAAATTATCCGGCCGGAACAGCTGTCCAAACGGTCCCGCTCGGACCGAATCCATAGTGCCAGGTTCCAAATCGACCAGCACGGCACGTGGGACGTATTTTCCTCCGAGAACTTGGCTCCTATCTGGTTGCCACATTGGCCGGCTTGAATGTGAACGATTTCCCGCATCCTGGAGCGCTTCTAGCGGTTCCAA
+
BBCCBFCCBBCFGGGGGGGGGGGHHHGHHHHHHHHHGFGGGGGGHHHHHHHGGGGGHHGFHHHHHHHGGGGGGEGGBGHHHHHHHFFHGGGGGHGGGGGGGGGGDCFGHHHHHHGHHGHH<GHHHFHHH?HGGCHHHHGGGGGGCGEFEFADGGGGGGGGGGGFGGGGGFFFFFFFFFFFFFFFFFFFFFFFFFFFFFFFFFFFFBFFFFFFFAFFFF/BAB;FFFFFFFFBB-AADF:/B@-A;9/;B
@M03558:539:GW210131Amp:1:2105:14240:15912 2:N:0:TGCAGCTA+ACTACGGA
CCCTTCGGTATAATGTCCCTTGGCCCAATTGTTGCCGGCGCCAGATTGACCGAACACAAAATTATCCGGCCGGAACAGCTGTCCAAACGGTCCCGCTCGGACCGAATCCATAGTGCCAGGTTCCAAATCGACCAGCACGGCACGTGGGACGTATTTTCCTCGTTGTAGTACACGTTGATCCGCTCCAGCTGCAAATCGCTGTCTCCGCAATACTTGGCTCCTATCTGGTTGCCACATTGGCCGGCTTGA
+
A3>AAFBBBBBFGGGGGGGGGGHHHHGHHHHHHHHHGGGGGGGGGHHGHHHGEGGGHHGHHHHHHHHGGGGGCFGGEGHHHHHHHGDGGGFGGHGGFGFGCGGGGGGGHHDHHGHGHHHHFHHHHHHHHGHGGGHHHHGCFGDG:GEGFGGFGGGGGGGGGGGGGEGFFBFGGGFF?EFFFFFFFFFFFFFFF/FBBA.ADFFFFFFFA;DFFFF/FFFFFFEFFFFFFFFFFFFFFBBFFF;D;D@9.
@M03558:539:GW210131Amp:1:2105:28381:15931 2:N:0:TGCAGCTA+ACTACGGA
CCCTTCGGGATAATGTCCCTTGGCCCAATTGTTGCCGGCGCCCGATTGACCGAACACAAAATTATCCGGCCGGAACAGCTGTCCAAACGGTCCCGCTCGGACCGAATCCATAGTGCCAGGTTCCAAATCGACCAGCACGGCCCGTGGGACGTATTTTCCTCCGGTCTTTTCCAGCCTCGTTGTAGTACACGTTGATCCGCTCCAGCTGCAAATCGCTGTCTCCGCAATACGCCGGCATTTGCATCGATTC
+
AA>11B1111>>DG33F3A1F01BFC0AFA1AAFGFG0A/AE/E//E/1ABAEEEEE//00@B1FGF/>@/>EE@EG0FGHHHHGB1FCCFGGHGGGGGCGGGGCGGGHGHHH1FFHFHFCFHHEHBGH?GGGGHHGFC?C-;@9C@AEC?EGGGGGFGFGFB-;-;BFFFF/9BAFFBFFF9FB/BFFF-;9A9FFF--9@B//B//9///;B?EF-AF/BF-A?@?//;9@-;9-;F/9BBFFA99//
@M03558:539:GW210131Amp:1:2105:13718:15953 2:N:0:TGCAGCTA+ACTACGGA
CCCTTCGGTATAATGTCCCTTGGCCCAATTGTTGCCGGCGCCAGATTGACCGAACACAAAATTATCCGGCCGGAACAGCTGTCCAAACGGTCCCGAATCCATAGTGCCAGGTTCCAAATCGACCAGCACGGCACGTGGGACGTATTTTCCTCCGCAATACGAACTTGGCTCCTATCTGGTTGCCACATTGGCCGGCTTGAATGTGAACGATTTCACGCATCCCGGAGCACTTCTAGCGGTTCCAAAATTG
+
@BBBBFBBBABFDGGGGGGGGGHHHHGGHHHHHGHHCCCGGG101BGFHHHGGEGGHHGCCFGGHHHCEGGGGEGGEHHHHHHHHH3GGGFGGHGGGGGHHHHHGHHHHFHHHFHHFHHHGHGGGHGGHGGGGGGGGGGHHGFFHHHHHHHHHGGGGGGGGGGGGGGFGGGEGBFGGGGFGGFFGFFFFF/B;B-BFFFF/FFFFFFFF?EFFFFFEFFFAFE.;@DDFFFFFFE/FAFFB.FF/;99F9
@M03558:539:GW210131Amp:1:2105:19205:15992 2:N:0:TGCAGCTA+ACTACGGA
CCCTTCGGTATAATGTCCCTTGGCCCAATTGTTGCCGGCGCCAGATTGACCGAACACAAAATTATCCGGCCGGAACAGCTGTCCAAACGGTCCCGCTCCGAATCCATAGTGCCATAGGACCGAATCCATAGTGCCAGGTTCCAAATCGACCAGCACGGCACGTGGGACGTATTTTCCTCCGCCTCGTTGTAGTACACGTTGATCCGCTCCAGCTGCGAATCGCTGTCTCCGCAATACGCCCTATTGCGCC
+
ABBBBFBAABBFFGGGGGGGGGHHGHGHHHHHGAGHGGGGGGCFEGHHHHHGGGGGHHGHHHHHHHHFGGGFGGGGCHHFHHGHHHEGGGGGGHGGGGGGDGFDHHFHFDFGHFHHFGFHHGGGGGGFHHHHGHHHHHHHHHHHHFHGHGC@HHHHCGG?FGAE?F.FGAFFGGGGGGGFFFFADAEFFEFFFFFFFBFFEEBFFFFFFFFFFFFFF;BAFFEFFFFFFFFFFF.:FEFFF@./FB;ABD
@M03558:539:GW210131Amp:1:2105:10323:16000 2:N:0:TGCAGCTA+ACTACGGA
CCCTTCGGTATAATGTCCCTTGGCCCAATTGTTGCCGGCGCCAGATTGACCGAACACAAAATTATCCGGCCGGAACAGCTGTCCAAACGGTCCCGCTCATCCGCTCCAGCTGCAAATCGCTGTCTCCGCAATACTTGGCTCCTATCTGGTTGCCACATTGGCCGGCTTGAATGTGAACGATTTCACGCATCCTGGAGCACTTCTAGCGGTTCCAAAATTGGGCTTCAAAATATGCTTCTTCCGATGCTTG
+
BABBBFBBBBBFGGGGGGGGGGHHHHGFHHHHHHHHFGGCGGGGFHHHHGHGGGGGHHGGHGHHHHHGGGEGGGGGHHHHHHHHHHHHGGGGGHGGGGGHHHGGDGGHHHHHHHHHHHGGHGGHHHHGGGGGGHHHEBGHHGHHHHHHHHHGHHHHHHHHGHHGGGGCGFGFGGGGGGGGEFGGGGFFCFFFFFFFFFEFFFFFFFFFFFFFFFFFFFFFBEFFFFB/BBBFFFFFFFFFFFDD;AAFBB
@M03558:539:GW210131Amp:1:2105:7479:16014 2:N:0:TGCAGCTA+ACTACGGA
CCCTTCGGTATAATGTCCCTTGGCCCAATTGTTGCCGGCGCCAGATTGACCGAACACAAAATTATCCGGCCGGAACAGCTGTCCAAACGGTCCCGCTCGGACCGAATCCATAGTGCCAGGTTCCAAATCGACCAGCACGGCACGTGGGACGTATTTTCCTTGGCTCCTATCTGGTTGCCACATTGGCCGGCTTGAATGTGAACGATTTCACGCATCCTGGAGCACTTCTAGCGGTTCCAAAATTGGGCTT
+
CCCCCFCCCCCFGGGGGGGGGGHHHHGHHHHHHHHHGGGGGGGGHHHHHHHGGGGGHHGHHHHHHHHGGGGGG?EGHGHHHHHHGFGGGGGGGHGGFGGCDCGGGGGGHHHHHGHHHGHHHHHHHGGHH?GGGCHHHHGGGGGGGEEGEFGFFGGGGGGGGFGEBFGG0FFGFFFFFFFFFFFFFFFFD-@=DF9BFFFFF0BFFFFFFFFFFAACFBFFFFF.FFFFFFBFFFFBAB0BF.BBFFFEFF
@M03558:539:GW210131Amp:1:2105:4937:16035 2:N:0:TGCAGCTA+ACTACGGA
CCCTTCGGTATAATGTCCCTTGGCCCAATTGTCGCCGGCGCCAGATTGACCGAACACAAAATTATCCGGCCGGAACAGCTGTCCAAACGGTCCCGCTCGGACCGAATCCATAGTGCCAGGTTCCAAATCGACCAGCACGGCACGTGGGACGTATTTTCCTCCGACGTTGATCCGCTCCAGCTGCAAATCGCTGTCTCCGCAATACGCCCGAACTTGGCTCCTATCTGGTTGCCACATTGGCCGGCTTGA
+
BBBBBFBBBABFGGFGGGGGGGGHHHGFHHHEHGHGFGGGGGAEHHHGHHHGFGGGHHGHFHHHHHHGGFGGGGFGFHHFHHHGGHHHGGGGGHGGGGGGGGGGGGGGHHHHGHHHHFHHFHHHHHGHHGHGGGHHHHGGGCCGFGGGGGGDAFGGGGGGGGDCFF=EFFFFFFFDAFFFFFFFFFFFFFFFFFFFFFFFF>DFFEDFFFFFFFFFFFFFFFEFFFFFFFF.9BFFBFF/9B-@A@@=.
@M03558:539:GW210131Amp:1:2105:8728:16043 2:N:0:TGCAGCTA+ACTACGGA
CCCTTCGGTATAATGTCCCTTGGCCCAATTGTCGCCGGCGCCAGATTGACCGAACACAAAATTATCCGGCCGGAACAGCTGTCCAAACGGTCCCGCTCGGACCGAATCCATAGTGCCAGGTTCCAAATCGACCAGCACGGCACGTGGGACGTATTTTCTTCCGGCCTCGTTGTAGTACACGTTGATCCGCTCCAGCTGCAAATCGCTGTCTCCGCAATACGCCCTTGGCTCCTATCTGGTTGCCACATTG
+
ABBCBFCBBCCFGGGGGGGGGGHHHHGGHHHHHGHGGGGGGGGGGHHHHHHGGGGGHHGHGHHHHHHGGGGGGCGGHHHHGHHHHGGHGGGGGHGGGGGGGGGGGGGGHHHHHGFHHGHHHHHHFHHHHDHGGDHHHHGGGCFEFEGGEFFEFGGGGGGGGGFGGFFFFAAFFFFFFFFFFFFA:BFFFFDFFFFFFBBBFFFFFFFFDF0FFDF-@AFFEFFF;F/BFFFEF0:;:0;BF.;::B?BF0
@M03558:539:GW210131Amp:1:2105:3090:16046 2:N:0:TGCAGCTA+ACTACGGA
CCCTTCGGTATAATGTCCCTTGGCCCAATTGTTGCCGGCGCCAGATTGACCGAACACGAAATTATCCGGCCGGAACAGCTGTCCAAACGGTCCCGCCCGAATCCATAGTGCCAGGTTCCAAATCGACCAGCACGGCACGTGGGACGTATTTTCCTCGCCTCGTTGTAGTACACGTTGATCCGCTCCAGCTGCAAATCGCTGTCTCCGCAATACGCCCATCGATTCCGTGCTCGTCGGATATTACCTCCT
+
A>>1>111>1>@GG3GGFFFG11BF0AGFBAD3FBDE00////AA1B1F1GEGG@EFAEE/BGGF21BEC>EEE/>C0BGHDFFHFDGECGGGHGCG//BCEBBHFHCGHHHDFHGFHHHGHGF<FCGCC./<<CCGGGHHG-:CCA.BFFGFBFGCGGGGGFFG?FB;BBFFAFFFFFFFFF-@-FFFFBF//BBBFFF-;/9B/-B--AFFAB@=AFFF9EFFFF/-AAB-@--999A/BB9/9B--
@M03558:539:GW210131Amp:1:2105:18736:16049 2:N:0:TGCAGCTA+ACTACGGA
CCCTTCGGTATAATGTCCCTTGGCCCAATTGTTGCCGGCGCCAGATTGACCGAACACAAAATTATCCGGCCGGAACAGCTGTCCAAACGGTCCCGCTCGGACCGAATCCATAGTGCCAGGTTCCAAATCGACCAGCACGGCACGTGGGACGTATTTTCCTCCGTTGTAGTACACGTTGATCCGCTCCAGCTGCAAATCGCTGTCTCCGCAATACGCCCAGAACTTGGCTCCTATCTGGTTGCCACATTGG
+
BBBBBFBBBBBFGGGGGGGGGGHHHHGHHHHGHHHHGFGGGGDGGHHHGHHGGGGGHGGHHHHHHHHGGGGGGCEFHHHHHHHHHEHHGGGGGHGGGGGGGGGGGGGGHHHHHDHHHHHGGHHHHHHHHGHGGGHHHHGGGGGFGHGGGGGEGGGGGGGGGGGGGGGGGGGGGGFFFEEFFFFFFFFFFFEFFFFFFFFFFFFFFFFFFCFDFFFFFFFFEFFBBBFBBFFFFFFFFFFFFEFFF.;B:F
@M03558:539:GW210131Amp:1:2105:20106:16091 2:N:0:TGCAGCTA+ACTACGGA
CCCTTCGGTATAATGTCCCTTGGCCCAATTGTTGCCGGCGCCAGATTGACCGAACACAAAATTATCCGGCCGGAACAGCTGTCCAAACGGTCCCGCTCCTATCTGGTTGCCACATTGGCCGGCTTGAATGTGAACGATTTCACGCATCCTGGAGCACTTCTAGCGGTTCCAAAATTGGGCTTCAAAATATGCTTCTTCCGATGCTTGAAGATGGAAGCAGAATGGTTCCAAATCACGTCCGCGTTCC
+
AAAAAFBBBBAFFFFGGGGGGGHHHHG4EEGGHFGFGGGCEEDE1AGGGHHCFEEEHHFAGHHHHHF?ECEEFF@EFHGHHHFCD3DG//FF@?@@DGGHHHHFH2GBAFFFHFCDDBFGC/CDCCCGHHHHHBB.DHGGFDG.G@ACHCGB/::GFHFGHF00??FDEBB0CACBF/CFGEG;9;0:CFFFFFFFFFBFDDF?BFFFEFFBF/9BBA9:/9;FBFFF//9BFFFF.AEE->CFB;F
@M03558:539:GW210131Amp:1:2105:6411:16098 2:N:0:TGCAGCTA+ACTACGGA
CCCTTCGGTATAATGTCCCTTGGCCCAATTGTTGCCGGCGCCAGATTGACCGAACACAAAATTATCCGGCCGGAACAGCTGTCCAAACTTGGCTCCTATCTGGTTGCCACATTGGCCGGCTTGAATGTGAACGATTTCACGCATCCTGGAGCACTTCTAGCGGTTCCAAAATTGGGCTTCAAAATATGCTTCTTCCGATGCTTGAATGTGAACGGTTTCACGCATCCTGGAGCACCTCTAGTGGTTCCG
+
AABCBFBCBCCFCGFBFGGGGGHHHHGGHHHHHFGHGGGGGGGGGHHHHGHGGGGGHH1CGHHHHHHGGGGGGGGGHHHHHHHHGHGHHHHHHHHGHHHHGHHGHGHGHHHEHGGHHGGGGGGHHHGGHHHGH.GHGHHHEGGGGHHHHHHHHHHHHHHBGGCACEGGGFGGGFFGGGGGGGGGGGGGGGGGGGGGG.EDFFFFFFFFFFFF/ADA..F/9A?99DFFF/9AFA.AFFB/://;B9/:;
@M03558:539:GW210131Amp:1:2105:15371:16131 2:N:0:TGCAGCTA+ACTACGGA
CCCTTCGGTATAATGTCCCTTGGCCCAGTTGTTGCCGGCGCCAGATTGACCGAACACAAAATTATCCGGCCGGAGCAGCTGTCCAAACGGTCCCGCTCGGACCGAATCCATAGTGCCAGGTTCCAAATCGACCAGCACGGCACGTGGGACGTATTTTCCTCCGTAGCCTCGTTGTAGTACACGTTGATCCGCTCCAGCTGCAAATCGCTGTCTCCGCAATACGCCTCCTATCTGGTTGCCACATTGGCCG
+
CCCCCFCCABAFGGGGGGGGGGHHHHGHHHHHHHHHGGGGGGGGHHHHHHHGGGGGHHGHHHHHHHHGGGGGGGGGGHHFHHHHHHFGGGGGGHGGGGGGGGGGGGGGHHHHH<GHHHHHGHHHHHHHHGHGGGHHGHGGGCGGGGGGEFGDEGGGGGGGGGBFGGGGGGFFFFFFFFFFFFDFFFFFFFFFFFFFFFFFFFFFEBDAFFFFFFFFFFFFFFFFFFFFFFFFFFFFFFFFFFFF;::BFF
@M03558:539:GW210131Amp:1:2105:8656:16182 2:N:0:TGCAGCTA+ACTACGGA
CCCTTCGGTATAATGTCCCTTGGCCCAATTGTTGCCGGCGCCAGATTGACCGAACACAAAATTATCCGGCCGGAACAGCTGTCCAAACGGTCCCGCTCACTTGGCTAATTACCTTATTAACTTGGCTCCTATCTGGTTGCCACATTGGCCGGCTTGAATGTGAACGATTTCACGCATCCTGGAGCACTTCTAGCGGTTCCAAAATTGGGCTTCAAAATATGCTTCTTCCGATGCTTGAAGATGGAAGC
+
?AA1AFAAA>>@FEFB3GEGDCBG1BA0GHFH301FEECGGEFGFBGFGDGCCCEEBEFHAGHFHHHG??@EG@EGHHHHHHHFHH1GFFGGGHCGCGGHHHFHHHHHHHHHHHHHHHHHHHGHHHFHGHHHHHHHHHGHEHFHHHGHHHGGGGCCCBFCHHEHHGCCGGB0;CFGG@F0BFBFFEGGGBFBFG@GF@EFFB/AFFFFFF-EFFFBB///9BFFFFFFFFFFB-BB/A/BFFFFFFF-
@M03558:539:GW210131Amp:1:2105:28123:16202 2:N:0:TGCAGCTA+ACTACGGA
CCCTTCGGTATAATGTCCCTTGGCCCAATTGTTGCCGGCGCCAGATTGACCGAACACAAAATTATCCGGCCGGAACAGCTGTCCAAACGGTCCCGCTCGGGTTCCAAATCGACCAGCACGGCACGTGGGACGTATTTTCCTCCGCCTCGTTGTAGTACACGTTGATCCGCTCCAGCTGCAAATCGCTGTCTCCGCAATACGCAGAACTTGGCTCCTATCTGGTTGCCACATTGGCCGGCTTGAATGTGA
+
AABBBFCAABCFGGGGGGGGGGGHHHGEGHHHHFHHCEGAEGGGHGHHHHHGGGGGHHFGHHHHHHHGGFFGGE?EHHHHHHHHHHBGGGFFGHGGGGGGGGFHHHHFHHGHGGGHHHHGGGGGG<CEGHFGAGHHHHHHHHHDGGGGGGGGGGGFGGGGGAFEEFGGGGGGGG/BFFFFFFFFFFFFFFFFFFFFFF::AF.D@FFFF/FFFBEBFFFFF;FBDFFFFFFFBFFFBAAA@D?BB/:BF
@M03558:539:GW210131Amp:1:2105:14147:16265 2:N:0:TGCAGCTA+ACTACGGA
CCCTTCGGTATAATGTCCCTTGGCCCAATTGTTGCCGGCGCCAGATTGACCGAACACAAAATTATCCGGCCGGAACAGCTGTCCAAACGGTCCCGCTCCATAGTGCCAGGTTCCAAATCGACCAGCACGGCACGTGGGACGTATTTTCCTCCGGGTTCCAAATCACGTCCGCGTTCC
+
BBCBBFCCBBCFGGGGGGGGGGHHHHGHHHHHHHHHGGGGGGGGHHHHHHHGGGGGHHGHHHHHHHHGGGGGGGGGHHHHHHHHHGFHGGEGGHGGCGGHGHHGHFHHHHGHHHHHHHHGHGGGHHHHGGGGGGGHG@CGFAGHHHHHHHHHGGGEEGGGGGGGGGGGGGGGGDFFF
@M03558:539:GW210131Amp:1:2105:24778:16293 2:N:0:TGCAGCTA+ACTACGGA
CCCTTCGGTATAATGTCCCTTGGCCCAATTGTTGCCGGCGCCAGATTGACCGAACACAAAATTATCCGGCCGGAACAGCTGTCCAAACGGTCCCGCTCGGACCGAATCCATAGTGCCAGGTTCCAAATCGACCAGCACGGCACGGGGGACGTGCCTCGTTGTAGTACACGTCGATCCGCTCCAGCTGCAAATCGCTGTCTCCGCAATACGAACTTGGCTCCTATCTGGTTGCCACATTGGCCGGCTTGA
+
AAAAAFAAAAAD3BGGGGG1111AF0EGGFGGDAG1ECEEE///0BGFHFG?EGECFEF0GHHBG21/EEE?//>/F001>BGHHE1EECGEGHCGCC/BGGCGCC//1FFFF1FGHHHH111FGHH0GC.CC-C./G--:@@.-9A-9--9--9;BBFEF-;B//9/B-----;A?9E?@-/BFFF//9BF99-ABAF99F?A--A//9-->-//9/9FEB///;B///-A/9BFFF/9//@-9-;--
@M03558:539:GW210131Amp:1:2105:8001:16296 2:N:0:TGCAGCTA+ACTACGGA
CCCTTCGGTATAATGTCCCTTGGCCCAATTGTTGCCGGCGCCAGATTGACCGAACACAAAATTATCCGGCCGGAACAGCTGTCCAAACGGTCCCGCTCGCCGAATCCATAGTGCCAGGTTCCAAATCGACCAGCACGGCACGTGGGACGTATTAGCCTCGTTGTAGTACACGTTGATCCGCTCCAGCTGCAAATCGCTGTCTCCGCAATACGCCTTGGCTCTATCTGGTTGCCACATTGGCCGGCTTGA
+
CCCCCFCCCBCFGGGGGGGGGGHGHHGHHHHHHGHHGGGGGGGGHHHHHHHGGGGGHHGHHGHHHHHGEGGGGGGGHHHHHHHHHHGHGGGGGHGGGGGGGGGGFGHHHHFFHHHHGHGHHHHHHHHDHGGGHHHHGGGGGGHHGGGEFDEGGGGGGFGGGGGGGGGGGFGGGGFFFFFFFBFFFFFFFFFFFFFFFFFFFFFFFFFFFFF.A=FAFFFFFFFBFFFFFFFFFFFFFFFFFF=AF-::;
@M03558:539:GW210131Amp:1:2105:22922:16338 2:N:0:TGCAGCTA+ACTACGGA
CCCTTCGGTATAATGTCCCTTGGCCCAATCGTTGCCGGCGCCAGATTGACCGAACACAAAATTATCCGGCCGGAACAGCTGTCCAAACGGTCCCGCTCCATAGTGCCAGGTTCCAAATCGACCAGCACGGCACGTGGGACGTATTTTCCCTCGTCCCTCGGACGTATTTTAGCCTTGTTGTAGTACACGCTGATCCGCTCCAGCTGCAAATCGCTGTCTCCGCAATACGCCACATCTGGTTGCCACATTG
+
BAAABFBBBBBFGGGDGGGGGGHHHHGGHHGHHGGHGGGGGGGGGHHHHHHGGGECHHGHHHGHHHHG?EFGG@EGHHGHGHHHHHHHFG?EGHGGCCFHDGFFDGFHHGHHHHHHHHEDHGGCHGHGFGGGGGCCCDHFDDEGHFHHHHHHGGGGGFGGGDDGAGGGGGGGGGFFFFFFFFFFFFFFFADFFFFFFFFFFFFFFFFFFFFEFFFFFFFFEFADFFFFADFFFFFBBFFFFDFBBFFFFB
@M03558:539:GW210131Amp:1:2105:6863:16369 2:N:0:TGCAGCTA+ACTACGGA
CCCTTCGGTATAATGTCCTTGGCCCAATTGTTGCCGGCGCCAGATTGACCGAACACAAAATTATCCGGCCGGAACAGCTGTCCAAACGGTCCCGCTCGGACCGAATCCATAGTGCCAGGTTCCAAATCGACCAGCACGGCACGTGGGACGTATTTTCCTCCGAGTACACGTTGATCCGCTCCAGCTGCAAATAACTTGGCTCCTATCTGGTTGCCACATTGGCCGGCTTGAATGTGAACGATTTCACGCG
+
BCCCCFCBBCCFGGGGGGGGGGHHHGHHHHHHHHHGGGGGGGGHHHHHHHGGGGGHGGHHHHHHHHGGGGGGGGGHHHHHHHHHGHHGGGGGHGGGGGGGGGGGGFDHHGGH1FHFGHHFGHHHHHHHGHGGGHHHHGGGGGGGHGGGGGGGGGGGGGGGGGGGEGGGGGGFFFFFFFFFFFFFFFFFFFFFFFFFFEFFFFFFFFFFFFFFFFFFFFEFBFFFFFFFFFFBFFFFFFBFFFFFBFFFFC
@M03558:539:GW210131Amp:1:2105:20784:16427 2:N:0:TGCAGCTA+ACTACGGA
CCCTTCGGTATAATGTCCCTTGGCCCAATTGTTGCCGGCGCCAGATTGACCGAACACAAAATTATCCGGCCGGAACAGCTGTCCAAACGGTCCCGCTCGGGACCGAATCCATAGCGCCAGGTTCCAAATCGACCAGCACGGCACGTTGGCCGTATTTAGCCTCGTTGTAGTACACGTTGCTCCGCTCCAGCTGCAATTCGCCGTCTCCGCAATACGCCCGAACTTCGCTCCTATCTGGTTGCCACATTGG
+
CCCCCFCCBABFGGGGGGGGGGHHHHGHHHHHHHHHGCGGGGGFHHHFHGHGGGGGHHGHAGHHHHHGGGGGGGGGHHHHHHHHHHHHGGGGGHGGGG//////><@/?111<11--<>-C/0<C0=G0FGC@F::.;:--:--9F.../0--9./;0B0/99C;EF.B/://9/...;.;FF...-./;/:/;///9/...9;BAF/9A:-.:/..@@----;;/.:...///////;;DAFB/.;B9:
@M03558:539:GW210131Amp:1:2105:4181:16430 2:N:0:TGCAGCTA+ACTACGGA
CCCTTCGGTATAATGTCCCTTGTAAATCACGTCCGCGTTCC
+
CCCCCFAAABCFGGGGGGGFGGHFFHHHFHGFHFGGGEGGH
@M03558:539:GW210131Amp:1:2105:18767:16495 2:N:0:TGCAGCTA+ACTACGGA
CCCTTCGGTATAATGTCCCTTGCCCAATTGTTGCCGGCGCCAGATTGACCGAACACAAAATTATCCGGCCGGAACAGCTGTCCAAACGGTCCCGCTCGTAGCCTCGTTGTAGTACACGTTGATCCGCTCCAGCTGCAAATCGCTGTCTCCGCAATACGCCTTGGCTCCTATCTGGTTGCCACATTGGCCGGCTTGAATGTGAACGATTTCACGCATCCTGGAGCACTTCTAGCGGTTCCAAAATTGGGCT
+
AAAAAFAAAAAFGGFBE3FE1EGHFG0FHHFGFDF?A0//AE/FFHFFHBECECFBGEHHGGFG2DEEGGGGE?EFFFFGHFGFDFEGGGGGHGGCCB<CCEFGHGHGHFGD?GFHHGFGHHBGHHE<CCHGHHHHHHGHHGGGGCFGGHACCCAGFEFGFGFGGGFA/BFGGGFFGGGGGGEFFFFFF@@@@@@AFFFFEBFFF-9AE//9A9@99://:FFF?AFFFBFFF;@A@-B9/;AFF//-:-
@M03558:539:GW210131Amp:1:2105:18297:16533 2:N:0:TGCAGCTA+ACTACGGA
CCCTTCGGTATAATGTCCCTTGGCCCAATTGTTGCCGGCGCCAGATTGACCGAACACAAAATTATCCGGCCGGAACAGCTGTCCAAACGGTCCCGCTCGACCGAATCCATAGTGCCAGGTTCCAAATCGACCAGCACGGCACGTGGGACGTATTTTCCTCCGTTGTAGTACACGTTGATCCGCTCCAGCTGCAAATCGCTATATTATTACCTATCTGGTTGCCACATTGGCCGGCTTGAATGTGAACGAT
+
BABCCFCCBAAFGGGGGGGGGGGHHHGHHHHHHHHHGGGGGGGGHHHHHHHGGGGGHHGHHHHHHHHGGFGGGGGGHGHFHHGFHBGHGGGGGHGGGGFGGGGGGCEHHGHGD<FHHHHGHHHHGHHHGFDCCFHHHGGGGGGCGGGEFGGGGGGGGGGGGGEGGGGBCFFGGGFFAEFFFFFDFFFFFFFFBB0FF?AF;D0BFBBFFFFFBFFFFFBFFFF0B.FFFBFFFFFFF-AFF09BFB09DE
@M03558:539:GW210131Amp:1:2105:11498:16542 2:N:0:TGCAGCTA+ACTACGGA
CCCTTCGGTATAATGTCCCTTGGCCCAATTGTTGCCGGCGCCAGATTGACCGAACACAAAATTATCCGGCCGGAACAGCTGTCCAAACGGTCCCGCTCGGACCGAATCCATAGTGCCAGGTTCCAAATCGACCAGCACGGCACGTGGGACGTATTTTCCTCCGTTGTAGTACACGTTGATCCGCTCCAGCTGCAAATCGCTGTCTCCGCAATACGCCTTGGCTCCTATCTGGTTGCCACATTGGCCGGCT
+
BBBBBFABBABFGGGDGGGFGGFGHHGHHHHHHHHHGGCCGGGGHHHGHGHGGGGGHHGHHHHHHHGGGGGGGGGFHHHGHHHHHHHHEGGGGHGGGGGGGGGGGGGGHHDHFGHHHHHGFHHHHHHHHGHGGGHHHHGGGGGGHHGGGGGEEFGGGGFGGGGGGFEFGGGGEGFFFFFFFFFFFFFFFFFFFFFFFFFFFFFFFFFFFFFFFFEFFF?F/FFFFFBBFFFFFFDFFFFFFF/9BB--@=
@M03558:539:GW210131Amp:1:2105:6784:16544 2:N:0:TGCAGCTA+ACTACGGA
CCCTTCGGTATAATGTCCCTTGGCCCAATTGTTGCCGGCGCCAGATTGACCGAACACAAAATTATCCGGCCGGAACAGCTGTCCAAACGGTCCCGCTCGGACCGAATCCATAGTGCCAGGTTCCAAATCGACCAGCACGGCACGTGGGACGTATTTTCCTCCGAGAACTTGGCTCCTATCTGGTTGCCACATTGGCCGGCTTGAATGTGAACGATTTCACGCATCCTGGAGCACTTCTAGCGGTTCCAA
+
CCCCCFCDCCCFGGGGGGGGGGHHHHGHHHHHHFHHGGGGGGGGGHHGHHHGGGGGHHGHHHHHHHHGGGGGGGGGHHHHHHHHHHHHGGGGGHGGGGGGGGGGGGGGHHHHFGHHHHHHHHHHFHHHHGHGGDHHHHGGGGGGHHGG:FGGGFFGGGGGGGGGFFFGGFFFFFFFFFFFFFFFFFFFFFFFFFFFFFABAFFFFFFFFBFFFDEFFFFFFFFFFFFFFFFFFFFFBB:FF-BFB.:;B
@M03558:539:GW210131Amp:1:2105:21761:16548 2:N:0:TGCAGCTA+ACTACGGA
CCCTTCGGTATAATGTCCCTTGGCCCAATTGTTGCCGGCGCCAGATTGACCGAACACAAAATTATCCGGCCGGAACAGCTGTCCAAACGGTCCCGCGACCGAATCCATAGTGCCAGGTTCCAAATCGACCAGCACGGCACGTGGGACGTATTTTCCTCGTTGTAGTACACGTTGATCCGCTCCAGCTGCAAATCTGCGCATTTGCGTGGCATCGATTCCGTGCTCGTCGGATATTACCTCCCTATCTGGT
+
BBCCBFCCABBFGGGGGGGGGGHHHHGHHHHHHHGHGGGGGGGGGFHHHHHGGGGGHHGHHHHHHHHGGGGGGGGGHHHGHHHHGGFHGGGGGHGGGGGGFGGGGGHHHHGHHHGHHHHHHHGHHHGHGGGHHHHCGGGGGFFGGGGGGEFGGGGGGGGGGGGGGFGGFFFFFFFFFFFFFFFFBFFFFFFFFFFFFFFFFFFFFFFFFFFFFBFEFBFBB.AAFA:A-CDDDFFFFFFFFFB0;;F;09
@M03558:539:GW210131Amp:1:2105:24829:16552 2:N:0:TGCAGCTA+ACTACGGA
CCCTCGGTATAATGTCCCTTGCCCAATTGTTGCCGGCGCCAGATTGACCGAACACAAAATTATCCGGCCGGAACAGCTGTCCAAACGTTGCCACATTGGCCGGCTTGAATGTGAACGATTTCACGCATCCTGGAGCACTTCTAGCGGTTCCAAAATTGGGCTTCAAAATATGCTTCTTCCGATGCTTGAAGATGGAAGCAGAATGGTTCCAAATCACGTCCGCGTTCC
+
BACCBDBAABFFGGGGBGGGGGHHHHHHHHHHHHGGGGGGGGHHHHHFHGGGGGHHGHHHHGHHHGGGGGGGGGHHHHHHHHHHHHGHHHGHHHHHHHHHHGGGGGGHHHHFHGHHHGHHGHHHHGGGGHFHGGHHHHHHHHHHHGGGGGHHHHHHHGHHGHHHGGGGGGGGGGGGGGGGGGGGGGGGFFGFFFGGGFFFFBFFFF:BBFFFFFFFFFFFFFFF@CFF
@M03558:539:GW210131Amp:1:2105:26306:16555 2:N:0:TGCAGCTA+ACTACGGA
CCCTTCGGTATAATGTCCCTTGGCCCAATTGTTGCCGGCGCCAGATTGACCGAACACAAAATTGTCCGGCCGGAACAGCTGTCCAAACGGTCCCGCTCGGGACCGAATCCATAGTGCCAGGTTCCAAATCGACCAGCACGGCACGTGGGACGTATTTTCCCCCGCACGTTGATCCGCTCCAGCTGCAAATCGCTGTCTCCGCAATACGCCGAACTTGGCTCCTATCTGGTTGCCACATTGGCCGGCTTG
+
CBBCCFAAAABFGGGGGGGGGGGHHHGHHHHFHHHHGCGGGGGGHHHHHHHFGGEGHHGHHHHHHHHGGGGGGGGGHHHHHHHHHHHHGGGGGHGGFGGGGCFGCDGGGHHGHE=FFHHHECGHHHHHFHGGGGGGHEHGGGGGF;CEGEFF9A9FGGGGGEGGC-BBAFEEFFFAE?BDFFFFFFFEFFFFFFA:00:F.ACAFFFFFFFFAC.BBFB09EFF9BFBB;:DFFFFFEFFFFF-@;=B>
@M03558:539:GW210131Amp:1:2105:28641:16564 2:N:0:TGCAGCTA+ACTACGGA
CCCTTCGGTATAATGTCCCTTGGCACAATTGGTGCCGGCGCCAGATGGACCGAACACAAAAGTATCCAGCTGGAACAGCTGTCCAAACGGTCCCGCTCGGACCGAATCCATAGTGCCAGGTTCCGAATCGACCAGCACGGCACGTGGGACGTATTTTCCTCCGGAGCCTCGTTGTAGTACACGTTGATCCGCTCCAGCTGCAAATCGCTGTCTCCGCAATACGCCGAGACCTTGGCTCCTATCTGGTTGC
+
>>111111>>>FGDBFFDE11FAG1BC0G1A1DAF0A0EEA/AE0B1B0BBEC/E>0/F0B0BBBFH2101BB0FH0B>GFH1BB11?EEFCEG?ECGGCC/B@CGF/1?DGF1FB1FFFG11??EGF.0F-<AACCF-CCGGC.:CC.:A:.09B0FBFFG??CA?FFGGEAFAFGFFFFFFAAE?FF9AF--99FFF/BFFFF/:--AAFEFFA9=@BFFFF@?-9@-:BBF//9BEB/BFFF//;BF
@M03558:539:GW210131Amp:1:2105:2815:16572 2:N:0:TGCAGCTA+ACTACGGA
CCCTTCGGTATAATGTCCCTTGGCCCAATTGTTGCCGGCGCCAGATTGACCGAACACAAAATTATCCGGCCGGAACAGCTGTCCAAACGGTCCCGCTCGGACCGAATCCATAGTGCCAGGTTCCAAATCGACCAGCACGGCACGTGGGACGTATTTTCCTCCGGTAGCCTCGTTGTAGTACACGTTGATCCGCTCCAGCTGCAAATCGCTGTCTCCGCTTCTATCTGGTTGCCACATTGGCCGGCTTGA
+
AAA3AFBBAABFGFG6FFGGGGHBGFEGHHHFGHHHEGCEGGEEHHHGHFHGGGE@GHGGHHEFGHHEEEGGGGEGHHHFHFFHFDFHGGGGGHGGCCDGGGGGGGGGHHHHH>FFHHHGFHHHHHHHHGFCCGGHHGGCCGGFGHGGGFBDG0FFFGGGGGGGB@EGEFBDEFFFFFFFFFFFFFFFFFFFFD?FFFFFFFFFFEFFFEDAFFFFFFBFFEFFFFFB/9AFB/9AFFFFFFB>B;B;F
@M03558:539:GW210131Amp:1:2105:19347:16573 2:N:0:TGCAGCTA+ACTACGGA
CCCTTCGGTATAATGTCCCTTGGCCCAATTGTTGCCGGCGCCGGATTGACCGAACACAAAATTATCCGGCCGGAACAGCTGTCCAAACGGTCTCGCTCGGACCGAATCCATAGTGCCAGGTTCCAAATCGACCAGCACGGCACGTGGGACGTATTTTCAGCCTCGCTGTAGTACACGTTGATCCGCTCCAGCTGCAAATCGCTGTCTCCGCAATACGCCCTGGAGCACTTCTAGCGGTTCCCAAATTGGG
+
BCCCCFABBCCFGGGGGGGGGGHHHGGHCGFGHHHHGFGGGGGGGGGHHHHGGGGGHHGHHGHGHHHGGGGGGGGGHHHGHHHHHHHHGGGGDHHGGHGGGGGGGGGGHGGHHBHHHHHGFBGHHHHHHGHGGGHHHHGGGGGGFFGGGGGGGGGFGGGBFFGGGGEFFFFFFFFEAFFFFFFFFFAFFFFFFFFFFEFF?EFBABBBFFFFAFFFFFFFFFFFAFFFFFFFFFFFBFF.00;:.:;:BE
@M03558:539:GW210131Amp:1:2105:19464:16619 2:N:0:TGCAGCTA+ACTACGGA
CCCTTCGGTATAATGTCCCTTGGCCCAATTGTTGCCGGCGCCAGATTGACCGAACACAAAATTATCCGGCCGGAACAGCTGTCCAAACGGTCCCGCTCCATAGTGCCAGGTTCCAAATCGACCAGCACGGCACGTGGGACGTATTTTCCTCCTATCTGGTTGCCACATTGGCCGGCTTGAATGTGAACGATTTCACGCATCCTGGAGCACTTCTAGCGGTTCCAAAATTGGGCTTCAAAATATGCTTCTT
+
CCCCCFCCAAAFGGGGGGGGGGHHHHGHHHHHHHHHGGGGGGGGHHHHHHHGGGGGHHGHGHHHHHHGGGGGGFGGHHGHHHHHGHHHGGGGGGGGGGGHHHHGHHHHGHFHHHFHHHHGGGGGHHHHGGGGGGGGGGHHGEHHHHHHHHHHHFHHHHGGGGFGGGGGGGGGG?DAGGGFFFFFFFFFFFFFFF0BEFCFFFFBFBAFFFFFFEFFFACDDFFFFFEFFBFFFFFFFFFFF0;;FBBFFF
@M03558:539:GW210131Amp:1:2105:3378:16626 2:N:0:TGCAGCTA+ACTACGGA
CCCTTCGGTATAATGTCCCTTGGCCCAATTGTTGCCGGCGCCAGATTGACCGAACACAAAATTATCCGGCCGGAACAGCTGTCCAAACGGTCCCGCTCGTTGTAGTACACGTTGATCCGCTCCAGCTGCAAATCGCTGTCTCCGCAATACGCCTTGGCTCCTATCTGGTTGCCACATTGGCCGGCTTGAATGTGAACGATTTCACGCATCCTGGAGCACTTCTAGCGGTTCCAAAATTGGGCTTCAAAAT
+
BCCCBFCBBAAFGGGGGGGGGGGHHHGHHHHHHHHHGGGGGGGGHHHHHHHGGGGGHHGHHHHHHHHGGGGGGGGGHHHHHHHHHHHHGGGGGHGGGGGGGHGHHHHHHHGHHHHHHHHGGGGHFHHHGHFHHHGGHGGHHHHCGGCGHHHGGHGHHHGGGGFGGGBFFGGGGGGGGGGGGGGGGFFFAFFFFFFFFFFEFFFFFFFBDFFFFFFFF?FFFFFBBFFFDBFFFB0?FFFFFFFAFFBFBF
@M03558:539:GW210131Amp:1:2105:19998:16647 2:N:0:TGCAGCTA+ACTACGGA
CCCTTCGGTATAATGTCCCTTGGCCCAATTGTTGCCGGCGCCAGATTGACCGAACACAAAATTATCCGGCCGGAACAGCTGTCCAAACGGTCCCGCTCGGGACCAAATCCATAGTGCCAGGTTCCAAATCGACCGGCACGGCACGTGGGACGTATTTTCCTCCTCCTCGTTGTAGTACACGTTGATCCGCTCCAGCTGCAAATCGCTGTCTCCGCAATACGCCCGAACTTGGCTCCTATCTGGTTGCCAC
+
AABCAFBBBBBFGGGGGGGGGFHHHHGHHHHHHHHHGGGGGGGGHHHGHHHGGGGGHHGHHHHHHHHGCFGGGGGGHHGGHHHHHHHHGGGGGHGGGGGGGGGGHHHHGHHGHHGHHHHFHFGFHHHHHHGGGFGGGCGGGGGGGFGGGGGG.CFFGGGGGGGGGGGGGFFEFFFFFFFFFFFFFFFFFFFFFFFFFFFFFFFFFFFFFFFFFADFFFFFEFFFAFFFEFF/FFFEFFFFFFFBFFFFFF
@M03558:539:GW210131Amp:1:2105:12367:16668 2:N:0:TGCAGCTA+ACTACGGA
CCCTTCGGTATAATGTCCCTTGGCCCAATTGTTGCCGGCGCCAGACTGACCGAACACAAAATTATCCGGCCGGAACAGCTGTCCAAACGGTCCCGCTCGGACCGAATCCATAGTGCCAGGTTCCAAATCGACCAGCACGGCACGTGGGACGTATTTTCCTCCGGTGGCATCGATTCCGTGCTCGTCGGATATTACCTCCTATCTGGTTGCCACATTGGCCGGCTTGAATGTGAACGATTTCACGCATCCT
+
ABBBBFAAAAAFGGGGGFGBGGFHHGEHHHGFDHHGGGG?EEAEFGHEFHHGGGGGHHEHHHHHHHHGFGFFGGGGHHHGHHGHHHFHFGGGGHFGGGGGGGGGFGGGGHEGB=GHHHGHHHHHHHBHHDHGGGEHFHGFGCCDFGGG9ADEEFGGGGGGGG.-ABDFFFFFFFFFFEFFD?99@F--99AFFBFFFFEFFFFFBFFFDFFFFEFFEF9B9-BCF-99;BFFFF/FDEFA//9..;;BB/
@M03558:539:GW210131Amp:1:2105:20996:16671 2:N:0:TGCAGCTA+ACTACGGA
CCCTTCGGTATAATGTCCCTTGGCCCAATTGTTGCCGGCGCCAGATTGACCGAACACAAAATTATCCGGCCGGAACAGCTGTCCAAACGGTCCGAATCCATAGTGCCAGGTTCCAAATCGACCAGCACGGCACGTGGGACGTATTTTCCTCCTTGATCCGCTCCAGCTGCAAATCGCTGTCTCCGCAATACTTGGCTCCTATCTGGTTGCCACATTGGCCGGCTTGAATGTGAACGATTTCACGCATCCT
+
ABCCBFCCCCCFGGGGGGGGGGHHHHGHHHHHGHHHGGGGGGGGGGHFHHHGGGGGHHGHHHHHHHHGGGFGGGGGHHHHHGHHHHFHGGGGGGGGGGHHHHHHHHHHHHHFHHHHHHHGHGGGHHHHGGGGGGCHGGHHGGHHHHHHHHHHHHHHGHHHGGGGGGGGGGGGGGGGGGGGGGGGGGFFFFFFFFFFFFFFFFFFFFFFFFFFFFFFFFFFCFFFFFAFFFFFFFFFFEAEB9B?F>ADBB
@M03558:539:GW210131Amp:1:2105:8491:16672 2:N:0:TGCAGCTA+ACTACGGA
CCCTTCGGTATAATGTCCCTTGGCCCAATTGTTGCCGGCGCCAGATTGACCGAACACAAAATTATCCGGCCGGAACAGCTGTCCAAACGGTCCCGCCGTAGCCTCGTTGTAGTACACGTTGATCCGCTCCAGCTGCAAATCGCTGTCTCCGCAATACTTGGCTCCTATCTGGTTGCCACATTGGCCGGCTTGAATGTGAACGATTTCACGCATCCTGGAGCACTTCTAGCGGTTCCAAAATTGGGCTTC
+
AAAAAFA33AAFGFFAGDGGGFFFC4EGHHHDFGFHGCEEEGGGHHHDHHHC0EEGHECEGFHFHHHA/EEEG/E@?EFHBG3GF3BFEE?AEADGG@BD/FFGHDCFGFBF<GH1<?GG..FHB0<.-CB/CFHHFGFDDEEHAEHHHF.DDDDHHFFF0CBF?FFGFGFEFFDFFFFFFFFFGF@@BBBBABFFFFB/BF.AEFBBBAF<DBF/B/99BEFFFFFFFFBBFBFFFEFEFB/;..:AB
@M03558:539:GW210131Amp:1:2105:25855:16695 2:N:0:TGCAGCTA+ACTACGGA
CCCTTCGGTATAATGTCCCTTGGCCCAATTGTTGCCGGCGCCAGATTGACCGAACACAAAATTATCCGGCCGGAACAGCTGTCCAAACGGTCCCGCTCTAGCCTCGTTGTAGTACGCGTTGATCCGCTCCAGCTGCAAATCGCTGTCTCCGCAATACGCATCGATTCCGTGCTCGTCGGATATTACCTCCCGAACTTGGCTCCTATCTGGTTGCCACATTGGCCGGCTTGAATGTGAACGATTTCACGC
+
AAAABFBBBBAFGGGGGGGGGFHGHHGGHFHGFHHGGGGGGGGC1FGFGHHFGGGGGHFGEGHHHHGC/>EEG?@EHHHFHGHHF3FGEAEGGHCG@CG2>FGHHGHGEF2GFBGFG@A-CA1=FGFDGGG/GGHHB<DFGDGHGGHFHHDG--:FGEG.EGBF?FFGGG.EGG.ACADAF?FFFFFFFFFB.-;.B9B//9AF;BFFFBFF?FFBFAFFBBFF;@B=D;.;BB///;B..A;:///..
@M03558:539:GW210131Amp:1:2105:20959:16720 2:N:0:TGCAGCTA+ACTACGGA
CCCTTCGGTATAATGTCCCTTGGCCCAATTGTTGCCGGCGCCAGATTGACCGAACACAAAATTATCCGGCCGGAACAGCTGTCCAAACGGTCCCGCTCGTAGCCTCGTTGTAGTACACGTTGATCCGCTCCAGCTGCAAATCGCTGTCTCCGCAATAACGGTGGCATCGATTCCGTGCTCGTCGGATATTACCTCCCTTGGCTTCCTTGGCTCCTATCTGGTTGCCACATTGGCCGGCTTGAATGTGAAC
+
CCCCCFCCBBCFGGGGGGGGGGHHHHGHHHHFHHHHGGGCEGGGHHHGHHHFFEGGHHGFHHHHHHHG?EFEGGEGHHHHHHHHHHFHGGGGGHGGFGGGFGGHHHGHGHGHGHHHHGGHHHHHHHFGGGGHHHHHHHHHHHGGHGGHGHHGGGGGHHGGGEEFGGGGGGGGGGGG?FGGGGFF--DFFFFFFFFFFFFBBFFFFEFFFEFFFFFBFFFFBBF?FFFFFFFFBFFCFFFDC9;FFFFBFF
@M03558:539:GW210131Amp:1:2105:21998:16751 2:N:0:TGCAGCTA+ACTACGGA
CCCTTCGGTATAATGTCCCTTGGCCCAATTGTTGCCGGCGCCAGATTGACCGAACACAAAATTATCCGGCCGGAACAGCTGTCCAAACGGTCCCGCTCGGACCGAATCCATAGTGCCAGGTTCCAAATCGACCAGCACGGCACGTGGGACGTATTTTCCTCCGTATTGGCGTATTACTTGTACGTATTACGTACAGAACTTGGCTCCTATCTGGTTGCCACATTGGCCGGCTTGAATGTGAACGATTTC
+
ABBBBFBBBBBFGGCGGGGFGGHHHHGHHHHGGHHHEGGCGGGGHGHHHHHGGGGGHFGHHHHHHHHGFGGGGGGGHHHHHHHHGGGHEGEGGHGGGGGGGDGGGGGGHHHHHFGHHGHHHGHHGHHHHGHGGGHGHHGFGGGGCGGGFFFEFGEGGGGGGGGEGGGGGGGDFFFFFFFFFFFEFFFFFFFFFFFFFFFFFFFFFFFFFFFFFBBFFFFFFAFFE/BB>@DFF;FFFFFFFFFFFFE./
@M03558:539:GW210131Amp:1:2105:22186:16776 2:N:0:TGCAGCTA+ACTACGGA
CCCTTCGGTATAATGTCCCTTGGCCCAATTGTTGCCGGCGCCAGATTGACCGAACACAAAATTATCCGGCCGGAACAGCTGTCCAAACGGTCCCGCTCGGTAGCCTCGTTGTAGTACACGTTGATCCGCTCCAGCTGCAAATCGCTGTCTCCGCAATACGCCCTAGAACTTGGCTCCTATCTGGTTGCCACATTGGCCGGCTTGAATGTGAACGATTTCACGCATCCTGGAGCACTTCTAGCGGTTCCA
+
BBCCBFCCCBCFGGGGGGGGGGGHHHGHHHHHHHHHGCEFGGFGHFGGHHHGGGGGHHGHHHHHHHHCFGGGGEGGHHHHHHHHHHHHFGGGGHGGCGGGGHGHHHHGHGHFHHHHHHHGHHHHHHHGGGGGHHHFHHHHHHHGGHGGHHHHGGGGGHGGGGGGGGGGGGGFFFFGGGGGGGGGGGGFFFFAFFFFFFFFFFF-A0FFFFFFFFFFFEFBFFF=ACFFFFFFFFFFFFFB009-.@?FF
@M03558:539:GW210131Amp:1:2105:22687:16779 2:N:0:TGCAGCTA+ACTACGGA
CCCTTCGGTATAATGTCCCTTGGCCCAATTGTTGCCGGCGCCAGATTGACCGAACACAAAATTATCCGGCCGGAACAGCTGTCCAAACGGTCCCGCTCTTTCCTCTTTCGCTCTTTCCTCCCGCTATTTCCTCCGTCCTCCGTTAGCCTCGTTGTAGTACACGTTGATCCGCTCCAGCTGCAAATCGCTGTCTCCGCAATACGAACTTGGCTCCTATCTGGTTGCCACATTGGCCGGCTTGAATGTGAAC
+
AABBBFBBAAAFGGGGGGGGGCHHHHGHHHCHHGGHG2EAEFGGHHHGHHHGCGGGHHGHHHHHHHHGCEGEG?EGGHHHHHFHFFHEEGEEGFFGCGHHHHHHHHHHGGCCEFGFHHHHHGEGCGDHHHGFFHGHHDGHHGHHGGHHHHGHGEGFBGHHHHGHHGEFFGGGGGGFFFFBFFFGBFAFFFDFFFFFDDFDFFFFECFFBFEBFFFBFFFF9B9DFFFFFFBFBFB;=FFD9./;BB/9BF
@M03558:539:GW210131Amp:1:2105:19272:16802 2:N:0:TGCAGCTA+ACTACGGA
CCCTTCGGTATAATGTCCCTTGGCCCAATTGTTGCCGGCGCCAGATTGACCGAACACAAAATTATCCGGCCGGAGCAGCTGTCCAAACGGTCCCGCTCGGACCGAATCCATAGTGCCAGGTTCCAAATCGACCAGCACGGCACGTGGGACGTATTTTCCTTGGCAAGTTACTTCTTGTAACTTCTTTTCCTTGTAACGTATTTTCCTTGGCAAGGGAACTTGGCTCCTATCTGGTTGCCACATTGGCCGG
+
ABCCCFBBCBBFGGGGGGGGGGHHHHGHHHHHHGHHGGGGGGGGHGHHHHHGGGGGHHGFGHHHHHHGCFGGEGGGHHHHHHHHHHHHGGGGGHGGGGGGGGGGGGGGHHHHGGFHHHHHFHHHGHHHHGHGGGHHHHGGGGGGCHGGEFGGEGGGGGGGGGGGGGGGGGGGGGGFFFFFFFFFFFFFFFFFFFFFFFFFFFFFF0FFFFFFFFEFFFEFFFFFFFFFFFFFFEFFDFFFF.;BBFBFFF
@M03558:539:GW210131Amp:1:2105:16358:16802 2:N:0:TGCAGCTA+ACTACGGA
CCCTTCGGTATAATGTCCCTTGGCCCAATTGTTGCCGGCGCCAGATTGACCGAACACAAAATTATCCGGCCGGAACAGCTGTCCAAACGGTCCCGCGATACCTAACGGTGACCGAATCCATAGTGCCAGGTTCTAAATCGACCAGCACGGCACGTGGGACGTATTTTCCTCCGTCGTTGTAGTAGCCTCGTTGTAGTACACGTTGATCCGCTCCAGCCGCAAATCGCTGTCTCCGCAATACTCCCGCTCC
+
ABBBBFB@BBADEDFFGGGGGFGGHHCCFFGGFAGHGFGGGGCGHFGBGHFGGGGGHHCGGHHHHHGG/EEGGCCEHHHHHHHHGGHHGGGEGHGGGGGGGGHHHGGGAGFHHCCDGGHGDDGFGHHGFE<DGGBGHHHGHGGCFHHHGGGACDAAFGFGG.CFGFFGFGGGGFFF;DFFFFB9BFFFFD.9BE9FFFFFFDFFA.//BFEDFFFFFECFFF;/;DEF?9FFBBAA-@DBB///AADB>D
@M03558:539:GW210131Amp:1:2105:18177:16805 2:N:0:TGCAGCTA+ACTACGGA
CCCTTCGGTATAATGTCCCTTGGCCCAATTGTTGCCGGCGCCAGATTGACCGAACACAAAATTATCCGGCCGGAACAGCTGTCCAAACGGTCCCGCTCGTAGCCTCGTTGTAGTACACGTTGATCCGCTCCAGCTGCAAATCGCTGTCTCCGCAATACAATGGCTCCTATCTGGTTGCCACATTGGCCGGCTTGAATGTGAACGATTTCACGCATCCTGGAGCACTTCTAGCGGTTCCAAAATTGGGCTT
+
AABCBFBABCCFGGGGGGGGGGHHHHGHHHHHHFHHGGGGGGGGHHHHHHHGCGGGHHGHHHHHHHHGGGGGGFGGHHHHHHHHGEGHGGGGGHGGGGGGDFFHHHGHGFFHHHHHHHGGHHHHHHHGGGGHHHHFHHGFHHGGHGGHHHHGGGGGHHHFGFGGFGGGFGGGGBFFGGGGGGGGFGGGGADFFAFFFBFB9FFEFEFEFBB.ACFFFFBFEFFEFFFFFFFFFFFFFF/9/.;B;B.FFF
@M03558:539:GW210131Amp:1:2105:9275:16847 2:N:0:TGCAGCTA+ACTACGGA
CCCTTCGGTATAATGTCCCTTGGCCCAATTGTTGCCGGCGCCAGATTGACCGAACACAAAATTATCCGGCCGGAACAGCTGTCCAAACGGTCCCGCTCGGACCGAATCCATAGTGCCAGGTTCCAAATCGACCAGCACGGCACGTGGGACGTATTTTCCTCCGGAACTTGGCTCCTATCTGGTTGCCACATTGGCCGGCTTGAATGTGAACGATTTCACGCATCCTGGAGCACTTCTAGCGGTTCCAAA
+
BABBBFCCBBCFGGGGGGGGGGHHHGGGHHHHFHHHGGGGGGGGHHHHHHHGGGGGHHGGHHHHHHHGGGFGGGGGGHHHHHHHHHHHGGGGGHGGGGGGGGGGFGGGFHHHHHHHHHHHFHHHHHHHHGHGGGHHHHGGGGGGHHGFEFGGGGGGGGGGGGGGGGGGGFFFFFFFFFFFFEFFBFFFFFFFFFFFFFFFFFFFFFFFB0FFFEEEFEFEEFFFF00BBFEAFFF0BBFFFADF.BBFF
@M03558:539:GW210131Amp:1:2105:8554:16909 2:N:0:TGCAGCTA+ACTACGGA
CCCTTCGGTATAATGTCCCTTGGCCCAGTTGTTGCCGGCGCCAGATTGACCGAACACAAAATTATCCGGCCGGAACAGCTGTCCAAACGGTCCCGCTCGGACCGAATCCATAGTGCCAGGTTCCAAATCGACCAGCACGGCACGTGGGACGTATCTTCCTCCGTTGTAGTACACGTTGATCCGCTCCAGCTGCAAATCGCTGTCTCCGCAATACGCCTTGGCTCCTATCTGGTTGCCACATTGGCCGGCT
+
BBBBBFAABBBFGGGGGGGGGGCHHHGDHHHHHHHHGGGGGGGGHHHFHGHGGGGGHHGGHHHHHHHGCGFGGGGGHHHHHHHHHEGHGGGGGHGGGGGGGGGGGGGGHHGGGGHHHHHHFGGHHHHHHFHGG@HHHHGGGGGGHHGGAADEEGGGGGGGGGGGGGFGGGGGEFFFFAFFFFFFFFFFFFFFFFFFFFFFFFFFFFFFFFFFFFFFFFFFFF/BEFFFFFFFFFFFFFE?FF/B/FF-@A
@M03558:539:GW210131Amp:1:2105:16042:16912 2:N:0:TGCAGCTA+ACTACGGA
CCCTTCGGTATAATGTCCCTTGGCCCAATTGTTGCCGGCGCCAGATTGACCGAACACAAAATTATCCGGCCGGAACAGCTGTCCAAACGGTCCCGCTCCCGAATCCATAGTGCCAGGTTCCAAATCGGCCAGCACGGCACGTGGGACGTATTTTCCTCCGGTTGCCACATTGGCCGGCTTGAATGTGAACGATTTCACGCATCCTGGAGCACTTCTAGCGGTTCCAAAATTGGGCTTCAAAATATGCTTC
+
BCCCDFDDDDDFGGGGGGGGGGHHHHGHHHHHHFHHGGGGGGGGHHHHHHGGGGGGHHGHHHHHHHHGCEEGGGGGHHHHHHHHHHHHGGFGGHGGGGGGGGGGGHHHHHHHHHGGHHHHHHHHHHGGGGGHGHHGGGCFGHGGGHHGGHHGGGGGGGGGGDFDGGGGGGGFFGGGFFFFFFEFFFFFFFFDFFFFFFFF;DBFBFF;FFFFFFFFBBFAADFFFBFF?FFFFFFFFFFFFB90BBFFFF
@M03558:539:GW210131Amp:1:2105:5621:16914 2:N:0:TGCAGCTA+ACTACGGA
CCCTTCGGTATAATGTCCCTTGGCCCAATTGTTGCCGGCGCCAGATTGACCGAACACAAAATTATCCGGCCGGAACAGCTGTCCAAACGGTCCCGCTCCATAGTGCCAGGTTCCAAATCGACCAGCACGGCACGTGGGACGTATTTTCCTCCGTTGTAGTACACGTTGATCCGCTCCAGCTGCAAATCGCTGTCTCCGCAATACGCCCGAACTTGGCTCCTATCTGGTCGCCACATTGGCCGGCTTGAAT
+
BBBBBFBBAABFGGGGGGGGGGHGHHCHHHHHHCHHGGGGGGG?FGHHHHHGGGGGHHGHFHHHHHHGFGGGGGGGHHHHGHHHHHHHDGGGGHGGCGGHHHGHFHHFHHHHHHHHHHHGHGGGHGHHGGGGGGCCGGHHGDHHHHHHGFHHGHGGEFFGGGGGGFGGGGGGGGGGGGGGGFFFBFFFFFFFFFFFFFDFFFBFFBFFC=-@EFFFFFFFFFBFF/FFFFADFFFFFFBBFFA=B=-9;B
@M03558:539:GW210131Amp:1:2105:25600:16943 2:N:0:TGCAGCTA+ACTACGGA
CCCTTCGGTATAATGTCCCTTGGCCCAATTGTTGCCGGCGCCAGATTGACCGAACACAAAATTATCCGGCCGGAACAGCTGTCCAAACGGTCCCGCTCGGAGCGAATCCATAGTGCCAGGTTCCAAATCGACCAGCACGGCACGTGGGACGTATTTTCCTCCGTAGTACACGTTGATCCGCTCCAGCTGCAAATCGCTGTCTCCGCAATGGCTCCTATCTGGTTGCCACATTGGCCGGCTTGAATGTGA
+
BBBBBFBBBBBFGGGGGGGGGGHFHHGHHHFHHFGHGCGGGGGEFGHFFHFEFGGGHHGGHHHHHHHGGEGFCCGEHHGHHHHHHHGHGGFGGHFGCGDGGGFFGGCGHHFHHHHHHFHHHHHHGGGHHGHGGGHHHFGGGGGGCEGGEGGEGGGFFFGGGFDG?EEFGFGG9F.EBFFFFFDDFFFFFF9FBBFFFFFFFFFFDD-BAFFB.;A9/9BF/FFFFFFFFEBFBF/B;BFFF@./;B9//
@M03558:539:GW210131Amp:1:2105:21960:16958 2:N:0:TGCAGCTA+ACTACGGA
CCCTTCGGTATAATGTCCCTTGGCCCAATTGTTGCCGGCGCCAGATTGACCGAACACAAAATTATCCGGCCGGAACAGCTGTCCAAACGGTCCCGCTCGGACCGAATCCATAGTGCCAGGTTCCAAATCGACCAGCACGGCACGTGGGACGTATTTTCCTCCGGGTAGCCTCGTTGTAGTACACGTTGATCCGCTCCAGCTGCAAATCGCTGTCTCCACAATACTTGGCTCCTATCTGGTTGCCACATTG
+
AABBBFB@AAAFFGGGGGGGGGGHHHGGHHHGFGHHGGG?FGGCFHHDDGFEGGGGGHGFHHHHHHGFCEEGEEC?GFFFFHHHHHDGFGGGGHGGCGCGGCF?ADGGHHEHC<FHFHHA>GHGHHHEHFHGCDHGHHCCGFFE.;:-.9BEEGFEFGFFFF.-?A?.9BF.AFFBAFB9FFB/.AFEFFBFFF.-ABFF/;FF//9BAEF?DF/9/:;F./BFFF/F//;.//BBFB/9B99/;/;B/9
@M03558:539:GW210131Amp:1:2105:26004:17003 2:N:0:TGCAGCTA+ACTACGGA
CCCTTCGGTATAATGTCCCTTGGCCCAATTGTTGCCGGCGCCAGATTGACCGAACACAAAATTATCCGGCCGGAACAGCTGTCCAAACGGTCCCGCTCGGACCGAATCCATAGTGCCAGGTTCCAAATCGACCAGCACGGCACGTGGGACGTATTTTCCTCCGAGAACTTGGCTCCTATCTGGTTGCCACATTGGCCGGCTTGAATGTGAACGATTTCACGCATCCTGGGGCACCTCTAGCGGTTCCAAC
+
CCCCBFCAABBFGGGGFGGGGCHHGHGGHHHHFHHHGGGGGGGGGHHHFHHGGGGGHHAHFHHHHHHGGGGEG?FGHHHGHHHHHHHHGGGFGHGGBDGGGFGGGGGGGHHFFFHHHHHGFFFHHHHHHFHGFCHHHHFFGCGGCGGG.F?AEGGFGFGGGGGGGA?FGFFFFBFFFFFFFFFBFDFFFFFFFFFFFFFFABFFFFFF//;/AAFEFFBB:FFFFFFFFFFFFF?FF/9BF-=D>.:;:/
@M03558:539:GW210131Amp:1:2105:17113:17019 2:N:0:TGCAGCTA+ACTACGGA
CCCTTCGGTATAATGTCCCCTGGCCCAATTGTTGCCGGCGCCAGATTGACCGAACACAAAATTATCCGGCCGGAACAGCTGTCCAAACGGTCCCGCTCGGACCGAATCCATAGTGCCAGGCTCCAAATCGACCAGCACGGCACGTGGGACGTATTAGCCTCGTTGTAGTACACGTTGATCCGCTCCAGCTGCAAATCGCTGTCTCCGCAATACTTGGCCTCTACCTGGTTGCCACATTGGCCTGCTTGA
+
11>1>>1>A1>3F3FBFFD1110BBG?CBAA320A1AE/EE?/A0AEGDGEE///ECCFFFB1GFF1/EEEEC/EEHCFHFGFFD11FECE?CFCCCCC/CC/<C@/?CGBH<1>FGGHH.><EHFHBG..-<<CC:G?@-;@FFE.??A?.;B/;FB/9CGE.BEBC/BBBFFFF?-//;-9-;-9//;BBFFF/9AEFF9BFFFAB?=-////BB/B/-9//;;;A;/--:/B9FF/;;//--/;;;
@M03558:539:GW210131Amp:1:2105:2546:17032 2:N:0:TGCAGCTA+ACTACGGA
CCCTTCGGTATAATGTCCCTTGGCCCAATTGTTGCCGGCGCCAGATTGACCGAACACAAAATTATCCGGCCGGAACAGCTGTCCAAACGGTAGCCTCGTTGTAGTACACGTTGATCCGCTCCAGCTGCAAATCGCTGTCTCCGCAATACGCATCGATGGCACCGATTCCGTGCTCGTCGGATATTACCTCCTATTACATTGGCCGGCTTGAATGTGAACGATTTCACGCATCCTGGAGCACTTCTAGCGG
+
BBBBBFBBBBBFGFGGGGGGGGHHHHGHHHHFGHHHGGGGGGGGHHHHHHHGGEFGHHGHHHHHHHHGGG?EGGGGHHGFHHGHHFGHGGGHGHHHHFCCGFGFHHHHHGHHGEHHHHGGGGHHHHHHHHHGHDGHGEHHHGGGGGDHGHGFDGGHGHFHHFGGGGGGGFGGGGGGGGGGGGBFFFFFFFFFFFFFFFFFFFFFFFFFFFEFFFFBFFFEDFFFFFF.FCF;FEFEFFFFFFF/;9/BFF
@M03558:539:GW210131Amp:1:2105:3242:17035 2:N:0:TGCAGCTA+ACTACGGA
CCCTTCGGTATAATGTCCCTTGGCCCAATTGTTGCCAGCGCCAGATTGACCGAACACAAAATTATCCGGCCGGAACAGCTGTCCAAACGGTCCCGCTGGACCGAATCCATAGTGCCAGGTTCCAAATCGACCAGCACGGCACGTGGGACGTATTTTCCTCCGTTGTAGTACACGTTGATCCGCTCCAGCTGCAAATCGCTGTCTCCGCAATACGCCGAACTTGGCTCCTATCTGGTTGCCACATTGGCCG
+
AAABAFA3ABBBEGGDGFGGGGFFGHGAGFHHFFGHB3FEEEE2FGHHEDEAEEGGHHFHHEHHHGFEEEGC@/>EBGFFFHHHHHDFGGEFEHGGGGGHHHGGGGGHBGHH>FDHFCG<<DG1GHFHACCCCHHFHCGGCGDG.CC.CC:.:BCFHHHFHGGFDE0F0BF0FAGGEGGGFGECBDBFFBFFBBBFFFEFFDFFFFFD-9D/B9DB;B-@FF////BEF/BBFFFFF?FFFF.BFFFFF=
@M03558:539:GW210131Amp:1:2105:8191:17045 2:N:0:TGCAGCTA+ACTACGGA
CCCTTCGGTATAATGTCCCTTGGCCCAATTGTTGCCGGCGCCAGATTCACCGAACACAAAATTATCCTGCCGGAACAGCTGTCCAAACGGCCCCGCTCGTAGCCTCGTTGTAGTACACGTTTATCCGCTCCAGCTGCAAATCGCTGTCTCCGCAATACGCACCGTGGCATCGATTCCGTGCTCGCCGGATATTACCTCACTTGGCTCCTATCTGGTTGCCACATTGGCCGGCTTGAATGTGAAAGATTTC
+
AA1AAF?1>>ABG33BGFGGB1101A0AFFF3FCDF000/AEEEF1G2DGH//AEEH//>BGGD@GG21B0>E?/>C0BG@F@FD1B>>///</EC//><?FFH1G//?0/<1<<FD1?00</11<...>E1<0<GB/0<GGG...<<<0<E.@CAHB.:.---9.9-/9/.F.F0FFGGG?FG@?@@-9ABFFFFFEBEFBFBFBFEF9999BFFFBFB/BFFFFFF/;;@@@@?FFFBF;:///BFB/
@M03558:539:GW210131Amp:1:2105:10168:17100 2:N:0:TGCAGCTA+ACTACGGA
CCCTTCGGTATAATGTCCCTTGGCCCAATTGTTGCCGGCGCCAGATTGACCGAACACAAAATTATCCGGCCGGAACAGCTGTCCAAACGGTCCCGCTCGGACCGAATCCACAGTGCCAGGTTCCAAATCGACCAGCACGGCACGTGGGACGTATTTTCCTCCGTTGTAGTACACGTTGATCCGCTCCAGCTGCAAATCGCTGTCTCCGCAATACGCCGGTGGCATCGATTCCGTGCTCGTCGGATATTAC
+
CCCCCFCCAABFGGGGGGGGGGHHHHGGHHHFFFHHGGGGGGGGHHHHHHHGGGGGHHCHFHHHHHHGGGFGECEGHHHHHHHHHFHHGGGGGHGGGGGGGCDGDGGGHHHHHHHHHGHHGGHHHHHHHGHGGGHGHHGCCDFGGHGGFFFDAFGGGGGGGFGGGGEBBCFGBBDFFEEFFFFFDCFBFFFFFBBBBFDFFFFFFFFFFB=FFFFFFFF@DFF/;BAF?FFFFFFFFFFFDCCC:AB:FF
@M03558:539:GW210131Amp:1:2105:8401:17114 2:N:0:TGCAGCTA+ACTACGGA
CCCTTCGGTATAATGTCCCTTGGCCCAATTGTTGCCGGCGCCAGATTGACCGAACACAAAATTATCCGGCCGGAACAGCTGTCCAAACGGTCCCGCTCGTAGCCTCGTTGTAGTACACGTTGATCCGCTCCAGCTGCAAATCGCTGTCTCCGCAATACGCCCAGAACTTGGCTCCTATCTGGTTGCCACATTGGCCGGCTTGAATGTGAACGATTTCACGCATCCTGGAGCACTTCTAGCGGTTCCAAA
+
AAA3AF4>AAAFGFFFGDDGFGHHGEGAGBGHFHHHECEEGGGEAFGGHHFGGEECHHG1GHHHHHFDCGGGGCEGFBGHHHHGH3GG<AEGGHCCGGGGDGGHHFDHEBFGHHHGFHGGH.FFFHFGGGGHGHHHHFHFHH.EHDGFHHHGGGGGHHHGG@DAAFFGFB09FGGGFGGGFEFGDFFGFFBFFEFFB<BBBB?/9//BFFFEDE..;BFAABD@FBB/.9BEFBBBFFB/B-9-.9/9B
@M03558:539:GW210131Amp:1:2105:27481:17118 2:N:0:TGCAGCTA+ACTACGGA
CCCTTCGGTACAATTTCCCTTGGGCCAAATGGTGCCGGAGACAGATTGACCAAACGCAAAATTATCCGGCCGGAACAGCTGTCCAAACGGGCCCGCTCCATAGGGCCAGGCTCCAAATCGACCCAGACCGCACGTGGGAGGGAGTTGCCTCCGTAGTAGTAGACGTTGATCCGCTCCAGCTGCAAATCGCTGTCTCCGCAATACGCCCGAACTTGGCTCCTATCTGGTTGCCACATTGGCCGGCTTGAAT
+
1>11>1>A>A133B1AB311101000000BD11B100A/E//BG011F1111//B////A0A1A221B///>E/EE000B1BG12>B/EG/@//</>CCF1>11B0CC///0?FF<1FG/0C///..>.->-<-.<<-<.:-..;:000<:9A....000000;;.;..;9;A9.999BBF/99//:9-----://BB---9B/:--;=@-@-///9/:-9:9BBF///--///A//9/F/-;-;-9ABB
@M03558:539:GW210131Amp:1:2105:16714:17129 2:N:0:TGCAGCTA+ACTACGGA
CCCTTCGGTATAATGTCCCTTGGCCCAATTGTTGCCGGCGCCAGATTGACCGAACACAAAATTATCCGGCCGGAACAGCTGTCCAAACGGTCCCGCTCGGACCGAATCCATAGTGCCAGGTTCCAAATCGACCAGCACGGCACGTGGGACGTATTTTCCTCCGAGAACTTGGCTCCTATCTGGTTGCCACATTGGCCGGCTTGAATGTGAACGATTTCACGCCTCCTGGGGCACTTCTAGCGTTTCCAA
+
BCBCCFCBBCCFGGGGGGGGGGHHHHGGHHHHHFHHGGGGGGGGFGHFHHHGCEGGHHEFHHHHHHHG?EFGGGGFFHHHHHHHHGFGGGGGGHGGGGGGGGGGGGGGHHHHGHHHHHHGGFHHBGGHHDHGG?GGHHGGGCDFGC?DACFDGFGGGGGGGF??BGGFFFFFFBFFBBFFFFFFFFFFFF.FFFBFFAFFAFFFBBFFFFBBADFFFF/F.9.;A9BF/:-ABDFFFF9/::.;;;/9B
@M03558:539:GW210131Amp:1:2105:3387:17141 2:N:0:TGCAGCTA+ACTACGGA
CCCTTCGGTATAATGTCCCTTGGCCCAATTGTTGCCGGCGCCAGATTGACCGAACACAAAATTATCCGGCCGGAACAGCTGTCCAAACGGTCCCGCTCGGACCGAATCCATAGTGCCAGGTTCCAAATCGACCAGCACGGCACGTGGGGCGTATTTTCCTCCGCGCCTCGTTGTAGTACACGTTGACCCGCTCCAGCTGCAAATCGCTGTCTCCGCAATACGCCTCCTCTCTGGTTGCCACATTTGCCGG
+
AAAAAFA1>1>DEEFAGGGBB1AFGH?0BAFBD0FG?AE/EFE/ABF1BGHAAAF/GE/>0BCEGHHA/EE/E//>0BF1>BGHF11??<?EGHCG@C//?BCC/@CCHDD1111>G1<.1>FG<D<DD<<CC-<C/C--A-A.;..A9C-;99/CBFFBFFF-;@@BFBFA9-9;B/B/F-A-9-;BF->-@B/9:B/B//9;F-A-99FBFF-A--;/B-9@-BE--9;B////-9;/;-;9/9:B=@
@M03558:539:GW210131Amp:1:2105:5339:17166 2:N:0:TGCAGCTA+ACTACGGA
CCCTTCGGTATAATGTCCCTTGGCCCAATTGTTGCCGGCGCCAGATTGACCGAACACAAAATTATCCGGCCGGAACAGCTGTCCAAACGGTCCCGCTCGGACCGAATCCATAGTGCCAGGTTCCAAATCGACCAGCACGGCACGTGGGACGTAGCCTCGTTGCAGTACACGTTGATCCGCTCCAGCTGCAAATCGCTGTCTCCGCAATACGCCCTCCTTGGCTCCTATCTGGTTGCCACATTGGCCGGCT
+
BCCCCFCCAABFGGGGGGGGGGHHHHGHHHHHHHHHGGGGGGGGHHGHHHHGGGGGHHGHHHHHHHGGFGGGEGGGHHHHHHHHHHHHGGGGGHGGGGGGGGGGGGGFHHHHHDGFHHHHFGHHHHHHHGHGGGHHHHGGGGGGFEGGFGGEGFGGBFGGEGGGG;BFGGFFFFFFFFFFBDAFFFFFBFFFFFFFFFFFFFB?DADFFFFFFFFFDEFBFFFFFFFFFFFEBFAFFFFFFFBFFFFFFF
@M03558:539:GW210131Amp:1:2105:24194:17192 2:N:0:TGCAGCTA+ACTACGGA
CCCTTCGGTATAATGTCCCTTGGCCCAATTGTTGCCGGCGCCAGATTGACCGAACACAAAATTATCCGGCCGGAACAGCTGTCCAAACGGTCCCGCTCGCGAATCCATAGTGCCAGGTTCCAAATCGACCAGCACGGCACGTGGGGCGTATTTTCGTAGCCTCGTTGTAGTACGCGTTGATCCGCTCCAGCTGCAAATCGCTGTCTCCGCAATACGCCTAACTTGGCTCCTATCTGGTTGCCTCATTGGC
+
BABABFBBBABFCGGGGGGGGGGHHHGAGHHHHHHHE?AEEGCFFHHBGHHGGGGGFFGHGHHFFHHAEEE?ECEEHHGHFHHHFHFHGGGGGHFGGGCG/CCFGHFHHE1=GHFHHHFDFGHEHHGECGG.GHHGGGGDGGEABADA-?EFFGFAFF.9BFF?EF.EF/BBFADADA-EFFFFEAFFF/BFFB9FFFFDFFDFBFFB?D@DFFB.;=A?/.BF//BB9ABFFFFB//BFFF/://;//;
@M03558:539:GW210131Amp:1:2105:8987:17271 2:N:0:TGCAGCTA+ACTACGGA
CCCTTCGGTATAATGTCCCTTGGCCCAATTGTTGCCGGCGCCAGATTGACCGAACACAAAATTATCCGGCCGGAACAGCTGTCCAAACGGTCCCGCGACCGAATCCATAGTGCCAGGTCCCAAATCGACCAGCACGGCACGTGGGACGTATTTTCCTCGTTGTAGTACACGTTGATCCGCTCCAGCTGCAAATCGCTGTCTCCGCAATACGCCCGAACTTGGCTCCTATCTGGTTGCCACATTGGCCGGC
+
BCCCBFCCCCBFGGGGGGGGGGGHHHGHHHHHHGHHGGGGGGGGHHHEHHHGGGGGHHGFHHHHHHHFGGGGGGEFHHHGHHHHHGHHGGGGGHGGGGGGGGGGGHHHGGGHHHGHFHHHHGGHHHGHGGGHHGH@DGGGD;AFCECGGGGGGGGGGGGGGGGGGGFFFFFFFEEFFFFFDFFFFFFFFEF0BFFFFDFFFFFFF-BDBB.ADFAFFFFFFFBBFFFFFFFFFFFF?BFFFFF;:BB@;=
@M03558:539:GW210131Amp:1:2105:12699:17305 2:N:0:TGCAGCTA+ACTACGGA
CCCTTCGGTATAATGTCCCTTGGCCCAATTGTTGCCGGCGCCAGATTGACCGAACACAAAATTATCCGGCCGGAACAGCTGTCCAAACGGTCCCGCTCGTTGTAGTACACGTTGATCCGCTCCAGCTGCAAATCGCTGTCTCCGCAATACATGAACTTGGCTCCTATCTGGTTGCCACATTGTCCGGCTTGAATGTGAACGATTTCACGCATCCTGGAGCACTTCTAGCGGTTCCAAAATTTGGCTTCA
+
>>A>AFABAAADGGGGGGGBF4FGHHFHHHHHGHHFECG?CEGEFGHHHFHGGGGGHE?GHHHFHHF1/@EEC?EEGFHHHHHHGGHHGGGDGHGGGGGGGE/?2?GHHHGGHHEFHGHG/AAGHHFFFHHF<DCA.EDBDHHGG-@A0;GHBBCG0C00:/C9/;BF0FB09..;BFFFBF09BE-@-;-./;B/9/B/.9.A99//.9BDBFFFF.FFEFBFFF/9B-9ABAFF/B.;F////;;.9
@M03558:539:GW210131Amp:1:2105:16311:17324 2:N:0:TGCAGCTA+ACTACGGA
CCCTTCGGTATAATGTCCCTTGGCCCAATTGTTGCCGGCGCCAGATTGACCGAACACAAAATTATCCGGCCGGAACAGCTGTCCAAACGGTCCCGCTCGGACCGAATCCATAGTGCCAGGTTCCAAATCGACCAGCACGGCACGTGGGACGTATTTTCCTCCGGAGGTAATATCCGACGAGCACGGAATCGATGCCACCGCCGGAGGCGTATTGCGGAGACAGCGATTTGCAGCTGGAGCGGATCAACGT
+
ABBBBF@AABBFGGGGGGGFGGFHHHGHHGCFFHHHGEF?EGFCHHHHHHGGGGGGHGGHHHHHHHHG?EEFGGGGHHHHHHHHGHEGEGFGGHCFBCFGFGGGGGGGHHHHGDGGHHHHGHHHHHHHHGFGGGHHFFGGG?CDGHGG?CDGFGFGFFGGGGBCDF-AFBFFFFFA.@BAFFFFAD@EEFF?E/AFFFFFFAFA=DDFFADF//;DF--9EFFFFAEEEBB/9/9/..:FFAF-99/FDA
@M03558:539:GW210131Amp:1:2105:24365:17360 2:N:0:TGCAGCTA+ACTACGGA
CCCTTCGGTATAATGTCCCTTGGCCCAATTGTTGCCGGCGCCAGATTGACCGAACACAAAATTATCCGGCCGGAACAGCTGTCCAATCTTGGCTCCTATCTGGTTGCCACATTGGCCGGCTTGAATGTGAACGATTTCACGCATCCTGGAGCACTTCTAGCGGTTCCAAAATTGGGCTTCAAAATATGCTTCTTCCGATGCTTGAAGATGGAAGCAGAATGGTTCCAAATCACGTCCGCGTTCC
+
CCCCBFCCAABFGGGGGGGGGGHHHHGHHHHHHHHHGGGGGGGGEFHGHHHGGGGGHHGHHHHHHHHGGGGGGGGGHHHHHHHHHHHHHHHHHHHGHFHHHHHHHGHHHHHHHHHHHGGGGGGGFHHHHHHHHFHHGHHHHHGGGHFFHHGHHHHHHHHFHGGGGGHGGGGGGGFFGGGGFFGGGGGGGGGGGGGGGDGDFFFEFFF0FFFFFFFBFFFFFFFFFFFFFFFFFFFFFFFFFFFF
@M03558:539:GW210131Amp:1:2105:2713:17408 2:N:0:TGCAGCTA+ACTACGGA
CCCTTCCGTATAATGTCCCTTGGCCCAATTGTTGCCGGCGCCAGATTGACCGAACACAAAATTATCCGGCCGGAACAGCTGTCCAAACGAATCCATAGTGCCAGGTTCCAAATCGACCAGCACGGCACGTGGGACGTATTTTCCTCCGGAGCCTCGTTGTAGTACACGTTGATCCGCTCCAGCTGCAAATCGCTGTCTCCGCAATACGGTGGCATCGATTACGTGCTCGTCGGATATTAAGAACTTGGCT
+
1>111111@>>FFGBB3BB1BFG1FGFH011A3B11A00A//EE01D1111/AAEE0F?EGHFBFH@>??>>E/>EFGGGGH11FF1?//FEEGGFH1BF11BB<1BB1FGHFHGF//>FFCC@CCC-><CFCG.CCCGF0B0GGE/:A.:-CFHA.;B9FB00;BFCAF?AFF0;EC?F/;/0BFFBBB/A-FB99BBFB->?-/9EBBEFFFFFBF-9-;E-B?;BA--;@-9A9F//BBF-//9///
@M03558:539:GW210131Amp:1:2105:6048:17477 2:N:0:TGCAGCTA+ACTACGGA
CCCTTCGGTATAATGTCCCTTGGCCCAATTGTTGCCGGCGCCAGATTGACCGAACACAAAATTATCCGGCCGGAACAGCTGTCCAAACGGTCCCGCTCGGACCGAATCCATAGTGCCAGGTTCCAAATCGACCAGCACGGCACGTGGGACGTATTTTCCTCCGTAGCCTCGTTGTAGTACACGTTGATCCGCTCCAGCTGCAAATCGCTTGGCTCCTATCTGGTTGCCACACTGGCCGGCTTGAATGTG
+
BABBBFB?AAAFGGGGGGGGGGHHHHGHHHGGHFHHGGGGGGGGHHHGHHFGGGGGHHGHHGHHHHHGFGGGCGGGEHHGFFHHHHHHGGGGGHGGGGGGGGGGFGGGHHHGHFHGHHHHHHHHGEHHHEECGGHHHHGGGGGGHHEGGGGGGGGGGGGGGGGGGG?FGGGFFFFFFFFFFFFFFFFFFEFF.DD/BFFFFFFFFFFFFEF.BBBEFFFFFFBFFAFFBFFFFFEAF=9@@B;A/F///
@M03558:539:GW210131Amp:1:2105:9715:17517 2:N:0:TGCAGCTA+ACTACGGA
CCCTTCGGTATAATGTCCCTTGGCCCAATTGTTGCCGGCGCCAGATTGACCGAACACAAAATTATCCGGCCGGAACAGCTGTCCAAACGGTCCCGCTCCAAATCCATAGTGCCAGGTTCCAAATCGACCAGCACGGCACGTGGGACGTATTTTCCTCGTAGTGCCTCGTTGTAGTACACGTTGATCCGCTCCAGCTGCAAATCGCTGTCTCCGCAATACTTGGCTCCTATCTGGTTGCCACATTGGCCGG
+
BBBBBFBBBBBFGGGGGGFGGGHHHHGHHHHHHHHHGGGGGGGGFHHEHHHGGGGGHHGHGHHHHHHD/FEGGGGEFFHGHHHHHBGFFEGGGHGGGGGHFHGHHGHHFFFHHFHHHHHHHGHGHDHGGGHHGHG@DCCGGEFGFHGCGHGHHHHHHGEGEFFGGGGGGEFGBBBFGFFDAF.AFFGFFFFF9FFF/FB/BBFFFFFFFFFFFF;DFFFFFB/BBFFFBBFB/:BF.AFBF.;:/BBF>;
@M03558:539:GW210131Amp:1:2105:22395:17526 2:N:0:TGCAGCTA+ACTACGGA
CCCTTCGGTATAATGTCCCTTGGCCCAATTGTTGCCGGCGCCAGATTGACCGAACACAAAATTATCCGGCCGGAACAGCTGTCCAAACGGTCCCGCTCGGACCGAATCCATAGTGCCAGGTTCCAAATCGACCAGCACGGCACGTGGGACGTATTTTCCTCCGTTTTAGCCTCGTTGTAGTACACGTTGATCCGCTCTAGCTGCAAATCGCTGTCTCCGCAATACGCCAAGAACTTGGCTCCTATCTGGT
+
CCCCCFCCCCCFGGGGGGGGGGHHHHGHHHHHHFHHGGGGGGGGGHHFHHHGEGGGHHGGFHHHHHHGCFGGGGGGHHHHHHHHHHFGFGGGGHGGGGGGGGGGGGGGHHHHGGHHHGGGGFHHGGHHHDHGGGHHHHGGGGGGGEFGGGGGGGGGGGGGGGGGGGGGGFGGGFFFBAFFFFFFFFFFFFFFFFFDFFFFFFBBFFFFF.AFFDF/FB.D-:D/F.ADD-EFFFFF9BFBBE:/9/B//B
@M03558:539:GW210131Amp:1:2105:20670:17537 2:N:0:TGCAGCTA+ACTACGGA
CCCTTCGGTATAATGTCCCTTGGCCCAATTGTTGCCGGCGCCAGATTGACCGAACACAAAATTATCCGGCCGGAACAGCTGTCCAAACGGTCCCGCTCGTTCCTCCGCCGGTGGCATCGATTCCGTGCTCGTCGGATATTACCTCCTTGGCTCCTATCTGGTTGCCACATTGGCCGGCTTGAATGTGAACGATTTCACGCATCCTGGAGCACTTCTAGCGGTTCCAAACTTGGGCTTCAAAATATGCTTC
+
CCCCCFCBBBBFFGGGGGGGGFHHHHGGHHHHFGHHGGGGGGGGEHHHHHHGGGGGHFFCGHHHHHHGEFGFGGEEGHGHGHHHHFHHGGGGGHGGGGGGGHHHHHGGGGGFGGHHHGGHHHHHHCEGGHGGGFGGGGHHHHHHHHGG0FFGGGGBFFGFGGGAFGGGFGGBFFGFCCFF;ABFFF/9FFF?EFFB/BFF-:>F/BB9AFEFFFF/BFF@-9:AF/9F.BF/BEAFFF/;9:;/;/FFFF
@M03558:539:GW210131Amp:1:2105:26139:17543 2:N:0:TGCAGCTA+ACTACGGA
CCCTTCGGTATAATGTCCCTTGGCCCAATTGTTGCCGGCGCCAGATTGACCGAACACAAAATTATCCGGCCGGAACAGCTGTCCAAACGGTCCCGCTCGTGCCAGGTTCCAAATCGACCAGCACGGCACGTGGGACGTATTTTCCTCCGGCCTCGTTGTAGTACACGTTGATGCGCTCCAGCTGCAAATCGCTGTCTCCGCAATACGCTGGACGGTGGCACGGACGGTGGCATCGATTCCGTGCTCGTCG
+
?ABBBFBBAABFGGFGFGGGGGFHHHGHGHHGGGHHG2EEFGGGHFHHHHHGGGGGHHGHHHHHHGHGFFEGGEGGHHHGHHHHHHDGFGFGGHGGGGGDHGHHHHFFHHHHHHHGGGGGHHHHGGGGGGGHG-CHGAGHGHGHHHHHDDGGGGGEGGGGGFEFGGGGGGGGFFDDBDFFFFFFFFBFFFFFFFAFFFFDF-BDFFFFFFFFFFFAE?FBFD-BFFFFFFFFFF?BEFFFFFEFA;A@DF
@M03558:539:GW210131Amp:1:2105:17544:17556 2:N:0:TGCAGCTA+ACTACGGA
CCCTTCGGTATAATGTCCCTTGGCCCAATTGTTGCCGGCGCCAGATTGACCGAACACAAAATTATCCGGCCGGAACAGCTGTCCAAACGGTCCCGCTCGTTGTAGTACACGTTGATCCGCTCCAGCTGCAAATCGCTGTCTCCGCAATACGCCCCTATGGCTCCTATCTGGTTGCCACATTGGCCGGCTTGAATGTGAACGATTTCACGCATCCTGGAGCACTTCTAGCGGTTCCCAAATTGGGCTTCA
+
CCCCCFCCCCCFGGGGGGGGGGGHHHGHGGHHHFHHGGGGGGGGHHHHHHGGGGGGHHEFFGHHHHGGGGGGGCEGFHHHHHHHB3GHGGGGGHGGGGGGGHGHHHFGHHGHHHHGHHGGCGGHHHHHHHHHHHGGHGGHHHGGGGGGGHCFGFGGFFFBEBFFG9FGGFFBFDFGGGGFG0BFFFFFFFA./;//;;BB9DFFF/:FEFFFFF/BF/?FEFBFFF/FFA;:@EF//:9;B9/9AFAB/
@M03558:539:GW210131Amp:1:2105:12634:17569 2:N:0:TGCAGCTA+ACTACGGA
CCCTTCGGTATAATGTCCCTTGGCCCAATTGTTGCCGGCGCCAGATTGACCGAACACAAAATTATCCGGCCGGAACAGCTGTCCAAACGGTCCCGCTCGCCTCGTTGTAGTACACGTTGATCCGCTCCAGCTGCAAATCGCTGTCTCCGCAATACGCCCTATCCGGTTGCCACATTGGCCGGCTTGAATGTGAGCGATTTCACGCATCCTGGAGCACTTCTAGCGGTTCCAAAATTGTGCTTCAAAATAT
+
>33>AFAAA4A5GGFGFFG45GGCFG2CGHFAG2AFEG?EEEEE1AFFG5GG0E0ECE1FGHHHGFD>EE/>E/>EGEABFGHGHG3EFFAEEGDGCGGGGGGGHGHFHBGGFHF??FGGGHFGG.@.1<CFGHHHHHHFA.EDHEGGFEC-EFHHGGGGFFGG?B@C@GFGGGGGBB/B-9@BB<./BBFFFFFBBFFFFFEEE@FBFBFBB?FFFFFFF///--;@EFFEFFBFF/;FFBB;99://B
@M03558:539:GW210131Amp:1:2105:9362:17583 2:N:0:TGCAGCTA+ACTACGGA
CCCTTCGGTATAATGTCCCTTGGCCCAATTGTTGCCGGCGCCAGATTGACCGAACACAAAATTATCCGGCCGGAACAGCTGTCCAAACGGTCCCGCTCGGACCGAATCCATAGTGCCAGGTTCCAAATCGACCAGCACGGCACGTGGGACGTATTTTCCTCCGGTTGTAGTACACGTTGATCCGCTCCAGCTGCAAATCGCAGCTTGGCTCCTATCTGGTTGCCACATTGGCCGGCTTGAATGTGAACG
+
CCCCCFCCCBCFGGGGGGGGGGHHHHGGHHHHHCHHGGGGGGGGFHHHGHHGGGGGHHFHGHHHHHHGGGGGGGGGHHHGHHHHHEFGGGGGGHGGGGGGGGGGGGGGHHHHFHHHHHHHFGHHHDHHHEHGG-CHHHGGGGGFHHGGEFGEFGGGGGGGGGGGGGGGFFFFFFFFFFFFFFFFFDDFBFFFFFFF0BFDFEFFFFFFFFFFFFFFF0BFBAFFFF.BF0FFFFFFCF-9BB0FBFBFF
@M03558:539:GW210131Amp:1:2105:24274:17600 2:N:0:TGCAGCTA+ACTACGGA
CCCTTCGGTATAATGTCCCTTGCCCAATTGTTGCCGGCGCCAGATTGACCGAACACAAAGTTATCCGGCCGGAACAGCTGTCCAAACGGTCCCGCGGACCGAATCCATAGTGCCAGGTTCCAAATCGACCAGCACGGCACGTGGGACGTATTTTCCTCGATTTCACGCACCCTGGAGCACTTCTAGCGGTTCCAAAATTGGGCTTCAAAATATGCTTCTTCCGATGCTTGAAGATGGAAGCAGAATGGTT
+
AAAAAFBBABBFGGGFGGGGGFHFHHHHHHHHGHHE?EAFGGGFHHFFGHCEGGFHHEGCGHHHHFEEGGFG?@EHHGHGGHHFFFAEGGGGHGGGGGGGGGGGGGHBGGFGHHHFH<GFHHHGHHDCGGGHHHHG??-CGFEEGEFCEEGGGGGFGGFCFGGBCFEFFFFF9F?FEBEFFFFF/BFFAFCFFBBF?BFFEEFFFFFFBBF/BB//9FBFFFD..ADFFF.BB/BBBB/FE/BFFFBFFF
@M03558:539:GW210131Amp:1:2105:23760:17620 2:N:0:TGCAGCTA+ACTACGGA
CCCTTCGGTATAATGTCCCTTGGCCCAATTGTTGCCGGCGCCAGATTGACCGAACACAAAATTATCCGGCCGGAACAGCTGTCCAAACGGTCCCGCTCGGTTCCAAATCGACCAGCACGGCACGTGGGACGTATTTTCCTCCGCCTCGTTGTAGTACACGTTGATCCGCTCCAGCTGCAAATCGCTGGCTCCTATCTGGTTGCCACATTGGCCGGCTAGAATGTGAACGATTTCACGCATCCTGGAGCAC
+
1>>1A1>>A?A3BGGGG3FDFGCCHHEHHGHHFHHCGFGEGGAE0GGGFFBEEGGGHHFHHHFHHFHCEEGGE@EEF0FFHHHHHHGGGGGGGHCGGGCGCGCHFHHGH?GGGGGHHHCGGGCGCGEGGECCEGCGHHHHHHGFGCGGGGGGGGGBBBB.FF?EBFFFFB@GGGFFFFFFFFFBEFF<B-9AF:BFFFFFFA9FFFFBFFBBF;=@@AF/FFF:FB/BF-9AE/;/-:---9;BBBFEE-
@M03558:539:GW210131Amp:1:2105:23720:17625 2:N:0:TGCAGCTA+ACTACGGA
CCCTTCGGTATAATGTCCCTTGGCCCAATTGTTGCCGGCGCCAGATTGACCGAACACAAAATTATCCGGCCGGAACAGCTGTCCAAACGGTCCCGCTCGGACCGAGTCCATAGTGCCAGGTTCCAAATCGACCAGCACGGCACGTGGGACGTATCTTCCTCCGATAAAGTAGTTGTAGTACACGTTGATCCGCTCCAGCCGCAAATCGCTATTGGCGCGGTGGCATCGATTCCGTGCTCGTCGGAGATT
+
BBBBBFB@BBBFGGGGGGGGGGGHHHGEHHHHHGFHGGGGEG?A1FHFFHHGGFGGGHGHGGHGHHGEEEFGGGCGGFHHGHFH4FGHGGGGGHGGCFCCDGCCG<FGDGDFG1=FGHFFGHHB1FGHFDF@-CHHHHGCG?CCACEAA.@AEFF0FBFF0CD-C-.B09B/BBFFF/9B/FFDFFEFF/;FFDCFFFFE=--@-9/9E..:F/B/@?AFDFFF.9FF9ABBFFF.A.9A9;-9---;;
@M03558:539:GW210131Amp:1:2105:9850:17654 2:N:0:TGCAGCTA+ACTACGGA
CCCTTCGGTATAATGTCCCTTGGCCCAATTGTTGCCGGCGCCAGATTGACCGAACACAAAATTATCCGGCCGGAACAGCTGTCCAAACGGTCCCGAATCCATAGTGCCAGGTTCCAAATCGACCAGCACGGCACGTGGGACGTATTTTCCTCCGGGAACTTGGCTCCTATCTGGTTGCCACATTGGCCGGCTTGAATGTGAACGATTTCACGCATCCTGGAGCCCTTCTAGCGGTTCCAAAATTGGGCTT
+
CCCCCFCCCBCFGGGGGGGGGGHHHHGHHHHHHHHHGGGGGGGGGHHGHHHGGGGGHHGGFHHHHHHGGGGGGCGGHHHHHHHHHFHHGGGGGHGGGGGHHHHEHHHHHHHFHHHHHHGHGHGGGHHHHGGGGGGGHGGHHGFHHHHHHHHHHGGGGGGGGGGGGGGGGGGGGGGGGGGGGGGGGFFFFFFFFFFFFFFFBFFFFFFFFFFFFFFFFFBFFFF.;;FFFFFFFFFFFFFFF?;BB/AFBE
@M03558:539:GW210131Amp:1:2105:29061:17704 2:N:0:TGCAGCTA+ACTACGGA
CCCTTCGGTATAATGTCCCTTGGCCCAATTGTTGCCGGCGCCAGATTGACCGAACACAAAATTATCCGGCCGGAACAGCTGTCCAAACGGTCCCGCTCGGACCGAATCCATAGCGCCAGGTTCCAAATCGACCAGCACGGCACGTGGGACGTATTTTCCTCCGACACGTTGATCCGCTCCAGCTGCAAATCGCTGTCTCCGCAATGGCTCCTATCTGGTTGCCACATTGGCCGGCTTGAATGTGAACGAT
+
AAAA1C>1>AADFGGG3GFGGGHHHGEFHHHGFADGG0EGGGGCHHFHHGHEEEEGGEFGAGFHEHGECE?EEEGGFHGFEGHGHEFFEEFGEHGCBCCCCCGGGGG?GH1=<1>->ACHGHGBDD<<GFF?CGGGHFCGCCGG:CE?;CAC.CFFFBGFGFG?@@@F;AEEFFFFFF@BEFB9BF/FBBBA-9A9//:/AA99-BFF-9AF/;B/FBB99ABFFFB/9B9B@@;@?@-9//;B;B/;BE
@M03558:539:GW210131Amp:1:2105:18588:17734 2:N:0:TGCAGCTA+ACTACGGA
CCCTTCGGTATAATGTCCCTTGGCCCAATTGTTGCCGGCGCCAGATTGACCGAACACAAAATTATCCGGCCGGAACAGCTGTCCAAACGGTCCCGCTCGGACCGAATCCATAGTGCCAGGTTCCAAATCGACCAGCACGGCACGTGGGACGTAGTACACGTTGATCCGCTCCAGCTGCAAATCGCTGTCTCCGCACTTGGCTCCTATCTGGTTGCCACATTGACCGGCTTGAATGTGAACGATTTCACGC
+
CCCCCFCCCCCFGGGGGGGGGGHHHHGHHHHHHFHHGEFEFGGGHHHHHHHGGGGGHHGAEGHFHHHFEGGGGGGGHHGHHHHHHGHHEGGGGHGGGGGGGGGGGGGGHHHHHHHHHHHHHHHHHFHHHGHGGGHHHHGGGGGGHHGGGGGGGFEFGGGGFFEEFGGGGGFFFBFFFFFFFFFDFFFDFFFFFF;FFFFFFFFEFFFFFFFFFFFFFF?FFBFFF--;CFA.0FFF0FBBA.;AEBFF;.
@M03558:539:GW210131Amp:1:2105:14739:17768 2:N:0:TGCAGCTA+ACTACGGA
CCCTTCGGTATAATGTCCCTTGGCCCAATTGTTGCCGGCGCCAGACTGACCGAACACAAAATTATCCGGCCGGAACAGCTGTCCAAACGGTCCCGGACCGAATCCATAGTGCCAGGTTCCAAATCGACCAGCACGGCACGTGGAACGTATTTTCCTCCGGCCTCGTTGTAGTACACGTTGATCCGCTCCAGCTGCAAATCGCTGTCTCCGCAATACGCCTGATCCTGGAGCACTTCTAGCGGTTCCAAA
+
BCCCCFCCAAAFGGGGGGGGGGHHHHGHHHHHHHGHGGGGGGGGHFHHHHHGGGGGHHGHHHHHHHHGFFGGGGGGHHHHHHHHHHGHGFGGGHGGGGGGGGGGHHHHGGHHHHHHGHHHHHHHHGHGGGHHHHGGGGGGGHGGHHGHGGGGGGGGGGGGGGGGGGGEEGGGGGGGFFFE?FFFFFFFFEFFFFFFFFFFBEFFFFEBFFB;-ABFFFDA;9BBFFFEFFFEFFFFFFFEFDDFFFF0F
@M03558:539:GW210131Amp:1:2105:16466:17773 2:N:0:TGCAGCTA+ACTACGGA
CCCTTCGGTATAATGTCCCTTGGCCCAATTGTTGCCGGCGCCAGATTGACCTAACACAAAATTATCCGGCCGGAACAGCTGTCCAAACGGACCGAATCCATAGTGCCAGGTTCCAAATCGACCAGCACGGCACGTGGGACGTATTTTCCTCCGTGGGACGTACTTGTCTCCTATCTGGTTTCCACATTGGCCGGCTTGAATGTGAACGATTTCACGCATCCTGGAGCACTTCTCGCGGTTCCAAAATTGG
+
AAABBFBBBBBFFDGGGFGGGGBFHHG4FGHEGAFHGFG2EEEEFFGDFGGGHHHHHGGHHHHFHHH?@>>ECG?EHHHHHHHHEGHHAE/EE/EBG/FGHGBG3DDGHAFGHHFHHHHDE<@CCHBF@A@CD?0..-<C-EHHGHHBCGG/C::--.:@D.CAF000CCFFFFGG00CF.;000/9CB0/F=-@D;-A9;/9///9.;.9;9FB.A-A-;F//.9:EAFFFF/.A--A@A;9//;9B//
@M03558:539:GW210131Amp:1:2105:17296:17792 2:N:0:TGCAGCTA+ACTACGGA
CCCTTCGGTATAATGTCCCTTGGCCCAATTGTTGCCGGCGCCAGATTGACCGAACACAAAATTATCCGGCCGGAACAGCTGTCCAAACGGTCCCGCTAGCCTCGTTGTAGTACACGTTGATCCGCTCCAGCTGCAAATCGCTTTCTCCGCAATACGAAGAACTTGGCTCCTATCTGGTTGCCACATTGGCCGGCTTGAATGTGAACGATTTCACGCATCCTGGAGCACTTCTAGCGGTTCCAAAATTGGG
+
ABBBBFBBBBBFGGGGGGGGGGGHHHGHHHHHHHHHGGGGGGFGHHHHHHHGGGGGHHGHHHHHHHHGGGGGGGGGHHHHHHHHHFHHGGGGGHGGGGGGHHHGHGHGHHHHHHHGHHHHGHHHGGGGHHHHHHHHHHHGGHHGHHHHGGGGGHHHGHGGHGGGGGGGGGGGGGGGGGGGGGGGFGGGGGGGFFFFFFFFFFFFFFFAEFFFFFEFFFFFFFFFFFFFFFFFFFFFADDFFFBFFFF/BE
@M03558:539:GW210131Amp:1:2105:4725:17794 2:N:0:TGCAGCTA+ACTACGGA
CCCTTCGGTATAATGTCCCTTGGCCCAATTGTTGCCGGCGCCAGATTGACCGAACACAAAATTATCCGGCCGGAACAGCTGTCCAAACGGTCCCGCTCGGACCGAATCCATAGTGCCAGGTTCCAAATCGACCAGCACGGCACGTGGGACGTATTTTCCTCCGAGAGCTTGGCTCCTATCTGGTTGCCACATTGGCCGGCTTGAATGTGAACGATTTCACGCATCCTGGAGCACTTCTAGCGGTTCCAA
+
CBCCCFCBBBCFGGGGGGGGGGGHHHGHHHHHHHHHGGGAFGFGGHHHHHHGCGGGHHGHHHHFHHHGEEGGGGGGHHHHHHHHHHHHEGGGGHGGDGGGGGGGGGGGHGGHBGHHHEHHFHHHGGGFHGHGGGHHFHFGGGGGFHGGGFGGGGGGGGGGGGBGFG?ABFFFFFFFFFFFFFFBFAFFFFFFFFFFFAFCAFCA/9BFFFFFFDFFFFBFFF;?BFBB/BAFAFFFFB;/B:-.;99/;
@M03558:539:GW210131Amp:1:2105:16535:17838 2:N:0:TGCAGCTA+ACTACGGA
CCCTTCGGTATAATGTCCCTTGGCCCAATTGTTGCCGGCGCCAGATTGACCGAACACAAAATTATCCGGCCGGAACAGCTGTCCAAACGGTCCCGCTCGGACCGAATCCATAGTGCCAGGTTCCAAATCGACCAGCACGGCACGTGGGACGTATTTTCCTCCGTTGTAGTACACGTTGATCCGCTCCAGCTGCAAATCGCTGTCTCCGCGATACGCCCAGAACCTGGCTCCTATCTGGTTGCCACATTGG
+
BBBBBFBBBBBFCGGGGGGGGGCHGHGHHHHHGHFHEGGGGGGGFHHHHHGGGGGGHHGHHHHHHHHGCFGGGCFFFFHHHHHHE3FGEFEGGHGGGGGGGGGGGGGGGFHHHFGHHHHH>GFHHHHHG?CFGCHHHHGCGGGD.GEAACFG?FBFBFFFGGGGGGEGGGGGGFFFF.AFFFFEFFFBFFFBFFFFFFDEFFFFFFF?FD;DFFEFFF?A9/B.;..9BFEFFBFF/;/;.AB99.;BB;
@M03558:539:GW210131Amp:1:2105:25476:17842 2:N:0:TGCAGCTA+ACTACGGA
CCCTTCGGTATAATGTCCCTTGGCCCAATTGTTGCCGGCGCCAGATTGACCGAACACAAAATTATCCGGCCGGAACAGCTGTCCAAACGGTCCCGCTCGGACCGAATCCATAGTGCCAGGTTCCAAATCGACCAGCACGGCACGTGGGACGTATTCTCCTCCGTTGTAGTACACGTTGATCCGTTGTAGTACACGTTGGTCCGCTCCAGCTGCAAATCGCTGTCTCCGCAATACTTGGCTCCTATCTGGT
+
BBBBBFBBBBBFGGGGGGGGGGCHHHGHHHHHHFGHGEGGGGGGGHHBGHHGGGGGHGGFFHHHHHHGGGGGGGGGHHHHHHHHHHHHGGGGGHGGFGGGGGGGGGGGHHFHH<GHHHHHGHHHHGHHHGGGGGGHHHGGGGGGAGEAAFGGGGGGGGGGGGGGGG.FGFGGGG?AFFFFFFFEFDEFFFFFFFFFFEFFFFFFAAFFFFEFFFFFFFFFFFFFFFFFFFFDFFFFEFFFFF;;F;BB/B
@M03558:539:GW210131Amp:1:2105:19584:17888 2:N:0:TGCAGCTA+ACTACGGA
CCCTTCGGTATAATGTCCCTTGGCCCAATTGCTGCCGGCGCCAGATTGACCGAACACAAAATTATCCGGCCGGAACAGCTGTCCAAACGGACCGAATCCATAGTGCCAGGCTCCAAATCGACCAGCACGGCACGTGGGACGTATTTTCCTCCGTAGCCTCGTTGCAGTACACGTTGATCCGCTCCAGCTGCAAATCGCTGTCCCCGCAATACGCCAGAACTTGGCTCCTATCTGGTTGCCACATTGGCCG
+
AAA?AFA?AAADGGGF3FG1G1F0FG?GFG113B1FE0A/AFE?A1G111B/EEEGECF0AEFGF2F///E////>0FGBEG1C><<F/A?/B?C@?CGH2>12>?GHHC/?GACCGB1?0CG?C.<F?CCGG?C..A.C@EHHFHFHHGFFBGF?.CBFGG?F.9CFGFFBE.C.EGGG----;//:F9B/B///A?9A9B//99---99BE-----9-//:BBF/A//B9/B/BF9F9BB9/B//9/-
@M03558:539:GW210131Amp:1:2105:9161:17904 2:N:0:TGCAGCTA+ACTACGGA
CCCTTCGGTATAATGTCCCTTGGCCCAATTGTTGCCGGCGCCAGATTGACCGAACACAAAATTATCCGGCCGGAACAGCTGTCCAAACGGTCCCGCCTCGGTGGCATCGATTCCGTGCTCGTCGGATATTACGCATTTTCGTCGGATTTCACGCATCCTGGAGCACTTCTAGCGGTTCCAAAATTGGGCTTCAAAATATGCTCCTTCCGATGCTTGAAGATGGAAGCAGAATGGTTCCAAATCACGTCCG
+
BCCCCFCCBBCFGGGFFGGGGGHHHHGHHHHHHHHHGEGGGGGGHHHGHHGGGGGGHHGGGHHHHHHGGGGGGGGGHHGHHHGHHDGHGGGGGHGGGGGGFDGGHHHHGHHFHHHHGGGHGGGGGCGGHHGHGGGGGHHHGHGGGGGGHHHGGGAGGGFBFFFFGGGGGGGGGGGGFFFFFFEFFFFFFFFFBFFFBBFFFFFFFFFFF.ADFFFFEFFFFFFBFEEFFBFFFFFFFFFFFB;BBDFFE;
@M03558:539:GW210131Amp:1:2105:8809:17951 2:N:0:TGCAGCTA+ACTACGGA
CCCTTCGGTATAATGTCCCTTGGCCCAATTGTTGCCGGCGCCAGATTGACCGAACACAAAATTATCCGGCCGGAACAGCTGTCCAAACGGTCCCGCTGTAGTACACGTTGATCCGCTCCAGCTGCAAATCGCTGTCTCCGCAAAGAACTTGGCTCCTATCTGGTTGCCACATTGGCCGGCTTGAATGTGAACGATTTCACGCATCCTGGAGCACTTCTAGCGGTTCCAAAATTGGGCTTCAAAATATGCT
+
ABCCCFCCCCBFGGGGGGGGGGHHHHGGHHHGHFHHGGGCEGGGGHHHHFGGGGGGHHGFGHHHHHGGGGFFGCGGHHHHHHHHHBGHGGGGGHGGGGDHHHFFHHGGHHHHHHHGGGGHHHHHHGHHHHGGHGGHGHHGGGGGHHHHHHHHGHHGHHHHHHHHHGGGGGGGGFGGGGGGGGGGFFGGFFFFFFFFFFFFFFADFFFFFFFFFFFFFFF//;CDCEFFFFEFFFFFFEABF/BF;;;;BF
@M03558:539:GW210131Amp:1:2105:27040:17968 2:N:0:TGCAGCTA+ACTACGGA
CCCTTCGGTATAATGTCCCTTGGCCCAATTGTTGCCGGCGCCAGATTGACCGAACACAAAATTATCCGGCCGGAACAGCTGTCCAAACGGTCCCGCTCGGGACCGAATCCATAGTGCCAGGTTCCAAATCGACCAGCACGGCACGTGGGACGTATTTTCCTCCGAACTTGGCTCCTATCTGGTTGCCACATTGGCCGGCTCGAATGTGAACGATTTCACGCATCCTGGAGCACTTCTAGCGGTTCCAAA
+
A?A3AFB?AABFGFGGGGGGGGGHHHGEHFHGGGHHGGGGGGGGHHHGGHFGGFGGHHGHHHHEHHHG?EFGGCCGHHHHHHHHHHHHGGGGGHGG?FGGGGGGGFGF?GHDGH<GHHHHHFHHHGHHGHGFGGGHHHHGGGGGF.CE?A?DEEGGGGGGGGGGGGGGBFFFFFFFFFFFFFFFFFFFFFFFFFFFFF->DF>FBFBFBFBFD.AAFBFEF=.=B/FFFFFE?FF//9B/>FF>.BBFF
@M03558:539:GW210131Amp:1:2105:8261:17982 2:N:0:TGCAGCTA+ACTACGGA
CCCTTCGGTATAATGTCCCTTGGCCCAATTGTTGCCGGCGCCAGATTGACCGAACACAAAATTATCCGGCCGGAACAGCTGTCCAAACGGTCCCGCTCGGACCGAATCCATAGTGCCAGGTTCCAAATCGACCAGCACGGCACGTGGGACGTATTTTCCGTAGCCTCGTTGTAGTACACGTTGACCCGCTCCAGCTGCAAATCGCTGTCTCCGCAATACGATGGTGGCATCGATTCCGTGCTCGTCGGAT
+
BBBBBFBBABBFGGGGGGGGGGHHHHGHHHHHHHHHGCGGGGF?GFH3GHHGCFGGHHGHFHHHHHHGGGGGGGGGHHHHHHHHHBFGGGGGGHGGCGCGDGGGGGGGHHGHHHHHHHHHFGHHHGHHFDGGGFHGFHGGGGGGGHGGEFGDGGGGGGGGGGGGGGGGFGGFFFFFFFFFFFFEFFFFFFFFFFFFFFFFFFFFFFFFFFFFFFFFFFFE.AEB:/DAFFFFFEFFFFFEFFBFDA;9=D
@M03558:539:GW210131Amp:1:2105:11070:17992 2:N:0:TGCAGCTA+ACTACGGA
CCCTTCGGTATAATGTCCCTTGGCCCAATTGTTGCCGGCGCCAGATTGACCGAACACAAAATTATCCGGCCGGAACAGCTGTCCAAACGGTCCCGAATCCATAGTGCCAGGTTCCAAATCGACCAGCACGGCACGTGGGACGTATTTTAGCCTCGTTGTAGTACACGTTGATCCGCTCCAGCTGCAAATCGCTGTCTCCGCTGGCCGGCTTGAATGTGAACGATTTCACGCATCCTGGAGCACTTCTAGC
+
ACCCCFCCBBCFGGGGGGGDGGFHHHGHHHHHHHHHGCGGGGGGHHHHGHHGCGGGHHFHHHHHHHHGEEEGGGGGHHGHHHHHHHHHCGGGGHGGGGGGHHHHGBGHHHHHHHHHHHHHGHGGGHHHH@DGGGGGHGGHHGDHHHHHHHHHHHCHFFEEFGGGGGGGGGGGGGFFFFGFGGGFGGGFFFFFFFFFFFFFFFFADFFAFFFAAFFFF99BFFDFEEFFFFFFFFFFFBF?F.;FB;B:;F
@M03558:539:GW210131Amp:1:2105:6082:18021 2:N:0:TGCAGCTA+ACTACGGA
CCCTTCGGTATAATGTCCCTTGGCCCAATTGTTGCCGGCGCCAGATTGACCGAACACAAAATTATCCGGCCGGAACAGCTGTCCAAACGGTCCCGCTCGGACCGAATCCATAGTGCCAGGTTCCAAATCGACCAGCACGGCACGTGGGACGTATTTTCCTCCGGTAGCCTCGTTGTAGTACACGTTGATCCGCTCCAGCTGCAAATCGCTGTAACTTGGCTCCTATCTGGTTGCCACATTGGCCGGCTTG
+
CCCCCFBBAABFGGGGGGGGGGHHHHGHHHHHHHHHGGGGGGGGHHHHHHHGGGGGHHGHGHHHHHHGGGGGGGGGHHHHHHHHHGHHGGGGGHGGGGGGGGGGGGGGHHHHHHHHHHHHHHHHGHHHHGHGGGHHHHGGGGGGHGGGGGGDGGGGGGGGGGGGGGGGGFFFFFFFFFFFFFFFFFEFFFFFFFFFFFFFFFFFBFFFFFFFFFFFFEFFFFFFFFFFFFFFBFFFFFFFBFFF@FFFFA
@M03558:539:GW210131Amp:1:2105:24324:18021 2:N:0:TGCAGCTA+ACTACGGA
CCCTTCGGTATAATGTCCCTTGGCCCAATTGTTGCCGGCGCCAGATTGACCGAACACAAAATTATCCGGCCGGAACAGCTGTCCAAACGGTCCACCGAATCCATAGTGCCAGGTTCCAAATCGACCAGCACGGCACGTGGGACGTATTTTCCTCCGTAGCCTCGTTGTAGTACACGTTGATCCGCTCCAGCTGCAAATCGCTGTCTCCGCAATACGCCTTGGCCGACCTTGGCTCCTATCTGTTTGCCAC
+
AAAAAF?>>A?F3GGGGFGGGGBGGHGHHHHHHADE0EEE/EG/CGH1GHHGCGGCHHFHHGGFGHFEEGECE/>EFHHHHHHHHBFEGGFGCHGH?CGEGHBFGFGFFFHFG1FGHHHFGD?<@CCGEFHCGC@?C<GEGGH?EAGGHHFGHHHC...E09FGGEFEGGFGGFGBFGEGFGG??B@FFFFFFFFFFFF-AFF?BFF/BF@@FFF-A?FFBFBB9=-9BFBFFEB9/BFFF//;;/BBBF
@M03558:539:GW210131Amp:1:2105:22684:18030 2:N:0:TGCAGCTA+ACTACGGA
CCCTTCGGTATAATGTCCCTTGGCCCAATTGTTGCCGGCGCCAGATTGACCGAACACAAAATTATCCGGCCGGAACAGCTGTCCAAACGGTCCCGCTCGGACCGAATCCATAGTGCCAGGTTCCAAATCGACCAGCACGGCACGTGGGACGTATTTTCCTCCGGCCTCGTTGTAGTACACGTTGATCCGCTCCAGCTGCAAATCGCTGTCTCCGCAATACGCCGTATACGGCGTATACGGAATCGATTCC
+
CCCCCFBABCCFGGGGGGGGGGGHHHGHHHHHHHHHGGGEFGGGGGHHHHHGGGGGHHGHFHGHHHHGGGGGGCGGHHHHHHHHHHHHGGGFGHFGCCGGGGGGGGGGHHHHHHHHHFGHFGFHFHHHHGHGDCHHGHCCGCFGHHGGGGGGGGGGGGGGGGGGFGGGFEAFFBBFFFFFDFFEAB:FFFFFF0FFFFFEBFBFFEFDFFFFFDF-=DFF?DFFCDF00.A;-CDFFF.A..;;A;AFFF
@M03558:539:GW210131Amp:1:2105:10755:18041 2:N:0:TGCAGCTA+ACTACGGA
CCCTTCGGTATAATGTCCCTTGGCCCAATTGTTGCCGGCGCCAGATTGACCGAACACAAAATTATCCGGCCGGAACAGCTGTCCAAACGGTCCCGAATCCATAGTGCCAGGTTCCAAATCGACCAGCACGGCACGTGGGACGTATTTTCCTCCTTGGCTCCTATCTGGTCGCCACATTGGCCGGCTTGAATGTGCACGATTTCACGCATCCTGGAGCACTTCTAGCGGTTCCAAAATTGGGCTTCAAAAT
+
1AAAAF@AAA@FGFGDGGBFGG1A1EEAH1F3ABFGEAE/EAA/FGH11BCEEE//FCC0EGHDGFH/E>//>>/>00B1FG1FG<1G?F??<B/?/?C1F2@?2>>FBG/?<<G2DGHFFH//<0FG0-<->A..<.<GCC::CHGFHFHHHFHFHECGGF00C0BB;0A?B?E?9CFFBF?@@?=?-B/B;F/;BE-;EE//B?F;A>B;BF--FEF/9//:/9;;-@-/9BB?FFFB;-;9B;9;BF
@M03558:539:GW210131Amp:1:2105:20100:18051 2:N:0:TGCAGCTA+ACTACGGA
CCCTTCGGTATAATGTCCCTTGGCCCAATTGTTGCCGGCGCCAGATTGACCGAACACAAAATTATCCGGCCGGAACAGCTGTCCAAACGGTCCCGCTGGTTCCAAATCGACCAGCACGGCACGTGGGACGTATTTTCCTCCGTTAGCCTCGTTGTAGTACACGTTGATCCGCTCCAGCTGCAAATCGCTGTCTCCGCAATACGCCAGAACTTGGCTCCTATCTGGTTGCCACATTGGCCGGCTTGAATGT
+
BBBBBFBBABBFGGGGGGGGGGGHHHDHHHHHHHHHFEGAEGGFHHHHGHHGGGGGHHEGHHHHHHHG?ECFFCEGHHHHGHHHHHHHGGGGGHGGGCC?GHHHHHHHGHGGGHEEHGGGGGG<GGGGHGCEFHHHHHHHHGHHGEHHHHGGGFEGGFFFGGGGGEEFFFGF?DGF/FGGGFBFFF?FFDAFFFFFFCADBFEFCFCFFFFFFFF/BEBBFFFEEFFFFFFFFFF/:FFFAF@C;.;FFB
@M03558:539:GW210131Amp:1:2105:7392:18066 2:N:0:TGCAGCTA+ACTACGGA
CCCTTCGGTATAATGTCCCTTGGCCCAATTGTTGCCGGCGCCAGATTGACCGAACACAAAATTATCCGGCCGGAACAGCTGTCCAAACGGTCCGGACCGAATCCATAGTGCCAGGTTCCAAATCGACCAGCACGGCACGTGGGACGTATTTTCCTCCGCACTTCTAGCGGTTCCAAAATTGGGCTTCAAAATATGCTTCTTCCGATGCTTGAAGATGGAAGCAGAATGGTTCCAAATCACGTCCGCGTTC
+
CBCCCFCCCBCFGGGGGGGGGGHHHHGHHHHHHHHHGGGGGGGGHGHFHHHGGGGGHHGHHHHHHHHGFGGGG?@EGHHHGHHHGHHHGGGGGGGGGGGGGGGHHGHHHHHHHHHFGHHHGHHFCHGGGGHHHGGGGGGGHGGHHGFGGGGGGGGGGBDGGGGGGGBFGAGFFFFFFFFFFFEFFFFFBBFFFFFFFFFFFFFFFFFDFFFFFFFFFFFEFEFFFFFFBFFFEFFFFF0F?FFFCFDDA.
@M03558:539:GW210131Amp:1:2105:3273:18072 2:N:0:TGCAGCTA+ACTACGGA
CCCTTCGGTATAATGTCCCTTGGCCCAATTGTTGCCGGCGCCAGATTGACCGAACACAGAATTAGGACCGAATCCATAGTGCCAGGTTCCAAATCGACCAGCACGGCACGTGGGACGTATTTTCCTCCGTTGTAGTACACGTTGATCCTCTCGTTGTAGTACACGTTGATCCGCTCCAGCTGCAAATCGCTGTCTCCGCAATACGCCAGAACTTGGCTCCTATCTGGTTGCCACATTGGCCGGCTTGAAT
+
ABBBBFBABBBFGGGGGGGGGBFGHHGFHHFGHGHHGGGEGGGGFGHHGFHCGGGGHHHHFHHGFHFHHGGGGGHHGHHBGFFDGGGHHHHGHHGGFGFGGEGGC@DGGGCGEGGHGGHHHHHHHHHHGHBDGGHHGFHHGHHHHHHHHHHHGGEHGGHHHHHGGHGHCHHGFFGFGGGGGEF/FBBFGEGGGFGGG.EFFBBFFDFDFFBFFFFEBBFEFBFFFB/99DFFEF.;F/;BB-BBACA.;F
@M03558:539:GW210131Amp:1:2105:7511:18097 2:N:0:TGCAGCTA+ACTACGGA
CCCTTCGGTATAATGTCCCTTGGCCCAATTGTTGCCGGCGCCAGATTGACCGAACACAAAATTATCCGGCCGGAACAGCTGTCCAAACGGTCCCGCTCGGACCGAATCCATAGTGCCAGGTTCCAAATCGGCCAGCACGGCACGTGGGACGTATTTTCCTTTTATTTCCTTTTTTATTTAGCCTCGTTGTAGTACACGTTGATCCGCTCCAGCTGCAAATCGCTGTCTCCGCAATACGCCGTGTTACGCC
+
CCCCBFBBABBFGGGGGGGGGGHHHHGHHHHHHGHHGGGGGGGGGHHHHHHGGGGGHHGGHHHHHHHGGGGGGGGGHHHHHHHHGHHHGEGGGHGGGGGGGGGGGGGGGHHHHGHHHHHGGHHHFHFHHDCCDCHGHHFGGGGGHHGGEFGDEGGGGGGGGGGFGGGGFFGGGGFFFFFFFFFFFFFFFFFFFFFFFFFFEFFFFFFFFFFBFFFFFFFFFFEFDDFFFFFDFADFFEFFFFFFFEB.A=
@M03558:539:GW210131Amp:1:2105:19345:18153 2:N:0:TGCAGCTA+ACTACGGA
CCCTTCGGTATAATGTCCCTTGGCCCAATTGTTGCCGGCGCCAGATTGACCGAACACAAAATTATCCGGCCGGAACAGCTGTCCAAACGGTCCCGAATCCATAGTGCCAGGTTCCAAATCGACCAGCACGGCACGTGGGACGTATTTTCCTCCGTTGTAGTACACGTTGATCCGCTCCAGCTGCAAATCGCTGTCTCCGCAATACGCAGTACCGGTTCACCCCGGTGGCATCGATTCCGTGCTCGTCGG
+
BBBBAFBBBABFGFGGGGGDBFFHHGGHHHHBE2FGFGGEEGECGHHHFFHECAEEHHGFHGHGHFFGGGGGGGEGGHHFGGFFGGGHGGGGFHGGGFGGHHHFGHGHHFE<2GFGHHGHGHFFGGF0FCDCGCG.<CDEC@DACG0CHF0CHG.0CEBFFFGGGG.AFGGGEFGGGGFFGGGFFFBFBD.ADDEBFF.D=BDBFEFFFFFFFFFBDEFFF.@@;-9DFF/FDF.B9/9BAAAFFDFB;
@M03558:539:GW210131Amp:1:2105:12740:18214 2:N:0:TGCAGCTA+ACTACGGA
CCCTTCGGTATAATGTCCCTTGGCCCAATTGTTGCCGGCGCCAGATTGACCGAACACAAAATTATCCGGCCGGAACAGCTGTCCAAACGGTCCCGCTCCATAGTGCCAGGTTCCAAATCGACCAGCACGGCACGTGGGACGTATTTTCCTCCGTTGTAGTACACGTTGATCCGCTCCAGCTGCAAATCGCTGTCTCCGCAATACGCGGACGGGCGTGAACGATTTCACGCATCCTGGAGCACTTCTAGCG
+
AABCAFCCBCCFGGGGGGGGGGGHHHGHHHHGHHHHGGGGGGGGFHHHHHHGGGGGHHGHHHHHHHHGFGGGGGGGGHHHHHHHHHGHGGGGGHGGGGGHHHHGHFHFHGFFHHHGHGGGHGGGHGHHGCCFGF<GCDAGCFCGGHHFHHGHGHHGGGGFGGGGGGGEEGGGGGGGGGGGGGGGBFFFFFFFFFFFFFF-BFFFFFFF;BFADCC:-AAF?A9AAFFFAF;DFF00;F9/AABFBBF90=
@M03558:539:GW210131Amp:1:2105:21554:18221 2:N:0:TGCAGCTA+ACTACGGA
CCCTTCGGTATAATGTCCCTTGGCCCAATTGTTGCCGGCGCCAGATTGACCGAACACAAAATTATCCGGCCGGAACAGCTGTCCAAACGGTCCCGAATCCATAGTGCCAGGTTCCAAATCGACCAGCGCGGCACGTGGGACGTATTTTCCTCCTATCTGGTTGCCACATTGGCCGGCTTGAATGTGAACGATTTCACGCATCCTGGAGCACTTCTAGCGGTTCCAAAATTGGGCTTCAAAATATGCTTCT
+
CCCCBFCCBABFGGGGGGGGGGHHHHGHHHHHHHHHGGGGGGGGHHHHGHHGGGGGHHGHHHHHHHHGFGGGGGGGHHHHHHHHHHHHGGGGGHGGGGGHHHHHFHHHHFGGHHHHHHHHGGFFGHHDGGGGGGGHHGGGHGGHHGGGGGGGGGGGGGGFFFGGGGGGGFFFGGGACFFFFFFFFFFBFFDFEFF0FEFFFFFFFFFFFFFFFFFFFFFFFAFFFFF.FFBFFEFEFBF0BFFFFFFFFF
@M03558:539:GW210131Amp:1:2105:21094:18268 2:N:0:TGCAGCTA+ACTACGGA
CCCTTCGGTATAATGTCCCTTGGCCCAATTGTTGCCGGCGCCAGATTGACCGAACACAAAATTATCCGGCCGGAACAGCTGTCCAAACGGTCCCGCTCCCGAATCCATAGTGCCAGGTTCCAAATCGACCAGCACGGCACGTGGGACGTATTTTCCTCCGTCGTTGTAGTACACGTTGATCCGCTCCAGCTGCAAATCGCTGTCTCCGCAATACGCCCACGTGGCTCCTATCTGGTTGCCACATTGGCCG
+
BCCCCFCCBBBFGGGGGGGGGGHGHHGHHHHHHHHHGGGGGGGGHHHHHHGGGGGGHHGHHHHHHHHGGGGGGGGGHHHHHHHHHHHHGGGGGHGGGGGGGGGGGHHGHHHHHHHHHHHHHHHHHHGHGGGHHGHCCGGGGGHGGHHGEHHGGGGGGGGGGGGGGGGGGGGGGGFGFGGGFFFFFFFFFFFFFFFFFFFFFFFFFFFDFFFFFFFFAFFF@EFFFFFFFFFFFFFFFFFFFFFFFFFFFF
@M03558:539:GW210131Amp:1:2105:14189:18297 2:N:0:TGCAGCTA+ACTACGGA
CCCTTCGGTATAATGTCCCTTGGCCCAATTGTTGCCGGCGCCAGATTGACCGAACACAAAATTATCCGGCCGGAACAGCTGTCCAAACGGTCCCGTGTAGTACACTTGGCTCCTATCTGGTTGCCACATTGGCCGGCTTGAATGTGAACGATTTCACGCATCCTGGAGCACTTCTAGCGGTTCCAAAATTGGGCTTCAAAGTATGCTTCTTCCGATGCTTGAAGATGGAAGCAGAATGGTTCCAAATCAC
+
AAAAAFAAAAAFGGGF3BG1BFGHGCGHHFHFAGGHGGGGGGGGHFFFFGFGGGGGHHGHHHHHHHFGEGGGGGGGHHFEFHHHHHGGCG/AEGC/?FFF>G2GH?B1FGGGEHFFBFDF?GCFGHHHHHHGHHGGCCGGHHHHHH0=<GCHHGHFFEHG?CG0CGCA/EFFGFFGFEA@CAGGGEF?F/BFE.CE-B99B/9;FFFFBBB/BB-9A-BF99FFBFFF//9-//:BBFFFFBBFFFBFFF
@M03558:539:GW210131Amp:1:2105:14290:18321 2:N:0:TGCAGCTA+ACTACGGA
CCCTTCGGTATAATGTCCCTTGGCCCAATTGTTGCCGGCGCCAGATTGACCGAACACAAAATTATCCGGCCGGAACAGCTGTCCAAACGGTCCCGCTCTAGCCTCGTTGTAGTACACGTTGATCCGCTCCAGCTGCAAATCGCTGTCTCCGCAATACGCGAACTTGGCTCCTATCTGGTTGCCACATTGGCCGGCTTGAATGTGAACGATTTAACGAATCCTGGAGCACTTCTAGCGGTTCCAAAATTGG
+
>>A>AFAAAAABBFG3F3A1AE101CECEGFHH0E10EEECE/A0GHHHFH?AA//0?F0C@FFHDG/>EGC@/E@B>GHCFG>2BF<EEGC/<CCCC/1FBG1<C?FC/FD1F<FHGFG/F1FF0C.A.<GFHHHHDDGF.EF.<DDB0::C?AGCEAGG@G.0999/099BBFGFG9CFEFFBFFB/FBF=@-9@@FFF///;//-9A-A/;;A-99-//;/9--;-9/BBFF/;>-;;BB/F-/99B
@M03558:539:GW210131Amp:1:2105:22227:18348 2:N:0:TGCAGCTA+ACTACGGA
CCCTTCGGTATAATGTCCCTTGGCCCAATTGTTGCCGGCGCCAGATTGACCGAACACAAAATTGTCCGGCCGGAACAGCTGTCCAAACGGTCCCGCTCGGAATCCATAGTGCCAGGTTCCAAATCGACCAGCACGGCACGTGGGACGTATTTTCCTCCGTTGTAGTACACGTTGATCCGCTCCAGCTGCAAATCGCTGTCTCCGCAATACGCCCCATCTGGTTGCCACATTGGCCGGCTTGAATGTGAAC
+
ABBBBFBBBBBFGGGGGGGGGGHHGHGHHHHHHHHHGCGCFGDEGHHBHHHCEGGGHHGHFHHFGHHGGGGGGFCEGHHHHHHHHHBGEGFDFHDG/DGGGGGHHHHHFGEHHGHECFGHHHGHHGGFCGFHHHCCGFGGHHECHGGCGHFGGGGGGGGGGBFGBFBFFGGGG.;FGGGGDFFF/BFFFFFFFFFFFFDFBFFDDD-DFF:ADFFBBFFF/;BDFFFBABBF/BFF-:@>@.BBFFFFFF
@M03558:539:GW210131Amp:1:2105:28703:18349 2:N:0:TGCAGCTA+ACTACGGA
CCCTTCGGTATAATGTCCCTTGGCCCAATTGTTGCCGGCGCCAGATTGACCGAACACAAAATTATCCGGCCGGAACAGCTGTCCAAACGGTCCCGGACCGAATCCACAGTGCCAGGTTCCAAATCGACCAGCACGGCACGTGGGACGTATTTTCCTCCGGAGCCTCGTTGTAGTACACGTTGATCCGCTCCAGCTGCAAATCGCTGTCTCCGCAATACGCGAACTTGGCTCCTATCTGGTTGCCACATTG
+
AAAAACAA3>AFGGEFGFGGGGHHHGGHHHHFGFHGGCCAEGGGGHBGFEGEAEEGGHCHHHHHHHHCGCGECEEEGH0BFGHHGGFGGGEGGHCCGGGGDGACGHFGH<FGDGHH1>FHFGHHHGADGCFEFHG?CCDGCEGC.CBEGGGBGFGGFFG?9B@EF/CA.BEFFFFFFFA;AEEFFF?EA9DBBBFF/BFFFFFFFF?BFFBDF-@AFBE.9---./B/9BBEEBFFFFFFFFFFBF.///
@M03558:539:GW210131Amp:1:2105:23291:18351 2:N:0:TGCAGCTA+ACTACGGA
CCCTTCGGTATAATGTCCCTTGGCCCAATTGTTGCCGGCGCCAGATTGACCGAACACAAAATTATCCGGCCGGAACAGCTGTCCAAACGGTCCCGACCGAATCCATAGTGCCAGGTTCCAAATCGACCAGCACGGCACGTGGGACGTATTTTCCTCCGTATTGCGGAGACAGCGATTTGCAGCTGGAGCGGATCAACGTCTGGTTGCCACATTGGCCGGCTTGAATGTGAACGATTTCACGCATCCTGGC
+
BBBBBFBBBBBFFGGGGGGGGGHHHHGFHHHHHCGHGGGCGGFCFGHFHHHEEEGGHEGEAGHGHHHGGGGGGEGG2GHGHFHHEH?F?FGGGHGGGGGFGGGH1DGFHHFHFGEGHHHBFHHHGFGGGFHCG-CGCFGFE.@HGGFEFGGGGGGGGGGGGFFF9B-BGEFFFFAFEFFFBFFF/F.AF=F-BDF/BAEE.ABFFFFFBFFFFE/FF;DCFC@./;FFF/9B..;.AFBF..-9=BB/:.
@M03558:539:GW210131Amp:1:2105:9559:18386 2:N:0:TGCAGCTA+ACTACGGA
CCCTTCGGTATAATGTCCCTTGGCCCAATTGTTGCCGGCGCCAGATTGACCGAACACAAAATTATCCGGCCGGAACAGCTGTCCAAACGGTCCCGCTCGGACCGAATCCATAGTGCCAGGTTCCAAATCGACCAGCACGGCACGTGGGACGTATTTTCCTCCTTTTCCTACTTGGCTCCTATCTGGTTGCCACATTGGCCGGCTTGAATGTGAACGATTTCACGCATCCTGGAGCACTTCTAGCGGTTCC
+
AABCCFCCBBCFGGGGGGGGGGHHHHGHHHHHHGHHGGGGGGGGEHHHHHHGGGGGHHGFHHHGHHHGGGGGGCGGHHHHHHHHHFGHGGGFGHGGGGGGGGGGGGGGHHHHHHHHHHHHCGHHHHHHHGHGGGHGHHGGGGGGHHGGGFFGGGGGGGGGGGGGGGGGGGGGGFFFFFEFBFFFBFFFFFFFFFFFFFFFAFFFFFEBFFFBBFFFFFEF//FEFCFFFBFEFFFFFFFFF//B-BDFFF
@M03558:539:GW210131Amp:1:2105:18065:18417 2:N:0:TGCAGCTA+ACTACGGA
CCCTTCGGTATAATGTCCCTTGGCCCAATTGTTGCCGGCGCCAGATTGACCGAACACAAAATTATCCGGCCGGAACAGCTGTCCAAACGGTCCCGCTCGGACCGAATCCATAGTGCCAGGTTCCAAATCGACCAGCACGGCACGTGGGACGTATTTTCCTCCGAGTACACGTTGATCCGCTCCAGCTGCAAATCGCTTTCTCCGCAATACGCCTCTCCTTGGCTTGCCTCCTATCTGTTTGCCCCATTGT
+
ABBCCFBBCCCFGGGGGGGGGGHHHHGHHHHHHHGHCGG?EGDGHHHHFHHGGCGGGHEFAFHGHHGG/EEFGGGGFHHGHHHHHF3FFFAEGH@FCGGCDGGGFGGGHFD1BDGHHBFECHHHFGDHHFFGGCGH<GGCG-@:GGGA.;-C.;FGEGFBFFD?-AAB0C.AFE?BFF.A.@D00:B:BF0090.;A.:00;0.9--;099:B?.0BBF000/;.-.00;AF900900;:/;00;;;090
@M03558:539:GW210131Amp:1:2105:23822:18418 2:N:0:TGCAGCTA+ACTACGGA
CCCTTCGGTATAATGTCCCTTGGCCCAATTGTTGCCGGCGCCAGATTGACCGAACATAAAATTATCCGGCCGGAACAGCTGTCCAAACGGTCCCGCTCCCAAATCGACCAGCACGGCACGTGGGACGTATTTTCCTCCGGAAGCCTACGTTGCTTGTACACGTTTATCCGCTTCAGCCGCTAATCGCTGTCCCCGCAATACGCCCAGAACTTGCCCCCTTTCTGGTTGTCACATTTGCCGGCTTGAATTT
+
AA?AAB?11>1DBGBGDBFDFGGFFHE0BGFHHFFH000AAEC/0BF11AFE??EG111@@DFGHHF/>/E/>E//>00G1F112B1??EEE/0//>BCFB<0<F/0B<@GEFG/</<>.FEE-<C@.<0/FH0<D0<:?.:ECC::GA9B..;09=00;0C;C/.;F0.....000/---;-99:---;B//9--?@?B/--;-;:-BFFF////;;--99B//;/-:9BBB/9///:--9@---:B/9
@M03558:539:GW210131Amp:1:2105:19408:18423 2:N:0:TGCAGCTA+ACTACGGA
CCCTTCGGTATAATGTCCCTTGGCCCAATTGTTGCCGGCGCCAGATTGACCGAACACAAAATTATCCGGCCGGAACAGCTGTCCAAACGGTCCCGCTTGGACCGAATCCATAGTGCCAGGTTCCAAATCGACCAGCACGGCACGTGGGACGTATTTTCCTCCGGGTAGCCTCGTTGTAGTACACGTTGATCCGCTCCAGCTGCAAATCGCTGTCTCCGCAATAAACTTGGCTCCTATCTGGTTGCCACAT
+
BBBBBFBBBBBFFGGGGGGGGGHGHHGHHHHHHHGGGFGGGGGGHBHHHGHGGGGGHHGHHHHGHHHGCEFGGGGGHHHFFFHHHHHHGGGGGHGGGGGGHHHGGGGGHHHEHGFHHHHHGHHHHGFGHGHGGGHHHHGCCGGDCGGGFGGDEFFFGGGFGGFG-CDGGGGGGGFFFFFFFFFFFAFFEFFFFFFDDFFFFFFFFFFFFFFFFFFFFFAB@DFFEBFFBBFFFFFFFFFF9BB9A9BFFF
@M03558:539:GW210131Amp:1:2105:13965:18426 2:N:0:TGCAGCTA+ACTACGGA
CCCTTCGGTATAATGTCCCTTGGCCCAATTGTTGCCGGCGCCAGATTGACCGAACACAAAATTATCCGGCCGGAACAGCTGTCCAAACGGTCCCGCTCGTCCAACCGAATCCATAGTGTCAGGTTCCAAATCGACCAGCACGGCACGTGGGACGTATTTTCCTCCGGAGCCTCGTTGTAGTACACGTTGATCCGCTCCAGCTGCAAATCGCTGTCTCCGCAATACGCCCAACTTGGCTCCTATCTGGTTG
+
CDDDCFCBBBCFGGGGGGGGGGHHHHGHHHHHHHHHGGGGGGGGHHHFHHHGGGGGHHGHHHHHHHHGGGGGGGGGHHHHHHHHHHHGGGGGGHGGCGGGGGGHHGGGGGGHHHHHGHHHHHHFGHHHHHHHGHGGGHHHHGGGGGGGEGGGGGEGGEGGGGGGGGFE?DFGGFFFFEFFBFFFFFFFFFFFFFFDFFEFFFFFFFFFFFFFFFFFFFFFFFFFF.AADFEFFFFFFFFFFBBBF0<<F?
@M03558:539:GW210131Amp:1:2105:10729:18433 2:N:0:TGCAGCTA+ACTACGGA
CCCTTCGGTATAATGTCCCTTGGCCCAATTGTTGCCGGCGCCAGATTGACCGAACACAAAATTATCCGGCCGGAACAGCTGTCCAAACGGTCCCGATTTGCAGCTGGAGCGGATCAACGTGTACTACAACTTGGCTCCTATCTGGTTGCCACATTGGCCGGCTTGAATGTGAACGATTTCACGCATCCTGGAGCACTTCTAGCGGTTCCAAAATTGGGCTTCAAAATATGCTTCTTCCGATGCTTGA
+
BBCCCFBBABBFGGGGGGGGGGHHHHGHHHHGHHHHGGGGGGGGHHHHHHHGGGGGHHGHHHHHHHHGGGGGGGGGHHHHHHHHHHHHGGGGGHGGGGGHHHHHHCHHHHGGGFGHHHGGHHHHHHHHHHHHHHHHHGHHHHHHHHHGHHHHHHHHGHHGGGGGGEFFGGGG09FGFGGGGGGGFFFFFFFFFFFFFFFFFFFBFFFFFFEFAFFBFEFBAFFFFFFFFFFFFFFFFFFADADFB:A
@M03558:539:GW210131Amp:1:2105:10259:18586 2:N:0:TGCAGCTA+ACTACGGA
CCCTTCGGTATAATGTCCCTTGGCCCAATTGTTGCCGGCGCCAGATTGACCGAACACAAAATTATCCGGCCGGAACAGCTGTCCAAACGGTCCCGCTCGATAGTGCCAGGTTCCAAATCGGCCAGCACGGCACGTGGGACGTATTTTCCTCCGTTGTAGTACACGTTGATCCGCTCCAGCTACAAATCGCTGTCTCCGCAATACGCGAACTTGGCTCCTATCTGGTTGCCACATTGGCCGGCTTGAATGT
+
AAA?AFBBABBFGGGGGGGGGCCFHHGGHHHHCHGHGGGGGGGGHHHHGHHFGGGGHHGHGHHHHHHGGGGGGCGGHGHHGHHHHHHHGGGGGHGGGGGGHH?F2GHHFHHBGHHHHHEGFGGGHGGFCFGGGG<<E?CGG.CGHHHHHFHHGGGDCFGGFGGGGGGGGGGGGG?BFGGGFFFFFFFFFFFB99/FFFFFFFFFFFFBFFFFFBFFFE/BFFF/BFFFFFFFEFFFBFFFAFBF-.;//;
@M03558:539:GW210131Amp:1:2105:14461:18592 2:N:0:TGCAGCTA+ACTACGGA
CCCTTCGGTATAATGTCCCTTGGCCCAATTGTTGCCGGCGCCAGATTGACCGAACACAAAATTATCCGGCCGGAACAGCTGTCCAAACGGTCCCGCTCGGACCGAATCCATAGTGCCAGGTTCCAAACCGACCAGCACGGCACGTGGGACGTATTTTCCTCCTAAGCCTCGTTGTAGTACACGTTGATCCGCTCCAGCTGCACATTGGCCGGCTTGAATGTGAACGATTTCACGCATCCTGGAGCACTTC
+
ABBBBFBBBBBFGGGGGGGCGGGHHHGHHHHHHGHHGGGGGGGCHHHHHHHGGGGGHHGGHHHHHHHGCGGGG?EGHFHFHHHHHBGHFFGGGHGGDGGGGGGGGGGGHHGHGGHHHHHG<FFHHHHHGFGGG?FHGHCCC?G?9EEGGGC9EGGGGGEGGGGGGFGGGFF?FFFFFFFFFFFFFFFFFFFFFFFEFFFEFFFFFBFFFFACFFCAAFFBFFB/B..AEFFFFFFFFFF///..;9FFFB
@M03558:539:GW210131Amp:1:2105:15825:18598 2:N:0:TGCAGCTA+ACTACGGA
CCCTTCGGTATAATGTCCCTTGGCCCAATTGTTGCCGGCGCCAGATTGACCGAACACAAAATTATCCGGCCGGGACAGCTGTCCAAACGGTCCCGCTCGGGACCGAATCCATAGTGCCAGGTTCCAAATCGACCAGCACGGCACGTGGGACGTAGCCTCGTTGTAGTACACGTTGATCCGCTCCAGCTGCAAATCCCTGTCTCCGCAATACGCCAGAACTTGGCTCCTATCTGGTTGCCACATTGGCCGG
+
CCDECFCDBBCFGGGGGGGGGGHHHHGHHHHHHHHHGGGGGGGGHHHHHHHGGGGGHHGHHHHHHHHGGGGGGGGGGGHHHHHHHFFGGGGGGHGGGGGGGGGGGGGGGHHGHHGHHHHHHGHHHHHHHHGHGGGHHHHGGGGGGCAGGGGGGGGGGGGGGGGGGGGGFFFFFFEFFFFFFDFFFFFFFFFFFFFFFFFFFFFFFFFFFFFFFFFFFEFFFFBFFFFFFFFFFFBFDFFFF.<BBFFFAC
@M03558:539:GW210131Amp:1:2105:22455:18623 2:N:0:TGCAGCTA+ACTACGGA
CCCTTCGGTATAATGTCCCTTGGCCCAATTGTTGCCGGCGCCAGATTGACCGAACGCAAAATTATCCGGCCGGAACAGCTGTCCAAACGGTCCCGCTCGACCGAATCCATAGTGCCAGGTTCCAAATCGACCAGCACGGCACGTGGGACGTATTTTCCTCCGTAGCCTCGTTGTAGTACACGTTGATCCGCTCCAGCTGCAAATCGCTGTCTCCGCAATACGCCCAGAACTTGGCTCCTATCTGGTTGCC
+
AABBBFABBAAFFGGGGGGGGFGHHHGFHHHGH2GHGCECGGGGAFHHGHHGGGGGGGFGFGHHHHHG?EFGGCGGHGHHHHHHHHHGEGGGGHGGGGGGGGGGGGGHHHHHGFHGHHHFGHHHFGGHGHGFGHHHHCFGCGFAEGGGGGDFGGGGGGGGGGFGDGGGFFFFFFFFFFFFFFFFEFFFFFFDFFFFFFFFEFFFFFFFFFEFFFFDF-D//AABA.9.BF/FFFFFFEFFFBBFFBFAFF
@M03558:539:GW210131Amp:1:2105:10455:18673 2:N:0:TGCAGCTA+ACTACGGA
CCCTTCGGTATAATGTCCCTTGGCCCAATTGTTGCCGGCGCCAGATTGACCGAACACAAAATTATCCGGCCGGAACAGCGGTCCAAACGGTCCCGCTCGACCGAATCCATAGTGCCAGGTTCCAAATCGACCAGCACGGCACGTGGGACGTATTTTCCTCCGGCGGTGGCATCGATTCCGTGCTCGTCGGATATTACCTCCCTGGCTCCTATCTGGTTGCCACACTGGCCGGCTTGAATTTGAACGATTT
+
CCCCCFCCAABFGGGGGGGGGGHHHHGHHHHGHHHHG?FGGGGGHHHHHHHGGGGGHHGHHHHHHHHGGGGGGGGGHHHGGGGGHFHHGGGGGHGGGGGGGGGGGFGHHHHHFHHHHHHHHHHHHHHHGHGGGHHHHFGGGGGAEGFGGGDGGGGGGGGGGGGFFF@=F.BFFFEFEFFFFEAAFFFFFFDFFBFFBFFFEEBBEF/9A00:0B0:FF.ABFF.AF0FEFCA=-@-;9B0000:;AA;EF
@M03558:539:GW210131Amp:1:2105:4060:18674 2:N:0:TGCAGCTA+ACTACGGA
CCCTTCGGTATAATGTCCCTTGGCCCAATTGTTGCCGGCGCCAGATTGACCGAACACAAAATTATCCGGCCGGAACAGCTGTCCAAACGGTCCCGCTCACCGAATCCATAGTGCCAGGTTCCAAATCGACCAGCACGGCACGTGGGACGTATTTTCCTCCTATTTAGCCTCGTTGTAGTACACGTTGATCCGCTCCAGCTGCAAATCGCTGTCTCCGCAATACGCCCAGAACTTGGCTCCTATCTGGTTG
+
CDCDCFDCBABFGGGGGGGGGGHHHHGHHHHHHHHHGGGGGGGGHGHHHHHGGGGGHHGHHHHHHHHGGGGGGGGGHHHHHHHHHHGCGE/EEF@C<</FG?D?=EFB2FF11?=FGAG1G1FHBF1AFDDC<CFFG?@CC..CE@C.A.:FGGEFB:F/FBFGBF0FBFFDFFBAFF0;BFFGGF.ABF0:A:CD:0/0::FFBBFD.F?DFFFBADF;.:FEFDFFFEBFFFF:B:FEF0:BBB:B:9
@M03558:539:GW210131Amp:1:2105:29052:18682 2:N:0:TGCAGCTA+ACTACGGA
CCCTTCGGTATAATGTCCCTTGGCCCAATTGTTGCCGGCGCCGGATTGACCGAACACAAAATTATCCGGCCGGAACAGCTGTCCAAACGGTCCCGCTCGGACCGAATCCATAGTGCCAGGTTCCAAATCGACCAGCACGGCACGTGGGACGTATTTTCCTCCGGGAACTTGGCTCCTATCTGGTTGCCACATTGGCCGGCTTGAATGCGAACGATTTCACGCATCCTGGAGCACTTCTAGCGGTTCCAA
+
AAAABBA>>AAFGGGGGGGGGGHHHHGHHHHGFFFHGGGCGEGGFGFFFHGGGGGGHHGHHHHHGDHGCEEEF@EFHHEFGHHHHF3GGGDFFGCGCGCFGFFGGGE.GFFHFGHEHHHH<DDGEDHDG?H@CFHAFHCGGABD9EFGEF@;.;BFGGGB0BDFFF=EFFBFFFFFFFFFFFFFB.FFFFFFFF/B/;9-9@FF9/9BAD---;.EFBFFA99:BF/;B.;BFAB9BBBFBBAD9E//B
@M03558:539:GW210131Amp:1:2105:15911:18685 2:N:0:TGCAGCTA+ACTACGGA
CCCTTCGGTATAATGCCCCTTGGCCCAATTGTTGCCGGCGCCAGATTGACCGAACACAAAATTATCCGGCCGGAACAGCTGTCCAAACGGTCCCGCTCACCGAATCCATAGTGCCAGGTTCCAAATCGACCAGCACGGCACGTGGGACGTATTTTCCTCCGTTGTAGTATACGTTGATCCGCTCCAGCTGCAAATCGCTGTCTCCGCAATACGCCCAACTTGGCCCCTATCTGGTTGCCACATTGGCCGG
+
>1>AAFAAAAAFG3311AA1GBFHCAEHCGFD2F11AEC?/EFA01A1111AEE/EGCCF>FGFBH1E///>?E/E0BGFH>GFF1E/?</?CG<<//?1<CCC??GG1<C<1?<FG/11?<1<11>.0>C-GCCCCGCGGGG:.-.;-=9CF9BFFG0/999A.9990000.9F..00;AE-9AFFFF/B/99/B-----999/;-@?B/9-A-@--9/;////-;-A/99BB/;--9//-;;/9/;-9
@M03558:539:GW210131Amp:1:2105:11654:18714 2:N:0:TGCAGCTA+ACTACGGA
CCCTTCGGTATAATGTCCCTTGGCCCAATTGTTGCCGGCGCCAGATTGACCGAACACAAAATTATCCGGCCGGAACAGCTGTCCAAACGGTCCCGCTCGCATAGTGCCAGGTTCCAAATCGACCAGCACGGCACGTGGGACGTATTTTCCTCCGCGGTGGCATCGATTCCGTGCTCGTCGGATATTACCTCCTATTGGCTCCTATCTGGTTGCCACATTGGCCGGCTTGAATGTGAACGATTTCACGCAT
+
3>AAAFAAABBFGGGGGGGFGEGHHHGCHHHHFFHHCAFGGGGGGHHHHHHGGGGGHHFHHHHHHHHDEFGGGFFGHHHHHHHHHGGHEDGGGHGGGGGGGDGF?@FFFHECGHHHHEHGG0DC@HHFH?@F?GDHFGGEGG.CCGHGHHHFG.A-A9DFFBFGGFGFFGGFEDFFFFFFC9ADFBBFFFFFFBB/;/FBFFEFBF/BBFBDFFFFEFFBBBF>-@=AA.;FBFF/BFFBEAE:/;.A;D
@M03558:539:GW210131Amp:1:2105:7640:18740 2:N:0:TGCAGCTA+ACTACGGA
CCCTTCGGTATAATGTCCCTTGGCCCAATTGTTGCCGGCGCCAGATTGACCGAACACAAAATTATCCGGCCGGAACAGCTGTCCAAACGGTCCCGCTCGGACCGAATCCATAGTGCCAGGTTCCAAATCGACCAGCACGGCACGTGGGACGTATTTTAGCCTCGTTGTAGTACACGTTGATCCGCTCCAGCTGCGAATCGCTGTCTCCGCAATACGCCTGGCATCGATTCCGTGCTCGTCGGATATTACC
+
BBBBBFBBABBFGGGGGGGGGGHHHHGHHHHHHGHHGGGGGGGGHHHEHHHGGGGGHHGHHHHHHHHGGGGGGGGGGHHHHHHHHBHHGGGGGHGGGGGGGGGGGGGGHHHHH=GFHFHHHHHHHHHHHGHGGGGHHHGCDFGGCGGGEFGFGGGGGGGGGGGGGGGGGFGGGGFF?FFFFFF?FDFFFFFFFFFBFFFFFFFFFFFFFFFFFFFADFF?EFFFFDFFFFFFFFDFFDCD-D;DAFBBFF
@M03558:539:GW210131Amp:1:2105:8787:18745 2:N:0:TGCAGCTA+ACTACGGA
CCCTTCGGTATAATGTCCCTTGGCCCAATTGTTGCCGGCGCCAGATTGACCGAACACAAAATTATCCGGCCGGAACAGCTGTCCAAACGGTCCCGCTCGTAGCCTCGTTGTAGTACACGTTGATCCGCTCCAGCTGCAAATCGCTGTCTCCGCAATACGCTCCTATCTGGTTGCCACATTGGCCGGCTTGAATGTGAACGATTTCACGCATCCTGGAGCACTTCTAGCGGTTCCAAAATTGGGCTTCAA
+
CCCCCFCBCCCFGGGGGGGGGGHHHHGFHHHHHAHHGGGGGGGGGHHFHHHGGGGGHHGHHHHHHHHGGGGGGGGGGHHHHHHHGBGHGGGGGHGGGGGGGGGHHHGHGGGHHFHHHHGHHAHHHHHGGGGHHHHHHBHHHHGGHGGHHHHGGGGGBGEDGGGGGGGGFGGGGGGGGGGGGFFGFGFFFFAFFBFF0BFEBEFEF0BEFBDFF0BF/:;EFFFFF0;BFFFFFF0BF.BFB:AFBFFBF
@M03558:539:GW210131Amp:1:2105:4530:18756 2:N:0:TGCAGCTA+ACTACGGA
CCCTTCGGTATAATGTCCCTTGGCCCAATTGTTGCCGGCGCCAGATTGACCGAACACAAAATTATCCGGCCGGAACAGCTGTCCAAACGGTCCCGCTCCATAACGGACCGAATCCATAGTGCCAGGTTCCGAATCGACCAGCACGGCACGTGGGACGTATTTTCCTCCTAGCCTCGTTGTAGTACACGTTGATCCGCTCCAGCTGCAAATCGCTGTCTCCGCAATACGCCCAGAACTTGGCTCCTATCTG
+
A?AAAFBBAABFGGGFGGGDGGHHHHGGGHGFGFFHGAEGGGEGGFHFFHHGCEEEHHGHHHHHFGHGEGEGGGG/FHHFHHHHHHHGEGAFGHGGCGGHFHHHGCGGG@DGGGFFFHHHHGHHFF>FGHEDFFGHGCGGHFFHGGGGGG.EGG.F?9AF9FFGFFGGFFGGGFFF.AF.BFFFFFFFFFEAFFFFF.@DFFFFBFB/BFF.AAAABBFFFFFFFFFFFF=DFEFB99B9B/;9BBFBB/
@M03558:539:GW210131Amp:1:2105:3237:18763 2:N:0:TGCAGCTA+ACTACGGA
CCCTTCGGTATAATGTCCCTTGGCCCAATTGTTGCCGGCGCCAGATTGACCGAACACAAAATTATCCGGCCGGAACAGCTGTCCAAACGGTCCCGCTCGTAGCCTCGTTGTAGTACACGTTGATCCGCTCCAGCTGCAAATCGCTGTCTCCGCAATACGCAATACTTGGCTCCTATCTGGTTGCCACATTGGCCGGCTTGAATGTGAACGATTTCACGCATCCTGGAGCACTTCTAGCGGTTCCAAAATT
+
A>AAA1AA1AA3GFGFGFGFGGFFFEEGHHBHHGFGEGAEEEG/AGHHHHHCEE@EGEEGFFFFFHGFGGGG?>EEBFGHHHHFF1GEGGGGEHCCGGGGGGGBGG<FFHFFD1@?1FECFEHB11<FA@<FGCCGH/0=DGA.<AEHCGHG?:C.C/.CG@CFGGFG0/9FGFBFFFFFFGBGBFFGGFFFF/@@@@?-:/;F:BB/B--:-9B/B-A-99//;BB?-A-/BBFB/F--A@EFFF/9/:
@M03558:539:GW210131Amp:1:2105:16996:18772 2:N:0:TGCAGCTA+ACTACGGA
CCTTTCGGTATAATGCCCCTTGGCCCAATTGTTGCCGGCGCCAGATCGACCGAACACAAAATTATCCGGCCGGAACAGCTGTCCACTCGGCCCCGCTCCGAATTCATAGTGCCAGGTTCCAAATCGACCAGCACGGCTCGTGGGCCGTATTTTCCTCCGACGTTGATCCGCTCCAGCTGCAAATCGCTGTCTCCGCAATACGCATCGATTGGCTCCTATCTGGTTGCCACATTGGCCGGCTTTAATGTG
+
>11>>FA111>DG331B11FC0101AAFG1F2AA1AA0///EEGH1B/EEG/>/EEHACBGGHB2FH///>>////00BG1FE1211B?////<<B//?/>?F<<D1@111==GH.FF<F11111..-<@<GHHCGG-:-A.E-.9:-;C/;9BB009.---9AEEF//AA9=-FFFFFF/FFFF?AFFFF/BFBF?@BFFF--A?AB?BE?FBFFFFFFFB/;BBFFBBFFFFFFF@@@=@///;B/9
@M03558:539:GW210131Amp:1:2105:27900:18778 2:N:0:TGCAGCTA+ACTACGGA
CCCTTCGGTATAATGTCCCTTGGCCCAATTGTTGCCGGCGCCAGATTGACCGAACACAAAACTATCCGGCCGGAACAGCTGTCCAAACGGACCGAATCCATAGTGCCAGGTTCCAAATCGACCAGCACGGCACGTGGGACGTATTTTCCTCCGTTTATTTTAGCCTCGTTGTAGTACACGTTGATCCGCTCCAGCTGCAAATCGCTGTCTCCGCAATACGCCGCAATACGGTGGCATCGATTCCGTGCTC
+
AA?AAFB@AABFFGGGDFFGFGGH4GGHHHHHGGCHFGGGGGGGHHHHHHHGGGGEFHFHHHHF4FHGFGEGGGEGHHGFHHHFHGHHCGGGGGGGGGHHHHHFFHHHHA1<GHHEHHHGHGCG<.GHFCDCF?=GEDAGDGHHHFHEHHHHDFFF?9BBGFBFFGGFCEFAB09CFGGGFFE9BBFFF.DD/BFFFFFF/B/..ADDFFFFDDDFFFFFFFFFFADFFFBFADFFFFDFFFB;/BA../
@M03558:539:GW210131Amp:1:2105:6367:18794 2:N:0:TGCAGCTA+ACTACGGA
TAACATCAGTTCCCACACTTCCTCGCACGCCTCTCTGACTTTCCTCGTGTATAATATGCCTTTCCCCCCCTGTTTCTGTCGCGGTGGTCACCCTAACCTAAAACAACCCCCCGCAGCCGGTGTCCCAAAGGACGCACTCGCCGCGAAGCCCCCGCGCCCGACTCCACAGTCACGCTCCGGGCACGGAGGACCGGTTTGCGGCGTCGTATGGTCCGAGTACCGCCTCGCACTCACAGCGTCGCTTTGCGTG
+
1>1113111B3331BCE111A1110A0000000A01111121A111/A//0A222A2221B11A110//>//11122BB2/>/////?B2B10/00>01<11<1?////////////////<.111100000>---<-/.---:---9-...-9-9--9-----//-9-////----------;-9----------9-/----9--99/9-///-----//----;----9/:///--------9//-9-
@M03558:539:GW210131Amp:1:2105:23849:18802 2:N:0:TGCAGCTA+ACTACGGA
CCCTTCGGTATAATGTCCCTTGGCCCAATTGTTGCCGGCGCCAGATTGACCGAACACAAAATTATCCGGCCGGAACAGCTGTCCAAACGGTCCCGCTCGAGTGCCAGGTTCCAAATCGACCAGCACGGCACGTGGGACGTATTTTCCTCCGTTTTAGCCTCGTTGTAGTACACGTTGATCCGCTCCAGCTGCAAATCGCGTGGCATCGATTCCGTGCTCGTCGGATATTACCTCCCAGCTCCTATCTGGT
+
AA@?ABAAA?A3B3GGG3FFF11BGEEAGHF3BF1AE0E?//AEAFH1FDHC/A>EFFGFCGGF2BBEE?/>E?E>FE0FFF1>B1<?EEEEGHB?/<@B/1/1?F1<GFHHFHHHHCCCCCFE0FC-@CC?CEEC.CCAGGHFEGBFHHGGFFGGFBFGB9EFG?0B9FFGBAFGGFFGBFE;-9:/BFFFFB/9/----9-9-BF-/-;B/9B?AE9A@?@@;B-9BBF//;AAB/A;BF;9/;9//9
@M03558:539:GW210131Amp:1:2105:8913:18820 2:N:0:TGCAGCTA+ACTACGGA
CCCTTCGGTATAATGTCCCTTGGCCCAATTGTTGCCGGCGCCAGATTGACCGAACACAAAATTATCCGGCCGGAACAGCTGTCCAAACGGTCCCGAATCCATAGTGCCAGGTTCCAAATCGACCAGCACGGCACGTGGGACGTATTTTAGCCTCGTTGTAGTACACGTTGATCCGCTCCAGCTGCAAATCGCTGTCTCCGCTGGCCGGCTTGAACGTGAACGATTTCACGCATCCTGGAGCACTTCTAGC
+
BCBBBFCCBCCFGGGGGGGGGGGHHHGHHHHHHHHHGGGGGGGEHHHHHHHGGGGGHHFHHHHHHHHGGGGGGEGGHHHHHHHHGGHHGGGGGHGGGGGHHHHHHHHHHHHGHHHHHGHHGHGGGGHHHGGGGGGHHFGHGGEHHHHHHHHGHHGHGHGGGGGGGGGGGGGGGGFGBCFGGGGGGGBFFFFFFFFFFFFFFDFFFFFFFFFDFFBAEEAEFFFEFFFFFEF;F9FB0:/AFAFFB;FFFF
@M03558:539:GW210131Amp:1:2105:2345:18856 2:N:0:TGCAGCTA+ACTACGGA
CCCTTCGGCATAATGTCCCTTGGCCCAATTTTTGCCGGCGCCAGATTGACCGAACACAAAATTATCCGGCCGGACCTGCTGTCCAAACGGTCCCGCTCGGACCGAATCCATCTTTCCAGGTTCCACATCGACCCGCACGGCACGTGGGACGTATTTTCCTCCGGCCTCTTTGTAGAACAAGTTGATCCTCTCCAGCTGCCAATCGCTGTCTCCGCAATACCCTTTACTTGCCTCTTATCTGATTGCCAT
+
AAA11CA?1>1B1F3B33AF101BF0E0A122D0DDE0//AEEAFFH1GGB///>/0>/0BFEGHFH/>@E/EE//0>BF1>11BB1//?<?/<////B/?A////>CH1G11>1<1>10>D0<0</00.CCG--;-:-A-@-....-99AAEGGG009B0/----;F//;9BFF///9--9;9///9/;FF/;B/B//-//;/--;9;/B//----9/////;B/99B///9////99/9///;/;:/
@M03558:539:GW210131Amp:1:2105:7381:18858 2:N:0:TGCAGCTA+ACTACGGA
CCCTTCGGTATAATGTCCCTTGGCCCAATTGTTGCCGGCGCCAGATTGACCGAACACAAAATTATCCGGCCGGAACAGCTGTCCAAACGGTCCCGCTCGGACCGAATCCATAGTGCCAGGTTCCAAATCGACCAGCACGGCACGTGGGACGTATTTTCCTCCGGTAGCCTCGTTGTAGTACACGTTGATCCGCTCCAGCTGCAAATCGCTGTCTCCGCAATACTTGGCTCCTAGCTGGTTGCCACATTGG
+
BBBBBFBBAABFGFGFFGGGGGHHHHGHHHGFDGGHGGGEGGCGFGHHHHGGGFGGHHGHHHHFHHHGGGEGGCCEFHHHHHHHFHHHGGFGGHGFGGGGGGGGGGGGHHHFHHHHHGHHHEHHBBFGFFHGGGHGEHGGGGGGCGGGFGGGGGGEBFGFF/AAG?GGGFFFFFEFFFBFFFFFFFEEFFFFFFFFFFFFFFFFFFB;EFFDFBBFDFC=DBFF;/:99BAFB/:BB./BDAFFFFFF/;
@M03558:539:GW210131Amp:1:2105:13060:18865 2:N:0:TGCAGCTA+ACTACGGA
CCCTTCGGTATAATGTCCCTTGGCCCAATTGTTGCCGGCGCCAGATTGACCGAACACAAAATTATCCGGCCGGAACAGCTGTCCAAACGGTCCCGGACCGAATCCATAGTGCCAGGTTCCAAATCGACCAGCACGGCACGTGGGACGTATTTTCCTCCGGCGGTGGCATCGATTCCGTGCTCTGGTTGCCACATTGGCCGGCTTGAATGTGAACGATTTCCCGCATCCTGGAGCACTTCTCGCGGTTCC
+
BCCCCFCAABBFGGGGGGGGGGHHHHGGHHHHHHHHGGGGGGGGHHHHHHHGGGGGHHGHHHHHHHHGEGGGGGGGHHHHHHHHHHHHGGGGGHCG?FGGFGFGHHHHFGFGHFHHHHHHHHHHHGHGGGHHHHGGGGGGGHG?CGFEGGGGGGGGGGFCFACDFFFBBFDBFFBFFB.A.BF0B0BD.FBF:FFBFFFFA>=F-.9B0009;BF.EFFF00.--;-B09B/.:::0BFF0999-9;.;
@M03558:539:GW210131Amp:1:2105:10931:18869 2:N:0:TGCAGCTA+ACTACGGA
CCCTTCGGTATAATGTCCCTTGGCCCAATTGTTGCCGGCGCCAGATTGACCGAACACAAAATTATCCGGCCGGAACAGCTGTCCAAACGGTCCCGCTCCATAGTGCCAGGTTCCAAATCGACCAGCACGGCACGTGGGACGTATAGCCTCGTTGTAGTACACGTTGATCCGCTCCAGCTGCAAATCGCTGTCTCCGCAATACGCTCCTATCTGGTTGCCACATTGGCCGGCTTGAATGTGAACGATTTC
+
ACCCBFCCBBCFGGGGGGGGGGHHHHGGHHGHHGHHGGGGGGGGHFHHHHHGGGGGHHGHHHHHHHHGGGGGGGGGHHHGGHHHGHHHGGGGGHGGFFGHHHHGHFHBHHHHHHHHHHHGGGGGHHHHGDCGDGCGCDHHGGFHHHHHHHGHGFGFGGGGGGGGEGFGGGGGDGGGGGGGGFGGFFFFFFDFFFFFFACDFFFF:DDFBBBFF0BFFFFFFAFFFFFFDFFFFFAFF0B0B:BFDFFFB
@M03558:539:GW210131Amp:1:2105:6890:18876 2:N:0:TGCAGCTA+ACTACGGA
CCCTTCGGTATAATGTCCCTTGGCCCAATTGTTGCCGGTGCCAGATTGACCGAACACAAAATTATCCGGCCGGAACAGCTGTCCAAACGGTCCCGCTGTAGCCTCGTTGTAGTACACGTTGATCCGCTCCAGCTGCAAATCGCTGTCTCCGCAATACGCCCAGAACTTGGCTCCTATCTGGTTGCCACATTGGCCGGCTTGAATGTGAACGATTTCACGCATCCTGGAGCACTTCTAGCGGTTCCAAAAT
+
A11AAFA1>AA3FGGFFGEDGEAFFHGCE1EBBGHGEG?EEGHHFAGBFDCECCGEFHG0GHHFHHHGG?EFE//EFHGFHHGHH1GHGGCGGHGGGGGHGHHHHCHGHGHFGHFFHGGH/FGHGHGGGGFGHFHHGHHGHGGHCGHHHHGGGGGHHHGGGGHHHHHHH0CHHGGBFFGF0;;;FFFFAFFFFGGGGG@@@FBBFFFFEFFAA;?BBFFF@F@FFBBF-BFFFFFFFFF@=B<E/;9/-B
@M03558:539:GW210131Amp:1:2105:18455:18965 2:N:0:TGCAGCTA+ACTACGGA
CCCTTCGGTATAATGTCCCTTGGCCCAATTGTTGCCGGCGCCAGATTGACCGAACACAAAATTATCCGGCCGGAACAGCTGTCCAAACGGTCCCGCTCGGACCGAATCCATAGTGCCAGGTTCCAAATCGACCAGCACGGCACGTGGGACGTATTTTCCTCCGGGAACTTGGCTCCTATCTGGTTGCCACATTGGCCGGCTTGAATGTGAACGATTTCACGCATCCTGGAGCACTTCTAGCGGTTCCAA
+
BCCCCFCCCAAFGGGGGGGGGGHHHHGHHHHHHHHHGGGCGGGGHHHHHHHGGGGGHHGHHHHHHHHGGGGGGGGGHGHHHHHHHGFHGGGGGHGGGGGGGGGGGGGGHHHHHHHHHGHHHHHHHHFHHGHGGGHHHHGGGGGGHEGG?FCGAFGGGGGGGGGGGCCFFFFFFFFFFBFFFFBBBDFFFFFFFFFFFFFFCDFFBFFFBFFFFDFEFFFFEFFFAFBFBFFF?9FFFF0BFDDDDEF0B
@M03558:539:GW210131Amp:1:2105:19409:18974 2:N:0:TGCAGCTA+ACTACGGA
CCCTTCGGTATAATGTCCCTTGGCCCAATTGTTGCCGGCGCCAGATTGACCGAACACAAAATTATCCGGCCGGAACAGCTGTCCAAACGGTCCCGCTCGTGTTAGCCTCGTTGTAGTACACGTTGATCCGCTCCAGCTGCAAATCGCTGTCTCCGCAATACGCCAGAACTTGGCTCCTATCTGGTTGCCACATTGGCCGGCTTGAATGTGAACGATTTCACGCATCCTGGAGCACTTCTAGCGGTTCCA
+
BBBBBFBBAABFGGFG6GFGFFHHGGGHHHHGGCGHGAEFEFGGHHHGFHHGFFEGHHEGFGHHHHHGGG/>E?EGHHGHFHFHHHHHGGGGFHGGGGGCGGFDGFGHF?F/GCFH<GDGHGGHAFHFHHEGFEGCGHHFHHHHHGGHGGHHFFDEC@EFGGB?.BFFCFFFFGFFFGGGGGGGGGGGGFFFFFFFFFFFFFFAFFFFBFFFFFF?EFFFBFFAADFBFFFFFF?FBFFFFBCBD=?FF
@M03558:539:GW210131Amp:1:2105:12458:18981 2:N:0:TGCAGCTA+ACTACGGA
CCCTTCGGTATAATGTCCCTTGGCCCAATTGTTGCCGGCGCCAGATTGACCGAACACAAAATTATCCGGCCGGAACAGCTGTCCAAACGGTCCCGCTCGTTGTAGCCTCGTTGTAGTACACGTTGATCCGCTCCAGCTGCAAATCGCTGTCTCCGCAATACGCCCGAACTTGGCTCCTATCTGGTTGCCACATTGGCCGGCTTGAATGTGAACGATTTCACGCATCCTGGAGCACTTCTAGCGGTTCCA
+
AABAAFBAAAAFGGGGGGGGFFEGHHGHHHHFHAHGCGGGGCG?EFHFFHHGFGGGHGEHHGHHGHHEEGGGC/EEHGHHHHHHFF3FEFGGGHGG??CCACFFGHHHHGHAGFHFHHHHHGFCGHHHHGGDCGH/CGCHHHBGGGGH?EHHHFGGGGGHFEFGGD??DGE00C/FGFGGGG09:FDFFFFAFFFFFFFFFFAF9:BFBBFFF?FEEFFFF..;D;F/B9FFFFFBFFF:9/-9A@.;B
@M03558:539:GW210131Amp:1:2105:10921:19031 2:N:0:TGCAGCTA+ACTACGGA
CCCTTCGGTATAATGTCCCTTGGCCCAATTGTTGCCGGCGCCAGATTGACCGAACACAAAATTATCCGGCCGGAACAGCTGTCCAAACGGTCCCGCTTAGTGCCAGGTTCCAAATCGACCAGCACGGCACGTGGGACGTATTTTCCTCCGGGAACTTGGCTCCTATCTGGTTGCCACATTGGCCGGCTTGAATGTGAACGATTTCACGCATCCTGGAGCACTTCTAGCGGTTCCAAAATTGGGCTTCAA
+
BBBBBFBAA?AFGGGGGGGGGGHHHHGAGHHHHFHHGEGCFGEFGFHBFHGGGGGGGHG1FGHHHHHDCGFF@EFEHHHGFHHHHHHHGGAEEGGGCFDB?GGFB2??GFHFHFFG?GGCCHHGHC@F-CGCAC@GHGEEGHHHHHFHHD@?-;CGFFBFFGGGFGGFBCFGDFGFGAFGF0CF-@DFC-ABFFFF9/999EEF/9B.F@DFFFF;.9;.9BBBFFBB>-:@AFB//ABF9/.9;9B;:
@M03558:539:GW210131Amp:1:2105:12413:19071 2:N:0:TGCAGCTA+ACTACGGA
CCCTTCGGTATAATGTCCCTTGGCCCAATTGTTGCCGGCGCCAGATTGACCGAACACAAAATTATCCGGCCGGAACAGCTGTCCAAACGGTCCCGCTCGGACCGAATCCATAGTGCCAGGTTCCAAATCGACCAGCACGGCACGTGGGACGTATTTTCGCCTCGTTGTAGTACACGTTGATCCGCTCCAGCTGCAAATCGCTGTCTCCGCAATACGTAACGTCTCCGCAATAACTTGGCTCCTATCTGGT
+
BBBBBFBBBBBFGGGGGGG4AF4FFHGHHHHHHFHFGGGGGGF?1FGGFGHFEGGGHHGFHHHHHHHDEFGGGGGGGHFHFHHHHHHHGGGGFGGGFGCGGCCCFFGGHHHHC>DGHHHH1FDGH1GGGDEGCFHHGG@CFC?EGEFCEFCEEFGGGG?EGGGGEAFEBFFFFFFD9AEFFFFEE?DFFFFFFF/BFFFFEFDFBBFFDFFFFBBEFB.9DFE.9B.A=-D/FFFBF9FFFAFFF9/9;9
@M03558:539:GW210131Amp:1:2105:29149:19088 2:N:0:TGCAGCTA+ACTACGGA
CACTTCGGTATAATGTCCCTTGGCCCAATTGTTGCCGGCGCCAGATTGACCGAACACAAAATTATCCGGCCGGAACAGCTGTCCAAACGGTCCCGCTCGAAGCCTCGTTGTAGTACACGTTGATCCGCTCCAGCTGCAAATCGCTGTCTCCGCAATACGCCAGAACTTGGCTCCTATCTGGTTGCCACATTGGCCGGCTTGAATGTGAACGATTTCACGCATCCCGGAGCACTTCTAGCGGTTCCAAAAT
+
11>1>1A111>DGGF3EGFGFE1F1FEHGEFB3BDEAE0AEAEGGFAEHECEEA>ECA/0>1F1@2FA>//>E?EEEFCHGH1FFFBFEEGF@FCCCCC/?F?C1FE/?<?FG1<1F1C0FCCHDDFC.<CHHBGHFHGHGEGGHGCFHGFF?C@.CCEC-.;.CFFEFFEB9AF0;FFBFBFGGFGFFFFFFFF@@@;=@ABFB/BFFFFA---B/BE--9@9-;9;--AABBFFFFF@@B@-/;;/:/
@M03558:539:GW210131Amp:1:2105:27231:19095 2:N:0:TGCAGCTA+ACTACGGA
CCCTTCGGTATAATGTCCCTTGGCCCAATTGTTGCCGGCGCCAGATTGACCGAACACAAAATTATCCGGCCGGAACAGCTGTCCAAACGGTCCCGCTCATCGCTGTCTCCGCAATACTTGGCTCCTATCTGGTTGCCACATTGGCCGGCTTGAATGTGAACGATTTCACGCATCCTGGAGCACTTCTAGCGGTTCCAAAATTGGGCTTCAAAATATGCTTCTTCCGATGCTTGAAGATGGAAGCAGAATG
+
AABBAFCBAACFGGGGGGGGGGHHHHGHHHHHHHHHGGGGGGGGGHHHHHHGGGGGHHGHGHHHHHHG@FGGGGFGHHHHHHHHGFHHFGGGGHGGGGGHHHGHGGHHHHGGGGGHHHHHCHFHGHGHHHHGFHEHHHHFHHGHHHGGGGGGHHHGGFHHGGGGGGGGGGGGFGGGGGGGGGGGGGGGFFFFFFFFFFFFFFFFF?FFF/B9BFFFFFFFFEFBFFDFFFFFFABFF/BFFFBE/FFF9F
@M03558:539:GW210131Amp:1:2105:15747:19103 2:N:0:TGCAGCTA+ACTACGGA
CCCTTCGGTATAATGTCCCTTGGCCCAATTGTTGCCGGCGCCAGATTGACCGAACACAAAATTATCCGGCCGGAACAGCTGTCCAAACGGTCCCGCTCGCCGAATCCATAGTGCCAGGTTCCAAATCGACCAGCACGGCACGTGGGACATATCTTCCTCCACACGTTGATCCGCTCCAGCTGCAAATCGCTGTCTCCGCAATACGCCCGGTGGCATCGATTCCGTGCTCGTCGGATATTACCAACTTGGC
+
CCCCCFBCBBCFGGGGGGGGGGHGHHGHHHHHHGHHGGGGGGGGHHHHHHGGGGGGHHGHGHHHHHHGGGGGGGGGHHHHGHHHHGFHGGGGGHGGGGGGGCFGFGHHHHC@DGFGHHFFHHHHFGHGHGGCHHGHGCCCCFGEFGGGGEFGGGGGGGGGGGGGGGFE?FGGFGGFFFFFFFF/0BBFFFF?FFFFFFFF-AFFFFFFFF-;9./9F.;ABFFFF.DEF?DDFFFFFFFFFFFFFFF:9F
@M03558:539:GW210131Amp:1:2105:7883:19117 2:N:0:TGCAGCTA+ACTACGGA
CCCTTCGGTATAATGTCCCTGGCCCAATTGTTGCCGGCGCCAGATTGACCGAACACAAAATTATCCGGCCGGAACAGCTGTCCAAACGGTCCCAGTCTACCGAATCCATAGTGCCAGGTTCCAAATCGACCAGCACGGCACGTGGGACGTATTTTCCTCCTTAGCCTCGTTGTAGTACACGTTGATCCGCTCCAGCTGCAAATCGCTGTCTCCGCAATACGCCCGAACTTGGCTCCTATCTGGTTGCCAC
+
BBCCCFCCBBCFGGGGGFGGGGHHHGHHHHFHCHHGFGGGGGGHHHGFHHGGGGGHHGHGHHHHGHGGGFGGCGGHHHHHHGHHGHHGGGGGHHHHHHHHHGGGGGHHHHGFHHHHHH=GGHGHHHHGHFGGHHHHGGGGGG.CEDHHGGFHHHHGHHHHGGFGGGGGGEGGGGGGGGGGGGFEFGGFGGGFFBFFFFFFFFFFFFFFFFFFFDDAFFFFEBFFFFFFFFFFFEFFFFFFF0FFFFFFFF
@M03558:539:GW210131Amp:1:2105:23341:19144 2:N:0:TGCAGCTA+ACTACGGA
CCCTTCGGTATAATGTCCCTTGGCCCAATTGTTGCCGGCGCCAGATTGACCGAACACAAAGTTATCCGGCCGGGACAGCTGTCCAAACGGTCCCGCTCGTAGCCTCGTTGTAGTACACGTTGATCCGCTCCAGCTGCAAATCGCTGTCTCCGCAATACGCCCATGAACTTGGCTCCTATCTGGTTGCCACATTGGCCGGCTTGAATGTGAACGATTTCACGCATCCTGGAGCACTTCTAGCGGTTCCAAC
+
BCCCCFCBBBBFGGGGGGGGGGHHHHGHHHGHHHHHGGGGGGEGHHHFHHGGGGGGHHGHHHHHHHHGCGGFGGGGFEHFHHHHHFHHGGGGGHGGGGGGGFGHHHGHGHGHHHHHHHGGHHHHHHHGGGGGHHHHHHFHHHGGHGGHHHHGG-DGGGGGGGBFFFGGGGGGGGGGGFGGGGGFGGGFFF?FFBEFFFFFFFF.:FFFFBFFFDEFFFFFAF=FFF/B/;AB?FFFFF/BB==.;:FBF/
@M03558:539:GW210131Amp:1:2105:22713:19234 2:N:0:TGCAGCTA+ACTACGGA
CCCTTCGGTATAATGTCCCTTGGCCCAATTGTTGCCGGCACCAGATTGACCGAACACAAAATTATCCGGCCGGAACAGCTGTCCAAACGGTCCCGCTCGGACCGAATCCATAGTGCCAGGTTCCAAATCGACCAGCACGGCACGTGGGACGTATTTTCCTCCGGAACTTGGCTCCTATCTGGTTGCCACATTGGCCGGCTTGAATGTGAACGATTTCGCGCATCCTGGAGCACTTCTAGCGGTTCCAAA
+
ABBBBFBABABFGGGGGGGFGGFCGHGHHHHHGFHHGFFCGGFFHHHHHHHGGGGGHHGGHHHHHHHGEGFGGEGGHHHHHHGHHHHHGGGGGHGG?CGGGGGGGGGGHGHGHHHHHBGHHHHGHHHHHGHGGGHHHHGGGGGGGGGFACGGGGFGGGGGGGGGGGGGGBFGGFGGGGFFFFFF.9FFFAFFFFFFFFFFFFAFFF/BF/F??AEEEFD>A@DCFFBF.AFEFFFBFBBB9B;>AF//;
@M03558:539:GW210131Amp:1:2105:16174:19258 2:N:0:TGCAGCTA+ACTACGGA
CCCTTCGGTATAATGTCCCTTGGCCCAATTGTTGCCGGCGCCAGATTGACCGAACACAAAATTATCCGGCCGGAACAGCTGTCCAAACGGTCCCGCTCGTAGCCTCGTTGTAGTACACGTTGATCCGCTCCAGCTGCAAATCGCTGTCTCCGCAATACGCCCGGTGGCATCGATTCCGTGCTCGTCGGATATTACCTGAACGATTTCACGCATCCTGGAGCACTTCTAGCAGTTCCAACATTTGGCTTC
+
CCCCCFCBCBBFGGGGGGGGGGGHHHGHHHHHHFHHGFGCGGGCFHHBFHHGGGGGHHGHFHHHHHHGGGGGGGGGGHHHHHHHF?GGGGGGGHGGGGGGGFGHHHGHGHFHHGHHFHGHHHHHHHHGGGGHFHHHHGHFHHGGHGGHHHHADGGGHHGGGGA??CAFBFGGEEGGGGGEDFFDFFFF;DDFFBFFFEFFFFDEFFFBFEFCFFF/BF/AB.;;FFFBFFFBFFFFFF/9BF/;/BBFF
@M03558:539:GW210131Amp:1:2105:18266:19276 2:N:0:TGCAGCTA+ACTACGGA
CCCTTCGGTATAATGTCCCTTGGCCCAATTGTTGCCGGCGCCAGATTGACCGAACACAAAATTATCCGGCCGGAACAGCTGTCCAAACGGTCCCGCTCGGACCGAATCCATAGTGCCAGGTTCCAAATCGACCAGCACGGCACGTGGGACGTATTTTCCTCCGGCGGTGGCATCGATTCCGTGCTCGTCGGATATTACCCCCCGGATATAACTTGGCTCCTTTCTTGTTTCCACATTGGCCGGCTTGCAT
+
ABBBBFBBBBBFGGGGGGGGGGCHHHDGHHGGHHHHGEG2EEEEHHHFBHGC0EGEHEGHGHHGHHHFCGGGGGGGHGHGHHHHGDGFFGEEGH@CCGGGDFGGGGGGHGHHHHHHHEHHHHHGGHFHGFCD@@GHGHF?GCFDCEECFFGG.FFGGGGFFBFGFC;;>AF.:9./ABFF9F..;F.@D-@-;;FFBFB/EBD=;-9DB/B//;//9/;AF/;:9//;/.9B9F/BF///B--:;:-./9
@M03558:539:GW210131Amp:1:2105:9950:19311 2:N:0:TGCAGCTA+ACTACGGA
CCCTTCGGTATAATGTCCCTTGGCCCAATTGTTGCCGGCGCCAGATTGACCGAACACAAAATTATCCGGCCGGAACAGCTGTCCAAACGGTCCCGCTCGGTAGCCTCGTTGTAGTACACGTTGATCCGCTCCAGCTGCAAATCGCTGTCTCCGCAATACGCCAGAACTTGGCTCCTATCTGGTTGCCACATTGGTCGGCTTGAATGTGAACGATTTCACGCATCCTGGAGCACTTCTAGCGGTTCCAAA
+
BBCCCFCBCBCFGGGGGGGGGGHHHGGHHHHHHHHHGGGGGGGGHHHHHHHGGGGGHHGFHHHHHHHGGGGGGGGGHHHHHHHHG3GHGGGGGHGGGGGGGHGHHHHGHGGFGHGHHGHGHHCHHHHHGGGGHHGHHHHHHHHGGHGGHHHHGGGGGGGEEG?BGEGGGGGGGGGGFGGGGFFFDFGFFAFFFBFF;DFFFF.FFFFFFBFFFFFFFBFEFFAFFFFBF.F.FFFFFFFFFFDFFFFFF
@M03558:539:GW210131Amp:1:2105:28115:19313 2:N:0:TGCAGCTA+ACTACGGA
CCCTTCGGTATAATGTCCCTTGGCCCAATTGTTGCCGGCGCCAGATTGACCGAACACAAAATTATCCGGCCGGAACAGCTGTCCAAACGGTCCCGCTCTACGCCCTATCTGGTTGCCACATTGGCCGGCTTGAATGTGAACGATTTCACGCATCCTGGAGCACTTCTAGCGGTTCCAAAATTGGGCTTCAAAATATGCTTCTTCCGATGCTTGAAGATGGAAGCAGAATGGTTCCAAATCACGTCCGCGT
+
ABBCBFCCAABFGGGGGGGGGGHHHHGHHHHHGHGHGGGCGGGGHHHHHHHGGGGGHHGHHHHHHHHGGGGGGGGGHHHHHHHHHEFGGGGGGHGGGGHHHGGCGGHHHHHHHHGHHHHHHHGHHHGGGGGGHHHHHHHGHHGHHGHHEHHCGGHCGFGGGGGGGGGGFGGGGGGGGGG?FEFEFFFFFFFFFFFFFFFFFFFFFD.DDFFFFFFFFFFFFFBAFFFFFFFFFFFBBFFFEF?F?;-:@B
@M03558:539:GW210131Amp:1:2105:11677:19356 2:N:0:TGCAGCTA+ACTACGGA
CCCTTCGGTATAATGTCCCTTGGCCCAATTGTTGCCGGCGCCAGATTAACCGAACACAAAATTATCCGGCCGGAACAGCTGTCCAAACGGTCCCGCTAGCCTCGTTGTAGTACACGTTGATCCGCTCCAGCTGCAAATCGCTGTCTCCGCAATACGCCACCTCCTATCTGGTTGCCACATTGGCCGGCTTGAATGGGGACGATTTCACGCATCCTGGAGCACTTCTAGCGGTTCCAAAATTGGGCTTCA
+
AAAAAFBAAABFGGGGGGGGGGHHHHGDHHGGHHGHGCEAEGDEHHHHHHEGGGGGHHAFFGHHHHHGEFEEGGGGHHHHHHGHHHHHGGEEGHGGGGGGHFHGFFGGHFDHHHHGFHHHHHHGGDGDHHHHGHGHGHHGGHGGHFHHCDFCDHHHGGGGHGGGGEGGGGFFBAFGGGGGGGGGBDAFCDF99B//;.ACD>EEFBBFFFFFAFBB99.BEFFFFF;FBDAA-AFFFFEFF;9E.;;B/
@M03558:539:GW210131Amp:1:2105:15199:19372 2:N:0:TGCAGCTA+ACTACGGA
CCCTTCGGTATAATGTCCCTTGGCCCAATTGTTGCCGGTGCCAGATTGACCGAACACAAAATTATCCGGCCGGAACAGCTGTCCAAACGGTCCCGCTCGTAGCCTCGTTGTAGTACACGTTGATCCGCTCCAGCTGCAAATCGCTGTCTCCGCAATACGCCTGGCTCCTATCTGGTTGCCACATTGGCCGGCTTGAATGTGAACGCTTTCACGCATCCTGGAGCACTTCTAGCGGTTCCAAAATTGGGCT
+
ACBCCFBCBABFGGGFFGGFGGHHHHGHHHHHGAGHGFE?EHFHFGHEBHHGGGGGGHGGFGHHGHHECEGGGGGFEHHGFGHHHGHGGDGGGHGGGGGGGFGHGHFHGFGHHFFB>DDGGHHHHFHGG?EGHFFHBBDGHHGEG.EHFHHFGGGGHHEADHHGHHHGF0FFGGBFFGFGFG?FFG0BF?DG?FA.BBBBFFFBF.:EA;/:EABDABB/:B.B.ABB/B:9F-9ACFF/B/.;B/B9.;
@M03558:539:GW210131Amp:1:2105:15707:19393 2:N:0:TGCAGCTA+ACTACGGA
CCCTTCGGTATAATGTCCCTTGGCCCAATTGTTGCCGGCGCCAGATTGACCGAACGCAAAATTATCCGGCCGGAACAGCTGTCCAAACGGTCCCGCTCGGACCGAATCCATAGTGCCAGGCTCCAAATCGACCAGCACGGCACGTGGGACGTATTTGGCTCCTATCTGGTTGCCACATTGGCCGGCTTGAATGTGAACGACTTCACGCATCCTGGAGCACTTCTAACGGTTCCAAAATTGGGCTTCAAA
+
CCCCCFCCCCCFGGGGGGGGGGHHHHGHHHHHHHHHGGGGGGDGHHHHHHHGGGGGGGGGHHHHHHHG?FGGGEEGHHHHHHHHHEHHGGGGGHGGGGGGGGGGGGGGHHHHHHHHHHHGFHHGHHHHHGHGGCHHHHGGGCFGGGGGAFGGGGGGGGGGGGGFGGGEFFFFFFFFFFFFFFF@DBDFFF0FFFFBFFFF-DFF0BEF-:@FBF/FFFEFFFFFB0F.DAAFFFF09BF9B.AF;;00:
@M03558:539:GW210131Amp:1:2105:17647:19401 2:N:0:TGCAGCTA+ACTACGGA
CCCTTCGGTATAATGTCCCTTGGCCCAATTGTTGCCGGCGCCAGATTGACCGAACACAAAATTATCCGGCCGGAACAGCTGTCCACACGGTCCCGCTCGGACCGAATCCATAGTGCCAGGTTCCAAATCGACCAGCACGGCACGTGGGACGTATTTTAGCCTCGTTGTAGTACACGTTGATCCGCTCCAGCTGCAAATCGCTGTCTCCGCAATACGCCGTGGCATCGATTCCGTGCTCGTCGGATATTAC
+
AAAAAF11>A1FGGGBEGGGGGHHHCGHHFFDFGFHGGCEFGGGHGGDDFGECGGGHHGHHHHGHGHE?F/EGEEEFGHHGFHFH1B?EEFECECG@B@CCGGCCGGFHHFHH1=BGGGGBGHFGGFHFAGGGCGHEHG?C-A.;AEGEF@CGGGGGGGGGGGGGA/:CFF0BF9A99E-FBB9AA@FB/BFFFBBF//-9FBB9B/9-A@@BFF?B@=@--;-B9-/AFFFBFEF?F?@A-9--9:FF/
@M03558:539:GW210131Amp:1:2105:23330:19405 2:N:0:TGCAGCTA+ACTACGGA
CCCTTCGGTATAATGTCCCTTGGCCCAATTGTTGCCGGCGCCAGATTGACCGAACACAAAATTATCCGGCCGGAACAGCTGTCCAAACGGTCCCGCTCGACCGAATCCATAGTGCCAGGTTCCAAATCGACCAGCACGGCACGTGGGACGTATTTTCCTCCGGTGGCATCGATTCCGTGCTCGTCGGATATTACCTTGCCACATTGGCCGGCTTGAATGTGAACGATTTCACGCATCCTGGAGCACTTCT
+
?AABBFAAA?A5BGFG6GGGGGHHFHEHHFBGGFGGGGGEEG1EFFH3FGH0EEC@F1FE1BGFGFG?EEEE//>E0BGCHFHGH33??EGGCHGGGCCCDGCG@FAHFFBCDFHGHFHGHGHH1<FBAGCG@GGHHCGGCCD.GEBGGGGEGGGGGGGGFABB-EFGGF.FFFFFBFFFFFF@DB;@..FFFFFBFFFFFFFFBBBFF?;?-@-9/;FF9//9AA?AE/BFFF-A@FF//.9BAFBFFE
@M03558:539:GW210131Amp:1:2105:17898:19427 2:N:0:TGCAGCTA+ACTACGGA
CCCTTCGGTATAATGTCCCTTGGCCCAATTGTTGCCGGCGCCAGATTGACCGAACACAAAATTATCCGGCCGGAACAGCTGTCCAAACGGTCCCGCCCGGACCGAATCCATAGTGCCAGGTTCCAAATCGACCAGCACGGCACGTGGGACGTATTTTCCTCCGGGAACTTGGCTCCTATCTGGTTGCCACATTTGCCGGCTTGAATGTGAACGATTTCACGCATCCCGGAGCACTTCTAGCGGTTCCAA
+
ABCCBFBBBACFGGGGGGGGFGHHHHGHHHHHHHHHGEGFFGGGHHHDHHHGGGGGHHEGHHHHHHHGFGGGGFGGFHHHHHHHE3FFEGGFGHCFGGGGGGGGGGGGHFHHHHGHHFHHGGHHFHHHHFHGGCHHHHGGGCFCFGGGEFCGEFGGEFFGGGGFA@DFFFBFFFFFBBFFFBF/BAFFFFABF/:BB=;D;B=9;FFFBBFFFFFFFF9B9F-DDF.:-@BDEFFFF999;--9::/9:
@M03558:539:GW210131Amp:1:2105:7980:19447 2:N:0:TGCAGCTA+ACTACGGA
CCCTTCGGTATAATGTCCCTTGGCCCAATTGTTGCCGGCGCCAGATTGACCGAACACAAAATTATCCGGCCGGAACAGCTGTCCAAACGGTCCCGCTCGGACCGAATCCATAGTGCCAGGTTCCAAATCGACCAGCACGGCACGTGGGACGTATTTTCCTCCGAACTTGGCTCCTATCTGGTTGCCACATTGGCCGGCTTGAATGTGAACGATTTCACGCATCCTGGAGCACTTCTAGCGGTTCCAACAT
+
A?AB?FBBBAAFGGGGGGGGGGGFHAEHHHHHHCHHGGGEGGACHFH3ADGGGGGCHHFFHHHFHFH??@EEGEFGHHHFHHHHHFFGEGGGGHGC?CF@DDCCDGCGFHHHFFFGFHHGHHGGHHHGHGGGC@FEHHFCCGGFFHGG?FGGFFGFGGGGGF??EAEFGFBFFEFFFFFFFFFFFFFFFFFFFBBFAAFFFEBBF/B9/9.AA?E/9BEFFB-F/B/9AB.9BFFBB//--9@9B/;/;B
@M03558:539:GW210131Amp:1:2105:10058:19450 2:N:0:TGCAGCTA+ACTACGGA
CCCTTCGGTATAATGTCCCTTGGCCCAATTGTTGCCGGCGCCAGATTGACCGAACACAAATTATCCGGCCGGAACAGCTGTCCAAACGGTCCCGCTCGGACCGAATCCATAGTGCCAGGTTCCAAATCGACCAGCACGGCACGTGGGACGTATTTTCCTCCGGGTTGTAGTACACGTTGATCCGCTCCAGCTGCAAATCGCTGTCTCCGCAATACTTGGCTCCTATCTGGTTGCCACATTGGCCGGCTTG
+
AAABBFB@ABBFGGGGFGGGGGHHHHGHHHHHHHHHGGGGGGGGHHHHHHHGGGGGHHGHHHHHHHGGGGGGGGGHHHHHHHHHHBHGGGGGHGGDGGGGGGGGGGGHHHHHGHHHFHHGHHHHHHHHGGGGGHHHH?DGGGGCGGGEFDDEGGGGGGGGGGGGGGGFFFFFFFFFFFFFFFFFFFFFFFFFFFFFFFFFFFFFFEFFBFFFFFFFFEFFFFFFFFFFFBFFDFFFFFFF//;FFFDDC-
@M03558:539:GW210131Amp:1:2105:5459:19462 2:N:0:TGCAGCTA+ACTACGGA
CCCTTCGGTATAATGTCCCTTGGCCCAATTGTTGCCGGCGCCAGATTGACCGAACACAAAATTATCCGGCCGGAACAGCTGTCCAAACGGTCCCGCTCGGACCGAATCCATAGTGCCAGGTTCCAAATCGACCAGCACGGCACGTGGGACGTATTTTCCTCGTTGTAGTACACGTTGATCCGCTCCAGCTGCAAATCGCTGTCTCCGCAATACGCCGAACTTGGCTCCTATCTGGTTGCCACATTGGCCG
+
BBBBBFBBA4AFGGGGGGGGGGHHFFGHHHGEGHHHGGGGGGGGHGHHHGHGGGGGHHGHHHHHHHHGGG?EFEGGFHHGHHHHHGHHGGEGGHGGGGGGGGGGGGGGHHHHFFHHHGHHGHHHHGHHHGHGGGHHHHGGGGGGCEFGEFGGEGGGGGGGGGGGGCBFFFFGFDFFFFFFFFFDFFFFFFFFFBFFFF?FFFFFFBDD9=DFFFBBB-9BAB//BFBEFFFFFFFBFAFFFFFFB://;B
@M03558:539:GW210131Amp:1:2105:23492:19474 2:N:0:TGCAGCTA+ACTACGGA
CCCTTCGGTATAATGTCCCTTGGCCCAACTGTTGCCGGCGCCAGATTGACCGAACACAAAATTATCCGGCCGGAACAGCTGTCCAAACGGTCCCGCCTCGTTGTAGTACACGTTGATCCGCTCCAGCTGCAAATCGCTGTCTCCGCAATACGCCGGTGGCATCGATTCCGTGCTCGTCGGATATTACCTCTTGGCTTGGGAACTTCCAAGAAGCCAAGCACTTGGCTCCTATCTGGTTGCCACATTGGCC
+
BABBAFCCABAFGGGGGGGGGGHHHGGHGHHHHHHHGGGGGGGGHDGGHHGGGGGGHHGHHHHGHHHGGCGGGGGGHHHGHHHHHHHHGGGGGHCDGGGGHGHGHHHHHHHGHHHHGHHHGGDGHHHHHGHHHHHGGHGGHGHHGGGGGGHGGGGGGGGGGGGGGGGGGGGGGGGFCFFFFFFFFFFFFFFFFFFFFFFFFFFFFBFFFFFFFFFEFF.;FFFFFF/BEFFFB/FFFFFEFBBFF:BBFF
@M03558:539:GW210131Amp:1:2105:22943:19494 2:N:0:TGCAGCTA+ACTACGGA
CCCTTCGGTATAATGTCCCTTGGCCCAATTGTTGCCGGCGCCAGATTGACCGAACACAAAATTATCCGGCCGGAACAGCTGTCCAAACGGTCCCGCTCCATAGTGCCAGGTTCCAAATCGACCAGCACGGCACGTGGGACGTATTTTTAGCCTCGTTGTAGTACACGTTGATCCGCTCCAGCTGCAAATCGCTGTCTCCGCAATACATCGCTCCTGGCATCGATTCCGTGCTCGTCGGTTATTACCTCCC
+
BBBBBFBBAAAFGGGGGFGGGCGGHHGDHHHHGCFGEGGCEGFC1FGDGFFEEEEGHGGHGGFHHHHG/EEFGCGFFFH3FFHFHHGGE?FGGHGCDGGH2GFGDGHHBFGBGFDHFHGGFCGCGHBF@-?DC.<CC-<<C;.:/GFFAGBHHB?:CF.;9FFFFGGF??EGGGAE.@E/9BFBFFF/:BDAFDDFFFF.DFB?FFFBF.AF9DB9BA.9B.99//B/9A.AFDF.---;;BF999BF..
@M03558:539:GW210131Amp:1:2105:19402:19551 2:N:0:TGCAGCTA+ACTACGGA
CCCTTCGGTATAATGTCCCTTGGCCCAATTGTTGCCGGCGCCAGATTGACCGAACACAAAATTATCCGGCCGGAACAGCTGTCCAAACGGTCCCGCTCGATTGGCCGGCTTGAATGTGAACGATTTCACGCATCCTGGAGCACTTCTAGCGGTTCCAAAATTGGGCTTCAAAATATGCTTCTTCCGATGCTTGAAGATGGAAGCAGAATGGTTCCAAATCACGTCCGCGTTCC
+
BBCCCFCABCCFGGGGGGGGGGHHHHGHHHHHGGHHGGGGGGGGHFGGFHHGGGGGHHGHHHHGHHHGGGGGGGGGHHHHHHHHHHHHGGGGGHGGGGGGHHGHHFGGGGGGHHHHGHHHHHGHHGHHHHHGGGHBDGHHGHHHHHHHHHGGDFGGGGGGGGGGGGGGBFGGGGGGGGEFGFGGEAADFFFFFFFFBFFFFFFFFFFFFFFFFFFFFFFB0BDFFFFF=CDAF
@M03558:539:GW210131Amp:1:2105:24649:19552 2:N:0:TGCAGCTA+ACTACGGA
CCCTTCGTATAATGTCCCTTGGCCCAATTGTTGCCGGCGCCAGATTGACCGAACACAAAATTATCCGGCCGGAACAGCTGTCCAAACGGACCGAGTCCATAGTGCCAGGTTCCAAATCGACCAGCACGGCACGTGGGACGTATTTTCCTCCGAGAACTTGGCTCCTATCTGGTTGCCACATTGGCCGGCTTGAATGTGAACGATTTCACGCATCCTGGAGCACTTCTAGCGGTTCCCAAATTGGTCTTC
+
AAAAAFBFFFFDFGGGGGGGGGHGHGHHHFDGGGHGGGCEGEFGHFBGHHGEEGCHHFHHGHHHHHGCGGECEEGGHHHHHHHGFGHGGEEEF//FHHHHHGFGHHFHFHHHHHHEHFGHGGGHHGHGGGDGF<CEGEGGEHHHGHGHHHHD?GFGGGGGGGGGGGGGGFFBCGGGGFGAFGFBFE-@FFFF9BBF/B/:/F.A.EB/;9A@ABF/FB.9B9AFBF9/BF-=9@.//;FFFB/;//99/
@M03558:539:GW210131Amp:1:2105:11383:19572 2:N:0:TGCAGCTA+ACTACGGA
CCCTTCGGTATAATGTCCCGTGGCCCAATTGTTGCCGGCGCCAGATTGACCGAACACAAAATTATCCGGCCGGAACAGCTGTCCAAACGGTCCCGCTCGGGACCGAATCCATAGTGCCAGGTTCCAAATCGACCAGCACGGCACGTGGGACGTATTTTCCTCCGCCGGTGGCATCGATTCCGTGCCCGTCGGATATTACCTCCTTGGCTCCTATCTGGTTGCCACCTTGGCCGGCTTGAATGTGGACGAT
+
AA?AAFA1AAAFGGGGGGF1FE?0GHE0FHFGFHFCGGEEGCC/BGFGGFHGEEGGFHGHHHFDGGHGEGGGGGGGHHGHGHHHHGHHGGGGCHGG?C@CC/CFGGGGGGHHHHGFHHEHFCHFHHHHHHGHGGGHHHGGCGGGBCCFGGGG.;FFFGGGGGGGGB@@@@FEFFFFFEFFFFFEFFFF-;@@-9-9B9/FBFFFFBF//BEF/9FF/B9/-;:9F--BBFFF@@@@---///9;/;/---
@M03558:539:GW210131Amp:1:2105:12843:19619 2:N:0:TGCAGCTA+ACTACGGA
CCCTTCGGTATAATGTCCCTTGGCCCAATTGTTGCCGGCGCCAGATTGACCGAACACAAAATTATCCGGCCGGAACAGCTGTCCAAACGGTCCCGCTCGGACCGAATCCATAGTGCCAGGTTCCAAATCGACCAGCACGGCACGTGGGACGTATTTTCCTCGTTGTAGTACACGTTGATCCGCTCCAGCTGCAAATCGCTGTCTCCGCAATACTTGGCTCCTATCTGGTTGCCACATTGGCCGGCTTGA
+
CCCCCFCBACCFGGGGGGGGGGFHHHGHHHHHHGHHGGGGGGGGHHHHHHHGGGGGHHGFHHHHHHHGGGGEGCGGHHHHHHHHHHGHGGGGGHGGGGGGGGGGGGGGHHHHGFGHHHHHGHHHBGHHHCCCC@GHCHGGGGGGGCE?EFGGGGGGGGGGGGGGFGFBFGFGGAFFAEFFFFEDFFFFEFFF/00BFFFFFFFFFFFD:;DFFFFFFF0FFFEFFFFFFFDFFB;.BFFBFF-;;AC-;
@M03558:539:GW210131Amp:1:2105:2679:19651 2:N:0:TGCAGCTA+ACTACGGA
CCCTTCGGTATAATGTCCCTTGGCCCAATTGTTGCCGGCGCCAGATTGACCGAACACAAAATTATCCGGCCGGAACAGCTGTCCAAACGGTCCCGCTCGGACCGAATCCATAGTGCCAGGTTCCAAATCGACCAGCACGGCACGTGGGACGTATTTTCCTCCTATTACTTGGCTCCTATCTGGTTGCCACATTGGCCGGCTTGAATGTGAACGATTTCACGCATCCTGGAGCACTTCTAGCGGTTCCAA
+
BBBBBFBAAAAFGGGFGGGGGGHCHGEGFGHFHHGGGGCEEGFEFHHHHHHGGGGGEHGHHHHHBGFFGF?EGGEEFHH?GBHHHHEHGGEEGHGGGGCGD?DCCGGGFGDGC>FFGHHH<GGHDFHFHGH?DGECGHGFGGGGCGGGGGGCEFFFECFGGFGFFFFFBFGFGGGGFFFFFBFFFFFF/BFFFFBFFFFFFAC.BFFBFF9BFDF?EFFFAFFFAFBFBFFFFFBFBF/FF@A.9;9FF
@M03558:539:GW210131Amp:1:2105:28788:19657 2:N:0:TGCAGCTA+ACTACGGA
CCCTTCGGTATAATGTCCCTTGGCCCAATTGTTGCCGGCGCCAGATTGACCGAACACAAAATTATCCGGCCGGAACAGCTGTCCAAACGGTCCCGCTACAACGTGTAGCCTCGTTGTAGTACACGTTGATCCGCTCCAGCTGCAAATCGCTGTCTCCGCAATACGCCCAACTTGGCTCCTATCTGGTTGCCACATTGGCCGGCTTGAGTGTGAACGATTTCACGCATCCTGGAGCACTTCTAGCGGTTCC
+
BA?ABFAA>AAFGFGGGGFGGGHGHHGHHFHGFHFFGGGCEGGFHFFHHFHEAA>EHHGHHGHHGHHGGGEEEEEGGHHGHHHHEGHHFGGGGHGGGGGHHGCFFFGHHGHFC?FG/FG?FGFHGHFHGHHDGF.<<GHGFGHHHHGHGGHFCG0C0.EDC.BBA??BGEGGB09/FFEFFGC0CBCBDAFFFFEBFFFB;9-@->FF//;B/;BF9.AFFBB.9=9@;/;/9.;AFEFFFB/99>F-99
@M03558:539:GW210131Amp:1:2105:7340:19703 2:N:0:TGCAGCTA+ACTACGGA
CCCTTCGGTATAATGTCCCTTGGCCCAATTGTTGCCGGCGCCAGATTGACCGAACACAAAATTATCCGGCCGGAACAGCTGTCCAAACGGTCCCGCTCGGACCGAATCCATAGTGCCAGGTTCCAAATCGACCAGCACGGCACGTGGGACGTGTTTTCCTCCTCGTTGTAGTACACGTTGATCCGCTCCAGCTGCAAATCGCTGTCTCCGCAATACTTGGCTCCTATCTGGTTGCCACATTGGCCGGCTT
+
CCCCCFCBBBCFGGGGGGGGGGHHHHGHHHHHG2GGGEGGGGGGFHHFHHHGGGGGHHFGGHHHHHHGGGGGGGGGFHHHHHHHHHEGFGGGGHGGGGGFGGGGGGGGHHHHHHHHHBHHHHHGHHHHHGHGGGHHHHGGGGGGHHGGGFFFGGFGGGGGGGGGFGGGFGGFFFFFFFFEFFFFFFFFDFFFFFFFFFFFFFFFFFFFFFFCCFFFFFFFFFFFFFFFF09BFFFFFF.;F0;BF;BFAD
@M03558:539:GW210131Amp:1:2105:13954:19732 2:N:0:TGCAGCTA+ACTACGGA
CCCTTCGGTATAATGTCCCTTGGCCCAATTGTTGCCGGCGCCAGATTGACCGAACACAAAATTATCCGGCCGGAACAGCTGTCCAAACGGTCCCGCTCGGACCGAATCCATAGTGCCAGGTTCCAAATCGACCAGCACGGCACGTGGGACGTATTTTCCTCCGAGCCTCGTTGTAGTACACGTTGATCCGCTCCAGCTGCAAATCGCTGTCTCCGCAATACGAACTTGGCTCCTATCTGGTTGCCACATT
+
ABAABFBBB4AFGGGGGGGGGGHCHHGCHHHHHGHHG?EEEGGCFFGBGHFGGGGGGHGFHHHFHHHGCEEEG?EGFFAGFHFHHFFHGGGGGGGGCCCGG?CGCDFDHHDGHDGHHG1A>FGFHFDFDGHCDGGHHHGCGGCGHHGGAFBCAFBFFGGGGGGG@@BFFFFFFFFFBFFFFFFFFFFFFFEDBFFFFFFFBFFFFFFFDABBFFFFB<DFF..ABFFF/B/BEF/FBFF//;.;9:/:9/
@M03558:539:GW210131Amp:1:2105:3713:19732 2:N:0:TGCAGCTA+ACTACGGA
CCCTTCGGTATAATGTCCCTTGGCCCAATTGTTGCCGGCGCCAGATTGACCGAACACAAAATTATCCGGCCGGAACAGCTGTCCAAACGGTCCGGCTCCCGAATCTATAGTGCCAGGTTCCAAATCGACCAGCACGGCACGTGGGACGTATTTTCCTCCGTTGTAGTACACGTTGATCCGCTCCAGCTGCAAATCGCTGTCTCCGCAATCCGCCCGTGCTCGTCGCGATCGACATCCACGACTCGTAAC
+
AABBBFBBBBBBFFGFGGFGGFHHHHGGHHHHFGHHGGGGGGGGFGHHHHHGGGGCFHGHHHHHHHHGGGGGGCEGHHGHHHHFHGGHGGGGGFGGGGGGGGGGGGGHFFDGHHHGHHHHHHHHHHGHGGGGHHH@@@FGEGHCFEHGGGHHGGGGGGGGGBAEBFFFGEGGFGEGFFGFGDFFEFFFFFFFFFFFFFFFFFBFDFF-;/99AA>;@9AAF.9ABAA=DFFBF.;B/;99-@DFFFFFA
@M03558:539:GW210131Amp:1:2105:15025:19793 2:N:0:TGCAGCTA+ACTACGGA
CCCTTCGGTATAATGTCCCTTGGCCCAATTGTTGCCGGCGCCAGATTGACCGAACACAAAATTATCCGGCCGGAACAGCTGTCCAAACGGTCCCGCTCGTGCCAGGTTCCAAATCGACCAGCACGGCACGTGGGACGTATTTTCCTCCGTTGTAGTACACGTTGATCCGCTCCAGCTGCAAATCGCTGTCTCCGCAATACGCAATACGGCTCCTATCCGGTTGCCACATTGGCCGGCTTGAATGTGAACG
+
CCBCCFCCCBCFGGGGGGGGGGHHHHGHHHGHGFHHGGGGGGGGHHHHHHHGGGGGHHGFGHHHHHHGGGGGGGGGHHHHHHHHHHHHGFGGGHGGCGGFFFHHHHCGHFHHHHHGHGGGHHHHGGGGGGGHGGHHGAGHHHHHHHHHGHHGGGGGGGGGGFFEGGGGGGGGGGGGGGGGFFFFDFFFFFFFFFFDFFFFFFFFFBFAFFAFFFFFFFDCCFAFFFFAFFFEFFFBFFF9:B;BFB0BFF
@M03558:539:GW210131Amp:1:2105:14013:19796 2:N:0:TGCAGCTA+ACTACGGA
CCCTTCGGTATAATGTCCCTTGGCCCAATTGTTGCCGGCGCCAGATTGACCGAACACAAAATTATCCGGCCGGAACAGCTGTCCAAACGGTCCCGCTGGCATCGATTCCGTGCTCGTCGGATATTAACTTGGCTCCTATCTGGTTGCCACATTGGCCGGCTTGATTGTGAACGATTTCACGCATCCTGGAGCACTTCTAGCGGTTCCGAAATTGGGCTTCAAAATATGCTTCTTCCGATGCTTGAAGATG
+
BCCCBFCBAABFGGGGGGGGGGHHHHGEHHHHHGHHGGGGGGGFFHHHHHHGGGGGHHGHHHHHHHHGFGEFGFGGHHHHHHHHHHEHGGGGGHGGGGGGHHHGHHHHHHHGGGGGGGGGGGGHHHHHHHHHHFGGHHHHHHFHHGGHHHHHHGHHHGGGGGAFFGGGGFGGGGGGGEFGFGGGFFFFFFFFEFFFFFFBFFCFCFFF9ADEFFFFFFFFBFFBBFFFFFFFFFBFA.A.?BF0.:;:FB
@M03558:539:GW210131Amp:1:2105:27097:19803 2:N:0:TGCAGCTA+ACTACGGA
CCCTTCGGTATAATGTCCCTTGGCCCAATTGTTGCCGGCGCCAGATTGACCGAACACAAAATTATCCGGCCGGAACAGCTGTCCAAACGGTCCCGCTCGTAGCCTCGTTGTAGTACACGTTGATCCGCTCCAGCTGCAAATCGCTGTCTCCGCAATACGCCTCCCAATACTTGGCTCCTATCTGGTTGCCACATTGGCCGGCTTGAATGTGAACGATTTCACGCATCCTGGAGCACTTCTAGCGGTTCC
+
AABBBFBBAABFGGGGGGGGGGHHHHGHHHHHHHHGGGGGGGGCFFHHHHHGCEGGHHGHFHHHHHHGGGGGGGGGHHHHGHHHHGGHGGGGGHGGGGGDDGGHHHGHGHFHHHHHHHGHGHHHGGHGGGGHHHHHHHGHGHGGHGFHHHHGC?FGGHHGGGGGEFFFGGGGBFFGGGGEFGGGFGGBGFFFFFFFFFFFFFFFFABFFFFFFFFBEFFFFF?FFDBFFFFEFFEFFFFFB/9-999;F
@M03558:539:GW210131Amp:1:2105:14903:19805 2:N:0:TGCAGCTA+ACTACGGA
CCCTTCGGTATAATGTCCCTTGGCCCAATTGTTGCCGGCGCCAGATTGACCGAACACAAAATTATCCGGCCGGAACAGCTGTCCAAACGGTCCCGACCGAATCCATAGTGCCAGGTTCCAAATCGACCAGCACGGCACGTGGGACGTAGTACACGTTGATCCGCTCCAGCTGCAAATCGCTGTCCCCGCAATACGCCTCCTTGGCTCCTATCTGGTTGCCACATTGGCCGGCTTGAATGTGAACGATTTC
+
AB@AAFCBCBBFBGFGGGGGGGHHHHGHHHHHGAHHGGGGGGGGHHHHHHHGGGGGHHGHFHHHHHHFGGGGGEGGHHHHHHHHHHHHGGGGGHGGGGGGGGGHHHHHGHHHFHHCGHHHGHHHGHGGGHHHH?DGGGGGGGGEHGGGGGGGGGGGGGGGGGGGADEGGGGFGGFFFFFFFFFFFFFFFFDF/FFFFFFFFEF/FFFEFFFFFFFFFFFFFFFFFFFFFFAFFFF?/BFFFFBBF.;EEB
@M03558:539:GW210131Amp:1:2105:11492:19809 2:N:0:TGCAGCTA+ACTACGGA
CCCTTCGGTATAATGTCCCTTGGCCCAATTGTTGCCGGCGCCAGATTGACCGAACACAAAATTATCCGGCCGGAACAGCTGTCCAAACGGTCCCGCTGACCGAATCCATAGTGCCAGGTTCCAAATCGACCAGCACGGCACGTGGGACGTATTTTCCTCCGTATAGCCTCGTATAGCCTCGTTGTAGTACACTATTGGCACTAGAACTTGGCTCCTATCTGGTTGCCACATTGGCCGGCTTGAATGTGA
+
ABBCBFCCCCCFGGGGGGGGGGGHHHGEHHGHHFHHGGGGGGGGGHHHHHHGGGGGHHEHHHHHHGHGGGCGGGGGHHHHHHGHGHHHGGGGGGGGGGGHFGGGGGHHHHHFGFHHHHCDGFHHFHHGHGGGFEFF<CCGGGGEGGHHGDEGGGGGGGGFGAFFGFF0CFGGFGGGGGGGGFEFFFFF/B/FFFF9/BBBFFFFFFFFFFFF/FEFFFF;/;9BDFFFFFFF/B//;-=;>9;F;9B/;
@M03558:539:GW210131Amp:1:2105:9315:19849 2:N:0:TGCAGCTA+ACTACGGA
CCCTTCGGTATAATGTCCCTTGGCCCAATTGTTGCCGGCGCCAGATTGACCGAACACAAAATTATCCGGCCGGAACAGCTGTCCAAACGGTCCCGCTCGGACCGAATCCATAGTGCCAGGTTCCAAATCGACCAGCACGGCACGTGGGACGTATTTTCCTCCGTTGTAGTACACGTTGATCCGCTCCAGCTGCAAATCGCTGTCTCCGCAATACGCCCACCATACTTGGCTCCTATCTGGTTGCCACATT
+
AAAA>>11>>AFGGGGF31DGFHFHGGHHHHGHHFCCGC/A//EHHGBDHBECGCGHHEGCGHHHHHG/@EEE?EGGEHFHHHHG1GGGGGGGHGGGGGGGGGGGGGGHGFHFBFHHHHH>GHHHFHHHGGGGCHGHEGGCGGGGHGGAFGGEBFFFGGGGGGGGGEFGBFFFBBFFEFFFFFEF@F9FFFFFFFFFFFEFBBFFFFFF<=BFFFF?@FEBEFBFFFBFF/BAB/9;FBFFB999BF9BF
@M03558:539:GW210131Amp:1:2105:4606:19910 2:N:0:TGCAGCTA+ACTACGGA
CCCTTCGGTATAATGTCCCTTGGCCCAATTGTTGCCGGCGCCAGATTGACCGAACACAAAATTATCCGGCCGGAACAGCTGTCCAAACGGTCCCGCTCGGACCGAATCCATAGTGCCAGGTTCCAAATCGACCAGCACGGCACGTGGGACGTATTTTCCTCCGAGAACTTGGCTCCTATCTGGTTGCCACATTGGCCGGCTTGAATGTGAACGATCTCACGCATCCTGGAGCACTTCTAGCGGATCCAA
+
CCCCCFBCCCCFGGGGGGFGGGGHHGGGHHHHHHHHGGGGGGGGHFH3FGHGGGGGHHGHHHHGFHHGGGGGGGGEHGHHHHHHHHHHGGGGGHGGFGGGGGGGGGFGHGHGHFGHHHHHCDGHHHHHHGFGG-GEFHGGGCCGGEFGAFBCEFGGFFFFGGGGGGGGFFBFFFFFBFBFFFBBFFFFFFFFFEFFF=DFDA=:BBFBBBFFFFFFFFEFEFFFAF/BFFFFFFFFFFBFFFF-;;:BF
@M03558:539:GW210131Amp:1:2105:6719:20021 2:N:0:TGCAGCTA+ACTACGGA
CCCTTCGGTATAATATCCCTTGGCCCAATTGTTGCCGGCGCCAGATTGACCGAACACAAAATTATCCGGCCGGAACAGCTGTCCAAACGGTCCCGCTCAGTGCCAGGTTCCAAATCGACCAGCACGGCACGTGGGACGTATTTTCCTCCGTTGTAGTACACGTTGATCCGCTCCAGCTGCAAATCGCTGTCTCCGCAATACGCCTTGGCTCCTATCTGGTTGCCACATTGGCCGGCTTGAATGTGAACG
+
CCCCBFCBBBCFGGGGGGGGGGHHGHGGHGHHHFHHGGGGGGGGFHHHHGHGGGGGHHGHHHHHFHHGGGGGGEEFGHHHHHHGFDFGGEGGGHGGFFGGFHHDGGFFGHHHHHHHGHGGGHHGHGCG?DDCHGGHHGDHHHGHHHHHHGGHDEGFFFGFFEGGCAGGGGGGCFGGEGGGGGGGFFFFFFFFFFFFCFFFFFFCFDF/BBFFEFFFFFFFFFFFFF.FFFEFFDDDFFFFFFF9//;BF
@M03558:539:GW210131Amp:1:2105:21409:20022 2:N:0:TGCAGCTA+ACTACGGA
CCCTTCGGTATAATGTCCCTTGGCCCAACTGTTGCCGGCGCCAGATTGACCGAACACAAAATTATCCGGCCGGAACAGCTGTCCAAACGGTCCCGCTCGGACCGAATCCATAGTGCCAGGTTCCAAATCGACCAGCACGGCACGTGGGACGTATTTTCCTCCGTTGTAGTACACGTTGATCCGCTCCAGCTGCAAATCGCTGTCTCCGCAATACGCCGGCGGCATCGATTCCGTGCTCGTCGGACATTCC
+
1A>1ACAA>>AFF333AFFGFGHHFHGCECFDFHCEE0EAE???GFHG1DGGGGCGHGGFHFHHFHFAEEEEGEEEHGGB1B><FGBFGCEGCH??CGCGGCGCCCFCFGDG<<=DDHFA111GBDFBG<GCCCCEGHGGGGGGGEG@.:AEGBFEBFGFGGAGF?.90CFFFF-FFFAFFBF?--AFFFBFFB/FF/A-9BAB9/BAA@@F/BEF=@=--9@9-BA/-;BBB99B?F?@B=-9-9;;//
@M03558:539:GW210131Amp:1:2105:19898:20085 2:N:0:TGCAGCTA+ACTACGGA
CCCTTCGGTATAATGTCCCTTGGCCCAATTGTTGCCGGCGCCAGATTGACCGAACACAAAATTATCCGGCCGGAACAGCTGTCCAAACGGTCCCGCTCCGAATCCATAGTGCCAGGTTCCAAATCGACCAGCACGGCACGTGGGACGTATTTTCCTCCGCCTCGTTGTAGTACACGTTGATCCGCTCCAGCTGCAAATCGCTGTCTCCGCAACTTGGCTCCTATCTGGTTGCCACATTGGCCGGCTTGA
+
>AAAAFBBBABFGGGG6FGGGGHHHGFDHHHHHCHHAEEEFGGGHHHHHHGFGGGGHHAFAGHHHHHGEECCE/EGHFHHBGHHHHHHEFAFGHCGFGGGGGEGHHHHHGFHHHHHHHHHH1GBFDGGGGGHHHGGG<@A;CEGHHC:AGHHHGGGGFGGG?FFGGGGFFFGGFFGFFEEGFFFAAFFFBFFFFFBFFFFFFFFFFFFDDFFFFFEFFFFFFFFFFBFFFAFFF/ABFBFF;-;==--.
@M03558:539:GW210131Amp:1:2105:24282:20107 2:N:0:TGCAGCTA+ACTACGGA
CCCTTCGGTATAATGTCCCTTGGCCCAATTGTTGCCGGCGCCAGATTGACCGAACGCAAAATTATCCGGCCGGAACAGCTGTCCAAACGGTCCCGCTCGGACCGAATCCATAGTGCCAGGTTCCAAATCGACCAGCACGGCACGTGGGGCGTATTTTCCTCCGTTGATCCGCTCCAGCTGCAAATCGCTGTCTCCGCAATACGCCACGAAACGATTTCACGCATCCTGTATCACTTCTAGCGTTTCCAA
+
>A?AAFBAAB?BGGGGFGGGGGHHHHGHHGHHFFFHCCECGGGG1FGFFGGFCGGCFGGGEHHHGFHFGGCGGGEEFFHFHHFHHHFHDGGGGH?CCGDGGGGGGGGGHHGHG<=FGHHH1>GH0DFHHDFDGCHHHG?CFDC...C-AAG?-AFFFFFFFFFEF;.FBB?E.-AFBFFFFFBFFFFFFDAFFFFDDA-A/BA?DDFF;D.@AAEF?9/99FFDF//9;/////;:BFBFF-.;;9B/;
@M03558:539:GW210131Amp:1:2105:2695:20109 2:N:0:TGCAGCTA+ACTACGGA
CCCTTCGGTATAATGTCCCTTGGCCCAATTGTTGCCGGCGCCAGATTGACCGAACACAAAATTATCCGGCCGGAACAGCTGTCCAAACGGTCCCGCTCCATAGTGCCAGGTTCCAAATCGACCAGCACGGCACGTGGGACGTATTTTCCTCCGGCCTCGTTGTAGTACACGTTGATCCGCTCCAGCTGCAAATCGCTGTCTCCGCAATACTTGGCTCCTATCTGGTTGCCACATTGGCCGGCTTGAATGT
+
ABBBBFBBBB2DGGGGGCGGGGFHHCGHHHHHHHGFGFCFGGGGHGHHHHHGGGGGFHGHHGHHHHHGGGGFGGGGEHHHHHHHHHHHGGGGGGGGGGGHFHGFHHHHFHCGHHHHHHHGHGGGHHHHGGGGGDCGE<<GGCGFHHHHHHHHGCGGGGGGGFGFFFGGGGGFGGGEGGFECCAFFFFFEFFFFFFFFFFFFFBADFADFFFFFFFBFEFFFFFFFFBA.;BBFEFFFFEDFFF;FFFFFB
@M03558:539:GW210131Amp:1:2105:12323:20134 2:N:0:TGCAGCTA+ACTACGGA
CCCTTCGGTATAATGTCCCTTGGCCCAATTGTTGCCGGCGCCAGATTGACCGAACACAAAATTATCCGGCCGGAACAGCTGTCCAAACGGTCCCGCTCGGACCGAATCCATAGTGCCAGGTTCCAAATCGACCAGCACGGCACGTGGGACGTATTTTCCTCCTCGTTGTAGTACACGTTGATCCGCTCCAGCTGCAAATCGCTGTCTCCGCAATACGCTTGGCTCCTATCTGGTTGCCACATTGGCCGGC
+
BCBBBFCCCCCFGGGGGGGGGGHHHHGHHHGGHHHHGGGGEFFGHHHHHHHGGGGGHHEGFGHHHHHGGGGGGGGGHGHGHHHHHHHHGGGGGHGGGGGGGGGFGGGGHHHGHGGHHHHHGHHHHHGHHFHGGGHHHHGGGGGGHHGGEGFEGGGGGGGFGGGGGGGGEFFFGFFFFFFFFFFFFFFFFFFFFFFFFBFFDFFDFFFFFDFFFFFFFFEEEFFFFEF/BFFFB/:AFFFB.BFBBF/:@D
@M03558:539:GW210131Amp:1:2105:18982:20149 2:N:0:TGCAGCTA+ACTACGGA
CCCTTCGGTATAATGTCCCTTGGCCCAATTGTTGCCGGCGCCAGATTGACCGAACACAAAATTATCCGGCCGGAACAGCTGTCCAAACGGTCCCGCTCGACCGAATCCATAGTGCCAGGTTCCAAATCGACCAGCACGGCACGTGGGACGTATTAGCCTCGTTGTAGTACACGTTGATCCGCTCCAGCTGGCTCCCACTTGGCTCCTATCTGGTTGCCACATTGGCCGGCTTGAATGTGAACGATTTCAC
+
BCCBBFCCCCCBGGGGGGGGGGHHHHGHHHHHHAGHGCGCGGGGGGHEFHHGGGGGHHGA?GHHHHHGCGGGGEGGGHHGHHHHHHHHGGGGGHCFCCGGGGGGGGGHHHHHFHHHHHGGHHHHGHHHGGGGGHHHGDGGFGGHHGGGGFDEGGGGGGGGGEFGGGGGGGGGGFFEFFFFFFFFFEFFFFFFFFFFFFFF/:FFFFFFFFFFFFB.9BFFFFFFFFFFCFFB;:FBFFFFFFEDEEEBFB
@M03558:539:GW210131Amp:1:2105:16718:20152 2:N:0:TGCAGCTA+ACTACGGA
CCCTTCGGTATAATGTCCCTTGGCCCAATTGTTGCCGGCGCCAGATTGACCGAACACAAAATTATCCGGCCGGAACAGCTGTCCAAACGGTCCCGCTCCGGGACTACGGGTTTCCTCCGTAGTACACGTAGTACACAGCGATTTGCAGCTGGAGCGGATCAACGTGTACTACAACTTGGCTCCTATCTGGTTGCCACATTGGCCGGCTTGAATGTGAACGATTTCACGCATCCTGGAGCACTTCTAGCGG
+
AA3AAFA3A?AFGGGGGGGGGGFHFHGCGGHFGFHHGGGGEFFGFGFHFHFGEGGGHHGHHHHFHHH1//EEG?EGHHHGGHHHE3EGGGGGGHGGGGGG?CCGFHHGGG@FGHHHHHGHHGEHFHGGHHHFHGHHGHHGGHHGHFGHFHGHFHGGB@BGGGGBEAFGGGFGC0BBFFBF/BAF9FFFFFBFDFF/B;;FB/FBB?-BBBFFFF///9/AAEFE///AAB.-;/BBB;BEFFB/:///-;
@M03558:539:GW210131Amp:1:2105:12731:20172 2:N:0:TGCAGCTA+ACTACGGA
CCCTTCGGTATAATGTCCCTTGGCCCAATTGTTGCCGGCGCCAGATTGACCGAACACAAAATTATCCGGCCGGAACAGCTGTCCAAACGGACCGAATCCATAGTGCCAGGTTCCAGATCGACCAGCACGGCACGTGGGACGTATTTTCCTGGCATCGATTCCGTGCTCGTCGGATATTACCTCCCTGGCTCCTATCTGGTTGCCACATTGGCCGGCTTGAATGTGAACGATTTCACGCATCCTGGAGCAC
+
CCCCCFDCCCCFGGGGGGGGGGHHHHGHHHHHHGHHGGGGGGGGFHHHHHHGFGGGHHGHHHHHHHHGGGGGGGGGHHGGHHHHHHHHGGGGGGGGGGHHHHHHHHHHHHFHGHHHHHHHGGGGHHHHGGG@DDFHGGHHGGGHHHHHHHEFHGGGGGGGGGGGGGGGGGGGGGGBFFFFFFFFFFFFFFFFFBFFFFBFFFFFFFFFFFFFFFABCFFFFFFBBFFFFDFEF0FBAFFFCFFFF/:BE?
@M03558:539:GW210131Amp:1:2105:19338:20218 2:N:0:TGCAGCTA+ACTACGGA
CCCTTCGGTATAATGTCCCTTGGCCCAATTGTTGCCGGCGCCAGATTGACCGAACACAAAATTATCCGGCCGGAACAGCTGTCCAAACGGTCCCGCTCGGACCGAATCCATAGTGCCAGGTTCCAAATCGACCAGCACGGCACGTGGGACGTATTTTCCTCCGGGAACGATTTCACGCATCCTGGAGCACTTCTAGCGGTTCCAAAATTGGGCTTCAAAATATGCTTCTTCCGATGCTTGA
+
BBCCCFBAAABFGGGGGGGGGGHHHHGEHHHHHHHHGGGGGGGGHHHHHHFGGGGGHHGHHHHHHHHGGGGGGGGGHHHHHHHHHHHHGGGGGHGGGGGGGGGGGGGGHHEHHHHGHHHHGHHHHHHHHGHGGGHHHHGGGCGGHHGGGGGGGGGGGGGGGGGGGGFFFFFFFFFFFFFFFFFFFFFFFFFFFFFFFFFFFFFFFFFFFFFEFFFFFFFFFFFFFFFFFFFFFDDFFFFFF
@M03558:539:GW210131Amp:1:2105:8860:20236 2:N:0:TGCAGCTA+ACTACGGA
CCCTTCGGTATAATGTCCCTTGGCCCAATTGTTGCCGGCGCCAGATTGACCGAACACAAAATTATCCGGCCGGAACAGCTGTCCAAACGGTCCCGCTCGGACCGAATCCATAGTGCCAGGTTCCAAATCGACCAGCACGGCACGTGGGACGTATTTTCCTCCGTTGTAGTACACGTATTCACGCATCCTGGAGCACTTCTAGCGGTTCCAAAATTGGGCTTCAAAATATGCTTCTTCCGATGCTTGA
+
BBBBBFBBBBBFFGGGGGGGGFHHHHGHHHHHHHHHGGGGGGGGEHHGHHHGGGGGHHGFFHHFHHHGGGGGGGGGHHHHHHHHH3FGGGFGGHGGFGGGGGGGGGEGHHHHGGHHHHHHFGHHG1GHHDFGGCHHHHGCC@DFHHGGEFGGFGGGGGGGGGBEFGEFGGFFBFFFFFFFFFFFFFFFFFFFFFFFFFFFFFFFFFFFFFFFFFFFEFFFEFFFBFBFFFFFFFFFFFB?DFFFF/A
@M03558:539:GW210131Amp:1:2105:17243:20262 2:N:0:TGCAGCTA+ACTACGGA
CCCTTCGGTATAATGTCCCTTGGCCCAATTGTTGCCGGCGCCAGATTGACCGAACACAAAATTATCCGGCCGGAACAGCTGTCCAAACGGTCCCGCCTCGTTGTAGTACACGTTGATCCGCTCCAGCTGCAAATCGCTGTCTCCGCAATACGCCCAACTTGGCTCCTATCTGGTTGCCACATTGGCCGGCTTGAATGTGAGCGATTTCACGCATCCTGGAGCACTTCTAGCGGTTCCAAAATTGGGCTTC
+
BBBBBFBAAAAFCGGGGGGGFGHFHCEEHHFHHHHHA2EEEED0BGHBEHHG0A@EHHEFHFHHHHEECGGGE/>EGGHGHHHGH3ECEGGFGHGGGCGFEGHGGHGGGHFGFAF/DGFGF/CDHHGHHHHHHHHGGHDAFDGFGGGF?FH:ECFGGFGGBBFFGGFFGGGFFGFDFBFG.FF00BFCCFF-@9B/9FBF/BFF.A.//;.?-DCFBB/..::A/B9/9BF-9.@.;/;/AB;:;;.9AF
@M03558:539:GW210131Amp:1:2105:19680:20293 2:N:0:TGCAGCTA+ACTACGGA
CCCTTCGGTATAATGTCCCTTGGCCCAATTGTTGCCGGCGCCAGATTGACCGAACACAAAATTATCCGGCCGGAACAGCTGTCCAAACGGTCCCGCTCTCGTTGTAGTACACGTTGATCCGCTCCAGCTGCAAATCGCTGTCTCCGCAATACGCCCGAACTTGGCTCCTATCTGGTTGCCACATTGGCCGGCTTGAATGTGAACGATTTCACGCATCCTGGAGCACTTCTAGCGGTTCCAAAATTGGGCT
+
ABBBBFBBBBBFGGGGGGCGFFHHHHEHGHGGHAGHEEA?GGACHGFBFHBEGGGGHHAGEHHHHHHEEFGGEGGGHHHGFHHHHFFHGFGGFHFG?CHFGFGFGFEGHGHHGHHHHEGHHGDFGHFHCFGHFGFHDGHGGHHHHGGGGGHHGFGGGGGGGGGEGFFGFFFFGFFGFGFGGGAFGGFFFFFFFFFFFFFFFFFBF.AFFFBB;ADDAFFBFFFFFEFFFFFFFFFFFFFFFBABFBFE?F
@M03558:539:GW210131Amp:1:2105:25398:20348 2:N:0:TGCAGCTA+ACTACGGA
CCCTTCGGTATAATGTCCCTTGGCCCAATTGTTGCCGGCGCCAGATTGACCGAACACAAAATTATCCGGCCGGAACAGCTGTCCAAACGGTCCCGCTCGGACCGAATCCATAGTGCCAGGTTCCAAATCGACCAGCACGGCACGTGGGACGTATTTTCCTCCGGACACGTTGATCCGCTCCAGCTGCAAATCGCTGTCTCCGCAATACGCCTATTGGCTCCTATCTGGTTGCCACATTGGCCGGCTTGA
+
AAAABFBBABBFGGGGGGGGGGGGHHGCHHHGHHHHGGGGGGGG1GGHEHGGGGGGGHGGCGHGHHHD/>EEFEGGHHHHHHHHHBGGGGGGGHGGGGFGGGGGGGGGHHFHHGHHHHHHFHHHGFGHGGHGCDHHHHGGGGGGFHGD.;AEEGGGGFFGGFGGGGGFFFFEEFFFFFFFFFFFFBFFFFFFFEFFFFFFFF.@BDFBEDFFFFF/BF/BEFFFFFFFFFFFFFFFFFFFFB-@DCDFE
@M03558:539:GW210131Amp:1:2105:13301:20356 2:N:0:TGCAGCTA+ACTACGGA
CCCTTCGGTATAATGTCCCTTGGCCCAATTGTTGCCGGCGCCAGATTGACCGAACACAAAATTATCCGGCCGGAACAGCCGTCCAAACGGTCCCGCTCCATAGTGCCAGGTTCCAAATCGACCAGCACGGCACGTGGGACGTATTTTCCTCGTTGTAGTACACGTTGATCCGCTCCAGCTGCAAATCGCTGTTTCCGCAATACGCTTGGCTCCTATCTGGTTGCCACATTGGCCGGCTTGAATGTGAACG
+
BBCCBFCCCBCFGGGGGGGGGGHHHHGHHHHHHGHHGGGGGGGGGHHHHHHGGGGGHHGHHHHHHHHGGGGGGGGGHHHHGGGGGHGHGGGGGHGGGGGHHHHHHHHHHHHHHGHHHHHGHGGGHHHHGGGGGGCGE@CHD.CGHGGHHFHGEGGEGGGGGGGGFGFEFGGGGGGGGGGFFFFFFFFFFFFFFFFFFFFFDFFFFFFFFFFFFFFFFFFEFFDFFFFFFFEFFBDCFFFFFFBFFFFFBF
@M03558:539:GW210131Amp:1:2105:17538:20369 2:N:0:TGCAGCTA+ACTACGGA
CCCTTCGGTATAATGTCCCTTGGCCCAATTGTTGCCGGCGCCAGATTGACCGAACACAAAATTATCCGGCCGGAACAGCTGTCCAAACGGTCCCGCTCGGACCGAATCCATAGTGCCAGGTTCCAAATCGACCAGCACGGCACGTGGGACGTATTTTCCTCCGTAGCCTCGTTGTAGTACACGTTGATCCGCTCCAGCTGCAAATCGCTGTCTCATCCTCCCATGAACTTGGCTCCTATCTGGTTGCCAC
+
ABBCCFBBABCFGGGGGGGGGGHHHHGHHHHGHGHHGGGGGGGGHHHHGHHGGGGGHHGHHHHHHHHGGGGGGFGGHHHHHHHHBFHHGGGGGHGGGGGGGGGGGGGGHHGHHHHHHHHHCGHHGHGHHGHGGGHHHHGGGCGGHHGGAFGG?FGGGGGGGGGGGGGGFGGFFFFFFFFFFFFFFEEFFFFFFFFFFFFFFFFFFFFFFFFFBFFFFFFFFFEBB/9;FFFBFBBA;BFFFF/BFAFFFF
@M03558:539:GW210131Amp:1:2105:28705:20377 2:N:0:TGCAGCTA+ACTACGGA
CCCTTCGGTATAATGTCCCTTGGCCCAATTGTTGCCGGCGCCAGATTGACCGAACACAAAATTATCCGGCCGGAACAGCTGTCCAAACGGTCCCGCTCCATAGTGCCGGGTTCCAAATCGACCAGCACGGCACGTGGGACGTATTTTCCCTCGTCCCTCGGACGTATTTTAGCCTTGTTGTAGTACACGTTGATCCGCTCCAGCTGCAAATCGCTGTCCCCGCAATACGCCACATCTGGTTGCCACATTG
+
A3AABFBBAAAFGGGGGGGGGGHHHHGCHHHHGHFHGGGGGGGGGHGHHHHGEGGEGHGHHHHHHHHGGGEFGEEGBGHHHHHHGFBGGGFGGHGFC?FFHHHHHFHGFC?/FG<GGFFGHCGGHHHFGFGGGG<CEGHHGEFHHHHGHHGFBFDGFFGGG?DGFGGGGEFFFFFFFFFFFFFFFFFFD;AE.;BBFFFCABFFFFFFFFFFFFFFFFFFEFDDFFEFEF=DDFFF///FBDA9FBFBFB
@M03558:539:GW210131Amp:1:2105:10308:20401 2:N:0:TGCAGCTA+ACTACGGA
CCCTTCGGTATAATGTCCCTTGGCCCAATTGTTGCCGGCGCCAGATTGACCGAACACAAAATTATCCGGCCGGAACAGCTGTCCAAACGGTCCCGCTCGGACCGAATCCATAGTGCCAGGTTCCAAATCGACCAGCACGGCACGTGGGACGTATTTTCCTCCGTTGTAGTACACGTTGATCCGCTCCAGCTGCAAATCGCTGTCTCCGCAATACGCCTTGGCTCCTATCTGGTTGCCACATTGGCCGGCT
+
BCCBCFCCAABFGGGGGGGGGGHHHHGHHHHHHHHHGGGGGGGGGHHGHHHGGGGGHHGHHHHHHHHGCGGGGGGGHHHHHHHHHEHGGGGGGGGGGGGGGGGGGGGGHGHHHHHHHHHHFGHHHHHHGGHGGGHHHHGCGGGGHHGGEFCEEGGGGGGGGGGGGGAFGGGGGGFFFFEFFFFFFFFFFFFFFFFFFFFFFFDFFFFFFFFFFF?DBFFFFFBFEBFFFFFFFBDAFFFFFFFFFFFFAA
@M03558:539:GW210131Amp:1:2105:15374:20419 2:N:0:TGCAGCTA+ACTACGGA
CCCTTCGGTATAATGTCCCTTGGCCCAATTGTTGCCGGCGCCAGATTGACCGAACACAAAATTATCCGGCCGGAACAGCTGTCCAAACGGTCCCGCTCACCGAATCCATAGTGCCAGGTTCCAAATCGACCATCACGGCACGTGGGACGTATTTTCCTCCGAGTACTCCGCAACTTGGCTCCTATCTGGTTGCCACATTGGCCGGCTTGAATGTGAACGATTTCACGCATCCTGGTGCACTTCTAGCGGT
+
3AABAFB?AB@FGGGGGGGCGGHHGHGGGHGHGCHHGGGGGGGEGHHGHHHC0EEGHHGEFFGHHHHC@EGGG?EEFCCGHHHHHEBGEGGDGGGGGGGGHGDGFGGFHFG?1FFFFAFGHHHGHFBAGCCDFH00A.CGCD.;C?:GC:GGHHFGGEFFDG?EF000C..9A?BBF0/BFFFBFFFFBBFAFFFF.BFF/;F--BBB-9BBFB/9B9.AEFFF/B.99A9BBFF/.////9BF/B/B;A
@M03558:539:GW210131Amp:1:2105:9876:20464 2:N:0:TGCAGCTA+ACTACGGA
CCCTTCGGTATAATGTCCCTTGGCCCAATTGTTGCCGGCGCCAGATTGACCGAACACAAAATTATCCGGCCGGAACAGCTGTCCAAACGGTCCCGAATCCATAGTGCCAGGTTCCAAATCGACCAGCACGGCACGTGGGACGTATTTTCCTCCGAGCCTCGTTGTAGTACACGTTGATCCGCTCCAGCTGCAAATCGCTGTCTCCGCAATACGCCAATGTGGCAACCAGATACGAACTTGGCTCCTATCT
+
AABAAFAAAAAFGGGGGGGGGGCFHHFHHHHHHGHGGGGGGG?EFHHHHHFGGGGGHHGHAHHHHHHGCGGGGGGGHHHGHHHHHFHHGGGGGHGGCGGHHHHHDGGHHHHCGHHHHGHHGHGGGHHHHGGGGGGGEGGEFDEAGHHHHHHHHGGGGGFFFGGGGGFGGGGGGGGEGGGGGGGBFFFFFFFFFFFFF.FFFFFFFFFBBFFFFFBFBFFF9FEFFFFFFFFFFEFF?EFFFFB/EFFF/F
@M03558:539:GW210131Amp:1:2105:24973:20503 2:N:0:TGCAGCTA+ACTACGGA
CCCTTCGGTATAATGTCCCTTGGCCCAATTGTTGCCGGCGCCAGATTGACCGAACACAAAATTATCCGGCCGGAACAGCTGTCCAAACGGTCCCGCTCTAGCCTCGTTGTAGTACACGTTGATCCGCTCCAGCTGCAAATCGCTGTCTCCGCAATACGGCTCCTATCTGGTTGCCACATTGGCCGGCTTGAATGTGAACGATTTCACGCATCCTGGAGCACTTCTAGCGGTTCCAAAATTGGGCTTCAA
+
ABCCCFCCCCCFFGGGGGGGGGHHHHGHHHGHHAHHGCGEGGDFCGHBGHHGGGGGHHGFFHHHHHHGGGGGCGGGHHHHHHHHGGGHGGGGGHGGGGHHGHHHHGHGFFHHHHHFHGHGHGHHHHGGGGHGHHHHHHHHHGGHGGHHHHGGGCFHHHGFGGGGGGGGGBFFDGGGG?F00FFGDAFFA=.BFFFFFFFFFFFFFFF?F>DCFB///AF.AFFFFFBF-;DFFFFFFEFFBB.FBAF/B
@M03558:539:GW210131Amp:1:2105:3303:20528 2:N:0:TGCAGCTA+ACTACGGA
CCCTTCGGTATAATGTCCCTTGGCCCAATTGTTGCCGGCGCCAGATTGACCGAACACAAAATTATCCGGCCGGAACAGCTGTCCAAACGGTCCCGCTCGGACCGAATCCATAGTGCCAGGTTCCAAATCGACCAGCACGGCACGTGGGACGTATTTTCCTCGTTGTAGTACACGTTGATCCGCTCCAGCTGCAAATCGCTGTCTCCGCACTACGCCCAGAACTTGGCTCCTATCTGGTTGCCACATTGGC
+
BBBBBFB@AAAFGGGFGGG4FGHFHGFCCGHHFHFHGAEECCEEEGHFHHFGEGGGHHEHFFGHFHGEEG??EECEGHEGHHHGG3GGEGGGGHGGCCGGDGCC?CFGHEGDGFDGHGFHF<GFFGGHHGHGG@AGCGGGG-AA:CF@.CBFEFGGFGGFF.EAFG0FGFGFGFFFFFFFF?AABF/FFFFFBFFFFDFFDFFFFFDF@-;/FF=BBFF?BFFBFFFBFFF/B9FF/BBDFFFB.F///B
@M03558:539:GW210131Amp:1:2105:17095:20548 2:N:0:TGCAGCTA+ACTACGGA
CCCTTCGGTATAATGTCCCTTGGCCCAATTGTTGCCGGCGCCAGATTGACCGAACACAAAATTATCCGGCCGGAACAGCTGTCCAAACGGTCCCGCTCGGACCGAGTCCATAGTGCCAGGTTCCAAATCGACCAGCACGGCACGTGGGACGTACTTTCCTCCGGCTCCTATCTGGTTGCCACATTGGCCGGCTTGAATGTGAACGATTTCACGCATCCTGGAGCACTTCTAGCGGTTCCAAAATTGGGCT
+
BBBBBFBBBBBFGGGFGGGGGGHHHHGFHHHHHHGHGGGGGGGFHHHHHHHGGGGGHHGHHHHHHHHGCGGFGGGGHHHHHHHHGFFHGGGGGHGGGGGGGGGGGGGHHHHHHGFHHHHHGHHHGHHHHGHGGGHGHHGGGGGGGCEGEGFDFGGGGGGGFGFAFDAFFFFFFFEB/.AFFFFFFFFFFFFFFFF.BFBF/9BFFDFFFFF/:AFF;BBB/:.:EFFFFFFFFFAABAFBF/ABF9B??F
@M03558:539:GW210131Amp:1:2105:12171:20550 2:N:0:TGCAGCTA+ACTACGGA
CCCTTCGGTATAATGTCCCTTGGCCCGATTGTTGCCGGCGCCAGATTGACCGAACACAAAATTATCCGGCCGGAACAGCTGACCAAACGGTCCCGCTCGGGACCGAATCCATAGTGCCAGGTTCCAAATCGACCAGCACGGCACGTGGGACGTATTTTCCTCGTTGTAGTACACGTTGATCCGCTCCAGCTGCAAATCGCTGTCTCCGCAATACGCTTGGCTCCTATCTGGTTGCCACATTGGCCGGCTT
+
CCCCCFCCBACFGGGGGGGGGGHHHHGGGGGHHGHHGGGGGGGGGHHHHHHGGGGGHHGGFHHHHHGGGGGGGGGGHHHHHHHHHGHHGGGGGHGGGGGGGGGGGGGGGHHHHHGGGHHHHGHGHFHHHHGHGGGCHHHGGGGGGFGEAEGGDGGGGGGGGGGGFFEFFFFFBFFFFEEFFFFFFFFFFFFFFBF/BFDFFFFFFFFDF;FFFFFF.E.DFFFFFFFFFF/9BFFFFFFFF//:/@;DF;
@M03558:539:GW210131Amp:1:2105:4322:20581 2:N:0:TGCAGCTA+ACTACGGA
CCCTTCGGTATAATGTCCCTTGGCCCAATTGTTGCCGGCGCCAGATTGACCGAACACAAAATTATCCGGCCGGAACAGCTGTCCAAACGGTCCCGCTCGGACCGAATCCATAGTGCCAGGTTCCAAATCGACCAGCACGGCACGTGGGACGTATTTTCCTCCGGACACGTGAACGATTTCACGCATCCTGGAGCACTTCTAGCGGTTCCAAAATTGGGCTTCAAAATATGCTTCTTCCGATGCTTGA
+
AABBCFC@AABFGGGGGGGGGGHHHHGHHHHHHCHHGGGGGGGGHHHHHHHGGGGGHHGHFHHHHHHGGGCFGGGGHHHHHHHHHHFHGGGGGHGGGGGGGGGGGGGGHHHHGFHHHHHHHHHHHHHHHDHGG-GHHHGFGFGGGHGFAFADEFGGGGGGGGGADFGFDFFFFFFFFFFFFFEFFFFF/;FBFBEFFFFFEFFFFFFFFBFBEFFFF?FFFFFFFBFFFFFFFFFFFFFFFDDFFFF
@M03558:539:GW210131Amp:1:2105:10945:20596 2:N:0:TGCAGCTA+ACTACGGA
CCCTTCGGTATAATGTCCCTTGGCCCAATTGTCGCCGGCGCCAGATTGACCGAACACAAAATTATCCGGCCGGAACAGCTGTCCAAACGGTCCCGCTCGGACCGAATCCATAGTGCCAGGTTCCAAATCGACTAGCACGGCACGTGGGACGTATTTTCCTCCGTAGCCTCGTTGTAGTACACGTTGATCCGCTCCAGCTGCAAATCGCTGTCTCCGCAATACGCAATACGCGATTCCGTGCTCGTCGGAT
+
ABBCBFCCBCBFGGGGGGGGGGHHHHGGHHHHHGHGGCGCEGFGGHHHFGFGGGGGHHFFHHHHHHHGCGGGGGGGHHHHHHHHHHGHEGGGGHGGGGGGGGGGGGGGHHHFGFHHHHHHHHHHHGHHGGHGGGHHHHGGGGGGGGGGFGGGGGGGGGGGGGGGGGGGFFFFFFFFFFFFFFFFFFFFFFFFFFFFFFFFFF:9BFFFFFFFFFFFFF;DFFEFFFFFFFF=;DFEFFFFFFFFFA;D-A
@M03558:539:GW210131Amp:1:2105:13032:20597 2:N:0:TGCAGCTA+ACTACGGA
CCCTTCGGTATAATGTCCCTTGGCCCAATTGTTGCCGGCGCCAGATTGACCGAACACAAAATTATCCGGCCGGAACAGCTGTCCAAACGGTCCCGCGGACCGAATCCATAGTGCCAGGTTCCAAATCGACCAGCACGGCACGTGGGACGTATTTTCCTCCTTGGCTCCTATCTGGTTGCCACATTGGCCGGCTTGAATGTGAACGATTTCACGCATCCTGGAGCACTTCTAGCGGTTCCAAAATTGGGCT
+
BBBBBFBBAAAFGGGGFGGBGGHHHHGHHHHGHCGHGGGGGGGGHHHFHHHGCGGGHHGACGHHGFHGEGGGGEEEHEHHHHHHFH3FEFEFGHGFCFGGGGCFGGHGHHCG<GHHGCGHHHBGGHHGHGGGHGGHCDC-CGFEEG.FA99BFGGGFGGFGG;FFFGF//:BFFBFFDFFEFFFFFFFF;BFFFFEBFBFFF/B9DFEFFFFF?DDAFFBB.99EFFBB///9>-99.FFB/:BF;99.B
[truncated: 29,626,720 more chars]
