# Supplementary material for: Suppressing mosquito populations with precision guided sterile males
Source: Nat Commun. 2021 Sep 10;12:5374. doi: 10.1038/s41467-021-25421-w (PMC8433431; doi:10.1038/s41467-021-25421-w)
Supplement: Supplementary file 2 — Supplemental Data File 1 [file 41467_2021_25421_MOESM2_ESM.zip › Supplemental Data File 1/1067K myo-fem/WT Female+Male_S1_L001_R2_001.fastq]

@M03558:539:GW210131Amp:1:2105:17506:2288 2:N:0:TCGACGTC+AAGCGGAA
GGCTATGTGAGTAACACCTTCTAAACTTCCATTTCTATCATAAAATAACTTGTCAAATTGTTTGCATATAGATTCCAAATTACTTTTCCATCAGTTTTCTGTATCCGTACGCACTGTATAAAACAAGATACATTACCTCACCACCGGGTAGGGCAACGGTTACCAATTCACCCTTGGTTGCTTTGATTTCACCCAGAAGATAGCCTTCGGCTTCATCTGGAACCCAGCAGGCCTTTTTGGCATCGTAAGG
+
?ABBBFFFFFFFGGGGCGGGGGHHHHHHHHHHHGHHHHHHHHFHHHHHHHHHHHGHHHHHHHHHHGHHHHHFHHHHHHHHHHHHHHHHHHHHHHHHHHGHFHHHHHGGHGGGGGGHHHHHHHHHHHHEHHHHHHHHHHHGHHHHGGGGGGGGGHGGHGGGGGHHGHGHHHHHHHHEFGHGHHHGHHDGHHHGHEGFCCGHHHHFFHHFHF?CCHGHHHHGBGFGGEGGFHGDEGGGFFB?GFCBDEFFFE
@M03558:539:GW210131Amp:1:2105:19897:2378 2:N:0:TCGACGTC+AAGCGGAA
GGCTATGTTAACACCTTCTCACTCTTTGCTCGTAGATGCCTACC
+
CCABCFFFFFFFGGGGGGGGGGHHHHHHHHHGGGGGHHHHHGHF
@M03558:539:GW210131Amp:1:2105:11481:2449 2:N:0:TCGACGTC+AAGCGGAA
GGCTATGTGAGTAACACCTTCTACCTCTTTGCTCGTAGATGCCTACC
+
BBBCBFFFFFFFGGGGGGGGGGHHHHHHHHGHHHGFGGGHHGHHHHH
@M03558:539:GW210131Amp:1:2105:12732:2532 2:N:0:TCGACGTC+AAGCGGAA
GGCTATGTGAGTAACACCTTCTAAACTTCCATTTCTATCATAAAATAACTTGTCAAATTGTTTGCATATAGATTCCAAATTACTTTTCCATCAGTTTTCTGTATCCGTACGCACTGTATAAAACAAGATACATTACCTCACCACCGGGTAGGGCAACGGTTACCAATTCACCCTTGGTTGCTTTGATTTCACCCAGAAGATAGCCTTCGGTTTCATCTGGAACCCAGCAGGCCTTTTTGGCATCGTAAGG
+
BCBBCFFFFFFFGGGGGGGGGGGHHHHHHHHHHHHHHHHHHHGHHHHHHHHHHHHHFHIIHGHHHHHHHHHHHHHHHHHHHHHHHHHHHHHHHGHHHHHHHHHHHHGGHGGGGGGGHHHHHHHHHHHGHHHHHHHHHHGHHHHHGGGGGGGGGFGGHGCGFGHHHHHHGHHGHHHFHHFFHGHHHGHHGHHHGHGH.GEHFGGHHHGHEEGGGHHHHHHEBHFGFGHFHFGDGGGGGG?BGFCF?;C.FB
@M03558:539:GW210131Amp:1:2105:10034:2654 2:N:0:TCGACGTC+AAGCGGAA
GGCTCTGTGAGTAACACCTTCTGAACTTCCATTTCTATCATAAAATAACTTGTCAAATTGTTTGCATATAGATTCCAAATTACTTTTCCATCAGTTTTCTGTATCCGTACGCACTGTATAAAACAAGATACATTACCTCACCACCGGGTAGGGCAACGGTTACCAATTCACCCTTGGTTGCTTTGATCTCACCCAGAAGATAGCCTTCGGCTTCATCTGGAACCCAGCAGGCCTTTTTGGCATCGTAAGG
+
BBBB?FFFFFFFGFGGGGGGGGHFFFGHHHFHHHHHHHHHHHGGHHHHHHHHFHHFHHHHGHHHEHHHHGHGHHHHHHHHHFHHHGGHHEHHHGHHHHHHHHHHHHFGHGFGGGGHFHHHGHHHHGHHHHHHHHHHHHHHHHGHGGGGGGGGGHGGHGGGGCFHGHGHHGHHHHGEHGAEHHHBGFHGHF1GHHEH<GFBFFHHCHHHHGGGCHHHHHHHHHGGGG.CCC?DFGGFFGC?F0;:?EFFEF
@M03558:539:GW210131Amp:1:2105:20391:2667 2:N:0:TCGACGTC+AAGCGGAA
GGCTATGTGAGTAACACCTTCTAAACTTCCATTTCTATCATAAAATAACTTGTCAAATTGTTTGCATATAGATTCCAAATTACTTTTCCATCAGTTTTCTGTATCCGTACGCACTGTATAAAACAAGATACATTACCTCACCACCGGGTAGGGCAACGGTTACCAATTCACCCTTGGTTGCTTTGATTTCACCCAGAAGATAGCCTTCGGCTTCATCTGGAACCCAGCAGGCCTTTTTGGCATCGTAAGG
+
BBBBBFFFFFFFGGGGGGGFGGHHHHHHHHHHFFHHHHHHHHGHFHFHHHHHHHHHHGGHHHFHFHHHHHGGHHDGHHEGHHHHHHHEFEHHHHHGHHHHHHHHDDEFH1EAFGGHHHHF4FGHHEH2GFFHHHHGFHHHHAD?FECCEGFEFHGG?@BDFGHHGGFFHHFHFFHFBGCAHFFGFHFGHGFFFGGG.FG1F=GDCFD0<.@ECGHHHHHGHHHADAGHECG?EG/FFFBAGB;;C:9AFF
@M03558:539:GW210131Amp:1:2105:10790:2712 2:N:0:TCGACGTC+AAGCGGAA
GGCTATGTGAGTAACACCTTCTGAACTTCCATTTCTATCATAAAATAACTTGTCAAATTGTTTGCATATAGATTCCAAATTACTTTTCCATCAGTTTTCTGTATCCGTACGCACTGTATAAAACAAGATACATTACCTCACCACCGGGTAGGGCAACGGTTACCAATTCACCCTTGGTTGCTTTGATTTCACCCAGAAGATAGCCTTCGGCTTCATCTGGAACCCAGCAGGCCTTTTTGGCATCGTAAGG
+
A@BAAFFFFFF@GFGBGGGGGGB5FGHHHHHHGHHHHHHHHH5DDEGFGGHHGFHHFHFHHGHGDHGHFFGHHHHHHGFFGFHHHHHHHHHHHHGHFHHHFGHHHGGGHGGGGGGHHHHHGFHHHHHFHFHHFHHHHHHHHHHHGG?GGGGFGHGGHGGGGGHHHHHHHHGHHHHHHFEGGHHGGEHHHHHHGFGGGHFHHGFEGGHGH?CGGHFHHGFCGFGEGGHHBF.9EFGGGG@GGFFF.;F.FB
@M03558:539:GW210131Amp:1:2105:14932:2724 2:N:0:TCGACGTC+AAGCGGAA
GGCTATGTGAGTAACACCTTCTGAACTTCCATTTCTATCATAAAATAACTTGTCCAATTGTTTGCATATAGATTCCAAATTACTTTTCCATCAGTTTTCTGTATCCGTATGCGCTGTATAAAACAAGATACATTACCTCACCACCGGGTAGGGCAACGGTTACCAATTCACCCTTGGTTGCTTTGATTTCACCCAGAAGATAGCCTTCGGCTTCATCTGGAACCCAGCAGGCCTTTTTGGCATCGTAAGG
+
CCCCCFFFFFFDGGGGGGGGGGHHHHHHHHHHHHHHHHHHHHHHHHHHHHHHHHHHHEGHHHHFHHHHHHIEFHHHHHHHHHHGHHHHHFHHHHHHHHHHHHHHHHFFHHHHGGGGGHHHHHHHGHHFHHHGHHHHHHHHHHHHGGGGGGGGGHGGHGGGGGHGHHHHFHHHHHHHGFHGGHHHHHHHHHHFGGGGGGHHHGHHGHHFHGGGGGGHHHGHHGHGGFAGGHHFGGGGFGGCG0;:A:FFFF
@M03558:539:GW210131Amp:1:2105:16159:2775 2:N:0:TCGACGTC+AAGCGGAA
GGCTATGTGAGTAACACCTTCTAAACTTCCATTTCTATCATAAAATAACTTGTCAAATTGTTTGCATATAGACTCCAAATTACTTTTCCATCAGTTTTCTGTATCCGTACGCACTGTATAAAACAAGATACATTACCTCACCACCGGGTAGGGCAACGGTTACCAATTCACCCTTGGTTGCTTTGATTTCACCCAGAAGATAGCCTTCGGCTTCATCTGGAACCCAGCAGGCCTTTTTGGCATCGTAAGG
+
CBBCCFFDFFFFFGGGGGGGGGHHHGHHHHGHHHGHHHHHHHHHHHHHHHHHHHHHHHHHHHHHHHIHIHHHHHHHHHHHHHHHHHHHHHHHHHHHHHHHHHHHHHGGHGCDGGGHHHHHHHHGHGFGHHHHHHHHHHHHGHGHGGGGGGGGGHGGHGGGGGHHGHHHHHHGHHHHGGHGHHHGFHHHHHGHHHGHCGHHHFHHGHHHHGGGGGGHGGHHFGCEGEHHHF?DEGFGFGGGGB;::;A;.0
@M03558:539:GW210131Amp:1:2105:12832:2857 2:N:0:TCGACGTC+AAGCGGAA
GGCTATGTGAGTAACACCTTCTACACTCTTTGCTCGTAGATGCCTACC
+
CCCCBFFFFFFDGGGGGGFGGGHHHHHHGHHHHHHGGGGGHHHHHHHH
@M03558:539:GW210131Amp:1:2105:21735:2872 2:N:0:TCGACGTC+AAGCGGAA
GGCTATGTGAGTAACACCTTCTGAACTTCCATTTCTATCATAAAATAACTTGTCAAATTGTTTGCATATAGATTCCAAATTACTTTTCCATCAGTTTTCTGTATCCGTACGCACTGTATAAAACAAGATACATTACCTCACCACCGGGTAGGGCAACGGTTACCAATTCACCCTTGGTTGCTTTGATTTCACCCAGAAGATAGCCTTCGGCTTCATCTGGAACCCAGCAGGCCTTTTTGGCATCGTAAGG
+
A?@BBFFFFFFBGGGGGGGGGGGGHHGHHHHHHHHGFHHHHCHHHHHHHHHHHHHHHHHHHGHHFHHHHHHFHHHHHGHHHGHHHHHHHHHHHHHHHHHHHHHHHHGGHGGGGGGHHHHHHHHHHEGBGHHHHHHHHGHHHHGHGGGGGGGGGBGGHGGGGGHHFHHFGGHHGEHHGFHGFHHGHHHHHHHHHHGFFFGFHHHH0GFFG?CGGGHGHHHHEHHCEFEHEHAFGGGGGGGGFC=;C;FFAF
@M03558:539:GW210131Amp:1:2105:16328:2884 2:N:0:TCGACGTC+AAGCGGAA
GGCTATGTGAGTAACACCTTCTAAACTTCCATTTCTATCATAAAATAACTTGTCAAATTGTTTGCATATAGATTCCAAATTACTTTTCCATCAGTTTTCTGTATCCGTACGCACTGTATAAAACAAGATACATTACCTCACCACCGGGTAGGGCAACGGTTACCAATTCACCCTTGGTTGCTTTGATTTCACCCAGAAGATAGCCTTCGGCTTCATCTGGAACCCAGCAGGCCTTTTTGGCATCGTAAGG
+
AAA>ADF33@DDG1G1GGGGGGHG313B3FGGFFHBDHHDGGHDGHD1DA2BF1BGGHHHHGHHEHDGDGHDDHFFFFEGF1BHF2GB1FA11FG2BFBFEGG22G>/0EE/BEECG@GF@@EGFCGGFBH1GHHB1BG1/0B/FE?EA/</F0F?FC/CF/@@>@@D1>FB0F0GHHHFF1FF1GHGHHBFHA<><FGFFGG0GHGGHCCGCFHFGHHF0CHG:CGHHFEG.CFFBFG?/B;;AAFCAF
@M03558:539:GW210131Amp:1:2105:14849:2901 2:N:0:TCGACGTC+AAGCGGAA
GGCTATGTGAGTAACACCTTCTAAACTTCCATTTCTATCATAAAATGACTTGTCAAATTGTTTGCATATAGATTCCAAATTACTTTTCCATCAGTTTTCTGTATCCGTACGCACTGTATAAAACAAGATACATTACCTCACCACCGGGTAGGGCAACGGTTACCAATTCACCCTTGGTTGCTTTGATTTCACCCAGAAGATAGCCTTCGGCTTCATCTGGAACCCAGCAGGCCTTTTTGGCATCGTAAGG
+
BCBBCFFFFFFFGGGGGGGGGGHHHHHHHHHHHHHHHHHHHHHHHHHHHHHGHHHHGHHHHHHFHHHHHHHHHHHHHHHHHHHHHGHHHGHHHHHHHHHHHHHHHHGGHGGGGGGHHHHHHGHHHHGGHHHHHHHHHHHHHHHHGGGGGGEGAGGGHGGGGGHHHHHHHHHHHFGHFHHGHHHGFHHHHHHGHHEGHHHHGHHHGHHHGDCFFHHHHFBGHBGGDGHGGHA.EFGGFGGDF0=BDE??.C
@M03558:539:GW210131Amp:1:2105:15467:2943 2:N:0:TCGACGTC+AAGCGGAA
GGCTATGTGAGTAACACCTTCTAAACTTCCATTTCTATCATAAAATAACTTGTCAAATTGTTTGCATATAGATTCCAAATTACTTTTCCATCAGTTTTCTGTATCCGTACGCACTGTATAAAACAAGATACATTACCTCACCACCGGGTAGGGCGACGGCTACCAATTCACCCTTGGTTGCTTTGATTTCACTCAGAAGATAGCCTTCGGCTTCATCTGGAACCCAGCAGGCCTTTTTGGCATCGTAAGG
+
BABAAFFDFFFFGGGGGEGGGGHHHHHHHHHHHHHHHHHHHHGFHHHHHHFHHHHHHHHGHGFGHGHHHHEHHHHHHBDHHHHFHHHHHHHHHHHHGHFHHHHHHHGGHGGGGGEHHHHHHHHGHHGHHHHHHHHHHHHHHHHHGGGGEGGFEHGGFGGGGGHHHHHHHHHHHHHHHHHDFGHHHGHHHHHHHGHHHHGHGHHHFHBG.ACECGFFFGHGGGFGGG.CF?EDGGGGGG??FB;999;.;/
@M03558:539:GW210131Amp:1:2105:12090:2978 2:N:0:TCGACGTC+AAGCGGAA
GGCTATGTGAGTAACACCTTCTCACTCTTTGCTCGTAGATGCCTACC
+
BBCCAFFBFFFFGGGGGGGGGGHHHHHHHHHHHHGEEGGHHFHHHHH
@M03558:539:GW210131Amp:1:2105:21290:3010 2:N:0:TCGACGTC+AAGCGGAA
GGCTATGTGAGTAACACCTTCTAAACTTCCATTTCTATCATAAAATAACTTGTCAAATTGTTTGCATATAGATTCCAAATTACTTTTCCATCAGTTTTCTGTATCCGTACGCACTGTATAAAACAAGATACATTACCTCACCACCGGGTAGGGCAACGGTTACCAATTCACCCTTGGTTGCTTTGATTTCACCCAGAAGATAGCCTTCGGCTTCATCTGGAACCCAGCAGGCCTTTTTGGCATCGTAAGG
+
AABBBFF@@@DBFGGGGGGGGGHHGGFHHHHHHHHHHHGHHHCFGGHFHHHBGFHHHHHHHHHF5BHHHHFBGGHHEAFHHHHHHHHHEBFGHHHHHHHHEHHHHF1FGAEEGGGBFDHHFFFFEGHFGHGFHHHHFHHHHHF?F>ECGGGGGGGGGGCEGGHEGHHHFBDFGHG0FFF?HHHHHBGHGHGH1<<FHHHFHFHE0D0<C.@EGHGHFGH0C/GECEFF/GG?EF/FCF?BF0;;;CA.99
@M03558:539:GW210131Amp:1:2105:15679:3037 2:N:0:TCGACGTC+AAGCGGAA
GGCTATGTGAGTAACACCTTCTAAACTTCCATTTCTATCATAAAATAACTTGTCAAATTGTTTGCATATAGATTCCAAATTACTTTTCCATCAGTTTTCTGTATCCGTACGCACTGTATAAAACAAGATACATTACCTCACCACCGGGTAGGGCAACGGTTACCAATTCACCCTTGGTTGCTTTGATTTCACCCAGAAGATAGCCTTCGGCTTCATCTGGAACCCAGCAGGCCTTTTTGGCATCGTAAGG
+
BCCCDFFFFFFFGGGGGGGGGGHHHHHHHHHHHHHHHHHHHHHHHHHHHHHHHHHHHHHHHIHHHIHHIHHGHHHHHHHHHHHGHHHHHHHHHHHHHHHHGGGHGHGGHGGGGGGHHHHHHHHHHHHHHHHHHHHHHGHHHHHHGGGGGGGGGGGGHGGGGGHHHHHGHHHHHHHFHHHGHHHHHHHHHHGHHHGHHHHHHHHHHHHGHFFGGHFHHHHHHHHGGFAGFFEDGGGFGF?DF0;;EAFGGF
@M03558:539:GW210131Amp:1:2105:12031:3062 2:N:0:TCGACGTC+AAGCGGAA
GGCTATGTGAGTAACACCTTCTAAACTTCCATTTCTATCATAAAATAACTTGTCAAATTGTTTGCATATAGATTCCAAATTGCTTTTCCATCAGTTTTCTGTATCCGTACGCACTGTATAAAACAAGATACATTACCTCACCACCGGGTAGGGCAACGGTTACCAATTCACCCTTGGTTGCTTTGATTTCACCCAGAAGATAGCCTTCGGCTTCATCTGGAACCCAGCAGGCCTTTTTGGCATCGTAAGG
+
AAA@AFFDFFDFFGGFGCGFGGHHHHHHHGHHHHHHHGHHGFHFBGHHHHHHHHHHHHHHHHGHHHHGFHHHHHHHH5BFHHHHHFHFG5FHHGDGHHHHHHHHHHGGHGGGGGGHHHHHHGFFHHHHHHHGGHHGHGHFHEHHEFFGGCC/F2CFAFGDGGHHGHHHFBHF0<CGHGCDHFGFFHHHFGDG1<FHHHGFHHGFGFG0CDFECHHHEHFHG/GEEGHGHHHFFGFFFFGGFFC9DCFFFG
@M03558:539:GW210131Amp:1:2105:16282:3109 2:N:0:TCGACGTC+AAGCGGAA
GGCTATGTGAGTAACACCTTCTAAACTTCCATTTCTATCATAAAATAACTTGTCAAATTGTTTGCATATAGATTCCAAATTACTTTTCCATCAGTTTTCTGTATCCGTACGCACTGTATAAAACAAGATACATTACCTCACCACCGGGTAGGGCAACGGTTACCAATTCACCCTTGGTTGCTTTGATTTCACCCAGAAGATAGCCTTCGGCTTCATCTGGAACCCAGCAGGCCTTTTTGGCATCGTAAGG
+
CCCCCFFFFFFFGGGGGGGGGGHGHHGHHHHHHHHHHHHHHHHHGHHHHHHHHHHHHIHHHHHHHIIHHHHFHHHHHHHHHHHGHHHHHHHHHHHHHHHHHHHHHHGFHGGGGGGHHHHHHHHHHHHGHHHHHHHHHHHHHHHHGGGGGGGGGEFGHGGGGGHHHHHHHHHHHHHHHGHGFHHHHGHHHHHHHHGHEHHHHFGF<GHHGGGGGHHHHHHC0CCFGE.CGGGBGGGGFGGGF0=B.CF.;B
@M03558:539:GW210131Amp:1:2105:21340:3148 2:N:0:TCGACGTC+AAGCGGAA
GGCTATGTGAGTAACACCTTCTAAACTTCCATTTCTATCATAAAATAACTTGTCAAATTGTTTGCATATAGATTCCAAACTACTTTTCCATCAGTTTTCTGTATCCGTACGCACTGTATAAAACAAGATACATTACCTCACCACCGGGTAGGGCAACGGTTACCAATTCACCCTTGGTTGCTTTGATTTCACCCAGAAGATAGCCTTCGGCTTCATCTGGAACCCAGCAGGCCTTTTTGGCATCGTAAGG
+
CCCCCFFFFFFDGGGGGGGGGGHHHHHHHHHHGHHHHHHHHHHHHHHHHHHHFHHHHHIHIIHGGIHHHHHGHHHHHHHHHHHHHHHHHHHHHHHHHHHHGFGHHHGFHGGGGGGFHHHHHHHHHHHHHHHHHHHHHHHHHHHHGGGGGGGGGGGGHGGGGGHHGHGHGHHGHHHHHHHGHHHGHHHHHHHGGHGHHHHHHHHGGGHHGDGGGHHHHHFFEHGEDGEGHE.AEGGGGGGGGF;;CEFFA/
@M03558:539:GW210131Amp:1:2105:9262:3208 2:N:0:TCGACGTC+AAGCGGAA
GGCTCTGTGAGTAACACCTTCTAAACTTCCATTTCTACCATAAAATAACTTGTCAAATTGTTTGCATATAGATTCCAAATTACTTTTCCATCAGTTTTCTGTATCCGTACGCACTGTATAAAACAAGATACATTACCTCACCACCGGGTAGGGCAACGGTTACCAATTCACCCTTGGTTGCTTTGATTTCACCCAGAAGATAGCCTTCGGCTTCATCTGGAACCCAGCAGGCCTTTTTGGCATCGTAAGG
+
AAAA1>DFFFFFGGGGGGG1GDAFBFHHHHHHHBGHHHGHGGHB1DFDHGBDFDFFG2DGHDGHGHHFHHBGHHFDGFDGHHHHHHHGHFGGHEGHHHHHHHHHE2?FHEE?/EEF@GFHDHHHHEG0FGDGFHHD>FGHEHGHGG/<?E/??FEFACCGG?GHHG1GHHHHFHFGFHFCFFGFHHHHHFHDGFFH.>F1>BFFC<00..<C-C000CGCGGFFG.:CF.ABGG/FFGG-F0CBBAAFF/
@M03558:539:GW210131Amp:1:2105:20811:3228 2:N:0:TCGACGTC+AAGCGGAA
GGCTATGTGAGTAACACCTTCTAAACTTCCATTTCTATCATAAAATAACTTGTCAAATTGTTTGCATATAGATTCCAAATTACCTTTCCATCAGTTTTCTGTATCCGTACGCACTGTATAAAACAAGATACATTACCTCACCACCGGGTAGGGCAACGGTTACCAATTCACCCTTGGTTGCTTTGATTTCACCCAGAAGATAGCCTTCGGCTTCATCTGGAACCCAGCAGGCCTTTTTGGCATCGTAAGG
+
AABB?FFFFFFFGEG5FEGFGGHHFHHHHHHHHHHHHHHHHGHHHHHHHHHHHHHHHHHHHGHHGHHHHHHBFHDGFFFHHFGHHHHHHFHHHHHHHHGHHHHHGHGGFGGCGGGGHHHHFEGHHFHFHGHHHHHHGHGGHAFHG?GGGGGGGGFGHGGGGGHHHHHHHHH1GHHHFDGGHHHGFFHHHFDGBGEHHHHHHHHHGHHHHGGGGHHEEGHEFFG.=EEFHFG9EFGF0F@BEB;;CCFFFB
@M03558:539:GW210131Amp:1:2105:20061:3251 2:N:0:TCGACGTC+AAGCGGAA
GGCTATGTGAGTAACACCTTCTAAACTTCCATTTCTATCATAAAATAACTTGTCAAATTGTTTGCATATAGATTCCAAATTACTTTTCCATCAGTTTTCTGTATCCGTACGCACTGTATAAAACAAGATACATTACCTCACCACCGGGTAGGGCAACGGTTACCGATCCACCCTTGGTTGCTTTGATTTCACCCAGAAGATAGCCTTCGGCTTCATCTGGAACCCAGCAGGCCTTTTTGGCATCGTAAGG
+
>A33?FFBDDBBFGGFBEB44ABB5GHFHHGFFGFFEFFHHFHFFGHGFHHFFG5FHHFHFHHHGGBHHHBDFF5AFGGHHHBHHFHFHHBGHEFGHFGHGGGFEGEFGAE?EEGHHHHFFHFFHEH1GHHHHEGBGGHHHF3F/E/E<EFECFFCFCCEGDHDDG?DAGHHAGGFGGEFHGGHHGGFGB1GGACG.CGGGHFHHH0<CDCFGFHGHH0GCGHEDEGGFFEA.B/CBF@?BBCCEEF?.B
@M03558:539:GW210131Amp:1:2105:14583:3271 2:N:0:TCGACGTC+AAGCGGAA
GGCTATGTGAGTAACACCTTCTAAACTTCCATTTCTATCATAAAATAACTTGTCAAATTGTTTGCATATAGATTCCAAATTACTTTTCCATCAGTTTTCTGTATCCGTACGCACTGTATAAAACAAGATACATTACCTCACCACCGGGTAGGGCAACGGTTACCAATTCACCCTTGGTTGCTTTGATTTCACCCAGAAGATAGCCTTCGGCTTCATCTGGAACCCAGCAGGCCTTTTTGGCATCGTAAGG
+
CCCBCFFFFFFFGGGGGGGGGGHHGHHHHHHHHHHHHHHHHGHGHHHHHHHHHHHHHHIIHIHHHHHHHHHEHHHHHHHHHHHHHHHHHHHHHHHHHHHHHHHHHHGGHGGGGGGGHHHHHHHHHHHHHHHHHHHHHHHHHHHHGGGGGGGGGHGGGGGGGGHHGHHHHHHFHHHHHFHGGHHHHHHHHHHHHHGHEGHHHHHHGHHHHGGGGHHHHHHHGHHEDF.GFGHGGGEGGGGGGB;CCEFFAG
@M03558:539:GW210131Amp:1:2105:17146:3308 2:N:0:TCGACGTC+AAGCGGAA
GGCTATGTGAGTAACACCTTCTGAACTTCCATTTCTATCATAAAATAACTTGTCAAATTGTTTGCATATAGATTCCAAATTACTTTTCCATCAGTTTTCTGTATCCGTACGCACTGTATAAAACAAGATACATTACCTCACCACCGGGTAGGGCAACGGTTACCAATTCACCCTTGGTTGCTTTGATTTCACCCAGAAGATAGCCTTCGGCTTCATCTGGAACCCAGCAGGCCTTTTTGGCATCGTAAGG
+
A?AABFFBFBFDGGGG4EFGGGHGHGFHFHHHHHGHHHHHHHHHHHGHHHHGGFFHBGFHHHHHGHHHHFHFGHHHHHHGHFHFFHGHHHGHGHHHHHHHDGBFHHGFGFGCGGEGFHHGFGHHFGHFHHHHGHHHGHGHFHHHGGGGGGGGGFEFHGGGFDHHHHHHFHHHHHHGHHHDHHHHHFGFDGBHFFGF.FGHHEHHHFHECDGGCHHFGHHGBGCEDEEHFGEBGGGGGGC?BC;/;;C;A/
@M03558:539:GW210131Amp:1:2105:21703:3335 2:N:0:TCGACGTC+AAGCGGAA
GGCTATGTGAGTAACACCTTCTAAACTTCCATTTCTATCATAAAATAACTTGTCAAATTGTTTGCATATAGATTCCAAATTACTTTTCCATCAGTTTTCTGTATCCGTACGCACTGTATAAAACAAGATACATTACCTCACCACCGGGTAGGGCAACGGTTACCAATTCACCCTTGGTTGCTTTGATTTCACCCAGAAGATAGCCTTCGGCTTCACCTGGAACCCAGCAGGCCTTTTTGGCATCGTAAGG
+
A?AABFFDFFFFFGGGGGGF4DGHHFHFFFHHHHHHHFHFFHDHHGHDHFGHFHGFHHFFGHHHGEHHGHHHHHHFHHHHHHHHHHHEHFHGHHHHHHHHHHGHFGF?FEEFGGGHHHHHHHHFHEHFGHHEHHHFHHHGGHFEE?EGGGEGGBFGEG?EFGGDGHFFFFHHH/CGGHHGHFGFHHHHGHBG1<FGFBGHGFHHFGHEEGGFGHHHHHHHEGHCDEEHGA?9EFBFBFG?/0;;;;AAAF
@M03558:539:GW210131Amp:1:2105:9001:3411 2:N:0:TCGACGTC+AAGCGGAA
GGCTCTGTGAGTAACACCTTCTAAACTTCCATTTCTATCATAAAATAACTTGTCAAATTGTTTGCATATAGATTCCAAATTACTTTTCCATTAGTTTTCTGTATCCGTACGCACTGTATAAAACAAGATACATTACCTCACCACCGGGTAGGGCAACGGTTACCAATTCACCCTTGGTTGCTTTGATTTCACCCAGAAGATAGCCTTCGGCTTCATCTGGAACCCAGCAGGCCTTTTTGGCATCGTAAGG
+
AA@?>FFFFFFFGFGDGGGGGGHHHHHFBGHHGHFFFGHFHHHGHHHHHHHHFHHHHHFHHGHHGGHHHHG5DGFHEHHHHHBGGHHHGHEGHHHHHHGHFGHHHGEFH?ECEGGHHGHHHGHHHHFBGFHHHHHHHHHHHHFEGFGGGGGFEHGGEDCGGGGHGGFG@GHGAHGHGHHGHGHDGFFHHHFG>FFFG0GFHBFFHHDCEGCFGB00CHHFHFG.;CCCBCADEF/;;B?-;0=99;F.AB
@M03558:539:GW210131Amp:1:2105:10467:3436 2:N:0:TCGACGTC+AAGCGGAA
GGCTCTGTGAGTAACACCTTCTAAACTTCCATTTCTATCATAAAATAACTTGTCAAATTGTTTGCATATAGATTCCAAATTACTTTTCCACCAGTTTTCTGTATCCGTACGCACTGTATAAAACAAGATACATTACCTCACCACCGGGTAGGGCAACGGTTACCAATTCACCCTTGGTTGCTTTGATTTCACCCAGAAGATAGCCTTCGGCTTCATCTGGAACCCAGCAGGCCTTTTTGGCATCGTAAGG
+
AAAA>C@DFFDBFFGFGGGBG1DEGHBGFHHGHHHGFGHHGGB1GBGGFHHGHHHGHGHHHHHH1FFHHHGHHHHGHHFHHHGGHHHHGHHGFFFHHHHHHFHHHHGFHGGGGGGHHHHHHHHGHHHHHHHHHHHGHHHHHHFHFEGGEEGEGGEGHGGGGGHHGHBHFHHBGEHHGHHGHHHGHHHHHHHHHHGHGHHHHGHE0GHCHGGGGHHHHFHHHHHCEEGHHFGGGGFFGB??GC0BEEC9CB
@M03558:539:GW210131Amp:1:2105:21909:3478 2:N:0:TCGACGTC+AAGCGGAA
GGCTATGTGAGTAACACCTTCTAAACTTCCATTTCTATCATAAAATAACTTGTCAAATTGTTTGCATATAGATTCCAAATTACTTTTCCATCAGTTTTCTGTATCCGTACGCACTGTATAAAACAAGATACATTACCTCACCACCGGGTAGGGCAACGGTTACCAATTCACCCTTGGTTGCTTTGATTTCACCCAGAAGATAGTCTTCGGCTTCATCTGGAACCCAGCAGGCCTTTTTGGCATCGTAAGG
+
BBBAAFFDFFFFGGGGGGGGGGHHHGHHHHHHHHHHHHHHHHHHHFHHHHHHHHHGHHHHHHHHHHHHHHHHHHHGHEHHHHGHHHHHHHHHHHHHHHFGHHHHHHGFHGGGGGGGHHHHGFHFHEHBHHHGHHHHHHHFHHGHAGGGGGGGGBGGHGGGGGHHHHHHGHHGHHHHGHHGHHHHHFFHHHEHFFGFFFGHGHHHGHHGGGFGGHHHHHHHFHHEFGHGHEAFEGFFFGGGGB;;CCF..C
@M03558:539:GW210131Amp:1:2105:15930:3558 2:N:0:TCGACGTC+AAGCGGAA
GGCTATGTGAGTAACACCTTCTAAACTTCCATTTCTATCATAAAATAACTTGTCAAATTGTTTGCATATAGATTCCAAATTACTTTTCCATCAGTTTTCTGTATCCGTACGCACTGTATAAAACAAGATACATTACCTCACCACCGGGTAGGGCAACGGTTACCAATTCACCCTTGGTTGCTTTGATTTCACCCAGAAGATAGCCTTCGGCTTCATCTGGAACCCAGCAGGCCTTTTTGGCATCGTAAGG
+
BBBB@FFFFFFDGGGGGGGCGGHHGHHHHHFHHGHDFHGFHHGHHHHHHHHHHHHHFHHHGHHGHHHGFHF5FGFFHGHHHHHFGGFFHFHHHHGHHHHHHHHHHFEFG1EEFGEGGHFGGHHHHHHEHHHFHHHHGHHFHFGHGGGGEEGGGFFGECCGGDGHHHHHFHHHFHGFHGGGHHHHHHGGHHGHDGEFCGHGGHHECGGHH.DGGHHHFHHHGHGEDECCFGADEGGFCB9BF;9;:99F9F
@M03558:539:GW210131Amp:1:2105:8357:3583 2:N:0:TCGACGTC+AAGCGGAA
GGCTATGTGAGTAACACCTTCTCACTCTTTGCTCGTAGATGCCTACC
+
AAAB3DF@DFFDGGGGGGGGGGGFHHHHHHHFGGFFFGGHHHHGHGH
@M03558:539:GW210131Amp:1:2105:22998:3586 2:N:0:TCGACGTC+AAGCGGAA
GGCTATGTGAGTAACACCTTCTACCTCTTTGCTCGTAGATGCCTACC
+
BBABBFFBFFFDGGGGFGGGGGHHGHFHHHGGGHEEEEFGHHFHHHE
@M03558:539:GW210131Amp:1:2105:20428:3594 2:N:0:TCGACGTC+AAGCGGAA
GGCTACGGGAGTAACACCTTCTAAACTTCCATTTCTATCATAAAATAACTTGTCAATTTGTTTGCATATAGATTCCAAATTACTTTTCCATCAGTTTTCTGTATCCGTACGCACCGTATAAAACAAGATACATTACCTCACCACCGGGTAGGGCAACGGTTACCAATTCACCCTTGGTTGCTTTGATTTCACCCAGAAGATAGCCTCCGGTTTCATCTGGAACCCATCCGGCTTTTTCGGCATCGTACGG
+
>11A1111>11>AB31B0BFG1DFFC31D11222DGDG2F2GHFH2FGB12BGHGE2DG2DB001GDFHFDDGFH2221BE11D22GB1D2F1BEGHH21@2DDF2//>>/E////BGFHD2@1//BGDGG1E2111BF1E0GE/////<?FC0//?/>/?C1111111?1?</>F1<<A0<=1<1FDGH000..<</<<DF<00=:..;-;:FH0CC000//..;/9..;---;90/9----;;EF;--
@M03558:539:GW210131Amp:1:2105:22212:3597 2:N:0:TCGACGTC+AAGCGGAA
GGCTATGTGAGTAACACCTTCTAAACTTCCATTTCTATCATAAAATAACTTGTCAAATTGTTTGCATATAGATTCCAAATTACTTTTCCATCAGTTTTCTGTATCCGTACGCACTGTATAAAACAAGATACATTACCTCACCACCGGGTAGGGCAACGGTTACCAATTCACCCTTGGTTGCTTTGATTTCACCCAGAAGATAGCCTTCGGCTTCATCTGGAACCCAGCAGGCCTTTTTGGCATCGTAAGG
+
BBBBBFFFFFFDGGGFGGGGGGFFHGHHHHHHHHGHHHHHHHHHGHHHHHHHHHHHHHHHHHHHHHHHHGHEFHGFFHHHHHHGHHHHHHHHEHHHHHHHGHHHHGGGHGGGGGGHHHHHHFHGHHHBGHHGHHHHHHGHHGHGFEG?GGGAFFFGHGGFGGHHHGHGHHHHHHHHGFHGGHHFHBGHHHHHHHGEHBHHGGGGGH00GGGGGHHHHHHB0GCEDE.G/:.9EGFGGB?GG0;;CAF;.9
@M03558:539:GW210131Amp:1:2105:15831:3648 2:N:0:TCGACGTC+AAGCGGAA
GGCTATGTGAGTAACACCTTCTAAACTTCCATCTCTATCATAAAATAACTTGTCAAATTGTTTGCATATAGATTCCAAATTACTTTTCCATCAGTTTTCTGTATCCGTACGCACTGTATAAAACAAGATACATTACCTCACCACCGGGTAGGGCAACGGTTACCAATTCACCCTTGGTTGCTTTGATTTCACCCAGAAGATAGCCTTCGGCTTCATCTGGAACCCAGCAGGCCTTTTTGGCATCGTAAGG
+
ABBB3FFBFFFBFGGFGGGGGGHHHFFFHHHHHFHHHHHHHHHFHHHHGHHHHHHHHHHHHHHGHHHHHHFBFHHHHHHHHHHHHHHHGHHGHHHHGHGHHFGHFHEFHEFCEGGGFHHHHHHHHGFGHHHHHGHHFHGGHFHHEGGGGGGGGFFGHGGDF?HHGHHHHHHGHFGHHGHGGFGGFHEHHHEHHHGGHGHHGHG<CFFCEGGGGHGGHGHHCGHGGGEHGH.A.BFGGGGDF0;;9;C9FG
@M03558:539:GW210131Amp:1:2105:23216:3692 2:N:0:TCGACGTC+AAGCGGAA
GGCCATGTGAGTAACACCTTCTAAACTTCCATTTCTATCATATAATAACTTGTCAAATTGTTTGCATATAGATTCCAAATTACTTTTCCATCAGTTTTCTGTATCTGTACGAACTGTATAAAACAAGATACATTACCTCACCACCGGGTAGGGAAACGGTTACGAATTATCCCTTGGTTGCTTAGATTTCACCCAGAAGATAGCCTGCGGCTTGATCTGGAGCCCATCAGGTCTGTTTGGAATCGAATGG
+
11>11BBBD3DFB13GGGG11A3BG13FFEEGD33GHF3332222D22AD21B1D2121D220BE2F2D22FHH22D211BAFFFDG212DAFHDFF22GH2D222@DEBE////1222@2E11//B011112BD111B1/0B/?/>>//</?00?<<////1//F/?122>111@F1??<FG11?1<1?1@?CC..>1F1>FFG10>C-----;0:000<./:;./;:CC0;C/BB0/./0;09.:0//
@M03558:539:GW210131Amp:1:2105:20884:3766 2:N:0:TCGACGTC+AAGCGGAA
GGCTATGTGAGTAACACCTTCTCACTCTTTGCTCGTAGATGCCTACC
+
BBBBAFF5BFFFGGGGGGGGFGHHGHHHGHHHHGGGGFGHGHHGHHH
@M03558:539:GW210131Amp:1:2105:9968:3780 2:N:0:TCGACGTC+AAGCGGAA
GGCTCTGTGAGTAACACCTTCTAAACTTCCATTTCTATCATAAAATAACTTGTCAAATTGTTTGCATATAGATTCCAAATTACTTTTCCATCAGTTTTCTGTATCCGTACGCACTGTATAAAACAAGATACATTACCTCACCACCGGGTAGGGCAACGGTTCCCAATTCACCCTTGGTTGCTTTGATTTCACCCAGAAGATAGCCTTCGGCTTCATCTGGAACCCAGCAGGCCTTTTTGGCATCGTAAGG
+
AAAAAFF@DFDBEGGBGFFGGGHHFCHHHHHGHHHHHHGFBHHDHFBFHHHHHGHHGHHGHGHHGHHHGHHFGHHHFHHHHHHHHEHHHGHHHHHHHHHFG2GFHHGFHFGEGGGHHHFHHHHHFABGHFHFHDGHHHHFHHHHGCGGGEAACHGEFGCCF/<FGHCGHHFHHHHGHEG?GHHDFGGHHHFGGGAF.FH1GEHHFHEGECCGGHHFHHHBHHGECG.CGC?BEF/C;C@?F;;CAEF?A/
@M03558:539:GW210131Amp:1:2105:11315:3786 2:N:0:TCGACGTC+AAGCGGAA
GGCCATGTGAGTAACACCTTCTGAACTTCCATTTCTATCATACAATAACTTGTCAAATTGTTTGCATATAGATTCCAAATTACTTTTCCATCAGTTTTCTGTATCCGTACGCACTGTATAAAACAAGATACATTACCTCACCACCGGGTAGGGCAACGGTTACCAATTCACCCTTGGTTGCTTTGATTTCACCCAGAAGATAGCCTTCGGCTTCATCTGGAACCCAGCAGGCCTTTTTGGCATCGTAAGG
+
A>A1>C1@B31BG13FAEA11F1F31DF3AE3DFD3B3F3D2111DEDDAGDFDHGHHFF2F0BEDGF2DAGHFHFF211F1DGGFHHF2FHFHHHHHHHGFGFEFEFHGGGGGGB@GG2GHHHEACEFBHFHHHGFHHHEGFHF/<EEEF/F0FFC?CCFCFHHFGBHGGHFCFFF1GCFFGBFGGFHHHGG0F.AFHFFDDGHGGFEGC.<:G0GHF0CGFGAECGFAA..9C0;0-9;0;;EEF.:F
@M03558:539:GW210131Amp:1:2105:21401:3914 2:N:0:TCGACGTC+AAGCGGAA
GGCTATGTGAGTAACACCTTCTAAACTTCCATTTCTATCATAAAATAACTTGTCAAATTGTTTGCATATAGACTCCAAATTACTTTTCCATCAGTTTTCTGTATCCGTACGCACTGTATAAAACAAGATACATTACCTCACCACCGGGTAGGGCAACGGTTACCAATTCACCCTTGGTTGCTTTGATTTCACCCAGAAGATAGCCTTCGGCTTCATCTGGAACCCAGCAGGCCTTTTTGGCATCGTAAGG
+
BBB@AFFDFFDFGGGGGGGGGGGHHGHHHHHGHHHHHHHHHHHGHGHHHHHFFHHEFHHGHHHHHHHHHHHDGHHHHBHFHHHHHHHHHHHHHGHHHHHHHFGHHHGGHGGGGGGGHHHHHHHHHHHCHHHHHGHHHHGHHGHHGGGGGGGGGFGFHFCGGGHHHHHHBGHHHHHHGFHGGHHGHFGHHHFHFFEFGFHHGHHHHHHHEDDGGGHHHHHGBCG.CE.C/C.:.FFGGFCAGC=;A;CAF/
@M03558:539:GW210131Amp:1:2105:16270:3936 2:N:0:TCGACGTC+AAGCGGAA
GGCTATGTGAGTAACACCTTCTCACTCTTTGCTCGTAGATGCCTACC
+
CCCCDFFBFFFFGGGGGGGGGGHHHHHHHHHHHHGEEGGGHHHHHHH
@M03558:539:GW210131Amp:1:2105:20340:3960 2:N:0:TCGACGTC+AAGCGGAA
GGCTATGTGAGTAACACCTTCTAAACTTCCATTTCTATCATAAAATAACTTGTCAAATTGTTTGCATATAGATTCCAAATTACTTTTCCATCAGTTTTCTGTATCCGTACGCACTGTATAAAACAAGATACATTACCTCACCACCGGGTAGGGCAACGGTTACCAATTCACCCTTGGTTGCTTTGATTTCACCCAGAAGATAGCCTTCGGCTTCATCTGGAACCCAGCAGGCCTTTTTGGCATCGTAAGG
+
A>ABBFFFFFFDGFGGGGGGGGHGHHHHHHBHGHHHBHHHGFFGHHHEHHHHHHHGFHHFHHHHGGHFHHGFHHHHHEHHHGHGGHGHHHHHHFFHHHHHGAGHHHGGHGGGGGGHHHHHF4FFHEHGHHHFHH4GHHGHHHFGFGGFFCFFGHFAHGGGFFFFFHFHHGHHHHGHGF/CFGHDD<<FGHBFHF.FCCFFB1G0GGHHHGGGCHHCCCGB0/CEDA.CBG.9EFBFBF-;F0;;;;...9
@M03558:539:GW210131Amp:1:2105:16134:3974 2:N:0:TCGACGTC+AAGCGGAA
GGCTATGTGAGTAACACCTTCTAAACTTCCATTTCTATCATAAAATAACTTGTCAAATTGTTTGCATATAGATTCCAAATTACTTTTCCATCAGTTTTCTGTATCCGTACGCACTGTATAAAACAAGATACATTACCTCACCACCGGGTAGGGCAACGGTTACCAATTCACCCTTGGTTGCTTTGATTTCACCCAGAAGATAGCCTTCGGCTTCATCTGGAACCCAGCAGGCCTTTTTGGCATCGTAAGG
+
BBCCCFFFFFFDGGGFGGGGGGHGHHGHHHGHHHHHHHHGHHHGFHHHHHHHHHHHHHHHHHHHHHHHHGHGHHHHHGHHHHHHHHHHHHHHHHHHHHHHGGGHHHGFHGGGGGGHHHHHHHHHHHGGHHHHHHHHHHHHHFHHGGGCGGGGGHGGHGGGGGHHHHHHHHHGHHHHHHHGHHHGDGFHHHHGGHGHHFHHGHHHHHHHHCGGFHHFHHHHFHCCEFEGGE.CEGEFFGACGF;:;;A.:B
@M03558:539:GW210131Amp:1:2105:18390:4078 2:N:0:TCGACGTC+AAGCGGAA
GGCTATGTGAGTAACACCTTCTAAACTTCCATTTCTATCATAAAATAACTTGTCAAATTGTTTGCATATAGATTCCAAATTACTTTTCCATCAGTTTTCTGTATCCGTACGCACTGTATAAAACAAGATACATTACCTCACCACCGGGTAGGGCAACGGTTACCAATTCACCCTTGGTTGCTTTGATTTCACCCAGAAGATAGCCTTCGGCTTCATCTGGAACCCAGCAGGCCTTTTGGCATCGTAAGGC
+
BBBBBFFFFFFFGGGGGGGGGGGFHHHHHHHHHHHHHHHHHHGHGHGHHHGHHHHGHHHGHHHHHHHHHHHGHHHHHGHHHFHHHHHHHHHHHHHHHHHGGHHHHGFFHGGGGGGHHGHHGBHHHGHFHHHHHHFFGHHEHHHHGGGGGGGGGHGEHGGGGGHGHHHGGHHHHHHH1FA?GHHGH1FHHHBHHFEGGCGFHGFFFHFHHGGGGHFCFHHHFFCEGG.:CC.AEGGF90;BB9/.C;.999
@M03558:539:GW210131Amp:1:2105:15140:4090 2:N:0:TCGACGTC+AAGCGGAA
GGCTATGTGAGTAACACCTTCTAAACTTCCATTTCTATCATAAAATAACTTGTCAAATTGTTTGCATATAGATTCCAAATTACTTTTCCATCAGTTTTCTGTATCCGTACGCACTGTATAAAACAAGATACATTACCTCACCACCGGGTAGGGCAACGGTTACCAATTCACCCTTGGTTGCTTTGATTTCACCCAGAAGATAGCCTTCGGCTTCATCTGGAACCCAGCAGGCCTTTTTGGCATCGTAAGG
+
AABBBFFFFFFDGGGFGGGGGGHHFHHHHHHHHHHHHHHHHHHGHHHHHHHHHHHHHHHHHHHGHHHHHHHGHHHHHFHHHGHHHHHHHHHHGHHHHHHHGHHHGHGGHGGGGGGHHHHHHGFHHHHHHHHHHHHHHHHHHHHHGGGGGGGGGGGGHGGGGGHHHHHHHHHGHHHGGFGGHHHHHFHHHHGHDGEGGCFFHFHHHHBGHGGGGHHHHHGHBFGGGFEGFHAFFGFGGGGGF0:CEE?F?F
@M03558:539:GW210131Amp:1:2105:16700:4136 2:N:0:TCGACGTC+AAGCGGAA
GGCTATGTGAGTAACACCTTCTAAACTTCCATTTCTATCATAAAATAACTTGTCAAATTGTTTGCATATAGATTCCGAATTACTTTTCCATCAGTTTTCTGTATCCGTACGCACTGTATAAAACAAGATACATTACCTCACCACCGGGTAGGGCAACGGTTACCAATTCACCCTTGGTTGCTTTGATTTCACCCAGAAGATAGCCTTCGGCTTCATCTGGAACCCAGCAGGCCTTTTTGGCATCGTAAGG
+
BBBB?FFDFFFFGGGGGGGGGGHHHHHHHHHHHHHHHHHHHHHHEHHHHHHHHHHHHHHHHHHHHHHHHGHFHHHHHGGGHHHHHHHHHHHHHHHHHHHHHHHHHHGGHDGGGGGHHHHHHHHHHGFHHHHHHGHHHHHHHHHHGGGCGGGGGHGGHGGGGFHHHHHHHHHGHHHHGHHGHHHHGFGHHHHHHHGEGGHFHFGHHHHHHDGGGHHHHHHEFHC:EE.CB9.;EFFFFFAAFB;;;;C.AB
@M03558:539:GW210131Amp:1:2105:16307:4183 2:N:0:TCGACGTC+AAGCGGAA
GGCTATGTGAGTAACACCTTCTGAACTTCCATTTCTATCATAAAATAACTTGTCAAATTGTTTGCATATAGATTCCAAATTACTTTTCCATCAGTTTTCTGTATCCGTACGCACTGTATAAAACAAGATACATTACCTCACCACCGGGTAGGGCAACGGTTACCAATTCACCCTTGGTTGCTTTGATTTCACCCAGAAGATAGCCTTCGGCTTCATCTGGAACCCAGCAGGCCTTTTTGGCACCGTAAGG
+
CCCCCFFFFFFFGGGGGGGGGGHGHHHHHHHHHHHHHHHHHHGFHGHHHHGHHHHGHHHHHHHHHHHHHFHBGHHHHFFHHHHHHHHHHHHHHHHFHHHHHHHHHHGGHGGGEGGHHHHHHHHHHGHGHHHHHHHHHHHHHHHGGGGGGGGGGHGGHGGGGGHHHHHHHHHHHHHHHHHGHHHHHFGHHHHHHFFGAGHHEHFHHHHHHGGGGHBHEHGC0C:EGG.;:C.EEFGFGGGFFF0:9CA.CB
@M03558:539:GW210131Amp:1:2105:15508:4236 2:N:0:TCGACGTC+AAGCGGAA
GGCTATGTGAGTAACACCTTCTGAACTTCCATTTCTATCATAAAATAACTTGTCGAATTGTTTGCATATAGATTCCAAATTACTTTTCCATCAGTTTTCTGTATCCGTACGCACTGTATAAAACGAGATACATTACCTCACCACCGGGTAGGGCAACGGTTACCAATTCACCCTTGGTTGCTTTGATTTCACCCAGAAGATAGCCTTCGGCTTCATCTGGAACCCAGCAGGCCTTTTTGGCATCGTAAGG
+
CCCCCFF5FFFFGGGGGGGGGGHHHHHHHHHHHHHHHHHHHHHGHHHHHHHGFHGHGHHHHHHHIHIHHGHEHHHHHHHHHHHHHHHHHGHHHHHHHHHHHHHHHHGGHGGGGGGHHHHHHHHHGGGGGHHHHHHHHHHHHHHHGGGGGGGFGHGGHGGGGGHHHHFHHHHHHHHHGHHGHHHHHHHHHHGGHHGHEHGHHEHHHHHHHGGGCHHHHHHHHFHGGGGFFAEGGGBFGGFGFBCB.;CAFG
@M03558:539:GW210131Amp:1:2105:21469:4236 2:N:0:TCGACGTC+AAGCGGAA
GGCTATGTGAGTAACACCTTCTAAACTTCCATTTCTATCATAAAATAACTTGTCAAATTGTTTGCATATAGATTCCAAATTACCTTTCCATCAGTTTTCTGTATCCGTACGCACTGTATAAAACAAGATACATTACCTCACCACCGGGTAGGGCAACGGTTACCAATTCACCCTTGGTTACTTTGATTTCACCCAGAGGATAGCCTTCGGCTTCATCTGGAACCCAGCAGGCCTTTTTGGCATCGTAAGG
+
BABCBFFFFFFFGGGGGGGGGGHHHHHHHHHHHHHHHHHHHHGHGHHHHHHGHHHHHHIHIIHHHIIHIHHHHHHHHHHHHHHHHHHHHHHHHHHHHHHHHHHHHHGGHGGGGGGFHHHHHFHFHGHFHHHHHHHHHHHHHHHHGGGGGGGGGHGGHGGGGGHHHHHHHHHHHHHHHHHHHHHHHHHHHHHHHHGHEHGHHHHHHHHHHGGGGHHHHHHFFHHG?FHHFGADGGGGGGGGGFCBEEFA.F
@M03558:539:GW210131Amp:1:2105:23351:4300 2:N:0:TCGACGTC+AAGCGGAA
GGCTATGTGAGTAACACCTTCTAAACTTCCATTTCTATCATAAAATAACTTGTCAAATTGTTTGCATATAGATTCCAAATTACTTTTCCATCAGTTTTCTGTATCCGTACGCACTGTATAAAACAAGATACATTACCTCACCACCGGGTAGGGCAACGGTTACCAATTCACCCTTGGTTGCTTTGATTTCACCCAGAAGATAGCCTTCGGCTTCATCTGGAACCCAGCAGGCCTTTTTGGCACCGTAAGT
+
BBBBBFFFFFFBGGGGFGGGGGHHFHHHHHHGHHHHHHHHHHFFHGHHHHHHHHHHGHHHHGHHHGGFHHHHHHFHFHHHHHHHHHHHHGHHGHHHHHHHHHHHHHFGHGGGGGGHHHHHHHHHHHHFHFHGHHHHFHHHHHHGGGGGGGGGGEFEHGCGGGHHHHHHHHHFAHHHHHHGGHH1FFGGHHHHHHGFGGHHHHHGHHFHHDCGCHGHHHHHBGGGGEHHFCAAEGBFFFGGBBFEBCEDF0
@M03558:539:GW210131Amp:1:2105:23772:4326 2:N:0:TCGACGTC+AAGCGGAA
GGCTATGTGAGTAACACCTTCTGCTCGTAGATGCCTACC
+
BABBAFFFFFFFGGGGGGGGGGHHHHGGGGGHHHHHHHH
@M03558:539:GW210131Amp:1:2105:13440:4335 2:N:0:TCGACGTC+AAGCGGAA
GGCTATGTGAGTAACACCTTCTAAACTTCCATTTCTATCATAAAATAACTTGTCAAATTGTTTGCACATAGATTCCAAATTACTTTTCCATCAGTTTTCTGTATCCGTACGCACTGTATAAAACAAGATACATTACCTCACCACCGGGTAGGGCAACGGTTACCAATTCACCCTTGGTTGCTTTGATTTCACCCAGAAGATAGCCTTCGGCTTCATCTGGAACCCAGCAGGCCTTTTTGGCATCGTAAGG
+
AAAA>F@BDFFDGFDB1AFAF1GGHHHHHGBGGFHGHFGDGHCBDDHHHHBHFGDFHH1FHHHGHHGHHHHFHHHHGGHHHHHHHHGHHGGHFHGHHHHHHEHHHHGFHGGEGEGHHHHHHDGHEHHBGHHHGHHHHHHHGGBGECEGGEGFGHGGHCGCEGHHHFHGHHHHEGGGGHGCHHHHHBF1DHDFGGEF>GFFFBHECFHHGCCFGGHHHFHFCGFECCGCCHEGEGFFGGG@GEFBB.;AF/
@M03558:539:GW210131Amp:1:2105:14041:4357 2:N:0:TCGACGTC+AAGCGGAA
GGCTATGTGAGTAACACCTTCTCACTCTTTGCTCGTAGATGCCTACC
+
A@B3AFFBDDFFGGGGGGGGGCFHBGHHGHHFFHEEEFGBHHGHHGC
@M03558:539:GW210131Amp:1:2105:13345:4449 2:N:0:TCGACGTC+AAGCGGAA
GGCTATGTGAGTAACACCTTCTAAACTTCCATTTCTATCATAAAATAACTTGCCAAATTGTTTGCATATAGATTCCAAATTACTTTTCCATCAGTTTTCTGTATCCGTACGCACTGTATAAAACAAGATACATTACCTCACCACCGGGTAGGGCAACGGTTACCAATTCACCCTTGGTTGCTTTGATTTCACCCAGAAGATAGCCTTCGGCTTCATCTGGAACCCAGCAGGCCTTTTTGGCATCGTAAGG
+
AAAAAFFBDDFFGGGGGGGGGGHHCGFHHHFHHDHHGFHHHFFHGHHHHHHFHHHHHEHHFGFGHHHHHGHFHHHFH55GHHHHGEHHHHHHHHHGHGHHHHHHFFGGHGGCEFFGFGHHHGFHHFHHDEFHHHHGDHHHHHHHGG?@AEEEEFGGEFGGGDHHGFFGHGHHHFB01GHFHHGGGDFFHHF1FGFG.B<1>GHGHFF0CA?CDFC0;CHGCFGEDC.;GHED.BFBFBA-/0=/.:A:;B
@M03558:539:GW210131Amp:1:2105:9580:4457 2:N:0:TCGACGTC+AAGCGGAA
GGCTCTGTGAGTAACACCTTCTAAACTTCCATTTCTATCATAAAATAACTTGTCAAATTGTTTGCATATAGATTCCAAATTACTTTTCCATCAGTTTTCTGTATCCGTACGCACTGTATAAAACAAGATACATTACCTCACCACCGGGTAGGGCAACGGTTACCAATTCACCCTTGGTTGCTTTGATCTCGCCCAGAAGATAGCCTTCGGCTTCATCTGGAACCCAGCAGGCCTTTTTGGCATCGTAAGG
+
ABBB3CF5FFDBFDGGGGGGGGHHHHHHHHFHHHHHHHHHCHHHHHGHHHHGHHHGHHHHHHHHHHHFHFFBHHHHHEHHHHHHHHHHHGHHGGHHHHHHGHHHHHGGEGCEGGGHGFHHEFFHHHEEHFHHHHFHHHHGHHEHGGGFGGGGFHGGHG?EE/GFGGHHHHHHHHGGHHHGGHHH?GFHHHFEG?DG.CCGDFFHHHHHHF@EGHFHHHHFFFGEDE.C/.:AEGBFGGGGG0=/.;FF?/
@M03558:539:GW210131Amp:1:2105:17369:4483 2:N:0:TCGACGTC+AAGCGGAA
GGCTATGTGAGTAACACCTTCTAAACTTCCATTTCTATCATAAAATAACTTGTCAAATTGTTTGCATATAGATTCCAAATTACTTTTCCATCAGTTTTCTGTATCCGTACGCACTGTATAAAACAAGATACATTACCTCACCACCGGGTAGGGCAACGGTTACCAATTCACCCTTGGTTGCTTTGATTTCACCCAGAAGATAGCCTTCGGCTTCATCTGGAACCCAGCAGGCCTTTTTGGCATCGTAAGG
+
CCCCCFFFFFFDFGGGGGGGGGHHHHHHHHHHHHHHHHHHHHHHHHHHHHHGHHHHGHHHHHHHHHHHHHHFHHHHHHGHHGHGHHHGHHHHHHHHHHHHGHHHHHGFHGGGGGGHHHHHHHHHHGHHHHHHHHHHHHHHHHHHGGGGGGGGGHGGHGGGGGHHHHHHHHGHHHHFHHHGHHHHHGHHHHGHHHGGAGHHHGHHFHHHGGGGGHHHHHHEHHGEDE.CGGHFGGGGGGGGG0;;A:FAAB
@M03558:539:GW210131Amp:1:2105:23179:4497 2:N:0:TCGACGTC+AAGCGGAA
GGCTATGTGAGTAACACCTTCTAAACTTCCATTTCTTTCATAAAATACCTGGTCAAATTGTTTGCATATAGTTTCCAAATTACTTTTCCATCAGTTTTCTGTATCCGTCCGCACTGTATAACACAAGATACTTTCCCTCCCCCCCGGGTAGGGAACGGGTTACCAATTCTCCCTTGGTGGCTTTGATTTCCCCCAGAAGATAGCCTTCGGCTTAATCTGGACCCAACCAGGCCTTTTGGGCATGGTAAGG
+
>?A?>DD@FFFFGFGBE111113AB1G1FD1F333333D3AFG112B1BD10A1D11AD1A20012222A22DFH2221AFFHHH21D12A111DFGFBG2222@B/?0/////>0B22@2111>/B01BB1B21B110/?//<<///</?F/00//</>/CFBG1<111>>0F1CHHFF.<</<0=00<0</.-..///0::C0:00..-;-/;0;BC;B.;CA....:.:.CBFF/----;--;B/;/
@M03558:539:GW210131Amp:1:2105:15611:4502 2:N:0:TCGACGTC+AAGCGGAA
GGCTATGTGAGTAACACCTTCTAAACTTCCATTTCTATCATAAAATAACTTGTCAAATCGTTTGCATATAGATTCCAAATTACTTTTCCATCAGTTTTCTGTATCCGTACGCACTGTATAAAACAAGATACATTACCTCACCACCGGGTAGGGCAACGGTTACCAATTCACCCTTGGTTGCTTTGATTTCACCCAGAAGATAGCCTTCGGCTTCATCTGGAACCCAGCAGGCCTTTTTGGCATCGTAAGG
+
11111D13B31FGFFGGFG1A133FAAFFF1G3FAGAEGB3B2AFGG1DFAG1AD2D2GEFEFEBGHEFHHHHHFHHEHHGHHHHFHHGBGHGHGDEGFGFGGGGFEGHGGGGGGFGHEHHHHHHGHGHHHGHHHGGHHHHHHGGGGCEEGGEHGGFCCGGGHHHFHGHHGHHGHHBDGGGFFFFEHHFFGDHHGHEFFHBDHH0<DHEFGGCFHBFHHHGFHE?CCGGGGG.BFFFG?AB;99A9;??B
@M03558:539:GW210131Amp:1:2105:16059:4614 2:N:0:TCGACGTC+AAGCGGAA
GGCTATGTGAGTAACACCTTCTAAACTTCCATTTCTATCATAAAATAACTTGTCAAATTGTTTGCATATAGATTCCAAATTACTTTTCCATCAGTTTTCTGTATCCGTACGCACTGTATAAAACAAGATACATTACCTCACCACCGGGTAGGGCAACGGTTACCAATTCACCCTTGGTTGCTTTGATTTCACCCAGAAGATAGCCTTCGGCTTCATCTGGAACCCAGCAGGCCTTTTTGGCATCGTAAGG
+
DCDCDFFFFFFBGGGGGGGGGGHHHHHHHHHHHHHHHHHHHCHHGHHHHHHHHHHHHHHHHGHHHIIHIHHGHHHHHHHHHHHHHGHHHHFHHHHHHHHHHHHGHHGFHGGGGGGHGHHHHHHGHHHHHHHHHHHHHHHHHHGHFGGGGGGGGHGGHGGGGGHHHHHHHHHGHHHGHFHGHHHHHHHHHHHHHHGHHHHHGHHHFHHHHGGGGHHHHHHFHHHFGFHHGHAEFGFFFFGGGF;:C9C;:F
@M03558:539:GW210131Amp:1:2105:6747:4618 2:N:0:TCGACGTC+AAGCGGAA
GGCTATGTGAGTAACACCTTCTAAACCTCCATTTCTATCATAAAATAACTTGTCAAATTGTTTGCATATAGATTCCAAATTACTTTTCCATCAGTTTTCTGTATCCGTACGCACTGTATAAAACAAGATACATTACCTCACCACCGGGTAGGGCAACGGTTACCAATTCACCCTTGGTTGCTTTGATTTCACCCAGAAGATAGCCTTCGGCTTCATCTGGAACCCAGCAGGCCTTTTTGGCATCGTAAGG
+
BBBBAFF@FFBBBGGGGCGGGGGAGHHHHHHHHHHHHHHHHGHHHHHFHHHHHHHHHHHHHHHHHHHHHHHHHHHHHHHHHHHHHHHHHHHHGHHHHHHHHHHHHHFFHGGCGGGHHHHHHHHHHEG2FGHHHHHGHHHGHHHHGGGGGGGGGHGGHGGGGGHHHHHHHHHHHHHHHFHFHHHGF1GHHHGHHHGH.FGHEGHGGHFHGGCGGGHHHHH0;GCEAECFH.CDEGGGGGF?FB9CACF9AB
@M03558:539:GW210131Amp:1:2105:16997:4716 2:N:0:TCGACGTC+AAGCGGAA
GGCTATGTGAGTAACACCTTCTAAACTTCCATTTCTATCATAAAATAACTTGTCAAATTGTTTGCATATAGATTCCAAATTACTCTTCCATCAGTTTTCTGTATCCGTACGCACTGTATAAAACAAGATACATTACCTCACCACCGGGTAGGGCAACGGTTACCAATTCACCCTTGGTTGCTTTGATTTCACCCAGAAGATAGCCTTCGGCTTCATCTGGAACCCAGCAGGCCTTTTTGGCATCGTAAGG
+
ABBBBFFBFFFFFGGGGGGGGGHHHHHHGHHHHHHHHGHHHHHGGHHHHHHGHHHGHHHHHHHGHHHHHFHFEHHHHHGHHHHGHHHHHHHHHHHHHHHHFHHHHHGGHGGGGGGHHHHHGHHHHGHGHHHHHHGHHHHHHHHHGGGGGGGGGHGGGGGGGDHHHHHHFFHHHHHFGHHDGHHGFGHGHHGHGHFHEFHCGGFHGHFFE?CG-GFGFHHHHBGEGGC;/CCCEFBFFE?BF9=;9;A;A9
@M03558:539:GW210131Amp:1:2105:18744:4788 2:N:0:TCGACGTC+AAGCGGAA
GGCTATGTGAGCACCTTCTGAACTTCCATTTCTATCATAAAATAACTTGTCAAATTGTTTGCATATAGATTCCAAATTACTTTTCCATCAGTTTTCTGTATCCGTACGCACTGTACAAAACAAGATACATTACCTCACCACCGGGTATGGCAACGGTTACCAATTCACCCTTGGTTGCTTCGATTTCACCCAGAAGATAGCCTTCGGCTTCATCTGGAACCCAGCAGGCCTTTTTGGCATCGTAAGGCTT
+
BBBBBFFFFFFFGGGGGGG5GDGHHHHHHHHHHGHHHHHHGHHCHHHHHHHHFHGGHHHHHHHHHHGHEHHHHHHHHHFHHHHHGHHHHHHHHHGHHHHHHHHGFGGGGGGGHHHHHHHHHHHHHHHHHHHHHHHHGHHHHGGGGEFHGHHHHHFFDFDHGHGHHHGHHEGHFHHHGFHHHCFHHGHHHHHEHHHH1FBHHHHHGHGGGCFF0GCHFGFHGDEEGHGAEEBFFGB-?/BCFFFFGFB//F
@M03558:539:GW210131Amp:1:2105:7226:4899 2:N:0:TCGACGTC+AAGCGGAA
GGCTATGTGAGTAACACCTTCTAAACTTCCATTTCTATCATAAAATAACTTGTCAAATTGTTTGCATATAGATTCCAAATTACTTTTCCATCAGTTTTCTGTATCCGTACGCACTGTATAAAACAAGATACATTACCTCACCACCGGGTAGGGCAACGGTTACCAATTCACCCTTGGTTGCTTTGATTTCACCCAGAAGATAGCCTTCGGCTTCATCTGGAACCCAGCAGGCCTTTTTGGCATCGTAAGG
+
AAABAFFFBFBBBFGGGGGGFGHHHGHHGHHHHHHHHHHHHHHHHHHEGFHHHHHGHHHHGHHFFHHHHHHFHHHHHGGHGHHHGGGHHFHHHFFHHHHHGHEHHHGGHGGGGGGHHHHHHBDBGFGCGHHFHHHGHHHHHHHHFGGGGGGGGEFGHGGGGGFFHHHHGHHHHHHHHFGGHHGDHBGFGHEHHHEG.>CGBGHHCHGHHGGGGHHHHHH00:CECAEFH...EGGGGG?BFB=BD;C9AB
@M03558:539:GW210131Amp:1:2105:15965:4941 2:N:0:TCGACGTC+AAGCGGAA
GGCTATGTGAGTAACACCTTCTAAACTTCCATTTCTATCATAAAATAACTTGTCAAATTGTTTGCATATAGATTCCAAATTACTTTTCCATCAGTTTTCCGTATCCGTACGCACTGTATAAAACAAGATACATTACCTCACCACCGGGTAGGGCAACGGTTACCAATTCACCCTTGGTTGCTTTGATTTCACCCAGAAGATAGCCTTCGGCTTCATCTGGAACCCAGCAGGCCTTTTTGGCATCGTAAGG
+
BBBBBFF5DFFFGGGGGGGGGGHHHHHHHHHGHHHGHGHHHHHHHHHHHHHGHHHHHHHHHHHHGHHHHHHHHHHHHFHHHHHHHHHGFHHHHGHHHHHHGHHHHHGGHGGCGGGGHHHHHHGHHHHHHHHHHFHHHHHHHHHHGGGGGGGEGHGGHGGGGGHGHHHGGHEHHHHFGHFGGHHHHHHHHHHHEHEGHHGHFHHHGGFHHGGFGHGGGHGHFFFGGGCGFGEFFGGFFG?AFB;:C;C;.F
@M03558:539:GW210131Amp:1:2105:18319:4972 2:N:0:TCGACGTC+AAGCGGAA
GGCTATGTGAGTAACACCTTCTAAACTTCCATTTCTATCATAAAATAACTTGTCAAATTGTTTGCATATAGATTCCAAATTACTTTTCCATCAGTTTTCTGTATCCGTACGCACTGTATAAAACAAGATACATTACCTCACCACTGGGTAGGGCAACGGTTACCAATTCACCCTTGGTTGCTTTGATTTCACCCAGAAGATAGCCTTCGGCTTCATCTGGAACCCAGCATGCCTTTTTGGCATCGTAAGG
+
CCCCCFFFFFFFGGGGGGGGGGHHHHHHHHHHGHHHHHHGHHHHGHHHHHHHHHHHHHHHIHHHHIHHIHHEHHHHHHHHHGHHHHHGHHHHHHHHHHHHHHHHHHGGHGGGGGGHFHHHFGHHHGGHHHHHHHHHHHHHHHHHHHGEGHGGGHGGGGGGGGHHHHHHHHGHHHHHHHGGHHHHEHGFHHHHHHGEGBGGHEHHHGHHHGGGGHHHHHHHFHHGFCGGGHFGHHGHHHGFEF=CEEGG?F
@M03558:539:GW210131Amp:1:2105:8150:5051 2:N:0:TCGACGTC+AAGCGGAA
GGCTCTGTGAGTAACACCTTCTGAACTTCCATTTCTATCATAAAATAACTTGTCAAATTGTTTGCATATAGATTCCAAATTACTTTTCCATCAGTTTTCTGTATCCGTAGGCACTGTATAAAACAAGATACATTACCTCACCACCGAGTAGGGCAACGGTTACCAATTCACCCTTGGTTGCTTTGATTTCACCCAGAAGATAGCCTTCGGCTTCATCTGGAACCCAGCAGGCCTTTTTGGCATCGTAAGG
+
AAB?3CFBFFFFGGDFFFGFFGDGHFFGHFGHFHHFGFHHGGFGFGHGHHHHHHHBGHGHHHHHGFHHHHHHHHFHFHHHHHHHHHHHHHFHFFFHHHHHHHHHHHFGHEGHHHHHGGHHHHHHHHHH3FHFHHHHHGHHHHFHGG/EFHHHGHGGHGGGGGHHHHHFFGHHHHHHFGEDGFHHGHHGHHEGFGEHHHGEEGHHHHHFGGGGGHHEGHH0DCCCEEGGHHGGGBGHHHGGG0;9D9A.9/
@M03558:539:GW210131Amp:1:2105:9967:5062 2:N:0:TCGACGTC+AAGCGGAA
GGCTCTGTGAGTAACACCTTCTAAACTTCCATTTCTATCATAAAATAACTTGTCAAATTGTTTGCATATAGATTCCAAATTACTTTTCCATCAGTTTTCTGTATCCGTACGCACTGTATAAAACAAGATACATTACCTCACCACCGGGTAGGGCAACGGTTACCAATTCACCCTTGGTTGCTTTGATTTCACCCAGAAGATAGCCTTCGGCTTCATCTGGAACCCAGCAGGCCTTTTGGCGTCGTAAGGC
+
A1AAAFFFFF11BFFFGGCFGFD3FGHDHHGHGGGB3GHGHB2DGHGFHFGHBGFHHHHEHHFHGHGGFGG22AFGH2BFHHBAE2DGHFGHHGDHGHHHFHEFHHFFFGEGGGGEFGFGHHHHHHHHDGGHHDG1FHHFGFFGEGCEEGGGGGEEEGCGGGHBGHHHHGHGHHH0CFGCGHHGHGDFGHHHH0CF.<<FFGHFBGFBGFCFCHGHEFFFCHFEGG..C:CAEFEGBC?F-;@A@.9;/B
@M03558:539:GW210131Amp:1:2105:22466:5082 2:N:0:TCGACGTC+AAGCGGAA
GGCTATGTGAGTAACACCTTCTAAACTTCCATTTCTATCATAAAATAACTTGTCAAATTGTTTGCATATAGATTCCAAATTACTTTTCCATCAGTTTTCTGTATCCGTACGCACTGTATAAAACAAGATACATTACCTCACCACCGGGTAGGGCAACGGTTACCAATTCACCCTTGGTTGCTTTGATTTCACCCAGAAGATAGCCTTCGGCTTCATCTGGAACCCAGCAGGCCTTTTTGGCATCGTAAGG
+
BBCCBFFFFFFFGGGGGGGGGGHHHHHHHHHHHHHHHHHHHHGHHHHHHHHFHHHHGHHHIHHHHIHHIHHFHHHHHFHHHHHHHHHHHHHHHFHHHHHHFHHHHHFGHGGGGGGEHHHHHHHHHHHEHFHHHHHHHHHHHHHHGGGGGGGGGHGGHGDGGGHHHHHGHHHHHHHHHHHGHHHGFHHHHHGHHFGGEGHFHHHEHHHHHDCGGHHGHHFFBCCEFEHGGFGFFGFGGGGAFC=;CEFF./
@M03558:539:GW210131Amp:1:2105:13235:5112 2:N:0:TCGACGTC+AAGCGGAA
GGCTATGTGAGTAACACCTTCTAAACTTCCATTTCCATCATAAAATAACTTGTCAAATTGTTTGCATATAGATTCCAAATTACTTTTCCATCAGTTTTCTGTATCCGTACGCACTGTATAAAACAAGATACATTACCTCACCACCGGGTAGGGCAACGGTTACCAATTCACCCTTGGTTGCTTTGATTTCACCCAGAAGATAGCCTTCGGCTTCATCTGGAACCCAGCAGGCCTTTTTGGCATCGTAAGG
+
CBCCBFFFFFFFGGGGGGGGGGHFHHHHHHHHHHHHHHHHHHHHHHHHHHHHHHHHHIHHHIGHHHHHHHHGHHGHHFHHHHHHHGHHHGHHHHHHHHHHHHHGHHGGHGGGGGGHHHHHHHGHHHHGHHHGHHHHHHHHHHHHGGGGGCGGGHGGGGGGGGHHHHGHHHHHHHHHFGHFFHHHGFHHHHGHHHGHGHHHHHHHHHHGGGGFGHHHHHHHEFGGGGACGHGGGGGGGGGGG0;CFEFAFB
@M03558:539:GW210131Amp:1:2105:6212:5144 2:N:0:TCGACGTC+AAGCGGAA
GGCTATGTGAGTAACACCTTCTAAACTTCCATTTCTATCATAAAATAACTTGTCAAATTGTTTGCATATAGATTCCAAATTACTTTTCCATCAGTTTTCTGTATCCGTACGCACTGTATAAAACAAGATACATTACCTCACCACCGGGTAGGGCAACGGTTACCAATTAACCCTTGGTTGCTTTGATTTCACCCAGAAGATAGCCTTCGGCTTCATCTGGAACCCAGCAGGCCTTTTTGGCATCGTAAGG
+
BABBBFFFFFBBBFGBGGGGGGHHHHHHHHHHHGHHHGHHHHHEHHHHHHHHHHGGHHH5FHHHBGGHHGHBHHFHHEGHHHHHHHHHHHHHHHHHHHHHHHGHHHFFHGFGGGGHHHHHHHGHHHGBGHHH4FHHHHHGHHHHGGGGGGGGGBGGHGGGFGGHHHHG2@FFHHHHFFHEGHHFHFFHHFFGHHFH.<GHFHHGHHHBGGGGGHGFFHHHBCGGDEGFHFEE9FFGFB?AF0=9AEA.;F
@M03558:539:GW210131Amp:1:2105:11819:5160 2:N:0:TCGACGTC+AAGCGGAA
GGCTATGTGAGTAACACCTTCTAAACTTCCATTTCTATCATAAAATAACTTGTCAAATTGTTTGCATATAGATCCCAAATTACTTTTCCATCAGTTTTCTGTATCCGTACGCACTGTATAAAACAAGATACATTACCTCACCACCGGGTAGGGCAACGGTTACCAATTCACCCTTGGTTGCTTTGATTTCACCCAGAAGATAGCCTTCGGCTTCATCTGGAACCCAGCAGGCCTTTTTGGCATCGTAAGG
+
A1AAAFF3BFD@3FGGGGFGGGFCFCFFGGGHHGHBBGGFHHHHF2GFHHFHHGHHGHHHHHH0GD2A2FEEEGBBGHGHHHD222EDG2GHHHGHHGFFDGFGBFEAFAECGGGFHHGHFGHHFFHBGHHFHFHFHFHFHFEHGFEGGEGEFCCFECCFGCHFGHHFFGFFFGGFFDFFHFFFHGHGFHBGHHFHHHFHHHEG<<0CGGCECHH00CGGFHCCAAGGC.C.9B9CFF@@FFCBEEF..B
@M03558:539:GW210131Amp:1:2105:13550:5164 2:N:0:TCGACGTC+AAGCGGAA
GGCTATGTGAGTAACACCTTCTAAACTTCCATTTCTATCATAAAATAACTTGTCAAATTGTTTGCATATAGATTCCAAATTACTTTTCCATCAGTTTTCTGTATCCGTACGCACTGTATAAAACAAGATACATTACCTCACCACCGGGTAGGGCAACGGTTACCAATTCACCCTTGGTTGCTTTGATTTCACCCAGAAGATAGCCTTCGGCTTCATCTGGAACCCAGCAGGCCTTTTTGGCATCGTAAGG
+
BBBBBFFFFFFBGGGGGGGGGFHGHHHHHHHHGHHGHHHHHHHHHHHHHHHHHHHFHHHHHHHHHHHHHHHEHHHHHHGHHHHHHHHHHHHHHGFHHHHHHHHHHHGGHGGGGGGHHHHHHHFHHHGHHHHHHHHHHHHHHHHHGGGGGGGGGHGGHGGGGGHHHHFHHHHHHHHHHHHGHHHHHHHHHHGHHHGFHHHHHHHGHHHHHGGGFHGHHHGHFHHGGGAGGGGGFFGGGGGCGFFFGFFF?F
@M03558:539:GW210131Amp:1:2105:20681:5234 2:N:0:TCGACGTC+AAGCGGAA
GGCTATGTGAGTAACACCTTCTCACTCTTTGCTCGTAGATGCCTACC
+
A1A111BBF3DFFFFGFEGCFEGHBFHFFGFGCGFEFFGHHHC110B
@M03558:539:GW210131Amp:1:2105:12052:5288 2:N:0:TCGACGTC+AAGCGGAA
GGCTATGTGAGTAACACCTTCTAAACTTCCACTTCTATCATAAAATAACTTGTCAAATTGTTTGCATATAGATTCCAAATTACTTTTCCATCAGTTTTCTGTATCCGTACGCACTGTATAAAACAAGATACATTACCTCACCACCGGGTAGGGCAACGGTTACCAATTCACCCTTGGTTGCTTTGATTTCACCCAGAAGATAGCCTTCGGCTTCATCTGGAACCCAGCAGGCCTTTTTGGCATCGTAAGG
+
AAAAA1FDFB@BBGGGGGFFGFHHHHHHHGFHGHGHHFHHHGHHHHGEFHHHHHHHHGHEGFGFGFEGHFF2FDHFGHHHGHHHHFFFHHFHGHFGFGHHHFHHGHGFFEG/EEEHHGHHDFGEHFFHHGHHHHFHFFHFHHHH/EECEEGACCFGFGGGGCHHHHHHGGFGFEHGEGHAFHHHB1GGHHFHBGGFGHGFFHHGHHFHAACEGHFHFFGFHGFCACHEGGGBEGGFGB9?FGFFGF?A.B
@M03558:539:GW210131Amp:1:2105:12597:5390 2:N:0:TCGACGTC+AAGCGGAA
GGCTATGTGAGTAACACCTTCTAAACTTCCATTTCTCTCCTAAAATAACTTGTCAAATTGTTTGCATATAGATTCCAAATTACTTTTCCATCAGTTTTCTGTATCCGTACGCACTGTATAAAACAAGATACATTACCTCACCACCGGGTAGGGCAACGGTTACCAATTCACCCTTGGTTGCTTTGATTTCACCCAGAAGATAGCCTTCGGCTTCATCTGGAACCCAGCAGGCCTTTTTGGCATCGTAAGG
+
11>A1B13331BB1F11AGBF13FHC3DD11DFDG333B0A111AA1BFFGGGE2B1DGAHHB0A2GEHHHHEGGHBBFF11ABGEGGHHHF1FBB2DFGBGHGG2/FGF/>/EEH22DEDFEFHCG0BFFGHFDG>FFGHHGHE?/<EEAEEEFFHCC//CFDFF1GDGHHFHHFFGH/GHHGHGGHFHFHHFGACGHBGHHGGDGHCA-CCHGHHB0:0CG:E..G/G.BEFFBCFAGGGB/.;C.;B
@M03558:539:GW210131Amp:1:2105:10685:5500 2:N:0:TCGACGTC+AAGCGGAA
GGCTATGCGAGTAACACCTTCCACACTTCCATTTCTATCATAAAATAACTTGTCAAATTGTTTGCATATAGATTCCAAATTATTTTTCCATCAGTTTTCTGAATCCGTACGCACTGTATAAAACAAGATACATTACCTCACCACCGGGTAGGGCATCGGTTACCAATCCACCCTTGGTTGCTTTGATTTCACTCAGAAGATAGCCTTCGGCTTCATCTGGAACTCTGCAGCCCTTTTTGGCATCGTAAGG
+
11>>AF11>11>1131A1FGG0B110B1F112DE2GEG2G2FHHHHED1D21FGGE1FH1AF001A2AA22A2BG22B1BA12DD2F01AAFBG2@@G2FHBGEG1>>0//B/>E0FBFBE@1B//>FDGHHDBFB11B>>CGA///<</F/?GC0@///?EHF1FF00?1?/<001<>.<<F1F1F1F11=1</<0=</G<D00<D0..-.:/;:C0:G0C/000:90//.99B0C0;-BBBF99A..:
@M03558:539:GW210131Amp:1:2105:17098:5513 2:N:0:TCGACGTC+AAGCGGAA
GGCTATGTGAGTAACACCTTCTAAACTTCCATTTCTATCATAAAATAACTTGTCAAATTGTTTGCATATAGATTCCAAATTACTTTTCCATCAGTTTTCTGTATCCGTACGCACTGTATAAAACAAGATACATTACCTCACCACCGGGTAGGGCAACGGTTACCAATTCACCCTTGGTTGCTTTGATTTCACCCAGAAGATAGCCTTCGGCTTCATCTGGAACCCAGCAGGCCTTTTTGGCATCGTAAGG
+
CCCCCFFFFFFFGGGGGGGGGGHHHHGHHHHHHHHHHHHHHHHHHHHHHHHHHHGHHHHHHIHHHIHIHGHGHHHHHHHHHHHHHHFHHHHHHHHHHHHHHHHHHHGGHGGGGGGHHHHHHGHHHHHFHHHHHHHHHHHHHGGGFGGGGGGGGHGGHGGGGGHHHHHHHHHHHHHHHHHGHHHFBFHHHHGHHHGHEFGFHGHFHHHGHGGGGHHHGHHGBHGEDCGGCCAE?BFFGGA-C;=/.=;:.0
@M03558:539:GW210131Amp:1:2105:14980:5517 2:N:0:TCGACGTC+AAGCGGAA
GGCTATGTGAGTAACACCTTCTAAACTTCCATTTCTATCATAAAATAACTTGTCAAATTGTTTGCATATAGATTCCAAATTACTTTTCCATCAGTTTTCTGTATCCGTACGCACTGCATAAAACAAGATACATTACCTCACCACCGGGTAGGGCAACGGTTACCAATTCACCCTTGGTTGCTTTGATTTCACCCAGAAGATAGCCTTCGGCTTCATCTGGAACCCAGCAGGCCTTTTTGGCATCGTAAGG
+
BBBBBFFFFFFFGGGFGGGGGGHHGHHHHHHHHGHHHHHHHHGHFFHHHGHHGHHGGHGHHHHHHHHHHHHFHHHHHBFHHHHHHGHFHFGHFHHHHHHHHFHHHHGGHGGGGGGHHHHHHHFHHGHGHHHHHGHHHHHHHGHHAEFEGGEEGHGGHGCDGGHHGHHHEDGFHHHGGHFGFHHHHFGHHGHGHHGFCFGHGHHHHHHH.<CE?HFHHHHGHFGE:CACG..AEGBFBFF?/C;C?99F.;
@M03558:539:GW210131Amp:1:2105:24911:5524 2:N:0:TCGACGTC+AAGCGGAA
GGCTATGTGAGTAACACCTTCTCACTCTTTGCTCGTAGATGCCTACC
+
AABB@FFBFFFFGGGGGGGGGCHGHHHHHHHHHHEEEGGFHHHHHHF
@M03558:539:GW210131Amp:1:2105:15661:5525 2:N:0:TCGACGTC+AAGCGGAA
GGCTATGTGAGTAACACCTTCTAAACTTCCATTTCTATCATAAAATAACTTGTCAAATTGTTTGCATATAGATTCCAAATTACTTTTCCATCAGTTTTCTGTATCCGTACGCACTGTATAAAACAAGATACATTACCTCACCACCGGGTAGGGCAACGGTTACCAATTCACCCTGGTTGCTTTGATTTCACCCAGAAGATAGCCTTCGGCTTCATCTGGAACCCAGCAGGCCTTTTTGGCATCGTAAGGC
+
BBBBBFFFFFFDGGGGGGGGGGHFHHHHHHHGHGHHHHHHHHHHHHHHHHHHGHHGHHHHHHGHHHHHHGHEHHHHHFFHHHHHGHHHHFHHHHHHHHHGGHHHHHGEHGGGGGCHHHGHHHGHHHHGHHHHHHHGHHHHHHHHGGGEGGGGGGGGHGGGGGHHHHHHHHHFHHGEGFGHGHHHHHGHHHGHHGHEGGHHHFBGHHHEGGEGHHHHHHHHHGGGGAHFHGDEGG0CFC?FFGGGGFFFBF
@M03558:539:GW210131Amp:1:2105:14883:5543 2:N:0:TCGACGTC+AAGCGGAA
GGCTATGTGAGTAACACCTTCTAAACTTCCATTTCTATCATAAAATAACTTGTCAAATTGTTTGCATATAGATTCCAAATTACTTTTCCATCAGTTTTCTGTATCCGTACGCACTGTATAAAACAAGATACATTACCTCACCACCGGGTAGGGCAACGGTTACCAATTCACCCTTGGTTGCTTTGATTTCACCCAGAAGATAGCCTTCGGCTTCATCTGGAACCCAGCAGGCCTTTTTGGCATCGTAAGG
+
AAB?AFFFFFF@FGGGGGGGGGFGHHGHHHHHHHHHHHHHHFFHGHHHHHHHHHHHGFHHHHHHHHGHHGHFHHHGHGHHHHHGHHHHHFGHHHGHHHHGHHHHHHGGHGGGGGGGHHHHGHGHGHHHHHHHHHHHGFGHHHHHGGGGGGFGGGGGGCGGGGHHHHHHGHHFHGHHHHHFHHHHHHHHHHGHFGFHEGHHHGHHHHGHHCGGGHHHHHHHHHHGGGEFHFGGGGGGFGGAFB;BA;FGGG
@M03558:539:GW210131Amp:1:2105:24942:5574 2:N:0:TCGACGTC+AAGCGGAA
GGCTCTGTGAGTAACACCTTCTAAACTTCCATTTCTATCATAAAATAACTTGTCAAATTGTTTGCATATAGATTCCAAATTACTTTTCCATCAGTTTTCTGTATCCGTACGCACTGTATAAAACAAGATACATTACCTCACCACCGGGTAGGGCAACGGTTACCAATTCACCCTTGGTTGCTTTGATTTCACCCAGAAGATAGCCTTCGGCTTCATCTGGAACCCAGCAGGCCTTTTTGGCATCGTAAGG
+
AAAA111@33DBFFGAGEBGGGF3AFHGFH13F3DGHEHBDFFBD2FGDDGH1BD21BAFAAEFGHG2F2GAFGBGFHFBH1AG2DFFF2GHB12DGHFHDFBDFHC/0AEE/EEE2FGF@2FGECGHH1FGB@GDGGHFHGF/FEE/EEGGFHAFC/B?FCCGDGFBG1FF0<???1?EHBD1G1?FHD1FB0<>CG1CGGFHCHHHHG?ECGFCFFBB;CCC?EHEFHHGEGBFG0?@G0;9;;A9CF
@M03558:539:GW210131Amp:1:2105:18361:5684 2:N:0:TCGACGTC+AAGCGGAA
GGCTATGTGAGTAACACCTTCTAAACTTCCATTTCTATCATAAAATAACTTGTCAAATTGTTTGCATATAGATTCCAAATTACCTTTCCATCAGTTTTCTGTATCCGTACGCACTGTATAAAACAAGATACATTACCTCACCACCGGGTAGGGCAACGGTTACCAATTCACCCTTGGTTGCTTTGATTTCACCCAGAAGATAGCCTTCGGCTTCATCTGGAACCCAGCAGGCCTTTTTGGCATCGTAAGG
+
BCCCBFFBDFFFGGGGGGGGGGGHHHHHHHHHHHHHHHHHHGHGHHHHHHHHHHHHHHHHHHHHGHHHHHHFHHHHHGHHHHHGHHHHHHHHHHHHHHHHHHHHHHGFHGGGGGGGHHHHGGHHGGHFHHHHHHHHGHFHHHHHGGGGGGGGGHGGHGCDGGHHHHGHHHHHHHHHCGHGFHHHGGHHHHFHGHGH.F1<GFHGHHHHHGGGGHHHHHHFFHHGGGFFFFC?EGGGGGAFFB;;CE??FB
@M03558:539:GW210131Amp:1:2105:15400:5715 2:N:0:TCGACGTC+AAGCGGAA
AGCAACGTTAGAAACACCTTCTAAACTTCCACTTCTATCATAAAATAACTTGTCAAATTGTTTCCACATAGATTCCAAATTACTTATCCATCAGTTTTCTGCATCCGTACGCACTGTATAAACCAAGATACATTACCTCACCACCGGGTATGGCAACGGTTACCAATTCCCCCTTGCTTGCTTTGCTTTCACCCAGAAGATAGCCTTCGGCGTCATCTGGAACCCAGCAGGCCTTTTTGGCATCGTAAGG
+
11>1>11>>1113A111A111F333BGFD111DF1222DGDFDG1AA111211AA2F21122B2221BF111DDA22DGFBGHHH2211D2111222221212110B/B//////B22B2221BF/0B11FGB21F1111>0F?FE///>110<BG/BC///<<111<G11?//0F1111.<1F11=1GH11<GFE<C/CB<0<C<GH.E--:-:C00;0B//...EF;...C9B990--/;0CFF---;
@M03558:539:GW210131Amp:1:2105:9699:5740 2:N:0:TCGACGTC+AAGCGGAA
GGCTCTGTGAGTAACACCTTCTAAACTTCCATTTCTATCATAAAATAACTTGTCAAATTGTTTGCATATAGATTCCAAATTACTTTTCCATCAGTTTTCTGTATCCGCACGCACTGTATAAAACAAGATACATTACCTCACCACCGGGTAGGGCAACGGTTACCAATTCACCCTTGGTTGCTTTGATTTCACCCAGAAGATAGCCTTCGGCTTCATCTGGAACCCAGCAGGCCTTTTTGGCATCGTAAGG
+
BBBB?FFDFFFDGFGGGGGGGGHCHHHHHHHHHGHGHHHHHHGHHHGHHHHHGHFHHHGHHHHHHGHGHHHGHHHHHHHHHHHHHHHHHHHHHFHHHHHHHHGHHHGGGGGGGGGHHHHHHHHHHHHHHHHHHHHHHHHHHHGHGGGGGGGGGHGGHGGGG?GHFGHHHHHHHHHHHHHCGHGHHHHHHHHFHGGHHHFFHGHHHHGHEGGEGHHHHHHBHHC;AECFF?..EGGGGGGGB9;BA9FAF/
@M03558:539:GW210131Amp:1:2105:13946:5784 2:N:0:TCGACGTC+AAGCGGAA
GGCTATGTGAGTAACACCTTCTAAACTTCCATTTCTATCATAAAATAACTTGTCAAATTGTTTGCATATAGATTCCAAATTACTTTTCCATCAGTTTTCTGTATCCGTACGCACTGTATAAAACAAGATACATTACCTCACCACCGGGTAGGGCAACGGTTACCAATTCACCCTTGGTTGCTTTGATTTCACCCAGAAGATAGCCTTCGGCTTCATCTGGAACCCAGCAGGCCTTTTTGGCATCGTAAGG
+
BABBBFFFFFFBFGGGGGGGGGHHHHHHHHHHHHHHHHHHHHHHHHHHGGHHHHHHHIHHHIHHHHHHHHHFHHHHHHHHHHHHHHHHHGHHHHHHHHHHHHHHHHGGHGGGGGGHHHHHHHHHHHHGHHHHHHHHHHHHHHHHGGGGGGGGGHGGHGGGGGHHHHHHGHHHHGHHFHHGHHHHFGHHHHHHHHGHFGFHHHHHHHHHHGGGGHHHHHHHGHHGGGAGHHGGGGGGGGADGFCFFG?FFF
@M03558:539:GW210131Amp:1:2105:5779:5786 2:N:0:TCGACGTC+AAGCGGAA
GGCTATGTGAGTAACAACTTCTACACTCTTTGCTCGTAGATGCCTACC
+
A1A?AFDDFD@BFE3A1AG133DFGHFFD1GF1DFGEEAEFFH1BB0E
@M03558:539:GW210131Amp:1:2105:17540:5794 2:N:0:TCGACGTC+AAGCGGAA
GGCTATGTGAGTAACACCTTCCCACTCTTTGCTCGTAATGCCTACC
+
A?>>AFFDFFB@BEFBAEGFG1BF0GHHBGHHFE0A0GFBAF11AB
@M03558:539:GW210131Amp:1:2105:19231:5832 2:N:0:TCGACGTC+AAGCGGAA
GGCTATGTGAGTAACACCTTCTGAACTTCCATTTCTATCATAAAATAACTTGTCAAATTGTTTGCATATAGATTCCAAATTACTTTTCCATCAGTTTTCTGTATCCGTACGCACTGTATAAAACAAGATACATTACCTCACCACCGGGTAGGGCAACGGTTACCAATTCACCCTTGGTTGCTTTGATTTCACCCAGAAGATAGCCTTCGGCTTCATCTGGAACCCAGCAGGCCTTTTTGGCATCGTAAGG
+
A?AA3FFDFBFFFFGGGEGGGCGFGHFCFHFEHHHHFBGHHH5AB5GHEHHHFFHHFGHHHHFFBGHHHFFFHHHHHFHHHFFFHHHHHHHHFHFHHHGFFFFGHFGFHGGGGGGHHHHHHHHHHHHHHGHHHHHHHHHHHHGHGGGGGGGGGHGGHGGDGGHHHHHHHHHHHGHHHHHGHGGGHGHHHHHHGHFHGHHHHHHHHEHHHGGGGGFHFHHGGHHGGEHGFHGBEFGFBF@GGB;BA;F;FF
@M03558:539:GW210131Amp:1:2105:12253:5863 2:N:0:TCGACGTC+AAGCGGAA
GGCTATGTGAGTAACACCTTCTAAACTTCCATTTCTATCATAAAATAACTTGTCAAATTGTTTGCATATAGATTCCAAATTACTTTTCCATCAGTTTTCTGTATCCGTACGCACTGTATAAAACAAGATACATTACCTCACCACCGGGTAGGGCAACGGTTACCAATTCACCCTTGGTTGCTTTGATTTCACCCAGAAGATAGCCTTCGGCTTCATCTGGAACCCAGCAGGCCTTTTTGGCATCGTAAGG
+
CCBCCFFFFFFFGGGGGGGGGGGHHHHHHHHHHHHHHHHHHHHHHHHHHHHHHHHHHHHHIHHGHHIHHIHEHHHHHHHHHHHHHHHHGHHHHHHFHHHHHHHHHHGGHGGGGGGHHHHHHHHHHHHFHHHHHHHHHHHHHHGHGGCFGGGAFHGFHGFGGGHHHHHHHHHHHGHHHFHGHHHHFHHHHGHHFHGFHHFHHHHGGHHFEGGGGHHFHHH0GHHGGGHHCG.AEFGFGBDGEBCCDCF.AF
@M03558:539:GW210131Amp:1:2105:8462:5897 2:N:0:TCGACGTC+AAGCGGAA
GGCTCTGTGAGTAACACCTTCTGAACTTCCATTTCTATCATAAAATAACTTGTCAAATTGTTTGCATATAGATTCCAAATTACTTTTCCATCAGTTTTCTGTATCCGTACGCACTGTATAAAACAAGATACATTACCTCACCACCGGGTAGGGCAACGGTTACCAATTCACCCTTGGTTGCTTTGATTTCACCCAGAAGATAGCCTTCGGCTTCATCTGGAACCCAGCAGGCCCTTTTGGCATCGTAAGT
+
ABBAAFF@FBFFGAGGGGGGGGHHFHHHHGHHHHHHGHHHHGHHHHFHHHHHHHGHEHHFHHHHHHGHHHHFGHHHHEHHHHHHHHHHHHHHHHFHHHHFHHHHGHGFHGGGGGGHHHHHHHHHHHHHHHHFHHHHHHHHHHGHGCEGGEFGFFGAHGFGGDGHHFHHEHHFFGH0GGHDGHHHGFHHGHGHHHGA.<C1>GHHHHGHFGCGGHFHHHF0CCGEEEGFHC.EEDFBFF0-C0;F?E?.90
@M03558:539:GW210131Amp:1:2105:16408:5904 2:N:0:TCGACGTC+AAGCGGAA
GGCTATGTGAGTAACACCTTCTAAACTTCCATTTCTATCATAAAATAACTTGTCAAATTGTTTGCATATAGATTCCAAATTACTTTTCCATCAGTTTTCCGTATCCGTACGCACTGTATAAAACAAGATACATTACCTCACCACCGGGTAGGGCAACGGTTACCAATTCACCCTTGGTTGCTTTGATTTCACCCAGAAGATAGCCTTCGGCTTCATCTGGAACCCAGCAGGCCTCTTTGGCATCGTAAGG
+
AABBAFFFF5D5BAGFGGFGGFHGHHHHGHGHHHHGHHHHGHHGHFHHHHHFHFHHFHHFHHHFGHGHHHHGFFHFGDHHHHGBDEGHFFHGHHFFHHHHEGGHHGEFCFEEGGGHGHHHFDGBEEH1FDFFGF4EGHHGHHGHAEE?EGGFGHEGHG/EE/GFHHHHFHHHEGG?FGCEFFHHFHHFHHBGFF.FA<1G00GGBGDGE.CC@GHFFHC0;C;CAFFCGF..:/FFFG0//0;/.:F.9/
@M03558:539:GW210131Amp:1:2105:16264:5910 2:N:0:TCGACGTC+AAGCGGAA
GGCTATGTGAGTAACACCTTCTAAACTTCCATTTCTATCATAAAATAACTTGTCAAATTGTTTGCATATAGATTCCAAATTACTTTTCCATCAGTTTTCTGTATCCGTACGCACTGTATAAAACAAGATACATTACCTCACCACCGGGTAGGGCAACGGTTACCAATTCACCCTTGGTTGCTTTGATTTCACCCAGAAGATAGCCTTCGGCTTCATCTGGAACCCAGCAGGCCTTTTTGGCATCGTAAGG
+
BBBABFFFFBFFGFGGGCGFFGHGHCHHHHHHHFGHHGFGFFHF5FEGHHGGHHGHHFFHHFHHHHHGGHFGHFHGFDGHHHHHHHHHHHHHHHHHHGHHHHHHHGEFHEF>>EEF4GFHHHHHHEHBGHFGHHHFG?GHGFHHGG@EGGAFAGFGECCGGFHHHHFHHHGHGHHBG1CDHHGHFHGHHHHDFHEH.0<<G1GHHGHHFCGE@G0CFFHGGHGCEGHHHHGBEGGF0C??F0;9C:C.AF
@M03558:539:GW210131Amp:1:2105:11088:5947 2:N:0:TCGACGTC+AAGCGGAA
GGCTATGTGAGTAACACCTTCTAAACTTCCATTTCTATCATAAAATAACTTGTCAAATTGTTTGCATATAGATTCCAAATTACTTTTCCATCAGTTTTCTGTATCCGTACGCACTGTATAAAACAAGATACTTTACCTCACCACCGGGTAGGGCAACGGTTACCAATTCACCCTTGGTTGCTTTGATTTCACCCAGAAGATAGCCTTCGGCTTCATCCGGAACCCAGCAGGCCTTTTTGGCATCGTAAGG
+
A@BBCFFFFFFFGGGGGGGGGGHGGHHHHHHGHHHHHHHFHHFCHHFEFHHHHHHHFHGFHHHFHHHGHHHBHHHHHGHHHHHHHHHHHHHHFHHGHHHHGHGHHHGGHGGEGGGHHHHFHBGHGEHEGHHHHHGHHHHHHHHHGFCGFECCCHGGEGCDGFFHHHHGHHHHHFHGEGHGEHHHHDGHHHHHGHGHHGFFFHHHGHHHGGGG@F0GHG.-:CDEGG.FFA.AEGFGGGG?FBCB.CF../
@M03558:539:GW210131Amp:1:2105:10773:5947 2:N:0:TCGACGTC+AAGCGGAA
GGCTATGTGAGTAACACCTTCTAAACTTCCATTTCTATCATAAAATAACTTGTCAAATTGTTTGCATATAGATTCCAAATTACTTTTCCATCAGTTTTCTGTATCCGTACGCACTGTATAAAACAAGATACATTACCTCACCACCGGGTAGGGCAACGGTTACCAATTCACCCTTGGTTGCTTTGATTTCACCCAGAAGATAGCCTTCGGCTTCATCTGGAACCCAGCAGGCCTTTTTGGCATCGTAAGG
+
BAABBFFFFFFFGFGGGGGFGGHFHHHHHHGHHHGHHCHHHFHFHHHGHHHGHHHEDHHHHHGHHHHHGFHHHHHGH5FGHHHHHHHHHGHHHHHGHHHHGHHHHHGGHGGGGGGGGHHGHFFFHHFFHHHHHHGHGHHHHHHHFEEGE?FFEHGGHGGGGGHHHHHFHHHHHGHHHHHDHFHFFBHGGHGDGFEEHHEHHHHHHHGHGCCFFHGHHHEHBCHFDE.;C..CEGFGGGG?FFCF.;F.AF
@M03558:539:GW210131Amp:1:2105:20284:5995 2:N:0:TCGACGTC+AAGCGGAA
GGCTATGTGAGTAACACCTTCTAAACTTCCATTTCTATCATAAAATAACTTGTCAAATTGTTTGCATATAGATTCCAAATTACTCTTCCATCAGTTTTCTGTATCCGTACGCACTGTATAAAACAAGATACATTACCTCACCACCGGGTAGGGCAACGGTTACCAATTCACCCTTGGTTGCTTTGATTTCACCCAGAAGATAGCCTTCGGCTTCATCTGGAACCCAGCAGGCCTTTTTGGCATCGTAAGG
+
BBBBBFFFFFFFFGGGGGGGGGHGHHHHHHHHHHHHHHHHHHHHHHGHHHHHHHHHGHHHHHFHHHHHHHHBHHHHGBHHHHGHHHHHH5GHDHHHHHHHGHHHHHGFFGCE1EGFHFH4F4FGACBCGFG3GGHHHHHGHHHHGEEEG?GGFG/FGCCGGAGHHHHHHEGFHHH01FGGCHHHH1FHHHEGHHEEH0FCGFHHHHHHH.@EGHGHHHHEEHHGG.:;C.:.AFBFFF-BG0;C.:C.F/
@M03558:539:GW210131Amp:1:2105:10274:6012 2:N:0:TCGACGTC+AAGCGGAA
GGCTCTGTGAGTAACACCTTCTAAACTTCCATTTCTATCATAAAATAACTTGTCAAATTGTTTGCATATAGATTCCAAATTACTTTTCCATCAGTTTTCTGTATCCGTACGCACTGTATAAAACAAGATACATTACCTCACCACCGGGTAGGGCAACGGTTACCAATTCACCCTTGGTTGCTTTGATTTCACCCAGAAGATAGCCTTCGGCTTCATCTGGAACCCAGCAGGCCTTTTTGGCATCGTAAGG
+
BBBB3FFDFFFFGGGGGGGGGGHHHGGHHHHHHHHHHHHHHHGHHHHHHHHHHHHHHGHHHHHHGHHHHHGBHHHHHHHHHGHHFHHGHFHHHHFHHHHHHHHHHHGGFGEE?FGGHFHHHFDFHGHHHHHFHGFHHHHHHHHHGFGCF@FEGHGAGFCGG?HHHGHHHFGHHHHHGHHGHHHGG1FGHH1FHGEH.G1G1GFHHHHHHC@EGHHHHHHF0:CCEC.CGGEDGGGGGGGGG9;CEEF99/
@M03558:539:GW210131Amp:1:2105:11108:6023 2:N:0:TCGACGTC+AAGCGGAA
GGCTATGTGAGTAACACCTTCTAAACTTCCATTTCTATCATAAAATAACTTGTCAAATTGTTTGCATATAGATTCCAAACTACTTTTCCATCAGTTTTCTGTATCCGTACGCACTGTATAAAACAAGATACATTACCTCACCACCGGGTAGGGCAACGGTTACCAATTCACCCTTGGTTGCTTTGATTTCACCCAGAAGATAGCCTTCGGCTTCATCTGGAACCCAGCAGGCCTTTTTGGCATCGTAAGG
+
AAABBFFFFFFFFFGFGGGGGGHHHHHHHHHHHHHHHHHHHHHHGFFFHHHHGHHHFHHHHHGHHHHHHHHBHHHHHHHHHHHHHHHHH5GHGFHHHHHHFHFGHHEGHGCDEFGHHHFHHBHHHHGFHHHFHHHHHHHEGHHHGGC/FEFA/GGGC?BFFDHHGFHHFHHHFHHFFGHDGHHG?1FGHHBGHFFHHHF1FHFHGHHHEGCEFHHFFHHG0/;EG..;/C.AEGGGGGADF0=9.C.99/
@M03558:539:GW210131Amp:1:2105:25422:6028 2:N:0:TCGACGTC+AAGCGGAA
GGCTATGTGAGTAACACCTTCTAAACTTCCATTTCTATCATAAAATAACTTGTCAAATTGTTTGCATATAGATTCCAAATTACTTTTCCATCAGTTTTCTGTATCCGTACGCACTGTATAAAACAAGATACATTACCTCACCACCGGGTAGGGCAACGGTTACCAATTCACCCTTGGTTGCTTTGATTTCACCCAGAAGATAGCCTTCGGCTTCATCTGGAACCCAGCAGGCCCTTTTGGCATCGTAAGG
+
ABABAFFFFFFFFGGGGGGGGGHGHFGHHHHHHHHHHHHHHHHHHHHHHHHHHHHGHHIHHHHHGHHIHHIEGHHHHGHHHHHHHEFHHGHHHHGHHHHHHHGHHHGGHGGGGGGGHHHHHHHHHHHHHHHHHHHHHHHHHHHHGGGGGGGGGGGGGGFGGGHHHHHHFGHHHHHHGHGGGHHGGFGHHHDGGHFHACFGGHHHFHHHGGGGGGBGHHHGHBCEGGHGG.C?.EGGGFFAE0;;ACC.C0
@M03558:539:GW210131Amp:1:2105:14195:6138 2:N:0:TCGACGTC+AAGCGGAA
GGCTATGTGAGTAACACCTTCTAAACTTCCATTTCTATCATAAAATAACTTGTCAAATTGTTTGCATATAGATTCCAAATTACTTTTCCATCAGTTTTCTGTATCCGTACGCACTGTATAAAACAAGATACATTACCTCACCACCGGGTAGGGCAACGGTTACCAATTCACCCTTGGTTGCTTTGATTTCACCCAGAAGATAGCCTTCGGCTTCATCCGGAACCCAGCAGGCCTTTTTGGCATCGTAAGG
+
AAB?AFFFFFFDDGGGGGGGGGFH5FGHHHFHHHHHGHH5FGHCFGHGHHHHHHH5GHHHHHHHGHHHHBHEFHHHH55FHHGHHHHHHFHHHHHHGHHHHHHHHHGGHGGGAEGGEGHBHHFHHEFHHHHHHHHHHHHHHGBGFGFGGGGEFHGCHCCGGGHHHFHHHHHHHHHHFHHGHHHHHHHHHHHHHHGHHGHFHHFEGHHGGGGGGGBGHFDCCCCEDG?AFFEFGFFFFGGGG0;CAEF.CB
@M03558:539:GW210131Amp:1:2105:13163:6216 2:N:0:TCGACGTC+AAGCGGAA
GGCTATGTGAGTAACACCTTCTAAACTTCCATTTCTATCATAAAATAACTTGTCAAATTGTTTGCATATAGATTCCAAATTACTTTTCCATCAGTTTTCTGTATCCGTACGCACTGTATAAAACAAGATACATTACCTCACCACCGGGTAGGGCAACGGTTACCAATTCACCCTTGGTTGCTTTGATTTCACCCAGAAGATAGCCTTCGGCTTCATCTGGAACCCAGCGGGCCTTTTTGGCATCGTAAGG
+
AABABFFBFFFFFGGGGGGGGGFDAGHHHHHHHHHHHHHGHHFHBGFFGHHHHHHE5GHHHHHFHHHHH5F5GHHHHEGHHFHHHHHHHGHHGHHHHHHHHHHHHHGGGGGGEFGFHHHFHGFHG1EFHFHGHHHHHHHHHHGHGGGGGGGGGGGGFGGGGDGHHHHHHHHHHHHHHHHGHHHHHFHHHHDGHHEGEGHEHBGHHHHHHDGGGHHHHHHFBB;CEE.C-A-BGGGGFGF-F0;CAAF../
@M03558:539:GW210131Amp:1:2105:17833:6216 2:N:0:TCGACGTC+AAGCGGAA
GGCTATGTGAGTAACACCTTCTAAACTTCCATTTCTATCATAAAATAACTTGTCAAATTGTTTGCATATAGATTCCAAATTACTTTTCCATCAGTTTTCTGTATCCGTACGCATTGTATAAAACAAGATACATTACCTCACCACCGGGTAGGGCAACGGTTACCAATTCACCCTTGGTTGCTTTGATTTCCCCCAGAAGATAGCCATCGGCTTCATCTGGAACCCAGCAGGCCTTTTTGGCATCGTAAGG
+
AAAAAFF@DFFFFFGGGGGGGGFB3FHHHHGHHHHHGHHDHHFGEGDGHHHFHHGBDHHHHHHFHFHHHFFEHHHGG21FHFHHHHHHHFHHHHHHHHHHGGHHHHGGHGGCGGGHHHHGGEHHGHFEGHHGHHHHGHHHHHHHFGGCGGGFGFGGFC/EG?GDHBGHHHHHAEHCCFGCHHHD?GFHHG1<GCGGEFH1DGFH00=CCACGCH0CGFHG0CCEEE:C/C.BGGGGGGG-90;;.;;CFB
@M03558:539:GW210131Amp:1:2105:19009:6268 2:N:0:TCGACGTC+AAGCGGAA
GGCTATGTGAGTAACACCTTCTAAACTTCCATTTCTATCATAAAATAACTTGTCAAATTGTTTGCATATAGATTCCAAATTCCTTTTCCATCAGTTTTCTGTATCCGTACGCACTGTATAAAACAAGATACATTACCTCACCACCGGGTAGGGCAACGGTTACCAATTCACCCTTGGTTGCTTTGATTTCACCCAGAAGATAGCCTTCGGCTTCATCTGGAACCCAGCAGGCCTTTTTGGCATCGTAAGG
+
BBBBBFF@DFFFGBFGGGGGGGHFFHHHHHBGBHHHBGHFHG5AFGBHHHHHHHH5AHHHHHHHHHHGHBD5FHHHFFEGG5DFGHHHHFGF3GHHHHHH5DDGGGGGGGGGEEEFGHHFHHEHHG1GGHHDGHHHHHHGEGHHGFCEEGGG/GFFHGGGGFFGFFFHHHDHHHG<<GHGHHHHHBDHHHEGHFFGEFGGFFHEFHHGEADGCGCGFHF00/CFGAGFC.;CE/9CBF@@B0;C.;AC./
@M03558:539:GW210131Amp:1:2105:20630:6286 2:N:0:TCGACGTC+AAGCGGAA
GGCTATGTGAGTAACACCTTCTAAACTTCCATTTCTATCATAAAATAACTTGTCAAATTGTTTGCATATAGATTCCAACTTACTTTTCCATCAGTTTTCTGTATCCGTACGCACTGTATAAAACAAGATACATTACCTCACCACCGGGTAGGGTAACGGTTACCAATTCACCCTTGGTTGCTTTGATTTCACCCAGAAGATAGCCTTCGGCTTCATCTGGAACCCAGCAGGCCTTTTTGGCATCGTCAGG
+
AAAAAFFFFBDF3AG1GFGGGGE33BGGHHGHHHHHBHHFGF211D1AFGH1EGF21DEGHHH0GBG2G2A2DHGHF21BG1FGHHHHHBGHDDGHHFHHFHGHHHGGHGGCAEGHHFHF2GFHH/0FGHHFHHHHHHHFFFDHGA//EE/?/<GBG/>CFCHGHHHHFBGFGGHF1<G/0FGHH11@?DHHFF.<GBF1>1>GCGHBG.ACCGBDHFB0;/:;A..=/;.:9/FBFG@-;:;:.;.../
@M03558:539:GW210131Amp:1:2105:14051:6420 2:N:0:TCGACGTC+AAGCGGAA
GGCTATGTGAGTAACACCTTCTAAACTTCCATTTCTATCATAAAATAACTTGTCAAATTGTTTGCATATAGATTCCAAATTACTTTTCCATCAGTTTTCTGTATCCGTACGCACTGTATAAAACAAGATACATTACCTCACCACCGGGTAGGGCAACGGTTACCAATTCACCCTTGGTTGCTTTGATTTCACCCAGAAGATAGCCTTCGGCTTCATCTGGAACCCAGCAGGCCTTTTTGGCATCGTAAGG
+
BABABFFFFFFFGFGGGGGGGGHHHHHHHHFHGHHHHHHGHHHHBGHBFHHHHHHHGHHHHHHHHHHHHBH5GHHHHEFGHHHHHHHHHHHHHHHHHHHHHHHHHHGFHGGGGFGFHHHGHFHHHHFGHHHGHHHHHHHHHHHHGGGFGGGEFHGEHGFGGFHHHHHHHHGHHHHFFFGDEHHHHGHHHHEGHHGHHHE1GHHGHHHHHGFGGHGGGHHHHEGGGE.CGC.AAFGGGGG?F0=;9AACFB
@M03558:539:GW210131Amp:1:2105:12217:6441 2:N:0:TCGACGTC+AAGCGGAA
GGCTATGTGAGTAACACCTTCTAAACTTCCATTTCTATCATAAAATAACTTGTCAAATTGTTTGCATATAGATTCCAAATTACTTTTCCATCAGTTTTCTGTATCCGTACGCACTGTATAAAACAAGATACATTACCTCACCACCGGGTAGGGCAACGGTTACCAATTCACCCTTGGTTGCTTTGATTTCACCCAGAAGATAGCCTTCGGCTTCATCTGGAACCCAGCAGGCCTTTTTGGCATCGTAAGG
+
AABBBFFFFFDFGGGGGGGGGGDGFHFHHHHHCHGHHHGHHFFB5DFGFEFGHFFHGGHHHHFFHEHFGGFBGHHFD55FGFFGHHHHHGHGHHHHHGHHHHHHHBEGHGGDGGGHHFGFEGHHHGHBHHFEGHHHHHHHHHHGGGGEEEEGGHGFHGCD/EFFHFHHHHGGHHHB1FCEHHFHHHHHHHHHHHGHEHFBGHGHHHGHGACFGHGGHHG00CCFGGEGH.CEEGGFGF?-F;;:EEFC.;
@M03558:539:GW210131Amp:1:2105:20890:6467 2:N:0:TCGACGTC+AAGCGGAA
GGCTATGTGAGTAACACCTTCTAAACTTCCATTTCTATCATAAAATAACTTGTCAAATTGTTTGCATATAGATTCCACATTACTTTTCCATCAGTTTTCTGTATCCGTACGCACTGTATAAAACAAGATACATTACCTCACCACCGGGTAGGGCAACGGTTACCAATTCACCCTTGGTTGCTTTGATTTCACCCAGAAGATAGCCTTCGGCTTCCTCTGGAACCCAGCAGGCCTTTTTGGCATCGTAATG
+
BBBBBFFBFFFFFGFGG2GGGG5GFFFFHHHHHDFHHGHHHFG5AFFGHHHHHHHHHFHHHHFFHFHFHHEHHHHHE3ABGGHHHHHHHFGHGHHGHFHHHHHGFDEGHEEEEEEHFHFHHHHHHH11BDGFFHHEGHHHEAGGF///<E///FFFGG?EG?GGHCCGHHGHAHHHEGF/GHGGGHHFHHHFF0FG.011110=0<<CG.C.<//0CFCB0C:CAC.;/CEE?F/FFG@G/0=/9;9AA0
@M03558:539:GW210131Amp:1:2105:17790:6496 2:N:0:TCGACGTC+AAGCGGAA
GGCTATGTGAGTAACACCTTTGCTCGTAGATGCCTACC
+
CCCCBFFDFFFFGGGGGGGGGGHFHGGGGGHHHHGHHH
@M03558:539:GW210131Amp:1:2105:8629:6499 2:N:0:TCGACGTC+AAGCGGAA
GGCTATGTGAGTAACACCTTCTAAACTTTCATTTCTATCATAAAATAACTTGTCAAATTGTTCGCATATAGATTCCAAATTACTTTTCCATCAGTTTTCTGTATCCGTACGCACTGTATAAAACAAGATACATTACCTCACCACCGGGTAGGGCAACGGTTACCAATTCACCCTTGGTTGCTTTGATTTCACCCAGAAGATAGCCTTCGGCTTCATCTGGAACCCAGCAGGCCTTTTTGGCATCGTAAGG
+
AABBBFFFFFFBFDGGGGGGGGFGDHGHHHHHHHHHGHHHHHHHBGFBGHHFHBFH5GHHHHHDGDEEHHFDFGHFH5AFGHGHHFGHFDBEGEHDGHHHHHHHHHGGHGGGGGGHHHHHHDGHFAFHHHHHHGHHGHHHEHHEGGGGGCAGGHGFHFCFFGHFHHHGBFHBGHHHHHHDHHHHHFGFHHFHFHGEGHBHHHH0CHHHHGGGCFHHGHHEBCGEFFGG/F.AEFFFFG9DGBCF.CF:AF
@M03558:539:GW210131Amp:1:2105:21807:6620 2:N:0:TCGACGTC+AAGCGGAA
GGCTATGTGAGTAACACCTTCTAAACTTCCATTTCTATCATAAAATAACTTGTCAAATTGTTTGCATATAGATTCCAAATTACTTTTCCATCAGTTTTCTGTATCCGTACGCACTGTATAAAACAAGATACATTACCTCACCACCGGGTAGGGCAACGGTTACCAATTCGCCCTTGGTTGCTTTGATTTCACCCAGAAGATAGCCTTCGGCTTCATCTGGAACCCAGCAGGCCTTTTTGGCATCGTAAGG
+
BABCCFFFFFFFGGGGGGGGGGHHHHHHHHHHHHHHGHHHHHHHHHGHHHHHHHHHHHHHIHHHGIHHIHHHHHHGHHHHHHHHHHHGHHHHHGHHHHHHHHHHHHGGHGGCGGGHHHHHHHHHHHFFHHHHIHHHHHHGGHHHGGGGGGGGGHFGFG?FFGHHHHHHHGGGGGHHHGHGHHHHHEFHHHHHHHGHAHHHHHHECHHHGFGGGHHHHHHHHFGEEGEEGGEGGGGGGGGGFF=;.;9FFB
@M03558:539:GW210131Amp:1:2105:5638:6668 2:N:0:TCGACGTC+AAGCGGAA
GGCTATGTGCGTAACACCTTCTAAACTTCCATTTCTCTCATAAAATACCTTGTCAAATTGTTTGCATATAGATTCCAAATTACTTTTCCATCAGTTTTCTGTATCCGTACGCACTGTATAAAACAAGATACATTACCTCACCACCGGGTAGGGCAACGGTTACCAATTCACCCTTGGTTGCTTTGATTTCACCCAGAAGATAGCCTTCGGCTTCATCTGGAACCCAGCAGGCATTTTTGGCATCGTAAGG
+
11111B13B3>AE11A11B11133DBG13B1DD3332D1F2AG11B111D1F1A2D121A22FG1A222D22DB2D2DFDAD1AGFHGBGAGDGGGBFHFEFBF22>/F///BEEHFFFHHB1FFF0FGGFGGHHB>G1FG0GFG?EEE@FEGBFFHCGAFCH1FG1GGFHEAF0FF?CAFHHHB1=FBG1FGFFF./CCFFDD00DG..-CCFGB0;CGB/G...:.C..9.;0B;B@-/0;;CEAA.9
@M03558:539:GW210131Amp:1:2105:15900:6689 2:N:0:TCGACGTC+AAGCGGAA
GGCTATGTGAGTAACACCTTCTAAACTTCCATTTCTATCATAAAATAACTTGTCAAATTGTTTGCATATAGATTCCAAATTACTTTTCCATCAGTTTTCTGTATCCGTACGCACTGTATAAAACAAGATACATTACCTCACCACCGGGTAGGGCAACGGTTACCAATTCACCCTTGGTTGCTTGGATTTCACCCAGAAGATAGCCTTCGGCTTCATCTGGAACCCAGCAGGCCTTTTTGGCATCGTAAGG
+
BBBBBFFFFFFFGGGGGGGGGGHHHFFHHFFHHHHHHHHHHFHDGGGFHHFGGHHHGHHHHGHHFGFFHHHBGHGGHFFGHHHHHHHHHHHHHHHFHGHHHHHHHFEFHGGGEGGHFHHHHHHHHGHBHGFHHHHFGHHHHHHEGGCC/EFAEHGGHGGGGGHHHHHHHHHGHHHFHHEGGHHHDGHHHHBGHHGH.GFCGHHHHHHHHGCEGHGHHHGGEHGFAEAFGC??AGGGBF?-B0;;;;A??/
@M03558:539:GW210131Amp:1:2105:17576:6702 2:N:0:TCGACGTC+AAGCGGAA
GGCTATGTGAGTAACACCTTCTAAACTTCCATTTCTATCATAAAATAACTTGTCAAATTGTTTGCATATAGATTCCAAATTACTTTTCCATCAGTTTTCTGTATCCGTACGCACTGTATAAAACAAGATACATTACCTCACCACCGGGTAGGGCAACGGTTACCAATTCACCCTTGGTTGCTTTGATTTCACCCAGAAGATAGCCTTCGGCTTCATCTGGAACCCAGCAGGCCTTTTTGGCATCGTAAGG
+
BBCCBFFFFFFFGGGGGGGGGGGHGHHHHHHHHHHHHHHHHFHHFFGGHHHFHHHHHHHHHIHFHHHHHHHEHHGHGDHHHGHHHGHHHFGHHHHHHHHHHHHHHHGGHGGFDGGHHHHHHFHHHHBFGHHFHHHHGHGHHHHHGEEFGGGEGHGGFCFGGGHHHHHHHHHHHHHGHHGGHHHHHGHHHHHGHHGHEBCCHHHHGHHHGAEGGHHFHHFHBGCEEEAGCG.CEGGGGG?DF:;CAAAAAB
@M03558:539:GW210131Amp:1:2105:15222:6712 2:N:0:TCGACGTC+AAGCGGAA
GGCTATGTGAGTAACACCTTCTAAACTTCCATTTCTATCATAAAATAACTTGTCAAATTGTTTGCATATAGATTCCAAATTACTTTTCCATCGGTTTTCTGTATCCGTACGCACTGTATAAAACAAGATACATTACCTCACCACCGGGTAGGGCAACGGTTACCAATTCACCCTTGGTTGCTTTGATTTCACCCAGAAGATAGCCTTCGGCTTCATCTGGAACCCAGCAGGCCTTTTTGGCATCGTAAGG
+
A1AAAFFFFFFFGGGCGEGGGBG3FGHGHHHCHHHFFHHFHHBGFHHFFGHHGHHGFHFBFGFCBBGHFBGHAGHFH2FGGHBFHHHGHBGHGEEFGGHGHHHHHGGFFFGCEGGHHHGHHHHHFHBGHGGHHFHHHHHHEFHHGGCEFGGEA0FFGCCGGGFFGHHHFGHHGHHH1FFGHHHHHHGHHHGGHCFGEFGBHBG0GFHHEFCEGGFFFGFHHHFCEG?:9C..EFBFGG?-F9;;AAA.99
@M03558:539:GW210131Amp:1:2105:23883:6731 2:N:0:TCGACGTC+AAGCGGAA
GGCTATGTGAGTAACACCTTCTAAACTTCCATTTCTATCATAAAATAACTTGTCAAATTGTTTGCATATAGATTCCAAATTACTTTTCCATCAGTTTTCTGTATCCGTACGCACTGTATAAAACAAGATACATTACCTCACCACCGGGTAGGGCAACGGTTACCAATTCACCCTTGGTTGCTTTGATTTCACTCAGAAGATAGCCTTCGGCTTCATCTGGAACCCAGCAGGCCTTTTTGGCATCGTAAGG
+
B@B@BFFDFFFBFGGGGGGGGGGHHHGHHHHFHHHHHHHHHHHGGHHHHHHHFGHGFHHFHHHHEHHHHHHFHHGHFFFHHHHGGHFHGHHGEHHHHHHHFGHHHHGGHGGGGGGHHHHHHHHFHHFBGHHHHHHHFHGHHHEGFEGCGCFAEHGGHGGGFGHHHHHHFGHBHHFHHGFGEHHGHHHGHHFFDDCCDGFHHHHB0GHHGGGGGHHHHHHFFFGEGC:CCCC.EFBFFGACGG;/:;FA.B
@M03558:539:GW210131Amp:1:2105:14174:6783 2:N:0:TCGACGTC+AAGCGGAA
GGCTATGTGAGTAACACCTTCTAAACTTCCATTTCTATCATAAAATAACTTGTCAAATTGTTTGCATATAGATTCCAAATTACTTTTCCATCAGTTTTCTGTATCCGTACGCACTGTATAAAACAAGATACATTACCTCACCACCGGGTAGGGCAACGGTTACCAATTCACCCTTGGTTGCTTTGATTTCACCCAGAAGATAGCCTTCGGCTTCATCTGGAACCCAGCAGGCCTTTTTGGCATCGTAAGG
+
BABBCFFFFFFFGGGGGGGGGGGHHHHHHHHHHHHHHGHHHHGHGHHHHHHHHHHHHHHHIIHHIHHHHHGBGHHHH5DGHHHHHHHHHHHHHFHHHHHHHHHHHHGGHGGDDGGHHHHHHGHHHEGFHHHHHHHHHHHGHGHHGGEGGGGFCFGGGGGGGGHHHHHHHHHHHHGHGHHGHHHHHGHHHHHHHHGHHHHHHHHHGHHHHGGGGGHHHHHHGHGGGF.GHAGGGGGGGGG?F0;BAEGGGB
@M03558:539:GW210131Amp:1:2105:13404:6812 2:N:0:TCGACGTC+AAGCGGAA
GGCTATTGAGTAACACCTTCTAAACTTCCATTTCTATCATAAAATAACTTGTCAAATTGTTTGCATATAGATTCCAAATTACTTTTCCATCAGTTTTCTGTATCCGTACGCACTGTATAAAACAAGATACATTACCTCACCACCGGGTAGGGCAACGGTTACCGATTCACCCTTGGTTGCTTTGATTTCACCCAGAAGATAGCCTTCGGCTTCATCTGGAACCCAGCAGGCCTTCTTGGCACCGTAAGGC
+
BBBBBFFFFFDFFGFGGGGGGGFFHHHHHHCHHHGHHHHHHHHHHHHHHHHHHHHFHHHHHHHHHHGHGE5GHHHHHEGFFGHHHHHHHHHHHHHHHHHHHHGHGGGHGGGGGGHGHHGFHHHHHGHHHHHHHHHHHHHGHHHGGGGGGGGEHGGGG?CFGHHGGGGGHHGHHHHHHHDHHHHHEFHHHHHHHGHHHGBBGFHHHHHHDGGGHHHHGHHGHHFGGEGFFEFGGGGGGF0BFGGFF.C.9B
@M03558:539:GW210131Amp:1:2105:5784:6846 2:N:0:TCGACGTC+AAGCGGAA
GGCTATGTGAGTAACACCTTCTAAACTTCCATTTCTATCATAAAATAACTTGTCAAATTGTTTGCATATAGATTCCAAATTACTTTTCCATCAGTTTTCTGTATCCGTACGCACTGTATAAAACAAGATACATTACCTCACCACCGGGTAGGGCAACGGTTACCAATTCACCCTTGGTTGCTTTGATTTCACCCAGAAGATAGCCTTCGGCTTCATCTGGAACCCAGCAGGCCTTTTTGGCATCGTAAGG
+
BBBBBFFFFFFFGFGGGGGGGGGHHHHHHHHHHHHHGHHHHHHHGHHHHHHHHHHHGHHHHHHHHHHGHHHEHHHHHHHHHHHHFHHGGHHHHHHHHHGHGHHHHHFGHGGGGGGHHGHHHHGHHHGHHHHHHHHHHHHHHHGHGGGGGGGGGHGGHGGGGGHHHHHGHHGHHHHHHHHGHHHHHHHHGHFHHHEFGHHGHHHFHHGHHDGGGHEFHHHHFHHGGGGAGHHGGGFGGGGGGGCFDEFF?F
@M03558:539:GW210131Amp:1:2105:5357:6846 2:N:0:TCGACGTC+AAGCGGAA
GGCTATGTGAGTAACACCTTCTAAACTTCCATTTCTATCATAAAATAACTTGTCAAATTGTTTGCATATAGATTCCAAATTACTTTTCCATCAGTTTTCTGTATCCGTACGCACTGTATAAAACAAGATACATTACCTCACCACCGGGTAGGGCAACGGTTACCAATTCACCCTTGGTTGCTTTGATTTCACCCAGAAGATAGCCTTAGGCTTCATCTGGAACCCAGCGGGCCTTTTTGGCATCGTAAGT
+
>>1>ADF33BF1BFFB11111B3AFC3131FD3AFHFH33GGDBGHFHFFFFHFGGFHFF2AF01GBHFBG2GGFAFGGFHGB2DDEG1DGH1EA2DBDGFAFG2@BCGGE/>/EGDEHFGDG1/?CCGG1FFFH1F11CFC1/FE/<EEEA/0/F/<<?/CH1@C11@FGBGGGGFHHGHHHGDFFGHFBFB0..<01<GBGH<D00<0/0<GHG<G=CBCG;:.GAC-?--;C09B--/0;:EEF.99
@M03558:539:GW210131Amp:1:2105:22401:6875 2:N:0:TCGACGTC+AAGCGGAA
GGCTATGTGAGTAACACCTTCTACACTCTTTGCTCGTAGATGCCTACC
+
BCCCBFFDFFFFGFGGGGGGGGHHHHHHHHHHGHHGGGGGHHHHHHHH
@M03558:539:GW210131Amp:1:2105:26775:6901 2:N:0:TCGACGTC+AAGCGGAA
GGCTATGTGAGTAACACCTTCTAAACTTCCATTTCTATCATAAAATAACTTGTCAAATTGTTTGCATATAGATTCCAAATTACTTTTCCATCAGTTTTCTGTATCCATACGCACTGTATAAAACAAGATACATTACCTCACCACCGGGTAGGGCAACGGTTACCAATTCACCCTTGGTTGCTTTGATTTCACCCAGAAGATAGCCTTCGGCTTCATCGGGAACCCAGCAGGCCTTTTTGGCATCGTAAGG
+
>1>111B33DFBBFBB1EGGGBFFGGFF3ABAFAFFHBGG33D1DA1GEDEGD1BGFFDFF20EBHHEFF22DFG2BBEFHF1DFFDG1EFEFHHEDG2FBFFBFBFGF00EE>EHGHHHGHGEHHFHHHHEHGHGG1G1FGFEFEGGFGEEFGGG/<@</A1GFHCD1FHFGC001FFEG1?FGDFDDD1DFH...<1GHHBG11<G.CCG@GD0</.--::;A.CG:....//9CB?-CF;/;.C9./
@M03558:539:GW210131Amp:1:2105:19030:6910 2:N:0:TCGACGTC+AAGCGGAA
GGCTATGTGAGTAACACCTTCTAAACTTCCATTTCTATCATAAAATAACTTGTCAAATTGTTTGCATATAGATTCCAAATTACTTTTCCATCAGTTTTCTGTATCCGTACGCACTGTATAAAACAAGATACATTACCTCACCACCGGGTAGGGCAACGGTTACCAATTCACCCTTGGTTGCTTTGATTTCACCCAGAAGATAGCCTTCGGCTTCATCTGGAACCCAGCAGGCCTTTTTGGCATCGTAAGG
+
BBBBBFFDFFFFGFFGGGGGGGHHHHHHHHHHHHHHHHHHHHGHHHEHHHHHHHHHHHHHHHHHHHHHHHHBHHHHHFHHHHHHHHHHHHHHHHHHHHHHHHHHHHGGHGGFEGGHHHHHFHHHHGCFHHHHHHHHHGHHHHHHGGGCGGGAFHGGHGDGGGHHHHHHHGHHHHHHFGHGHHHGHGGHHHGHHHGHH0FFHHHHHHFHHDFGGHHHHHHHEFGEDGHGHCEDEGGGGGFAFC;9:9C?CF
@M03558:539:GW210131Amp:1:2105:18354:7015 2:N:0:TCGACGTC+AAGCGGAA
GGCTATGTGAGTAACACCTTCTAAACTTCCATTTCTATCATAAAATAACTTGTCAAATTGTTTGCATATAGATTCCAAATTACTTTTCCATCAGTTTTCTGTATCCGTACGCACTGTATAAAACAAGATACATTACCTCACCACCGGGTAGGGCAACGGTTACCAATTCACCCTTGGTTGCTTTGATTTCACCCAGAAGATAGCCTTCGGCTTCATCTGGAACCCAGCAGGCCTTTTTGGCATCGTAAGG
+
CCCCCFFFFFFFGGGGGGGGGGHHHHHHHHHHHHHHHHHHHHHHHHHHHHHHHHHHHIHHHIHGHHHHHHGHHHHHHHHHHFHHHHHHHHHHHGHHHHHHHHHHHHGGHGGGEEGHHHHHHGHHHGEFHHHHHHHHHHHHHHHHGGGEEGGFGHGGHGGGGDFHHHHHHHHHHHHHFFGGHHHGHEGHHHHHHHFHGFHHHHHHHHHHE?GGGHHHHHHEHBGFGGEFGACAGGFFFFG-CC;;CEF.90
@M03558:539:GW210131Amp:1:2105:13599:7030 2:N:0:TCGACGTC+AAGCGGAA
GGCTATGTGAGTAACACCTTCTAAACTTCCATTTCTATCATAAAATAACTTGTCAAATTGTTTGCATATAGATTCCAAATTACTTTTCCATCAGTTTTCTGTATCCGTACGCACTGTATAAAACAAGATACATTACCTCACCACCGGGTAGGGCAACGGTTACCAATTCACCCTTGGTTGCTTTGATTTCACCCAGAAGATAGCCTTCGGCTTCATCTGGAACCCGGCAGGCCTTTTTGGCATCGTAAGG
+
BCCCCFFFFFFFGGGGGGGGGGHHCHHHHHHHHHHHHHHHHHHHHHHHHHHHHHHGGHGHHHGHHHHHHHHEHHHHHEGHHHHHHHHHHHHHHGHHHHHHHHHHHHGGHGGGFFGHHHHHHHHHHEEHHHHHHHHHHHHHHHHHGGGCGGGAFHGGHGGGGGHHHHHHHHHGHHHHHGGGEHHHHHHHHHGHHFFHHGHFHFHHGHHHHGCEFHHHHHGEFGHGDD-A?CAFGGGGGGGAFBCCGFFGF/
@M03558:539:GW210131Amp:1:2105:26168:7073 2:N:0:TCGACGTC+AAGCGGAA
GGCTATGTGAGTAACACCTTCTAAACTTCCATTTCTATCATAAAATAACTTGTCAAATTGTTTGCATATAGATTCCAAATTACTTTTCCATCAGTTTTCTGTATCCGTACGCACTGTATAAAACAAGATACATTACCTCACCACCGGGTAGGGCAACGGTTACCAATTCACCCTTGGTTGCTTTGATTTCACCCAGAAGATAGCCTTCGGCTTCATCTGGAACCCAGCAGGCCTTTTTGGCATCGTAAGG
+
CBBCCFFDFFFFGCGGGGGGGGHHHHGHHHHHGHHHHHHHGGHHHHGHHHHHFHHHHHHHHHHHHHHHHHHGHHHHG5GHHHHHHHHHHHHHGHHHHHHGHHHHHHGGHGGDGGGHHHHHHFEGHEHHHHHHHHHHHHGGHGHHGGCGGGGGGFGGHGGFGGHGH2FGGHGHHHHHHHGGHFGFH1FDGHHFHGGGHFFHHEGGGHHHHGGGGHHHGHHGBGCEEGEFC.CDGFEBFGGGG9;CEEEF./
@M03558:539:GW210131Amp:1:2105:6690:7103 2:N:0:TCGACGTC+AAGCGGAA
GGCTATGTGAGTAACACCTTCTAAACTTCCATTTCTATCATAAAATAACTTGTCAAATTGTTTGCATATAGATTCCAAATTACTTTTCCATCAGTTTTCTGTATCCGTACGCACTGTATAAAACAAGATACATTACCTCACCACCGGGTAGGGCAACGGTTACCAATTCACCCTTGGTTGCTTTGATTTCACCCAGAAGATAGCCTTCGGCTTCATCTGGAACCCAGCAGGCCTTTTTGGCATCGTAAGG
+
BBCCCFFFFFFFGGGGGGGGGGHHHHHHHHHHHHHHHHHHHHHGHHHHHHHHHHHHHHHHHHHHGHHHHGHGHHHFHHHHHHHHHHHHGGHHHHHHHHHHHHHHGFGGHGGGGGGHHHHHFFHHHHFHHHHHHGHHFHHGGGHFGGGCGGGFGFFFEF??FDHHHHHHGBGHFFHHBHFGGHGGFGFHGGFFHCFEHCFHHEFHFHHHHCCGDHFFHHFG0GFEDEEFGHEDGGGGGGGGGFCFDCAAAB
@M03558:539:GW210131Amp:1:2105:26811:7117 2:N:0:TCGACGTC+AAGCGGAA
GGCTATGGGAGTAACACCTTCTGAACTTCCATTTCTATCATAAAATAACTTGTCAAATTGTTTGCATATAGATTCCACATTACTTGTCCATCAGTTTTCTGTATCCGTACGCACTGTATAAAACAAGATACATTACCTCACCACCTGGTAGGGCAACGGTTACCAATTCACCCTTGGTTGCTTTGATTTCACCCAGAAGATATCCTTCGGCTTCATCTGGAACCCAGCAGGCCTTTTTGGCATCGTAAGG
+
AA1A1FF1>CA>1BA1AEFFBGHDG1F3BAGB33GHFBF2FGHG12AGB1BGHFHEFGF1GGF0G2ADGFH2GBDAB111FBGG21DAFDFG1B2DG2FGFFBDFFE/F/@EGGGHHHHFGFFHE>B0GGGGHFHFFHHHHGFHEHGFHH1FFFEGH/CCGGHFGH@DDGFGCCHH11?EFFG1FGF@1FF1F0...01><11>>FGHHA-EGHHGHHH0:/C:...::CG?.CC000--90;9.;CF./
@M03558:539:GW210131Amp:1:2105:16419:7118 2:N:0:TCGACGTC+AAGCGGAA
GGCTATGTGAGTAACACCTTCTAAACTTCCATTTCTATCATAAAATAACTTGTCAAATTGTTTGCATATAGATTCCAAATTACTTTTCCATCAGTTTTCTGTATCCGTACGCACTGTATAAAACAAGATACATTACCTCACCACCGGGTAGGGCAACGGTTACCAATTCACCCTTGGTTGCTTTGATTTCACCCAGAAGATAGCCTTCGGCTTCATCTGGAACCCAGCAGGCCTTTTTGGCATCGTAAGG
+
BABBBFFDFFFFGGGCFEGGGFHHHHHHHHHHHHHHHHHHHFFHFGFGHHHHHHHF5GHHHHFGHHHFHHHFHHFHFEHHHEHHHFHGHHHHHHFBGGHHFFHHHGGGHEGGGFGHHHHHGHFHEH22FFHHHFHHHHHHHGGGGDEEAEFEGBFFHGCGFDHGGGHHHHHHHHGFFHEGHHHHHFHHFHFHHHEGAGFBGHHHHHHHE?FEFFFHHHGBFHGEDE.CFF.AEGGGGFG-F0=:.=FCCF
@M03558:539:GW210131Amp:1:2105:21298:7181 2:N:0:TCGACGTC+AAGCGGAA
GGCTATGTGAGTAACACATTCTCACTCTTTGCTCGTAGATGCCTACC
+
A1>1AF@@DDFFGFEFGCFGGGFHHGFHFFHGFHCEGCFFF1GFHFC
@M03558:539:GW210131Amp:1:2105:24351:7183 2:N:0:TCGACGTC+AAGCGGAA
GGCTATGTGAGTAACACCTTCTGAACTTCCATTTCTATCATAAAATAACTTGTCAAATTGTTTGCATATAGATTCCAAATTACTTTTCCATCAGTTTTCTGTATCCGTACGCACTGTATAAAACAAGATACATTACCTCACCACCGGGTAGGGCAACGGTTACCAATTCACCCTTGGTTACTTTGATTTCACCCAGAAGATAGCCTTCGGCTTCGTCTGGAACCCAGCAGGCCTTTTTGGCATCGTAAGG
+
CCCCCFFFFFFFGGGGGGGGGGHHHHHHHHHHHHHHHHHHHGHHHHHHHHHHHHHGFHHIHIHHIHHHHHIFHHHHHHGHHGHHHHHHHHHHHGHHHHHHHHHHHHGGHGGGGGGHHHHHHHHHHHHGHHHHHHHHHHHHHHGHGGGGGGGGGHGGHGGGGGHHHHHHFHHHGHHHHHH1FGHHHEHHHHHHHHGFAGHFFHHHHHHHGGGEGG@GGHGBGCGEGGFGH?ADEGGGGGDGFC;;.CF:F0
@M03558:539:GW210131Amp:1:2105:24522:7195 2:N:0:TCGACGTC+AAGCGGAA
GGCTATGTGAGTAACACCTTCTAAACTTCCATTTCTATCATAAAATAACTTGTCAAATTGTTTGCGTATAGATTCCAAATTACTTTTCCATCAGTTTTCTGTATCCGTACGCACTGTATAAAACAAGATACATTACCTCACCACCGGGTAGGGCAACGGTTACCAATTCACCCTTGGTTGCTTTGATTTCACCCAGAAGATAGCCTTCGGCTTCATCTGGAACCCAGCAGGCCTTTTTGGCATCGTAAGG
+
CCCCCFFFFFFDGGGGGGGGGGHCFHHGHHHHHHHHHHHHHGHHHHHGHHHHHEFHHHHHHFHGHGGEGHHEHHHGHFFHHHHHHGHHHHHHHHHHHHHHHHHHHHGGHGGGGGGHHHHHHHHHHFHHHGHHHHHHHHHGHHGHGFEGGGGGGHGGEDFGGGHHHHHHHHHHHFHHEGHGHHHHHEHHHHHHHHGGGGHHHHHFGHHFHGFGGEFHFFHFFFGCF.GFGGEGGGGGGGG-BB;:CCA..C
@M03558:539:GW210131Amp:1:2105:26814:7197 2:N:0:TCGACGTC+AAGCGGAA
GGCTATGTGAGTAACACCTTCTAAACTTCCATTTCTATCATAAAATAACTTGTCAAATTGTTTGCATATAGATTCCAAATTACTTTTCCATCAGTTTTCTGTATCCATACGCACTGTATAAAACAAGATACATTACCTCACCACCGGGTAGGGCAACGGTTACCAATTCACCCTTGGTTGCTTTGATTTCACCCAGAAGATAGCCTTCGGCTTCATCTGGAACCCAGCAGGCCTTTTTGGCATCGTAAGG
+
CCCCCFFFFFFFGGGGGGGGGGHGHHHHHHHHHHHHHHGHHHHHHHHFHGHHGHHHGFHHIHHHHHHHGBHFHHHGHHHHHGHGHFHHHHHHHGHHHHHHHFGGHHHHHBGEGGGHHHHHHHHHHHHHHHHHHHHFHHGHHHHGEDGCEEGGGHGGHGGFABHFHHHHBGHFHGHGH1FDHHHHFHHHHHGHHHGGHFHFHHHHHHHFHGGGGFH0BDGGGHGCDEHHGEEGGGFFBFGAE9;:A;9A.B
@M03558:539:GW210131Amp:1:2105:18366:7268 2:N:0:TCGACGTC+AAGCGGAA
GGCTATGTGAGTAACACCTTCTAAACTTCCATTTCTATCATAAAATAACTTGTCAAATTGTTTGCATATAGATTCCAAGTTACTTTTCCATCAGTTTTCTGTATCCGTACGCACTGTATAAAACAAGGTACATTACCTCACCACCGGGTAGGGCAACGGTTACCAATTCACCCTTGGTTGCTTTGATTTCGCCCAGAAGATAGCCTTCGGCTTCATCTGGAACCCAGCAGGCCTTTTTGGCATCGTAAGG
+
ABCCCFFFFFFFGFGGGGGGGGHHHHHHHHHHHHHHHHHHHGGHHHFHHHHHHHHGFHHHHHHCHHHHHHHBHHHHHFHHHFHHHHHHHHHHFHHHHHHHHHHHHHGGHGGGEFGHHGHHHHHHGGFHHHHGHHHHHHHHHHHHGGECGEAFGHGGHGGGGGHHHHHHHHHHHHHHBGHDHHHHHHHHHHHGGGGEGFGFHHHHHHHHEGGEGHFHHHFBGHGGGGFGFF.CEFGGGGGGGE;;CA.F.B
@M03558:539:GW210131Amp:1:2105:24546:7277 2:N:0:TCGACGTC+AAGCGGAA
GGCTATGTGAGTAACACCTTCTAAACTTCCATTTCTATCATAAAATAACTTGTCAAATTGTTTGCATATAGATTCCAAATTACTTTTCCATCAGTTTTTTGTATCCGTACGCACTGTATAAAACAAGATACATTACCTCACCACCGGGTAGGGCAACGGTTACCAATTCACCCTTGGTTGCTTTGATTTCACCCAGAAGATAGCCTTCGGCTTCATCTGGAACCCAGCAGGCCTTTTTGGCATCGTAAGG
+
CBB@BFFFFFFFGGGGGGGGGGHGHHHHHHHHHHHHHHHGHHHHGHHHHHHHHHHHHHHGHHHHFHHHHHHHHHGHHGHHHHHHHHHGHHHHHHHHHG1E@HHHGHGGHGGDFGGHHHHHHHHHHHHHHHHGHHHHHHHHHHGHGGCGGGGGGGGGHGGGGGHHHHHHFHHHHHHHEGGGHHHHGHHHGHHGFHGGGHHHHGHHHHHHHGGGGHGHHHGHFHGGGE?FFGEGGGGGGGGGGF;;CCAFFF
@M03558:539:GW210131Amp:1:2105:19206:7373 2:N:0:TCGACGTC+AAGCGGAA
GGCTATGTGAGTAACACCTTCTAAACTTCCATTTCTATCATAAAATAACTTGTCAAATTGTTTGCATATAGATTCCAAATTACTTTTCCATCAGTTTTCTGTATCCGTACGCACTGTATAAAACAAGATACATTACCTCACCACCGGGTAGGGCAACGGTTACCAATTCACCCTTGGTTGCTTTGATTTCACCCAGAAGATAGCCTTCGGCTTCATCTGGAACCCAGCAGGCCTTTTTGGCATCGTAAGG
+
BABBABFFFFFFGGGGGGGGGGHHFHHHHHGFHHHHGHHFHHHHHHBFHHHHHHHGHHHHHHHHGHHHHFF5FHHHHBHGHGFFHHHHHBGGHHHFHHHHHHHHHHGGHGGCEEGHHHHFHGHHHHFFHHHHHHHHHHHHHHHHGEG?EGEEFHGGE/BGGFHHHHHHHHHGHHHGHHHGHHHHFGHHHHHHHHGEHGHHGHHHHHHGAADGCHHHGHHGFHGGGE.CG..AEGGGFGB@BC;9CCF.C/
@M03558:539:GW210131Amp:1:2105:4555:7428 2:N:0:TCGACGTC+AAGCGGAA
GGCTATGTGAGTAACACCTTCTAAACTTCCATTTCTATCATAAAATAACTTGTCAAATTGTTTGCATATAGATTCCAAATTACTTTTCCATCAGTTTTCTGTATCCGTACGCACTGTATAAAACAAGATACATTACCTCACCACCGGGTAGGGCAACGGTTACCAATTCACCCTTGGTTGCTTTGATTTCACCCAGAAGATAGCCTTCGGCTTCATCTGGAACCCAGCAGGCCTTTTTGGCATCGTAAGG
+
A11AAFFDFF1FGBG11EFA11F3GFBFHB1B3FFD33D33D2BF2F11DDFD1DEG2F1H2AA1BHFHHHGHGFHFFBGHHHHHFHHFFFHGAFDGFDGGAFHHFEFHGCEGGGHHHEHFHEHHHHHGHHHHHGHFHHGFHFGFGGGGGGGGFGGHGGGGGGHHHHHGBF1FGFHHFFCFHHHHHFHHHEHFFFEHBGHH1D0<GHB.CCGGGHHGHF00:GC.CGGHE...CFFFF@?/;9;A9F9FB
@M03558:539:GW210131Amp:1:2105:20968:7429 2:N:0:TCGACGTC+AAGCGGAA
GGCTATGTGAGTAACACCTTCTAAACTTCCATTTCTATCATAAAATAACTTGTCAAATTGTTTGCATATAGATTCCAAATTACTTTTCCATCAGTTTTCTGTATCCGTACGCACTGTATAAAACAAGATACATTACCTCACCACCGGGTAGGGCAACGGTTACCAATTCACCCTTGGTTGCTTTGATTTCACCCAGAAGATAGCCTTCGGCTTCATCTGGAACCCAGCAGGCCTTTTTGGCATCGTAAGG
+
ABB?AFFBFFFDBGGGGGGGGGHGBFHHHHGHGHHHHHHGHHHHHHHHHHHHHHGFFHHHHHGHHHHHHHHHGHFHHBHHHHHHHFHHGHHGHGHHHHHHHHHHHHGGHGGGGGGHHHFHFHHHHHFHHHHHHHHGHHHHHHHHGGCGEGGEEHEFHGCGGGHHGHHHHHHHGHGGHFEGHHGHHHGHHHHHHHGGEFHEFHHHGHGFCDCGCEHHHHHGFHHGGGEHFAEACFGFGGBGGF=/;;A??/
@M03558:539:GW210131Amp:1:2105:14757:7447 2:N:0:TCGACGTC+AAGCGGAA
GGCTATGTGAGTAACACCTTCTAAACTTCCATTTCTATCATAAAATAACTTGTCAAATTGTTTGCATATAGACTCCAAATTACTTTTCCATCAGTTTTCTGTATCCGTACGCACTGTATAAAACAAGATACATTACCTCACCACCGGGTAGGGCAACGGTTACCAATTCACCCTTGGTTGCTTTGATTTCACCCAGAAGATAGCCTTCGGCTTCATCTGGAACCCAGCAGGCCTTTTTGGCATCGTAAGG
+
AAABBFFFFFBFEFGGGGGGGGHFDGHHHHHHHHHHHHHHHGHHBGGHHHHHHHHFGHHGHHHEHFHFHFHFGHHHHHHHHHHHHHHHHHHHHHHHHHHHHHHHHHGEHGGGEGGHHHHFHHHHHG2GHHHHHHHHHHHHHGHHGGG?EEGFEGGGGFGGGGHHHHHHGHHHHHHHFHHGGHHHGFGHHHHHHHGHE011GDGHHHHHGGGGGHHHHGHHEFGEGG.CBCADGGGGGG??F0;CFGF.:/
@M03558:539:GW210131Amp:1:2105:13752:7459 2:N:0:TCGACGTC+AAGCGGAA
GGCTATGTGAGTAACACCTCCTAAACTTCCATTTCTATCATAAAATAACTTGTCAAATTGTTTGCATATAGATTCCAAATTACTTTTCCATCAGTTTTCTGTATCCGTACGCACTGTATAAAACAAGATACATTACCTCACCACCGGGTAGGGCAACGGTTACCAATTCACCCTTGGTTGCTTTGATTTCACCCAGAAGATAGCCTTCGGCTTCATCTGGAACCCAGCAGGCCTTTTTGGCATCGTAAGG
+
A1>1>D13B@1BF13AGAG1111DF13AA1FH33DGHEGH2F2ABD11BG2GDE22DGFFHE0BEGHBFHHBFG22DFGGHEHFHDDGGBBGHFDDF2GFHHHHFDECF>E/?EE0FFFFG2GECGHHBGGFBHHBDGHCCAGHGGGCFEFEAHCFECCGFGEFGFHGFHFBGHHHHBFCEF??DFFFGGBGGAFGFFGHHGHHGFHFECCGGFGFHFEHFHHEGECCGF.9./CFBFA@FBC:C9;;.C
@M03558:539:GW210131Amp:1:2105:9034:7546 2:N:0:TCGACGTC+AAGCGGAA
GGCTATGTGAGTAACACCTTCTAAACTTCCATTTCTATCATAAAATAACTTGTCAAATTGCTTGCATATGGATTCCAAATTACTTTTCCATCAGTTTTCTGTATCCGTACGCACTGTATAAAACAAGATACATTACCTCACCACCTGGTAGGGCAACGGTTACCAATTCACCCTTGGTTGCTTTGATTTCACCCAGAAGATAGCCTTCGGCTTCATCTGGAACCCAGCAGGCCTTTTTGGCATCGTAAGG
+
BBBBBFFFFDFFBBGGGGGGGGHFGHHHHHFHHHHHGHHHHFHFHHHHHHHHHHHHFHHEHHHHGFHHHGGBFGHHFD5FHHHHGHGHGFHHHHHHHHHHHHFHHHGGHGCFGGGHHGHHHDGHGFGFHHHEHGGHHHHHHHHHGHHEHHHGGHGGHGGGGCHHHHHHHHHHHHHGFFGGHHHGHHHHHHHHFGGHGC<BGHGHHHHFHFGGGHHHHHHBFCCEEF.;::.CEHHGGB9-C0;9EA?.;F
@M03558:539:GW210131Amp:1:2105:18844:7588 2:N:0:TCGACGTC+AAGCGGAA
GGCTATGTGAGTAACACCTTCTAAACTTCCATTTCTATCATAAAATAACTTGTCAAATTGTTTGCATATAGATTCCAAATTACTTTTCCATCAGTTTTCTGTATCCGTACGCACTGTATAAAACAAGATACATTACCTCACCACCGGGTAGGGCAACGGTTACCAATTCACCCTTGGTTGCTTTGATTTCACCCAGAAGATAGCCTTCGGCTTCATCTGGAACCCAGCAGGCCTTTTTGGCATCGTAAGG
+
AABBBBFFFFFFGGGFGGGGGGHHHHHHHHHHHHHHHHHHHHHHFGFHHHHHHGHHGHHHHHHHGHHHHGGEHHHHHBGHHFGHHHHHHHHHHHHHHHHHHHHHHFGGHGGG1EFHHHHFHHFHHE2GGGHFHHHHGHHHHHGHGGFEEGEFEHGEEFGGGGHHHHHHHHGHHHHH1FGGHHHHHDFHFHBGHHFGHGBFHFFHFHHHC.FGGFFFHHHBGFGFGEGCC..EAFBFFGG?FF;99CFF./
@M03558:539:GW210131Amp:1:2105:26424:7597 2:N:0:TCGACGTC+AAGCGGAA
GGCTATGTGAGTAACACCTTCTGAACTTCCATTTCTATCATAAAATAACTTGTCAAATTGTTTGCATATAGATTCCAAATTACTTTTCCATCAGTTTTCTGTATCCGTACGCACTGTATAAAACAAGATACATTACCTCACCACCGGGTAGGGCAACGGTTACCAATTCACCCTTGGTTGCTTTGATTTCACCCAGAAGATAGCCTTCGGCTTCATCTGGAACCCAGCAGGCCTTTTTGGCATCGTAAGG
+
BBBBBFFDFFFBGFGGBEGGGGHHGHHHHHHHGHHFHHHHHHHCFHHHHHHHHHHHGHHHHHHHHHHHHGGEHHHHGBGGHHGGHHHHHHEHHHFHHHHGFFGHHFFFHGGGGGGHHHHHHEHHGEHFHHHHGHHHHGHHHHHHGGGGGGEEEHGGCFCGGGHGHHFGFHHHHHHHHHHGHGHHHHFHHHHHHHGEHGGHEHHHHHFGHG?ECHHHHHHFFCCEEEACG...CFGGEGA?FB;CDAFG.9
@M03558:539:GW210131Amp:1:2105:26641:7609 2:N:0:TCGACGTC+AAGCGGAA
GGCTATGTGAGTAACACCTTCTAAACTTCCATTTCTATCATAAAATAACTTGTCAAATTGTTTGCATATAGATTCCAAATTACTTTTCCATCAGTTTTCTGTATCCGTACGCACTGTATAAAACAAGATACATTACCTCACCACCGGGTAGGGCAACGGTTACCAATTCACCCTTGGTTGCTTTGATTTCACCCAGAAGATAGCCTTCGGCTTCATCTGGAACCCAGCAGGCCTTTTTGGCATCGTAAGG
+
BB@ABFFBDFFDGGGGGGGGGGHGHHHGHGHHHHHHHHHHFHHHHFFHHHHHHHHHGGHHHHHHGHHHHHHFHHHHHFHHHGHHHHHHHHHHHHHHHHHHHHGHHHFFHGGGGGGHHGHHHFHHHGHHHHHHHHHHHHHHHHHGF?EGGGGGGHGGHGGGGGHHHHHHGHHHHHHHHHHFGHHEFDGGGGHGGFGEGFFHHGHBCHHHGDGGGHGFHFFBBGCEGGEGH.GGGGGGGFDCGB;BDC.;F/
@M03558:539:GW210131Amp:1:2105:7992:7612 2:N:0:TCGACGTC+AAGCGGAA
GGCTATGTGAGTAACACCTTCTAAACTTCCATTTCTATCATAAAATAACTTGTCAAATTGTTTGCATATAGATTCCAAATTACTTTTCCATCAGTTTTCTGTATCCGTACGCACTGTATAAAACAAGATACATTACCTCACCACCGGGTAGGGCAACGGTTACCAATTCACCCTTGGTTGCTTTGATTTCACCCAGAAGATAGCCTTCGGCTTCATCTGGAACCCAGCAGGCCTTTTTGGCATCGTAAGG
+
AAABBFFBDFFFFGGGFFGFFGHHGHHGFFHHFHGHGHHHHHHFHHHHFHHHDGFHGHHHHHHFHHHHHHHHHHHHHHHHHHHGHHHHHGGHGFFHHHHHGFGHFHGGHEGFGGGGHHHHHHHGHHHHHHHHHHHHHGGHHHHGFGGEGGGGGHGGGGGGGGHHFHHHFHHHHHGHHHHGHHHHHGHHHHGHHHGHHHHHHHHGHHHHFGGGGGHHHGHHHFGGFEGFFHGBFFGGGFGGGGF/AAFFFC
@M03558:539:GW210131Amp:1:2105:13001:7653 2:N:0:TCGACGTC+AAGCGGAA
GGCTATGTGAGTAACACCTTCTCACTCTTTGCTCGTAGATGCCTACC
+
DCDDDFFFFFFFGFGGGGGGGGHHHHHHGHHHHHGGGGGHHHHHHHH
@M03558:539:GW210131Amp:1:2105:7979:7682 2:N:0:TCGACGTC+AAGCGGAA
GGCTATGTGAGTAACACCTTCTAAACTTCCATTTCTATCATAAAATAACTTGTCAAATTGTTTGCATATAGATTCCAAATTACTTTTCCATCAGTTTTCTGTATCCGTACGCACTGTACAAAACAAGATACATTACCTCACCACCGGGTAGGGCAACGGTTACCAATTCACCCTTGGTTGCTTTGATTTCACCCAGAAGATAGCCTTCGGCTTCATCTGGAACCCAGCAGGCCTTTTTGGCATCGTAAGG
+
CCCCCFFFFFFFGGGGGGGGGGHHHHHHHHFDFGHHHHHHHHHHHHHHHHHHHHGHHIHHHHHHHHIIHHIHHHHHHHHHHHHHHHHHHHHHHHHHHHHHHHHHHHGGHGGCGGGHHHHHHHHHHHHHHHHHHHHHGHHHHHGHEGGCGGGGGGGGHGGGGGHFFGHHFHHHHFHHHHHGHHHHHHHHGHGHHHGHGHHHHHGHGHGFHFGGGBHHHHGHGHHFGEHHHFEGFGGFFGA-BBFFDEFGFF
@M03558:539:GW210131Amp:1:2105:20351:7709 2:N:0:TCGACGTC+AAGCGGAA
GGCTATGTGAGTAACACCTTCTAAACTTCCATTTCTATCATAAAATAACTTGTCAAATTGTTTGCATATAGATTCCAAATTACTTTTCCATCAGTTTTCTGTATCCGTACGCACTGTATAAAACAAGATACATTACCTCACCACCGGGTAGGGCAACGGTTACCAATTCACCCTTGGTTGCTTTGATTTCACCCAGAAGATAGCCTTCGGCTTCATCTGGAACCCAGCAGGCCTTTTTGGCATCGTAAGG
+
A1AA@BFBFD1DFGGFGGGFG13F3FGFHHHHHHHHFGGHHFDG1FGGHHHGHHHGDGGDGGHBFFHHHEFFBG2FHGFGHFFHHHGHHHHGFHHHHHHGGHHFHFEGHGGG?EEHFGHBGGFGEA0>FFGGHHHHBHB1E0>FF///EE//?CF<G/<CFAGFFGHFGFFHCGGB1FGAGGFFFFDGGBHHEC.<AC11FG0FGFFC.<<CCFFGFCHB0CC.::.;/:..AFFGFG--F0=/.=..;/
@M03558:539:GW210131Amp:1:2105:23599:7729 2:N:0:TCGACGTC+AAGCGGAA
GGCTATGTGAGTAACACCTTCTAAACTTCCATTTCCATCATAAAATAACTTGTCAAATTGTTTGCATATAGATTCCAAATTACTTTTCCATCAGTTTTCTGTATCCGTACGCACTGTATAAAACAAGATACATTACCTCACCACCGGGTAGGGCAACGGTTACCAATTCACCCTTGGTTGCTTTGATTTCACCCAGAAGATAGCCTTCGGCTTCATCTGGAACCCAGCAGGCCTTTTTGGCATCGTAAGG
+
BBBBBFFFFFFFGFGGGGGGGGHHHHHHHHHHHHHHHHHHHHHHHHHHHHHHHHHGHHHHHHHGHHHHHGGFHHHHHE5FGHHHHHHHGHHHHHHHHHHHHHHHHHGGHGGGGGGHHHHHHGHGHHHHGHHHHHHHFHHHHGHHGFG?EEGEGHGGGGGGGGHHHHHHHHHHHHHHHHHGHHGHFGGHGHFHGHGF.GHHHHGEHHGHCDGGGHFHHHHBBGGGEG.FG.GFEGFGGGGBFB;;:;F.9/
@M03558:539:GW210131Amp:1:2105:24728:7741 2:N:0:TCGACGTC+AAGCGGAA
GGCTATGTGAGTAACACCTTCTCACTCTTTGCTCGTAGATGCCTACC
+
CCC@CFFBFFFFGGGGGGGGGGHHHHHHHHHHHHGEEGGHGHHHHHH
@M03558:539:GW210131Amp:1:2105:9341:7750 2:N:0:TCGACGTC+AAGCGGAA
GGCTATGTGAGTAACACCTTCTACACTTCCATTTCTATCATAAAATAACTTGTCAAATTGTTTGCATATAGATTCCAAATTACTTTTCCATCAGTTTTCTGTATCCGTACGCACCGTATAAAACAAGATACATTACCTCACCACCGGGTAGGGCAACGGTTACCAATTCACCCTTGGTTGCTTTGATTTCACCCAGAAGATAGCCTTCGGCTTCATCTGGAACCCATCAGGCCTTTTTGGCATCGTAAGG
+
A1>>1D@DF311BFD11AG11133DG1A1BDEFGHA3A3FDF211211BFGHEDGHHHDHHFHCHBFFFF2DGGHHHFHFHHHHHGGHHFHHHHFHHHHHDHHHGFGECE@EGGGGGHHHHFHHF/BFHHHHFHHHHHHHHHGHGFGEE/FGEFGGHGGGGCGHHBGHBFDDGGHBFFHFCHGHDF=DFG1FDGE.GCHEHEGEHHGGHFGGGHHHHGHFBGCCAE/;0C0CEGGBFF?@B0;;CEF?./
@M03558:539:GW210131Amp:1:2105:12008:7783 2:N:0:TCGACGTC+AAGCGGAA
GGCTATGTGAGTAACACCTTCTAAACTTCCATTTCTATCATAAAATAACTTGTCAAATTGTTTGCATATAGATTCCAAATTACTTTTCCATCAGTTTTCTGTATCCGTACGCACTGTATAAAACAAGATACATTACCTCACCACCGGGTAGGGCAACGGTTACCAATTCACCCTTGGTTGCTTTGATTTCACCCAGAAGATAGCCTTCGGCTTCATCTGGAACCCAGCAGGCCTTTTTGGCATCGTAAGG
+
AAAAA1DFFFF1EFGGGGGGGFFEHHHHHHHHHFHFHHHFGGFFFGGHHHHHDGHHGGGHEHHGHHHHHHHBGFGHG2GGHHFHHHHHHBHGGFHFHHHHBGHHFHGFHGGGGGGHHHFHGFFFHHHGHHHHHFHGHHHFGHDGGGGEFCE/FBFFEC/?FCBGGGHHHHFGHHHFCGHFFGHHHBGHGHBFGGE<FFBGFHHGCHB<CE?CCHFCCHH00C:ECEEEH.;9AFFFFF?@FBC/.;;:./
@M03558:539:GW210131Amp:1:2105:8585:7798 2:N:0:TCGACGTC+AAGCGGAA
GGCTATGTGAGTAACACCTTCTAAACTTCCATTTCTATCATAAAATAACTTGTCAAATTGTTTGCATATAGATTCCAAATTACTTTTCCATCAGTTTTCTGTATCCGTACGCACTGTATAAAACAAGATACATTACCTCACCACCGGGTAGGGCAACGGTTACCAATTCACCCTTGGTTGCTTTGATTTCACCCAGAAGATAGCCTTCGGCTTCATCTGGAACCCAGCAGGCCTTTTTGGCACCGTAATG
+
BBBBBFFFFFFFGGGFGGGFGGHHGHHHHHHHHHHHHHHHHHGHHHGFHHHHHHHHEGHFHHHHHHHHHHGEHHHHHEHHHHHHHHHHHHHHHGHHHHGHHHHHHHGGHGGGGGGHHHHHHFHGHAFBGHHHHHGHHGHHHHHHGGGGGGGGGHGGFGCGGGHHHHHHHHHHHHH0FHHFGHHHHGHHHHGGGHEHGHEHGHGFGHHHHGGGGHHHHHGHGHCEDC.;CG.?EFFFGGBGG0CE?FA..;
@M03558:539:GW210131Amp:1:2105:15618:7814 2:N:0:TCGACGTC+AAGCGGAA
GGCTATGTGAGTAACACCTTCTAAACTTCCATTTCTATCATAAAATAACTTGTCAAATTGTTTGCATATAGATTCCAAATTACTTTTCCATCAGTTTTCTGTATCCGTACGCACTGTATAAAACAAGATACATTACCCCACCACCGGGTAGGGCAACGGTTACCAATTCACCCTTGGTTGCTTTGATTTCACCCAGAAGATGGCCTTCGGCTTCATCTGGAACCCAGCAGGCCTTTTTGGCATCGTAAGG
+
A?A?AFFFFF@BFGGA4EGECGHGGGHHHGBGFHGHFHHHHFH5ADGFHGFHGHFDGGHHHHHHHHFFGFDFHHHGH55EFBBBE5FG3DGFFBEGHHHHBDGGHHGGE>0?1EFFGHH@GFHFE11EG4G@GDHGDGGDFCGHE?C@EEE/FGAEHCGAFFFGHBFFHDBEGEF0CDGGFHGHHEFH1F11FF.<GGHFGHBEFHHHHGCF?GHBCHEHGGFGGGEGB?...CBFGF@@G0;CDGGF.B
@M03558:539:GW210131Amp:1:2105:5674:7832 2:N:0:TCGACGTC+AAGCGGAA
GGCTATGTGAGTAACACCTTCTAAACTTCCATTTCTATCATAAAATAACTTGTCAAATTGTTTGCATATAGATTCCAAATTACTTTTCCATCAGTTTTCTGTATCCGTACGCACTGTATAAAACAAGATACATTACCTCACCACCGGGTAGGGCAACGGTTACCAATTCACCCTTGGTTGCTTTGATTTCACCCAGAAGATAGCCTTCGGCTTCATCTGGAACCCAGCAGGCCTTTTTGGCATCGTAAGG
+
CCCCBFFFFFFFGGGGGGGGGGHHHHHHHHGHHHHHHHHHHGHGHHHGHHHHHHHHHHHHHHHHHHHHHFHGHHHHHHFHHHHHHHHHGHHHHHHHHHHHHHFHHHGGHGGGGGGGHHHHGEHHEHGHHHHHHHHHHHHGHHHHGGGGGEFGEHGGHGGGGGHGHHHHHHHHHHHHHHHGHHHHHHHHHHEHFHGHHHHFHFHGHHHHHGGGGHHHHHGHHHHGGECGHEEGFGGGGGC?F0CFGGFFFB
@M03558:539:GW210131Amp:1:2105:26724:7891 2:N:0:TCGACGTC+AAGCGGAA
GGCTATGTGAGTAACACCTTCTAAACTTCCATTTCTATCATAAAATAACTTGTCAAATTGTTTGCATATAGATTCCAAATTACTTTTCCATCAGTTTTCTGTATCCGTACGCACTGTATAAAACAAGATACATTACCTCACCACCGGGTAGGGCAACGGTTACCAATTCACCCTTGGTTGCTTTGATTTCACCCAGAAGATAGCCTTCGGCTTCATCTGGAACCCAGCAGGCCTTTTTGGCATCGTAAGG
+
11>AA1DFFFDDBGGFGFGGGGGEHHHHHBFFHHGHGHHHFHHHBGFFHBGHHHHGHHHFGHHGHEGFHEH2EFDGHHGHHHHHGBHHHFFHHHA2FHH12ADGHHGGHGGGGGGHHHFHHDFHH/FGHHHFHHHHFFHFHHHHGGC?EGGGAFEFEC?EFGHEGHHH1FGGHFFHBFEGGHF1GDFFGHFD1FFHHFBF1F0G<0<GH.@EGBHFHFHGE/;CCEHF/C.EEBB9FBGGFB;/AEF.CF
@M03558:539:GW210131Amp:1:2105:10808:7905 2:N:0:TCGACGTC+AAGCGGAA
GGCTATGTGAGTAACACCTTCTAAACTTCCATTTCTATCATAAAATAACTTGTCAAATTGTTTGCATATAGATTCCAAATTACTTTTCCATCAGTTTTCTGTATCCGTACGCACTGTATAAAACAAGATACATTACCTCACCACCGGGTAGGGCAACGGTTACCAATTCACCCTTGGTTGCTTTGATTTCACCCAGAAGATAGCCTTCGGCTTCATCTGGAACCCAGCAGGCCTTTTTGGCATCGTAAGT
+
>1AAAFF3331@ABAEAEGGGGG3FGFGHHGFFHHHHHHHHHFBGHHGHHHFHHFFHHHFEHFFFHFFHGF2FGFFHBAGGFGGEFHEFEDFFFFHFHHH2GFGHH/E0AEEGCGFHHHGHFBFAGF0FGF1GFGBEGGHGFGHG?EEEEEEFFE/GCCGFGGHFFHHBFHHHHBB?FG/GGHH1D<GGHGFH<..FFFBGHFHHHGH.ACACFB00FG00::.A:.;:::E.;BFFGG-/=;;.:CF.0
@M03558:539:GW210131Amp:1:2105:22259:7926 2:N:0:TCGACGTC+AAGCGGAA
GGCTATGTGAGTAACACCTTCTAAACTTCCATTTCTATCATAAAATAACTTGTCAAATTGTTTGCATATAGATTCCAAATTACTTTTCCATCAGTTTTCTGTATCCGTACGCACTGTATAAAACAAGATACATTACCTCACCACCGGGTAGGGCAACGGTTACCAATTCACCCTTGGTTGCTTTGATTTCACCCAGAAGATAGCCTTCGGCTTCATCTGGAACCCAGCAGTCCTTTTTGGCATCGTAAGG
+
BBCBCFFFFFFFGFGGGGGGGGHHHHHHHHHHHHHHHHHHHFHHFHHHHHHHHHHGHHHHIHHHHHHFHHGFHHHGHBGHHHHHHHHHHHHHHEHHHHHHHHHHHHGGHGGGDGGHHHHHH4GHHHGGHHHGHHEGHHHHHHHHGC?/E/FCFGGFGG?CFAGHGGHHHHHGHHHGGFHGGHHHFFHHGHFH1G.FCFF1FDHHHHHGH.CGGFBGHHBFFCCEFE.C/G0;BFFFFF?-B0=;.;CA./
@M03558:539:GW210131Amp:1:2105:15458:7949 2:N:0:TCGACGTC+AAGCGGAA
GGCTATGTGAGTAACACCTTCTAAACTTCCATTTCTATCATAAAATAACTTGTCAAATTGTTTGCATATAGATTCCAAATTACTTTTCCATCAGTTTTCTGTATCCGTACGCACTGTATAAAACAAGATACATTACCTCACCACCGTGTAGGGCAACGGTTACCAATTCACCCTTGGTTGCTTTGATTTCACCCAGAAGATAGCCTTCGGCTTCATCTGGAACCCAGCAGGCCTTTTTGGCATCGTAAGG
+
BBBBBFFDFFFFGGGBGGGGGGHHGHHGHHHHFHHHHHHHHHHHGHHHHHHHHHHHGHHHHHHAGHHHHHF5GHHHHHHHHHGHHFHHHGEFHHGHHHHHBGHGHHGGHGGGGFGHHHHHHHHHHHEFHHHGGHHHHHHHHHHHGGHHHHHGEHGGHCGGGGHHHHHHHHHHHHHHGFEDGHHHGHHHHHGHFHGEHEHFHEHFGHHHHDCECGHHGHHGEHGEDEAGHG.EGHHHGGGAE:;/CEFF?C
@M03558:539:GW210131Amp:1:2105:7969:7968 2:N:0:TCGACGTC+AAGCGGAA
GGCTATGTGAGTAACACCTTCTAAACTTCCATTTCTATCATAAAATAACTTGTCAAATTGTTTGCATATAGATTCCAAATTACTTTTCCATCAGTTTTCTGTATCCGTACGCACTGTATAAAACAAGATACATTACCTCACCACCGGGTAGGGCAACGGTTACCAATTCACCCTTGGTTGCTTTGATTTCACCCAGAAGATAGCCTTCGGCTTCATCTGGAACCCAGCAGGCCTTTTTGGCATCGTAAGG
+
CCC@CFFFFFFFGGGGGGGGGGHHHHHHHHHHGHHHHHHHHHGHEHHHHHHHHHHHHHHHHHHHEHHHHHHHHHFHHHHHHGHHHHHHHHHHHHHGHHGHHHHHHHGGHGGDGGGHHHHHHHHHHHGHHHHHHHHHHHHHHHHHGGGGGGGGGHGGHGGDFGHHFHHHDHHHGHHHHGGGHHHHGHHHHEFHHHGHHHGHHHHHHHHHHGGGGHHFHHGFEHHEFGHEHHGDGGGGGGCGGGCCDEFAFG
@M03558:539:GW210131Amp:1:2105:20957:7969 2:N:0:TCGACGTC+AAGCGGAA
GGCTATGTGAGTAACACCTTCTAAACTTCCATTTCTATCATAAAATAACTTGTCAAATTGTTTGCATATAGATTCCAAATTACTTTTCCATCAGTTTTCTGTATCCGTACGCACTGTATAAAACAAGATACATTACCTCACCACCGGGTAGGGCAACGGTTACCAATTCACCCTTGGTTGCTTTGATTTCACCCAGAAGATAGCCTTCGGCTTCATCTGGAACCCAGCAGGCCTTTTTGGCATCGTAAGG
+
BBBBBFFFFBFFGGGGGGGGGGHHFHHHHHHGHHHHGHHDGFFHHHFHHHHHHHHHHHHHHHHGFHHGHHHHHHHHHEFHHHHHHHHHHHHHHFHHHHHHHHHHHHGGHGGFGGGHHHHHHGHHHHGHHHHHHHHHHHHHHHHHGGFFGGFEEHGGGCCGGGHHHHHHHHHHHHHH1FFGHHHHHEHHHHHHHHGHEGG<GDFHGHHHAEGGGHHHHHHEHGF.EE.;::CAEGGGGGACBB;;;C.C.B
@M03558:539:GW210131Amp:1:2105:7778:7973 2:N:0:TCGACGTC+AAGCGGAA
GGCTATGTGAGTAACACCTTCTAAACTTCCATTTCTATCATAAAATAACTTGTCAAATTGTTTGCATATAGATTCCAAATTACTTTTCCATCAGTTTTCTGTATCCGTACGCACTGTATAAAACAAGATACATTACCTCACCACCGGGTAGGGCAACGGTTACCAATTCACCCTTGGTTGCTTTGATTTCACCCAGAAGATAGCCTTCGGCTTCATCTGGAACCCAGCAGGCCTTTTTGGCATCGTAAGG
+
AABBBFFBFFFFGGGGGGGGGGHHHHHHHHHGHHHGHHHHGHHHHHHHGHHHHHHGGHHGHHHHHGHHHGHBHHHHHHHHHHHHGHHHHGHHGHHHGHGHHHGHGHGGHGGGGGGHHHHHHHHGHHHHHHHGHHHHHHGFFFHHGGGCEGGFGHGGEGGGGGHHGHFGFHGHEGGHHGGDHHHHHHEHHHGHHEFGGHHFHHHGFHHHHGGG?CCGGHFHGGGGDECGHHEGGGFFGG-AF0;C?CFFFF
@M03558:539:GW210131Amp:1:2105:8048:7990 2:N:0:TCGACGTC+AAGCGGAA
GGCTATGTGAGTAACACCTTCTCACTCTTTGCTCGTAGATGCCTACC
+
AAAAAFFFFFFFFFGGGGGGGGHHHHHHHHHHHHGEFGGHGHHFHHH
@M03558:539:GW210131Amp:1:2105:11223:7993 2:N:0:TCGACGTC+AAGCGGAA
GGCTATGTGAGTAACACCTTCTAAACTTCCATTTCTATCATAAAATAACTTGTCAAATTGTTTGCATATAGATTCCAAATTACCTTTCCATCAGTTTTCTGTATCCGTACGCACTGTATAAAACAAGATACATTACCTCACCACCGGGTAGGGCAACGGTTACCAATTCACCCTTGGTTGCTTTGATTTCACCCAGAAGATAGCCTCCGCCTCCACCTGGACCCCACCGGCCCTTTTTGGCTTCTTACGC
+
AABBAFFFFFFFGGGGGGGGGGHFGHGHHHHHHHHHHHHHHHFFFGHDHHHHHHHGGHHHHHHHHHHHHHGBHHHHHGHHHHHHHHHHHGHHHHHHHHHHHHHHHHGGGGGGGGGFHHHHDGHHHHHEHGHFHHFHHHHHHHHGGGGGGGGGGHGGHG/CFFHHHHHHHGHHHHHHGHHGGHHGGGHHHHHHGHGFH011110=0=/<<..<..//:.;./:CD...9;?-:-;9C909-/9./00;/:9
@M03558:539:GW210131Amp:1:2105:26364:8002 2:N:0:TCGACGTC+AAGCGGAA
GGCTATGTGAGTAACACCTTCTAAACTTCCATTTCTATCATAAAATAACTTGTCAAATTGTTTGCATATAGATTCCAAATTACTTTTCCATCAGTTTTCTGTATCCGTACGCACTGTATAAAACAAGATACATTACCTCACCACCGGGTAGGGCAACGGTTACCAATTCACCCTTGGTTGCTTTGATTTCACCCAGAAGATAGCCTTCGGCTTCATCTGGAACCCAGCAGGCCTTTTTGGCATCGTAAGG
+
B3ABBFF@FBDDBGGGGGGGGGHGFFHHHHHHHGHHHHHHHHHHGGHHHHHGFBFF5GFHFHHHHHHFHHB5FGGF5BFGHHGGHHGHGHHHHFHHGHHGHHHHHHGGFEEDEEGHHHHHGHFHH1GFGGHFFHHHHHHHHFFGFGFGGGGEEGEFG?DGGFFDGFHHHHHHHEHHGHHGHHHGFBGGHF1DHFGEEHB<GFFB0GH0.<?EGHHBFHFF0:;:EEAG/:CDEFFGCFCAF099ECFCFB
@M03558:539:GW210131Amp:1:2105:21648:8020 2:N:0:TCGACGTC+AAGCGGAA
GGCTATGTGAGTAACACCTTCTAAACTTCCATTTCTATCATAAAATAACTTGTCAAATTGTTTGCATATAGATTCCAAATTACTCTTCCATCAGTTTTCTGTATCCGTACGCACTGTATAAAACAAGATACATTACCTCACCACCGGGTAGGGCAACGGTTACCAATTCACCCTTGGTTGCTTTGATTTCACCCAGAAGATAGCCTTCGGCTTCATCTGGAACCCAGCAGGCCTTTTTGGCATCGTAAGG
+
AAABAFFFFFFFGGGGGGGGGGHHHHHHHHGHHHHHHHHHHHHHHHFHHHHHHHHHHHHHHHHHHHHFHHHEHHHHHGHFHHHHHHHHHHHHHHHHHHGHGHHHHHGGHGGGGGFHHHHHHHGHHHFHHHHHHHGHHHHHHHHHGGGGGGGEAHEFFDFGGGHHHHHHHHHHHHHHGHGFGHHHHGGHHHHGGGCGCFHHHFHHGGHHHGGGGHHGGHBFFGHGGGEHCF.ECFFFGGGGFF=;.AFA.9
@M03558:539:GW210131Amp:1:2105:22428:8045 2:N:0:TCGACGTC+AAGCGGAA
GGCTATGTGAGTAACACCTTCTAAACTTCCATTTCTATCATAAAATAACTTGTCAAATTGTTTGCATATAGATTCCAAATTACTTTTCCATCAGTTTTCTGTATCCGTACGCACTGTATAAAACAAGATACATTACCTCACCACCGGGTAGGGCAACGGTTACCAATTCACCCTTGGTTGCTTTGATTTCACCCAGAAGATAGCCTTCGGCTTCATCTGGAACCCAGCAGGCCTTTTTGGCATCGTAAGG
+
ABBBBFFFFFFFGBGGGGGGGGCHHHHHHHHGHHHHHHHFHGHHHHHHHHHHHHHHGHHHHHHFHHHFHGHBHHHEHFHHHHHHGHHHHEHHHBGHHHHHEGHHHHGGHGCEGGGHHHHHHGFHHH22GHFGHHHHHHHGHHHHGC?/?EF//FFEFC/EGFHHHFHHHHHHHHHGGGGGGHHGDBGGGHBFGHFH.FBFGDHGHHHHE?DGCFFFHFF0CGCFE.:C/CC.CFGGFG@-B0=;9=FF?/
@M03558:539:GW210131Amp:1:2105:12651:8063 2:N:0:TCGACGTC+AAGCGGAA
GGCTATGTGAGTAACACCTTCTAAACTTCCATTTCTATCATAAAATAACTTGTCAAATTGTTTGCATATAGATTCCAAATTACTTTTCCATCAGTTTTCTGTATCCGTACGCACTGTATAAAACAAGATACATTACCTCACCACCGGGTAGGGCAACGGTTACCAATTCACCCTTGGTTGCTTTGATTTCACCCAGAAGATAGCCTTCGGCTTCATCTGGAACCCAGCAGGCCTTTTTGGCATCGTAAGG
+
AAAAAFFBF@FFGGFFGAGGGCDAEGHGHGDGFHHFGHH5FB5EGHFFGHHGEGHGHHHEHFHBFHGHHGHGHHFHFFGGHHHHHGHHFFGFGFFHHHGHBGHHHFGGHGGGGGGHHHHHHHDGEGGHHHHHHHHHFFHHGHFHGGGGGGA/FHGGHGCGGGHFHGHHHHGFHGHHGHGGHHHHHHHGHGEHDGFGFGHGHHHBGFHHGGGGCHFFHHH0;CHGDGEHFGEEEGGGGGGGGF;/.;AF?B
@M03558:539:GW210131Amp:1:2105:11296:8100 2:N:0:TCGACGTC+AAGCGGAA
GGCTATGTGAGTAACACCTTCTGAACTTCCATTTCTATCATAAAATAACTTGTCAAATTGTTTGCATATAGATTCCAAATTACTTTTCCATCAGTTTTCTGTATCCGTACGCACTGTATAAAACAAGATACATTACCTCACCACCGGGTAGGGCAACGGTTACCAATTCACCCTTGGTTGCTTTGATTTCACCCAGAAGATAGCCTTCGGCTTCATCTGGAACCCAGCAGGCCTTTTTGGCATCGTAAGG
+
AABBBFFFFFFFGGGFGGGGGGHFHHHHHHGHHHHHHHHHHGHCFHHHHHHHGHHHFHHHHHHHHHHHHHHDHHHHHGHHHHHHHHHHHBHHHGHHHHHHHHHHHHGGGGGGGGGHHHHHHHHHHHGGHHHHHFHHFHHHHHHHGGGGGGGGGHGGHGGGGGHHHHHHHHGHHHHHHHHGHHHHHGFHHHGHGHGFHBFBGHHHHHHGHGGGGHGHHGH0<GGCDEGHCCCEGGGGGGGGGBCFD..:AB
@M03558:539:GW210131Amp:1:2105:13034:8112 2:N:0:TCGACGTC+AAGCGGAA
GGCTATGCGAGTAACACCTTCTAAACTTCCATTTCTATCATAAAATAACTTGTCAAATTGTTTGCATATAGATTCCAAATTACTTTTCCATCAGTTTTCTGTATCCGTACGCACTGTATAAAACAAGATACATTACCTCACCACCGGGTAGGGCAACGGTTACCAATTCACCCTTGGTTGCTTTGATTTCACCCAGAAGATAGCCTTCGGCTTCATCTGGAACCCAGCAGGCCTTTTTGGCATCGTAAGT
+
1>AAAF@1>>>DGFGGCEGCFFB3FFHHHHFFHGG2FFHGHCDGBDFGFGBHDEGHHFHHHGFGBHHFHHHEHHFHEA1F1AGFHHHHBFGGF1AGFHHGFGFHFHEFGGGFGEGHHFGHHGHEEHF0GGFHHHHHDGFGEGGH/EE?GGGGGBCFGG/CFCHFHHHHDF1FCGHHF?FCGHHH1GDFGHBFHHGGHCCFFGEH0DFCECCEGHHHHGH00::.:CE.CAE.CFGGBFG-C0;;.;;.90
@M03558:539:GW210131Amp:1:2105:13569:8124 2:N:0:TCGACGTC+AAGCGGAA
GGCTATGTGAGTAACACCTTCTAAACTTCCATTTCTATCATAAAATAACTTGTCAAATTGTTTGCATATAGATTCCAAATTACTTTTCCATCAGTTTTCTGTATCCGTACGCACTGTATAAAACAAGATACATTACCTCACCACCGGGTAGGGCAACGGTTACCAATTCACCCTTGGTTGCTTTGATTTCACCCAGAAGATAGCCTTCGGCTCCATCTGGAACCCATCAGGCCTTTTTGGCATCGTAAGG
+
1>A?AFFDFFFFBFA1CEGGGGF3AGBFGFFAGHHFHHHHCHFHHHFHHGHGHHHHBGHBGHGGBFFGHFHFHHHBDB1BFEGGDFHFBHFHBGGHHHHHHFGFHDE>GF?E/EGBGHFG2G1EE/0BGHHBG2BDGGFFHFHHE///EEE</F/?G?/<?CH1>GGFDG>F0/C<B1?/F1F?G<F=FF1G1<CGAFB1><0=<<D<G.-C.<CCBCB00/GE../;:00/9BF0C9--/;;C.EA9./
@M03558:539:GW210131Amp:1:2105:8956:8178 2:N:0:TCGACGTC+AAGCGGAA
GGCTATGTGAGTAACACCTTCTAAACTTCCATTTCTATCATAAAATAACTTGTCAAATTGTTTGCATATAGATTCCAAATTACTTTTCCATCAGTTTTCTGTATCCGTACGCACTGTATAAAACAAGATACATTACCTCACCACCGGGTAGGGCAACGGTTACCAATTCACCCTTGGTTGCTTTGATTTCACCCAGAAGATAGCCTTCGGCTTCATCTGGAACCCAGCAGGCCTTTTTGGCATCGTACGG
+
AAAABFFFFFFFFGGGFGGBGGGFFHFHHHHHHHHHHHHFHGHHBFDEGHH5GFHGDGHGHHHFHGHGHHH5HHHFHFHHHHHHHHHHHHHHGHHHHHHHFHEHGFGGHGGGGGGFFHHHHBHGFEHFHHHGHHHHHHHGGHHHGGCEEFGGGCGFHGCGGCHHFHGHHHGHHHHFGHE?GGFGDFHHHH1FGHGGGFFFGHHEBGHFHFGGGHHHHHHGFBGGGFE.:..CCFFFGGA-:0;9..;.-;
@M03558:539:GW210131Amp:1:2105:13609:8183 2:N:0:TCGACGTC+AAGCGGAA
GGCTATGTGAGTAACACCTTCTAAACTTCCATTTCTATCATAAAATAACTTGTCAAATTGTTTGCATATAGATTCCAAATTACTTTTCCATCAGTTTTCTGTATCCGTACGCACTGTATAAAACAAGATACATTACCTCACCACCGGGTAGGGCAACGGTTACCAATTCACCCTTGGTTGCTTTGATTTCACCCAGAAGATAGCCTTCGGCTTCATCTGGAACCCAGCAGGCCTTTTTGGCATCGTAAGG
+
AABBBBFFFFFFFGGGGGGGGGFHGHHHHHHHHHHHHGHHHHGHFHBHHHHHHHHHHHHHHHGHHHHHHHGDHHHHHHGGHGHHHHHHGHHHHHHHHHHHEHHHHHGGHGGGFGGHHHHFHHHHHE?FHHHHHGHHHHHGHHHHGGG@GGGGGHGGGGGGGGHHGHHHHHHHHHHHHHHGFHHHHEHHGHHHHHGGHHHHHHHHHHHHHGGGGHGHHHHGBGGEGFCGFFHDAFFGGFDCF0;C9;9:./
@M03558:539:GW210131Amp:1:2105:22413:8188 2:N:0:TCGACGTC+AAGCGGAA
GGCTATGTGAGTAACACCTTCTAAACTTCCATTTCTATCATAAAATAACTTGTCAAATTGTTTGCATATAGACTCCAAATTACTTTTCCATCAGTTTTCTGTATCCGTACGCACTGTATAAAACAAGATACATTACCTCACCACCGGGTAGGGCAACGGTTACCAATTCACCCTTGGTTGCTTTGATTTCACCCAGAAGATAGCCTTCGGCTTCATCTGGAACCCAGCAGGCCTTTTTGGCATCGTAAGG
+
ABCBCFFFFFFFGGGGGGGGGGHGGHHHHHHHHHHHHHHHHH5GHHGFHHHFHHHHHIHHIHHHHHHGHGHFHHHHHFHHHHHHHHHHHHHHHHHHHHHHHHHHHHGGHGGGGGGHHHHHHHHHHHBFGHHGHHHHHHHGHHHHGGCFGGGGGHGGHGGGGFHHHHHHHHHHHHHGHHGGHHHGGGGHHHHHHHGH.<GCGFHHFHHHHFGGGHGGHHHFFHCCDAGCGFEGGGGGFGA-B0:;;CAF?F
@M03558:539:GW210131Amp:1:2105:8827:8212 2:N:0:TCGACGTC+AAGCGGAA
GGCTATGTGAGTAACACCTTCTGAACTTCCATTTCTATCATAAAATAACTTGTCAAATTGTTTGCATATAGATCCCAAATTACTTTTCCATCAGTTTTCTGTATCCGTACGCACTGTATAAAACAAGATACATTACCTCACCACCGGGTAGGGCAACGGTTACCAATTCACCCTTGGTTGCTTTGATTTCACCCAGAAGATAGCCTTCGGCTTCATCTGGAACCCAGCAGGCCTTTTTGGCATCGTAAGG
+
BBBBBFFFF5FFFDGGGGGGGGHFDGHHHHHHHHHHHHHHHHHHGHEBGGHHHHHFHHHHHHHFHHHHHFFFHFHHHHHHHGHHHHHHHHFHHGHFHHHHHHHHHHGGGGGGGGGHHGHHHEGHGEHHHHHHHHHHHHHHHHHHGGGGGGGGGHGGGGGGGGHHHHHHGHHHHHHFHHHGHHHGG1FFFHFHFHFHGHHHHHHHHHHHHDGGGHHHGHHEGHFEGGECCFEGGGFGGGG@F0;B.;..9:
@M03558:539:GW210131Amp:1:2105:27430:8240 2:N:0:TCGACGTC+AAGCGGAA
GGCTATGTGAGTAACACCTTCTAAACTTCCATTTCTATCATAAAATAACTTGTCAAATTGTTTGCATATAGATTCCAAATTACTTTTCCATCAGTTTTCTGTATCCGTACGCACTGTATAAAACAAGATACATTACCTCACCACCGGGTAGGGCAACGGTTACCAATTCACCCTTGGTTGCTTTGATTTCACCCAGAAGACAGCCTTCGGCTTCATCTGGAACCCAGCAGGCCTTTTTGGCATCGTAAGG
+
A?AA@FFFFFDDGGGGFGFGGFHFFHFG5FGFGDD6GGF5FDEHHHHGHHHGHFGFHHHHFGFHDFHFHHH5FFHHHHHHHHHHHGHGHHHHHHHFEHHFHHHHHFEFG?FCGGGFGHHHHFHHHHHFHHGFHHHHHHHHHHHHGGGGGGGGGFFFGFGGGGHHGHGHHGHHHGHHHHGGHGHHGDGHGHHFHHEHGHHHGGFHGHHHHD@ADGHBGHG0CFBCACHCGFFDGGGGG0@FFG;9DAF.F/
@M03558:539:GW210131Amp:1:2105:14283:8242 2:N:0:TCGACGTC+AAGCGGAA
GGCTATGTGAGTAACACCTTCTGAACTTCCATTTCTATCATAAAATAACTTGTCAAATTGTTTGCATATAGATTCCAAATTACTTTTCCATCAGTTTTCTGTATCCGTACGCACTGTATAAAACAAGATACATTACCTCACCACCGGGTAGGGCAACGGTTACCAATTCACCCTTGGTTGCTTTGATTTCACCCAGAAGATAGCCTTCGGCTTCATCTGGAACCCAGCAGGCCTTTTTGGCATCGTAAGG
+
AAABCFFFFFFFGBGFGGGGGGCHHHGHHHHHHHHHHHHHHGFHBHHHHHHHHHHGFHHHHHHHHHHHHFFBHHHHHEEGGHHHHHHHHHHHHGHHHHHHHHHHHHGGHGGGGGGHHHHHHHHHHHGHHHHHHHHHHHHHHHHHGGGFGGGGGHGGHGGGGGHHHHHHHHHHHHHHHHGGHHHHHGHHHHFHHHGHHHHHHHHHGHHHHGGGGHHHHGHGBGGGGGEGHGEGGGGGGGGGG0;CEEF9F/
@M03558:539:GW210131Amp:1:2105:21646:8275 2:N:0:TCGACGTC+AAGCGGAA
GGCTATGTGAGTAACACCTTCTAAACTTCCATTTCTATCATAAAATAACTTGTCAAATTGTTTGCATATAGATTCCAAATTACTTTTCCATCAGTTTTCTGTATCCGTACGCACTGTATAAAACAAGATACATTACCTCACCACCGGGTAGGGCAACGGTTACCAATTCACCCTTGGTTGCTTTGATTTCACCCAGAAGATAGCCTTCGGCTTCATCTGGAACCCAGCAGGCCTTTTTGGCATCGTAAGG
+
BB@BBFFFFFFDGGGGGGGFGGHHHHHHHHHGGHHGHGHHHGFHHHHHHHHHHHHHHHHHHGHHHHHHHHH5FGHHHEGHHHHGHHHHHHHHHHHEHHHHGHGHHHGGHGGCGGGHHHGHHGHHHHFHHHHHHHHHHHHHHHHHFGG/EGGGFEFE/@@DE<GBFCGHFHHHFGHH1FGFFHGDFFFHFFFGGFCGA0G1DGHHCHGHHACF?FFBFFFBBGGEFEAC:..9CF/C0CC-/;;CA;AFFC
@M03558:539:GW210131Amp:1:2105:7734:8282 2:N:0:TCGACGTC+AAGCGGAA
GGCTATGTGAGTAACACCTTCTAAACTTCCATTTCTATCATAAAATAACTTGTCAAATTGTTTGCATATAGATTCCAAATTACTTTTCCATCAGTTTTCTGTATCCGTACGCACTGTATAAAACAAGATACATTACCTCACCACCGGGTAGGGCAACGGTTACCAATTCACCCTTGGTTGCTTTGATTTCACCCAGAAGATAGCCTTCGGCTTCATCTGGAACCCAGCAGGCCTTTTTGGCATCGTAAGG
+
CCCCBFFFFFFFFGGGGGGGGGHHHHHHHHHHGHHHGHHHHHHHHFFFHHHHHHHHHHGHHHHGHFHHHGHEHHGHHHHHHHHHHHHHHHHHHHHHHHGHHHGHHHGGHGGGGGGHHHHHHHHGHHHHHHHHHGHHHHHHHHHHGGGGGGGGGHFGHGGAFGHHDHGHGHHHHHHHGHHGGHHHGHHGHGGHHHGHHHHHHGHHGHHHHGGGGHHFHGHHHHHGGGHHHGHGGGGFFFGGGGF/CCFCAG
@M03558:539:GW210131Amp:1:2105:11113:8307 2:N:0:TCGACGTC+AAGCGGAA
GGCTATGTGAGTAACACCTTCTAAACTTCCATTTCTATCATAAAATAACTTGTCACATTGTTTGCATATAGATTCCAAATTACTTTTCCATCAGTTTTCTGTATCCGTACGCACTGTATAAAACAAGATACATTACCTCACCACCGGGTAGGGCAACGGTTACCAATTCACCCTTGGTTGCTTTGATTTCACCCAGAAGATAGCCTTCGGCTTCATCTGGAACCCAGCAGGCCTTTTTGGCATCGTAAGG
+
11>A1FFF33@B313AAFGGGBB3AFFGHGHHFFGHBDFDEGGFHHGGHHEGHHH11AF1FHG0GGFHFDBDFGHFG21BGFHFFHHHGHHHGGFHFFHHFGHHHHFFHGEE/@ECGFGH221F/GC0B1FGFHHHHHHGGH1CEE/<E//FFH<FGG@EEGHHHHHDHBGDFGGC<F<CGFGG11DGB<11FHFHF0<C1FGEGHH0G.CA@B0CGGC00;;::C:C:..C9F/FFG--;0;/.;9../
@M03558:539:GW210131Amp:1:2105:10821:8326 2:N:0:TCGACGTC+AAGCGGAA
GGCTATGTGAGTAACACCTTCTAAACTTCCATTTCTATCATAAAATAATTTGTCAAATTGTTTGCATATAGATTCCAAATTACTTTTCCATCAGTTTTCTGTATCCGTACGCACTGTATAAAACAAGATACGTTACCTCACCACCGGGTAGGGCAACGGTTACCAATTCACCCTTGGTTGCTTTGATTTCACCCAGAAGATAGCCTTCGGCTTCATCTGGAACCCAGCAGGCCTTTTTGGCATCGTAAGG
+
ABBBBFFFBFFFGGGGGGGGGGGFHHHHHHHHHHHHHHHHHHFFFHHHHHHHHHHHHHHHHHHHHHHHHGGFHHHGHFHHHHHHHHHHHFHHHGHHHHHGFHHHHHGGHGGGGGGHHHHHFFHHHHHHHHHGHHHGHGHHHHHHGGGGGGGGGHGGHGBGFGHHHHHGHHHHHHHHHFHGGHHHGFGHHHGHHHGHHHHHGHFHHHHHEDFGGHHGHHG0C/GEDGFGC.9CFGFFGGG-FC=FDEF.;/
@M03558:539:GW210131Amp:1:2105:27021:8330 2:N:0:TCGACGTC+AAGCGGAA
GGCTATGTGAGTAACACCTTCTCACTCTTTGCTCGTAGATGCCTACC
+
BBCBAFFDFFFFGGGGGGGGGGHHHHHHHHHHHHGEGGGHHHHHHHH
@M03558:539:GW210131Amp:1:2105:18665:8343 2:N:0:TCGACGTC+AAGCGGAA
GGCTATGTGAGTAACACCTTCTAAACTTCCATTTCTATCATAAAATAACTTGTCAAATTGTTTGCATATAGATTCCAAATTACTTTTCCATCAGTTTTCTGTATCCGTACGCACTGTATAAAACAAGATACATTACCTCACCACCGGGTAGGGCAACGGTTACCAATTCACCCTTGGTTGCTTTGATTTCACCCAGAAGATAGCCTTCGGCTTCATCTGGAACCCAGCAGGCCTTTTTGGCATCGTAAGG
+
BCCCCBFFFFFFGGGGGGGGGGHHHHHHHHHHHHHHHHHHHHHHHHGHHHHHHHHHGHHHHHHHGHHHHGHGHHHHHHHHHFHHHHHHFHHHHHHHHHHHGGHHHHGGHGGGDFGHHHHGHHHHHHFHHHHHHHHHHHHHHHHHGGGCGGGEGHGGHGCFFDHHHHHHHHHHHHHHFHHGHHHHGFFHHHGHHHGHHGHFHGHHHHHHHGGGGHHHHHHHHHHGGGEHHHEGGGGGGGGAGF=;CAFFGE
@M03558:539:GW210131Amp:1:2105:16806:8382 2:N:0:TCGACGTC+AAGCGGAA
GGCTATGTGAGTAACACCTTCTAAACTTCCATTTCTATCATAAAATAACTTGTCAAATTGTTTGCATATAGATTCCAAATTACTTTTCCATCAGTTTTCTGTATCCGTACGCACTGTATAAAACAAGATACATTACCTCACCACCGGGTGGGGCAACGGTTACCAATTCACCCTTGGTTGCTTTGATTTCACCCAGAAGATAGCCTTCGGCTTCATCTGGAACCCAGCAGGCCTTTTTGGCATCGTAAGG
+
BBBBBFFFFBFBGFGFGGGGGGHHFFHHGGHGHHFHCHHFHHHHHGFFHHHGHHGEHHHHHHHFHHHHHGHGHGHHHEHHHHFHHHHGHGHHHHGHHHHHGHFHHHGGHGGFDFGHFFHHHHGHHHFFGHHHHGHHHHHHHHHFFG/EGGGCGFGGHGGGGGHHFHFHHHGHHHHFHHHGHHHHFGEHFHGEHFFG.<GCFHHHGHHHHCGGGHGHHHHHECGFFF?FG.CACG/FBFGGGB=/.=;AC/
@M03558:539:GW210131Amp:1:2105:19937:8384 2:N:0:TCGACGTC+AAGCGGAA
GGCTATGTGAGTAACACCTTCTAAACTTCCATTTCTATCATAAAATAACTTGTCAAATTGTTTGCATATAGATTCCAAATTACTTTTCCATCGGTTTTCTGTATCCGTACGCACTGTATAAAACAAGATACATTACCTCACCACCGGGTAGGGCAACGGTTACCAATTCACCCTTGGTTGCTTTGATTTCACCCAGAAGATAGCCTTCGGCTTCATCTGGAACCCAGCAGGCCTTTTTGGCATCGTAAGG
+
ABBBBBFBFBFFGFGGGGGGGGHGHHHHHHHHHHHHHHHGHHHHHHHHHHHHHHHHHHHHHHHHHHHHHHHFHHHGHHHHHHHHHHHHHHHHGGFGGGHHGHHHHHGGHGGGGGGGHHHGHHHHHE2GGHHHHHHHHHHHHHHHGGGGGGGGGHGGHGCDFGHHGHGHGHHHHHHHGHHGHHHGFBFFHHEHHHGEHBCFHGFHHHHGGGCGGHHHHGHGGHHEDGGFB?EDGGGGGGG-CF;:;9FF?F
@M03558:539:GW210131Amp:1:2105:7993:8384 2:N:0:TCGACGTC+AAGCGGAA
GGCTATGTGAGTAACACCTTCTAAACTTCCATTTCTATCATAAAATAACTTGTCAAATTGTTTGCATATAGATTCCAAATTACTTTTCCATCAGTTTTCTGTATCCGTACGCACTGTATAAAACAAGATACATTACCTCACCACCGGGTAGGGCAACGGTTACCAATTCACCCTTGGTTGCTTTGATTTCACCCAGAAGATAGCCTTCGGCTTCATCTGGAACCCAGCAGGCCTTTTTGGCATCGTAAGG
+
AAA1AFFBFFFFGGGFGEFFG1FFHHDGHHHHHHGHHFHHHFGCGFHHHHGGFGFGHBEHHHHGHGHHHHHHHHGHHHHFHGGFHHHGH2DGDHDFFGHHGGGFFHFEHEGGGCGHFHHFHHHHHGHHHGFHHHHHFHHHHHD>FGGGFEFECGEAFCCEACFD@GGHHHGD0?GFFGHGHHHHHBDGHHGHFFEE<0<GHHHHGHHFHGGFCHHHHHFFBGC;.CCCBCGBGGFFGGGGF00;9;.FC/
@M03558:539:GW210131Amp:1:2105:11149:8390 2:N:0:TCGACGTC+AAGCGGAA
GGCTATGTGAGTAACACCTTCTCACTCTTTGCTCGTAGATGCCTACC
+
CCDDCBFDFFFFGGGGGGGGGGHHHHHHHHHHGHGEGGGHHHHHHHH
@M03558:539:GW210131Amp:1:2105:27649:8399 2:N:0:TCGACGTC+AAGCGGAA
GGCTATGTGAGTAACACCTTCTGAACTTCCATTTCTATCATAAAATAACTTGTCAAATTGTTTGCATATAGATTCCAAATTACTTTTCCATCAGTTTTCTGTATCCGTACGCACTGTATAAAACAAGATACATTACCTCACCACCGGGTAGGGCAACGGTTACCAATTCACCCTTGGTTGCTTTGATTTCACCCAGAAGATAGCCTTCGGCTTCATCTGGAACCCAGCAGGCCTTTTTGGCATCGTAAGG
+
A??3AFF5@DDFFGGGGCGGGGHHHGHHHHHHFHHHGHHHHHHHHHHHHGHHHHHHHHHHHHHFHFHHHHHHFFHFBFHHHHHHGHHHGGHHGHHFFHDGHGGFHFGGHGGGGGFHHHHHHFFDEEGHHFBGFGFGGFHBGHHHGGGEGGGGGHGEFGGGGGHFFHFHGFFG<GGGB?FEFEFFGBGGFHDGFGFHEGHHGFDG00<0GD@E?CGHGHHG0CC:A:GA:.:AC//CFFCFFG;FDEE..C
@M03558:539:GW210131Amp:1:2105:6542:8416 2:N:0:TCGACGTC+AAGCGGAA
GGCTATGTGAGTAACACCTTCTAAACTTCCATTTCTATCATAAAATAACTTGTCAAATTGCTTGCATATAGATTCCAAATTACTTTTCCATCAGTTTTCTGTATCCGTACGCACTGTATAAAACAAGATACATTACCTCACCACCGGGTATGGCAACGGTTACCAATTCACCCTTGGTTGCTTTGATTTCACCCAGAAGATAGCCTTCGGCTTCATCTGGAACCCAGCAGGCCTTTTTGGCATCGTAAGG
+
AAAAAFFFFFFDFGGGGGGGGGGBGHHHHHHFHFHHHHHGFHHGHH3AGHHHHFHFHFGHHGHHHHHGHFH5EGHHHHHHHHHHHGHHHHHHHHHHHHHHGGGHHHGFHEGGGGGHHHHHGGHFHGHHHHHHHHHHHGHHHHHHGGGEGCHHHHHHHCCEGGHGHHHHFHHHHHHFHHGFHHHFHFHHHHGHBHFGGF<GHGFEGHGHEGGGGHHGFHHHBGGEFGHFHHHGGGGGFG-BGFFBEGFAFG
@M03558:539:GW210131Amp:1:2105:4377:8429 2:N:0:TCGACGTC+AAGCGGAA
GGCTATGTGAGTAACACCTTCTAAACTTCCATTTCTATCATAAAATAACTTGTCAAATTGTTTGCATATAGATTCCAAATTACTTTTCCATCAGTTTTCTGTATCCGTACGCACTGTATAAAACAAGATACATTACCTCACCACCGGGTAGGGCAACGGTTACCAATTCACCCTTGGTTGCTTTGATTTCACCCAGAAGATAGCCTTCGGCTTCATCTGGAACCCAGCAGTCCTTTTTGGCATCGTAAGG
+
A?AAAFFFFFFFBGGGFEFCGGHDGFHHHHHGHHFDFGFHHGHHHEHHHGHGEFFGFG5FHGHFFHHHHHG5FGFGHHHHHHHBDFHGFGHHHF5GFHFFGDGHGHGEFFFDGFGHFHGHG4BE?GHCGFFFFBG3GFHFHHFHFC//EEFGGFFGEG@DG/G@GHFGFDG2GFHFEG<D0?DGFBGHHF1GFFFHC0<G1FGBGHFCGGGGGHCHFBG0;/;:.:.GFG090CF0CFDBF9;F.;9.;/
@M03558:539:GW210131Amp:1:2105:16704:8442 2:N:0:TCGACGTC+AAGCGGAA
GGCTATGTGAGTAACACCTTCTAAACTTCCATTTCTGTCATAAAATAACTTGTCAAATTGTTTGCATATAGATTCCAAATTACTTTTCCATCAGTTTTCTGTATCCGTACGCCCTGTATAAAACAAGATACATTACCTCACCACCGGGTAGGGCAACGGTTACCAATTCACCCTTGGTTGCTTTGATTTCACCCAGAAGATAGCCTTCGGCTTCATCTGGAACCCAGCAGGCCTTTTTGGCATCGTAAGG
+
>>AAADFF3DFF31BACAGGGGHHFFFHHCHHGHHGHGHHFHHDGGHHHGHFGHHFBGHHHHHFFGHFHHE2GHHHH2BGHFHHHFHHHEHHHFHHHFHHHFGGGGGFHGCC/>EGFEGHFD1FAC0BGGHFHHHHHHHEHHDHGC//?@<FACFFE@@CG?GFHHHHHFHHHHHG1FCFGHGHH1FGHHFFG0AF.<<1>GFDGHFHAC-.CH0G0GFC0:CFG..::.C.CBFFGG@?F0;B.C99.9
@M03558:539:GW210131Amp:1:2105:14493:8449 2:N:0:TCGACGTC+AAGCGGAA
GGCTATGTGAGTAACACCTTCTAAACTTCCATTTCTATCATAAAATAACTTGTCAAATTGTTTGCATATAGATTCCAAATTACTTTTTCATCAGTTTTCTGTATCCGTACGCACTGTATAAAACAAGATACATTACCTCACCACCGGGTAGGGCAACGGTTACCAATTCACCCCTGGTTGCTTTGATTTCACCCAGAAGATAGCCTTCGGCTTCATCTGGAACCCAGCAGGCCTTTTTGGCATCGTAAGG
+
AABBAFFDFFFFGGGGGGGGGGHHHHHHHHHHHHHHHHHHHFHGFHH5GHHHHHHHGHHHHHHHHHHHHHHBGHHHHHFHHHHHHHHHHHHHHHHHHHHHHHHHHHGGHGGGGGGHHHHHHHHGHHFHHHHHHHHGHHHHHHHHGGGGGGGGGHGGGGGGGGHHHHHHHHHHHGGGHHGGHHHHHGHHHHEHHHGHG0CHHHHHHHHGHDCGGHHHHHHFHHFE?FAFHGEFGGGGGGGAF0=:C::9.:
@M03558:539:GW210131Amp:1:2105:16071:8525 2:N:0:TCGACGTC+AAGCGGAA
GGCTATGTGAGTAACACCTTCTAAACTTCCATTTCTATCATAAAATAACTTGTCAAATTGTTTGCATATAGATTCCAAATTACTTTTCCATCAGTTTTCTGTATCCGTACGCACTGTATAAAACAAGATACATTACCTCACCACCGGGTAGGGCAACGGTTACCAATTCACCCTTGGTTGCTTTGATTTCACCCAGAAGATAGCCTTCGGCTTCATCTGGAACCCAGCAGGCCTTTTTGGCATCGTAAGG
+
BBBBBFFDFFFDG5FGGCGFGGHHHHFFHHHHHHHHHFHHHHHHHHEGHHGEGHHHHHFGHHHFHFHFBHHEGHFGHFDGHBHHHFHHHFHHHFEGHHHHHHHHGFEFHFGGDGGFDBEGHBGHHAF1GHHHHHHGHDGHHHFHG?E?EGGEEGFEE@CGGGHGEGHHHHFFHEHG1?FAHHFFGG<FDF1=GAEGAGHBGHE0CDDBH.CGGFFHGHHFBGCCEE..;.CAEGBFGFG?F0;;...:./
@M03558:539:GW210131Amp:1:2105:10512:8525 2:N:0:TCGACGTC+AAGCGGAA
GGCTATGTGAGTAACACCTTCTCACTCTTTGCTCGTAGATGCCTACC
+
BBBAAFF5DFFFFGFGGCGGFFHHHHHHHHHCHHGGGGGHHFHHFHH
@M03558:539:GW210131Amp:1:2105:3878:8528 2:N:0:TCGACGTC+AAGCGGAA
GGCTATGTGAGTAACACCTTCTAAACTTCCATTTCTATCATAAAATAACTTGTCAAATGGTTCGCATATAGATTCCAAATTACTTCTCCATCAGTTTTCTGTATCCGTACGCACTGTATAAAACAAGATACATTACCTCACCACCGGGTAGGGCAACGGTTACCAATTCACCCTTGGTTGCTTTGATTTCACCCAGAAGATAGCCTTCGGCTTCATCTGGAACCCAGCAGGCCTTTTTGGCATCGTAAGG
+
CBCCCFFFFFFFGGGGGGGGGGHHHHHHHHHHGHHHHGHGHHGHHHHGHHHHHGHGHH5AHGHAEGGGHGHEHHHHHHHHHHHHHHHGHHHHHHHHHHHHHHHHHHGGHGGGGGGHHHHHHHHHHGHHHHHHHHHHHHHHHHHHGGGEGGGEGHGGHGGGGGHHHHHHHHHGHHHHHGHGHHHHHHGHHHHHHHGEHFHHHHGHHHHHHGGGGHHGHGFBGHF:EEAFGFE?EGGGGGC-BCCFFGGFF0
@M03558:539:GW210131Amp:1:2105:17897:8560 2:N:0:TCGACGTC+AAGCGGAA
GGCTATGTGAGTAACACCTTCTAAACTTCCATTTCTATCATAAAATAACTTGTCAAATTGTTTGCATATAGATTCCAAATTACTTTTCCATCAGTTTTCTGTATCCGTACGCACTGTATAAAACAAGATACATTACCTCACCACCGGGTAGGGCAACGGTTACCAATTCACCCTTGGTTGCTTTGATTTCACCCAGAAGATAGCCTTCGGCTTCACCTGGAACCCAGCAGGCCTTTTTGGCATCGTAAGG
+
ABBBAFFFFBFFGGGGGGGGGGHHFHGHHHHHHHHHHGHGHFHHBEHFHHHGHHHGFHHHHHHHHHHHGHHEHHHHHHHHH3FHHHHHHGHHHHHHHHHHHHFHHHGGFGGFDEGHHHHHHHHHHHHGGFHGGEHHHHHHHHHHGC/EFGGGAFFGGG@DFGHHHHGHHGHHHHHGHHHGHFHHH1GHHHBHDFAGCGBCBGFHHFHHH?DGGHGHHHHHBF:;EGAG/..EEGGFFF?-F9=;9CF9./
@M03558:539:GW210131Amp:1:2105:22863:8634 2:N:0:TCGACGTC+AAGCGGAA
GGCTATGTGAGTAACACCTTCTAAACTTCCATTTCTATCATAAAATAACTTGTCAAATTGTTTGCATATAGATTCCAAATTACTTTTCCATCAGTTTTCTGTATCCGTACGCACTGTATAAAACAAGATACATTACCTCACCACCGGGTAGGGCAACGGTTACCAATTCACCCTTGGTTGCTTTGATTTCACCCAGAAGATAGCCTTCGGCTTCATCTGGAACCCAGCAGGCCTTTTTGGCATCGTAAGG
+
AA111FF3B3BFGFGDFEGGGFFHFGFGHHHGHHHHHFHFHD21AGF1AGHFHFHBFHHGHHF0AGGFFFFDGHGHF2BGHGFBHEHFFFHHFBFFHHHHGGFHEDEGHFGFFGGHGFFHHFHHFH0>GFEGHFHHFHHGHHFEFEEEEGGGGHGEHGCGFGHHGHGGHFHHHGHHFHHGGBGHHBGHHFHHBGGHHHGHHHHHCGHHE.CF@GBHHGHF0GFGCAGFHGH.;9FBFG@@/;;9;9.;./
@M03558:539:GW210131Amp:1:2105:15713:8681 2:N:0:TCGACGTC+AAGCGGAA
GGCTATGTGAGTAACACCTTCTAAACTTCCATTTCTATCATAAAATAACTTGTCAAATTGTTTGCATATAGATTCCAAATTACTTTTCCATCAGTTTTCTGTATCCGTACGCACTGTATAAAACAAGATACATTACCTCACCACCGGGTAGGGCAACGGTTACCAATTCACCCTTGGTTGCTTTGATTTCACCCAGAAGATAGCCTTCGGCTCCATCTGGAACCCAGCAGGCCTTTTTGGCATCGTAAGG
+
AAABAFFFFFFFGGGGGGGGGGHHFHFHHHHHHHHHGHHHGGGHFHHHHHHHHHHGFHHHHHHHGHHHHGHBHHFEHBGGHHFHHHHHGHHHHHHHHHHHHHHHHHGGHGGGGGGHHHHHHHFHHHHGHHHGHHHGHHHGHHHHGGGGGGGGGGGGGGGGGGHHGHFHHGHHHHHHFHHGHHHHHHHGHGHHFGGHHHHGHHGHHHHHHGCEGGHGGFHHGHFGGGHHHFHFEGFGGEFFGFB/E9;;FF
@M03558:539:GW210131Amp:1:2105:23484:8725 2:N:0:TCGACGTC+AAGCGGAA
GGCTATGTGAGTAACACCTTCTAAACTTCCATTTCTATCATAAAATAACTTGTCAAATTGTTTGCATATAGATTCCAAATTACTTTTCCATCAGTTTTCTGTATCCGTACGCACTGTATAAAACAAGATACATTACCTCACCACCGGGTAGGGCAACGGTTACCAATTCACCCTTGGTTGCTTTGATTTCACCCAGAAGATAGCCTTCGGCTTCATCTGGAACCCAGCAGGCCTTTTTGGCATCGTAAGG
+
CCCCCFFFFFFFGGGGGGGGGGHHHHHHHHHHHHHHHHHHHHCGHHGHHHHHHHHHGHHIHHFHIIHIHHGEGGHFHHHHFFHHHHGHGHHHFFFHHHHHEHHHHHGGHGGCGGGHHHHHHHHGHHGHHHHHIHHHHHHEHHHHEFGGFGGGFFGGHGCGGGHHFHHHGHFHHHHFHHGGHHFGFHHHHHGHFHGHHHHHHHFHHHHHHGGGFHHHHHHHEHFFDGEHHH.DEFBFGFGGGF;:AAFGFG
@M03558:539:GW210131Amp:1:2105:22651:8735 2:N:0:TCGACGTC+AAGCGGAA
GGCTATGTGAGTAACACCTTCTAAACTTCCATTTCTATCATAAAATAACTTGTCAAATTGTTTGCATATAGATTCCAAATTACTTTTCCATCAGTTTTCTGTATCCGTACGCACTGTATAAAACAAGATACATTACCTCACCACCGGGTAGGGCAACGGTTACCAATTCACCCTTGGTTGCTTTGATTTCACCCAGAAGATAGCCTTCGGCTTCATCTGGAACCCAGCAGGCCTTTTTGGCATCGTAAGG
+
BABBBFFBFFFFGGGGGGGGGGFBFHHHHHHHHHHHHHHGHHHHHHGHHHHHHHEHHHHHHHHFEHHFHHHHHHHHHBFHHHHHHHHHHHHHHHHHHHHHFHHHHGGGHGGGGGGHHFHHHGHHHH2FGHHHHHHGHHHHHHHHGGGGGGGG/GGFHCDFGGHHHFHHHGHHHGHCGHHGHHHHBGFHHHFGHGGHACF1DBGHHHGHEGGGGHFHFFHEHHHGGGEGCG.CEFGFGGGDG:;B.99.9/
@M03558:539:GW210131Amp:1:2105:19615:8737 2:N:0:TCGACGTC+AAGCGGAA
GGCTATGTGAGTAACACCTTCTCACTCTTTGCTCGTAGATGCCTACC
+
CCCCCFFBDFFFGGGGGGGGGGHHHHHHHHHHHHGFGGGHHHHHHHH
@M03558:539:GW210131Amp:1:2105:7108:8741 2:N:0:TCGACGTC+AAGCGGAA
GGCTATGTGAGTAACACCTTCTAAACTTCCATTTCTATCATAAAATAACTTGTCAAATTGTTTGCATATAGATTCCAAATTACTCTTCCATCAGTTTTCTGTATCCGTACGCACTGTATAAAACAAGATACATTACCTCACCACCGGGTAGGGCAACGGTTACCAATTCACCCTTGGTTGCTTTGATTTCACCCAGAAGATAGCCTTCGGCTTCATCTGGAACCCAGCAGGCCTTTTTGGCATCGTAAGG
+
11AAA@133BD1DGGGCCFGFFHFFHHHFGHHHHHHHHHGHHGFHGFHFHHHHHHFHHHGGFHGHEHHHHGGHHHHHHFGHGFHHHHHHHHHHHHHHGHHHHHHHHGGHGCGGGGHHHHHGHHHHHGHHHHHHHGHHHHHHHGHGGGEGGGGGFGGGGGGGGHHHHHHHHHHHHHHHFHCFHHHHHGHHHGGHHGGEGHHHHHHHHHHHGGGGHHHHHHHBHFFGGEGHH.EGGGGCF?AG0;FGEF.FF
@M03558:539:GW210131Amp:1:2105:15263:8808 2:N:0:TCGACGTC+AAGCGGAA
GGCTATGTGAGTAACACCTTCTAAACTTCCATTTCTATCACAAAATAACTTGTCAAATTGTTTGCATATAGATTCCAAATTACTTTTCCATCAGTTTTCTGTATCCGTACGCATTGTATAAAACAAGATACATTACCTCACCACCGGGTAGGGCAACGGTTACCAATTCACCCTTGGTTGCTTTGATTTCACCCAGAAGATAGCCTTCGGCTTCATCTGGAACCCAGCAGGCCTTTTTGGCATCGTAAGG
+
BBBBBFFFFFFFGGGGGGGGGGFGGHHHHHHHHHHFHHHHHHFGHGHHHHHHHHHHHHHHHHFGHHHHHHGDGHHHGFGHHHHHHHHHHHHHHHHHHHHHHHHHHHGGHGGCGGGHHHHHHGHHHGBGHHHHHHHGHHHHHHGHGGGFGGGGEHGGGCDGGGHHHHHHHHGHHHHHHHHGHHHHFFGHHHGHHHGFHHHHHHHGHHHHEGGGGHHHGHFHBGGGDGAGFHAFFGGGGGA?FF;CDGFFAB
@M03558:539:GW210131Amp:1:2105:18435:8820 2:N:0:TCGACGTC+AAGCGGAA
GGCTATGTGAGTAACACCTTCTACACTTCCATTTCCATCATAAAGTAACTTGTCAGATTGTTTGCATATAGATTGCAAATTACTTTTCCATCAGTTTTCTGTATCCGTACGCACTGTATAAAACAAGATACATTACCTCACCACCGGGTAGGGCAACGGTTACCAATTCACCCTTGGTTGCTTTGATTTCACCCAGAAGATAGCCTTCGGCTTCATCTGGAACCCAGCAGGCCTTTTTGGCATCGTAAGG
+
11>111B@3311B1B11AF1BFE31B1B1B1D3AF3DGHFBHF1FDAEFHH1D12GHFHEAFGG1FGHHHH2DG1FF11DGHGHHFHHHGHGHHHGFEHHHBGHHHGGHEE/EGGHGGGHHEGGHHBGHHHGHHHHGGHHHHGGEGGGGGGGGHGGHGGCEGHHFHHHFGHGEGGHHFHGGHHHHHHHGGBB1GCFGGHHGGHHCHFHGGCGGGHF0GCGCBG.EEEHFG.B.BFGGF@@FFC;.C?99B
@M03558:539:GW210131Amp:1:2105:21009:8821 2:N:0:TCGACGTC+AAGCGGAA
GGCTATGTGAGCAACACCTTCTAAACTTCCATTTCTATCATAAAATAACTTGTCAAATTGTTTGCATATAGATTCCAAATTACTTTTCCATCAGTTTTCTGTATCCGTACGCACTGTATAAAACAAGATACATTACCTCACCACCGGGTAGGGCAACGGTTACCAATTCACCCTTGGTTGCTTTGATTTCACCCAGAAGATAGCCTTCGGCTTCATCTGGAACCCAGCAGGCCTTTTTGGCATCGTAAGG
+
A?A11B1BD311BBFFCEC1AAF33F3DGHH33FFHCHFF2FGFDFG11F21FGBGHFFFFFGHF2GFHD22DDAFFFGHHBFDHFHHHEAFGHHHHHHBAGHHFFEEHGECFGGHHHHGHHGGHFCFGHGHHHHHHHGFFHHHGCE/EEFGGHGGGCGGGGHHHHHFFHHBGHHFHFHCHHHGHHBGFG1FDFGGCFFFGFBGCGHHH.CCCHECFHHBGFG.EC.;/9.:9CFFFB-9F099;9CFG/
@M03558:539:GW210131Amp:1:2105:22845:8843 2:N:0:TCGACGTC+AAGCGGAA
GGCTATGCGAGTAACACCTGCTAAACTTCCATTTCTATCATAAAATAACCTGTCAAATTGTTTGCATATAGATTCCAAATTACTTTTCCATCAGTTTTCTGTATCCGTACGCACTGTATAAAACAAGATACATTACCTCACCACCGGGTAGGGCAACGGTTACCAATTCACCCTTGGTTGCTTTGATTTCACCCAGAAGATAGCCTTCGGCTTCATCTGGAACCCAGCAGGCCTTTTTGGCATCGTAAGG
+
>1111@1111>>1B31A1B0BFD31B31DBG3GHFH22FDH2F11211B1FGGF2DGFEH2FAGHHFHGGE2GDEF22B111D2A2BFE2F11BF@BFFF2GHHHGFEHGGGGGGHEHFHHHHGHHECGHHHFGHHFHFHHFHHE?EGCGGG/GEFECCGCCGGGBFHHHHHFHHHHFHCHHHHHBGFHHBGG0<CCCFCDBGG<G0CCF-EGHHHGHGHHEC;CE?FFGEAABGGFG@?F9;;9;9;9C
@M03558:539:GW210131Amp:1:2105:16544:8844 2:N:0:TCGACGTC+AAGCGGAA
GGCTATGTGAGTAACACCTTCTAAACTTCCATTTCTATCATAAAATAACTTGTCAAATTGTTTGCATATAGATTCCAAATTACTTTTCCATCAGTTTTCTGTATCCGTACGCACTGTATAAAACAAGATACATTACCTCACCACCGGGTAGGGCAACGGTTACCAATTCACCCTTGGTTGCTTTGATTTCACCCAGAAGATAGCCTTCGGCTTTATCTGGAACCCAGCAGGCCTTTTTGGCATCGTAAGG
+
ABCCBFFFFFFFGFGGGGGGGGHGHHHHHHHHHHHHHHHHHHGHHHEHHHHGHHHHEGHHHHHFHHHHHGGFHHHHHHHHHFHHHHHHHHHHHHHHHHHFGHHHHHGGHGGGGGGHHGHHHGHHHHCFGHHHHHHGHHHGHHGHF?CEGGGFGHGGHGCGGGHGHHHHHHHHHHHHFHGGHHHHHHHHHHGHHGGHEHHGHFHGHHHHFAFGGHFGHHHHHHFFGEEGG.CDGGGGGFG-FC=::EFF./
@M03558:539:GW210131Amp:1:2105:27480:8859 2:N:0:TCGACGTC+AAGCGGAA
GGCTATGTGAGTAACACCTTCTAAACTTCCATTTCTATCATAAAATAACTTGTCAAATTGTTTGCATATAGATTCCATATTACTTTTCCATCAGTTTTCTGTATCCGTACGCACTGTATAAAACAAGATACATTACCTCACCACCGTGTAGGGTAACGGTTACCAATTCACCGTTGGTTGCTTTGATTTCACCCAGAAGATAGCCTTCGGCTTCATCTGGAGCCCAGCAGGCCTTTTTGGCATCGTAAGG
+
AAAA?1D3B3@@3ADBEEGGGFHBGGHHGHF333GHBGGFHFC1FGHBH1AEAFFFEGFFHHG0D2FHHHG2AFFG22DFHGFFHHGEGHFFGAGFFGF1A2AFDGG/B//EEECFDGHGHFBFG/GBGHFFHHHFHEGGHFHEFEHH<F1<CGFF1EEEFGBGFCC1BGGF/<CE0CG/FDGFB1FHHHEH1FFEGCBF1GFF1>F1.A-.<CG00DDG0.<C.:CF/C..:=/GHH@?FFC9CEF../
@M03558:539:GW210131Amp:1:2105:18156:8872 2:N:0:TCGACGTC+AAGCGGAA
GGCTATGTGAGTAACACCTTCTAAACTTCCATTTCTATCATAAAATAACTTGTCAAATTGTTTGCATATAGATTCCAAATTACTTTTCCATCAGTTTTCTGTATCCGTACGCACTGTATAAAACAAGATACATTACCTCACCACCGGGTAGGGCAACGGTTACCAATTCACCCTTGGTTGCTTTGATTTCACCCAGAAGATAGCCTTCGGCTTCATCTGGAACCCAGCAGGCCTTTTTGGCATCGTAAGG
+
BBBBBFFFFFFFGDFGGGGGGGHFHHHHGHHHGHHHHHHHHGHHHHGHHHHGHHHHHHHHHHHHHFHHHHGGHHHGHFHHHHHHHHHHHHHHHHHHHHGHHHHHHHGGHGGGGGGHHHGHHHHHHHBFGHHHHHHHHHHHHHHHGGEGGGGGGHGGHGCDGGHHHHHHHHHHHHHHHHHGHHHHHHHHHHHHHHGHAHGBGHHEHHHGGGGGGHGHHHGHFFGEGEFHHFHDGGGGGGGGGF;;:.CFAB
@M03558:539:GW210131Amp:1:2105:14010:8877 2:N:0:TCGACGTC+AAGCGGAA
GGCTATGTGAGTAACACCTTCTAAACTTCCATTTCTATCATAAAATAACTTGTCAAATTGTTTGCATATAGATTCCAAATTACTTTTCCATCAGTTTTCTGTATCCGTACGCACTGTATAAAACAAGATACATTACCTCACCACCGGGTAGGGCAACGGTTACCAATTCACCCTTGGTTGCTTTGATTTCACCCAGAAGATAGCCTTCGGCTTCATCTGGAACCCAGCAGGCCTTTTTGGCATCGTAAGG
+
A?A1A@FBD3BB3A3BFCGGGGFD3FGHHGGFGHHHBGFFFFFB1FHHHHHHFHEDFGHHFHHFHHHHHHHHFGHHHH1FHGFHFHHHFHHHHGFHHHGHHHHHHFEFGFG?/EGHFHHFHGHHH/CFHHHHHHHHHHHHHHHHGGEEE?FACFCAECCGGGHHHHHHFHGHFHHGHFGGHHHHGFHHHHHHFHGHGHHFHHHHHHHCGGCGGHHHHHHHGHHGGGHCGAAEEFFGGGG@GGC;EGGF?F
@M03558:539:GW210131Amp:1:2105:4987:8904 2:N:0:TCGACGTC+AAGCGGAA
GGCTATGTGAGTAACACCTTCTAAACTTCCATTTCTATCATAAAATAACTTGTCAAATTGTTTGCATATAGATTCCAAATTACTTTTCCATCAGTTTTCTGTATCCGTACGCACTGTATAAAACAAGATACATTACCTCACCACCGGGTAGGGCAACGGTTACCAATTCACCCTTGGTTGCTTTGATTTCACCCAGAAGATAGCCTTCGGCTTCATCTGGAACCCAGCAGGCCTTTTTGGCATCGTAAGG
+
CCCBCFFFFFFFGGGGGGGGGGHHHHHGHGHHHHHHHHHHGHHHHHHHHHHFHHHHHHHHHIHGHHHHIHHEHHHHHHGHHHHGHHHHGHHHGHHHHHHHHHGHHHGGHGGGGGGHHHHHHHHHHGHHHHHHHHHHHHHHHHHHGGGGGGGGGHGGHGGGGGHHHHHHFHHHHHHHHHHGHHHHHHHHHHGHHHGFHHHGHHHHEHHHHGGGGHHHHHHEHHGCEEGGHGHDFGGGGGGAFBCFDEFFFB
@M03558:539:GW210131Amp:1:2105:3528:8922 2:N:0:TCGACGTC+AAGCGGAA
GGCTATGTGAGTAACACCTTCTAAACTTCCATTTCTATCATAAAATAACTTGTCAAATTGTTTGCATATAGATTCCAAATTACTTTTCCATCAGTTTTCTGTATCCGTACGCACTGTATAAAACAAGATACATTACCTCACCACCGGGTAGGGCAACGGTTACCAATTCACCCTTGGTTGCTTTGATTTCACCCAGAAGATAGCCTTCGGCTTCATCTGGAACCCAGCAGGCCTTTTTGGCATCGTAAGG
+
BBBBBFFBFFFFGGGFGGGFGGHFHHHHHGHHHHHHHHHHHHHGHHGHHHHGHHHHHHHHHFHHHHHGHHHGHHHHHHHHGHGHHFHHHHHHHHHHHHHHHHHHHHGGHGGGGGGGHHHHHHFFGEFFHHHHHHHHGHGHHHHHGGG/FGGGGFGGHGGGFGHHHHGHGGHHHGHHB?FEEHGGGFHHHHGHGHGEEFHFHHHFCGHFGGCGGHFFHHHF0GC.:CECF:A.EGGGGGGGGFCFDEFF.;
@M03558:539:GW210131Amp:1:2105:5518:9021 2:N:0:TCGACGTC+AAGCGGAA
GGCTATGTGAGTAACACCTTCTAAACTTCCATTTCTATCATAAAATAACTTGTCAAATTGTTTGCATATAGATTCCAAATTACTTTTCCATCAGTTTTCTGTATCCGTACGCACTGTATAAAACAAGATACATTACCTCACCACCGGGTAGGGCAACGGTTACCAATTCACCCTTGGTTGCTTTGATTTCACCCAGAAGATAGCCTTCGGCTTCATCTGGAACCCAGCAGGCCTTTTTGGCATCGTAAGG
+
AAAAA4DFFBDFFBGFFGGGGGGGHHHHFHBEBGGFGHHHCCGHBHHHFHGFAGHHFFFDB5GBDF5GHHBHHHDE5GHFBGH5FAFBEGBGGGFHGBAEA5DGD5EFGG??EEGGDFFHFGBFH1FGGEBGBFHHHHFFFHHF/E//?EF/FFFF/BCDFDH1>FGGHB1@0/?F?F/?<GFHD1FFDG1<<GGECGBHF1GGFHHGADCECFBGFFHBBCCCACHGFGH?:CFBFG??/FCBDE.;.:
@M03558:539:GW210131Amp:1:2105:5210:9037 2:N:0:TCGACGTC+AAGCGGAA
GGCTATGTGAGTAACACCTTCTGAACTTCCATTTCTATCATAAAATAACTTGTCAAATTGTTTGCATATAGATTCCAAATTACTTTTCCATCAGTTTTCTGTATCCGTACGCACTGTATAAAACAAGATACATTACCCCACCACCGGGTAGGGCAACGGTTACCAATTCACCCTTGGTTGCTTTGATTTCACCCAGAAGATAGCCTTCGGCCTCATCTGGAACCCAGCAGGCCTTTTTGGCATCGTAAGG
+
CACCCFFFFFFFGGGGGGGGGGGHHHHGHGHHHHHGGHHHHHHHHHHHHHHHFHHHHHHHIHHHHIIGHIHHEHHHGHHHHHHHHHHHHHHHHHHHHFFHHHGHHHGFHGGGGGGHHHHHHHHHHHHHHHHHGHHHHFHFGGHHGGGGGGGGGGGGHGGGGGGFHCGHGHHHHHHHHGHFHHHGHFHGHHGHGGGHGFFHEHFHHHGFHGGGGHHBHFHFFGHGGACFFFEGFFFGGGCFGGC:AEFFAF
@M03558:539:GW210131Amp:1:2105:6336:9051 2:N:0:TCGACGTC+AAGCGGAA
GGCTATGTGAGTAACACCTTCTGAACTTCCATTTCTATCATAAAATAACTTGTCAAATTGTTTGCATATAGATTCCAAATTACTTTTCCATCAGTTTTCTGTATCCGTACGCACTGTATAAAACAAGATACATTACCTCACCACCGGGTAGGGCAACGGTTACCAATTCACCCTTGGTTGCTTTGATTTCACCCAGAAGATAGCCTTCGGCTTCATCTGGAACCCAGCAGGCCTTTTTGGCATCGTAAGG
+
B@BBBFFDFFFFGGGGFGGGGGHHHHBHHHHHHHHHHGHHHGHHHHHHHHGGHHHHHHGHHHHHHHHHHGHHHHHHHBBHHHHHHHHHHHHHHHHHHGHHFHGHHHGFHGGDGGGHHHHHHHHHHHHHHHHHHHHHHGHHGHGHGCGGGGGGEFEGGGFGGFFHGHHHFFGBGGHFGHHGHGHGHGHHGFFGGAEGGHHHHHHHFHHHHCGGGHHHHHHFHHGEGEGFHHE?.BBFEGGAGGCBGGEFGF
@M03558:539:GW210131Amp:1:2105:3595:9103 2:N:0:TCGACGTC+AAGCGGAA
GGCTATGTGAGTAACACCTTCTCACTCTTTGCTCGTAGATGCCTACC
+
ABBABFFFFFFDFGGGFEFGGFHH5BGHHHHBFDEEEGGGHGGHGGH
@M03558:539:GW210131Amp:1:2105:19378:9151 2:N:0:TCGACGTC+AAGCGGAA
GGCTATGTGAGTAACACCTTCTCACTCTTTGCTCGTAGATGCCTACC
+
BBBA@DFDFFFFGGGGGGGFGGHHHHGHHGHCHHEEAFGGHHHHHHH
@M03558:539:GW210131Amp:1:2105:21446:9176 2:N:0:TCGACGTC+AAGCGGAA
GGCTATGTGAGTAACACCTTCTAAACTTCCATCTCTATCATAAGATAACTTGTCAAATTGTTTGCATATAGATTCCAAATTACTTTTCCATCAGTTATCTGTATCCGTACGCACTGTATAAAACAAGATACATTACCTCACCACCGGGTAGGGCAACGGTTACCAATTCACCCTTGGTTGCTTTGATTTCACCCAGAAGATAGCCTTCGGCTTCATCTGGAACCCAGCAGGCCTTTTTGGCATCGTAAGG
+
ABBBBFFFFFFDFGGGGGGGGGHHHCFHHGCHHGHHCHHGHHGFHGHHHHHHHHHGHHFHHHHGFHHHHGHEGHHHHGHHHGHGGHHHGHHHHGHHHHHHHHHHHHGGHGGGGGGHHGHHHHHHHHFHHHHHFHFHHHHHHHGHGG?EGGEFCGFGHG@BFDHGHHHHHHHHHHHHFGHDHHHHHGFHGHHHHFGHFGHCGDHHHHGGHFFECE0CGHGFHFCEFGEGHF.AEFBFBBD-F0;=CCFF.B
@M03558:539:GW210131Amp:1:2105:13709:9177 2:N:0:TCGACGTC+AAGCGGAA
GGCTATGTGAGTAACACCTTCTAAACTTCCATTTCTATCATAAAATAACTTGTCAAATTGTTTGCATATAGATTCCAAATTACTTTTCCATCAGTTTTCTGTATCCGTACGCACTGTATAAAACAAGATACATTACCTCACCACCGGGTAGGGCAACGGGTACCAATTCACCCTTGGTTGCTTTGATTTCACCCAGAAGATAGCCTTCGGCTTCATCTGGAACCCAGCAGGCCTTTTTGGCATCGTAAGG
+
AAABBFFFFDFFDGGGEFGFGFFFHHH5EGHHHHHFFDGHHGFHHGHHBHHHHHHHEGHHHHHGBFGHHGFFFGFHHFFGHHHHHHGHFAGHDFHFHHHHGHFHFGEFHGCCAEEHGEGHFDFB?11FGHHHHHHHBGHFFADGEE/EE/FA/B/?GBBDGC1G>GHF>GFHHGG011?/?FFHDGBGGBGHHHGHFBBCHHHGCBHFE?G.C/0CGBCCBC:::ECCHF..9/;0CFB-F0C;99..?B
@M03558:539:GW210131Amp:1:2105:10161:9191 2:N:0:TCGACGTC+AAGCGGAA
GGCTATGTGAGTAACACCTTCTAAACTTCCATTTCTATCATAAAATAACTTGTCAAATTGTTTGCATATAGATTCCAAATTACTTTTCCATCAGTCTTCTGTATCCGTACGCACTGTATAAAACAAGATACATTACCTCACCACCGGGTAGGGCGACGGTTACCAATTCACCCTTGGTTGCTTTGATTTCACCCAGAAGATAGCCTTCGGCTTCATCTGGAACCCAGCAGGCCTTTTTGGCATCGTAAGG
+
BBBBBFFFFFFDGGGGGGGCGGHHHHHHFHHGHHHHFHHGGHHGHHHGFHHHHHHHHHHHHHHGHHHHHHGHGHHHHGFHHHHHHHHHHHHHHHHHHHHHHHHGHHGGHGGCGGGHHHGHHHGFHHHFFHHHHHHHHHHGHHHHGGGGEEGEFFGCGGCGGGHHHHHHHHHHHGHHHHFGHHHHFHHHHGHHHHGHHHFGGHFBCGHFE?GGGHHHHGGFFFFFD?.CFG?AAFFGGGGGGBC99;A.AF
@M03558:539:GW210131Amp:1:2105:5583:9327 2:N:0:TCGACGTC+AAGCGGAA
GGCTATGTGAGTAACACCTTCTAAACTTCCATTTCTATCATAAAATAACTTGTCAAATTGTTTGCATATAGATTCCAAATTACTTTTCCATCAGTTTTCTGTATCCGTACGCACTGTATAAAACAAGATACATTACCTCACCACCGGGTAGGGCAACGGTTACCAATTCACCCTTGGTTGCTTTGATTTCACCCAGAAGATAGCCTTCGTCTTCATCTGGAACCCAGCAGGCCTTTTTGGCATCGTAAGG
+
1>AA1BDB3DD1EDFBAEBEGGD3FGFHHCHFH3FHDGHGHH2AFAF1GHFHGHFGHFGHHGEGFFHFGDGDAFHHHHHHHBGHHFHHHFHHHDGGGHGHHHGHHFGEGEGFGGEHFEFHHHHHGGFHHHHHHF1GHHHEGHHHAEGCE/CCAGFF/CBCAEHHFHHFDHE1GGHCF?C/GGHFHDHHHH1DFHGG.>GHBFFHCGHFH/<<.DFF0GFBCFG.;;GHF..A:FFFBFG@B0;;.;C.;B
@M03558:539:GW210131Amp:1:2105:16597:9337 2:N:0:TCGACGTC+AAGCGGAA
GGCTATGTGAGTAACACCTTCTAAACTTCCATTTCTATCATAAAATAACTTGTCAAATTGTTTGCATATAGATTCCAAATTACTTTTCCATCAGTTTTCTGTATCCGTACGCACTGTATAAAACAAGATACATTACCTCACCACCGGGTAGGGCAACGGTTACCAATTCACCCTTGGTTGCTTTGATTTCACCCAGAAGATAGCCTTCGGCTTCATCTGGAACCCAGCAGGCCTTTTTGGCATCGTAAGG
+
BBBBBFFFFFFDFFGFGGGGGGFFHHCGHHHHHHHGHGHHHCFGFHGGFHHGGHEHBHHHHHHHBGHHHHHBHHHHHFFHHFHHHHHHHHHHHGHHHHHFGHHHHHGGHGGGGGGHHGHHHHHHHHBGHHHHHFHHHHGEHHHHGGGGGCFFAGGGEC/EFGHHHHHHHHHHFHHEGHFGGHHHFDHHHHGGHHGHHHHEGGHGHHHHHGFGGH0CBFFFF/CCFE:CGFEDEBCFGG?DF9;C.:AAFB
@M03558:539:GW210131Amp:1:2105:22106:9337 2:N:0:TCGACGTC+AAGCGGAA
GGCTATGTGAGTAACACCTTCTCACTCTTTGCTCGTAGATGCCTACC
+
BBBBBFFFFBDDGGGGGGGGG4EFHGHHHHHHHHEFGGGHHFHHHHH
@M03558:539:GW210131Amp:1:2105:4600:9371 2:N:0:TCGACGTC+AAGCGGAA
GGCTATGTGAGTAACACCTTCTAAACTTCCATTTCTATCATAAAATAACTTGTCAAATTGTTTGCATATAGATTCCAAATTACTTTTCCATCAGTTTTCTGTATCCGTACGCACTGTATAAAACAAGATACATTACCTCACCACCGGGTAGGGCAACGGTTACCAATTCACCCTTGGTTGCTTTGATTTCACCCAGAAGATAGCCTTCGGCTTCATCTGGAACCCAGCAGGCCTTTTTGGCATCGTAAGG
+
B@BBBBFDFFFDDGGF4EGFGGHGHHHHHGGHFHHGHCHHHFHHGHHHGHHHFGBGBHHHHHGHFHHGHHHHFHHHGBGGHFHGHGHGFHHHGHHHHHHHHHHHGHGGGGCFGGGHHHHHHHGHHGHHHGHHFFHHHHHGHGFEEEC/EEEFGHGFHG?DEGHHHHHHHHHHHEGBCFGGHHHHHDHFHHGGHHGGEGHGFHHFHFHHEDGGGHHHHHGBBCGEFC:C/GAAAFFGGF?-FBCFDG..C/
@M03558:539:GW210131Amp:1:2105:20168:9375 2:N:0:TCGACGTC+AAGCGGAA
GGCTATGTGAGTAACACCTTCTAAACTTCCATTTCTATCATAAAATAACTTGTCAAATTGCTTGCATATAGATTCCAAATTATTTTTCCATCAGTTTTCTGTATCCGTACGCACTGTATAAAACAAGATACATTACCTCACCACCGGGTAGGGCAACGGTTACCAATTCACCCTCGTTTGCTTTGATTTCACCCAGAAGATAGCCTTCGGCTTCATCTGGGACCCAGCAGGCCTTTTTGGCCTCGTAAGG
+
>11>11@FFF11B1A11AFFC1D3F13DFGFEG3F33A3333211A1BF1E1BAF212FF12B1BFFF2F22AFFHG21AF122DA1GBD2B11AA2BAEGGHHFHGGFF@AA@GF22B2B@@FG/0F1FEB221F1G>G/GHHFA?//<///0?FHC/EFAGFDG111>DBC</>//</1F11<1FF11<D1FF.FCH/DGDF00<<C<@.;C0;CHBG/..:C.C./.9C?CBFB0--/09;.9;:./
@M03558:539:GW210131Amp:1:2105:12193:9379 2:N:0:TCGACGTC+AAGCGGAA
GGCTATGTGAGTAACACCTTCTGAACTTCCATTTCTATCATAAAATAACTTGTCAAATTGTTTGCATATAGATTCCAAATTACTTTTCCATCAGTTTTCTGTATCCGTACGCACTGTATAAAACAAGATACATTACCTCACCACCGGGTAGGGCAACGGTTACCAATTCACCCTTGGTTGCTCTGATTTCACCCAGAAGATAGCCTTCGGCTTCATCTGGAACCCAGCAGGCCTTCTTGGCATCGTAAGG
+
BABCCFFDFFFFFFGGGGGGGGHHHHGHHHHHHHHHHHHHHHHHHHHHHHHHHHHHHHHHIIHHIIIHHHHEHHHHHHHHHHHHHHHHHHHHHHHHHHHHHHHHHHGGHGGGGGGHHHHHBHHHHHGHHHHHHHHHHHHHHHHHGGGGGGGGGHGGGGDGGGHHHHHHHHHHHHHHEGHGGHGHHHGHHHGHHHGHHFFHHHHHHHHHHDGGGHHHHHH0CGFEGGAGHAGGGGGGGGGGG0;FGEF.AB
@M03558:539:GW210131Amp:1:2105:3508:9382 2:N:0:TCGACGTC+AAGCGGAA
GGCTATGTGAGTAACACCTTCTGAACTTCCATTTCTATCATAAAATAACTTGTCAAATTGTTTGCATATAGATTCCAAATTACTTTTCCATCAGTTTTCTGTATCCGTACGCACTGTATAAAACAAGATACATTACCTCACCACCGGGTAGGGCAACGGTTACCAATTCACCCTTGGTTGCTTTGATTTCACCCAGAAGATAGCCTTCGGCTTCATCTGGAGCCCAGCAGGCCTTTTTGGCATCGTAAGG
+
BABBBFFFFFFFGGGGGGGGGGHHHHHGHGHHGHHHHHHHHHHHHHHHHHHHHHHHHHHIIHHFHHHFHHGFHHHHHHBGHHHHHHHHHHHHHHHHHHHHHHHHHHGGHGGFGGGHHHHHHHGHHHHGHHHHHHGHGHHHHHHHGGG?GGGFGGGGEGFGGGHHHHHHEHHHHHHGHGHGHHHHF1FGFHFHHHGFHFHHGHGEHHHHADGGGHHHHGEFHEGEA.CC/.::CFGGGGGAGBCFD;.F./
@M03558:539:GW210131Amp:1:2105:6434:9388 2:N:0:TCGACGTC+AAGCGGAA
GGCTATGTGAGTAACACCTTCTAAACTTCCATTTCTATCATAAAATAACTTGTCAAATTGTTTGCATATAGATTCCAAATTACTTTTCCATCAGTTTTCTGTATCCGTACGCACTGTATAAAACAAGATACATTACCTCACCACCGGGTAGGGCAACGGTTACCAATTCACCCTTGGTTGCTTTGATTTCACCCAGAAGATAGCCTTCGGCTTCATCTGGAACCCAGCAGGCCTTTTTGGCATCGTAAGG
+
BABCCFFFFFFFGFGGGGGGGGHGHHGHHHHHHHHHHHHHHHHHHHHHHHHHHHHHHHHHHHHHHHHHHHHHHHHGHHHHHHHHHHHHHHHHHHHHHHHHHHHHHHGGHGGGGGGHHHHHHHHHHHHHHHHHGHHHHHHHHHHHEGGGGGGGGHGGHGGGGGHHHHHHHHHHHHHHHHEGHHHHFFGHHHBHHHGHCGFHGGHHHHHHFGGGGHHEFGHHBGHGGGEHHHHGGGGFGGGGGF=/AEFFFF
@M03558:539:GW210131Amp:1:2105:7474:9388 2:N:0:TCGACGTC+AAGCGGAA
GGCTATGTGAGTAACACCTTCTCACTCTTTGCTCGTAGATGCCTACC
+
BBBBAFF@DFFFGGGGGGGGGGHHHHHHHHHHHHGEGGGHHHHHHHH
@M03558:539:GW210131Amp:1:2105:24833:9389 2:N:0:TCGACGTC+AAGCGGAA
GGCTATGTGAGTAACACCTTCTAAACTTCCATTTCTATCATAAAATAACTTGTCAAATTGTTTGCATATAGATTCCAAATTACTTTTCCATCAGTTTTCTGTATCCGTACGCACTGTATAAAACAAGATACATTACCTCACCACCGGGTAGGGCAACGGTTACCAATTCACCCTTGGTTGCTTTGATTTCACCCAGAAGATAGCCTTCGGCTTCATCTGGAACCCAGCAGGCCTTTTTGGCATCGTAAGG
+
BBBBBFFFFFFDGGFGGGGGGGHCHHHCFHHHGGGGHHHGHHGCHHHHHHHHHHHHGHFHHHHHHHHHHHHFHHHFHHFHHGHFHHGHHHHHHHFHFHHHHHHHHHGGHGGGGGGHHHHHHHHHHHHHHHHHHHHHHHHHHFFHGGGCFGGGGHGGHGGGFGHHHHFHGGHFHHHHHGGGHHHHHHHHHHHHHHGHCGHHHHHFHHHGHGGGGGHHHHGGHHHGGGHHFGEBGGGGFGG?GG;;C9C.AB
@M03558:539:GW210131Amp:1:2105:12797:9470 2:N:0:TCGACGTC+AAGCGGAA
GGCTATGTGAGTAACACCTTCTAAACTTCCATTTCTATCACAAAATAACTTGTCAAATTGTTTGCATATAGACTCCAAATTACTTTTCCATCAGTTTTCTGTATCCGTACGCACTGTATAAAACAAGATACATTACCTCACCACCGGGTAGGGCAACGGTTACCAATTCACCCTTGGTTGCTTTGATTTCACCCAGAAGATAGCCTTCGGCTTCGTCTGGAACCCAGCAGGCCTTTTTGGCATCGTAAGG
+
AAAABFFFFB5DGFGFGCGGGGFHHHHHHHHCGHHHDGHFHHFA2B3FGHHHHHHHFDFFH5ECGHHHHHE5BGHAG35FGHHGHHHHHEHHHHHHHFHGHHHGHGGGHGGG?FEHDGHHF4EHHHH1FGHHGFFHGHFHHHHHG?ECGGGEEHEEEGGGFGHGHHFGHFHFHHHHGGEDFHFBF1>FGH1FFG.FC<BBDGFGBHDGHCCGCHGHCHG/::CCFF../...;C/9CF@?FFCB9:;../
@M03558:539:GW210131Amp:1:2105:24798:9481 2:N:0:TCGACGTC+AAGCGGAA
GGCTATGTGAGTAACACCTTCTAAACTTCCATTTCTATCATAAAATAACTTGTCAAATTGTTTGCATATAGATTCCAAATTACTTTTCCATCAGTTTTCTGTATCCGTACGCACTGTATAAAACAAGATACATTACCTCACCACCGGGTAGGGCAACGGTTACCAATTCACCCTTGGTTGCTTTGATTTCACCCAGAAGATAGCCTTCGGCTTCATCCGGAACCCAGCAGGCCTTTTTGGCATCGTAAGG
+
CCCCCFFFFFFFGGGGGGGGGGHHHHHHHHHHHHHHHHHHHGHGFHHHHHHHHHHHHIHHHIHHHHIHIHIFHHHHHGHHHHHHHHHHHHHHHFHHHHHHHHHHHHGGHGGGGGGHHHHHHHHHHHGHHHHHHGHHHHHGHHHHGGGGGGGGGHGGHGGGGGHHHHHHHHHGHHHHHHHGGHHHHHHHHHHHHHGHHHGGHHHGHHHGHGGGGHHHHHDC?FGGGGGFFFEGGGGGGGG-F0;:;CFGG0
@M03558:539:GW210131Amp:1:2105:22982:9492 2:N:0:TCGACGTC+AAGCGGAA
GGCTATGTGAGTAACACCTTCTAAACTTCCATTTCTATCATAAAATAACTTGTCAAATTGTTTGCATATAGATTCCAAATTACTTTTCCATCAGTTTTCTGTATCCGTACGCACTGTATAAAACAAGATACATTACCTCACCACCGGGTAGGGCAACGGTTACCAATTCACCCTTGGTTGCTTTGATTTCACCCAGAAGATAGCCTTCGGCTTCATCTGGAACCCAGCAGGCCTTTTTGGCATCGGAAGG
+
A3AABFFFFDDFFGGGGGGGGGHHGHFHHFGHHFFHHHHFHFHFGGGHGHFHHHHHHHGHHGHHHHHBDFBHHHHFH55FHHGHHHHHHBGHHGHHHFHHGHHGHEEFHGGGGGGHGFHHHHEHGGGHFH@DFHHFGHHHGHGAFCC/?EGFEHFGEF?GFGFFHEHHHHHHAGG0CHEGHHFGGBFGHHEFHFEGEFGCFGGHCGFFA?F.@/BBGHBEBCCCEEEGGA:9.FFGFFG?F0;/..9;..
@M03558:539:GW210131Amp:1:2105:27292:9543 2:N:0:TCGACGTC+AAGCGGAA
GGCTATGTGAGTAACACCTTCTAAACTTCCATTTCTATCATAAAATAACTTGTCAAATTGTTTGCATATAGATTCCAAATTACTTTTCCATCAGTTCTCTGTATCCGTACGCACTGTATAAAACAAGATACATTACCTCACCACCGGGTAGGGCAACGGTTACCAATTCACCCTCGGTTGCTTTGATTTCACCCAGAAGATAGCCTTCGGCTTCATCTGGAACCCAGCAGGCCTTTTTGGCATCGTAAGG
+
CBBBCFFBDFFBGGGGGGGGGGHHHHHHHHHHHHHGHHHHHHHHHHGHHHHHHHHHHHHHIHHGIIHHHHIHHHHHHFGGHHHHHHHHHHHHHHHHHHHHHHHHHHEFHGGGGGGHHHHHHHHHHHHHHHHHHHHFHHHHHHHHGGGGGGGGGGGGGGGGGGHHFHHHFFGGFHHGGFGGHHGFGEGHHHEHGHGHEHHHHHHBCHHHHGGGGHHBGHHBFFHGGCGGGFGGGGGGFBAFGF;;ACFF.C
@M03558:539:GW210131Amp:1:2105:6197:9550 2:N:0:TCGACGTC+AAGCGGAA
GGCTATGTGAGTAACACCTTCTAAACTTCCATTTCTATCATAAAATAACTTGTCAAATTGTTTGCATATAGATTCCAAATTACTTTTCCATCAGTTTTCTGTATCCGTACGCACTGTATAAAACAAGACACATTACCTCACCACCGGGTAGGGCAACGGTTACCAATTCACCCTTGGTTGCTTTGATTTCACCCAGAAGATAGCCTTCGGCTTCATCTGGAACCCAGCAGGCCTTTTTGGCATCGTAAGG
+
BCCABFFFFFFFGGGGGGGGGGHHHHHHHHHHHHHHHHHHHHHHHHHHHHHHHHHHHHHHIHHHHIIHHHHGHHHHHHHHHHHHHHHHHHHHHHHHHHHHHHHHHHGGHGGGGGGHHHHHHHHHHHHHHHHHHHHHHHHHHHHHGGGGGGGGGHGGHGGGGGHHHHHHHHHHHHHHHHHGHHHHHHHHHHHHHHGHEHGHHHHHHHHHHGGGGHHHHHHHHGGGGGHHHHGGGGGGGGGGGGFBDEFFAF
@M03558:539:GW210131Amp:1:2105:2982:9561 2:N:0:TCGACGTC+AAGCGGAA
GGCTATGTGAGTAACACCTTCTAAACTTCCATTTCTATCATAAAATAACTTGTCAAATTGTTTGCATATAGATTCCAAATTACTTTTCCATCAGTTTTCTGTATCCGTACGCACTGTATAAAACAAGATACATTACCTCACCACCGGGTAGGGCAACGGTTACCAATTCACCCTTGGTTGCTTTGATTTCACCCAGAAGATAGCCTTCGGCTTCATCTGGAACCCAGCAGGCCTTTTTGGCATCGTAAGG
+
ABB?AFFDFFFFFGGGGGGGGGHHFHFHHHHHHFHHFHHGHHFFHFHHHHHEHHHHGHGHFGGHHFHHHHHFHHHHHBEGHFHHHHHHHHHHHHHHHHHHHHFHHFFGGGGGGGGHHHHHGHBHHEFGFHHHHHHFGHHHHGHHGGG?GGE/FFFGEFDGGGGHHHHGHHHHHHFHGFFEEGBGG1GHHHHHHHGEH0GCDGHHHHHGHDCGGHFHHHHHEHC.CCGGF.G?CFFFFGG-F0;:..;A9B
@M03558:539:GW210131Amp:1:2105:14537:9565 2:N:0:TCGACGTC+AAGCGGAA
GGCTATGTGAGTAACACCTTCTAAACTTCCATTTCTATCATAAAATAACTTGTCAAATTGTTTGCATATAGATTCCAAATTACTTTTCCATCAGTTTTCTGTATCCGTACGCACTGTATAAAACAAGATACATTACCTCACCGCCGGGTAGGGCAACGGTTACCAATTCACCCTTGGTTGCTTTGATTTCACCCAGAAGATAGCCCTCGGCTTCATCTGGAACCCAGCAGGCCTTTTTGGCATCGTAAGG
+
BBBBBFFFFFFFFGGFGGGGGGHHHGHHHHGHHHHHHHHGHHHHFHGGHHHHHHHHGHHHHHHHHHHHHHHDHHHHHHHHHHHHHHHHHHHHHHHHHHHHHHHHHHGGHGGGGGGGHHHHHHHHHFFHHHHHHHHHHHHHHHEGGEGFGGGGEGGGHGGGGGHHHHHHHHHHHHHGHFHGHHHHHFHHHHFHFHGFHB/CGHHHHHHHGGGGGHHHHHHHBGFEGF?FFFAEGGGGGGGFGB;C9CF..B
@M03558:539:GW210131Amp:1:2105:19168:9565 2:N:0:TCGACGTC+AAGCGGAA
GGCTATGTGAGTAACACCTTCTAAACTTCCATTTCTATCATAAAATAACTTGTCAAATTGTTTGCATATAGATTCCAAATTACTTTTCCATCAGTTTTCTGTATCCGTACGCACTGTATAAAACAAGATACATTACCTCACCACCGGGTAGGGCAACGGTTACCAATTCACCCTTGGTTGCTTTGATTTCACCCAGAAGATAGCCTTCGGCTTCATCTGGAACCCAGCAGGCCTTTTTGGCATCGTAAGG
+
BBBBBFFFFFFFFGGGGGGGGGHFHHHHHHHHHHHHHHHHHHFHHHFGHHHGHHHHFHHHHHHGHHFHHFHBGHHHHEFHHFGGHHHHHHHHHGHHHHHHHHHHHHGGHGGGGGGGHHHHHHHHHHCGHHHHHHHHHHHGHGHHEG?/FGGGGHGGHC?FFDFHHHHHHHHHGHHHGHGGGHHHGFGHHHHHHHGHCGHHHHHHGHGHCEGFGHEHHHHBFFCCEGFG/:CDEGGGGFC-CC;C?EFF?/
@M03558:539:GW210131Amp:1:2105:3876:9574 2:N:0:TCGACGTC+AAGCGGAA
GGCTATGTGAGTAACACCTTCTCACTCTTTGCTCGTAGATGCCTACC
+
AAB3>45@DFFFGGGGGCGFFFGHGGHHFHHFFGFGFGGHHBGGFFF
@M03558:539:GW210131Amp:1:2105:24813:9621 2:N:0:TCGACGTC+AAGCGGAA
GGCTATGTGAGTAACACCTTCTAAACTTCCATTTCTATCATAAAATAACTTGTCAAATTGTTTGCATATAGATTCCAAATTACTTTTCCATCAGTTTTCTGTATCCGTACGCACTGTATAAAGCAAGATACATTACCTCACCACCGGGTAGGGCAACGGTTACCAATTCACCCTTGGTTGCTTTGATTTCACCCAGAAGATAGCCTTCGGCTTCATCTGGAACCCAGCAGGCCTTTTTGGCATCGTAAGG
+
>1>1>D1@FFB13AFD1EG1FFF33AFFFGD3G3333DFGAA21BF1AGFHFGHGG1D11DD0AGEGFBEGFEGHHFFBFHHF2A2FEBDGHH1BBFFGHEBDGHFEFCECEGEGHBFHFFBFHFF0FEF@@GFFHHHHHHFHHGGG?<<F/?<C//CCAFCF@G<GF1>11FG0FF?CFGHHHEHFGFBDG<CA.>FCF11<D0G0CEGGG?FGBCGCC0CGGCACGGCAE.BFFB9AGE0=FG9CGF/
@M03558:539:GW210131Amp:1:2105:18842:9621 2:N:0:TCGACGTC+AAGCGGAA
GGCTATGTGAGTAACACCTTCTAAACTTCCATTTCTATCATAAAATAACTTGTCAAATTGTTTGCATATAGATTCCAAACTACTTTTCCATCAGTTTTCTGTATCCGTACGCACTGTATAAAACAAGATACATTACCTCACCACCGGGTAGGGCAACGGTTACCAATTCACCCTTGGTTGCTTTGATTTCACCCAGAAGATAGCCTTCGGCTTCATCTGGAACCCAGCAGGCCTTTTTGGCATCGTAAGG
+
BBBB?FFDFDFFGGFGGGGGGGHGGHHHHHHHHHGHHHHGHHGHGHFHHHHHHHHHHHHHHHHGHFHFHHHEHHHHEBGHHFHHHHHGHGHHHHHHHHGHFHHHHHGGHGGGFGGHGHHBGHHHHHFHHHHHHHHHHHHHHHHHGGGGFGGGAGGGHCCGGGHHHHHHGFGHHHHHFHHGHHHHHEHHHHFHFHGHHHHHHGHFFHHHHGCEDHFHHGHEHHHGGGEGGAEGGGGGGGGBGB;99CA999
@M03558:539:GW210131Amp:1:2105:14084:9631 2:N:0:TCGACGTC+AAGCGGAA
GGCTATGTGAGTAACACCTTCTAAACTTCCATTTCTATCATAAAATAACTTGTCAAATTGTTTGCATATAGATTCCAAATTACTTTTCCATCAGTTTTCTGTATCCGTACGCACTGTATAAAACAAGATACATTACCTCACCACCGGGTAGGGCAACGGTTACCAATTCACCCTTGGTTGCTTTGATTTCACCCAGAAGATAGCCTTCGGCTTCATCTGGAACCCAGCAGGCCTTTTTGGCATCGTAAGG
+
CCCCCFFDFFFFGGGGGGGGGGHHHHFHHHHHHHHGGHHHHHHHHHHHHHHHGHHHGHHIIHHFHHHHHHGEHHHGHFFHHHHHHHHHHHHHHGHHHHHHHHHHHHGGHGGGDGGHHHHGHHHHHEFHHHHHHHHHHHHHHHHHGGGGGGGGEHGGGCFGGGHHHHHHHHHHHHHHHHHGHHHHHHHHHHGHHHGHHHHGGHHGHHHGHGGGGHHHHHHHGHHGGGHHHGGGEGGGGGGGGF;CAEFC?9
@M03558:539:GW210131Amp:1:2105:4934:9669 2:N:0:TCGACGTC+AAGCGGAA
GGCTATGTGAGTAACACCTTCTAAACTTCCATTCCTATCATAAAATAACTTGTCAAATTGTTTGCATATAGATTCCAAATTACTTTTCCATCAGTTTTCTGTATCCGTACGCACTGTATAAAACAAGATACATTACCTCACCACCGGGTAGGGCAACGGTTACCAATTCACCCTTGGTTGCTTTGATTTCACCCAGAAGATAGCCTTCGGCTTCATCTGGAACCCAGCAGGCCTTTTTGGCATCGTAAGG
+
CABCCFFBFFFFGGGGGGGGGGHHHHHHHHHHHHHHHHHHHHHHHHHHHHHHHHHHHHHHHHHHHHHHHHGFHHHHHHHHHHHHHGHHHHHHHHHHHHHHHHHHHHGGHGGGGGGHHHHHHHGGHHFGHHHHHHGHHHHHHHHHGGGEEEGAFHGGHGCGGGHHHHHHHFHHHHHHHHGGHHHHHGHHHHHHFHGHGCGHHHGHHHHHFGGGGHGHHHGGHGCCDGEGHA.EGGGGGGGGG0;FDAFF?F
@M03558:539:GW210131Amp:1:2105:23171:9708 2:N:0:TCGACGTC+AAGCGGAA
GGCTATGTGAGTAACACCTTCTGAACTTCCATTTCTATCATAAAATAACTTGTCAAATTGTTTGCATATAGATTCCAAATTACTTTTCCATCAGTTTTCTGTATCCGTACGCACTGTATAAAACAAGATACATTACCTCACCACCGGGTAGGGCAACGGTTACCAATTCACCCTTGGTTGCTTTGATTTCACCCAGAAGATAGCCTTCGGCTTCATCTGGAACCCAGCAGGCCTTTTTGGCATCGTAAGG
+
BABBBFFFFFFFGGGGGGGGGGDGBFHHGHHHHFFHCHHHHFB5DF3BGGHHHHEFHFGBGFGHHEGBGGFHHHFFF5BGHHGHGHGHF5FHHHHHHHHHHHGHHHGFFFGGGGGHEBEG4FHHHCGGDFFFGHHHHFHHHHGHGGCGE/?CCGFEEGCGG/GHGFGHHHGHHHGBHHHCFHHHHFHGHHFGH0AG.0<1><GDGFHHHGCGGHBHHF0CGHFCC.CGHFEGGGFGFGBGG0;;.9.C./
@M03558:539:GW210131Amp:1:2105:7730:9708 2:N:0:TCGACGTC+AAGCGGAA
GGCTATGTGAGTAACACCTTCTAAACTTCCATTTCTATCATAAAATAACTTGTCAAATTGTTTGCATATAGATTCCAAATTACTTTTCCATCAGTTTTCTGTATCCGTACGCACTGTATAAAACAAGATACATTACCTCACCACCGGGTAGGGCAACGGTTACCAATTCACCCTTGGTTGCTTTGATTTCACCCAGAAGATAGCCTTCGGCTTCATCTGGAACCCAGCAGGCCTTTTTGGCATCGTAAGG
+
BBBBBFFFFFFFGGGGGGGGGGHHCHHHHHHHHHHHGFHHHHHHGHHHHHHHHHHHHHHHHHHHHHHHHHHHHHHHHHHHHHHHHHHHHHHHHHHHHHHHHHHHHHGGHGGGGGGHHGHHHHHHHHGHHHHHHHHHHHHHHHHHFGG?GGGGGHGGHGGGGGHHHHHHHGHFHHHHHHHGHHHHHHHHHGHHHHEHHFFHHHHHHHHHHFGFFFHHGHHFHFFEGGGHGAGGEFGFCFAAGBC9AAFAF/
@M03558:539:GW210131Amp:1:2105:5687:9727 2:N:0:TCGACGTC+AAGCGGAA
GGCTATGTGAGTAACACCTTCTAAACTTCCATTTCTATCATAAAATAACTTGTCAAATTGTTTGCATATAGATTCCAAATTACTTTTCCATCAGTTTTCTGTATCCGTACGCACTGTATAAAACAAGATACATTACCTCACCACCGGGTAGGGCAACGGTTACCAATTCACCCTTGGTTGCTTTGATTTCACCCAGAAGATAGCCTTCGGCTTCATCTGGAACCCAGCAGGCCTTTTTGGCATCGTAAGG
+
BABBBFFFFBFFGGGGGGGGGGFHHHHHHHGHHHHHGHHHHHHHHHGHHHHHHHGFHHHHHHHHHHHHHHHGHHHHHGHHHHHHHHHHHHHHHHHHHHHHHHHHHHGGHGGFFGGHHHHHHHHHHHHHHHHHHHHHHHHHHHHHGGGCGCGAGHGGHGGGGGHHHHHHHHHGGGHGFGFGHHHHHBGHHHHHHHGHEFFHGHGHHFHHHDGGGHHHHHHF0GGEGGGHFFAFEGGGFGGGG09CEGG??C
@M03558:539:GW210131Amp:1:2105:19062:9744 2:N:0:TCGACGTC+AAGCGGAA
GGCTATGTGAGTAACACCTTCTAAACTTCCATTTCTATCATAAAATAACTTGTCAAATTGTTTGCATATAGATTCCAAATTACTTTTCCATCAGTTTTCTGTATCCGTACGCACTGTATAAAACAAGATACATTACCTCACCACCGGGTAGGGCAACGGTTACCAATTCACCCTTGGTTGCTTTGATTTCACCCAGAAGATAGCCTTCGGCTTCATCTGGAACCCAGCAGGCCTTTTTGGCATCGTAAGG
+
BBBCCBFFFFFFGFGGGGGGGGHHHHHHHHHHHHHHHHHHHHHGHHHHHHHHHHHHHHHHHHHHHHHHHHHHHHHHHHHHHGHHHHHHHHHHHHHHHHHHHHHHHHGGHGGGGGGHHHHHHHHHHHHHHHHHHHHHHHHHHHHHGGGEGGGGGHGGHGCGGGHHHHHHHHHGHHHHBGGFGHHHHGHHHHEGGHGEHHHFHHFHGHHFHGCGGHHHHGH0GGGEGGHHHFADEFGFFFG?F0;F.9C9CB
@M03558:539:GW210131Amp:1:2105:6192:9746 2:N:0:TCGACGTC+AAGCGGAA
GGCTATGTGAGTAACACCTTCTAAACTTCCATTTCTATCATAAAATAACTTGTCAAATTGTTTGCATATAGATTCCAAATTACTTTTCCATCAGTTTTCTGTATCCGTACGCACTGTATAAAACAAGATACATTACCTCACCACCGGGTAGGGCAACGGTTACCAATTCACCCCTGGTTGCTTTGATTTCACCCAGAAGATAGCCTTCGGCTTCATCTGGAACCCAGCAGGCCTTTTTGGCATCGTAAGG
+
BABB@DDFFFFFGGGGGGGCGGHHHHHHHHHFFHHGGHHFHHFFDFHFHHHHHHHHHGGHHHHFHGHHHFH5FHHHHBAFGFHFFHHHHGHHFDGHFFHHGHHHBGGEH>>?1EEHHHHH4G3DGFHHHBFDHHFFHHH3GGHHCEG/E<C//FFEHCCDF?GFGGBHGGBGGCGF/?1?CGHHB<FGBGBGGHGH.01<D0DGHHHE..DE@FGBCCHF0/;CGE.;G.CAEFGFGFDAB9;CDAFA.9
@M03558:539:GW210131Amp:1:2105:5464:9752 2:N:0:TCGACGTC+AAGCGGAA
GGCTATGTGAGTAACACCTTCTGAACTTCCATTTCTATCATAAAATAACTTGTCAAATTGTTTGCATATAGATTCCAAATTACTTTTCCATCAGTTTTCTGTATCCGTACGCACTGTATAAAACAAGATACATTACCTCACCACCGGGTAGGGCAACGGTTACCAATTCACCCTTGGTTGCTTTGATTTCACCCAGAAGATAGCCTTCGGCTTCATCTGGAACCCAGCAGGCCTTTTTGGCATCGTAAGG
+
BBCBBFFFFFFFGGGGGGGGGGHHHHHHHHHHHHHHFHHHHHHHHHHHHHHHHHHHHIGIHHHHIHIHHHHHHHHHHHHHHHHHHHHHHHHHHHHHHHEHHHHHHHGGHGGGGGGHFHHHHHHHHHHHHHHHHHHHHHHGHHHHGGGGGGGGGGFGHGGGGGHHHHHHHHHGHHHGHHHGHHHHHFHHHHFHHHGHECFFHDGFHHHHHGGGGHHFHHHHGGFEGG.GCGHGFGGGGGG?G0BFACA:.;
@M03558:539:GW210131Amp:1:2105:16918:9770 2:N:0:TCGACGTC+AAGCGGAA
GGCTATGTGAGTAACACCTTCTGAACTTCCATTTCTATCATAAAATAGCTTGTCAAATTGTTTGCATATAGATTCCAAATTACTTTTCCATCAGTTTTCTGTATCCGTACGCACTGTATAAAACAAGATACATTACCTCACCACCGGGTAGGGCAACGGTTACCAATTCACCCTTGGTTGCTTTGATTTCACCCAGAAGATAGCCTTCGGCTTCATCTGGAACCCAGCAGGCCTTTTTGGCATCGTAAGG
+
BBBBBFFFFFFFG5GDGGGGGGHFHHHHFHFHHHGHHHHHHGHHHHHFHHHHHHHFDHHHHHHHHFHHHFFFHHFHHHFHHEHGHFHHHHHHHHHHHHHHHHGHHHGGGGGDGGGHHHHHGHHHHHFCGGHGFHHHHGHGHHHHGEGCGGGAFHGGHG?GFDHHHHHHHHHHHHHHHHHGHHHHHHHHHHHHHHGH<<CGDDDGGHFCHGGGGHHHHHHGBGGEGFAGH.CAEGFGFG-DF9=BAAF.C/
@M03558:539:GW210131Amp:1:2105:3964:9772 2:N:0:TCGACGTC+AAGCGGAA
GGCTATGTGAGTAACACCTTCTAAACTTCCATTTCTATCATAAAATAACTTGTCAAATTGTTTGCATATAGATTCCAAATTACTTTTCCATCAGTTTTCTGTATCCGTACGCACTGTATAAAACAAGATACATTACCTCACCACCGGGTGGGGCAACGGTTACCAATTCACCCTTGGTTGCTTTGATTTCACCCAGAAGATAGCCTTCGGCTTCATCTGGAACCCAGCAGGCCTTTTTGGCATCGTAAGG
+
ABBAAFFDFFFFGGGGGGGGGGHHHHHHHHHHHHHHHHHHHHHHHHHHHHHHFHHHHHHHHGHHHHHIHHHHHHHHHHHHHHHHHHHHHGHHHHHHHHHHHHHHHHGGHGGDGGGGHGHHHHFHGGGHHGHHHHHHHHHHHHHHGGGGGGFGGGGGHGCGGGHHHHHHHHHHGHHHHHHGHFHHHEHHHHHHGHGHCHHGHHHEHHHFEGCGCHBGHHGFFHGEFE?FF9.CEGFGFGFGG0;C9;C.CF
@M03558:539:GW210131Amp:1:2105:7418:9806 2:N:0:TCGACGTC+AAGCGGAA
GGCTATGTGAGTAACACCTTCTAAACTTCCATCTCTATCATAAAATAACTTGTCAAATTGTTTGCATATAGATTCCAAATTACTTTTCCATCAGTTTTCTGTATCCGTACGCACTGTATAAAACAAGATACATTACCTCACCACCGGGTAGGGCAACGGTTACCAATTCACCCTTGGTTGCTTTGATTTCACCCAGAAGATAGCCTTCGGCTTCATCTGGAACCCAGCAGGCCTTTTTGGCATCGTAAGG
+
AABB?FFFFFFFGFGGGGGGGGGHHHHHHGHGGGHFFFHHHHGHHHGHHHHGHGHGHHHHHHHGHHHHHHFGHHGGHHHGHHHHHHGHGHHHHHHGHHHHHHFHHHGGHGCG?EEEFGHHGGHHHAGHFGHHHGHHHHHHHFGHGGGGGGGGGHGGHGGDFGHHGGHHHHHHGHFCGFGDFHHGBGFHGFDGFHGGFBFHHHHFCHHHA?DG-GCFHHFG0CGED.CCG.ADG/FFFF9-CBF/.:.9AB
@M03558:539:GW210131Amp:1:2105:11748:9865 2:N:0:TCGACGTC+AAGCGGAA
GGCTATGTGAGTAACACCTTCTAAACTTCCATTTCTATCATAAAATAACTTGTCAAATTGTTTGCATATAGATTCCAAATTACTTTTCCATCAGTTTTCTGTATCCGTACGCACTGTATAAAACAAGATACATTACCTCACCACCGGGTAGGGCAACGGTTACCAATTCACCCTTGGTTGCTTTGATTTCACCCAGAAGATAGCCTTCGGCTTCATCTGGAACCAAGCAGGCCTTTTTGGCATCGTAAGG
+
?AABBFFFFFFBFFGGGGGGGFHDGGFHHHHHHHGHHHHHHBFHFFGHHHHFHHHHGHHHHHHHHHHHHGHBGHHHHFGHHHHHHGHHGFFHHGHHHHHHHHHHHHGGGGGGGGGHHHHHGHGGGHGHHHHHHHHHHHHHHHHHGGGGGCAAFHGFHGGGGGHHHHHHHHGGHHHHHHHGHHHGHFHHHHGHGHGEHCHHGHHHGHHHE?CECHHFHHH00:CCFHHFHHHDGGGGBGGGG0CFDEF99/
@M03558:539:GW210131Amp:1:2105:17453:9906 2:N:0:TCGACGTC+AAGCGGAA
GGCTATGCGAGTAACACCTTCTAAACTTCCATTTCTATCATAAAATAACTTGTCAAATTGTTTGCATATAGATTCCAAATTACTTTTCCATCAGTTTTCTGTATCCGTACGCACTGTATAAAACAAGATACATTACCTCACCACCGGGTAGGGCAACGGTTACCAATTCACCCTTGGTTGCTTTGATTTCACCCAGAAGACAGCCTTCGGCTTCATCTGGAACCCAGCAGGCCTTTTTGGCATCGTAAGG
+
11>>1D11>11>G13BB1A1BF3G3CAFF1F3DDGFHHC2FB21F2AGHFFHDFFHFG1BGFFHHHH2GHHBHGHGHE1EGEFHHHHHGFHHHHHHHGHHHHHHGHGAFFGCAEGHHHHGGBHFHHFHHHHHHHFHHHEHCGHHGGGGG?FAFEFGGGCGGGHGHHHHHHHFHHHGHHFGHHHHHHHHHHGFHHGH.B/CGHBEHHGHGCGGGHHHFHHFBCGCCEAAFG?BEFFGGGA?F;;9ECFAFB
@M03558:539:GW210131Amp:1:2105:28062:9914 2:N:0:TCGACGTC+AAGCGGAA
GGCTATGTGAGTAACACCTTCTAAACCTCCATTTCTATCATAAAATAACTTGTCAAATTGTTTGCATATAGATTCCAGATTACTTTTCCATCAGTTTTCTGTATCCGTACGCACTGTATAAAACAAGATACATTACCTCACCACCGGGTAGGGCAACGGTTACCAATTCACCCTTGGTTGCTTTGATTTCACCCAGAAGATAGCCTTCGGCTTCATCTGGAACCCAGCAGGCCTTTTTGGCATCGTAAGG
+
ABAABFF5DFDBGBGGFGGGGGHGHHFHHHHHGFHHFHHHGHHGGHHHHHHHHHHHHHHHHHHHHHHHHHHGHHGF5GHHHGHHHHHHHHHHHHHHHHHHFGHHHHGEHGGCGGGHHHHFHGFHHHHBGHHHHHHFHHHHGHHHGGGGE?FGGCFGHGGGGGHGHHHHGHGFCFHFHHHGHHHHHFGHFHGDGHGFGFHFHB0DGHHHE.-EDGFGHHH00CC:A.C;C:E.CBFFBFA?FB;CEFFF./
@M03558:539:GW210131Amp:1:2105:27241:9925 2:N:0:TCGACGTC+AAGCGGAA
GGCTATGTGAGTAACACCTTCTAAACTTCCATTTCTATCATAAAATAACTTGTCAAATTGTTTGCATATAGATTCCAAATTACTTTTCCATCAGTTTTCTGTATCCGTACGCACTGTATAAAACAAGATACATTACCTCACCACCGGGTAGGGCAACGGTTACCAATTCACCCTTGGTTGCTTTGATTTCACCCAGAAGATAGCCTTCGGCTTCATCTGGAACCCAGCAGGCCTTTTTGGCATCGTAAGG
+
11AAAFDBDDFFGFGG1EGCFGFFHHGHHFHHFHHHFGCEDEFHHGGGHHGHHHHDGFFHHHHFFGFHHEFFGHHHD2FGHHFHEHHHHHHHHGFHHHHGHDGHHGGFHEGCGGGHHHHHHHHHGHFHHFFHGHHGHHHHHHHHEEEGFGGGCCFGHGGGGGHHGH@GGFGHGHHFFGECFGHGFBFHHHBGFGCHGHHGFDGHEHFHGGGGGHHGHHHFFFGECEEFHHHBEFFGBFG@GBCCFE;;AF
@M03558:539:GW210131Amp:1:2105:25585:9932 2:N:0:TCGACGTC+AAGCGGAA
GCCTATGTGAGTAACACCTTCTAAACTTCCATTTCTACCATAAAATAACTTGTCAACTTGTTTGCATATAGATTCCACATTACTCCTCCATCAGTATTCTGTATCCGTACGCACTGTATAAAACAAGATACATTACCTCACCACCGGGTAGGGCAACGGTTACCAATTCACCCTTGGTTGCTTTGATTTCACCCAGTAGATAGCCTTCGGCTTCATCTGGAACCCAGCAGGCCTTCTTGGCATCGTAAGC
+
>1>11B13331BBDE1F1A1FA333BD1GGA333B3F3BBA1A112BBF121DGD2121111001BA2F2GG2222D1BA21A211BBFBGHHH2222D22D2@FGA/0B>E?>EG2222B21@FFC0F1B1221B>1>FGE>GGGEEEE///0/<F///?CG111<111@DFEBGF<F?FHHF<<<11FBGGA..11<>DG0D0=D<GC-.-/C0;CCFC/C.AC.:C..9A9/0;;90/00C.9.:F0
@M03558:539:GW210131Amp:1:2105:17199:9943 2:N:0:TCGACGTC+AAGCGGAA
GGCTATGTGAGTAACACCTTCTAAACTTCCATTTCTATCATAAAATAACTTGTCAAATTGTTTGCATATAGATTCCAAATTACTTTTCCATCAGTTTTCTGTATCCGTACGCACTGTATAAAACAAGATACATTACCTCACCACCGGGTAGGGCAACGGTTACCAATTCACCCTTGGTTGCTTTGATTTCACCCAGAAGATAGCCTTCGGCTTCATCTGGAACCCAGCAGGCCTTTTTGGCATCGTAAGG
+
BBBBBFFDFFFFGGGGGGGGGGHBFFBGHHHHHHHHFHHHHHHHHHHGHHHHHHHHHHHHHHHGEHHHHHHBGHHHHGHHHFHHHHHHHHHGGHFHHHHHGHHHGHGGHGGCGFGHHHGHHFFHHHB2GHHHHHHFHGHHHHHHGGGCFGGEGHGGGFCGGGHHHHHHHHHHHHHGEFFGHHGHHGHHHHHHHGGHEHGEHHHHEHGHHGFGGHHGHHHHHHFGDAEC/CGA.FFFCFG-/0;;9CFF.9
@M03558:539:GW210131Amp:1:2105:25533:9959 2:N:0:TCGACGTC+AAGCGGAA
GGCTATGTGAGTAACACCTTCTAAACTTCCATTTCTATCATAAAATAACTTGTCAAATTGTTTGCATATAGATTCCAAATTACTTTTCCATCAGTTTTCTGTATCCGTACGCACTGTATAAAACAAGATACATTACCTCACCACCGGGTAGGGCAACGGTTACCAATTCACCCTTGGTTGCTTTGATTTCACCCAGAAGATAGCCTTCGTCTTCATCTGGAACCCAGCAGGCCTTTTTGGCATCGTAAGG
+
AAA?ADF3B31BAAAGFFCCGG3FA1A131FGBB3FFF33BAAGFFDDGHGBGDHBBEFAF2GHB2A2A2AEGF2AG2AFHFHHHHHHHGGFHFF2FFDGHFGFE@EEGEE?/EEBBFGHFHHHHFH0GG@FGHHFBGHHEHHHECE/?EEFFFFEAB/?<<GHHCFHGHFHAHFB1?<EHGHF1FGGHHBDGAFH.0F1<>GHHGBGH/CGA0DDHHE0<GCE:CCC/GHGGGGGGF-;/C;/;.9FFF
@M03558:539:GW210131Amp:1:2105:11606:10005 2:N:0:TCGACGTC+AAGCGGAA
GGCTATGTGGAGTAACACCTTCTAAACTTCCATTTCTATCATAAAATAACTTGTCAAATTGTTTGCATATAGATTCCAAATTACTTTTCCATCAGTTTTCTGTATCCGTACGCACTGTATAAAACAAGATACATTACCTCACCACCGGGTAGGGCAACGGTTACCAATTCACCCTTGGTTGCTTTGATTTCACCCAGAAGATAGCCTTCGGCTTCATCTGGAACCCAGCAGGCCTTTTTGGCATCGTA
+
BABBAFFFFFFAFFFGFGGFGGHHHFHGHGFFEGHHFHGFFGG555FDGFEGHHHFH5FGH5EGGGHHHHFGHHHHHF5FHHFGHHHGGHFHBGGFGGGHHHFGHHBFCGEFGGGGFHHHFHHHHEEFGHHHHHFHHFFGHGGHHFDCE/EE//BF?/<@BFFHHGHG222@GAGG<??/?0FDFHDFDFFFHHHGHAF1/DFBF<FHHE.@CFHHHFH000/CAEGEFEGEDGGFBFGA9B09CDFF
@M03558:539:GW210131Amp:1:2105:20911:10036 2:N:0:TCGACGTC+AAGCGGAA
GACTATGTGAGTAACAACTTCTAAACTTCCATTTCTATCATAAAATAACTTGTCAAATTGTTTGCATATAGATTCCAAATTACTTTTCCATCAGTTTTCTGTATCCGTACGCACTGTATAAAACAAGATACATTACCTCACCACCGGGTAGGGCAACGGTTACCAATTCACCCTTGTTTGCTTTGATTTCACCCAGAAGATAGCCTTCGGCTTCATCTGGAACCCAGCAGGCCTTTTTGGCATCGTAAGG
+
11111B3B@31@BAF11ABFB3FE3BAAEB1F3DGHBEGHHFFBFAFG1FBGE1AF1F1BBA0012FGGBG22AA2A211DBH2EGHHFFHH11F2FG2F2FGHHDEFH/>EFEGHGHHBGGFHGH00FBFHHHGDGFGBEGFFFECGE?E//FFFH//EGCHHHFGDD1G<GGFB1?CGDHD111?GG1<>GFF<.<11F11F1=0<<.CE@C0DGF00;:;:C..;/:..;B/BC9-9:9;;...;./
@M03558:539:GW210131Amp:1:2105:28399:10040 2:N:0:TCGACGTC+AAGCGGAA
GGCTATGTGAGTAACACCTTCTGAACTTCCATTTCTATCATAAAATAACTTGTCAAATTGTTTGCATATAGATTCCAAATTGCTTTTCCATCAGTTTTCTGTATCCGTACGCACTGTATAAAACAAGACACATTACCTCACCACCGGGTAGGGCAACGGTTACCAATTCACCCTTGGTTGCTTTGATTTCACCCAGAAGATAGCCTTCGGCTTCATCTGGAACCCAGCAGGCCTTTTTGGCATCGTAAGG
+
AABA?DF@FFFFGGGGGGFCFGHFFHHFHHCHFD5GHFHBFFGB5FDFGHHHHHH5FGFFHFFHHHH5BDDBHHGGF5E3GHHHHFHHHFHHHHGFHHHHGGHHHFGFGEGD1EEH4FGF@B3GG1FFGGHFHHHEEBGHEFHHCE@EE@?FEGGEECCDEFGGHBCGFFFFHHHG11?<GDD?G1FGGFFDGFCH.FGFBDHHHHFHFCGGGHHHHGF;0/GGGEEF:.;DAC/;;FD-C9;CA9CAFE
@M03558:539:GW210131Amp:1:2105:21472:10074 2:N:0:TCGACGTC+AAGCGGAA
GGCTATGTGAGTAACACCTTCTAAACTTCCATTTCTATCATAAAATAACTTGTCAAATTGTTTGCATATAGATTCCAAATTACTTTTCCATCAGTTTTCTGTATCCGTACGCACTGTATAAAACAAGATACATTACCTCACCACCGGGTAGGGCAACGGTTACCAATTCACCCTTGGTTGCTTTGATTTCACCCAGAAGATAGCCTTCGGCTTCATCTGGAACCCAGCAGGCCTTTTTGGCATCGTAAGG
+
BBCBAFFDFFFDGGGGGGGGGGHHFHHHHHHHHHHHHHHHHHGCHHHHHHHHHHHHHHBGHHHHHHHHHHHHHHHHGBGHHHHGHHHHHHHHHHHHHHHHHHHHHHGGHGGGGGGHGHHHHHHHHHFHHHHHHHHHHHHHHHHHGGCFGGGGGHGGHGGGGGHHHHHHHHHFHHHGHHGGGHHGGHGHHHHHHHGHHHHHHDGHHHHHHCGGGHHHHHHGBHGFGG.GGCCCEGGFFGGGGF;CAEAFAB
@M03558:539:GW210131Amp:1:2105:17029:10107 2:N:0:TCGACGTC+AAGCGGAA
GGCTATGTGAGTAACACCTTCTAAACTTCCATTTCTATCATAAAATAACTTGTCAAATTGTTTGCATATAGATTCCAAATTACTTTTCCATCAGTTTTCTGTATCCGTACGCACTGTATAAAACAAGATACATTACCTCACCACCGGGTAGGGCAGCGGTTACCAATTCACCCTTGGTTGCTTTGATTTCACCCAGAAGATAGCCTTCGGCTTCATCTGGAACCCAGCAGGCCTTTTTGGCATCGTAAGG
+
AABBBFFFFFFFGFGGGGGGGGGGFHHHHHFHHHHHHHHHHHHGFHFHHHHHHHHGFHHHHHHHHHHGHFGFHHHGHFFGHHHHHHHHHHHHHHHHHHHHHHHHHHFGHGGFDGGHHHHHHHHHHHBEGGHHHHHHHHHHHHHHGGCGGGG/CGGGGGGGGFHHHHHHGHHHHHHHCGGDHHHHHFGHHHHHHHGHHHHEHFGHHHHHGCGGGHHHHHFGFHC;EG.CGAE?EGFGFGG-B9;CAAFF?F
@M03558:539:GW210131Amp:1:2105:10531:10111 2:N:0:TCGACGTC+AAGCGGAA
GGCTATGTGAGTAACACCTTCTAAACTTCCATTTCTATCATAAAATAACTTGTCAAATTGTTTGCATATAGATTCCAAATTACTTTTCCATCAGTTTTCTGTATCCGTACGCACTGTATAAAACAAGATACATTACCCCACCACCGGGTAGGGCAACGGTTACCAATTCACCCTTGGTTGCTTTGATTTCACCCAGAAGGTAGCCTTCGGCTTCATCTGGAACCCAGCAGGCCTTTTTGGCATCGTACGG
+
BABBBFFFFFFFGFGGGGGGGGHHHHHHHHHHHHHHHHHHHHHGHHFFHHHHHHHHGHHHHHHHHHHHHHHGHHHHGHEGHGHHHHHHHHHHHHHHHHHHHHHHHHGGHGGGGGGHHHHHHFHHHHHGHHHHHHHHHHHGGGHHGGGGGGGEFFGGHGGGGGHHHHGHGHHHHHHHHHHGFHHFGBHGHHBGHHEGHGBGG0DGHHHHHDFGFHGBGHHHHHGGGG.CFF.CEGFFFFD?F0;BCCF.:9
@M03558:539:GW210131Amp:1:2105:25192:10122 2:N:0:TCGACGTC+AAGCGGAA
GGCTATGTGAGTAACACCTTCTAAACTTCCATTTCTATCATAAAATAACTTGTCAAATTGTTTGCATATAGATTCCAAATTACTTTTCCATCAGTTTTCTGTATCCGTACGCACTGTATAAAACAAGATACATTACCTCACCACCGGGTAGGGCAACGGTTACCAATTCACCCTTGGTTGCTTTGATTTCACCCAGAAGATAGCCTTCGGCTTCATCTGGAACCCAGCAGGCCTTTTTGGCATCGTAAGG
+
ABBB?FFFFFF@GGGGGGGGGGHHHFHHHHHHHHHHHHHHHGHHHHHHGHHHFHHHHHHHHHGHGHHHHHHBGHHHHFHHHHHHGHHHFFHHHHHHHHHHGHHHHHGGHGGGGGGHHHHHHHHFFHHHHHHHHHHGHHHHHGHHGGGFGFGGGHGGHGGGGGHHHHHHFHHGHHHHHHHGHHHHHGHGHHHHHHGHHGHHHHHHHHHHHCGGGHHHHHGBGHHGGGEHHH.EGGGGGGGGGG;;99;F?9
@M03558:539:GW210131Amp:1:2105:21247:10144 2:N:0:TCGACGTC+AAGCGGAA
GGCTATGTGAGTAACACCTTCTAAACTTCCATTTCTATCATAAAATAACTTGTCAAATTGTTTGCATATAGATTCCAAATTACTTTTCCATCAGTTTTCTGTATCCGTACGCACTGTATAAAACAAGATACATTACCTCACCACCGGGTAGGGCAACGGTTACCAATTCACCCTTGGTTGCTTTGATTTCACCCAGAAGATAGCCTTCGGCTTCATCTGGAACCCAGCAGGCCTTTTTGGCATCGTAAGG
+
BBCCBFFFFFFFGFGGGGGGGGHGHHHHHHHHHHHHHHHGHGHHHHHHHHHHHHHHGHHHIIHHGIHHIHHHHHHGHGHHHGHHHHHHHHHHHHGHHHHHHHHHHHGGHGGCGGGHHHHHHHHHGHFBHFHHIGHHHHHHHHHHGCFCGGGGAGGGHGCGGGHHHHHHHHHHHHHHHHHGFHHHHGGHHHHHHHGHEHHBGGFHHHHGEEGGGHHFFHHBGFGEFGGHHHAEEGGGGGGGGB==CCAFAB
@M03558:539:GW210131Amp:1:2105:22885:10164 2:N:0:TCGACGTC+AAGCGGAA
GGCTATGTGAGTAACACCTTCTAAACTTCCATTTCTATCATAAAATAACTTGTCAAATTGTTTGCATATAGATTCCAAATTACTTTTCCATCAGTTTTCTGTATCCGTACGCACTGTATAAAACAAGATACATTACCTCACCACCGGGTAGGGCAACGGTTACCAATTCACCCTTGGTTGCTTTGATTTCACCCAGAAGATAGCCTTCGGCTTCATCTGGAACCCAGCAGGCCTTTTTGGCATCGTAAGG
+
AABBBFFFFFFFGGGGGGGGGGHHHHHHHHHHHHHHHHHHHHHHHHHHHHHHHHHHHHHHHHHHGHHHHHGGHHHHHBGHHHHHHHHHHGHHHHHHHHHHHHHHHGGGHGFFFGGH@HHHHHHHHHEHHHHHHHHHHHHHHHHHGGGGGGGFEHGGHGGGGFHGHHHHGHHGHHHFGFHGGHHHHEFHHHGHFHEGA<GBHHFHBBG0GDDGCHEHHHBFHHHGGGEGGH.AEFGFGF@F/0=;;999AF
@M03558:539:GW210131Amp:1:2105:26164:10178 2:N:0:TCGACGTC+AAGCGGAA
GGCTATGTGAGTAACACCTTCTAAACTTCCATTTCTATCATAAAATAACTTGTCAAATTGTTTGCATATAGATTCCAAATTACTTTTCCATCAGTTTTCTGTATCCGTACGCACTGTATAAAACAAGATACATTACCTCACCACCGGGTAGGGCAACGGTTACCAATTCACCCTTGGTTGCTTTGATTTCACCCAGAAGATAGCCTTCGGCTTCATCTGGAACCCAGCAGGCCTTTTTGGCATCGTAAGG
+
BBBBBFFFFFFFGGGFGGGGGGHHHHHHHHHHHHHHHHHHHHHHHHHHHHHHHHHHHHHHHHHHHHHHHHHHHHHGHHHHHHHHHHHHHHHHHHFFHHHHGGGHHHGFHGGFDFGHHHHHHHHHHEHHHHHHHHHHHHGHHHHHGGGGGGGGGHGGHGGGGGHHHHGHHHHHHHHHHHEGHHHHHHHHHHFHHHGGH01GHFGH<DGHHGGGGHHHHHHBFHC;EE.GGHFFGGGGGGG-FF;/DEF.?/
@M03558:539:GW210131Amp:1:2105:12852:10178 2:N:0:TCGACGTC+AAGCGGAA
GGCTATGTGAGTAACACCTTCTAAACTTCCATTTCTATCATAAAATAACTTGTCAAATTGTTTGCATATAGATTCCAAATTACTTTTCCATCAGTTTTCTGTATCCGTACGCACTGTATAAAACAAGATACATTACCTCACCACCGGGTAGGGCAACGGTTACCAATCCACCCTTGGTTGCTTTGATTTCACCCAGAAGATAGCCTTCGGCTTCATCTGGAACCCAGCAGGCCTTTTTGGCATCGTAAGG
+
BABBBFFFFFFFGGGGGGGGGGHHHHGHHHGHHHHHGHHHHHFHHHHGFHHHHGHHFGHHHHHHHHHGHHHBGGHHHFFGHHHHHHHHGHHHHHHHHHHHGHHHHGGGHGGGGGGHHHHHHEHHHHHFHHHHHHHHGHHHHHHHGGGGG?EFGFGEFGCGGGHHHHHHHHHHGHHGFGH?GHHHEFGHHFHHFC.CGHHGHHHHGHFGHGGGCC0GFFFCCCCFGECHEF.CEFGGGG?FG0C/AAAFFF
@M03558:539:GW210131Amp:1:2105:19851:10192 2:N:0:TCGACGTC+AAGCGGAA
GGCTATGTGAGTAACACCTTCTGAACTTCCATTTCTATCATAAAATAACTTGTCAAATTGTTTGCATATAGATTCCAAATTACTTTTCCATCAGGTTTCTGTATCCGTACGCACTGTATAAAACAAGATACATTACCTCACCACCGGGTAGGGCAACGGTTACCAATTCACCCTTGGTTGCTTTGATTTCACCCAGAAGATAGCCTTCGGCTTCATCTGGAACCCAGCAGGCCTTTTTGGCATCGTAAGG
+
CBBCCFFFFFFFGFGGGGGGGGHHHHHHHHHHHHHHHHHHHHHHHHHHHHHHHHHFHHHHIHHHHHHHIHHEHHHHGFGGHEHGHHHHHHHHHHHHHHHHGHHHHHGGHGGGEFGHHHHHHHHHGGCGHHGGGFHDHHHGHHHGGGC<EFG/CGFGGC?DFFFHFFFHHHHHFHHH1?<AGHHGBFGFGHHHGHGGHHBG1<GB<=GF..<.AF0CFF:CBGCCDAECC...;FBFBF??00;9;;A:.0
@M03558:539:GW210131Amp:1:2105:13099:10304 2:N:0:TCGACGTC+AAGCGGAA
GGCTATGTGAGTAACACCTTCTAAACTTCCATTTCTATCATAAAATAACTTGTCAAATTGTTTGCATATAGATTCCAAATTACTTTTCCATCAGTTTTCTGTATCCGTACGCACTGTATAAAACAAGATACATTACCTCACCACCGGGTAGGGCAACGGTTACCAATTCACCCTTGGTTGCTTTGATTTCACCCAGAAGATAGCCTTCGGCTTCATCTGGAACCCAGCAGGCCTTTTTGGCATCGTAAGT
+
AAABAFFFFFDDGGGGGGGGGGHHGHFHGHHGHHHHGHHHHHHHHHHHHHHHHHHEHHHHHHHHHHHHHHHFBGHHG5FGHHFHHHHGHFHHHHHHHHHHHFHHHHDFHGGGGGGHHHFHHHHHHHGEHHHHHHHHHHHHHHHHGGGEGGAGGGGGFF/CFGHHFHHHGHHHHHHG1?FEAGFHHDGHHHHHHHGGHHHFGFHBGFFCEEGE?GFHHHE0::CEGFHCG.CCAF/;CFD?F9;C.;=..0
@M03558:539:GW210131Amp:1:2105:16063:10334 2:N:0:TCGACGTC+AAGCGGAA
GGCTATGTGAGTAACACCTTCTAAACTTCCATTTCTATCATAAAATAACTTGTCAAATTGTTTGCATATAGATTCCAAATTACTTTTCCATCAGTTTTCTGTATCCGTACGCACTGTATAAAACAAGATACATTACCTCACCACCGGGTAGGGCAACGGTTACCAATTCACCCTTGGTTGCTTTGATTTCACCCAGAAGATAGCCTTCGGCTTCATCTGGAACCCAGCAGGCCTTTTTGGCATCGTAAGG
+
B@BABFFDFFFFGCGGGGGGGGGHHGDGHHHHHHHHHHHGHHHHHHGHHHHHHHHHHGHHHHHHGHHGGHHHHHHHHFHHHHHHFHHHGHHHHHHHHGHHHHHHHHGGHGGGDGGHHHHHHHHHHHGGFHHHHHHHHHHHHHHHGGGGEFGGEEFGEGGGGGHHHHFHGHHGFHHHHHHGFHGHHHHHHHHHHFFFAGHFHHGHHHHHHGGEGHGGHHGHHHFGGGEFG.CDEFBFFF?DGB;/CAFF.C
@M03558:539:GW210131Amp:1:2105:24814:10336 2:N:0:TCGACGTC+AAGCGGAA
GGCTATGTGAGTAACACCTTCTAAACTTCCATTTCTATCATAAAATAACTTGTCAAATTGTTTGCATATAGATTCCAAATTACTTTTCCATCAGTTTTCTGTATCCGCACGCACTGTATAAAACAAGATACATTACCTCACCACCGGGTAGGGCAACGGTTACCAATTCACCCTTGGTTGCTTTGATTTCACCCAGAAGATAGCCTTCGGCTTCATCTGGAACCCAGCAGGCCTTTTTGGCATCGTAAGG
+
CCCCBFFDFFFFGGGGGGGGGGHHHHHHHHHHHHHHHHHHHHHHGHHHHHHHHHHGHHHHHHFFHHHHHHHGHHHGHGHHHHGGHHGHHHHHHHGHHHHHHHHHHHGGGGGCGGGHHHHHHHHEEHHBHHHHHHHHHHHHHHHHEGG?ECFGFHGGGGGGGGHGHHHHGHGHGHHGFHHGHHHGGHHHHHHHHFEHEFGHHHHHHHHHHCGGGHGHFHHHHCGCFG.CF9EDGGGGFGGGGB;;;9A..;
@M03558:539:GW210131Amp:1:2105:20343:10400 2:N:0:TCGACGTC+AAGCGGAA
GGCTATGTGAGTAACACCTTCTAAACTTCCATTTCTATCATAAAATAACTTGTCAAATTGTTTGCATATAGATTCCAAATTACTTTTCCATCAGTTTTCTGTATCCGTACGCACTGTATAAAACAAGATACATTACCTCACCACCGGGTAGGGCAACGGTTACCAATTCACCCTTGGTTGCTTTGATTTCACCCAGAAGATAGCCTTCGGCTTCATCTGGAACCCAGCAGGCCTTTTTGGCATCGTAAGG
+
BBBBBFFDFFFFGGGGGGGGGGGHFHHHHHGHHHHHHHHCHHGHHHHHHHHFHHGHGHHHHHHHHEHHHHGHHHHHHHGHHBGHHHHHHHHHHHHHHHHHGHFHHHGGFGCDEFGHFHHHHHHHHHHGHFHFHHHHHHHHHHHHFECFGGGGGHGGHGCGGCHHHHHHHHFHHHHH1FGGHHHFHBGHHHGHHHEHHHHGHEHGHHHHHFGGGHHHHHHFHHHEDCEFHEA?EGGFFFF-90=;CEFFF/
@M03558:539:GW210131Amp:1:2105:23339:10443 2:N:0:TCGACGTC+AAGCGGAA
GGCTATGTGAGTAACACCTTCTAAACTTCCATTTCTATCATAAAATAACTTGTCAAATTGTTTGCATATAGATTCCAAATTACTTTTCCATCAGTTTTCTGTATCCGTACGCACTGTATAAAACAAGATACATTACCTCACCACCGGGTAGGGCAACGGTTACCAATTCACCCTTGGTTGCTTTGATTTCACCCAGGAGATAGCCTTCGGCTTCATCTGGAACCCAGCAGGCCTTTTTGGCATCGTAAGG
+
ABBBBFFFFFFFGGGGGGGGGGHFGGHHHHHHHHHGCHHHHGHGHHHFHHHHHHHFGHHHHHHHHHHHHGGBGGHHHBFHHHHGHHHHHHHHHGGFHHHHHHHHHHGGHGGGGGGHHHHHHGFHEEFHGFHGHFHHFHHGHHHHGGFGGGGGEGFEEFCGGGHHHEHHHHHHHHHHHFFGGHHHHGFFHHGHGHGGF.FEHGHHFHGHH?@EGHGHHHFH0CCEGAC:C..ACGGFGFGGG9=;:9.C?F
@M03558:539:GW210131Amp:1:2105:26952:10539 2:N:0:TCGACGTC+AAGCGGAA
GGCTATGTGAGTAACACCTTCTCACTCTTTGCTCGTAGATGCCTACC
+
CDCBBFF5DFFDGGGGGGGGGGHHHHHHHHHHGHEEAFGHHHHHHHH
@M03558:539:GW210131Amp:1:2105:5252:10553 2:N:0:TCGACGTC+AAGCGGAA
GGCTATGTGAGTAACACCTTCTCACTCTTTGCTCGTAGATGCCTACC
+
BBB@BFF5DFFFFEGFGEGGGGHGHHHHHHHHHHGFAFFGHHHHHHA
@M03558:539:GW210131Amp:1:2105:11316:10579 2:N:0:TCGACGTC+AAGCGGAA
GGCTATGTGAGTAACACCTTCTAAACTTCCATTTCTATCATAAAATAACTTGTCAAATTGTTTGCATATAGATTCCAAATTACTTTTCCATCAGTTTTCTGTATCCGTACGCACTGTATAAAACAAGATACATTACCTCACCACCGGGTAGGGCAACGGTTACCAATTCACCCTTGGTTGCTTTGATTTCACCCAGAAGATAGCCTTCGGCTTCATCTGTAACCCAGCAGGCCTTTTTGGCTTCGTAAGG
+
11>A11D33B1131A1FEGGB133B13F3FBGDDF33A3ADG2GBAAGHFB11FG2G211DG00FBGFA2F2ABHBD21BGFHB2AGGG2FG1GD2GFHE22DGGFE/BEE>EE@G@F@FG2@1EEG01FFH2GGFFEGFHHH/>>/EE/?/FCFFE@/EFCEHFGFH11FHAFHC?1F/0<<11FGD=G11<FF..01>FFGFCD00..AC-CB000:0;<;:GC.C/.::;F/B99:-9/C/9:/9C/
@M03558:539:GW210131Amp:1:2105:8511:10597 2:N:0:TCGACGTC+AAGCGGAA
GGCTATGTGAGTAACACCTTCTAAACTTCCATTTCTATCATAACATAACTTGTCAAATTGTTTGCATATAGATTCCAAATTACTTTTCCATCAGTTTTCTGTATCCGTACGCACTGTATAAAACAAGATACATTACCTCACCACCGGGTAGGGCAACGGTTACCAATTCACCCTTGGTTGCTTTGATTTCACCCAGAAGATAGCCTTCGGCTTCATCTGGAACCCAGCAGGCCTTTTTGGCATCGGACGG
+
11>1>1D@B311B131A1FB1G3331BFDF1FD3F3FGHHFH211DGHFEF1ADDEFFHBFH0CDHFHFDH2FHHHB2FHHHHHHHHHHGHHHGGFHFHHHHHGHHGGHGGCGCEBFGHHHHEFHHHHHHHHHHHGHGHHHHHHGGGGGGGGEHGGHGGGGGHHHGHHHGGHEHHHHHECFHGHFFFHBGDGHHGGF0C1GHHGHHFHH?CGGH0CHHGGGHCEGFAGHGH.AFGGGG?AG0:C..9--9
@M03558:539:GW210131Amp:1:2105:21396:10601 2:N:0:TCGACGTC+AAGCGGAA
GGCTATGTGAGTAACACCTTCTAAACTTCCATTTCTATCATAAAATAACTTGTCAAATTGTTTGCATATAGATTCCAAATTACTTTTCCATCAGTTTTCTGTATCCGTACGCACTGTATAAAACAAGATACATTACCTCACCACCGGGTAGGGCAACGGTTACCAATTCACCCTTGGTTGCTTTGATTTCACCCAGAAGATAGCCTTCGGCTTCATCTGGAACCCAGCAGGCCTTTTTGGCATCGTAAGG
+
BAB@BFF@DFFBGGGGGGGGGGHHFFHHHHGHHHHHHHHHHHHHHHHHHHHHGHHHHHHHHHFGFHHHHHHHHHBHGFDGHHHHGHHHGFHHHHHFHHHHHHHHGFFFHFGGGGGHHHFHHGHHHEGFHHHHHHHFFHHHHHFFFEGGGGGGGHFGECCFFGHHDGGFGHHFHHGFGFHGHGHHHGHGHHHBFGAGEFHHHHHHFHDGHGGGGGHHHHHHHFHEEEHGFCEDEGFCFFCFGB;;C;FF./
@M03558:539:GW210131Amp:1:2105:5501:10605 2:N:0:TCGACGTC+AAGCGGAA
GGCTATGTGAGTAACACCTTCTAAACTTCCATTTCTATCATAAAATAACTTGTCAAATTGTTTGCATATAGATTCCAAATTACTTTTCCATCAGTTTTCTGTATCCGTACGCACTGTATAAAACAAGATACATTACCTCACCACCGGGTAGGGCAACGGTTACCAATTCACCCTTGGTTGCTTTGATTTCACCCAGAAGATAGCCTTCGGCTTCATCTGGAACCCAGCAGGCCTTTTTGGCATCGTAAGG
+
BBABAFFFFFFDGGGGGGGGGGHHHHGHHHFHHHGHHHHHHHGHHHHHGHHHHHHHGHGHHHHHHHHHHHHFHHHHHHHHHHHGHHHHHHHHGHHHHHHHHHHHHGGGHGGCFGGHHHHHHHHHGHFGHHHHHHHHHHHGHHHHGGG/FGGGGHGGHGGGGFFHHHHHHHHHHHHHHHHGHHHHHGGHHHHHHEGGAHHHHHHEFHHHEFGGGHHHHHHGHHHEDGGHHACDEGGGGGDFEB;C?;9A:B
@M03558:539:GW210131Amp:1:2105:25031:10639 2:N:0:TCGACGTC+AAGCGGAA
GGCTATGTGAGTAACACCTTCTAAACTTCCATTTCTATCATAAAATAACTTGTCAAATTGTTTGCATATAGATTCCAAATTACTTTTCCATCAGTTTTCTGTATCCGTACGCACTGTATAAAACAAGGTACATTACCTCACCACCGGGTAGGGCAACGGTTACCAATTCACCCTTGGTTGCTTTGATTTCACCCAGAAGATAGCCTTCGGCTTCATCTGGAACCCAGCAGGCCTTTTTGTCATCGTAAGG
+
?AAAAFF5DFFFFGGGGGGGGGF5GFHF5FGFFHHHHFHHHHGHFHFHHHFHHHHHGHHHHGHHGHFGGHH5FGHFFFHHHHHFHEFGH5GBAGGGHHHHH5FGFGGGHGGCFGGHHHHHHHHEHEHGGFGGHFGFBHHFGGFFGGGGGGGGGFEFEGCGGGHGHHHHBGGHFFGFGGHGFHHDDDGGFGHFFFEGFHHFHHFG0<GGHGGGG/0CGHGG0CGEGEC:GF..CFFGFF@/;;;;9;AFG/
@M03558:539:GW210131Amp:1:2105:27609:10644 2:N:0:TCGACGTC+AAGCGGAA
GGCTATGTGAGTAACACCTTCTAAACTTCCATTTCTATCATAAAATAACTTGTCAAATTGTTTGCATATAGATTCCAAATTACTTTTCCATCAGTTTTCTGTATCCGTACGCACTGTATAAAACAAGATACATTACCTCACCACCGGGTAGGGCAACGGTTACCAATTCACCCTTGGTTGCTTTGATTTCACCCAGAAGATAGCCTTCGGCTTCATCTGGAACCCAGCAGGCCTTTTTGGCATCGTAAGG
+
BBBBCFFFFFFFGGGGGGGGGGHHHHHHHHHGGFHHHHHHHHHHHHHHHHHHHHHHHHIGHHHHGHHIHHHFHHHHHHHHHHHHGHHHGHHHHHGHHHHGHHHHHHFFHGGGGGGHHHHHHHHHHHHGHHHHHHHHHHHHHHHHGGGGGGGGGHGGHFGGGGHHGHHGFHHHHHHGGGHGHGHGFDGGFHGHHHGHEGHFHHHHGHHHHGGGGHHEGHHCGHGCFE.CGHAGGGGGGGGCGF;:ECFF?F
@M03558:539:GW210131Amp:1:2105:5380:10658 2:N:0:TCGACGTC+AAGCGGAA
GGCTATGTGAGTAACACCTTCTAAACTTCCATTTCTATCATAAAATAACTTGTCAAATTGTTTGCATATAGATTCCAAATTACTTTTCCATCAGTTTTCTGTATCCGTACGCACTGTATAAAACAAGATACATTACCTCACCACCGGGTAGGGCAACGGTTACCAATTCACCCTTGGCTGCTTTGATTTCACCCAGAAGATAGCCTTCGGCTTCATCTGGAACCCAGCAGGCCTTTTTGGCATCGTAAGG
+
AAABBFFBDFFFGGGGGGGCGGHGHHHGHFGGFHHHFHHHHHHGHHHHHHFHHHHHHHHHHGHHDHHHHHGFHHHHFGHHHHFFHHGHGGHFHHFHHHGHFGGHHHGFHGGCEGGHHHHHHFHHFHHHHHHGHHHHHHGHGHHHGGG@EEGGFHGGHGCFFGHBGHHHHHGFHGHHHEHFGHHHHFHGHHEHGHGHHHHHGHHGHHHFHGGGGHHHHGHHHGHFDECFGHHFGGGGGGGFGG;/ACC9F/
@M03558:539:GW210131Amp:1:2105:13209:10716 2:N:0:TCGACGTC+AAGCGGAA
GGCTATGTGAGTAACACCTTCTGAACTTCCATTTCTATCATAAAATAACTTGTCAAATTGTTTGCATATAGATTCCAAATTACTTTTCCATCAGTTTTCTGTATCCGTACGCACTGTATAGAACAAGATACATTACCTCACCACCGGGTAGGGCAACGGTTACCAATTCACCCTTGGTTGCTTTGATTTCACCCAGAAGATAGCCTTCGGCTTCATCTGGAACCCAGCAGCCCTTTTTGGCTTCGTAGGG
+
BBCCCFFFFB5BGGGGGGGGGGHHGHHHHHGHGGHHHHHHHHHHGHGHHHHHHHHHHHHHHHHHHGGHHHHFFHHHHFHHGHHHFHHHHHHHHHHHHHHHHHHHHHGGHGGGGGGHHHHHGHHHHGHHHHHHHHHHHHHHHHHHGGGGGGGGGHGGHGGGGGHHHHHHHHHHHHHFHGHGHHHHFHFHHHHHHHGHHHHHGHHGFHHFHGGGGGHHHHFHHHHGGGHH/;/;.;FGG0;-009/-9;...
@M03558:539:GW210131Amp:1:2105:20701:10750 2:N:0:TCGACGTC+AAGCGGAA
GGCTATGTGAGTAACACCTTCTAAACTTCCATTTCTATCATAAAATAACTTGTCAAATTGTTTGCATATAGATTCCAAATTACTTTTCCATCAGTTTTCTGTATCCGTACGCACTGTATAAAACAAGATACATTACCTCACCACCGGGTAGGGCAACGGTTACCAGTTCACCCTTGGTTGCTTTGATTTCACCCAGAAGATAGCCTTCGGCTTCATCTGGAACCCAGCAGGCCTTTTTGGCATCGTAAGG
+
ABBBA4FFFFFFGGGGGGGGGGHHHHHHHHHHHHHHHHGHHHHCGHFHHHHHHHHGGHHHHHHHHHHHHHGFHHHHH5EGHGHHHHHHHHHHHGHHHHHHHHHHHHGGHGCEDGGHHHHGFFFHHEHHGGGHHHHHHHHHHHHHGGGGGGGGGHFGHGGGGFHHHHHHHGHHHHHH1GHDGHHHBBGFHFFFGFFGEFHHFHHHGGGHHDGECHFHFHGCFFGFG.CCG.CAEFBFGGG?F0=;9CA.F/
@M03558:539:GW210131Amp:1:2105:14525:10804 2:N:0:TCGACGTC+AAGCGGAA
GGCTATGTGAGTAACACCTTCTAAACTTCCATTTCTATCATAAAATAACTTGTCAAATTGTTTGCATATAGATTCCAAATTACTTTTCCATCAGTTTTCTGTATCCGTACGCACTGTATAAAACAAGATACATTACCTCACCACCGGGTAGGGCAACGGTTACCAATTCACCCTTGGTTGCTTTGATTTCACCCAGAAGATAGCCTTCGGCTTCATCTGGAACCCAGCAGTCCTTTTTGGCTTCGTAAGG
+
BBB@BDBFFFFFGGGGGGGGGGHHFHHHHHHHHHHHHHHGGHHGGHFHHHHGHHGHHHHGHHHHHHHHHFFDHHHHHHHHHHHHHHHHHGHHHHHHGHHHHHHHHHGGHGGCGGGHHGGHHHHGHHFHHHHHHHHHGHFHHAHHGGGGGGGGEGGGFCCDGGHHHHHHHGHHHHHHHHHGHHHHDHHHHHHHHHEHHBHHHGHHHGHHHEGGGHGHHHFHEHHGGG.CGH0;9FGFGG?DG/;;999.9/
@M03558:539:GW210131Amp:1:2105:20607:10844 2:N:0:TCGACGTC+AAGCGGAA
GGCTATGTGAGTAACACCTTCTGAACTTCCATTTCTATCATAAAATAACTTGTCAAATTGTTTGCATATAGATTCCAAATTACTTTTCCACCAGTTTTCTGTATCCGTACGCACTGTATAAAACAAGATACATTACCTCACCACCGGGTAGGGCAACGGTTACCAATTCACCCTTGGTTGCTTTGATTTCACCCAGAAGATAGCCTTCGGCTTCATCTGGAACCCAGCAGGCCTTTTTGGCATCGTAAGG
+
BBBBBFFFFFFFDGGGGGGGGGHGHHHHHHHHHHHHGHHHHGHHHHHHHHHGHHHGHHHHHHHHHGHFHHHGHHHHHHGHHFHHHHHHHHHHHHHHHHHHHHHHHHGGHGGFFGGHFHHDFHFHHECGGHHHHGHHGHHGHHHHGGGCGGGFGHGGFFGGGGHHHHHHHFHHHHHGGHHFHHHHHFHHHHGHHHGHGBGHHFHGHHHHHGGGGHHHHGHFFHGFDCGCC.AEEFFFFGBCE9;B:CF.C/
@M03558:539:GW210131Amp:1:2105:10824:10929 2:N:0:TCGACGTC+AAGCGGAA
GGCTATGTGAGTAACACCTTCTAAACTTCCATTTCTATCATAAAATAACTTGTCAAATTGTTTGCATATAGATTCCAAATTACTTTTCCATCAGTTTTCTGTATCCGTACGCACTGTATAAAACAAGATGCATTACCTCACCACCGGGTAGGGCAACGGTTACCAATTCACCCTTGGTTGCTTTGATTTCACCCAGAAGATAGCCTTCGGCTTCATCTGGAACCCAGCAGGCCTTTTTGGCATCGTAAGG
+
CCCCCFFDFFFFGGGGGGGGGGHHHHHHHHHHHHHHGHHHHHHHHHHHHHHHHHHHHIIGIHHHHIIIIHHEHHHHHHHHHHHHHHHHHHHHHHHHHHGHHHGHHHGGHGGGGGGHHHHHHFFHHHHBHHHHHHHHHHHHHHHGFEGEGFGGGHGGGGGGGGHHHHHHHHHHHHHHHGHGHHHHHHFHHHHHHHGFHBHFHHBFHHHHHGGGGHHHHHHBCGCEGGEGFGGDGGGGGGGGG0;9.9C.;0
@M03558:539:GW210131Amp:1:2105:2565:10953 2:N:0:TCGACGTC+AAGCGGAA
GGCTATGTGCGTAACACCTTCTAAACTTCCATTTCTATCATAAAATAACTTGTCAAATTGTTTGCATATAGATTCCAAATTACTTTTCCATCAGTTTTCTGTATCCGTACGCACTGTATAAAACAAGATACATTACCTCACCACCGGGTAGGGCAACGGTTACCAATTCACCCTTGGTTGCTTTGACTTCACCCAGAAGATAGCCTTCGGCTTCATCTGGAACCCAGCAGGCCTTTTTGGCATCGTAAGG
+
@@A?AFB3D3>AFGCDC?GFGB33ECFHHGCGGHFBDFF2A2GCFF1FHFFHHFFBBDFBGBCFBFHFHHHHHGFHHEEGHHHHHGHHHGGHHHHGHHFHGFHHHGGGHGGGGGGHHGHGHHHGHFHHHGHHHGHHHHHGHGGGGGGGCGGGGGGGHGGGGGHHHEFHBHHHGHGHGGHGGHFHHFHHHGHHGHGHH/GEHFGHHEHGHGGGGHGHHHHHBCGEEFCFBAGGGGBFFFGGGEFBG.A.AF
@M03558:539:GW210131Amp:1:2105:17243:11024 2:N:0:TCGACGTC+AAGCGGAA
GGCTATGTGAGTAACACCTTCTAAACTTCCATTTCTATCATAAAATAACTTGTCAAATTGTTTGCATATAGATTCCAAATTACTTTTCCATCAGTTTTCTGTATCCGTACGCACTGTATAAAACAAGATACATTACCTCACCACCGGGTAGGGCAACGGTTACCAATTCACCCTTGGTTGCTTTGATTTCACCCAGAAGATAGCCTTCGGCTTCATCTGGAACCCAGCAGGCCTTTTTGGCATCGTAAGG
+
BBBBBFFDFFFDGGGGGGGGGGHHHHHHHHHGGHHGHHHHHFHHHHHHHHHHFHHHFEHHHHHHHHHHHHHGHHHHHHHHHHHHHGHGHHHHHHHFHHHHHHHHHHGGHGGGGGGHHHHHHHHHHHHGHHHHHHHHHHHHHHHGFEGGGGGGGHGGGGGGGGHFGHHHGHHHHHHHHHHGHHHHHGFFDHEFHHFHCGHEHHHHHHHHHCGGGGHHHHHHFFFEE..C/ACDFGGGGGGFG9=/:CFFGF
@M03558:539:GW210131Amp:1:2105:15938:11062 2:N:0:TCGACGTC+AAGCGGAA
GGCTATGTGAGTAACACCTTCTAAACTTCCATTTCTATCATAAAATAACTTGTCAAATTGTTTGCATATAGATTCCAAATTACTTTTCCATCAGTTTTCTGTATCCGTACGCACTGTATAAAACAAGATACATTACCTCACCACCGGGTAGGGCAACGGTTACCAATTCACCCTTGGTTGCTTTGATTTCACCCAGAAGATAGCCTTCGGCTTCATCTGGAACCCAGCAGGCCTTTTTGGCATCGTAAGG
+
ABBBBFFDFFFFGGGGGGGGGGHHHHHHHHHHHHHHHGHGHGHHHHHHHHHHHHHHHHHHFHHHHHHHHHHHHHHGGFHHHHHHHHHHHHHHHFGGHHHHHHHHHHGFHGGGGGGHHHHHHHHHHHGGHHHHHHHHHHHHHHHHGGGGAEGGGHGGHGGGGGHHHHHHHGHGGHHFGGGGHHHHGFHHHHGHGHGHAGHFHHHFGHHHGDGGGHEHHHGHHHGGGG:CCCADGFFFFFFGGB;;.CAAF/
@M03558:539:GW210131Amp:1:2105:12909:11086 2:N:0:TCGACGTC+AAGCGGAA
GGCTATGTGAGTAACACCTTCTAAACTTCCATTTCTATCATAAAATAACTTGTCAAATTGTTTGCATATAGATTCCAAATTACTTTTCCATCAGTTTTCTGTATCCGTACGCACTGTATAAAACAAGATACATTACCTCACCACCGGGTAGGGCAACGGTTACCAATTCACCCTTGGTTGCTTTGATTTCACCCAGAAGATAGCCTTCGGCTTCATCTGGAACCCAGCAGGCCTTTTTGGCATCGTAAGG
+
BBB@BFFFFFFDFAEGGGGGGGHHHHHHHHHHHHHHHHHHHHFHFHHHHHHHHHHHHHHHHHHHHHHHHHHFHHHHHHHHHHHHHHHHGHHGHHHHHHHHHHHHHHGGHGG?FGGHHHHHHHFHAGFHHHGHHHGGHFGGGHGHGDGFGGGGGGEFHGGGGGHGGHHHGHHFHFGGHFHFGHHHGBGGHHHHHHGGAFFHB<GGCGHFHDGGGEFHHFC00CGCFG.;CGCAAFFBFGGGGFC;A=C.9/
@M03558:539:GW210131Amp:1:2105:16245:11094 2:N:0:TCGACGTC+AAGCGGAA
GGCTATGTGAGTAACACCTTCTAAACTTCCATTTCTATCATAAAATAACTTGTCAAATTGTTTGCATATAGATTCCAAATTACTTTTCCATCAGTTTTCTGTATCCGTACGCACTGTATAAAACAAGATACATTACCTCACCACCGGGTAGGGCAACGGTTACCAATTCACCCTTGGTTGCTTTGATTTCACCCAGAAGATAGCCTTCGGCTTCATCTGGAACCCAGCAGGCCTTTTTGGCATCGTAAGG
+
B@BAAFFFFFFFGFGGGGGGGGHHHHHHHHHHHHHHHHHHHHGHHHHHHHHHFHHHGHHHHHGHHHHGHHHGHHHHHFBGHHHHHHHHHHHHHGHHHHHHHHHHHHGGHGGCGGGHGHHHGFFHHHHHGHHHHHHHHGHHHHHGEGG/FEGGGFGGHGGGGGHHGCGHHGHHGGHHHGHGHHHG?FGHHHBHHHGHEFHCHFHHHHHHHDCGGHHHHHHFHCGEFEGCCGEDGGFFGGGFF:==:CF.A/
@M03558:539:GW210131Amp:1:2105:16431:11122 2:N:0:TCGACGTC+AAGCGGAA
GGCTATGTGAGTAACACCTTCTAAACTTCCATTTCTATCATAAAATAACTTGTCAAATTGTTTGCATATAGATTCCAAATTACTTTTCCATCAGTTCTCTGTATCCGTACGCACTGTATAAAACAAGATACATTACCTCACCACCGGGTAGGGCAACGGTTACCAATTCACCCTTGGTTGCTTTGATTTCACCCAGAAGATAGCCTTCGGCTTCATCTGGAACCCAGCAGGCCTTTTTGGCATCGTAAGG
+
AABBAFFDFFFFGGGDFEGFGGHHHHHFHCHHBGGHFHHFGHHHFHHGHHHHHHHHHHHFHHHHHHHGHHHHFHHFEFDGHFHHHHHHHGHHFFGGFHHHHHHHHHGGHFGCFGGHHFHHHFHHHGGHHHHHFGGFGHHHHHGHG?E/E/?/FGGGH/@CFFHHHHFHHGGHHEHGHFHGHGHHDGHHHGGFHFEFCFGFHFHFHGH0G.<CCGHHHFCGHGGEG..;CCG.;F/BFF@-/0;;;;...9
@M03558:539:GW210131Amp:1:2105:24895:11141 2:N:0:TCGACGTC+AAGCGGAA
GGCTATGTGAGTAACACCTTCTAAACTTCCATTTCTATCATAAAATAACTTGTCAAATTGTTTGCATATAGATTCCAAATTACTTTTCCATCAGTTTTCTGTATCCGTACGCACTGTATAAAACAAGATACATTACCTCACCACCGGGTAGGGCAACGGTTACCAATTCACCCTTGGTTGCTTTGATTTCACCCAGAAGATAGCCTTCGGCTTCATCTGGAACCCAGCAGGCCTTTTTGGCATCGTAAGG
+
ABB@BFF@FFFDGGGFGCGFGGGHHHHHHHHHHGHHHHHHHGGHFHGGHGHHHHHHFHHFHDGHGHHHHHEGHHHHHHFHHHHHHHFFHGHHHHHHFHGHHHHHHHGGHGGFGGGHHHGHGFHHHEGGHHHHHHHFFFFHHHHHGG@@E?EGGBGEEGGGGGHGHHGHGHHEHHHHHHHGHHHHHFGHGHHHHHGHHH1FFFHHHHHHHGGGGHHHFHF0:GCCCEGFGA.DEFGFFGCFG0;/..;9./
@M03558:539:GW210131Amp:1:2105:18293:11146 2:N:0:TCGACGTC+AAGCGGAA
GGCTATGTGAGTAACACCTTCTCACTCTTTGCTCGTAGATGCCTACC
+
BBBBBFF@DDFFGGGFGFGFGFFFHHHFHHGHHHGGGGGHHHHHHHF
@M03558:539:GW210131Amp:1:2105:3898:11177 2:N:0:TCGACGTC+AAGCGGAA
GGCTATGTGAGTAACACCTTCTAAACTTCCATTTCTATCATAAAATAACTTGTCAAATTGTTTGCATATAGATTCCAAATTACTTTTCCATCAGTTTTCTGTATCCGTACGCACTGTATAAAACAAGATACATTACCTCACCACCGGGTAGGGCAACGGTTACCAATTCACCCTTGGTTGCTTTGATTTCACCCAGAAGATAGCCTTCGGCTTCATCTGGAACCCAGCAGGCCTTTTTGGCATCGTAAGG
+
CCCCCFFFFFFFGGGGGGGGGGHHHHHHHHHHHHHHHGHFHHHHHHHHHGHHHHHHHHHHHHHHHHIHHHIFHHHHHHFHHHHHHHHHHHHHHHHHHHHHHHHHHHGGHGGGEGGGHHHGHHHHHEGFHFHFHHHHGHHHHHHHGGCGEGGGGHGGHGGGGGHHHHGHHHHHHHHHHHGGHHHHGDGHHHHHHHGHECCBHFHFHHHHG?CGFH0GHHHGBBGGFAEGG..EE/FFGGGGGFB;A;A.CF
@M03558:539:GW210131Amp:1:2105:21133:11190 2:N:0:TCGACGTC+AAGCGGAA
GGCTATGTGAGTAACACCTTCTAAACTTCCATTTCTATCATAAAATAACTTGTCAAATTGTTTGCATATAGATTCCAAATTACTTTTCCATCAGTTTTCTGTATCCGTACGCACTGTATAAAACAAGATACATTACCTCACCACCGGGTAGGGCAACGGTTACCAATTCACCCTTGGTTGCTTTGATTTCACCCAGAAGATAGCCTTCGGCTTCATCTGGAACCCAGCAGGCCTTTTTGGCTTCGTAAGG
+
AA111@D3B3B1BAGDEEGBCGHCDGDGFHFHFHHHHGF3FHHGHGDHDFHH1FFHFBFDADF01HFHHEHHHHFGHHHHHBH222BF12211F22GGHH2FGHHFFEG/@EG?EG2B2BGG1FC?00@BGBDGFH1FFFEHH/FGGCEGEE/GFGACCFFCF1FGFG@11@<GHFFD/??GFFFBFHFGGFD<.<.>CG1GHHGHDCGCCACHHB;<GHGHHFEEHGGA.CEF/CFB@@B/=C-9/;99
@M03558:539:GW210131Amp:1:2105:13624:11203 2:N:0:TCGACGTC+AAGCGGAA
GGCTATGTGAGTAACACCTTCTAAACTTCCATTTCTATCATAAAATAACTTGTCAAATTGTTTGCATATAGATTCCAAATTACTTTTCCATCAGTTTTCTGTATCCGTACGCACTGTATAAAACAAGATACATTACCTCACCACCGGGTAGGGCAACGGTTACCAATTCACCCTTGGTTGCTTTGATTTCACCCAGAAGATAGCCTTCGGCTTCATCTGGAACCCAGCAGGCCTTTTTGGCATCGTAAGG
+
CCCCCFFFFFFFGGGGGGGGGGHHHHHHHHHHHHHHHHHHHHHHHHHHHHHHHHHHHHHHIHHGHHHHHGHEHHHHHHHHHHHHHHHHHHHHFGHHHHHHHHHHHHGGHGGEGGGHHHHHHHGHFHFFHHHHHHHHHHHGHHHHGGEGFGGGGHGGHGGGGGHHHHHHHHHHHHHHFHHGFHHHHFGHHHGHHHGHA<GGHHHHHHHGFGGGGHGHHHHFFHGFDGHCC:.EGGGGGG?CG0;CDGG.9B
@M03558:539:GW210131Amp:1:2105:10895:11283 2:N:0:TCGACGTC+AAGCGGAA
GGCTATGTGAGTAACACCTTCTGAACTTCCATTTCTATCATAAAATAACTTGTCAAATTGTTTGCATATAGATTCCAAATTACTTTTCCATCAGTCTTCTGTATCCGTACGCACTGTATAAAACAAGATACATTACCTCACCACCGGGTAGGGCAACGGTTACCAATTCACCCTTGGTTGCTTTGATTTCACCCAGAAGATAGCCTTCGGCTTCATCTGGAACCCAGCAGGCCTTTTTGGCATCGTAAGG
+
CBCCCFFFFFFFGGGGGGGGGGHGGHHHHHHHHHHHHHHHHHGHHHEHHHHHHHHHHHHHHHHHHHHHHHHHHHHHHGGHHHHHHHHHHHHHHGHHHHHHHHHHHHGGHGGGGGGHHHHHGHHHHHHHHHHHHHHHHHHHHHHHGGGGGGGGGHGGHGGGGGHHHFHHHHHHHGHHHGHGHHHHHFHHHHHHHHGHHFHHH1DHHHHHHDGGGHHHHHHGHGGEGEGCCCAFGGGGGGAGG0;C.;CA?F
@M03558:539:GW210131Amp:1:2105:4669:11301 2:N:0:TCGACGTC+AAGCGGAA
GGCTATGTGAGTAACACCTTCTAAACTTCCATTTCTATCATAAAATAACTTGTCAAATTGTTTGCATATAGATTCCAAATTACTTTTCCATCAGTTTTCTGTATCCGTACGCACTGTATAAAACAAGATACATTACCTCACCACCGGGTAGGGCAACGGTTACCAATTCACCCTTGGTTGCTTTGATTTCACCCGGAAGATAGCCTTCGGCTTCATCTGGAACCCAGCAGGCCTTTTTGGCATCGTAAGG
+
CCCBBFFFFFFDGGGGGGGGGGHHHHHHHHHHHHHHGHHHHHHHHHHGHHHHHHHHHHHHIHHGHIHHHGIEHHHHHFHHHFHHHHHHHHHHHHHGHHHFHHHHHHGGFGEDEGGHHHHHHHHGHEFFHHHHHHHHHHHHHHHHGGGGGEFFGHGGGDCDGGHHHGHHFHHHHHHGHBFDHHHHFBGHHHHHHHGGGCACGFFHEHHHHFGGGHHHHHHEFFGEFEEFBF?EEG0FFG?FGFCCEAAFF0
@M03558:539:GW210131Amp:1:2105:20759:11315 2:N:0:TCGACGTC+AAGCGGAA
GGCTATGTGAGTAACACCTTCTAAACTTCCATTTCTATCATAAAATAACTTGTCAAATTGTTTGCATATAGATTCCAAATTACTTTTCCATCAGTTTTCTGTATCCGTACGCACTGTATAAAACAAGATACATTACCTCACCACCGGGTAGGGCAACGGTTACCAATTCACCCTTGGTTGCTTTGATTTCACCCAGAAGATAGCCTTCGGCTTCATCTGGAACCCAGCAGGCCTTTTTGGCATCGTACGG
+
AABBBFFFFFFFGCGGGGGGGGHGHHHHHHHHHHHHHHHFHFCGHHGEGHHHHHHHGHHGHHHFHGHGHHHBHHHHHHGHHHHHFGHHHGHGFHHHHHHHHHGHHHGGHGGGGGGGHHHHHEGHHEHCHHHHHHHHHHHHHHGHGGGGGGEEAHEGHGGGGGHHHHHHHHHGHHHGHHEDGHHGG1FFHH1FHHFHGGHGF1GGHHHGHGGEGHHHHHH00CCEDGECCC.EEGFFFFA-F0;;EEG.:D
@M03558:539:GW210131Amp:1:2105:23176:11316 2:N:0:TCGACGTC+AAGCGGAA
GGCTATGTGAGTAACACCTTCTCACTCTTTGCTCGTAGATGCCTACC
+
BBBBBFFBDFFFGGGGGGGGGGHHHHHHHHHHHHGEGGGHGHHHGHH
@M03558:539:GW210131Amp:1:2105:7285:11334 2:N:0:TCGACGTC+AAGCGGAA
GGCTATGTGAGTAACACCTTCTGAACTTCCATTTCTATCATAAAATAACTTGTCAAATTGTTTGCATATAGATTCCAAATTACTTTTCCATCAGTTTTCTGTATCCGTACGCACTGTATAAAACAAGATACATTACCTCACCACCGGGTAGGGCAACGGTTACCAATTCACCCTTGGTTGCTTTGATTTCACCCAGAAGATAGCCTTCGGCTTCATCTGGAACCCAGCAGGCCTTTTTGGCATCGTAAGG
+
AABBAFFFFBFFGFGGGFGGGGHFHHHHHGFHHHHGEGFHHFFGHHHGGHHHFHGE5FHHHHGGHGHFHHHGFFGHHH5FHGHHHHHHHHHHHEHFHHHHHHHHHGGGFGGGGGGGHGHHHHFHHHFFHEHHHH4GHHHHHFFHGGGGGCFECGGEECBFGDGGHHFHGHHHHHHC1FAAGHGHDFFHGHFFGH.<C0>1FB0GHGHFEDFG@FHFHHHGBHHA...CCGGDFFFGGGG-FCCBEEG..C
@M03558:539:GW210131Amp:1:2105:13309:11352 2:N:0:TCGACGTC+AAGCGGAA
GGCTATGTGAGTAACACCTTCTAAACTTCCATTTCTATCATAAAATAACTTGTCAAATTGTTTGCATATAGATTCCAAATTACTTTTCCATCAGTTTTCTGTATCCGTACGCACTGTATAAAACAAGATACATTACCTCACCACCGGGTAGGGCAACGGTTACCAATTCACCCTTGGTTGCTTTGATTTCACCCAGAAGATAGCCTTCGGCTCCATCTGGAACCCAGCAGGCCTTTTTGGCATCGTAAGG
+
AABCBFFFFFFFGGGGGGGGGGHHHHHHHHHHHHHHHHHHHHHHHHHHHHHGHHHHHIIHIIHHHHIHIHHGHHHHHHHHHGHHHHHHHHHHGHHHHHHHHHHHHHGGHGGGGGGHHHHHGHHHHGHFHHHHHHHHHHGHHHHHGGEGGGGGGHGGGG@FGGHHHHHHHHHHHHHHGGHGGHHHHHHHHHHHHHGH.FGHHHHEHHHHGGGGGGHHHHHGGGGGGEEGFFGDEGGGGGFGF0;CEEGAAB
@M03558:539:GW210131Amp:1:2105:9613:11374 2:N:0:TCGACGTC+AAGCGGAA
GGCTATGTGAGTAACACCTTCTAAACTTCCATTTCTATCATAAAATAACTTGTCAAATTGTTTGCATATAGATTCCAAATTACTTTTCCATCAGTTTTCTGTATCCGTACGCACTGTATAAAACAAGATACATTACCTCACCACCGGGTAGGGCAACGGTTACCAATTCACCCTTGGTTGCTTTGATTTCACCCAGAAGATAGCCTTCGGCTTCATCTGGAACCCAGCAGGCCTTTTTGGCATCGTAAGG
+
BCCCCFFFFFFDGFGGGGGGGGHHHHHHHHGHHHHHHHHHHHHHHHGHHHHGHHHHHHHHHHHHHHHHHGHHHHHHHHFHHHHHHHHHHGHHHHHHHHHHHHHHHHGGHGGGGGGGHHHHHGGHHGFHHHHHHHHHHHHHHHHHGGGGGGGGGHGGHGGGGGHHHHHHHGHHHHHFGHHGGHHHHEHHHHGHHHGHHHHGHHHHHHHHHGGGGHHGHHHHHHHGGF.GGHEEEGGGGGGAG9;CAEF.::
@M03558:539:GW210131Amp:1:2105:27192:11416 2:N:0:TCGACGTC+AAGCGGAA
GGCTATGTGAGTCACACCTTCTAAACTTCCATTTCTATCATTAAATAACTTGTCAAATTTTTTGCTTATAGATTCCAACTTACTTTTCCATCAGTTTTCTGTATCTGTACGCAATGTATATAACAAGATACATTACCTCACCACCGGGTAGGGCAACGGTTACCAATTCACTCTTGGTTGCTTTGATTTCACCCAGAAGATAGCCTTCGGCTTCATCTGGAACTCAGCAGGCCTTTTTGGCATAGTAAGG
+
A111>DF33@DD1BFF1AGFFB333BFBEFFFBG33A3D3322A1DA11FGBG1F21BD1DF/EF1D2AFGHBGFFG21BFGGHHBG2D2D11BFDGF2GB222D22DGHA////1BDFF2BF111B0@111BFG11BE1>0B??//<//??/<//?//?</11@@1@11@2111?1?//01??DFB1F1>1<0F.F0>FGBFD0=<<<.-.A/;:0;CCG/:000</0C.:./900C--;::00;;00/
@M03558:539:GW210131Amp:1:2105:22034:11417 2:N:0:TCGACGTC+AAGCGGAA
GGCTATGTGAGTAACACCTTCTAAACTTCCATTTCTACCATAAAATAACTTGTCAAATTGTTTGCATATAGATTCCAAATTACTTTTCCATCAGTTTTCTGTATCCGTACGCACTGTATAAAACAAGATACATTACCTCACCACCGGGTAGGGCAACGATTACCAATTCACCCTTGGTTGCTTTGATTTCACCCAGAAGATAGCCTTCGGCTTCATCTGGAACCCAGCAGGCCTTTTTGGCATCGTAAGG
+
BBBBBFFFFFFFGGGGGGGFGFHEDGHHHHHBHHHFHHHHHHHHHHHFHHHFGGHFFHDEGGFCGHGGHHFBGGHHHFGGFFHHGGFHHHHHHFGHGGHHGGHHHHGGHGCEGGGHBGHHHFHHHFFFHHHHFFHHGHHHHHHHGGFEEEGEGHGFHGEHHGHHHHFHHGHGHHHHBGEDGHHHDBGHGHGHGHEGAHGFHHHGGHHHH?GC@GHFGFF0CGCCA.GCCC..EGGEGFG-9;=C.9A..9
@M03558:539:GW210131Amp:1:2105:11810:11433 2:N:0:TCGACGTC+AAGCGGAA
GGCTATGTGAGTAACACCTTCTAAACTTCCATTTCTATCATAAAATAACTTGTCAAATTGTTTGCATATAGATTCCAAATTACTTTTCCATCAGTTTTCTGTATCCGTACGCACTGTATAAAACAAGATACATTACCTCACCACCGGGTAGGGCAACGGTTACCAATTCACCCTTGGTTGCTTTGATTTCACCCAGAAGATAGCCTTCGGCTTCATCTGGAACCCAGCAGGCCTTTTTGGCATCGTAAGG
+
BBBBAFFFFFFFFGGGGGGGGDHDFHHHHHFHHHHHHHHHHHGHHHHHHHHHHHHGHHHHHHHGFHHHHHGEHHHGGHHHHHHHHHHHFHHHHHFHHHHGHHHHHGGFGGGDGGGHHHHHHFHHHHFHHHHHHGHHHHHGHHHHGGGGGGGGGHFGGGGDFGGHFHGGDHGGFGHGGFHGFHHGHBGHHHFHHEGHEHHGHHHHFHHHHGCGGGHHHFHBFHFCE.CCC.CAFGGFGGG@F0;BDEF../
@M03558:539:GW210131Amp:1:2105:8944:11466 2:N:0:TCGACGTC+AAGCGGAA
GGCTATGTGAGTAACACCTTCTAAACTTCCATTTCTATCATAAAATAACTTGTCAAATTGTTTGCATATAGATTCCAAATTACTTTTCCATCAGTTTTCTGTATCCGTACGCACTGTATAAAACAAGATACATTACCTCACCACCGGGTAGGGCAACGGTTACCAATTCACCCTTGGTTGCTTTGATCTCACCCAGAAGATAACCTTCGGCTTCATCTGGAACCCAGCAGGCCTTTTTGGCATCGTAAGG
+
ABBBAFFFFFFFFGGGGGGGGGFAFGFHHGGHHHHHHHHHHFHGHHHHHHHHHHHHHHHHHHHHHHHHHEHHHHHHGEGGHHHFHHHHHFHHHDGHHHHHHHHHHGGFHGGGGGGHHHHHBGFFHHFHHHHHHHFHHHHHHHHHGGC/EEFGGHGGGFCGFGHHHHHHHHHFFHHFGHGGHHHHGFGHHHFHHGCGH0F1<=DHHHHHEGGGGHBGHHGECFCEGG.;/;9EFGGGGGB?F:;;.;9.9B
@M03558:539:GW210131Amp:1:2105:15616:11514 2:N:0:TCGACGTC+AAGCGGAA
GGCTATGTGAGTAACACCTTCTAAACTTCCATTTCTATCATAAAATAACTTGTCAAATTGTTTGCATATGGATTCCAAACTACTTTTCCATCAGTTTTCTGTATCCGTACGCACTGTATAAAACAAGATACATTACCTCACCACCGGGTAGGGCAACGGTTACCAATTCACCCTTGGTTGCTTTGATTTCACCCAGAAGATAGCCTTCGGCTCCATCTGGAACCCAGCAGGCCTTTTTGGCATCGTAAGG
+
ABBBAFFBFFFFFBGFFGGGGGHGHHHGHHHHHHHHHHHHHHHHHGHHHHHGHHHGFHHHHHHHHHHFHFHFHHHHHHHHHHHFHHHHHHHHHFGGHHHHHHGHHGGGHGGGGGGHHHHFHHFHHHHEHHHHHHFFFHHGHHHHGGEGGGGFGHGGHGGFGGHHHHHHHHHHHHHHEHHGFHHG<GGHHHFGHHGGEFHHHEFHHHHHH?FGGGFHHHGHEHGEGECGCAAAGG/CFF9@F0;=CCF../
@M03558:539:GW210131Amp:1:2105:25920:11539 2:N:0:TCGACGTC+AAGCGGAA
GGCTATGTGAGTAACACCTTCTAAACTTCCATTTCTATCATAAAATAACTTGTCAAATTGTTTGCATATAGATTCCAAATTACTTTTCCATCAGTTTTCTGTACCCGTACGCACTGTATAAAACAAGATACATCACCTCACCACCGGGTAGGGCAACAGTTACCAATTCACCCTTGGTTGCTTTGATTTCACCCAGAAGATAGCCTTCGGCTTCATCTGGAACCCAGCAGGCCTTTTTGGCATCGTAAGG
+
A3AABFFFFFFFGGGGGGGGGGFEFHHHHHHHFHHHFHHBGFAEADAFHGHHHHHHEGHGHHGHHGHDHHF5FGHHHDBGHFGHHGHHHHHHHHHHHHHHFHFHFFGGGGGGGGGFHHHHHEFHEEFBGGGHHHGGHHHGHHGHGGG@ECGGAGFAHHGHFFHHGHHHHFGFHGHFHFGEHHGGH1FHHHFHFHGH.FCCG1GHHHHHH?@ECHFFHHHHE/;CEE:CGFAFGGGGGG?-F0;;.;FAFF
@M03558:539:GW210131Amp:1:2105:8198:11589 2:N:0:TCGACGTC+AAGCGGAA
GGCTATGTGAGTAACACCTTCTAAACTTCCATTTCTATCATAAAATAACTTGTCAAATTGTTTGCATATAGATTCCAAATTACTTTTCCATCAGTTTTCTGTATCCGTACGCACTGTATAAAACAAGATACATTACCTCACCACCGGGTAGGGCAACGGTTACCAATTCACCCTTGGTTGCTTTGATTTCACCCAGAAGATAGCCTTCGGCTTCATCTGGAATCCAGCAGGCCTTTTTGGCATCGTAAGG
+
AAABBFFFFFFFFGGGGGGGGGGHHHHHGHHHHHHHHHHHHFGHHHGFHHHHHHHHBHHHHHHHHHHGHHGBHHHHHHFGHHHHHHHHHHHHHHHHHHGHHHHHHHGGHGGGGGGHHHHHHHHHHHGGHHHHHHHGHHHHHHHHGGGFGEGEGHGGHGGGGGHHHHHHHGHHGHHHFGGGEHFFGGHHDHGHHHAGE0FCF1DHHHHHEDGGGHGHHHEB;CCHHE0;GFC.AFFGGGGAFB;9.9.A.:
@M03558:539:GW210131Amp:1:2105:11871:11600 2:N:0:TCGACGTC+AAGCGGAA
GGCTATGTGAGTAACACCTTCTGAACTTCCATTTCTATCATAAAATAACTTGTCAAATTGTTTGCATATAGATTCCAAATTACTTTTCCATCAGTTTTCTGTATCCGTACGCACTGTATAAAACAAGATACATTACCTCACCACCGGGTAGGGCAACGGTTACCAATTCACCCTTGGTTGCTTTGATTTCACCCAGAAGATAGCCTTCGGCTTCATCTGGAACCCAGCAGGCCTTTTTGGCATCGTAAGG
+
CBBCCFFDFFFFGGGGGGGGGGHHHGHHHHHHHHHHHHHHHHHHHHHHHHHHHHHHHIHHHIHHHHIIHHIHHHHHHHHHHHHHHHHHHHHHHHHHHHHHHHHHHHGGHGGGGGGHHHHHHFHHHHHHHHHHHHHHHHHHHHHHGGGGEGGFGHGGHGGGGGHHHHHHHHHHHHHHHHHGHHHHEFHHHHFHHHGHEGHHGHHHHHHHHGGGGHHHHHGH0CCCFGHCGACEGGGGGFA-F0;=DEF.F/
@M03558:539:GW210131Amp:1:2105:26900:11623 2:N:0:TCGACGTC+AAGCGGAA
GGCTATGTGAGTAACACCTTCTAAACTTCCATTTCTATCATAAAATAACTTGTCAAATTGTTTGCATATAGATTCCAAATTACTTTTCCATCAGTTTTCTGTATCCGTACGCACTGTATAAAACAAGATACATTACCTCACCACCGGGTAGGGCAACGGTTACCAATTCACCCTTGGTTGCTTTGATTTCACCCAGAAGATAGCCTTCGGCTTCATCTGGAACCCAGCAGGCCTTTTTGGCATCGTAAGG
+
DDDDDFFFFFFFGGGGGGGGGGHHHHHHHHHHHHHHHHHHHHHHHHHHHHHHHHHHHHIHIHHHIHHIHHIFHHHHHFHHHHHHHHHHHHHHHHHHHHHHHHHHHHGGHGGGGGGHHHHHHHHHHHHFHHHHHHHHHHHHHHHHGGGGGGGGGHGGGGGGGGHHHHHHHHGGFHHHHHHGHHHHGEHHHHGHHHGHAGFHHHHGHHHHHDGGGHHGHHHHEHGGGGGHHGHFGGGGGGGGGFCCEEFGGG
@M03558:539:GW210131Amp:1:2105:11388:11631 2:N:0:TCGACGTC+AAGCGGAA
GGCTATGTGAGTAACACCTTCTAAACTTCCATTTCTATCATAAAATAACTTGTCAAATTGTTTGCATATAGATTCCAAATTACTTTTCCATCAGTTTTCTGTATCCGTACGCACTGTATAAAACAAGATACATTACCTCACCACCGGGTAGGGCAACGGTTACCAATTCACCCTTGGTTGCTTTGATTTCACCCAGAAGATAGCCTTCGGCTTCATCTGGAACCCAGCAGGCCTTTTTGGCATCGTAAGG
+
BBBBBFFFFFFFGGGGGGGGGGHHHHHHHHHHHHHHHHHHHHHHHGHHHHHHHHHGHHHHHHHHHHHHHHHBHHHHHFHHHHHHHGHHHHHHHHHHHHHHHHHHHHGGHGCGGGGHHHHHH4FHHHHHHHHGFHGHHHHHGHGEGGGGGGGGGGGGHGGGGGHHGHHHHHGHHHHHHHHGHHHHHEHHHHHHHHGHGHGHHHHGHHHGHGGGGHGHHHHFBCCEFECGBG.DGGGGFGGFG0;=.9CC./
@M03558:539:GW210131Amp:1:2105:27031:11635 2:N:0:TCGACGTC+AAGCGGAA
GGCTATGTGAGTAACACCTTCTAAACTTCCATTTCTATCATAAAATAACTTGTCAAATTGTTTGCATATAGATTCCAAATTACTTTTCCATCAGTTTTCTGTATCCGTACGCACTGTATAAAACAAGATACATTACCTCACCACCGGGTAGGGCAACGGTTACCAATTCACCCTTGGTTGCTTTGATTTCACCCAGAAGATAGCCTTCGGCTTCATCTGGAACCCAGCAGGCCTTTTTGGCATCGTAAGG
+
AABB3FFFFFFDGGGGGGGGGGGHBHGHHHBFHHHHFHFHHHCFHFGHHHHHFGHFHHHHHHHHFHHHHHHGHFHHHHHHHHHHHHGHHFHHHHGHHGHHHHGHHHEFFGGGGGGHHHHHHHHGHGFHHHHHHHHHEBFFEHFGF?EEGGGGGHGGGGGGGGHHHHHHHHHHFAGHGHHFHEHHHEHHHHGHHFGGAGFHHGHGGHHHHCGGGHHHGEHGHHHGGEHHHFEGFGGGGGAGGF;9ACFFGB
@M03558:539:GW210131Amp:1:2105:18825:11637 2:N:0:TCGACGTC+AAGCGGAA
GGCTATGTGAGTAACACCTTCTGAACTTCCATTTCTATCATAAAATAACTTGTCAAATTGTTTGCATATAGATTCCAAATTACTTTTCCATCAGTTTTCTGTATCCGTACGCACTGTATAAAACAAGATACATTACCTCACCACCGGGTAGGGCAACGGTTACCAATTCACCCTTGGTTGCTTTGATTTCACCCAGAAGATAGCCTTCGGCTTCATCTGGAACCCAGCAGGCCTTTTTGGCATCGTAAGG
+
BBCCCFFFFFFFGGGGGGGGGGHHHHHHHHHHHHHHHHHHHHGGGHGHHHHHHGHHHHIIHIHHHHIHHHHBHHHHHGHHHHHHHHHHHHHHHHHHHHHHHHHHHHGGHGGGGGGHHHHHHGHHGHHHHHHHHHHHHHHHHHHHGGGEGGGGGHGGHGGGGGHHHHHHHHHHHHHHGHHGHHHHHFHHHHHHHHGHEFHHHGHHHHGHHGFGGHHHHHHHHGGGGGAGHHEGGGGGGGDFF:;FDAC.:B
@M03558:539:GW210131Amp:1:2105:22385:11662 2:N:0:TCGACGTC+AAGCGGAA
GGCTATGTGAGTAACACCTTCTAAACTTCCATTTCTATCATAAAATAACTTGTCAAATTGTTTGCATATAGATTCCAAATTACTTTTCCATCAGTTTTCTGTATCCGTACGCACTGTATAAAACAAGATACATTACCTCACCACCGGGTAGGGCAACGGTTACCAATTCACCCTTGGTTGCTTTGATTTCACCCAGAAGATAGCCTTCGGCTTCATCTGGAACCCAGCAGGCCTTTTTGGCATCGTAAGG
+
BBBBBFFFFFFDGGGGGGGGGGHFHHHHHHHHHHHHHHHHHHHHHHHHHHHGHHHHHHHHHHHHHHHGHHGEHHHHGHGHHHHHHHHHHHHHHHHHHHHHGHHHHHGGHGGGGGGHHGHHHGHHHHHHHHHGHHHGHHHHHHHHGGGCG@GEFHGFHG?GGGHHHHHHHHHGHHHHHHHGGHHHF1FGHHHFHHGHEHHFHGHHHHHHH?@EGHGHHHHFHBCCDEGC:C.AEGGGGGC-F0;=CCA..9
@M03558:539:GW210131Amp:1:2105:12546:11747 2:N:0:TCGACGTC+AAGCGGAA
GGCTATGTGAGTAACACCTTCTAAACTTCCATTTCTATTATAAAATAACTTGTCAAATTGTTTGCATATAGATTCCAAATTACTTTTCCATCAGTTTTCTGTATCCGTACGCACTGTATAAAACAAGATACATTACCTCACCACCGGGTAGGGCAACGGTTACCAATTCACCCTTGGTTGCTTTGATTTCACCCAGAAGATAGCCTTCGGCTTCATCTGGAACCCAGCAGGCCTTTTTGGCATCGTAAGG
+
CCCCCFFFFFFFGGGGGGGGGGHHHHHHHHGHHHHHHHHGHHHHHHHHHHHHHHHHGIHIHHHHHIHHHHHFHHHHHHHHHHHHHHHHHHHHHFHHHHHHHHHHHHGGHGGGGGGHHHHHHGHHHHHHHHHHHHHHHHHHHHHHGDGGGGGGGHGGHGGGGGHHHHHHGHHHHHHHGHHGHHHHHHHHHHHHHHGHAGFHGHHHHHHHGFCEGHHHHHGHBHCCDGHCC..AEGGFFGAAG0;CAEGA.F
@M03558:539:GW210131Amp:1:2105:10055:11764 2:N:0:TCGACGTC+AAGCGGAA
GGCTATGTGAGTAACACCTTCTAAACTTCCATTTCTATCATAAAATAACTTGTCAAATTGTTTGCATATAGATTCCAAATTACTTTTCCATCAGTTTTCTGTATCCGTACGCACTGTATAAAACAAGATACATTACCTCACCACCGGGTAGGGCAACGGTTACCAATTCACCCTTGGTTGCTTTGATTTCACCCAGAAGATAGCCTTCGGCTTCATCTGGAACCCAGCAGGCCTTTTTGGCATCGTAAGG
+
CCCCCFFDFFFFGGGGGGGGGGHHHHHHHHHHHGHHHHHHHHHHHHHHHHHHHHHHHIHHHIHHIHIIIGHEHHHHHHHHHHHHHHHHHHHHHHHHHHHHHHHHHHGGHGGCGGGHHHHHGHHHHHEHHHHHHHHHHHHHHHHHGGGCGGGGGHGGHCGGGGHHHHHHGHHHHHHHFFGDGHHHGDGHHHHHGCFGGFHCHHHHHHHHGGGGGHHFHHFGGHHGGGFCGC.CCFFFFGA?F;;;CEFA9/
@M03558:539:GW210131Amp:1:2105:11279:11773 2:N:0:TCGACGTC+AAGCGGAA
GGCTATGTGAGTAACACCTTCTAAACTTCCATTTCTATCATAAAATAACTTGTCAAATTGTTTGCATATAGATTCCAAATTACTTTTCCATCAGTTTTCTGTATCCGTACGCACTGTATAAAACAAGATACATTACCTCACCACCGGGTAGGGCAACGGTTACCAATTCACCCTTGGTTGCTTTGATTTCACCCAGAAGATAGCCTTCGGCTTCATCTGGAACCTAGCAGGCCTTTTTGGCATCGTAAGG
+
AAAB3DFFFFFFGFGGGGGGGGFHHHHHHHFHFHHHGHHGFHFHFHGFHHGHHHHGHGHHHHHHHHHHHHGBHHHHHHBGFHHHHHHHHHHHHHHHHHHHFHHHHHGGFGGFGGGHHHHHHHGHHHHGHHHGHHHHHHHHHHHHGGGEFEGGGHGAGGGGGGHGHHHHGHHHHHHHFHHFHHHHHFHHHGGHHHFHH0GFH1GHHHGFHDCECFHGHHHGGGCCC/0CG0;:EGGGGGG?FB;CA=F.;B
@M03558:539:GW210131Amp:1:2105:18977:11783 2:N:0:TCGACGTC+AAGCGGAA
GGCTATGTGAGTAACACCTTCTAAACTTCCATTTCTATCATAAAGTAACTTGTCAAATTGTTTGCATATAGATTCCAAATTACTTTTCCATCAGTTTTCTGTATCCGTACGCACTGTATAAAGCAAGATACATTACCTCACCACCGGGTAGGGCAACGGTTACCAATTCACCCTTGGTTGCTTTGATTTCACCCAGAAGGTAGCCTTCGGCTTCATCTGGAACCCAGCAGGCCTTTTTGGCATCGTAAGG
+
BBCCCFFFFFFFGGGGGGGGGGHHHHHHHHHHHHHHHHHHHGGHHHHHHHHHHHHHHHIHHIHHGIIIIHIGHHHHHFHHHHHGHHHHHHHHHHHHHHHHGHHHHHGGHGGGGGGHHHHHHHHGHHHHHHHHHHGGHHHHHGHHGGGCGGGGGFGGHGGGGGHHHHHHHHHHHHHFHHHGHHHGHHFHHHHHHHGFGFGHHGHHHHHHH?CEGHHHHHHHFHHGGEEGFCC?EGGFFGD?F0;;CEF;CB
@M03558:539:GW210131Amp:1:2105:11478:11811 2:N:0:TCGACGTC+AAGCGGAA
GGCTATGTGAGTAACACCTTCTAAACTTCCATTTCTATCATAAAATAACTTGTCAAATTGTTTGCATATAGATTCCAAATTACTTTTCCATCAGTTTTCTGTATCCGTACGCACTGTATAAAACAAGATACATTACCTCACCACCGGGTAGGGCAACGGTTACCAATTCACCCTTGGTTGCTTTGATTTCACCCAGAAGATAGCCTTCGGCTTCATCTGGAACCCAGCAGGCCTTTTTGGCATCGTAAGG
+
AABBBFFDDFFFGGGGGGGGGGHHGHGHHHHHHHHHGHFHHCFFFHHHHHHHGGEHHHGHHGHHFHHHHHHBGHHHHGHHHHHHHFHHHHHHFHHHHHHGFHHHHGFFHGGEGGGHGHHHHHGGGHHEHHHHFHHHEHHHHHGHFFGGG?FGGHEEHGGGFGHHHHHHHHHHGGHHHHGGGHHHHBGHHHHHHHGHHFHHGFDDHHHGHGGGGHHHGHHHEFCEDGEHHGHGGGGFFFAFG0;9CE?FGG
@M03558:539:GW210131Amp:1:2105:7728:11941 2:N:0:TCGACGTC+AAGCGGAA
GGCTATGTGAGTAACACCTTCTAAACTTCCATTTCTATCATAAAATAACTTGTCAAATTGTTTGCATATAGATTCCAGATTACTTTTCCATCAGTTTTCTGTATCCGTACGCACTGTATAAAACAAGATACATTACCTCACCACCGGGTAGGGCAACGGTTACCAATTCACCCTTGGTTGCTTTGATTTCACCCAGAAGATAGCCTTCGGCTTCATCTGGAACCCAGCAGGCCTTTTTGGCATCGTAAGG
+
ABBBBFFDFBFFGFGGGGGGGGHHFHHHHHHHHHHHHHHHHHHHFHHHHHHHHHHHGHHHHHHHGHGGFHHGGHHHHHHHHHHFHHHHHFHHHHHHHHHHHGHHHFGGHGGGGGGHHHHGHHHHHHHHGHHHHHHHHHHHHHHHGGGGGGGGGHGGHGGGFGHHHHGHHHHHHHHFFGHGHHHHHEHHEFHGGHGEEGGHHEFHHHHHHGGGGHHGHHHHGHGGFGHHHHEGGGGGGGDCGFC;DCFC.B
@M03558:539:GW210131Amp:1:2105:24919:11963 2:N:0:TCGACGTC+AAGCGGAA
GGCTATGTGAGTAACACCTTCTACACTTCCATTTCTATCATAAAATAACTTGTCAAATTGTTTGCATATAGATTCCAAATTACTTTTCCATCAGTTTTCTGTATCCGTACGCACTGTATAAAACAAGATACATTACCTCACCACCGGGTAGGGCAACGGTTACCAATTCACCCTTGGTTGCTTTGATTTCACCCAGAAGATAGCCTTCGGCTTCATCTGGAACCCAGCAGGCCTTTTTGGCATCGTAAGG
+
AABBAFF@FDFFFGFGGGGGG455D45FFGBGHHHHFHHHHHGHHHHGFHHHFHFHHHFFHHFBFGHHHHHHHHHGHHHHHHHHHHHHHFHHHFHHHHGHHFHHHGEFHGGGGGGFHHHHHHGHHGHEGHHHHHHGHHGHHHHHGFGCGGGGGFFFHCGGGGHHFHHHHHFHHHHHHFHGHHHFHHHHHHHHHHGHFGHGFHHHHHGHHGGGGGFHHHHHEGGEGGHHF.G?EGFGGGG?FF;/;EFF9F
@M03558:539:GW210131Amp:1:2105:11759:11972 2:N:0:TCGACGTC+AAGCGGAA
GGCTATGTGAGTAACACTATCTAAACTTCCATTTCTATCCTAAAATAACTTGTCACATTGTTTCAATATATATTCCAAACTCCTTTTCCATCTGTTTTCTGTATCCGTACGCACTGTATAAAACAAGATACATTACCTCACCACCGGGTAGGTCATCGGTTACCAATTCACCCTTGGTTGCTTTGATTTCACCCAGAAGATAGCCTTCGGCTTCTTCTGGAACCCAGCAGGCCTTTTTTGCTTCGTAAGG
+
11>1>FF333BF3GDB1113A3A13A31AF13D33333B0D3A1121AFGH111D1BA2F22A222D2D222D222F21/1111FF1FGHGF1D2D1021D2D2DG/?0/>EFE?C222FG21FGHHGHFFGG21FBG1B?ED/FECE/E//1B<2B1/??E11@11F11110/@FC1?A<FD1111@1G1F10F.<0>C1FD1FB10.C<ECH0D0G0:0::.A.:./...:9CFBB-ACBC0A9B.C/
@M03558:539:GW210131Amp:1:2105:8091:11986 2:N:0:TCGACGTC+AAGCGGAA
GGCTATGTGAGTAACACCTTCTAAACTTCCATTTCTATCATAAAATAACTTGTCAAATTGTTTGCATATAGATTCCAAATTACTTTTCCATCAGTTTTCTGTATCCGTACGCACTGTATAAAACAAGATACATTACCTCACCACCGGGTAGGGCAACGGTTACCAATTCACCCTTGGTTGCTTTGATTTCACCCAGAAGATAGCCTTCGGCTTCATCTGGAACCCAGCAGGCCTTTTTGGCATCGTAAGG
+
BBBBBFFBDFFFGBGFGGGGGGHHHHHHHHHHGHHHHHHFHEGHGHHHHHHHHHHFFHHHHHHHHHHHHHHFHHHHFBGGHFHHGGHHHHHHHHHHHHHHHHHHHGFGGGGFGGGHGHGHGFHHEEFFGHHHGHHGHHHGGGHHGGGGGGFGGHGGHGGGGGHGHHHHFHHGHHHHHFGGHHHHHGGHHHHHHHGHHGHHHGHHHHHHHCGGGHHHHHHHGHHFGG.CFH.CEGFGGGACF0;;.9..C/
@M03558:539:GW210131Amp:1:2105:24730:12098 2:N:0:TCGACGTC+AAGCGGAA
GGCTATGTGAGTAACACCTTCTAAACTTCCATTTCTATCATAAAATAACTTGTCAAATTGTTTGCATATAGATTCCAAATTACTTTTCCATCAATTTTCTGTATCCGTACGCACTGTATAAAACAAGATACATTACCTCACCACCGGGTAGGGCAACGGTTACCAATTCACCCTTGGTTGCTTTGATTTCACCCAGAAGATAGCCTTCGGCTTCATCTGGAACCCAGCAGGCCTTTTTGGCATCGTAAGG
+
A>AAA4DBFFFFGFGGGGGCCFHFHGHHHHGHGHHHHHCFHHFH5FFFGHHGHHHHHHHHHHHHHHGHHHHGHHHHFBDGFBGGFGFHHBGFHHHFHGHFHGGHF@EFHEFEFGGEFGFHHHGHHGGFBGHEHHHH3DFHE0BGGGG/EEFGGBGEHC/CFDHHHCCFDGHBFEB01GHGAGGGFGBGHFHDGFFEHHE1FFHHHHHFH.<EDHHHBCGC:GGC.EGC/.;D.:/9B0--99:;..;C?/
@M03558:539:GW210131Amp:1:2105:24618:12118 2:N:0:TCGACGTC+AAGCGGAA
GGCTATGTGAGTAACACCTTCTAAACTTCCATTTCCATCATAAAATAACTTGTCAAATTGTTTGCATATAGATTCCAAATTACTTTTCCATCAGTTTTCTGTATCCGTACGCGCTGTATAAAACAAGATACATTACCTCACCACCGGGTAGGGCAACGGTTACCAATTCACCCTTGGTCGCTTTGATTTCACCCAGAAGATAGCCTTCGGCTTCATCTGGAACCCAGCAGGCCTTTTTGGCATCGTAAGG
+
AAAAAFFDFFDFGGGGGGGGGG3G3FGHHHHHHHGHHGHFFHFFBDBGEGHFFHHHGHF1GFHFGFHFFDEHHHEHHD1GHHHHHHGHHDHHBGHFHHHHFHHHFFEGHGGGGCGGEFHHFFBGFHGGHHGFHHHGFHGBGEFHEEGBFGEAFFEFFCGGGGHHGGHD1?D<CGHGFGF-@GHGH1GGHFHHDGA.EHHFDDHF0GGGHCGF?:0GFFB0;BFGBE?FFF?E.;CFBF@?F0;/9;9--/
@M03558:539:GW210131Amp:1:2105:15610:12120 2:N:0:TCGACGTC+AAGCGGAA
GGCTATGTGAGTAACACCTTCTCACTCTTTGCTCGTAGATGCCTACC
+
ABAAAFF5BDFFGFFGGEGGGGHFHGHHHGHHHHEEFGGCHGHFHHH
@M03558:539:GW210131Amp:1:2105:25965:12123 2:N:0:TCGACGTC+AAGCGGAA
GGCTATGTGAGTAACACCTTCTACCTCTTTGCTCGTAGATGCCTACC
+
CCCCCFFBDFFFGGGGGGGGGGHHHHHHHHHHHHGGGGGHHHHHHHH
@M03558:539:GW210131Amp:1:2105:7076:12160 2:N:0:TCGACGTC+AAGCGGAA
GGCTATGTGAGTAACACCTTCTAAACTTCCATTTCTATCATAAAATAACTTGTCAAATTGTTTGCATATAGATTCCAAATTACTTTTCCATCAGTTTTCTGTATCCGTACGCACTGTATAAAACAAGATACATTACCTCACCACCGGGTAGGGCAACGGTTACCAATTCACCATTGGTTGCTTTGATTTCACCCAGAAGATAGCCTTCGGCTTCATCTGGAACCCAGCAGGCCTTTTTGGCATCGTAAGG
+
CCCCCFFFFFFFGBGGGGGGGGHHHHHHHHHHHHHHGHHHHHGHHHHHHHHHGHHGHHHHHIHHHIHHHHHBHHHHHDHHHHHHHHHHHHHHHHHHHHHHHHHHHHGGHGGGGGGHHHHHGHHHHHHGHHHHHHHHHHHHHHHHGGGFGGGGGHGGHGCGGGHHHHHHHHHHHHHHHHHGHHHHHFHHHHGHHHGGEGFHHHHGHHHHHGGGGHHGHHHHGHHFGGAHFH.DFGGGGGGGGF;/.C?.;C
@M03558:539:GW210131Amp:1:2105:22431:12163 2:N:0:TCGACGTC+AAGCGGAA
GGCTATGTGAGTAACACCTTCTAAACTTCCATTTCTATCATAAAATAACTTGTCAAATTGTTTGCATATAGATTCCAAGTTACTTTTCCATCAGTTTTCTGTATCCGTACGCACTGTATAAAACAAGATACATTACCTCACCACCGGGTAGGGCAACGGTTACCAATTCACCCTTGGTTGCTTTGATTTCACCCAGAAGATAGCCTTCGGCTTCATCTGGAACCCAGCAGGCCTTTTTGGCATCGTAAGG
+
BBBBBFFFFFFFGGGGGGGGGGHGGHHHHHHHHHHHHHHHHHHHGHHHHHHGHHHHHHHHHHHHHHGHHHHHHHHHHHHHHGHHHHHHHHHHHHHHHHHHHHHHHHGGHGGGGGGHHHHHHHGHHEHGHHHGHHHGHHHHHHHHGGGGGGGGGHGGHGGGGGHHHHHHHHHHHHHHHHHGHHHHHFGHHHGHHHGHAGHHEHGHCHHHHGGGGHHHHHHHFHGCDFFC:C.EEGGGGGGAGB;;EEG.AF
@M03558:539:GW210131Amp:1:2105:7569:12272 2:N:0:TCGACGTC+AAGCGGAA
GGCTATGTGAGTAACACCTTCTAAACTTCCATTTCTATCATAAAATAACTTGTCAAATTGTTTGCATATAGATTCCAAATTACTTTTCCATCAGTTTTCTGTATCCGTACGCACTGTATAAAACAAGATACATTGCCTCACCACCGGGTAGGGCAACGGTTACCAGTTCACCCTTGGTTGCTTTGATTTCACCCAGAAGATAGCCTTCGGCTTCATCTGGAACCCAGCAGGCCTTTTTGGCATCGTAAGG
+
BBBCCFFFFFFFGFGGGGGGGGHHHHHHHHHHHHHHHHHHHHHHGHGHHHHHHHHHHHHHHHHHHHHHHHHEHFHHHFHHHGHHHHHHHHGHHGHHHGHHHHHHHHGGHGGGGGGHHHHHGHHGHHHHHHHHHHHGHHHGHHHGGGCGGGGFGHGGHGCGGDHHHHHHHHGFHHHHHHGGHHHHGDGFHHHGHHGEAGFHHGHGHHGHHGGGGHGHHHGEGGHGDFHHFFHFGGFGFF?-FFCBFGGFF/
@M03558:539:GW210131Amp:1:2105:2184:12314 2:N:0:TCGACGTC+AAGCGGAA
GGCTCTGTGTGTAACACCTTCTAAACTTCCATTTCTATCATAAAATAACTTGTCAAATTGTTTGCATATAGATTCCAAATTACTTTTCCATCAGTTTTCTGTATCCGTACGCACTGTATAAAACAAGATACATTACCTCACCACCGGGTAGGGCAACGGTTACCAATTCACCCTTGGTTGCTTTGATTTCACCCAGAAGATAGCCTTCGGCTTCATCTGGAACCCAGCAGGCCTTTTTGGCATCGTAAGG
+
>>?>1BDBF3BCDFBGCEFFGF333FBFGFHHHHGHGFFGH2A1DB1AAFGFB1AA1DGFHEHFF2FEDFG2FHFDF21FHHEHHHH2GGGFFGHGHHFHFAFG2FE/BEE?EGGGHHGBBFHHGECFGE1GGFGGHG>G/0>/FA@EFEEFGGFEE@/CF?FDFFHF1>11FFHHB<GCHHHHHGFEFF1FFFFFF0FCFBFGFFHHGFCEGHCHHHE0CFC::CEG:GE?.;BFFGG-FFC9?;.AFB
@M03558:539:GW210131Amp:1:2105:4074:12320 2:N:0:TCGACGTC+AAGCGGAA
GGCTATGTGAGTAACACCTTCTGAACTTCCATTTCTATCATAAAATAACTTGTCAAATTGTTTGCATATAGATTCCAAATTACTTTTCCATCAGTTTTCTGTATCCGTACGCACTGTATAAAACAAGATACATTACCTCACCACCGGGTAGGGCAACGGTTACCAATTCACCCTTGGTTGCTTTGATTTCACCCAGAAGATAGCCTTCGGCTTCATCTGGAACCCAGCAGGCCTTTTTGGCATCGTAAGG
+
BBBBBFFFFF@DGGGGGGGGGGHHHGFHHHGHHHHHHHHHHHHHHHHFHHHHHHHHHHHHHHHFHHHHHHHFGHHHGHHHHHHHHHFHHHFHHHHHHHHHFGHFHFFFHFGD1EEHGGHHHHHGHEHBGHHHHFHHDGGHHGHHFGGGGGGGGHGFGGGGGGHGFCGF>DGHFHHHHHHGGHHHGFGHGFHFHCFHHGFBGHHHFGGHHGCECHHHHHHGFHHGFGH.GFGACFGGGGG-CB;/;CFFFB
@M03558:539:GW210131Amp:1:2105:26167:12325 2:N:0:TCGACGTC+AAGCGGAA
GGCTATGTGAGTAACACCTTCTGAACTTCCATTTCTATCATAAAATAACTTGTCAAATTGTTTGCATATAGATTCCAAATTACTTTTCCATCAGTTTTCTGTATCCGTACGCACTGTATAAAACAAGATACATTACCTCACCACCGGGTAGGGCAACGGTTACCAATTCACCCTTGGTTGCTTTGATTTCACCCAGAAGATAGCCTTCGGCTTCATCCGGAACCCAGCAGGCCTTTTTGGCATCGTAAGG
+
BBBAAFF5DFFFGGGGGGGGGFHHHHHHFHHGGHGHHGGFHHHHFGHHHHHHFHHGHHHHHHHHHGHFGHH5GGHHHFGFHFHHHGHHFGHGHFHHGHHHHHFGFFGGHGCFGGGHHHFHHGHHGEFHHHHHHGHGHHG3FBGHGGG?FGEFAGGGHCDGGGHHFFH2GGHFEGHHHHGGHHGFD1DFGFHG1FFEFHHBBFFFFFFHHDGGGHHHH0.-.;@:..E99...;;9CGGDFGB;:CC.C.:
@M03558:539:GW210131Amp:1:2105:12081:12326 2:N:0:TCGACGTC+AAGCGGAA
GGCTATGTGAGTAACACCTTCTCACTCTTTGCTCGTAGATGCCTACC
+
CCCCCFFDFFFFGGGGGGGGGGHHHHHHHHHHHHGEEFGHHHHHHHH
@M03558:539:GW210131Amp:1:2105:8391:12327 2:N:0:TCGACGTC+AAGCGGAA
GGCTATGTGAGTAACACCTTCTAAACTTCCATTTCTATCATAAAATAACTTGTCAAATTGTTCGCATATAGATTCCAAATTACTTTTCCATCAGTTTTCTGTATCCGTACGCACTGTATAAAACAAGATACATTACCTCACCACCGGGTAGGGCAACGGTTGCCAATTCACCCTTGGTTGCTTTGATTTCACCCAGAAGATAGCCTTCGGCTTCATCTGGAACCCAGCAGGCCTTTTTGGCATCGTAAGG
+
BBB3AFFFFFFFGFGGGGGGCGHHGHHHHHHHHFHFFDGBGGHHHHHFHGHFHHHHHHGHHHFGGGGGHHGEHHHHFHHHHEHHHGHHHHHHHFFHHGHHGFHHHGGEHGGGGGGHFHHHFFHFHHGFHHHHHHHFGHGHHGHHGFCGEGE//FEGGGCGCCFHGHHHFGGHGHHBCGHAGHHGG1FG1F<1FCE.G/GFHFH0GHDC.DFECFFHHHHG0G:;:C.C9C.AEEFCF0-;F0;;9C...9
@M03558:539:GW210131Amp:1:2105:8028:12377 2:N:0:TCGACGTC+AAGCGGAA
GGCTATGTGAGTAACACCTTCTAAACTTCCATTTCTATCATAAAATAACTTGTCAAATTGTTTGCATATAGATTCCAAATTACTTTTCCATCAGTTTTCTGTATCCGTACGCACTGTACAAAACAAGATACATACCTCACCACCGGGTAGGGCAACGGTTACCAATTCACACTTGGTTGCTTTGATTTCACCCAGAAGATAGCCTTCGGCTTCATCTGGAACCCAGCAGGCCTTTTTGGCATCGTAAGGC
+
ABB@AFFFFFFFGCGGGGGGGGHGHHHHHHFG6GFGHFHGHHHHGHHHHHFHHHHHFHEGHFFHGHHHHFHFHHGFGFHFHGHHGGHHFFDFFHGGHHHHGHHHHEEFHDG?EFGFHHHHHHFHHHHHHHHHHHGFHGHHHGFCECGG?FGGHGGHGGGGGHHHHHFFHGHGHHHFGEGHHHHHFFGHHHHHHGEEHFHFHGFHHHEAE?CCHFGGGHHHHHGGEACFFEDGGFFGGCGEGGGDAFG.9/
@M03558:539:GW210131Amp:1:2105:3078:12390 2:N:0:TCGACGTC+AAGCGGAA
GGCTATGTGAGTAACACCTTCTAAACTTCCATTTCTATCATAAAATAACTTGTCAAATTGTTTGCATATAGATTCCAAATTACTTTTCCATCAGTTTTCTGTATCCGTACGCACTGTATAAACAAGATACATTACCTCACCACCGGGTAGGGCAACGGTTACCAATTCACCCTTGGGTGCTTTGATTTCACCCAGAAGTTAGCCTTCGGCTTCATCTTGAACCCAGCATGCCTTTTTTGCATCGTAAGGC
+
BBBBBFFFFFFFGGGGGGGGGGFHGHHHHHHHHHHHHHHHHHHFHHHHHHHGHHHHHHHHHHHGHHHHHGHBGHHGEHHHHFHHHHHHHGHHFHHHHHHHHHHHFHGGHGGDFGGHHHHHHHFEGFG34@3BG4@GGB3EF3AF?>EGCAFGH/FC?@CFA2FGH2G>F2FGAG01/?<A<GG1@FFHFD1GC..>0111110<<GF.CD.CH0;000<0CCCD.../00;G0CBCC--00C0;9.;.9/
@M03558:539:GW210131Amp:1:2105:28315:12395 2:N:0:TCGACGTC+AAGCGGAA
GGCTATGTGAGTAACACCTTCTAAACTTCCATTTCTATCATAAAATAACTTGTCAAATTGTTTGCATATAGATTCCAAATTACTTTTCCATCAGTTTTCTGTATCCGTACGCACTGTATAAAACAAGATACATTACCTCACCACCGGGTAGGGCAACGGTTACCAATTCACCCTTGGTTGCTTTGATTTCACCCAGAAGATAGCCTTCGGCTTCATCTGGAACCCAGCAGGCCTTTTTGGCATCGTAAGG
+
A3AAAFFFFFFFDFGAGEFGGGHFFBHHHHFHHHHHHHHHHFG5GFGGHHHHHHDGBGFGHHHFHFFGHHHHFHHGFGFGHFGFHFGHHEGHHHHFHGHHHHHHHFFEGFEC?EEHGGHBEGDGH1GCGGG3GFFHHHHBGGHHGF/EEGEGGFG/CDGGFFHHHHHHHHHGHEHG1FCEGGFFG1FFHHBHHHGGA0FCDGHGCGHHH?GECHFFFHEGEBGED.:;C.CAAFFGGF--F0;;CEA..9
@M03558:539:GW210131Amp:1:2105:2975:12435 2:N:0:TCGACGTC+AAGCGGAA
GGCTATGTGAGTAACACCTTCTAGACTTCCATTTCTATCATAAAATAACTTGTCAAATTGTTTGCATATAGATTCCAAATTACTTTTCCATCAGTTTTCTGTATCCGTACGCACTGTATAAAACAAGATACATTACCTCACCACCGGGTAGGGCAACGGTTACCAATTCACCCTTGGTTGCTTTGATTTCACCCAGAAGATAGCCTTCGGCTCCATCTGGAACCCAGCAGGCCTTTTTGGCATCGTAAGG
+
BBBBBFFFFFFFGGGGGGGGGGHHHHHHHGHHHHHHGHHHHHGHHGHHHHHHHHHHGHGHHHHHHHHHHGHEHHHHHFFGHHHHHHHHHHHHHGHHHHGHHHHHGGGGHGGFGGGHHHHHHHGHHHHEHHHHHHHHGHHHHHHHGGGGGGGGGHGGHGGGGGHHHHHHHHHHHHHHHHHGHHHHFFGGHHHGHHGGCGHHHHHHHHHHG?GGGGGEHHHHGHHGGGHFHHGBGGGGGGCCGB;CFGGGG/
@M03558:539:GW210131Amp:1:2105:8765:12474 2:N:0:TCGACGTC+AAGCGGAA
GGCTATGTGAGTAACACCTTCTGAACTTCCATTTCTATCATAAAATAACTTGTCAAATTGTTTGCATATAGATTCCAAATTACTTTCCCATCAGTTTTCTGTATCCGTACGCACTGTATAAAACAAGATACATTACCTCACCACCGGGTAGGGCAACGGTTACCAATTCACCCTTGGTTGCTTTGATTTCACCCAGAAGATAGCCTTCGGCTTCATCTGGAACCCAGCAGGCCTTTTTGGCATCGTAAGG
+
AABCBFFDFFFFGGGGGGGGGGHHHHHHHHHHHHHHHHHHHHHGHHHHHHHHHHHHHHHHIHHHHHHGHHHEHHHHHGFGFFHHHHHHHHHHHGHHHHHHHHHHHHGGHGGFGGGHHHHHFHHHHHFHHHHHHHHHHHHHHHHHGGGGGGGGGHGGHFGGGGHHHHGHHHHHHHHHHHHGHHHHHGGHHHHHHHGHHHHGHHHHFHHHGGGGGHHGHHGHFCGGGFECGFAFGGGGGGA-B0;=DEFAAF
@M03558:539:GW210131Amp:1:2105:23747:12505 2:N:0:TCGACGTC+AAGCGGAA
GGCTATGTGAGTAACACCTTCTAAACTTCCATTTCTATCATAAAATAACTTGTCAAATTGTTTGCATATAGATTCCAAATTACTTTTCCATCAGTTTTCTGTATCCGTACGCACTGTATAAAACAAGATACATTACCTCACCACCGGGTAGGGCAACGGTTACCAATTCACCCTTGGTTGCTTTGATTTCACCCAGAAGATAGCCTTCGGCTTCATCTGGAACCCAGCAGGCCTTTTTGGCATCGTAAGG
+
BBBBAFFDFFFFGGGGGGGGGGHHGHHHHHGHHHHHHHHGHHHHHHHHHHHHHHHHHHHHHHHHHHHHHHHGHHHHHHFHHHHGHHHHHGHHGHGFHHHHHFHHFHGGHGGGGGGHHHHHHHHGGHHHHHHHHHHHHHHHHHHHGGGGGGGGGHGGHGGGGGHGHHHHGHHHFHHHHFHGGHHHHHHHHHHHHHGGEGHHEHGBCFHFHGGGCGFHHHHHGHHGGGGHHCE?CFFGGFGGGF=;C;AF./
@M03558:539:GW210131Amp:1:2105:13143:12512 2:N:0:TCGACGTC+AAGCGGAA
GGCTATGTGAGTAACACCTTCTAAACTTCCATTTCTATCATAAAATAACTTGTCAAATTGTTTGCATATAGATTCCAAATTACTTTTCCATCAGTTTTCTGTATCCGTACGCACTGCATAAAACAAGATACATTACCTCACCACCGGGTAGGGCAACGGTTACCAATTCACCCTTGGTTGCTTTGATTTCACCCAGAAGATAGCCTTCGGCTTCATCTGGAACCCAGCAGGCCTTTTTGGCATCGTAAGG
+
ABBBAFFDFFFDFGGGGGGGGGHDHFCHHHHHHHHHGHGGHHHGHHHHHHFHHHHHHHHGHHFGHHHHHHHHHHHHHGHHHHHHHHHGHHHGGHFHHHHHHGGHHHGGHGGGGGGHHHHHHHHHHHHHHHHHHHHHHHHHHHHHGGGGGGGFGHGGHGGGGGFHHHHHHHHGHHHGHHGGHHHGHDGHHHFHHHGGCCGHHHHHHHHBAECGGHHHGHHHHHHGGEHHBC?DEGGGGGGAF0=;AEFCFF
@M03558:539:GW210131Amp:1:2105:20559:12528 2:N:0:TCGACGTC+AAGCGGAA
GGCTATGTGAGTAACACCTTCTAAACTTCCATTTCTATCATAAAATAACTTGTCAAATTGTTTGCATATAGATTCCAAATTACTTTTCCATCAGTTTTCTGTATCCGTACGCACTGTATAAAACAAGATACATTACCTCACCACCGGGTAGGGCAACGGTTACCAATTCACCCTTGGTTGCTTTGATTTCACCCAGAAGATAGCCTTCGGCTTCATCTGGAACCCAGCAGGCCTTTTTGTCATCGTAAGG
+
BBBBBFFDFFFFGGGGGGGGGGHFFHHHHHGHHHHHHGHHHGHHHHFFGHHHHHHHFHFHHHHHHHHHHGHBGHHHHBGGHHHHHHHHHHGHHGHHHHHHGHHHHHGGHGGFGGGGHHHHHFHHGEGBGFGHHHFHHHGHGHHHGGGCFGGEGHGEFGGGGGHGHHHHHHHHHHHGFGHGGHHHHFGHHHFHHHGHEGFFHHHHHHHHHDGGFHHFHHH0;GCCDC.CC.CEGGGGGGB/C0;;/;9.:/
@M03558:539:GW210131Amp:1:2105:5738:12561 2:N:0:TCGACGTC+AAGCGGAA
GGCTATGTGAGTAACACCTTCTCGTAGATGCCTACC
+
A@AAAFFBFFBBBFFFGGGCG4DEFEFFFAGHHHHF
@M03558:539:GW210131Amp:1:2105:23065:12584 2:N:0:TCGACGTC+AAGCGGAA
GGCTATGTGAGTAACACCTTCTAAACTTCCATTTCTATCATAAAATAACTTGTCAAATTGTTTGCATATAGATTCCAAATTACTTTTCCATCAGTTTTCTGTATCCGTACGCACTGTATAAAACAAGATACATTACCTCACCACCGGGTAGGGCAACGGTTACCAATTCACCCTTGGTTGCTTTGATTTCACCCAGAAGATAGCCTGCGGCTTCATCTGGAACCCAGCAGGCCTTTTTGGCATCGTAAGG
+
BBBBBFFBDFFDFGGGGGGGGFHHHHHHHHHHHHHHGHHHHGHHGHFHHHHHHHHHHHHHHGHHGHHHHHHHHHHHHHHHHGHGHHHHHFHHGHHHHHHHHHHHHHGGHGFGGGGHGGHHHHHHHHHHHHHHHHHGFHHFFGHHGGGE?EEEGHGGGGGGGGHHGHHHHHHFHHHGHFFFHGHHBBGFHHHHHHGHGHHGHHHGFHHECGGGGHHHHHHEBHHGD.AA;9??EF/C;F?GE0;;EEGA./
@M03558:539:GW210131Amp:1:2105:11238:12586 2:N:0:TCGACGTC+AAGCGGAA
GGCTATGTGAGTAACACCTTCTAAACTTCCATTTCTATCATAAAATAACTTGTCAAATTGTTTGCATATAGATTCCAAATTACTTTTCCATCAGTTTTCTGTATTCGTACGCACTGTATAAAACAAGATACATTACCTCACCACCGGGTAGGGCAACGGTTACCAATTCACCCTTGGTTGCTTTGATTTCACCCAGAAGATAGCCTTCGGCTTCATCTGGAACCCAGCAGGCCTTTTTGGCATCGTAAGG
+
AAA@AFFFB@D1FGGGGGGGGGHGFHHHHHHHHHHHFFHHGHHGHFHFHHGHHHHHHHHGHHEFFGHGHEH2GHHHGGGHHHHHGHHGFGEGFHGHHHHHHHGHHEHHHHE?EGGHGHFGHFHHHEHGHHHHHHHHHHHFHHGFFGGCEGGGGGFGGGGCGGGHGFGHHHGHFEHHFF/EHHFHGFGHHHHGGA.GHFFEGGG0CGHFHGGECHGHHEEEC/;.;:.CFHABFGBFFFG-/0;9EEF?G/
@M03558:539:GW210131Amp:1:2105:8499:12633 2:N:0:TCGACGTC+AAGCGGAA
AGCTATGTGAGTAACACCTTCTAAACTTCCATTTCTATCATAAAATAACTTGTCAAATTGTTTGCATATAGATTCCAAATTACTTTTCCATCAGTTTTCTGTATCCGTACGCACTGTATAAAACAAGATACATTACCTCACCACCGGGTAGGGCAACGGTTACCAATTCACCCTTGGTTGCTTTGATTTCACCCAGAAGATAGCCTTCGGCTTCATCTGGAACCCAGCAGGCCTTTTTGGCATCGTAAGG
+
ABBBBFFFFFFFGGGGGGGGGGGHHHHHHHHHHHHHHHHHHHHHFHHHHHHHHHHHHHHHHHHHHHHGHHHGGHHHHHHHHGHHHHHHHGHHHHHHHHHHHHHHHHGFHGGGGGGHHHHHFHHHHHBHHHHHHGHHHHHHHHHHGFGGGGGGGHGGHGGGGGHHFHHHFHHGHHHHCGGGHHHHHGHHHHHHHHGHHFHGHHHHHHGHEGCGGGGHHHFHHHGEGGCCGGHDGGGGGGGGFBCCEAC.F/
@M03558:539:GW210131Amp:1:2105:17446:12652 2:N:0:TCGACGTC+AAGCGGAA
GGCTATGTGAGTAACACCTTCTAAACTTCCATTTCTATCATAAAATAACTTGTCAAATTGTTTGCATATAGATTCCAAATTACTTTTCCATCAGTTTTCTGTATCCGTACGCACTGTATAAAACAAGATACATTACCTCACCACCGGGTAGGGCAACGGTTACCAATTCACCCTTGGTTGCTTTGATTTCACCCAGAAGATAGCCTTCGGCTTCATCTGGAACCCAGCAGGCCTTTTTGGCATCGTAAGG
+
AAABBFFFFFFFGGGGGGGGGGHHHHHHHHHHHHHHHHHHHHHHHHHGHHGHHHHHHHHHHHHGHHHHHHHHHHHHHHHHHHGHHHHHHHGHHHHHHHGHHHHHHHGGHGGFGGGGHHHHHHHHHHHGHHHHHHHHHHHHHHHHGGGEEGGGGHGGHGGGGGHHHHHHHHHHHHHEGHGGHHHHFHHHHHFHHHGFHGHHHHHHHHGHGFGGGHHHHHGF0CCEGACGCG.DGGGFGGGGG0;=CEF.;B
@M03558:539:GW210131Amp:1:2105:26384:12694 2:N:0:TCGACGTC+AAGCGGAA
GGCTATGTGAGTAACACCTTCTAAACTTCCATTTCTATCATAAAATAACTTGTCAAATTGTTTGCATATAGATTCCAAATTACTTTTCCATCAGTTTTCTGTATCCGTACGCACTGTATAAAACAAGATACATTACCTCACCACCGGGTAGGGCAACGGTTACCAATTCACCCTTGGTTGCTTTGATTTCACCCAGAAGATAGCCTTCGGCTTCATCTGGAACCCAGCAGGCCTTTTTGGCATCGTAAGG
+
BCCCCFFDFFFFGGGGGGGGGGHHHHHHHHHHHHHHHHHHHHHHGHHHHHHHHHHHHIIIIHHHHIIHHGHHHHHHHHHHHGHHHHHHHGHHGHHHHHHHHHHHHHGGHGGGGGGHHHHHHHHHHHHHHHHHHHHHHHHHHHHHGGGGGGGGGHGGHGGGGGHHHHHHHHHHHHHHGGGDHHHHHEFHHHHHHHGHHHGHHGHHHHHHHGFGFHHFEHHFFHHEGEEGFCEGEFFFGGF?FB;:A:CAFC
@M03558:539:GW210131Amp:1:2105:15048:12733 2:N:0:TCGACGTC+AAGCGGAA
GGCTATGTGAGTAACACCTTCTAAACTTCCATTTCTATCATAAAATAACTTGTCAAATTGTTTGCATATAGATTCCAAATTACTCTTCCATCAGTTTTCTGTATCCGTACGCACTGTATAAAACAAGATACATTACCTCACCACCGGGTAGGGCAACGGTTACCAATTCACCCTTGGTTGCTTTGATTTCACCCAGAAGATAGCCTTCGGCTTCATCTGGAACCCAGCAGGCCTTTTTGGCATCGTAAGG
+
BABBBBFBDBDFGFGGGGGFGGHHHHHHHGHHHGHHHHHHHHHGHHHGHHHHHHHHHHHHHHHHGHHGHHHEGHHHHGGHHGFFFHHHEFHHHHFHHHFHHHHHHHGEHFGGGGGHHHGHHGGHHHHGHHHHHHHHHHHHHHHHEGGGGGGGGHGGHG?DFGHHHHHHHHHHHHHGHHFGHHHHHBGHHHHGGHGHFGHHHGHGGHGHGGGGGHHGHHHHFFHGGE.CCFCDEGEGGGGGGB;;A9F.;B
@M03558:539:GW210131Amp:1:2105:17449:12794 2:N:0:TCGACGTC+AAGCGGAA
GGCTATGTGAGTAACACCTTCTAAACTTCCATTTCTATCATAAAATAACTTGTCAAATTGTTTGCATATAGATTCCAAATTACTTTTCCATCAGTTTTCTGTATCCGTACGCACTGTATAAAACAAGATACATTGCCTCACCACCGGGTAGGGCAACGGTTACCAATTCACCCTTGGTTGCTTTGATTTCACCCAGAAGATAGCCTTCGGCTTCATCTGGAACCCAGCAGGCCTTTTTGGCGTCGTAAGG
+
A?AAAFFFFFD5A5EDGGGFFGFD5FFFFGGHHHGDFHFFHDHHHHHFGHHGGHHHFFHGHHHHB5EGGHHHFFHHFFEHHHDHHFFHGHHHGHFFFHGFGGDH5GGGHG0AFCGHFGHHHFFHFEGHHFHHHHDFGHHHHFFEFEEEE/F/CHGEC@CGGGFBGGHH1F>G<?GFFFCDAFFFFBFHHHH1FFGGEGFFGGHFBFFCEDCGDFF0:CGGHEGAAE.CGFC?EGFFGGGGGGC-;;FAF/
@M03558:539:GW210131Amp:1:2105:22641:12835 2:N:0:TCGACGTC+AAGCGGAA
GGCTATGTGAGTAACACCTTCTGAACTTCCATTTCTATCATAAAATAACTTGTCAAATTGTTTGCATATAGATTCCAAATTACTTTTCCATCAGTTTTCTGTATCCGTACGCACTGTATAAAACAAGATACATTACCTCACCACCGGGTAGGGCAACGGTTACCAATTCACCCTTGGTTGCTTTGATTTCACCCAGAAGATAGCCTTCGGCTTCATCTGGAACCCAGCGGGCCTTTTTGGCATCGTAAGG
+
A@BCBFFFFFFFGGGGGGGGGFHHGHGHHHHGHHHHHHHHHHHHHGHGHHHHHHHHHHGHHHHHGHHHHHHHHHHHHHHHHHHHHHHHHHHHHHGHHHHHHHHHHHGGHGGGGGGHHHHHHHGHHHHHHHHEHHHHHHHHGHHFGGGGGGGEGHGGHGGGGGHHHHHHHHHFHHHHHFEGHHHHGBGGHHHGHHGFGGHHHHHHHHHHHGGGGFHHHHHEHH:;EEECAA-?DGGGFGFGGC;;DAF;.B
@M03558:539:GW210131Amp:1:2105:28841:12838 2:N:0:TCGACGTC+AAGCGGAA
GGCTATGTGAGTAACACCTTCTAAACTTCCATTTCTATCATAAAATAACTTGTCAAATTGTTTGCATATAGATTCCAAATTACTTTTCCATCAGTTTTCTGTATCCGTACGCACTGTATAAAACAAGATACATTACCTCACCACCGGGTAGGGCAACGGTTACCAATTCACCCTTGGTTGCTTTGATTTCACCCAGAAGATAGCCTTCGGCTTCATCTGGAACCCAGCAGGCCTTTTTGGCATCGTAAGG
+
A@BA3DFDFFFBDGF5FFGGGGHHHHHGHHHGHHHGHGHGHHHGHHGHHHHHHHHGHHHFHHHEHHHHHHHFHHHHHHHHHHGHFGGHHFHHHHHHHGHGGFFHGFFGHDG?EGGHFGHGGHHHEFFGHHHHHGHHHHHFHHHHGGGGGGFGGHGGGGGGGCHHFFFGHFHHEFHHCHHGFHHHGFBGHHFG1FCHGFHHHHHGHHHHGGGGCFHEGHF00CGGDGHFG.GAAFGGGG?@G0;;EGFAFG
@M03558:539:GW210131Amp:1:2105:9693:12853 2:N:0:TCGACGTC+AAGCGGAA
GGCTATGTGAGTAACACCTTCTAAACTTCCATTTCTATCATAAAATAACTTGTCAAATTGTTTGCATATAGATTCCAAATTACTTTTCCATCAGTTTTCTGTATCCGTACGCACTGTATAAAACAAGATACATTACCTCACCACCGGGTAGGGCAACGGTTACCAATTCACCCTTGGTTGCTTTGATTTCACCCAGAAGATAGCCTTCGGCTTCATCTGGAACCCAGCAGGCCTTTTTGGCATCGTAAGG
+
ABCCBFFDFFFFGGGGGGGGGGHHHHHHHHHHHHHGHHHHHHHHHHHHHHHHHHHGGIHHIIGHHHHHIGHFHGHHHFGHHHHGHHHHHGHHHGHHHHHHHHHHHHGGHGGGGGGHHHGHHHHHHEEGHHHHHHHHHHHGHHHHGECEFGGEGHGGHGGGGDGHHHHHHHGHHHHHFHHFHHHHHGFHHHHHHHEGHHHBGFHHHHHHHGGGGHHGHHGHHHFGGGACCACDEGGGGGGGGB;CEAAA?B
@M03558:539:GW210131Amp:1:2105:27683:12866 2:N:0:TCGACGTC+AAGCGGAA
GGCTATGTGAGTAACACCTTCTAAACTTCCATTTCTATCATAAAATAACTTGTCAAATTGTTTGCATATAGATTCCAAATTACTTTTCCATCAGTTTTCTGTATCCGTACGCACTGTATAAAACAAGATACATTACCTCACCACCGGGTAGGGCAACGGTTACCAATTCACCCTTGGTTGCTTTGATTTCACCCAGAAGATAGCCTTCGGCTTCATCTGGAACCCAGCAGGCCTTTTTGGCATCGTAAGG
+
BCCBBFFFFFFFGGGGGGGGGGHHHHHGHGCHHHHHHHHHHHHHHHHGHFHHHHHHHHHHHHHHHHHHHHFHHHHGHGHHHGHHHHHHHHHHHHHHHHHHHHHHHHGFHGEEGGGHHHHHHHHHHHHHHHHHHHHGGHHHHGHHGGGGFGGGGHGGHGGDFGHHHHHHHHHHHHHHHHFFHHHGGFHHHHHHHHGHHHHHHHGHGHEGHGGGGHGHHHHHHHHGFFEHGGEGGGGGGGGGGF;/CEFFFF
@M03558:539:GW210131Amp:1:2105:27572:12872 2:N:0:TCGACGTC+AAGCGGAA
GGCTATGTGAGTAACACCTTCTAAACTTCCATTTCTATCATAAAATAACTTGTCAAATTGTTTGCATATAGATTCCAAATTACTTTTCCATCAGTTTTCTGTATCCGTACGCACTGTATAAAACAAGATACATTACCTCACCACCGGGTAGGGCAACGGTTGCCAATTCACCCTTGGTTGCTTTGATTTCACCCAGAAGATAGCCTTCGGCTTCATCTGGAACCCAGCAGGCCTTTTTGGCATCGTAAGG
+
CCCCCFFFFFFFFGGGGGGGGGHHHHHHHHHHFHFHHHHHHHHHHHHHHGHHHHHHHIHFIIHHHHHHIHIEHHHHHHHHHFHHHHHHHHHHGGGHHHHHFHHHGHFFHGCGGGGHHHHHHHHHHGHHGHHBHHHHHHGHEHHHGCE?FGGGGHGGHGGGGGHHHHGHHHGHFHHHBGHDGFHHGFGGHHGHHFGH<CGFB<DF<GHHHDEGGGEHHHHHBGFEEEHCCC.AFGGGGGG?FB;/:..CFF
@M03558:539:GW210131Amp:1:2105:13233:12880 2:N:0:TCGACGTC+AAGCGGAA
GGCTATGTGAGTAACACCTTCTAAACTTCCATTTCTATCATAAAATAACTTGTCAAATTGTTTGCATATAGATTCCAAATTACTTTTCCATCAGTTTTCTGTATCCGTACGCACTGTATAAAACAAGATACATTACCTCACCACCGGGTAGGGCAACGGTTACCAATCCACCCTTGGTTGCTTTGATTTCACCCAGAAGATAGCCTTCGGCTTCATCTGGAACCCAGCAGGCCTTTTTGGCATCGTAAGG
+
CCCDCFFFFFFFGGGGGGGGGGHHHHHHHHHHHHHHHHHHHHHHHHHHHHHHHHHHHHHHHIHHHHHHHHHFHHHHHFHHHGHHHHHHHHHHHHHHHHHHHHHHHHGGHGGGGGGGHHHHHHHHHHHGHHHHHHHHHHHHHHHHGGGGGGGGGHGGHGGGGFHHHGHHHHHGGHHHFHHGHHHHHHHHHHGHHHGHEBGFHFHHHHHHHGGGGGHHHHHHGHGEGGGGGFEGGGGGFG9CF9=CEGF.;0
@M03558:539:GW210131Amp:1:2105:6586:12892 2:N:0:TCGACGTC+AAGCGGAA
GGCTATGTGAGTAACACCTTCTAAACTTCCATTTCTATCATAAAATAACTTGTCAAATTGTTTGCATATAGATTCCAAATTACTTTTCCATCAGTTTTCTGTATCCGTACGCACTGTATAAAACAAGATACATTACCTCACCACCGGGTAGGGCAACGGTTACCAATACACCCTTGGTTGCTTTGATTTCACCCAGAAGATAGCCTTCGGCTTCATCTGGAACCCAGCAGGCCTTTTTGGCATCGTAAGG
+
BBBBBFFBFFFFGGGGGGGGGGGHGHGHHHGHHHHHHHHHHHHFGHHHHHHHHHHHHHHH5FEGFHGHHEHBHFHHHHHGHHHGHHHHHGHHHHGFHHHHHHHHHHGGHGGGGGGHHHHHHHEHHHGHHHHHHHHHHHHGHHHGGGGGGGGGGHGGHGFGGGHHHHHHHHHFGHGFFFEGHHHHFFGHHHHHGHGEAGHHHHFEGHHHHGGGGHEFHHGEFCFEGGHEGHEGGFFFFGGDGFFFFGF.AF
@M03558:539:GW210131Amp:1:2105:29192:12895 2:N:0:TCGACGTC+AAGCGGAA
GGCTATGTGAGTAACACCTTCTAAACTTCCATTTCTATCATAAAATAACTTGTCAAATTGTTTGCATATAGATTCCAAATTACTTTTCCATCAGTTTTCTGTATCCGTACGCACTGTATAAAACAAGATACATTACCTCACCACCGGGTAGGGCAACGGTTACCAATTCACCCTTGGTTGCTTTGATTTCACCCAGAAGATAGCCTTCGGCTTCATCTGGAACCCAGCAGGCCTTTTTGGCATCGTAAGG
+
AABAAFD5BDFFFGFGGGGGGGHHHF55GG5GHFHHF6GFFHHFHHEB3FHHFDHHHDHFGHHFGHHHFHGFHH5GGGHHHHHHHFHHHFHHHHFFGGFFGDFFHFFFHEEFGGCHGHHFHGHGHHHHHEHHGGFHGHHHGFHGEEGGEEGGG0CFCDDGFGHFGHGBG1D10?GH1GHDFFHHHFHHHHG1FF.FFFFF1FGDGGHCGGGGGFH00CGCHFFEGECGGGHGEFF0FF?BGF;:CEFAAF
@M03558:539:GW210131Amp:1:2105:14371:12913 2:N:0:TCGACGTC+AAGCGGAA
GGCTATGTGAGTAACACCTTCTAAACTTCCATTTCTATCATAAAATAACTTGTCAAATTGTTTGCATATAGATTCCAAATTACTTTTCCATCAGTTTTCTGTATCCGTACGCACTGTATAAAACAAGATACATTACCTCACCACCGGGTAGGGCAACGGTTACCAATTCACCCTTGGTTGCTTTGATTTCACCCAGAAGATAGCCTTCGGCTTCATCTGGAACCCAGCAGGCCTTTTTGGCATCGTAAGG
+
ABCCCFFFFFFFFGGGGGGGGGHFHHHHGHHHHHHHHHHHHHHHHHHHHHHHHHHHHHHHHHHHHHHHHHHGHHHHHHHHHHHHHHHHHHGHHHHHHHHHHHHHHHGFHGGGGGGHHHHHHHHGHHHGHHHHHHHHHHHHGHHHGGGGGGGGGHGGHGGGGGHHHHHHGHHHHHHHHHHGHHHHHGHHHHHHHHGHFHHHGHHHFFGHHGGGGHHHHHH0CGCGGGHHHFAEGGGGFGFGG0;FDFF?FF
@M03558:539:GW210131Amp:1:2105:4693:12920 2:N:0:TCGACGTC+AAGCGGAA
GGCTATGTGAGTAACACCTTCTAAACTTCCATTTCTATCATAAAATAACTTGTCAAATTGTTTGCATATAGATTCCAAATTACTTTTCCATCAGTTTTCTGTATCCGTACGCACTGTATAAAACAAGATACATTACCTCACCACCGGGTAGGGCAACGGTTACCAATTCACCCTTGGTTGCTTTGATTTCACCCAGAAGATAGCCTTCGGCTTCATCTGGAACCCAGCAAGCCTTTTTGGCATCGTAAGG
+
CCCCCFFFFFFFGGGGGGGGGGHHHHHHHHHHHHHHHHHHHHHGHHHHHHHHHHGHHHHHIIHHHHIHHIHEHHHGHHHHHHHHHHHHHHHHHHHHHHHHHHHHHHGGHGGGGGGHHHHHHHHHHHHHHHHHHHHHHHHHHHHHGGGGGGGGGHGGHGGGGGHHHHHHHHHHHHHHHHHGGHHHGBFHHHHHHHGHHEHHHHHHGHGHHGGGGHHHHHHEHHHGGFHHHGBCEGGGGGGGGGFFFEFGFB
@M03558:539:GW210131Amp:1:2105:8521:12920 2:N:0:TCGACGTC+AAGCGGAA
GGCTATGTGAGTAACACCTTCTAAACTTCCATTTCTATCATAAAATGACTTGTCAAATTGTTTGCGTATAGATTCCAAATTACTTTTCCATCAGTTTTCTGTATCCGTACGCACTGTATAAAACAAGATACATTACCTCACCACCGGGTAGGGCAACGGTTACCAATTCACCCTTGGTTGCTTTGATTTCACCCAGAAGATAGCCTTCGGCTTCATCTGGAACCCAGCAGGCCTTTTTGGCATCGTAAGG
+
BBCCCFFFFFFFGGGGGGGGGGHHHHHHHHHHHHHHHHHHHHHGHHHHHHHHHHHHHHIHIIHHHGGGGHHHHHHHHHHHHHHHHHHHHHHHHHHHHHHHHHHHHHGGHGFGGGGHHHHHHHHHHGEHHHHGHHHHHHHHHHHHGGGGGGGGGHFFGFGGGFHHHHHHHHHFHHHHBHGEHHHHHGHHHHHHHHGHHFHFHHHHHHHHGGGGGHHGHHHHH0GEGGECC:ADEGGGGGGCG0;:99C.:0
@M03558:539:GW210131Amp:1:2105:22210:12946 2:N:0:TCGACGTC+AAGCGGAA
GGCTATGTGAGTAACACCTTCTAAACTTCCATTTCTATCATAAAATAACTTGTCAAATTGTTCGCATATAGATTCCAAATTACTTTTCCATCAGTTTTCTGTATCCGTACGCACTGTATAAAACAAGATACATTACCTCACCACCGGGTAGGGCAACGGTTACCAATTCACCCTTGGTTGCTTTGATTTCACCCAGAAGATAGCCTTCGGCTTCATCTGGAACCCAGCAGGCCTTTTTGGCATCGTAAGG
+
BBBBBFFFFFFFGGGGGGGGGFHHHHHHHHHHHHHGGHHHHGHHHHHHHHHHHHHHHHHHHHHDGGGGHHH5GHHHHHHHHHGHHHHHHHHHHHHHHHHHHHHHHHGGHGGGGGGHHHHHHGHHHGHGHHHHGHHGHHHHHGHHGGGGGGGGFHGEHGCGFGHHHHHHHHHGHHHHHHHFHHHHFBHHHHBGHGGGHHEHHHHGHHHGHFGGGHHHHHHEFHHGGGHFFA?DEGFGGG?CGB;;.;A9A/
@M03558:539:GW210131Amp:1:2105:28981:12958 2:N:0:TCGACGTC+AAGCGGAA
GGCTATGTGAGTAACACCTTCTAAACTTCCATTTCTATCATAAAATAACTTGTCAAATTGTTTGCATATAGGTTCCAAATTACTTTTCCATCAGTTTTCTGTATCCGTACGCACTGTATAAAACAAGATACATTACCTCACCACCGGGTAGGGCAACGGTTACCAATTCACCCTTGGTTGCTTTGATTTCACCCAGAAGATAGCCTTCGGCTTCATCTGGAACCCAGCAGGCCTTTTTGGCATCGTAAGG
+
BCCCAFFDFFFFGGGGGGGGGGHHHHHHHHHHHHHHHHHHHHHHHHHHHHHHHHHHHHHHHHGHHHHHHHHHHHHHHHHHHHHHHFHHHHHHGHHHHHGGHHHHGHGGHGGFFGGHHHHHHHHHHHHFHHHHHHHHHHHHHHHHGGGGGGGGGGGGGGGGGGHGGHHHHHHHHHHHBHHGHGHGFHGHHHGHFHEHHGHFEHHGGHHFHFGGGHHHHHHGHHGEGGAFHGEGAFFFGFFGGF=;CCF9F/
@M03558:539:GW210131Amp:1:2105:18401:12996 2:N:0:TCGACGTC+AAGCGGAA
GGCTATGTGAGTAACACCTTCTAAACTTCCATTTCTATCATAAAATAACTTGTCAAATTGTTTGCATATAGATTCCAAATTACTTTTCCATCAGTTTTCTGTATCCGTACGCACTGTATAAAACAAGATACATTACCTCACCACCGGGTAGGGCAACGGTTACCAATTCACCCTTGGTTGCTTTGATTTCACCCAGAAGATAGCCTTCGGCTTCATCTGGAACCCAGCAGGCCTTTTTGGCATCGTAAGG
+
CCCCCFFFFFFFGGGGGGGGGGGHHHHHHGHHHHHHHHHHHHHHHGHHHHHHHHHHGHHHHHHHHHHHHHGFHHHHHFHHHHHGHHHHGHHHHHHHHHHHHHHHHHGGHGGGGGGHHHHHHHHHHEGFFHHHHHHHGHHHHHHGGGGGGGGGEGGGHGCGGGHHHHHHHHHHHHHHHHHGHHHHHEGGHHGHHHGH.FGHHGFGHHGFEGFGFHHHHFFG0GCEFGGFGHEDGGGGGGF?F0=CEEG.9F
@M03558:539:GW210131Amp:1:2105:20019:12998 2:N:0:TCGACGTC+AAGCGGAA
GGCTATGTGAGTAACACCTTCTCACTCTTTGCTCGTAGATGCCTACC
+
CDCCCFFDFFFFGGGGGGGGGGHHHHHHHHHHHHGEEGGHHHHHHHH
@M03558:539:GW210131Amp:1:2105:5430:13041 2:N:0:TCGACGTC+AAGCGGAA
GGCTATGTGAGTAACACCTTCTAAACTTCCATTTCTATCATAAAATAACTTGTCAAATTGTTTGCATATAGATTCCAAATTACTTTTCCATCAGTTTTCTGTATCCGTACGCACTGTATAAAACAAGATACATTACCTCACCACCGGGTAGGGCAACGGTTACCAATTCACCCTTGGTTGCTTTGATTTCACCCAGAAGATAGCCTTCGGCTTCATCTGGAACCCAGCAGGCCTTTTTGGCATCGTAAGG
+
A??AAFFFFFDBFFFDGEFGFGHFHHFBHHHGHGHGHHFHHHHHHHHHHHHHEGEHHHHFGHGHGHHHHHHGFFHDHDBGHHHHHHHGDHHHHHHHGHFHGFFFFHGEFEGDFGGHHHHHGHHGEHHHHGFHHHHGHFHEGHFGFEFEEEFEGGGGHGFFEDGH2GFF>FHBGCB?GHHGHHFGGFGHF1<DFH.FF<GHHHH0<DDGEDAEGFHFHHFHEFCEAFEAGHGGEFFFGGFGGFFBDEF?A/
@M03558:539:GW210131Amp:1:2105:6903:13041 2:N:0:TCGACGTC+AAGCGGAA
GGCTATGTGAGTAACACCTTCTAAACTTCCATTTCTATCATAAAATAACTTGTCAAATTGTTTGCATATAGATTCCAAATTACTTTTCCATCAGTTTTCTGTATCCGTACGCACTGTATAAAACAAGATACATTACCTCACCACCGGGTAGGGCAACGGTTACCAATTCACCCTTGGTTGCTTTGATTTCACCCAGAAGATAGCCTTCGGCTTCATCTGGAACCCAGCAGGCCTTTTTGGCATCGTAAGG
+
BBCCCFFFFFFFFFGGGGGGGGHHHHHHHHHHHHHHHHHHHHHHGHHHHHHHHHHHGIHHHIHHHIHHHHIBHHHHHHHHHHHGHHHHHHHHHHHHHHHHHHHHHHGGHGGGGGGHHHHHHFHHHGHHHHHHHHHHHHHHHHHHGGGGGGEFGHGGHGGGGGHHHHHHHHHHHHHHHHHGHHHHHGGHHHHHHHGHHHHHHHHGHHHHGGGGGHHHHHHEHFHGDGHFHAGDGGGGGGGGBCCCDEF.FB
@M03558:539:GW210131Amp:1:2105:22031:13065 2:N:0:TCGACGTC+AAGCGGAA
GGCTATGTGAGTAACACCTTCTAAACTTCCATTTCTATCATAAAATAACTTGTCAAATTGTTTGCATATAGATTCCAAATTACTTTTCCATCAGTTTTCTGTATCCGTACGCACTGTATAAAACAAGATACATTACCTCACCACCGGGTAGGGCAACGGTTACCAATTCACCCTTGGTTGCTTTGATTTCACCCAGAAGATAGCCTTCGGCTTCATCTGGAACCCAGCAGGCCTTTTTGGCATCGTAAGG
+
AABCAFFFFFFFGGGGGGGGGGHHHHHHHHHHHHHHHHHHHHHHHHHHHHHHHHHHHHHHHHHGHHHHHHHGGHHHHEHHHHHHHHHHHHHHHHHHHHHGHHHHHHGGHGGGGGGHHHHHGHGHHHGGHHHHHHHGHHHHHHHHGGGGGGGGGHGGGG@FGGHHHHHHHHHHHHHHHHEGHHHHHHHHHHFHHHGHEHFFEHHFHHHHHCGGGHHGHHHHEHCEDF.GFF.CEGGGFGGFG0;CAEFA?F
@M03558:539:GW210131Amp:1:2105:26648:13078 2:N:0:TCGACGTC+AAGCGGAA
GGCTATGTGAGTAACACCTTCTAAACTTCCATTTCTATCATAAAATAACTTGTCAAATTGTTTGCATATAGATTCCAAATTACTTTTCCATCAGTCTTCTGTATCCGTACGCACTGTATAAAACAAGATACATTACCTCACCACCGGGTAGGGCAACGGTTACCAATTCACCCTTGGTTGCTTTGATTTCACCCAGAAGATAGCCTTCGGCTTCATCTGGAACCCAGCAGGCCTTTTTGGCATCGTAAGG
+
BCCCCFFFFFFFGGGGGGGGGGHHHHHHHHHHHHHHHHHHHHHHHGHHHHHHHHHHFHHHHHGHHHHHHHHGHHGHHHGHHHHHHHHHGGHGF3FGHHHHHHHHHHGGHGGGGGGHHHHHHHHFHHHHHGGGHHGHHHHHHHHHGGGGGGGFGGFGGGGGGGHHDGGHHHHHGHHHHFHGHHHHFHFGHHHGHGGHHHEHHHGGHHHHHDGEGHGHHHHEBGGGGAACBG.9EGGGGFB?FB;;;;FFFG
@M03558:539:GW210131Amp:1:2105:27034:13098 2:N:0:TCGACGTC+AAGCGGAA
GGCTATGTGAGTAACACCTTCTAAACTTCCATTTCTATCATAAAATAACTTGTCAAATTGTTTGCATATAGATTCCAAATTACTTTTCCATCAGTTTTCTGTATCCGTACGCACTGTATAAAACAAGATACATTACCTCACCACCGGGTAGGGCAACGGTTACCAATTCACCCTTGGTTGCTTTGATTTCACCCAGAAGATAGCCTTCGGCTTCATCTGGAACCCAGCAGGCCTTTTTGGCATCGTAAGG
+
BBBBCFFFFFFFGGGGGGGGGGHHGHHHHHHHHHHGHHHHHHHHHHGEHGHHHHHFGHHHIHHHGHIHIHHHHHHHHHHHHHHHHHHHHHHHHHHHHHHHGHHHHHGGHGGGGGGHHHHHHHHHHHHHHHHHHHHHHHHHHHGHGGGGGGGGGHGGHGGGGGHHFGHHHHGHHGHHHHEGHHHGGDGGHHGHHHGEGBHHHHHGHHHHGDGGGHHGHHHGHHHGGGFFC.GGGGGEFGCGGF;:;C.;.C
@M03558:539:GW210131Amp:1:2105:29066:13107 2:N:0:TCGACGTC+AAGCGGAA
GGCTATGTGAGTAACACCTTCTAAACTTCCATTTCTATCATAAAATAACTTGTCAAATTGTTTGCATATAGATTCCAAATTACTTTTCCATCAGTTTTCTGTATCCGTACGCACTGTATAAAACAAGATACATTACCTCACCACCGGGTAGGGCAACGGTTACCAATTCACCCTTGGTTGCTTTGATTTCACCCAGAAGATAGCCTTCGGCTTCATCTGGAACCCAGCAGGCCTTTTTGGCATCGTAAGG
+
AAAA1FF3BFFFGEGGGGGGGGHHFBHHHHHHFHHHHGHGHHHHHHGHHHHHHHHHHHHHHEHHHHHHGHHHGHHFHFHHHHHHHFHHHBGHGHHHHHHHHGHHGFFFHGGGGGGHGHHHHHHGHAGFHHFHHHHHHHHHGFHHGGGGGGGEGBFGHGC??EHFDHHHHHHHHGHFFFHGHHHHHH1FGHGHGFGEE0GHFHHHBGHHHCGGCFGFFFHBBCCCAECACFGFAFGGGGG@FG;/C;A9AB
@M03558:539:GW210131Amp:1:2105:16279:13113 2:N:0:TCGACGTC+AAGCGGAA
GGCTATGTGAGTAACACCTTCTAAACTTCCATTTCTATCATAAAATAACTTGTCAAATTGTTTGCATATAGATTCCAAATTACTTTTCCATCAGTTTTCTGTATCCGTACGCACTGTATAAAACAAGATACATTACCTCACCACCGGGTAGGGCAACGGTTACCAATTCACCCTTGGTTGCTTTGATTTCACCCAGAAGATAGCCTTCGGCTTCATCTGGAACCCAGCAGGCCTTTTTGGCATCGTAAGG
+
AABBAFFFFFFFGGGGGGGGGGHHHHHHGHHHHHHHHHHHHHHHHHHGGHHHHHHGHHHHHHHHHHHHHHHFHHGHHFHHHHHHGHHGHHHHHHFHHHHHHHHHHHGGHGGGGGGHHHHHHHHHHHGHHHHHHHHHHHHHHHGHGGGGGGFEFHGGHGGGGGHHHGHHHHHHHHHHHHHGGHHHHHHHHHHHFHEEGCBGHFHHFHHHHGGGGHHHHHGH0CCCEE.GGFCDFGGGGGACF:;;CCF.::
@M03558:539:GW210131Amp:1:2105:28607:13126 2:N:0:TCGACGTC+AAGCGGAA
GGCTATGTGAGTAACACCTTCTAAACTTCCATTTCTATCATAAAATAACTTGTCAAATTGTTTGCATATAGATTCCGAATTACTTTTCCATCAGTTTTCTGTATCCGTACGCACTGTATAAAACAAGATACATTACCTCACCACCGGGTAGGGCAACGGTTACCAATTCACCCTTGGTTGCTTTGATTTCACCCAGAAGATAGCCTTCGGCTTCATCTGGAACCCAGCAGGCCTTTTTGGCATCGTAAGG
+
AAAB3DFFFFFFGGGGGGGFGGHHHHHGGHGHBGHHHHHHHHHHHGFHHHHEGHGHHHGHHEGFHHHFFHHFHHBFHGGGHHGFHEFGHHHFGHFBGGFHHHHHHHGGHGGCGGGHHHHHHHHHGEFHHHHF4GHGHGHHHHGHGGGGEGGAFHCFCDGDFDHGFGGHHFHHHHHHBGEGHGHGFBDHGHFHHHEA.0GHFHHHFFFHEGGEGHHBGHHB0CGEAC:GF.A.A9BFFF@@F0;;D;.9.9
@M03558:539:GW210131Amp:1:2105:24047:13181 2:N:0:TCGACGTC+AAGCGGAA
GGCTATGTGAGTAACACCTTCTAAACTTCCATTTCTATCATAAAATAACTTGTCAAATTGTTTGCATATAGATTCCAAATTACTTTTCCATCAGTTTTCTGTATCCGTACGCACTGTATAAAACAAGATACATTACCTCACCACCGGGTAGGGCAACGGTTACCAATTCACCCTTGGTTGCTTTGATTTCACCCAGAAGACAGCCTTCGGCTTCATCTGGAACCCAGCAGGCCTTTTCGGCATCGTAAGG
+
ABCBBFFDFFFFGGGGGGGGGGHHHHHHHHHHHHHHHHHHHHHHHHHHHHHGHHHHHIHGHIHHHIIHHHIBHHHHHGHHHHHHHHHHHHHGHHHHHHHHHHHHHHGGHGGGGGGHHHHHHHHHHHHGHHHFHHHHEHHGHHHHGGG@FGGGGGGGHGGGGGHHHHHHDGHHHHHHHFGGHHHHHHHHHHHHHHGHHHHHHHHHHHHHHGCEGHHHHHHEHHGGDFECC.EFEFFGGGFAF?;;CEFFF/
@M03558:539:GW210131Amp:1:2105:5871:13183 2:N:0:TCGACGTC+AAGCGGAA
GGCTATGTGAGTAACACCTTCTAAACTTCCATTTCTATCATAAAATAACTTGTCAAATTGTTTGCATATAGATTCCAAATTACTTTTCCATCAGTTTTCTGTATCCGTACGCACTGTATAAAACAAGATACATTACCTCACCACCGGGTAGGGCAACGGTTACCAATTCACCCTTGGTTGCTTTGATTTCACCCAGAAGATGGCCTTCGGCTTCATCTGGAACCCAGCAGGCCTTTTTGGCATCGTAAGT
+
AABBBFFFFFFFGGGGGGGGGGHBHH5FGHHHHHGHGHHHHHG5AFGHHHHHHHHHHHHHHHHGEHHHHHFHHHHDHBGGHHHHHHHHHGHHHHHBHHHHHHHHHGGGHFGCGGGHHHHHHHGHGHHEFGHHHHHHHHHHHHHEGGGGGGFGGHGGEGGGGGHHHHCGHHGHHHHHGHHGHHHFFFGHHHGHHHFG.CGFHHBCGHHHH?DGGHGHGHHGHHHEGGEGEHEFEGGGGFFFFF;9C.;CFF
@M03558:539:GW210131Amp:1:2105:5969:13184 2:N:0:TCGACGTC+AAGCGGAA
GGCTATGTGAGCAACACCTTCTAAACTTCCATTTCTATCATAAAATAACTTGTCAAATTGTTTGCATATAGATTCCAAATTACTTTTCCATCAGTTTTCTGTATCCGTACGCACTGTATAAAGCAAGATACATTACCTCACCACCGGGTAGGGCAACGGTTACCAATTCACCCTTGGTTGCTTTGATTTCACCCAGAAGATAGCCTTCGGCTTCATCTGGAACCCAGCAGGCCTTTTTGGCATCGTAAGG
+
BCCCCFFFFFF4FGGGGGGGGGHHHHHHHHHHHHHHHHHHHGHHHHHHHHHHHHHHGHHHHHHHHHHHHHHHHHHGHHHHHHHHHHHHHHHHHHHGHHHHHHHHHHGGHGGGGGGHHHHHHGGHHHHHHHHHGHHHHHHHHHHHGGGGGGGGGGGGHGGGGGHHHHHHHHHHHHHFHFHGHHHHHHHHHHHHHHGHHHHHHHHHHHHHHFGGGHHHHHGGGHHGGGGHHEEGEFGGGGGGG0;CDFFA?B
@M03558:539:GW210131Amp:1:2105:8183:13213 2:N:0:TCGACGTC+AAGCGGAA
GGCTATGTGAGTAACACCTTCTAAACTTCCATTTCTATCATAAAATAACTTGTCAAATTGTTTGCATATAGATTCCAAATTACTTTTCCATCAGTTTTCTGTATCCGTACGCACTGTATAAAACAAGATACATTACCTCACCACCGGGTAGGGCAACGGTTACCAATTCACCCTTGGTTGCTTTGATTTCACCCAGAAGATAGCCTTCGGCTTCATCTGGAACCCAGCAGGCCTTTTTGGCATCGTAAGG
+
ABBAAFFDFFFFGFGGGGGGFGFG5GHHHHHHGHGGGHGBGHHHGHHHHHHHHHHHHHHHHHHHHHHGHHHGHHHGHFFHHHFGHHHHHGHHGHHHHHHHHHHHHHGGHGG?FGGHEFHHHFHHHHGHHHHHHHHFGHGGHFHHGGGCGFGGGHGFHCDGGGHHGHHHHHGFHGHCBFGFFHDHBFFHHHFHHHGEHHFFH1D0CG0GGDFFGHHEHHGE0:FE?EHHEF..AFBFB0@@FB;9.;C..9
@M03558:539:GW210131Amp:1:2105:25754:13239 2:N:0:TCGACGTC+AAGCGGAA
GGCTATGTGAGTAACACCTTCTAAACTTCCATTTCTATCATAAAATAACTTGTCAAATTGTTTGCATATAGATTCCAAATTACTTTTCCATCAGCTTTCTGTATCCGTACGCACTGTATAAAACAAGATACATTACCTCACCACCGGGTAGGGCAACGGTTACCAATTCACCCTTGGCTGCTTTGATTTCACCCAGAAGATAGCCTTCGGCTTCATCTGGAACCCAGCAGGCCTTTTTGGCATCGTAAGG
+
AAAAAFFFFFBDFEGGGGGGGGHAFGHHHHFHHHHHFGHBGHHG1B1FGHHFHHFFFFHHHHHEGHHGHHEDGHHHFGHHHHHHHHHHHHHHHFGHHHHHHHHHHHGGHGCGGGGGHHHHHGGHHHHGHHHHHHHHHHHHHHHHGGGGGEFGEHGGHGCFFGHHHGHHHHHHHHHF1?GCFHHHHHGHHH1GHH.GFHHEHFHHHHHHGGGGGHHHHHEBHECCEEGGBA.EEFGGGG@AF0;9.999CF
@M03558:539:GW210131Amp:1:2105:24747:13270 2:N:0:TCGACGTC+AAGCGGAA
GGCTATGTGAGTAACACCTTCTGAACTTCCATTTCTATCATAAAATAACTTGTCAAATTGTTTGCATATAGATTCCAAATTACTTTTCCATCAGTTTTCTGTATCCGTACGCACTGTATAAAACAAGATACATTACCTCACCACCGGGTAGGGCAACGGTTACCAATTCACCCTTGGTTGCTTTGATTTCACCCAGAAGATAGCCTTCGGCTTCATCTGGAACCCAGCAGGCCTTTTTGGCATCGTAAGG
+
@BBB@BFFFBFFFGGGGFFGFGHBGHBGHHFHCGHHHFHFHHA55D3FGFHGHDHGG5F5HHGBF5FEHDFBHHD5H55BHFHHHHHHHGHHHHHFHFHHGHFHFF?FGDEDGEGHEGGHHHEHHECBDGFEGHHEGFGHHHHHGGG?/>/?/?CFEC/CFDFHHFGHGFHHHEHGEGGAFBG11FDGFB11<0<F.CFCGFHFGB0CA.@CCFHHGHCB0G:C:::G/C.9.FFBBFG-/9;/;;C.9B
@M03558:539:GW210131Amp:1:2105:15192:13288 2:N:0:TCGACGTC+AAGCGGAA
GGCTATGTGAGTAACACCTTCTAAACTTCCATTTCTATCATAAAATAACTTGTCAAATTGTTTGCATATAGATTCCAAATTACTTCTCCATCAGTTTTCTGTATCCGTACGCACTGTATAAAACAAGATACATTACCTCACCACCTGGTAGGGCAACGGTTACCAATTCACCCTTGGTTGCTCTGATTTCACCCAGAAGATAGCCTTCGGCTTCATCTGGAACCCAGCAGGCCTTTTTGGCATCGTAAGG
+
AABBBFFFFFFFGGGGGGGGGGGGHHHGHHHHHGHHHHHHGGHHGHHHHHGHHHGHHHHHHHHHHIHHHHGFHHHGHEHHHHHHHHHHHHHHHHHHHHHHHHHHHHGGHGGGGGGHHHGHHHHGHHHBGHHHHFGHHHHHHGHHGHGFHHHGGHGGGGGGGGHHHHHHHHGHHHHHBGHGGHHHHBGHHHEHHHGG.FFFHHHHGHGHHGGGGHHGHHHEHBCCDEEFGFH?EHHHCFDGBBCCDFGCFF
@M03558:539:GW210131Amp:1:2105:9279:13294 2:N:0:TCGACGTC+AAGCGGAA
GGCTATGTGAGTAACACCTTCTAAACTTCCATTTCTATCATAAAATAACTTGTCAAATTGTTTGCATATAGATTCCAAATTACTTTTCCATCAGTTTTCTGTATCCGTACGCACTGTATAAAACAAGATACATTACCTCACCACCGGGTAGGGCAACGGTTACCAATTCACCCTTGGTTGCTTTGATTTCACCCAGAAGATAGCCTTCGGCTTCATCTGGAACCCAGCAGGCCTTTTTGGCATCGTAAGG
+
AABBBFFFFFFFGGGGGGGGGGHHHHHHHHHHHHHHHHHHHGHHHHHHHHHHHHHHHHHHHHHHHHHHHHHGHHHHHGHHHHHGHHHHHHHHHHHHHHHHHHHHHHGGHGGGGGGHHHHHGHHHHHBGGHHHHHHHHHHHGHHHGGGFGGGEEHGGHGFGGGHHHHHHHHHHGHHHFGHGHHHGGBGHHHHHHHGHGGHGHGHHCGGHFDGGGGGHHHGHBGHEGGACGCGAEGFGGG?AG0;9.;ACCB
@M03558:539:GW210131Amp:1:2105:23032:13306 2:N:0:TCGACGTC+AAGCGGAA
GGCTATGTGAGTAACACCTTCTAAACTTCCATTTCTATCATAAAATAACTTGTCAAATTGTTTGCATATAGATTCCAAATTACTTTTCCATCAGTTTTCTGTATCCGTACGCACTGTATAAAACAAGATACATTACCTCACCACCGGGTAGGGCAACGGTTACCAATTCACCCTTGGTTGCTTTGATTTCACCCAGAAGATAGCCTTCGGCTTCATCTGGAACCCAGCAGGCCTTTTTGGCATCGTAAGG
+
A3ABAFFBFBFFFGGGGGGGGGHHCHHHGHHHHHHHHHGHHHHH5GGFFHHHHHFFFHHHHHHHGHHHHHGHFHFFHHHHHHHHHHHHHHHHHHHHGHHHHFHHHHFFHECFGGGHHHHHHGGHHHHHHHHHHHHHHHHHHHGHFGEGGGEGGGEFHGGGGGFGHHGGGHHHHHHHHHHGFHHHEBGGHHHHHHGH.FGB1DFGGFFHGGGGGHHHHHGH0CCEG...:G.CFGGFBF@GG::;ACF.CB
@M03558:539:GW210131Amp:1:2105:24231:13430 2:N:0:TCGACGTC+AAGCGGAA
GGCTATGTGAGTAACACCTTCTAAACTTCCATTTCTATCATAAAATAACTTGTCAAATTGTTTGCATATAGATTCCAAATTACTTTTCCATCAGTTTTCTGTATCCGTACGCACTGTATAAAACAAGATACATTACCTCACCACCGGGTAGGGCAACGGTTACCAATTCACCCTTGGTTGCTTTGATTTCACCCAGAAGATAGCCTTCGGCTTCATCTGGAACCCAGCAGGCCTTTTTGGCATCGTAAGG
+
>3AAAFFDFFFFGBGFGEGGGGGHGHFHHHGHHHGFDGHDHFCBDFE5GHHHGHH5FHHHHHFGHHHFHFFBFGHHHDFFHHHHHFHHHFHHFHHHHHHHHGGHHHDFHGCGGGGHGHHHFFFHHHEFHHHHHDGHFHHHHHHHFEGE/EEFGH/FEFCGGGHHHHHHHHGHHHHFHHHFHHGHHFGHGHGHHGEGFGHHGEGHGGDFH?CEGGHFHHHFFB;CDEGGCGHFFFGGFFGGGF;/.;C.;B
@M03558:539:GW210131Amp:1:2105:24997:13444 2:N:0:TCGACGTC+AAGCGGAA
GGCTATGTGAGTAACACCTTCTAAACTTCCATTTCTATCATAAAATAACTTGTCAAATTGTTTGCATATAGATTCCAAATTACTTTTCCATCAGTTTTCTGTATCCGTACGCACTGTATAAAACAAGATACATTACCTCACCACCGGGTAGGGCAACGGTTACCAATTCACCCTTGGTTGCTTTGATTTCACCCAGAAGATAGCCTTCGGCTTCATCTGGAACCCAGCAGGCCTTTTTGGCATCGTAAGG
+
BBBBBFFFFFFF5GGGGGGGGGHHFHHHHHHHHHHHHGHGGFHHFGHHHHHFGHHHFHFHHHHFFHHGHFHFHHHHHHFHHHHHHHHEFGHGHHHHHHHHGHHHHHGGHGGGGGGHHHHHHHBGHHHFHHHHHHHHHHHGFGFH/EEEGGGG/CFFECCFGGHHHHHHGFHBHHHHFFHGEHFGHBDFGFFHHAFGHFHHHGHEFHHGHGGGGHGHHGFFFCGEDGAGGA.CABGFFFDCFB;;;;C..B
@M03558:539:GW210131Amp:1:2105:27076:13460 2:N:0:TCGACGTC+AAGCGGAA
GGCTATGTGAGTAACACCTCCTAAACTTCCATTTCTATCATAAACTAACTTGTCAATTAGTTTGCATATAGATTCCAAATTACTTTTCCATCAGTTTTCTGTATCCGTACGCACTGTATAAAACAAGATACATTACCTCACCACCGGGTAGGGCAACGTTTACCAATTCACCCTTGGTTGCTTTGATTTCACCCAGAGGATAGCCTTCGTCTTCATCTGGAACCCAGCAGGCCTTTTTGGCATCGAAAGG
+
A1A111@3B3@FG1BFG111ABBF113131FH333FFD33D22A1A1BAA2DBGG22B1B2D2B1GGH2BDHHFF2D211D1GGF2H212D1BFBAGEGGHDGF22??F/E////>B@2F2BGFH/FF@11@2BE11BFF/BB/?/>//>F//0/F//<00<1@F111@G1@0<001?CAHB<<?GFGF<DD10>F..>0011=<0<0.<<..0<00=000:/...;.;.C?.C/0;C--/0;/.//99.
@M03558:539:GW210131Amp:1:2105:13309:13538 2:N:0:TCGACGTC+AAGCGGAA
GGCTATGTGAGTAACACCTTCTACCTCTTTGCTCGTAGATGCCTACC
+
B@BABFF@DFFFGGGGGGGGGCHHGHHHHHGHHHGAEFGHHHHHHHH
@M03558:539:GW210131Amp:1:2105:12886:13549 2:N:0:TCGACGTC+AAGCGGAA
GGCTATGTGAGTAACACCTTCTAAACTTCCATTTCCATCATAAAATAACTTGTCAAATTGTTTGCATATAGATTCCAAATTACTTTTCCATCAGTTTTCTGTATCCGTACGCACTGTATAAAACAAGATACATTACCTCACCACCGGGTAGGGCAACGGTTACCAATTCACCCTTGGTTGCTTTGATTTCACCCAGAAGATAGCCTCCGGCTTCATCTGGAACCCAGCAGGCCTTTTTGGCATCGTAAGG
+
CBBBBFFFFFFFFGGGGGGGGGHHHHHHHHHHHHHHHHHHHGHHHH3GHHHHHHHHHHHGIHHHGHIHHHIEHHHGHFHHHHHHHHHHHHHHHHHHHHHHFHHHHHGFHGGGGGGHHHHHHFGHHHHGHHHHHHHHHHHHHHHHGGGCFEGGGHGGHGGGGDHHHHHHFGHHHHHHHHHGHHHHGFHHHGHHHFFHHHHHHHHHGGFGGCGGGHHFBHHBGHGEDACGBF?DGGFGGGBAFBCF.CAF.0
@M03558:539:GW210131Amp:1:2105:9511:13609 2:N:0:TCGACGTC+AAGCGGAA
GGCTATGTGAGTAACACCTTCTAAACTTCCATTTCTATCATAAAATAACTTGTCAAATTGTTTGCATATAGATTCCAAATTACTTTTCCATCAGTTTTCTGTATCCGTACGCACTGTATAAAACAAGATACATTACCCCACCACCGGGTAGGGCAACGGTTACCAATTCACCCTTGGTTGCTTTGATTTCACCCAGAAGATAGCCTTCGGCTTCATCTGGAACCCAGCAGGCCTTTTTGGCATCGTAAGG
+
CCCCCFFFFFFFGGGGGGGGGGHHGHHHHHHHHHHHHHHHHGHHHHGHHHHHHHHHGHHGHHHFHHHHHHHBGHHHHHHHHHHHHHHHHHHHHHHHHHHHGHHHHHGGHGGGGGGHHHHHHGHHHEFHHHHHHHHHHGHGGGHHGGGGFGGGGGGCGGGGGDHHHHHHHHHHGHHGFGGDGHHHH1GHHH1GFHGHECFGHHHGHHHHHDGGGHHHHHHBBGCEFE.CC:ADGGGGGGD-=:=;.;.:?/
@M03558:539:GW210131Amp:1:2105:14373:13626 2:N:0:TCGACGTC+AAGCGGAA
GGCTATGTGAGTAACACCTTCTAAACTTCCATTTCTATCATAAAATAACTTGTCAAATTGTTTGCATATAGATTCCAAATTACTTTTCCATCAGTTTTCTGTATCCGTACGCACTGTATAAAACAAGATACATTACCTCACCACCGGGTAGGGCAACGGTTACCAATTCACCCTTGGTTGCTTTGATTTCACCCAGAAGATAGCCTTCGGCTTCATCTGGAACCCAGCAGGCCTTTTTGGCATCGTAAGG
+
3ABBBBFFFFFFGFGGGGGGGGHFFHHHHHHHGHHHHHHHHHGHHHHGHHHHHHHHGFHHHHHGHHHHHHHBGGHHHGHHHHHHHGHHGHHGHHGHHHHGHHHHHHCFHGGGGGGHHHHHHHHHHHHFHHHHGHHHGHHHHHHGGGGGGGGGGHGGHGGGGGHHHHHHHHHFHHHGGGHGHHHHGFGHHGGHHHGHGBGHHFHFHHHHEGCGGHHHHHH0GCCEDCAGCH.CEGGGGGFAB0=:9CA99/
@M03558:539:GW210131Amp:1:2105:23357:13640 2:N:0:TCGACGTC+AAGCGGAA
GGCTATGTGAGTAACACCTTCTAAACTTCCATTTCTATCATAAAATAACTTGTCAAATTGTTTGCATATAGATTCCAAATTACTTTTCCATCAGTTTTCTGTATCCGTACGCACTGTATAAAACAAGATACATTACCTCACCACCGGGTAGGGCAACGGTTACCAATTCACCCTTGGTTGCTTTGATTTCACCCAGAAGATAGCCTTCGGCTTCATCTGGAACCCAGCAGGCCTTTTTGGCATCGTAAGG
+
BABBBFFDFFFF5DGGGGGGGGHHHHHHHHHHHHHHHHHHHHHHGGGGHHHHHHHFFHHHHHHHHHHHHHHHHHHHH5GHHFHHHHHHHHHHHHHHHHHHHHHHHHGGHGGGGGGHHHHHHHGHHEHFHHHHHHHHHHHHHHHHGGGGGGGGGHGGHGGGGGHHHHHHHGHHHGHHGGHGHHHHHFHHHHHHHHGHHHGGHHHGHHHGHGGGGHHHHHHFFHGGGGHHGHCEGGGFGG-AGF;BD9AAAB
@M03558:539:GW210131Amp:1:2105:22957:13657 2:N:0:TCGACGTC+AAGCGGAA
GGCTATGTGAGTAACACCTTCTAAACTTCCATTTCTATCATAAAATAACTTGTCAAATTGTTTGCATATAGATTCCAAATTACTTTTCCATCAGTTTTCTGTATCCGTACGCACTGTATAAAACAAGATACATTACCTCACCACCGGGTAGGGCAACGGTTACCAATTCACCCTTGGTTGCTTTGATTTCACCCAGAAGATAGCCTTCGGCTTCATCTGGAACCCAGCAGGCCTTTTTGGCATCGTAAGG
+
BBBBBFFDFFFFGGGGGGGGGGHHHHHHHHHHHHHHHHHHHHHGHHHHHHHHHHGHGHHHHHHHHHHHHHHGHHHHHFHHHHHHHHHHHHHHHHHHHHHHHHHHHHGGHGGGGGGHHHHHHHGHHHHGHHHHHHHHHHHHHHHHGGGGGGGGGHGGGGGGGGHHHHHHGHHHHHHHHGHGHHHHHFGGHHFHHHGGHHHHGHHGHHHGHCFGGHGHHHGHBGCEEEECGCC?EGGGGG?DF0;:9;9.:9
@M03558:539:GW210131Amp:1:2105:11237:13670 2:N:0:TCGACGTC+AAGCGGAA
GGCTATGTGAGTAACACCTTCTGAACCTCCATTTCTATCATAAAATAACTTGTCAAATTGTTTGCATATAGATTCCAAATTACTTTTCCATCAGTTTTCTGTATCCGTACGCACTGTATAAAACAAGATACATTACCTCACCACCGGGTAGGGCAACGGTTACCAATTCACCCTTGGTTGCTTTGATTTCACCCAGAAGATAGCCTTCGGCTTCATCTGGAACCCAGCAGGCCTTTTTGGCATCGTAAGG
+
BBBBBFFFFFFFGGGGGGGGGGHHFHHHHHHHHHHHHHHHHHGHHHFFHHHHHHHGGHHHHHHHHHHHHHHFHHHHHGHHHHHHHHHHHHHHHHHHHHHHHHHHHHGGHGGGGGGHHHHHHHHHHHHHHHHHHHGHHHHHHHHHGDGGGGGGGHGGHGGGGGHHHHHHHHHHHHHHHHHGHHHHHDGHHHHHHHGGHHHGGHHHHHHHHDCGCHHHHHHH0GCEGGEGGF?DEGGGFGGGG0;9.;9;F/
@M03558:539:GW210131Amp:1:2105:9046:13696 2:N:0:TCGACGTC+AAGCGGAA
GGCTATGTGAGTAACACCTTCTAAACTTCCATTTCTATCATAAAATAACTTGTCAAATTGTTTGCATATAGATTCCAAATTACTTTTCCATCAGTTTTCTGTATCCGTACGCACTGTATAAAACAAGATACATTACCTCACCACCGGGTAGGGCAACGGTTACCAATTCACCCTTGGTTGCTTTGATTTCACCCAGAAGATAGCCTTCGGCTTCATCTGGAACCCAGCAGGCCTTTTTGGCATCGTAAGG
+
BBCCCFFFFFFFGGGGGGGGGGHHHHHHHHHHHHHHHHHHHHHHGHHHHHHHHHHHHHHHHHHHIHHHIGHFHHHHHHHHHHHHHHHHHGAGHFHHHHHHHHHHHHGGHGGGGGGHHHHHHGHHHEFHHHHHHHGHHHHHHHHHGDGGGGFGEHGGHGFGGDHHHHHHHHHHHHHHFGHGHHHHHFGHHHEHHHGHHFHFHFGFHHHHHCFGGHFHHHFH0:CEGF.;CC.:EFGGFG??F;=;:;C.C0
@M03558:539:GW210131Amp:1:2105:22396:13706 2:N:0:TCGACGTC+AAGCGGAA
GGCTATGTGAGTAACACCTTCTACACTCTTTGCTCGTAGATGCCTACC
+
BBBBBFFFFFFFGGGFGGGGGGHHHHHHHHHHHHHGFGGFFHHHHHHH
@M03558:539:GW210131Amp:1:2105:19727:13707 2:N:0:TCGACGTC+AAGCGGAA
GGCTATGTGAGTAACACCTTCTGAACTTCCATTTCTATCATAAAATAACTTGTCAAATTGTTTGCATATAGATTCCAAATTACTTTTCCATCAGTCTTCTGTATCCGTACGCACTGTATAAAACAAGATACATTACCTCACCACCGGGTAGGGCAACGGTTACCAATTCACCCTTGGTTGCTTTGATTTCACCCAGAAGATAGCCTTCGGCTTCATCTGGAACCCAGCAGGCCTTTTTGGCATCGTAAGG
+
CCCCCFFDFFFFGGGGGGGGGGHHHHHHHHHHHHHHHHHHHHHHHHHHHHHHHHGHHHHHIHHHHIIHHHIFHHHHHHHHHHHHHHHHHHHHHGHHHHHHHHHHHHGFHGGGGGGHHHHHHHHHHHHHHHHHGHHHHHHHHHHHGGGGGGGGGGGGHGGGGGHHFGFHGHHHHHHHHHGGHGHHHHHHHHHHHHGHFGHHHHHHHHHHHGGGGHGHHHHHEHHGGGCGHHHGGGGGGGGGG0;;CEFFFF
@M03558:539:GW210131Amp:1:2105:4416:13741 2:N:0:TCGACGTC+AAGCGGAA
GGCTATGTGAGTAACACCTTCTAAACTTCCATTTCTATCATAAAATAACTTGTCAAATTGTTTGCATATAGATTCCAAATTACTTTTCCATCAGTTTTCTGTATCCGTACGCACTGTATAAAACAAGATACGTTACCTCACCACCGGGTAGGGCAACGGTTACCAATTCACCCTTGGTTGCTTTGATTTCACCCAGAAGATAGCCTTCGGCTTCATCTGGAACCCAGCAGGCCTTTTTGGCATCGTAAGG
+
BBBBBFFDFFDDGGGFGGGGGGHHHHHHGGHGHHHHHHHHHHHHHHHHHHHHHHHHHHHHHHHGHHHHHHHHHHGFGFFHGHHHHHHHHHHGHHHHHHHHGHHHFHGGHGGC1EGHHHHHHHHHHHHFHHHGHHHGFHHFHHHHGGGCFEGGGGGGHCGGGGHHHHHHGHHDHHHFHFEDGHHHHBGHEHFHHHGHHHHHHFGHCGHGHDGGCFHHGHHEFHHGGGEHFE.AAFFGGGG?FFCFA;A.CF
@M03558:539:GW210131Amp:1:2105:13199:13755 2:N:0:TCGACGTC+AAGCGGAA
GGCTATGTGAGTAACACCTTCTAAACTTCCATTTCTATCATAAAATAACTTGTCAAATTGTTTGCATATAGATTCCAAATTACTTTTCCATCAGTTTTCTGTATCCGTACGCACTGTATAAAACAAGATACATTACCTCACCACCGGGTAGGGCAACGGTTACCAATTCACCCTTGGTTGCTTTGATTTCACCCAGAAGATAGCCTTCGGCTTCATCTGGAACCCAGCAGGCCTTTTTGGCATCGTAAGG
+
BABBBFFFFFFFGGGGGGGGGGHGGHHHHHHHHHHHHGHHHHHHHHGHHHHHHHHHHHHHHHHHHHHHHHHGHHHHHGHHHHGHHHHHHHHHHHHHHHHHHHGHHHGGHGGGGGGHHHHHHGHHHHHHHHHHHHHHHHHHHHHHGGGGGFFGGHGGHGGGGGHHHGHHHHHHHHHFHHHGHHHHHHFHHHFHHHGHEFHHHHHHHHHHHGGGGHHHHHHHHFHGGGGHHFHGGGGGGGCCFC;FDFF.;C
@M03558:539:GW210131Amp:1:2105:8949:13764 2:N:0:TCGACGTC+AAGCGGAA
GGCTATGTGAGTAACACCTTCTAAACTTCCATTTCTATCATAAAATAACTCGTCAAATTGTTTGCATACAGATTCCAAATTACTTTTCCATCAGTTTTCTGTATCCGTACGCACTGTATAAAACAAGATACATTACCTCACCACCGGGTAGGGCAACGGTTACCAATTCACCCTTGGTTGCTTTGATTTCACCCAGAAGATAGCCTTCGGCTTCATCTGGAACCCAGCAGGCCTTTTTGGCATCGTAAGG
+
BBBBBFFFFBFFFGGGGGGGGGHHGHHHHHHHHHHHHHHHHHHHHGHGHHHGHGHGHHHHHHHHHHHH3GHFHHHHHBHHHHHHHHHHHHHHHHHHHHHHGHHHHHGGHGGGGGGHHHHHHHGHHHEGHHHFHHHHHHHFHHHHGFGEGCFGGHGGGCFGGGHHHEHHHFGFFHHH1GHGGHHHGGHHHHHHHGGGHHHHHHHHHHHHHGGGGHHGHHHHFFCEDG.C/C.AAFGGGGGAF0;:CEF;:F
@M03558:539:GW210131Amp:1:2105:12878:13772 2:N:0:TCGACGTC+AAGCGGAA
GGCTATGTGAGTAACACCTTCTAAACTTCCATTTCTATCATAAAATAACTTGTCAAATTGTTTGCATATAGATTCCAAATTACTTTTCCATCAGTTTTCTGTATCCGTACGCACTGTATAAAACAAGATACATTACCTCACCACCGGGTAGGGCAACGGTTACCAATTCACCCTTGGTTGCTTTGATTTCACCCAGAAGATAGCCTTCGGCTTCATCTGGAACCCAGCAGGCCTTTTTGGCTTCGTAAGG
+
BBBCCFFFFFFFGGGGGEGGGGHHHGHHHHHHHHHHHHHHHHGHHHGHHHHHHHHHFHHHHHHHGHHGHIHFHHHHHHHHHHHHHHHHGHHHHDGHHHHHGHHHHHGGHGGGGGGHHGHHHHEGHHHGHHHGHHGHHFHHHHHFGGGGGGGGFHFFHGGGGGHHHHHHHHHHHHHHGGGGFHHHHFGHHHGHHHEHHGGHHHGHHHHHHFFGGGHHHHHEEGCCD..;C..AAGFGBFABF/=;9CF..B
@M03558:539:GW210131Amp:1:2105:9651:13803 2:N:0:TCGACGTC+AAGCGGAA
GGCTATGTGAGTAACACCTTCTAAACTTCCGTTTCTATCATAAAATAACTTGTCAAATTGTTTGCATATAGATTCCAAATTACTTTTCCATCAGTTTTCTGTATCCGTACGCACTGTATAAAACAAGATACATTACCTCACCACCGGGTAGGGCGACGGTTACCAATTCACCCTTGGTTGCTTTGATTTCACCCAGAAGATAGCCTTCGGCTTCATCTGGAACCCAGCAGGCCTTTTTGGCATCGTAAGG
+
AABAAFFFFFFFGFGEGEGGGGHHHHHHHHGHHHHHHHHHHHHHHHGHHHHHHHHHEHHHHHHHHHHHHHHFHHHHHGHHHHHHHHHHHHHHHHHHHHHHFHHHHHGGHGGGGGGHHHHHHHHHHHHHHHHHHHHHHHHHHHHHGGGGGGGEEGGGGGCGGDHHHHHHHHHHHHHHBGGCGHHHHFGHHHHHHHGGGCHEHHHHHHFHFGGGGHHHHGGEFFFGGG.AC.AAEGGGFGC-F0;CDFF.AF
@M03558:539:GW210131Amp:1:2105:18506:13806 2:N:0:TCGACGTC+AAGCGGAA
GGCTATGTGAGTAACACCTTCTAAACTTCCATTTCTATCATAAAATAACTTGTCAAATTGTTTGCATATAGATTCCAAATTACTTTTCCATCAGTTTTCTGTATCCGTACGCACTGTATAAAACAAGATACATTACCTCACCACCGGGTAGGGCAACGGTTACCAATTCACCCTTGGTTGCTTTGATTTCACCCAGACGATAGCCTTCGGCTTCATCTGGAACCCAGCAGGCCTTTTTGGCTTCGTAAGC
+
BBBBBFBBDBFD5FGEFGGGGGHHEHFHHHHHHHHH6FHFFEG55FAGHHHHHHGGHHHHHHHBBBGGGHHBGHHBDBGGGHHHGHHHHGHGGGHHHHHGEG5GHFE?GFEEGCGHHHHHHBGBEEG1GFGHHHHHEHH3GG3FFEEEE/FA/GFGHGGGGGHHHHHHGHHHHHHFGHHAGHH1<1?FGD1FFC....<-C.<GHEFGH.<C-CG0::0C;/;:E..;9C.;AGGF0F;-C/;:ABB.;0
@M03558:539:GW210131Amp:1:2105:16579:13876 2:N:0:TCGACGTC+AAGCGGAA
GGCTATGTGAGTAACACCTTCTAAACTTCCATTTCTATCATAAAATAACTTGTCAAATTGTTTGCATATAGATTCCAAATTACTTTTCCATCAGTTTTCTGTATCCGTACGCACTGTATAAAACAAGATACATTACCTCACCACCGGGTAGGGCAACGGTTACCAATTCACCCTTGGTTGCTTTGATTTCACCCAGAAGATAGCCTTCGGCTTCATCTGGAACCCAGCAGGCCTTTTTGGCATCGTAAGG
+
AAABBFFBFFFFEGGGGGGGGGHHHHHHHHHHHHHHHHHHHHHGHHHHHHHHFHHHFGHHHHHHHHHHHGGDHHHHHHHHHHHHHHHHHFHHHFGHHHHHHHHHHHGGHGGGGGGHHHHHHFHHHHHGHGHHHHHHHHHHHGHHGGGCEGEFGHGGHCCFGGHHHHHHFFGGHHHHHHHGHHHGHDGHHHHHFGFGH01GGHHFFHGGH?GE@HHFHHE:CB;:E..CC.;9EFBFGGFFG0;/.;C..9
@M03558:539:GW210131Amp:1:2105:9331:13879 2:N:0:TCGACGTC+AAGCGGAA
GGCTATGTGAGTAACACCTTCTAAACTTCCATTTCTATCATAAAATAACTTGTCAAATTGTTTGCATATAGATTCCAAATTACTTTTCCATCAGTTTTCTGTATCCGTACGCACTGTATAAAACAAGATACATTACCTCACCACCGGGTAGGGCAACGGTTACCAATTCACCCTTGGTTGCTTTGATTTCACCCAGAAGATAGCCTTCGGCTTCATCTGGAACCCAGCAGGCCTTTTTGGCATCGTAAGG
+
>AABBFFFFFFDFBGGGGGGGGHHHHHFGHHHHHHHFHHGHHFHHHGGHHHHHHGFFHHHHHHHHHHHHHHEHHGFGHHFHHGHHHHGHHHHFFHHHHHHEHHHHHGGHGCEGFGHHHGHHHGHHHFFGGHHHHHHHHHHHFHHGFGEGGEFGHGGGCFGFDHHHHHHHGHHHHHHFFGGGHHHHBGHHHFHHHGGGBGHHHHHHHHHHGFGGHHHHHGHFHHGGECCCGADEGFFFFABF:;CEGG.C/
@M03558:539:GW210131Amp:1:2105:5370:13902 2:N:0:TCGACGTC+AAGCGGAA
GGCTATGTGAGTAACACCTTCTAAACTTCCATTTCTATCATAAAATAACTTGTCAAATTGTTTGCATATAGATTCCAAATTACTTTTCCATCAGTTTTCTGTATCCGTACGCACTGTATAAAACAAGATACATTACCTCACCACCGGGTAGGGCAACGGTTACCAATTCACCCTTGGTTGCTTTGATTTCACCCAGAAGATAGCCTTCGGCTTCATCTGGAACCCAGCAGGCCTTTTTGGCATCGTAAGG
+
BCCABFFFFFFBGGGGGGGGGGHHHHHHHHHHHHHHHHHHHGHHGHHHHHGHHHGHHHHHHHHHHHHGHHHHHHHGHGHHHHGFHHHHHHHHHHHHHHHHGHGHHHGGHGGGGGGHHHHHHFHHGHHGHHHHHGHHFHHHHHHHGGGGGGGGGHGGHCGGGGHHGHHHFHHHHHHBGFHGHHHHHHFGHGGGHFGHAGHHHHHGHHHEHECGGHHHHHHFHHFCFEGFHCEGGGGGGGGAGG;/:;9CAF
@M03558:539:GW210131Amp:1:2105:24510:13907 2:N:0:TCGACGTC+AAGCGGAA
GGCTATGTGAGTAACACCTTCTAAACTTCCATTTCTATCATAAAATAACTTGTCAAATTGTTTGCATATAGATTCCAAATTACTTTTCCATCAGTTTTCTGTATCCGTACGCACTGTATAAAACAAGATACATTACCTCACCACCGGGTAGGGCAACGGTTACCAATTCACCCTTGGTTGCTTTGATTTCACCCAGAAGATAGCCTTCGGCTTCATCTGGAACCCAGCAGGCCTTTTTGGCATCGTAAGG
+
AAAAAFFDFFFFGGGGGGGFGGFHGHGHGHHHGHHHFHHHHHGGFGGHHGHHHHHEGHHHHHHHHHHHHHHBHHHHHHHHHHHGHHHHGHHHGHHHHHHGHHHHFHGFGGGGGGGHFHHHHFFHHGHEHEHHHGHHHHGHHGFGGGG?GCGFFFGGFCGGGFHHHHHHGFHHHHHHHHHGEFHHHEFHHHHHF0FGEHHFHHHEFGHGHGCEGHHFHHEHFHGCAFGFGFEDGGGGEGF-FB;;E.C.;F
@M03558:539:GW210131Amp:1:2105:18837:13915 2:N:0:TCGACGTC+AAGCGGAA
GGCTATGTGAGTAACACCTTCTAAACTTCCATTTCTATCATAAAATAACTTGTCAAATTGTTTGCATATAGATTCCAAATTACTTTTCCATCAGTTTTCTGTATCCGTACGCACTGTATAAAACAAGATACATTACCTCACCACCGGGTAGGGCAACGGTTACCAATTCACCCTTGGTTGCTTTGATTTCACCCAGAAGATAGCCTTCGGCTTCATCTGGAACCCAGCAGGCCTTTTTGGCATCGTAAGG
+
AAABBFFFFFFFGFGGGGGGGGGF5GGFHHHGHHHHGHHHHHFHFHEGHHHHHHHHHHHHHHHHGHHHHHHFHHHHHHGHHHHHHHHHHGHHHEGHGHHHHHHHHHGGHGGGEGGHHHHHHFHHGGHFHHHHHHHGHHHHGHHHGFGFGGGFFHGGGGGGGGHHHHHHHHHHHHHCHHHGHHHHHBFFHHFGHEEG.FHBFHHHHHHHGGGGGHGFHCCCFFCEDG.C/CCDGGFGFFDCF0;;9C?C./
@M03558:539:GW210131Amp:1:2105:10934:13929 2:N:0:TCGACGTC+AAGCGGAA
GGCTATGTGAGTAACACCTTCTAAACTTCCATTTCTATCATAAAATAACTTGTCAAATTGTTTGCATATAGATTCCAAATTACTTTTCCATCAGTTTTCTGTATCCATACGCACTGTATAAAACAAGATACATTACCTCACCACCGGGTAGGGCAACGGTTACCAATTCACCCTTGGTTGCTTTGATTTCACCCAGAAGATAGCCTTCGGCTTCATCTGGAACCCAGCAGGCCTTTTTGGCATCGTAAGG
+
AAAAAFFFFFFFBGGGGGGGGGHHGHHHHHGHHHHHGHGHHHFHGHFFHGHHHHHHFHFBHHHFHHHFHHHGHHHGHHHHHHHHHHHHHHHHHHHHHHHHHHHHHHHHHGHDEGGHFHHHGHHHGGHGHHHHHFHHHHHGHHHHGGCEFGGEFFEFHGGGFDHGHGHHHHHHHHHHFHHGHHHHHBGHHH1GHHGH.F1GHGHEHGHHHGCGGHGHHHHBBC;CACAGHEE?EGGFFGDGG0;CDG?;.;
@M03558:539:GW210131Amp:1:2105:26634:13952 2:N:0:TCGACGTC+AAGCGGAA
GGCTATGTGAGTAACACCTTCTAAACTTCCATTTCTATCATAAAATAACTTGTCAAATTGTTTGCATATAGATTCCAAATTACTTTTCCATCAGTTTTCTGTATCCGTACGCACTGTATAAAACAAGATACATTACCTCACCACCGGGTAGGGCAACGGTTACCAATTCACCCTTGGTTGCTTTGATTTCACCCAGAAGATAGCCTTCGGCTTCATCTGGAACCCAGAAGGCCTTTTTGGCATCGTAAGG
+
BBBBBFFFFFFBGGGGGGGGGGHHFHHHHHGHHHHGHHHGHHHHHHHHHHHHHHHFHHHHHHHHHHHHHHGHFHGHHHHHHHEHHGGHHHHHHHGHHHHHHHHHHGGFHFGGGGGHHHHHHGHHHHGHHHHFHDGHFHHFHFHHAFGGGGFGGHGGGFGGGGHHGFFHFHDGHFHHFGGEHHHHHFGHHHFHFFAGEHHGHHHHHHFHHGGGGHHHFHHCCHGFGEHE/GHEFGGGGGGGG0CBDEFFFG
@M03558:539:GW210131Amp:1:2105:14778:13995 2:N:0:TCGACGTC+AAGCGGAA
GGCTATGTGAGTAACACCTTCTAAACTTCCATTTCTATCATAAAATAACTTGTCAAATTGTTTGCATATAGATTCCAAATTACTTTTCCATCAGTTTTCTGTATCCGTACGCACTGTATAAAACAAGATACATTACCTCACCACCGGGTAGGGCAACGGTTACCAATTCACCCTTGGTTGCTTTGATTTCACCCAGAAGATAGCCTTCGGCTTCATCTGGAACCCAGCAGGCCTTTTTGGCATCGTAAGG
+
CBCCCFFFFFFFGGGGGGGGGGHHHHHHHHHHHHHHHHHHHGHHHHGHHHHHHHHHGHIHIIHHHHIHHFHBHHHGHEHHHHHHHHHHHHHHHHHHHHHHHHHHHHGGHGGGGGGHHHHHHHHHHGHHHHHHHHHHHHHHHHHHGGGGGGGEFGGGGGGGGGHHHHHHHGHHHHHHBGHGHHHHHGHHHHFGHEFGGGHBHGFGFHHHGGGGGHHHHHHEBHHGDCGGGFH?GGGGGGACGC=;AFAF.C
@M03558:539:GW210131Amp:1:2105:15183:14015 2:N:0:TCGACGTC+AAGCGGAA
GGCTATGTGAGTAACACCTTCTAAACTTCCATTTCTGTCATAAAATAACTTGTCAAATTGTTTGCATATAGATTCCAAATTACTTTTCCATCAGTTTTCTGTATCCGTACGCACTGTATAAAACAAGATACATTACCTCACCACCGGGTAGGGCAACGGTTACCAATTCACCCTTGGTTGCTTTGATTTCACCCAGAAGATAGCCTTCGGCTTCATCTGGAACCCAGCAGGCCTTTTTGGCTTCGTAAGG
+
CCCCCFFFFFFFGGGGGGGGGGHHHHHGHHHHFHHHHHHHHHHGHHHHHHHHHHHHGHHHHHHGGHIHIHHEHHHHHHHHHHGHHHHHHHGHHHHHHHHHHHGHHFGGHFGGGGGHHHHHHHHHHHHEHHHHHHHHHHHHHGHHGGGGGGGGGHGGHGGGGGHHFGHHDHHHHHHHHGHGHHHHGGHHHHHGHHEHGHGHHHHGHGHHHEFGGHH0CHGFHHHEAAEH/AGFGGGGGGGFF0=CBCCFFG
@M03558:539:GW210131Amp:1:2105:15410:14038 2:N:0:TCGACGTC+AAGCGGAA
GGCTATGTGAGTAACACCTTCTAAACTTCCATTTCTATCATAAAATAACTTGTCAAATTGTTTGCATATAGATTCCAAATTACTTTTCCATCAGTTTTCTGTATCCGTACGCACTGTATAAAACAAGATACATTACCTCACCACCGGGTAGGGCAACGGTTACCAATTCACCCTTGGTTGCTTTGATTTCACCCAGAAGATAGCCTTCGGCTTCATCTGGAACCCAGCAGGACTTTTTGGCATCGTAAGG
+
AAAAAFF5FBFFGGGGGGGGGGHHHHFFHHHHHGFHHHHHHHHHHHHHGHGGHHHHHFGHHHHHHHHGHHHHHHHHHHGHHHHHHHHGHHHGHHGHHHHHHHHHHFEFHEGFEGGHDGHHHHHHHHGGHHHGHHHFGHHHHHHHGGGGGGGGGHGGGGGGFGHHGHHHHHHHHHHGFHGGHHHHGGHHHFHHHHGH.FGHGHH0GHHFHGGGGHFHHGGEFGGEGEGFFGCEGGBFFFGGGF=CD.C9AF
@M03558:539:GW210131Amp:1:2105:18682:14042 2:N:0:TCGACGTC+AAGCGGAA
GGCTATGTGAGTAACACCTTCTCACTCTTTGCTCGTAGATGCCTACC
+
CBCCCFFDFFFFGGGGGGGGGGHHHHHHHHHHHHGGGGGHGHHHHHH
@M03558:539:GW210131Amp:1:2105:6583:14043 2:N:0:TCGACGTC+AAGCGGAA
GGCTATGTGAGTAACACCTTCTAAACTTCCATTTCTATCATAAAATAACTTGTCAAATTGTTTGCATATAGATTCCAAATTACTTTTCCATCAGTTTTCTGTATCCGTACGCACTGTATAAAACAAGATACATTACCTCACCACCGGGTAGGGCAACGGTTACCAATTCACCCTTGGTTGCTTTGATTTCACCCAGAAGATAGCCTTCGGCTTCATCTGGAACCCAGCAGGCCTTTTTGGCATCGTAAGG
+
CBCCCFFDFFFFGGGGGGGGGGHHHHHHHHHHHHHHHHHHHHHHHHHHHHHHHHHHHHHHIHHHHIHHIIHHHHHGHFFHHHHHHHHHHHHHHHHHHHHHHHHHHHGGHGGGGGGHHHHHHHHHHHHHHHHHHHHHHHHHHHHHGGFGGGGGGHGGHGGGGGHHHHHHHHHHHHHHHHHGHHHHHGHHHHFHHHGEHGHGEHHEHHHHHGGGGHHGHHHHGHGEFGFFHE.DGGGGGGGAFF;;EEFAA0
@M03558:539:GW210131Amp:1:2105:2408:14083 2:N:0:TCGACGTC+AAGCGGAA
GGCTATGTTAGTAACACCTTCTAAACTTCCATTTCTATCATAAAATAACTTGTCAAATTGTTTGCATATAGATTCCAAATTACTTTTCCATCAGTTTTCTGTATCCGTACGCACTGTATAAAACAAGGTACATTACCTCACCACCGGGTAGGGCAACGGTTACCAATTCACCCTTGGTTGCTTTGATTTCACCCAGAAGATAGCCTTCGGCTTCATCTGGAACCCAGCAGGCCTTTTTGGCATCGTAAGG
+
BBBBAFFFFFFFGGGGGGGGGGHHHHHHGHGHGHHHGHHGFHFHHHHHHHHHHHHHGHHHHHHHHHGHHHH5FGHHFBFGHBGFHFFFHGHHHHHHHFFHHHHEGFGFHGGCEGGHHHFHHHHHHHHHGHFHHHHHHHHGHGHHGGGGEGAFGEFGEG?FGGHHFFGGGHHHHHHHHFEGHHHHHHGHHHGHFHGGG0GHHGBHFHFFAEDGGGFFFHEB0CGCEEACCGA.CFGGGGGAGEC;ECFF?F
@M03558:539:GW210131Amp:1:2105:8983:14088 2:N:0:TCGACGTC+AAGCGGAA
GGCTATGTGAGTAACACCTTCTCACTCTTTGCTCGTAGATGCCTACA
+
CCCCCFFFFFFFGGGGGGGGGGHHHHHHHHHGHHGGGGGHHHHHFHH
@M03558:539:GW210131Amp:1:2105:28316:14099 2:N:0:TCGACGTC+AAGCGGAA
GGCTATGTGAGTAACACCTTCTAAACTTCCATTTCTATCATAAAATAACTTGTCAAATTGTTTGCATATAGATTCCAAATTACTTTTCCATCAGTTTTCTGTATCCGTACGCACTGTATAAAACAAGATACATTACCTCACCACCGGGTAGGGCAACGGTTACCAATTCACCCTTGGTTGCTTTGATTTCACCCAGAAGATAGCCTTCGGCTTCATCTGGAGCCCAGCAGGCCTTTTTGGCATCGTAAGT
+
BABBBFFFFBFFFFGGGGGGGGHBFHHHHHHHHHHHFHHGHHHFFGFFHHHHHHHGFHHHHHHHHGHHHHH5FHHHHFFHHBGHHGHHHBGHHEHHHHHHGGHHHHGGHGEEEEGHHGHHFFHFEEGBGFGGFHHFHHHHHGHHEGCCG?FAFCFEEG?DFGGHFFFHGHHHHHHHBGHEHHHHD1FGGHDFFHFGA0GEF<GFHHHHH.@EFH0CGHHG0:;EFCHC;.C:CFFGGFD?F9;;.;F.C0
@M03558:539:GW210131Amp:1:2105:21772:14108 2:N:0:TCGACGTC+AAGCGGAA
GGCTATGTGAGTAACACCTTCTAAACTTCCATTTCTATCATAAAATAACTTGTCAAATTGTTTGCATATAGATTCCAAATTACTTTTCCATCAGTTTTCTGTATCCGTACGCACTGTATAAAACGAGATACATTACCTCACCACCGGGTAGGGCAACGGTTACCAATTCACCCTTGGTTGCTTTGATTTCACCCAGAAGATAGCCTTCGGCTTCATCTGGAACCCACCAGGCCTTTTTGGCATCGTAAGG
+
11AAA1FB33DFDGC1BEGE1F3AGFFBFHHFDDGHHCHBEAGG12FFGHHF1FGHDF1DF2GBHEDDGBGFA222B21BFGEDHHDG1A211BBE2B2DGGGGHHGCGGGGGG@FG2DDBEEF@C??A11@2>BF>GHBGG1FAE@/ECEFEHGFHC/<?/@GFF1@FDGFFECGHFGCGHH1<1<GHHF1<FEGFFHBFGHE0DDCCEGGCCHHHHFGB/;:::.;;;A?GGFG0;--/;;;AEF.;B
@M03558:539:GW210131Amp:1:2105:7110:14155 2:N:0:TCGACGTC+AAGCGGAA
GGCTATGTGAGTAACACCTTCTAAACTTCCATTTCTATCATAAAATAACTTGTCAAATTGTTTGCATATAGATTCCAAATTACTTTTCTATCAGTTTTCTGTATCCGTACGCACTGTATAAAACAAGATACATTACCTCACCACCGGGTAGGGCAACGGTTACCAATTCACCCTTGGTTGCTTTGATTTCACCCAGAAGATAGCCTTCGGCTTCATCTGGAACCCAGCAGGCCTCTTTGGCATCGTAAGG
+
AAABBFFFFFFFBFGGGGGGGGHHHGHHHHHGHHHGHHHHHHGHHHFHHHHGHHHGFHHGHHHHHHHHHHHBHHHHHHFFHHGHHHHH5GGHGHHHHHHHHHHHHHDFHGGFGGGHGFHHGHFHHHHEGGHHHHHHHHHHHHHHGGFGGGGGGHGGHGDGGFHHHGHHHHHHHHGGHGH?GGHHGBGHHHHHHHGHGHHHGGFHFHHHH?DGGHHHHHGHHHHEDEEGHFFBEGGGGGFGG0;BAEFF?/
@M03558:539:GW210131Amp:1:2105:16381:14159 2:N:0:TCGACGTC+AAGCGGAA
GGCTATGTGAGTAACACCTTCTCACTCTTTGCTCGTAGATGCCTACC
+
AABBADFFFFFFGFGGGGGGGGHHHHHGHHGHGHGEEGGHHFFHHHH
@M03558:539:GW210131Amp:1:2105:17504:14172 2:N:0:TCGACGTC+AAGCGGAA
GGCTATGTGAGTAACACCTTCTAAACTTCCATTTCTATCATAAAATAACTTGTCAAATTGTTTGCATATAGATTCCAAATTACTTTTCCATCAGTTTTCTGTATCCGTACGCACTGTATAAAACAAGATACATTACCTCACCACCGGGTAGGGCAACGGTTACCAATTCACCCTTGGTTGCTTTGATTTCACCCAGAAGATAGCCTTCGGCTTCATCTGGAACCCAGCAGGCCCTTTTGGCATCGTAAGG
+
BBCBAFFBFFFFGGGGGGGGGGHHHHHHHHHHHHHHHHHHHHHHHHHHHHHHHHHHHHHHIHHHHIHHIHHHHHHHHGFHHHHHHHHHHHHHHHHHHHHHHHHHHHGGHGGGGGGHHHHHHHHHHHHHHHHHHHHHHHHHHHHHGGGGGGGEGGGFHGGGGGHHGHGHHHHHHHHHGHHGFHHHHHHHHHHHHHGHGHHHHHHHHHHHHGFGGHHHHHHHHHGCEFGGGF.;ADGGGGGGE;=;9CF.AF
@M03558:539:GW210131Amp:1:2105:7099:14192 2:N:0:TCGACGTC+AAGCGGAA
GGCTATGTGAGTAACACCTTCTAAACTTCCATTTCTATCATAAAATAACTTGTCAAATTGTTTGCACATAGATTCCAAATTACTTTTCCATCAGTTTTCTGTATCCGTACGCACTGTGTAAAACAAGATACATTACCTCACCACCGGGTAGGGCAACGGTTACCAATTCACCCTTGGTTGCTTTGATTTCACCCAGAAGATAGCCTTCGGCTTCATCTGGAACCCAGCAGGCCTTTTTGGCATCGTAAGG
+
BBBBBFFFFFFFGGGGGGGGGGFCHHHHHHHHHHGHHHHHHHHHHHHHHHHGHHHHHHHHHHHHHHHHHHHFHHHHGHHHHHHHHHHHHHHHHHHHHHHGFHHHHHGGHGGGGGGHHHGHHHHHHHHHHHHHHHHHHHHHHHHHGGGGFCGEFHGGHGGGGGHHHHEHHGHDGHHHHHHGHHHHHGGHHHGHHHEGGBHHHHHHHHGHHFGGGHHHHHHBGFC:AF.CCFA?FFGGGGGFGGCBAEFF.;
@M03558:539:GW210131Amp:1:2105:6462:14217 2:N:0:TCGACGTC+AAGCGGAA
GGCTATGTGAGTAACACCTTCTCACTCTTTGCTCGTAGATGCCTACC
+
BBCCAFFBFFFFGGGGGGGGGGHHHHHHHHHHHHEEEGGHHHHHHHH
@M03558:539:GW210131Amp:1:2105:10029:14220 2:N:0:TCGACGTC+AAGCGGAA
GGCTATGTGAGTAACACCTTCTAAACTTCCATTTCTATCATAAAATAACTTGTCAAATTGTTTGCATATAGATTCCAAATTACTTTTCCATCAGTTTTCTGTATCCGTACGCACTGTATAAAACAAGATACATTACCTCACCACCGGGTAGGGCAACGGTTACCAATTCACCCTTGGTTGCTTTGATTTCACCCAGAAGATAGCCTTCGGCTTCATCTGGAACCCAGCAGGCCTTTTTGGCATCGTAAGG
+
ABCBBFFFFFFFGGGGGGGGGGHHHHHHHHHHHHHHHHHHHHHHGHHHHHHHHHHHHIHHIHHHHIIHIIHHHHHHHHGHHHHHHHHHHHHHHHHHHHHHGHHHHHGGHGGGGGGHHHHHHHHHHHEGGHHHHHHHHHHHHHHHGDGGGGGGGHGGHGGGGDHHHHHHHGHHHHHHBGHGHHHHHGHHHHHHHHGHHCGHHHHHHHFFEFGGGHGHHHHGHHHGGGCCCC.AFGGGGGCFG:;BDEFF.F
@M03558:539:GW210131Amp:1:2105:25803:14227 2:N:0:TCGACGTC+AAGCGGAA
GGCTATGTGAGTAACACCTTCTAAACTTCCATTTCTATCATAAAATAACTTGTCAAATTGTTTGCATATAGATTCCAAATTACCTTTCCATCAGTTTTCTGTATCCGTACGCACTGTATAAAACAAGATACATTACCTCACCACCGGGTAGGGCAACGGTTACCAATTCACCCTTGGTTGCTTTGATTTCACCCAGAAGATAGCCTTCGGCTTCATCTGGAACCCAGCAGGCCTTTTTGGCATCGTAAGG
+
B@BBBFFFFFFFGGGGGGGGGGHBGHHHHHHHHHHHHHHCHGFFFF3FGHHHHHHHGHGFHHHHHHHHHFHBGHHHG5EGHHHHHHHHGHHHHGHHHHHHHHHHHHGGHGGGGGGHHHHHHFHGHHHGHHHHHHHHHHHHHHHHGGGEGGEGEEGGHGGGGGHHHHHHGHHHHHHHHGHGHHHHHHHHHHGHGHGHFHHGHEGFHHHHE??EGHGHHHHH0G:CEECGGF.DFGGGGGGGG0;C?.;../
@M03558:539:GW210131Amp:1:2105:25082:14291 2:N:0:TCGACGTC+AAGCGGAA
GGCTATGTGAGTAACACCTTCTAAACTTCCATTTCTATCATAAAATAACTTGTCAAATTGTTTGCATATAGATTCCAAATTACTTTTCCATCAGTTTTCTGTATCCGTACGCACTGTATAAAACAAGATACATTACCTCACCACCGGGTAGGGCAACGGTTACCAATTCACCCTTGGTTGCTTTGATTTCACCCAGAAGATAGCCTTCGGCTTCATCTGGAACCCAGCAGGCCTTTTTGGCATCGTAAGG
+
BBCCBFFFFFFFFGGGGGGGGGHHHHHHHHHHHHGHHHHHHGHHHHHHHHHHHHHGHIHHHIHHIHHHHHIHHHHHGHGHHHHHHFHHHGHHHHHHHHHHHHHHHHGGHGGGGGGHHHHHHHHHHHHGHHHHHHHHHHHHHHHHGGGGGGGGGHGGHGGGGGHHHHHHFFHGHHHHHHFGHHHHHEFHHHGHHHGHHHHHHGGHHHHHHGGGGHFHHHHGFHHEFFAGF:CDGGFGGGGGG:=;CEFAFB
@M03558:539:GW210131Amp:1:2105:15192:14315 2:N:0:TCGACGTC+AAGCGGAA
GGCTATGTGAGTAACACCTTCTAAACTTCCATTTCTATCATAAAATAACTTGTCAAATTGTTTGCATATAGATTCCAAATTACTTTTCCATCAGTTTTCTGTATCCGTACGCACTGTATAAAACAAGATACATTACCTCACCACCGGGTAGGGCAACGGTTACCAATTCACCCTTGGTTGCTTTGATTTCACCCAGAGGATAGCCTTCGGCTTCATCTGGAACCCAGCAGGCCTTTTTGGCATCGTAAGG
+
BABBBFFFFFFBFGGGGGFGGGHFHHHHHHGHHHHHHHHHHHHHHHHHHHHHHHHHHHHHHHHHHHHHHHHDGHFHGHHHHHHHHGHHGGHHHHHHHHHHGHHHHHGGHGGGGGGHHGHHHHHHGHHHHHHHHHHHHHHHHHHHGGGGGGGAFFGFHGGGGGHHHHHHHHHHHHHFBGGGFHHHGGHEHHHHHHGHAGGHHHFBGHGHHGGGCHHHHHFEGHHEFEHGFF.AEGFFGF?DF0;CACF.9/
@M03558:539:GW210131Amp:1:2105:17761:14321 2:N:0:TCGACGTC+AAGCGGAA
GGCTATGTGAGTAACACCTTCTGAACTTCCATTTCTATCATAAAATAACTTGTCAAATTGTTTGCATATAGATTCCAAATTACTTTTCCATCAGTTTTCTGTATCCGTACGCACTGTATAAAACAAGATACATTACCTCACCACCGGGTAGGGCAACGGTTACCAATTCACCCTTGGTTGCTTTGATTTCACCCAGAAGATAGCCTTCGGCTTCATCTGGAACCCAGCAGGCCTTTTTGGCATCGTAAGG
+
AABAAFFDFFFFGGGGGGGGGGHHHGHHHGHHHHHHHHHHHHHHHHGHHGHHHHHHHIIHHHHHHHHHIHIEHHHHHHHHHGHHHHHHHHHHHHHHHHHHGHHHHHGGHGGGGGGHHHHHHHHHHHHHHHHHHHHHHHGHHHHGGGGEFGGFGHGGGGGGGGHHHGHHHHHHHEHHHHEGHHHHHHHHHHGHHHGGEGHHHGHHBGGHHGCGCHFFGHFHHFHGGGEGFFEGEGGFFGGFG:;;DFF;.C
@M03558:539:GW210131Amp:1:2105:25674:14322 2:N:0:TCGACGTC+AAGCGGAA
GGCTATGTGAGTAACACCTTCTAAACTTCCATTTCTATCATAAAATAACTTGTCAAATTGTTTGCATATAGATTCCAAATTACTTTTCCATCAGTTTTCTGTATCCGTACGCACTGTATAAAACAAGATACATTACCTCACCACCGGGTAGGGCAACGGTTACCAATTCACCCTTGGTTGCTTTGATTTCACCCAGAAGATAGCCTTCGGCTTCATCTGGAACCCAGCAGGCCTTTTTGGCATCGTACGG
+
AABCAFFFFFFFGGGGGGGGGGHHHGHHHHHHHHHHHHHHHHHHHGHHHHHHHHHHHHHHHHHHHHHHHHHHHHHHHFHHHHHHHHHHHHHGHHHHHHHHFHHHHHGGHGGGGGGHHHHHHHHHGEHHHHHHHHGFHHGHHGHGGGCGE?FEGHGGHGGGGAGHHHHHHHHHGHHHGHHFHHHHH1GGHHEHHGFHGFHHHGFFHHHHHFCGCGFHHHHHGBGGGFEGFFEDGGGGGGB?F0;CFEC.9.
@M03558:539:GW210131Amp:1:2105:22685:14324 2:N:0:TCGACGTC+AAGCGGAA
GGCTATGTGAGTAACACCTTCTAAACTTCCATTTCTATCATAAAATAACTTGTCAAATTGTTTGCATATAGATTCCAAATTACTTTTCCATCAGTTTTCTGTATCCGTACGCACTGTATAAAACAAGATACATTACCTCACCACCGGGTAGGGCAACGGTTACCAATTCACCCTTGGTTGCTTTGATTTCACCCAGAAGATAGCCTTCGGCTTCATCTGGAACCCAGCAGGCCTTTTTGGCATCGTAAGG
+
CCCCBBF@DFFFGGGGGGGGGGHHHHHGHGHHHHHHHGHHHHHHFHHHHHHHHHHHHHHHHGHHHHGHHGFFHHFHHHHHHHHGHHHHHFHHGHHHHHHHHFGHHHGGHFGGFGGHHHHHHHGGHHHHGHHGHFHGHHHHHHGHGGG?EGGGGHGGGGGGGGHHFGFHGFFHHHHGGHHGHHHHGHHGHHFHHHGHHGFHBHHHEHHGHGGEDFHHHHHF0CC.EEGFGGADFGGFFFDGGC;;ECFF.B
@M03558:539:GW210131Amp:1:2105:29488:14337 2:N:0:TCGACGTC+AAGCGGAA
NNTNNTGNGATNNNNNNNNNNTNNNNNNNNNNNNNNNNNNNNNANNNNCTNNTNNNNNNNNNNNNANNTNNNNNNNNNNNNNCNNNNNNNNNNNNNNNNNNNNNNNNNNNNNNNNNNNNNNNNNNNNNNNNNNNNNNNNNNNNNNNNNNNNNNNNNNNNNNNNNNNNNNNNNNNNNNNNNNNNNNNNNNNNNNNNNNNNNNNNNNNNNNNNNNNNNNNNNNNNNNNNNNNNNNNNNNNNNNNNNNNNNN
+
##1##>1#111##########A#####################/####/B##A############/##B#############/######################################################################################################################################################################
@M03558:539:GW210131Amp:1:2105:25532:14369 2:N:0:TCGACGTC+AAGCGGAA
GGCTATGTGAGTAACACCTTCTAAACTTCCATTTCTATCATAAAATAACTTGTCAAATTGTTTGCATATAGATTCCAAATTACTTTTCCATCAGTTTTCCGTATCCGTACGCACTGTATAAAACAAGATACATTACCTCACCACCGGGTAGGGCAACGGTTACCAATTCACCCTTGGTTGCTTTGATTTCACCCAGAAGATAGCCTTCGGCTTCATCTGGAACCCAGCAGGCCTTTTTGGCATCGTAAGG
+
BCCCCBFFFFFFGGGGGGGBFGHHHHHHHHHHHGHHGHHHHGHHHHHHHHHHHHHGHHHHHHFHGHHHHHGHHHHHHFGHHHHGHFHHHHHHHHHHHGHHGHHHHHGFHGGGGGGHHHHHHDGHCGHFFHHGHHHHFHHGFHHHEGEEFGGGGGGGHGGGGGHHFGHHGFFFGHHHGGHFHHHFGGFGHHHHFFEFEFHHFHFHFHGFADGGGFFGHHBGBB:CEEGGC.EDAFFFFFGGGF=CEEFF.9
@M03558:539:GW210131Amp:1:2105:13549:14405 2:N:0:TCGACGTC+AAGCGGAA
GGCTATGTGAGTAACACCTTCTAAACTTCCATTTCTATCATAAAATAACTTGTCAAATTGTTTGCATATAGATTCCAAATTACTTTTCCATCAGTTTTCTGTATCCGTACGCACTGTATAAAACAAGATACATTACCTCACCACCGGGTAGGGCAACGGTTACCAATTCACCCTTGGTTGCTTTGATTTCACCCAGAAGATAGCCTTCGGCTTCATCTGGAACCCAGCAGGCCTTTTTGGCATCGTAAGG
+
AABBAFFBFFFFGGGGGGGGGGHHHHHHHHHHHHHHHGHHHHHHGFHHHHHHHHHHGHHGHHHHHIHHIHGBHHHFHFHHHHHHHGHGGHHHHHHHHHHHHFGHHHGGHGGCGGGHHHHHHHHHHHHGHHHHHHHHHHHHHHGHGGGGGGGGGHGGGGGGGGHHHHHHHHHHHHHHGHHGGHHHHGHHHHHHHHEGAFBGHHHHHHHFHGGGGHHHHHHGHFGCDAGHFFGBFGGGGG?BF;;;:CF:.F
@M03558:539:GW210131Amp:1:2105:17239:14424 2:N:0:TCGACGTC+AAGCGGAA
GGCTATGTGAGTAACACCTTCTAAACTTCCATTTCTATCATAAAATAACTTGTCAAATTGTTTGCATATAGATTCCAAATTACTTTTCCATCAGTTTTCTGTATCCGTACGCACTGTATAAAACAAGATACATTACCTCACCACCGGGTAGAGCAACGGTTACCAATTCACCCTTGGTTGCTTTGATTTCACCCAGAAGATAGCCTTCGGCTTCATCTGGAACCCAGCAGGCCTTTTTGGCATCGTAAGG
+
BCCCBFFFFFFFGGGGGGGGGGHHHHHHHGHHGHHHHHHHHHHHHHHHHHHHHHHGHIGGHIHHFIHHHHHFHHHHHHHHHHHHHGHGGHHGHHFFHHHHHHHHHGGGHGGGGGGHHGHHHHHHHHHHHHHHHHHHHHHGGHHHGGGGGGGGHGHGGGGGGGHHGHHHHHHGHHHHHGHFFHHGHFGHHHGHHFEGGGHHHHHGGHHHHGCECHHGHHH0:GCEDE.CGGCDEGBFGG@DG0=;CEF.;0
@M03558:539:GW210131Amp:1:2105:22478:14428 2:N:0:TCGACGTC+AAGCGGAA
GGCTATGTGAGTAACACCTTCTAAACTTCCATTTCTATCATAAAATAACTTGTCGAATTGTTTGCATATAGATTCCAAATTACTTTTCCATCAGTTTTCTGTATCCGTACGCACTGTATAAAACAAGATACATTACCTCACCACCGGGTAGGGCAACGGTTACCAATTCACCCTTGGTTGCTTTGATTTCACCCAGAAGATAGCCTTCGGCTTCATCTGGAACCCAGCAGGCCTTTTTGGCATCGTAAGG
+
BCBCCFFFFFFFGGGGGGGGGGHHHHHHHHHHHHHHHHHGHHHHGHHHHHHHHHGHGHHHIIGGHHHHHHHHHHHHHHHHHHHHHHHHGHHHHGHHHHHHHHHHHHGGHGGFGGGHHHHHHHHHHHHHHHHGHHHHHHHHGHHHGGGGGGGGGGGGGGGGGGHHHHHHHHHHHHHHHGHGHHHHHHHHHHHHHHGGHFHHGHHHGGHHHGGGGHHHHHHHGHFEEEEG;A.DGGGGGGG-:0;;CEFF?B
@M03558:539:GW210131Amp:1:2105:18184:14451 2:N:0:TCGACGTC+AAGCGGAA
GGCTATGTGAGTAACACCTTCTGAACTTCCATTTCTATCATAAAATAACTTGTCAAATTGTTTGCATATAGATTCCAAATTACTTTTCCATCAGTTTTCTGTATCCGTACGCACTGTATAAAACAAGATACATTACCTCACCACCGGGTAGGGCAACGGTTACCAATTCACCCTTGGTTGCTTTGATTTCACCCAGAAGATAGCCTTCGGCTTCATCTGGAACCCAGCAGGCCTTTTTGGCATCGTAAGG
+
CCCCCFFFFFFFFGGGGGGGGGHHHHCHHHHHHHHGHHHHHGCHHFGHHHHHHHHGFHHHHHHHHHHGHHGFHHHHHGHHHHHHHHHHHFHHHGHHHHHHGHHHHHGGHGGGGGGHHHHHGGHHHHGHHHHHHHHHHHHHHHHGGGGEGGGGGHGGHGGGGGHHHGHHHHHHHHHHFHHGHHHHEBGHHHHHFHFHGHF1GHHHHHHHFGGGGHHEHHHEGGCEGF.CGHCFGGGGBFDGG0;CEEF..F
@M03558:539:GW210131Amp:1:2105:26807:14473 2:N:0:TCGACGTC+AAGCGGAA
GGCTATGTGAGTAACACCTTCTAAACTTCCATTTCTATCATAAAATAACTTGTCAAATTGTTTGCATATAGATTCCAAATTACTTTTCCATCAGTTTTCTGTATCCGTACGCACTGTATAAAACAAGATACATTACCTCACCACCGGGTAGGGCAACGGTTACCAATTCACCCTTGGTTGCTTTGATTTCACCCAGAAGATATCCTTCGGCTTCATCTGGGACCCAGCAGGCCTTTTTGGCATCGTAAGG
+
BBBBBFFBFFFBGGGGGGGGGGGHHHHHHHHHHHHHHHHHHHHHHHHHHHHHHHHHHHHHHHGHHHHHHHHGHHHHHHHHHHHGHHHHHFHHHHHHHGHHHDGGHFGGHGGGGGGHHHHHHHHHHHHGHHHHHHHHHHHHHGHHGGGGGGGGGHGGHGGGGGHHGFHHHHHHHHHHHHGGGHHFFGGHHHHHHHGHGFGHHHHHHHHHHGGGGGGHHHHGGFGDGEHFHHHGGGGGGGGGGG=;C9CFAE
@M03558:539:GW210131Amp:1:2105:10243:14534 2:N:0:TCGACGTC+AAGCGGAA
GGCTATGTGAGTAACACCTTCTAAACTTCCATTTCTATCATAAAATAACTTGTCAAATTGTTTGCATATAGATTCCAAATTACTTTTCCATCAGTTTTCTGTATCCGTACGCACTGTATAAAACAAGATACATTACCTCACCACCGGGTAGGGCAACGGTTACCAATTCACCCTTGGTTGCTTTGATTTCACCCAGAAGATAGCCTTCGGCTTCATCTGGAACCCAGCAGGCCTTTTTGGCATCGTAAGG
+
BBCCAFFFFFFFGGGGGGGGGGHHHHHHHHHHHHHHHHHHHHHHHHHHHHHHHHHHHIHHIHHHHIHHIIIGHHHHHGHHHGHHHHHHHHHHHHHHHHHHHHHHHHGGHGGGGGGHHHHHHHHHHHGHHHHHHHHHHHHHHHHHGGGGGGGGGHGGHGCGGGHHHHHHHHHHHHHHGHHGHHHHHHHGHHHHHHGHHFHHHHHGHHHHHGGGGHHHHHHHHHHGGGEGGHEGGGGGGGGAGFCCGEG?GE
@M03558:539:GW210131Amp:1:2105:12649:14539 2:N:0:TCGACGTC+AAGCGGAA
GGCTATGTGAGTAACACCTTCTAAACTTCCATTTCTATCATAAAATAACTTGTCAAATTGTTTGCATGTAGATTCCAAATTACTTTTCCATCAGTTTTCTGTATCCGTACGCACTGTATAAAACAAGATACATTGCCTCACCACCGGGTAGGGCAACGGTTACCAATTCACCCTTGGTTGCTTTGATTTCACCCAGAAGATAGCCTTCGGCTTCATCTGGAACCCAGCAGGCCTTTTTGGCATCGTAAGC
+
CCCCCFFFFFFFGGGGGGGGGGHHHHHHHHHHHHHHHHHHHHHHHHHHHHHHHHHHGHIHIIHHHIHHHHIGHHGHHFHHHHHHHHHHHHHHHHHHHHHHHHGHHHGGHGGGGGGHHHHHHHHHHHGGHHHHHHHHHHHHHHHHGGGGGGGGGGGFHGGGGGHHHHHHHHHHHHHHHHHGHHHHHHHHHHHHHHGHGHHEHFFFHHHHHGCGGHHHHHHHFHGEFG.CGC.AEGFGGGAGE9;::EGGGB
@M03558:539:GW210131Amp:1:2105:3462:14575 2:N:0:TCGACGTC+AAGCGGAA
GGCTATGTGAGTAACACCTTCTAAACTTCCATTTCTATCATAAAATAACTTGTCAAATTGTTTGCATATAGATTCCAAATTACTTTTCCATCAGTTTTCTGTATCCGTACGCACTGTATAAAACAAGATACATTACCTCACCACCGGGTAGGGCAACGGTTACCAATTCACCCTTGGTTGCTTTGATTTCACCCAGAAGATAGCCTTCGGCTTCATCTGGAACCCAGCAGGCCTTTTTGGCATCGTAAGG
+
CBCCCFFDFFFFGGGGGGGGGGHHHHHHHHHHHHHHHHHHHGHHFGHHHHHHHHHHBHHHIHHHIHHHHHHGHHHHHHHHHGHHHHHHHHHHHHHHHHHHGHHHHHGGHGGGGGGHHHHGHEHHHHHHHHHHHHHHHHHHHHHHGGFFGGGGGHGGHGGGGGHGHHHHHHHHHHHHHHHGHHHHFHGHHHEHHHFGHHHFFHBHGHHHHGGGGHHHHHHHFFGEFG.GGFADCFGFFGDGGFCFAC.F.0
@M03558:539:GW210131Amp:1:2105:26942:14678 2:N:0:TCGACGTC+AAGCGGAA
GGCTATGTGAGTAACACCTTCTAAACTTCCATTTCTATCATAAAATAACTTGTCAAATTGTTTGCATATAGATTCCAAATTACTTTTCCATCAGTTTTCTGTATCCGTACGCACTGTATAAAACAAGATACATTACCTCACCACCGGGTAGGGCAACGGTTACCAATTCACCCTTGGTTGCTTTGATTTCACCCAGAAGATAGCCTTCGGCTTCATCTGGAACCCAGCAGGCCTTTTTGGCATCGTAAGG
+
BBBBBFFFFFFDGGGGGGGGGGHHHHHHHHHHHHHHGHHHHHHHHHHHHHHHHHHHHHHHHHHHHHHHHHHGHHHHHHGHHHHHHHHHHHHHHHHHHHHHHHHHHHGFHGGFGGGHHHHHHHHHHHHHHHHHHHHHHHHGHFHHGGGGGGGGGHGGHGGGGGHHHHHHGHHFHHHHGHHFHHHHGHHHHHGHHGGHHFHHHHHGHHHGH??EGHHFGHHHFHHGDEGAC.:DEFFGGGGGFF;CA;CCAB
@M03558:539:GW210131Amp:1:2105:5191:14686 2:N:0:TCGACGTC+AAGCGGAA
GGCTATGTGAGTAACACCTTCTAAACTTACATTTCTATCATAAAATAACTTGTCAAATTGTTTGCATATAGATTCCAAATTACTTTTCCATCAGTTTTCTGTATCCGTACGCACTGTATAAAACAAGATACATTACCTCACCACCGGGTAGGGCAACGGTTACCAATTCACCCTTGGTTGCTTTGATTTCACCCAGAAGATAGCCTTCGGCTTCATCTGGAACCCAGCAGGCCTTTTTGGAATCGTAAGG
+
A>111DDDF311B1EDGGBGEGH3EGF11B1DA3D3FGFEB2G1FGFF1DA1AFGFDGHGA20EFFHHHH2DDBGGFDEBBGFFEBFFHHFAFGFEDGEHFD2GB@EFG?EAEE/GFGHHHHHHCGHFHFGHHHFHFH11?GGEFEEGGGGGE0///BCCGAF1@GGHFFF<GCGGGHGGHGG?GFHHHH1FGGGHHHHHHFHBGBGHHG?FCHHHHEG00:CECE.CCFHG.FBFFG@@/00:9EFFFB
@M03558:539:GW210131Amp:1:2105:12937:14706 2:N:0:TCGACGTC+AAGCGGAA
GGCTATGTGAGTACACCTTCTAAACTTCCATTTCTATCATAAAATAACTTGTCAAATTGTTTGCATATAGATTCCAAATTACTTTTCCATCAGTTTTCTGTATCCGTACGCACTGTATAAAACAAGATACATTACCTCACCACCGGGTAGGGCAACGGTTACCAATTCACCCTTGGTTGCTTTGATTTCACCCAGAAGATAGCCTTCGGCTTCATCTGGAACCCAGCAGGCCTTTTTGGCATCGTAAGGC
+
BBB@?FFFFFFFGGGGGGGGGGGHHHHHHHHHHHHHHHHHHHHGHHFGHHHGHHHHHHHHHHHHHHHHHHHHHHFGFHGGHHHHHHHHHHHHHHHHHHHHHHHHHGGHGGGGGGHFHHHHHHHHGHHHHHHHHHHHHHHHHHHGGGGGGGGGHGGHCCFFGFDGGHHHHHHHHHHGFHDHHHHHEHHHHHHHHAF.<GBGHHEHHHHHGGGGHGHGHH0CGHGGG.CG.CDEFGFGGADFGFFFG:../B
@M03558:539:GW210131Amp:1:2105:9084:14729 2:N:0:TCGACGTC+AAGCGGAA
GGCTATGTGAGTAACACCTTCTAAACTTCCATTTCTATCATAAAATAACTTGTCAAATTGTTTGCATATAGATTCCAAATTACTTTTCCATCAGTTTTCTGTATCCGTACGCACTGTATAAAACAAGATACATTACCTCACCACCGGGTAGGGCAACGGTTACCAATTCACCCTTGGTTGCTTTGATTTCACCCAGAAGATAGCCTTCGGCTTCATCTGGAACCCAGCAGGCCTTTTTGGCATCGTAAGG
+
ABBCBFFFFFF5GGGGGGGGGGHHHHHHGHHHHHHHHHHHHHHHHHGHHHHHHHHHHHHHHHHHHHHGHHHFHHHHHHHHHHHHHHHHHHHHGGHHHHHHHHHHHHGGHGGFGGGHHHHHHHHHHHFHHHHHHHHHHHHFHHHHGGGGGGGFEGGGGGFGGGHHHHHHFHHHHHHF1GGGGHHHHBGHHHHHHHGHFHHFHDDGFHGHHGGGGHHGHHHHFBGFGGA;GC.EGGGGCF@?F0;C.;C../
@M03558:539:GW210131Amp:1:2105:14900:14744 2:N:0:TCGACGTC+AAGCGGAA
GGCTATGTGAGTAACACCTTCTAAACTTCCATTTCTATCATAAAATAACTTGTCAAATTGTTTGCATATAGATTCCAAATTACTTTTCCATCAGTTTTCTGTATCCGTACGCACTGTATAAAACAAGATACATTACCTCACCACCGGGTGGGGCAACGGTTACCAATTCACCCTTGGTTGCTTTGATTTCACCCAGAAGATAGCCTTCGGCTTCATCTGGAACCCAGCAGGCCTTTTTGGCATCGTAAGG
+
CCCCBFFFFFFFGGGGGGGGGGHHHHHHHHGHHHHHHHHHHHHHHHHHHHHHHHHHHHHHHHHHHIIHHHIFHHHHGHHHHHHHHHHHHHHGHHHHHHHHGGHFHHFGHGGFGGGHHHHHHHHHHGHEHHHGHFHHHHHHHHHHGGGFEGGGGGGGHGGGGGHHHHHHHHGHHHHH1GHGFHHHFEGHHHFGHAEG.<GHHHHHHHHHHGGGGHHHHHHFHHGEGE.F/F..EGFFFGG?F0;;DEFC90
@M03558:539:GW210131Amp:1:2105:24452:14766 2:N:0:TCGACGTC+AAGCGGAA
GGCTATGTGAGTAACACCTTCTAAACTTCCATTTCTATCATAAAATAACTTGTCAAATTGTTTGCATATAGATTCCAAATTACTTTTCCATCGGTTTTCTGTATCCGTACGCACTGTATAAAACAAGATACATTACCCCACCACCGGGTAGGGCAACGGTTACCAATTCACCCTTGGTTGCTTTGATTTCACCCAGAAGATAGCCTTCGGCTTCATCTGGAACCCAGCAGGCCTTTTTGGCATCGTAAGG
+
AABAADDBDDDFGGGGGGGGGGCHDGHHHHHGHHHHHGHHHHHHHGFFHHHHHHHGFHHHHHGHHHHGGHHFHHHHHHEHHHGHHHHHHFHFGDFFFGHHHHGHHHGGHGGGGGGHHHHHHFHHHHFBGHHHHHHHHFHGGGHHGGGCDC?CGHGGGGGGGGHHHHHHHHHHHHHGGHHGHHHHHHHGHHHHHHEGEHFHHHHHGHFHGGGGCHHHHHHHHHGFGGGGFF?FGGGGGG@@GB;;CAF..C
@M03558:539:GW210131Amp:1:2105:23083:14815 2:N:0:TCGACGTC+AAGCGGAA
GGCTATGTGAGTAACACCTTCTAAACTTCCATTTCTATCATAAAATAACTTGTCAAATTGTTTGCATATAGATTCCAAATTACTTTTCCATCAGTTTTCGGTATCCGTACGCACTGTATTAAACAAGATACATTACCTCACCACCGGGTAGGGCAACGGCTACCAATTCACCCTTGGTTGCTTTGATTTCACCCAGAAGATAGCCTTCGGCTTCATCTGGAACCCAGCAGGCCTTTTTGGCATCGTAAGG
+
>AA11B@B33@BFFFGGFC1AAGHBGFGHFFFFGCHHFGBDG2B1DGHHFFHGF2GFGEDGD0FHHHHHBGGHHHGEGHHHGFFHGHHHFGHFBAGGGHE?FGFHFGGC?EGGGEHFDGFHHHGHHHFGHFGFGHFHHHGFHHHGFGCECEAAHFFHG/CGCHFGHBFGHFDGHHF1GCCFGFDGHDDGHGGDCFG.BFFD0D00DG0CACE?GFHHHHHHGH.AEGFCF.9EGGFCB@@GB;9:CFC./
@M03558:539:GW210131Amp:1:2105:3529:14831 2:N:0:TCGACGTC+AAGCGGAA
GGCTATGTGAGTAACACCTTCTAAACTTCCATTTCTATCATAAAATAACTTGTCAAATTGTTTGCATATAGACTCCAAATTACTTTTCCATCAGTTTTCTGTATCCGTACGCACTGTATAAAACAAGATACATTACCTCACCACCGGGTAGGGCAACGGTTACCAATTCACCCTTGGTTGCTTTGATTTCACCCAGAAGATAGCCTTCGGCTTCATCTGGAACCCAGCAGGCCTTTTTGGCATCGTAAGG
+
AAABAFFFFFFFFGGGFGGGGGHHHHHHHHHHHHHGHHHHHGGCHGHHHHHGHHHGHHHHHHHHHHHHHHFGHHHHHHHHHFHHHGHHHHHHGHGHHHHHHHHHHHGGHGCDEGGGHHHHHFHHHGHFGHHHHHHHHHGHHHGHGGEGGEFGGHGGHGGGGGHHHHHHBGFHFGHBFGGGGHHHHFGGHHFHHHGHCGGFHHHFHHHHHGGE?CHHHHGHGHHFGGHH/C.CEFGGGGGGGEFFD..CFG
@M03558:539:GW210131Amp:1:2105:7869:14832 2:N:0:TCGACGTC+AAGCGGAA
GGCTATGTGAGTAACACCTTCTAAACTTCCATTTCTATCATAAAATAACTTGTCAAATTGTTTGCATATAGATTCCAAATTACTTTTCCATCAGTTTTCTGTATCCGTACGCACTGTATAAAACAAGATACATTACCTCACCACCGGGTAGGGCAACGGTTACCAATTCACCCTTGGTTGCTTTGATTTCACCCAGAAGATAGCCTTCGGCTTCATCTGGAACCCAGCAGGCCTTTTTGGCATCGTAAGG
+
BCCCCFFFFFFFGGGGGGGGGGHCHFHHHHHHHHHHHHHHHHHHHHHHHHHHHHHHHHHGHHHEHHHHHGHGBHHHHFFHHHHGHHGFHHHHHGHHHHHHHHFHGHGGHGGFGGGHHHHHHHHHHHHGHHHHHHHHHHHHHGHHGDGFGGEGGEGGEGCGGGHHHHHHHHHHHHHHHHHGHHHHHHHHHHGFFGEGHFHHHHG0CGHHHGCGFHHHHHHHHGGCAEGF/G:CEFFFGGG-B:CCDAF.;B
@M03558:539:GW210131Amp:1:2105:16858:14833 2:N:0:TCGACGTC+AAGCGGAA
GGCTATGTGAGTAACACCTTCTAAACTTCCATTTCTATCATAAAATAACTTGTCAAATTGTTTGCATATAGATTCCAAATTACTTTTCCATCAGTTTTCTGTATCCGTACGCACTGTATAAAACAAGATACATTACCTCACCACCGGGTAGGGCAACGGTTACCAATTCACCCTTGGTTGCTTTGATTTCACCCAGAAGATAGCCTTCGGCTTCATCTGGAACCCAGCAGGCCTTTTTGGCATCGTAAGG
+
AABBBBFFFFFFGFGGGGGGGGHGHHHHHHHHHHHHHHHHHHHHHHHHHHHHHHHHHHHGHHHHEHHHHHHFHHHHHHHHHHGHHHHGGHHHHHHHHHHHHHHHHHGGHGGGGGGGHHHHHHHHHHHHHHHHHHHHHHHHHHHHGGGGGGGEGHGGGGGGGGHHHHHHHHHHHHHHFHHGHHHHF1FFHHFGGHGHEHFFHDHHHHHHAFGGGHHHGHHG0:;CE.GC:C:AEFFGFGAGGG;9AAA9;/
@M03558:539:GW210131Amp:1:2105:14884:14881 2:N:0:TCGACGTC+AAGCGGAA
GGCTATGTGAGTAACACCTTCTAAACTTCCATTTCTATCATAAAATAACTTGTCAAATTGTTTGCATATAGATTCCAAATTACTTTTCCATCAGTTTTCTGTATCCGTACGCACTGTATAAAACAAGATACATTACCTCACCACCGGGTAGGGCAACGGTTACCAATTCACCCTTGGTTGCTTTGATTTCACCCGGAAGATAGCCTTCGGCTTCATCTGGAACCCAGCAGGCCTTTTTGGCATCGTAAGG
+
BBCCBFFFFFFFGGGGGGGGGGHHHHHHHHHHHHHHHHHHHHHHHHHHHHHHGHHHHIHIHHHHHHIIHHHGHHHHHFHHHHHHHHHGHHHHHHHHGHHHHHHHHHGGHGGGGGGGHHHHHHHHHHHGHHHGHHHHHHHHHHHHGGGFGGGGGHGGHGGGGGHHHHHHHHHHHHHHHHHGHHHHHEGHHHHHHHGG<CDHGFHHHHHHHGGGGHHHHHHHGGGFGGGGFFGDGGGGGG?GGC;FGEGF.B
@M03558:539:GW210131Amp:1:2105:3629:14916 2:N:0:TCGACGTC+AAGCGGAA
GGCTATGTGAGTAACACCTTCTCACTCTTTGCTCGTAGATGCCTACC
+
CBCBCFFBFFFFGFGGGGGGGGHHHHGHGHHHFHGFGGGGHFHHHHH
@M03558:539:GW210131Amp:1:2105:3141:14928 2:N:0:TCGACGTC+AAGCGGAA
GGCTATGTGAGTAACACCTTCTAAACTTCCATTTCTATCATAAAATAACTTGTCAAATTGTTTGCATATAGATTCCCAATTACTTTTCCATCAGTTTTCTGTATCCGTACGCACTGTATAAAACAAGATACATTACCTCACCACCGGGTAGGGCAACGGTTACCAATTCACCCTTGGTTGCTTTGATTTCACCCAGAAGATAGCCTTCGGCTTCATCTGGAACCCAGCAGGCCTTTTTGGCATCGTAAGG
+
BBBBBFFFFFF@FFBDFEFGGGFBGHFFHHHGHFHHHCFHHHHCHHGHHHGGHFFHHHHHHGGFGHHFFFH5GHHH3BBFGFHHHHFGHHHHHHHHHHHHGFHHFGGGHGGGGGGHHHHHHHHHHHHFHHHHHHGGEGFGHHGHGDGCEGGFEHCEHGDGGDGFHHHHHHHFGCGG1FGGGHHGHBGHHHFHGHGHEFGFHHHFGHGFGEGGGEHHHHHHBGHEDAEEFF?DGFFGGGFGGF;;.;F.AF
@M03558:539:GW210131Amp:1:2105:17985:14972 2:N:0:TCGACGTC+AAGCGGAA
GGCTATGTGAGTAACACCTTCTAAACTTCCGTTTCTATCATAAAATAACTTGTCAAATTGTTTGCATATAGATTCCAAATTACTTTTCCATCAGTTTTCTGTATCCGTACGCACTGTATAAAACAAGATACATTACCTCACCACCGGGTAGGGCAACGGTTACCAATTCACCCTTGGTTGCTTTGATTTCACCCAGAAGATAGCCTTCGGCTTCATCTGGAACCCAGCAGGCCTTTTTGGCATCGTAAGG
+
BBBBBFFFFFFFGGGGGGGGGGHGHHHHHHGHHHHHHHHHHHHHHHHHHHHHHHGHHHHHHHHHHHHGHHHFHHHHHHHHHHHHHHHHHGHHHGGHHHHHGHHHHHGGHGCDGGGHHHHHHHGHHFGHHHHHHHHHHHHHHHHHFGGGEGGEGHGGFCGGGGHHFHHHGHGHHHHGGFHGHHHHHGGGHHHHHHFFEFCHHHHGHHHHHGGGGHHHHHHEHHCEDECGHGGDEFFGGGFGG0;;ACFF?/
@M03558:539:GW210131Amp:1:2105:4771:15033 2:N:0:TCGACGTC+AAGCGGAA
GGCTATGTGAGTAACACCTTCTAAACTTCCATTTCTATCATAAAATAACTTGTCAAATTGTTTGCATATAGATTCCAAATTACTTTTCCATCAGTTTTCTGTATCCGTACGCACTGTATAAAACAAGATACATTACCTCACCACCGGGTAGGGCAACGGTTACCAATTCACCCTTGGTTGCTTTGATTTCACCCAGAAGATAGCCTTCGGCTTCATCTGGAACCCAGCAGGCCTTTTTGGCATCGTAAGG
+
BBBB@FFDFFFBGGGDGGGGGGGHHHHHHHHHFHHHHHHGHHHGHHHHHHHHHHHHHHHHHHHHGHFHHHHBHHHHHHHHHHHHGEHHHHHHHHHHHHHHHGHHHHGGHGFEGGGHHHHHHHHHHGHFHHHHHHHHHHHHHGHHGGGGGGGGGHGGHGGGGGHHHHHHHHHHHHGFHFHGGHHGDFGHHHGHHHGHHHFGHGFFHHHFH?GGGHGGHHHHFHGEGGEHHAHGGGGGEGGCEFCC?.:;.C
@M03558:539:GW210131Amp:1:2105:13158:15082 2:N:0:TCGACGTC+AAGCGGAA
GGCTATGTGAGTAACACCTTCTAAACTTCCATTTCTATCATATAATAACTTGTCAAATTGTTTGCATATAGATTCCAAATTACTTTTCCATCAGTTTTCTGTATCCGTACGCACTGTATAAAACAAGATACATTACCTCACCACCGGGTAGGGCAACGGTTACCAATTCACCCTTGGTTGCTTTGATTTCACCCAGAAGATAGCCTTCGGCTTCATCTGGAACCCAGCAGGCCTTTTTGGCATCGTAAGG
+
AAABBFFBFFFDFGGGGGGGGFHFFHHHGHHFHHHHGHHHHHHHHHHHHFHHHHHHFHHHHHHHHHHHHHHEHHHHHFFHHHHHHGGHHHHHHHHHHHHHHHHHHHGGHGGGGGGHHHHHHHHGHHHHGHHHHHHHHHHHHHHHGGGGFGGGGHGEHGGGGGHHHHHHFGGHHGHHHHHGHHHHHHHHHGFHHHEHEGHHHHHHHHFFEGGGGGHHHHHGFGHEFGHHHHEGGGGGGGGGGC9;ECAAAG
@M03558:539:GW210131Amp:1:2105:12488:15098 2:N:0:TCGACGTC+AAGCGGAA
GGCTATGTGAGTAACACCTTCTAAACTTCCATTTCTATCATAAAATAACTTGTCAAATTGTTTGCATATAGATTCCAAATTACTTTTCCATCAGTTTTCTGTATCCGTACGCACTGTATAAAACAAGATACATTACCTCACCACCGGGTAGGGCAACGGTTACCAATTCACCCTTGGTTGCTTTGATTTCACCCAGAAGATAGCCTTCGGCTTCATCTGGAACCCAGCAGGCCTTTTTGGCATCGTAAGG
+
DDDDDFFFFFFFGGGGGGGGGGHHHHHHHHHHHHHHHHHHHHHHGHHHHHHHHHHHHHHHIHHHGHHHHHGFHHHHHGFHHHHHHHHHHHHHHHHHHHHHHHHHHHGGHGGGGGGHHHHHHHHHHHHGHHHHIHGHHHHHHGGHGGGGGGGGGHGGHGGGGGHHHHHHHGGHHHHGHHGGHHHHHGHHGHHGHHGHCHHHHEDFHHHHGGGGGHHFFHH0CCGGGFHGHHGDGGFGGGBGF:=;DEF..F
@M03558:539:GW210131Amp:1:2105:15979:15117 2:N:0:TCGACGTC+AAGCGGAA
GGCTATGTGAGTAACACCTTCTAAACTTCCATTTCTATCATAAAATAACTTGTCAAATTGTTTGCATATAGATTCCAAATTACTTTTCCATCAGTTTTCTGTATCCGTACGCACTGTATAAAACAAGATACATTACCTCACCACCGGGTAGGGCAACGGTTACCAATTCACCCTTGGTTGCTTTGATTTCACCCAGAAGATAGCCTTCGGCTTCATCTGGAACCCAGCAGGCCTTTTTGGCATCGTAAGG
+
AAAABFFFFFFFGGGGGGGGGGHHHHHHHHHHGGHHHGHHHHHHEGHHFHFGGGHHGGGHHHGHHHHHHHHFHHHHHGGHHHHGHGHHHFFFHHHHHHHHHGGHHFGGHFCDEGGHGHHHHHHHHGH2GHHHHHHHHHHEHHHHGGGEFEEEGHGGGGGGGGHHHHGHDBGBHHGG1GGGHHHHHHHHHHHHHHGGGBGHHGHGHHGHGCGGDHHHGHHHEFGGCE.CFFCDEFFFFGGAF0;;D99.;/
@M03558:539:GW210131Amp:1:2105:16449:15188 2:N:0:TCGACGTC+AAGCGGAA
GGCTATGTGAGTAACACCTTCTAAACTTCCATTTCCATCATAAAATAACTTGTCAAATTGTTCGCATATAGATTCCAAATTACTTTTCCATCAGTTTTCTGTATCCGTACGCACTGTATAAAACAAGGTACATTACCTCACCACCGGGTAGGGCAACGGTTACCAATTCACCCTTGGTTGCTTTGATTTCACCCAGAAGATAGCCTTCGGCTTCATCTGGAACCCAGCAGGCCTTTTTGTCATCGTAAGG
+
A?AAAFF3BFF1BFEGGGCGFGCA3C3FGHGHHFFHFGHHFF21GHHFBDGH11BGAA1FGGDAA/EEGDFBHHFHHH1FFHHEFBEGHGGHBGGEFGHHD@FFHBA>FAE/EEEHFEGFF2FFHHHE@@GGGFHHHFHHHHFFFGGEG@EFECCCCC@FE/GDFHHGHFGFG<FC1?G?FG<G11=GHH1FHAFHH/</GFG0<GGGEFCE@CB0:CG00:CEGE.;;C.9.//C0B-/00;;:9F.;/
@M03558:539:GW210131Amp:1:2105:12788:15190 2:N:0:TCGACGTC+AAGCGGAA
GGCTATGTGAGTAACACCTTCTAAACTTCCATTTCTATCATAAAATAACTTGTCAAATTGTTTGCATATAGATCCCAAATTACTTTTCCATCAGTTTTCTGTATCCGTACGCACTGTATAAAACAAGATACATTACCTCACCACCGGGTAGGGCAACGGTTACCAATTCACCCTTGGTTGCTTTGATTTCACCCAGAAGATAGCCTTCGGCTTCATCTGGAACCCAGCAGGCCTTTTTGGCATCGTAAGG
+
BBBBBFFFFFFDGGGFGGGGGGHGHHHHHHGFFHHHHHHHHHHHHHHHHHHHHHHHHHHHHHHHGHHHHHH5FHHHHFHHHGHGHGHHHHHHHHHHHHHHHHHHHHGFHGGGGGGHHHHHHHHHHHHHHHHHHHHHHHHHHHHHGGGGGGGGGHGGHGGGGGHHHGEGFFHHHGHGGHHGHHHGFDGHHGBFHHGHAGFHHEFGFHHHH?@FGHHHFGHHBGGGGEEGF?EGGGGGFFCFF0=BEGG.F/
@M03558:539:GW210131Amp:1:2105:15605:15238 2:N:0:TCGACGTC+AAGCGGAA
GGCTATGTGAGTAACACCTTCTACACTTCCATTTCTATCATAAAATAACTTGTCAAATTGTTTGCATATAGATTCCAAATTACTTTTCCATCAGTTTTCTGTATCCGTACGCACTGTATAAAACAAGATACATTACCTCACCACCGGGTAGGGCAACGGTTACCAATTCACCCTTGGTTGCTTTGATTTCACCCAGAAGATAGCCTTCGGCTTCATCTGGAACCCAGCAGGCCTTTTTGGCATCGTAAGG
+
A>A>AFD@FFFFGGBGEEGBC1F3DFFGHFBFFGFFCFDDGHBFGHFGGFFHGEB21FDDDGCGHHFHHHG2EFDHHFFFHHHHHHHHHHHHHHHHHHHHHHHHHHGGHGGGGGGHGHHHHHGFHHHHHHHHHHHHHHHFHHHHGGGGGGGGGHGGHGGGGGHGHHHHHHHHHHHHHHHGHHHHHBGFHHGGHHGHAHFGHHHEFHHGHGGGGHHFHHFFFGG:CEGFGFH?EGGGGG--FCC/CEF.9F
@M03558:539:GW210131Amp:1:2105:18708:15269 2:N:0:TCGACGTC+AAGCGGAA
GGCTATGTGAGTAACACCTTCTAAACTTCCATTTCTATCATAAAATAACTTGTCAAATTGTTTGCATATAGATTCCAAATTACTTTTCCATCAGTTTTCTGTATCCGTACGCACTGTATAAAACAAGATACATTACCTCACCACCGGGTAGGGCAACGGTTACCAACTCACCCTTGGTTGCTTTGATTTCACCCAGAAGATAGCCTTCGGCTTCATCTGGAACCCAGCAGGCCTTTTTGGCATCGTAAGG
+
BBBCCFFFFFFFGGGGGGGGGGHHHHHHHHHHHHHHHHHHHHHHHHHHHHHHHHHHHHHHHHHGHHHHHHHFHHHHHHHHHHHHHHHHHHHHHFHHHHHHHHHHHHGGHGGGGGGHHHHHHHHHHHHHHHHHHHHHHHHHHHHHGGGCGGGGGHGGGGGGGGHHHHGHGHHHHHHHHHGGHHHHHFHHHHGHGHGGGFHHHGHFHHFHHDGGGHHHHHHBGHC;EE.CG:.AEGFGGGG-B0=CDEFF?B
@M03558:539:GW210131Amp:1:2105:16571:15270 2:N:0:TCGACGTC+AAGCGGAA
GGCTATGTGAGTAACACCTTCTAAACTTCCATTTCTATCATAAAATAACTTGTCAAATTGTTTGCATATAGATTCCAAATTACTTTTCCATCAGTTTTCTGTATCCGTACGCACTGTATAAAACAAGATACATTACCTCACCACCGGGTAGGGCAACGGTTACCAATTCACCCTTGGTTGCTTTGATTTCACCCAGAAGATAGCCTTCGGCTTCATCTGGAACCCAGCAGGCCTTTTTGGCATCGTAAGG
+
BBBBAFFFFFFFGGGGGGGGGGHGHHHHHHHHHHHHHHHHHHHHHHHHHHHHHHHHHHHHHHHHHHHHHHHHHHHHHHHHHHHHHHHHHHHHHHHHHHHHHHHHHHGGHGGGGGGHHHHHHHGHHHHGHHHHHHHFHHHHHHGHGGGGGGGGGHGGHGCGGGHHHHHHGFGFHHHFFHEGHHHGGGGHHHGHHHGFHEGHHFHHHHHHHGGGGHHHGFHFFHCFGFA;C.G.;FGGGGBGG0=;;;C..B
@M03558:539:GW210131Amp:1:2105:2265:15278 2:N:0:TCGACGTC+AAGCGGAA
GGCTATGTGAGTAACACCTTCTAAACTTCCATTTCTATCATAAAATAACTTGTCAAATTGTTTGCATATAGATTCCAAATTACTTTTCCATCAGTTTTCTGTATCCGTACGCACTGTATAAAACAAGATACATTACCTCACCACCGGGTAGGGCAACGGTTACCAATTCACCCTTGGTTGCTTTGATTTCACCCAGACGATAGCCTTCGGCTTCATCTGGAACCCAGCATGCCTTTTTGGCCTCGTAAGG
+
AA@AAFD@5DD@FGFGFGGGCGFHHFGHBFHHHHHGHHGHFGGFFGHHHHHHFGFGHHGGHHHHGHHBGHHFFH5DGGGFH3DFFEDFHFFFHGHHHGHGFGHHHHGGFGG?EGGHBDGGFHEGG11BFGHFHGGGHHHHHFFFAE/<E@F/FBFEEG?EFBGHHEGHHHB1GGCG1?F?FGHGGFHHHHHHHHGF..-<EE?DGHFG.A?ECFBCHHH00CBED.:A/009CF0CFF??B0;;;A9A./
@M03558:539:GW210131Amp:1:2105:28750:15292 2:N:0:TCGACGTC+AAGCGGAA
GGCTATGTGAGTAACACCTTCTAAACTTCCATTTCTATCATAAAATAACTTGTCAAATTGTTTGCATATAGATTCCAAATTACTTTTCCATCAGTTTTCTGTATCCGTACGCACTGTATAAAACAAGATACATTACCTCACCACCGGGTAGGGCAACGGTTACCAATTCACCCTTGGTTGCTTTGATTTCACCCAGAAGACAGCCTTCGGCTTCATCTGGAACCCAGCAGGCCTTTTTGGCATCGTAAGG
+
>A111BDBFBBFDGFGFGGFFGHHHGFFHFHH3DG3DAGFFHHHHGFEHGHHHFGFHHGFHHHH1GHFGHGAEHAAGHGFBGEHHHHHHGHHHFFG2DEDG2DGGGEF>?EEGGGHHHHHHHGHFHHHHHHHGFHHFHHHHHHHGFCGEEGGFFFGECCEFGHFGGCF1FGFGHGFHGHGGHFB1FDGFGHFH0<F.0GFFHHFCGDH.CGGGCCCHHF0C/CECA:CB..;EFGGG0--99;CA;..9/
@M03558:539:GW210131Amp:1:2105:15380:15299 2:N:0:TCGACGTC+AAGCGGAA
GGCTATGTGAGTAACACCTTCTGAACTTCCATTTCTATCATAAAATAACTTGTCAAATTGTTTGCATATAGATTCCAAATTACTTTTCCATCAGTTTTCTGTATCCGTACGCACTGTATAAAACAAGATACATTACCTCACCACCGGGTAGGGCAACGGTTACCAATTCACCCTTGGTTGCTTTGATTTCACCCAGAAGATAGCCTTCGGCTTCATCTGGAACCCAGCAGGCCTTTTTGGCATCGTAAGG
+
A?AABFFDFFFFGGGGGGGGGGHHHHHHHHHHHHGHHHHHHHHHHHHHHHHHHHHHHHHHHHHHHHHHHHHGHHHHHHHHHHHHHHHHHHHHHHHHHHHHHHHHHHGGHGGGGGGHHHHHHHHHHHHGHHHHHHHHHHHHHHHHGGGGGGGGGHGGHGGGGGHHHHHHGHHGHHHHHHHGHHHHHHHHHHGGHHGHEFHHHGHHHHGHHGGGGHHHHHHGEGGEGGHHHFHGGGFGGGBGG0;:EEGFGF
@M03558:539:GW210131Amp:1:2105:20963:15302 2:N:0:TCGACGTC+AAGCGGAA
GGCTATGTGAGTAACACCTTCTAAACTTCCATTTCTATCATAAAATAACTTGTCAAATTGTTTGCATATAGATTCCAAATTACTTTTCCATCAGTTTTCTGTATCCGTACGCACTGTATAAAACAAGATACATTACCTCACCACCGGGTAGGGCAACGGTTACCAATTCACCCTTGGTTGCTTTGATTTCACCCAGAAGACAGCCTTCGGCTTCATCTGGAACCCAGCAGGCCTTTTTGGCATCGTAAGG
+
BBBBBFFFFFFFFGGCGGGGGGGHGHHHHHHHHGGFHHHHHHHHEGHHHHHHHHHHHGHHHHHGGHHHHHGFHHHHH5FHHHHHHHHHHHHGHHHHGHHHHHHHGHGGHFGCGGGHHHHHHHGHEGFFHHHGHHEHHHEGHHGEFGF?EEGGGHGGEGCDGGHHHHGHHDHHHHHHHGGDGHHHHGHHHHHHHHGGCGGHHHHHCGGHHGGEGHHBHH0;:CGEGFEG:F.DEFGGFG?CF0==;9AC./
@M03558:539:GW210131Amp:1:2105:14851:15319 2:N:0:TCGACGTC+AAGCGGAA
GGCTATGTGAGTAACACCTTCTAAACTTCCATTTCTATCATAAAATAACTTGTCAAATTGTTTGCATATAGATTCCAAATTACTTTTCCATCAGTTTTCTGTATCCGTACGCACTGTATAAAACAAGATACATTACCTCACCACCGGGTAGGGCAACGGTTACCAATTCACCCTTGGTTGCTTTGATTTCACCCAGAAGATAGCCTTCGGCTTCATCTGGAACCCAGCAGGCCTTTTTGGCATCGTAAGG
+
BBBBBFFDFFFFGGGGGGGGGGHHHHHHHHHHHHHHHHHHHHHHGGHHHHHHHHHHHHHHHHHHHHHHHGHFHHHHHEHHHEHHHHHHHHHHHHHHHHHHGHHHHHGGHGGGGGGHHHHHHHGHGEHHHGHHHHHHGHHHHHHHGGGGGGGGGHGGHGGGGGHHHFHHHHHHHGHHCGHGHHHHEFGHHHFHHHGHCFFHHFHGFHGHEGGGDHHHHHHHFGGCD.CG:.CDGFGGFGDGG0;=EGG9A/
@M03558:539:GW210131Amp:1:2105:4083:15352 2:N:0:TCGACGTC+AAGCGGAA
GGCTATGTGAGTAACACCTTCTAAACTTCCATTTCTATCATAAAATAACTTGTCAAATTGTTTGCATATAGATTCCAAATTACTTTTCCATCAGTTTTCTGTATCCGTACGCACTGTATAAAACAAGATACATTACCTCACCACCGGGTAGGGCAACGGTTACCAATTCACCCTTGGTTGCTTTGATTTCACCCAGAAGATAGCCTTCGGCTTCATCTGGAACCCAGCAGGCCTTTTTGGCATCGTAAGG
+
AAABBFFBFBFFGGGGGGGGGGHHHHHHHHHHHHHHHHGHHHHHHHHHHHHHHHHHHGHHHHHHHHHHHHHFHHHHHHEHHHHHHHHHHHHHHHHHHHHHHHHHHHGGHGGGGGGGHHHHHHHHHHHHHHHHHHHHHHHHHHGHGGGGGGGGGHGGHGGGGGHHHHHHHHHHHHHGHHHGHHHHHFHHHGGHHHGHHHHFHGGHGHHBH?FFCHGHHHHFGHHGDFHHEE.CFGGGGGA?FB9CDEACAF
@M03558:539:GW210131Amp:1:2105:15280:15367 2:N:0:TCGACGTC+AAGCGGAA
GGCTATGTGAGTAACACCTTCTAAACTTCCATTTCTATCATAAAATAACTTGTCAAATTGTTTGCATATAGATTCCAAATTACTTTTCCATCAGTTTTCTGTATCCGTACGCACTGTATAAAACAAGATACATTACCTCACCACCGGGTAGGGCAACGGTTACCAATTCACCCTTGGTTGCTTTGATTTCACCCAGAAGATAGCCTTCGGCTTCATCTGGAACCCAGCAGGCCTTTTTGGCATCGTAAGG
+
CCCCCBFFFFFFGGGGGGGGGGHHHHHHHHHHHHHHHHHHHHHHHHHHHHHHHHHHHIHHIIHHHIHHHHHBHHHHHHHHHHHHHHHHHHHHHHHHHHHHHHHHHHGGHGGGGGGHHHHHHHHHHHGHHHHHIHHHHHHHHHHHGGCFGGGAFFGGHGGGGGHHHHHHHHHHHHHHFHHGFHHHHFGHHHHHHGGGCGHHHHHFHHHGHGCGGHHHHHHHHHHGGEEGGCGBGGGGGGGGGB;CEGGG.C
@M03558:539:GW210131Amp:1:2105:4065:15414 2:N:0:TCGACGTC+AAGCGGAA
GGCTATGTGAGTAACACCTTCTAAACTTCCATTTCTATCATAAAATAACTTGTCAAATTGTTTGCATATAGATTCCAAATTACTTTTCCATCAGTTTTCTGTATCCGTACGCACTGTATAAAACAAGATACATTACCTCACCACCGGGTAGGGCAACGGTTACCAATTCACCCTTGGTTGCATTGATTTCACCCAGAAGATAGCCTTCGGCTTCATCTGGAACCCAGCAGGCCTTTTTGGCATCGTAAGG
+
BBAAAFFDFFFFGGGFGGGGGGGHBGFHGHGHHHHHFHHHHHFDFHHGHHGHHHHGHHHHHHHHHHHHHHHBHHHHHHGHGHHHHHHHHHHHHHHHHHHHHHHHHHGGHGGGFGGHHHHHHHHHHHHHHGHHHHGHHHHHHHHFGFCGGGGEGHGGHGGGGGHHHHGHHHHHGHHGGHHGHHG@<1@FHGFHFGFHAFGGHFHGHHFGHGGGGHHHHHHHHEGFGE:GC..EGGGGGGAFFFC9.;.CFF
@M03558:539:GW210131Amp:1:2105:22426:15417 2:N:0:TCGACGTC+AAGCGGAA
GGCTATGTGAGTAACACCTTCTAAACTTCCATTTCTATCATAAAATAACTTGTCAAATTGTTTGCATATAGATTCCAAATTACTTTTCCATCAGTTTTCTGTATCCGTACGCACTGTATAAAACAAGATACATTACCTCACCACCGGGTAGGGCAACGGTTACCAATTCACCCTTGGTTGCTTTGATTTCACCCAGAAGATAGCCTTCGGCTTCATCTGGAACCCAGCAGGCCTTTTTGGCATCGTAAGG
+
CCCCCFFFFFFFGGGGGGGGGGHHHHHHHHHHHHHHHHHHHHHHGHHHHHHHHHHHHIHIHHHHIIHHHHGBGHFHHHHHHHHHHHHHHHHHHGHHHHHHHHHHHFGGHGGGGGGHHHHHHHGHHGHHHHHHHHHHHHHHHHHHGGGGGGGGGHGGGGGGGGHHHHHHHHHHHHHHHHHGHHHGG1FGHHHHHHGHHHHGGHHHHHHHHGGGGHHHHHHHEHGEGEGFCGEFGGGGGGGCG0;CEF.9;0
@M03558:539:GW210131Amp:1:2105:12850:15433 2:N:0:TCGACGTC+AAGCGGAA
GGCTATGTGAGTAACACCTTCTAAACTTCCATTTCTATCATAAAATAACTTGTCAAATTGTTTGCATATAGATTCCAAATTACTTTTCCATCAGTTTTCTGTATCCGTACGCACTGTATAAAACAAGATACATTACCTCACCACCGGGTAGGGCAACGGTTACCAATTCACCCTTGGTTGCTTTGATTTCACCCAGAAGATAGCCTTCGGCTTCATCTGGAACCCAGCAGGCCTTTTTGGCTTCTTAATG
+
AABAADFB@FFFFGGGGEBGGGHHHFFFGF56DGAGFDGBGA5FGFFHHHHHHHFB5FGGFHHGHGHGHHE5FGFGGBDGGDHHHHHHHHDGEGHFHHHFBGHHHBEGGGECGCEHHFFGHBGHHHHEHHHHHHFHHHFHHHHHGCEEEEEF/B?FECC/?/11F1FGDDG1GGHCBGEDFGHF<<<GDF1F1CFGC0FHH1GGGHBHG.@E-/0:;CC00/::C.;C/C.CEF9CFFB@F/CB0;0000
@M03558:539:GW210131Amp:1:2105:10837:15434 2:N:0:TCGACGTC+AAGCGGAA
GGCTATGTGAGTAACACCTTCTAAACTTCCATTTCTATCATAAAATAACTTGTCAAATTGTTTGCATATAGATTCCAAATTACTTTTCCATCAGTTTTCTGTATCCGTACGCACTGTATAAAACAAGATACATTACCTCACCACCGGGTAGGGCAACGGTTACCAATTCACCCTTGGTTGCTTTGATTTCACCCAGAAGATAGCCTTCGGCTTCATCTGGAACCCAGCAGGCCTTTTTGGCATCGTAAGG
+
AAAA1D@BBFFFDGG1EFGFGFHHEHHHHHCHH3GHFHHHHHFGHGF1FGFGHHHHHHHEHGGHHHFDHFHFGHHGGFFHGGHHHHHFHHHHFFFHHHHFHFGFHHGFHGGGGGGGGHHHFHFHHGHGGHHGHFFHFHHGHHHGGGGGGGEFGHGGGCGFEGHGHHEGGGFFHHHHGHEGGHHGHBGHFGGFGG.F>>CGHFGFHGFHHFGGGHHHHGHE0/;;A;C:C...AFFFF0--C0;/.;F..;
@M03558:539:GW210131Amp:1:2105:3092:15457 2:N:0:TCGACGTC+AAGCGGAA
GGCTATGTGAGTAACACCTTCTACACTCTTTGCTCGTAGATGCCTACC
+
AAAA1DD3BBFFGFBECEGAFGFEGGFF1EEAGAAFEEF02FFGGGFG
@M03558:539:GW210131Amp:1:2105:25614:15464 2:N:0:TCGACGTC+AAGCGGAA
GGCTATGTGAGTAACACCTTCTAAACTTCCATTTCTATCATAAAATAACTTGTCAAATTGTTTGCATATAGATTCCAAATTACTTTTCCATCAGTTTTCTGTATCCGTACGCACTGTATAAAACAAGATACATTACCTCACCACCGGGTAGGGCAACGGTTACCAATTCACCCTTGGTTGCTTTGATTTCACCCAGAAGATAGCCTTCGGCTTCATCTGGAGCCCAGCAGGCCCTTTTGGCATCGTAAGG
+
BCCCCFFFFFFFGGGGGGGGGGHHHHHHHHHHHHHHHHHHHHHHHGFGHHHHHHHHHHIHHIHHHIHHHGHGHHHHH5GHHHHHHHHHHHHHGHHHHHHHHHHHHHGGGGGGGGGHHHHHGHHHGHHGHFHHHHHHHHHFHHHHGGGEFGGGGHGGHGGGGGHHHHHHGHHHHHHHGHHGHHHHHGHHHHHHGHGHHFHHHGHGHHHGEAEGGHHHHHHFFECCEEGGFA.DEGGGGGGGGB=;9;F?AF
@M03558:539:GW210131Amp:1:2105:20436:15468 2:N:0:TCGACGTC+AAGCGGAA
GGCTATGTGAGTAACACCTTCTAAACTTCCATTTCTATCATAAAATAACTTGTCAAATTGTTTGCATATAGATTCCAAATTACTTTTCCATCAGTTTTCTGTATCCGTACGCACTGTATAAAACAAGATACATTACCTCACCACCGGGTAGGGCAACGGTTACCAATTCACCCTTGGTTGCTTTGATTTCACCCAGAAGATAGCCTTCGGCTTCATCTGGAACCCAGCAGGCCTTTTTGGCATCGTAAGG
+
CCCCBFFDFFFFGGGGGGGGGGHHHHGHHHHGHHHHHHHGHHHHHGHHHHHHHHHGHIHHHHHHIIHHHHHFHHHHHHHHHHHHHHHHHHHHHHHHHHHHGHHHHHGGHGGGGGGHHHHHHHHHHHHGHHHHHHHHHHHHHHHHGGG?FGGGEHGGHGGGGGHHHHHHFHHHHHHHHHHGHHHHHFHHGHHGHHGHEGHHGDDHFHHHHGGGGHHFHHHHFHCEGC.CBCG?EFFGFGBFG9;CEFGA?/
@M03558:539:GW210131Amp:1:2105:28469:15470 2:N:0:TCGACGTC+AAGCGGAA
GGCTATGTGAGTAACACCTTCTAAACTTCCATTTCTATCATAAAATAACTTGTCAAACTGTTTGCATATAGATTCCAAATTACTTTTCCATCAGTTTTCTGTATCCGTACGCACTGTATAAAACAAGATACATTACCTCACCACCGGGTAGGGCAACGGTTAGCAATTCACCCTTGGTTGCTTTGATTTCACCCAGAAGATAGCCTTCGGCTTCATCTGGAACCCAGCAGGCCTTTTTGGCATCGTAAGG
+
BBB@BFFFFFFFDGGGGGGGGGFFFHHHHHHHHHHHHHHGHD5DEFGFHHHGGHHHHHHHHHHHHHHHHHHBHHHHH55FHFHHHHHHHBHHFHHHHHHHGHHHHHGGFGEFGGGHHEHHHBBFHAFCGGHEHHGHHHHHHHHHGGGGGEGEGHGGHGGGGDHHHGHHGFHHHHHHFHHGHHHGHGHHHHGGHHGF.0C1FDDGHHHHHDGGGHHHHHHBHHCEG.CCCA.DEGGGGGF-C0;9;99.9B
@M03558:539:GW210131Amp:1:2105:8082:15478 2:N:0:TCGACGTC+AAGCGGAA
GGCTATGTGAGTAACACCTTCTAAACTTCCATTTCTATCATAAAATAACTTGTCAAATTGTTTGCATATAGATTCCAAATTACTTTTCCATCAGTTTTCTGTATCCGTACGCACTGCATAAAACAAGATACATTACCTCACCACCGGGTAGGGCAACGGTTACCAATTCACCCTTGGTTGCTTTGATTTCACCCAGAAGATAGCCTTCGGCTTCATCTGGAACCCAGCAGGCCTTTTTGGCATCGTAAGG
+
BABBBFFFFFFFFGGGGGGGGGHFFHHHHHHHHHHHHHHGHHHHHHHHHHHHHHHHHHHHHHHHGHHHHHHGHHHHGHGHHHHHHHHHHHHHHHHHHHHHHHHHHHGGHGGGGGGHHHHHHHHHHHGHHHHHHHHHHHHHHHHHGGGGGGGGGHGFGFGGGGHHHGHHHHHHHHHHBGHGHHHHHHHHHHHHHHGHHHGHHGHHFHHHGGGGGHHHHHHHEHHEGGAGCGEGGGGGFGGGGGCCGEFFGF
@M03558:539:GW210131Amp:1:2105:13650:15516 2:N:0:TCGACGTC+AAGCGGAA
GGCTATGTGAGTAACACCTTCTAAACTTCCATTTCTATCATAAAATAACTTGTCAAATTGTTTGCATATAGATTCCAAATTACTTTTCCATCAGTTTTCTGTATCCGTACGCACTGTATAAAACAAGATACATTACCTCACCACCGGGTAGGGCAACGGTTACCAATTCACCCTTGGTTGCTTTGATTTCACCCAGAAGATAGCCTTCGGCTTCATCTGGAACCCAGCAGGCCTTTTTGGCATCGTAAGG
+
BBBBBFFFFFFDGBGGGGGGGGHFFHGHHHHHHHHHHGHHHGGHHHHFHHHHHHHHHHHHHHHHGHHHHFHBDHHHG5EGHGFGHHHHHHHHHHFHHHHHHHHHHHGGHGGGGGGHHHHHHHGHGHHFHHHHHGHHFHHGHHHHGGG?EGGEGHGGEG?EFDHHHHHHHHHHHHHHFGHGHHHHFFGHHHHHHHGHCFGFHHHBGHHHFGGGCHHHFHHGCCC:C.;CC:C?EFFFGF-AB0;CDC..9B
@M03558:539:GW210131Amp:1:2105:15917:15535 2:N:0:TCGACGTC+AAGCGGAA
GGCTATGTGAGTAACACCTTCTAAACTTCCATTTCTATCATAAAATAACTTGTCAAATTGTTTGCATATAGATTCCAAATTACTTTTCCATCAGTTTTCTGTATCCGTACGCACTGTATAAAACAAGATACATTACCTCACCACCGGGTAGGGCAACGGTTACCAATTCACCCTTGGTTGCTTTGATTTCACCCAGAAGATAGCCTTCGGCTTCATCTGGAACCCAGCAGGCCTTTTTGGCATCGTAAGG
+
B@BCBFFFFFFFGCGGGGGGGGGHHGHHHHHHHHHHHHHHHHHHGHHHGHHHHHHGFHHHHHHHHHHGHHHBHHHHHFHHHHHFHHHHHHHHHHHHHHHHGHHHHHGGHGGGGGGHHFHHHHHHHGGFGHHHHHHHHHHGHHHHGGGCGGGGGHGEFCGGGGHHHHHHHHHHHHHHGHHGGHHHFDGHHHHGHHGHGFFHHHHHHHHHGGGGGHHFFGFF0C;EAC.;;GCEFGGGFF-BF:=;CAF9./
@M03558:539:GW210131Amp:1:2105:10947:15577 2:N:0:TCGACGTC+AAGCGGAA
GGCTATGTGAGTAACACCTTCTAAACTTCCATTTCTATCATAAAATAACTTGTCAAATTGTTTGCATATAGATTCCAAATTACTTTTCCATCAGTTTTCTGTATCCGTACGCACTGTATAAAACAAGATACATTACCTCACCACCGGGTAGGGCAACGGTTACCAATTCACCCTTGGTTGCTTTGATTTCACCCAGAAGATAGCCTTCGGCTTCATCTGGAACCCAGCAGGCCTTTTTGGCATCGTAAGG
+
BBBBAFFFFFFDGBGGGGGGGGHHHHHHHHHHHHHHHHHHHHHH5GDGHHHHHHHH5FGHHHHHHHHHHHHBHHHHHFHHHHHHHHHHHHHHHHHHHHHHHHHHHHGGHGGGGGGHHHHHHHHHHHHHHFHHHHHHHHHHHHHHGGGEGGGEGHGGHGGGGGHHHHHHHHHHHHHHHHHGGHHHHFGHHGGHHHGE<GFHFBFHHHHHH?GGFHGHHHHFFFCCGEGCC.;AEGFFFFA?F0;CAEF99B
@M03558:539:GW210131Amp:1:2105:21194:15599 2:N:0:TCGACGTC+AAGCGGAA
GGCTATGTGAGTAACACCTTCTGAACTTCCATTTCTATCATAAAATAACTTGTCAAATTGTTTGCATATAGATTCCAGATTACTTTTCCATCAGTTTTCTGTATCCGTACGCATTGTATAAAACAAGATACATTACCTCACCACCGGGTGGGGCAACGGTTACCAATTCACCCTTGGTTGCTTTGATTTCACCCAGAAGATAGCCTTCGGCTTCATCTGGAACCCAGCAGGCCTTTTTGGCATCGTAAGG
+
AAAAAFFFBFFFBGGGGGGGGGHHBHHHHHHHHHHHHHHHHHHHHHHGHHHFGHHHHHHHHHFFHHHHHHHBHHHHFHHHHHHGGHHHHGHHHGHHHHHHHHHHHHGGHGGGGGGGHHHGHHFHHHHHHHHHHHHHHHHHHHHHGGGGGGGGGGGGGGGGGGHHHHGHGFHHHHHHHHGGHHHHHHHHHHFHHHGHEFHEHHHHGHHHHGGGGHHHHHHHEGGFBAAFFGEGGGGGGGGGG0;;CFGF?F
@M03558:539:GW210131Amp:1:2105:4526:15625 2:N:0:TCGACGTC+AAGCGGAA
GGCTATGTGAGTAACACCTTCTAAACTTCCATTTCTATCATAAAATAACTTGTCAAATTGTTTGCATATAGATTCCAAATTACTTTTCCATCAGTTTTCTGTATCCGTACGCACTGTATAAAACAAGATACATTACCTCACCACCGGGTAGGGCAACGGTTACCAATTCACCCTTGGTTGCTTTGATTTCACCCAGAAGATAGCCTTCGGCTTCATCTGGAACCCAGCAGGCCTTTTTGGCATCGTAAGG
+
CCCCBFFFFFF@FGGGFEGGGGHFHHHHHHFGFHHHHHHHGHHGHHGFHHHHHHHHGGFHHHHHHHHEHFHGHHHHFFFFGHHHHHHHHHHHGHHHHHGHHHHHHHGFHGGGGGGGHHHHHHHHHGHGHHHGHHGHFHHHHHHHGGGGGGGGGHGGHGGGGGHHHHHH2>GFHGG0FGEDHHHHGHHHHHGHGHGHHHHHHHHHHFHHHCCGGH0GGFGGEGHEDE.GCCE?EGBFGGA-/9=;..C..;
@M03558:539:GW210131Amp:1:2105:7537:15659 2:N:0:TCGACGTC+AAGCGGAA
GGCTATGTGAGTAACACCTTCTAAACTTCCATTTCTATCATAAAATAACTTGTCAAATTGTTTGCATATAGATTCCAAATTACTTTTCCATCAGTTTTCTGTATCCGTACGCACTGTATAAAACAAGATACACTACCTCACCACCGGGTAGGGCAACGGTTACCAATTCACCCTTGGTTGCTTTGATTTCACCCAGAAGATAGCCTTCGGCTTCATCTGGAACCCAGCAGGCCTTTTTGGCATCGTAAGG
+
BBBCAFFFFFFFFFGGGGGGGGHHHHHHHHHHHHHHHHHGHHGHHHFHHHHHHGHGBGHHIIHHHHHHIHHEHHHHBBFHHHHHHHHHHHHGHHHHHHHHFHHHHGGGHGGGGGGHHHHHHHGHHHHHHHHHHFHHHHHEHHHHGGGGGGGFGHGEHGFGFGHHHHHHHHHHHHHHHHHGHHHHHGFHHHHGHHGHEGHHHFHGHHHHHFGGGHHHHHECFBGGGGFHHC?EGGGGGGGGGGCFGEA.F/
@M03558:539:GW210131Amp:1:2105:4563:15668 2:N:0:TCGACGTC+AAGCGGAA
GGCTATGTGAGTAACACCTTCTGAACTTCCATTTCTATCATAAAATAACTTGTCAAATTGTTTGCATATAGATTCCAAATTACTTTTCCATCAGCTTTCTGTATCCGTACGCACTGTATAAAACAAGATACATTACCTCACCACCGGGTAGGGCAACGGTTACCAATTCACCCTTGGTTGCTTTGATTTCACCCAGAAGATAGCCTTCGGCTTCATCTGGAACCCAGCAGGCCTTTTTGGCATCGTAAGG
+
BBBBBFFDFFFFGGGGGGGGGGHHHHHHHHHHHHHHHFHHHHHHHHHHHHHHHHHGHHHGHHHHGHHHHHHEHHHGHHGHHHGHHHHHHHHHFHHHHHHHHHHHHHGGHGGGGGGHHHHHHHHHHHHHHHHHHHHHHHHHHGHHGGGGGGGGGGGGHGGGGGHHFGHHHHGHHHHHFGHGHHGGFGHHHHGHHHGHGFHHGHHGFHHHHGCGGHHHHHHEHHHFDFCHFFEDGGFFBGGAFFFFGEG?FF
@M03558:539:GW210131Amp:1:2105:2494:15709 2:N:0:TCGACGTC+AAGCGGAA
GGCTATGTGAGTAACACCTTCTACACTCTTTGCTCGTAGATGCCTACC
+
BBBCBFFFFFFFGGGGGGGGGGHHHHHHHHHHHHHGGGGGGHHHHHHH
@M03558:539:GW210131Amp:1:2105:6576:15719 2:N:0:TCGACGTC+AAGCGGAA
GGCTATGTGAGTAACACCTTCTAAACTTCCATTTCTATCATAAAATAACTTGTCAAATTGTTTGCATATAGATTCCAAATTACTTTTCCATCAGTTTTCTGTATCCGTACGCACTGTATAAAACAAGATACATTACCTCACCACCGGGTAGGGCAACGGTTACCAATTCACCCTTGGTTGCTTTGATTTCACCCAGAAGATAGCCTTCGGCTTCATCTGGAACCCAGCAGGCCTTTTTGGCATCGTAAGG
+
ABCCBFFFFFFDGGGGGGGGGGHHHHHHHHHHHHHHGHHHHHHHHHHHHHHGHHGHHHHHHHHHHIHIHHHFHHHHHGHHHHHHHHHHHHHHHHHHHHHHHHHHHHGGGGGGGGGHHHHHGHHHHHHGHHHHHHHHHHHHHHHHGGFGGGGGGHGGHGGGGGHHHGHHHFHHHHHHHHHGHHHHFFHHHHHHHHGHGGHHHGHHHHHHFGGGGHHHHHHGHHHGGGHHHHAFGGGGGGGGGFCBDEFF.F
@M03558:539:GW210131Amp:1:2105:16011:15736 2:N:0:TCGACGTC+AAGCGGAA
GGCTATGTGAGTAACACCTTCTAAACTTCCATTTCTATCATAAAATAACTTGTCAAATTGTTTGCATATAGATTCCAAATTACTTTTCCATCAGTTTTCTGTATCCGTACGCACTGTATAAAACAAGATACATTACCTCACCACCGGGTAGGGCAACGGTTACCAATTCACCCTTGGTTGCTTTGATTTCACCCAGAAGATAGCCTTCGGCTTCATCTGGAACCCAGCAGGCCTTTTTGGCATCGTAAGG
+
>>AAAF1@@3@1A1B1FEGGGGHFGCEGGDFGCFGHFHHHFHHHGHGFHHHDGHH21GG1FGEBB2FFGBFHHGHGFB1FF1EGEBGBBGFGHHAFFHGFHFGDGE/?F/?AEEECHBFHF2D@CA0FFHFFHFB1F>BGEHGE//</?/<//<<FA//??E1F1GFHFHD1@/?011?/F1F<F1FFGF1F10>FAFHBF1000=GCGC-CC/C:C0;CFHF....:/...99CFBF9-/0;BBC?9.9
@M03558:539:GW210131Amp:1:2105:6320:15750 2:N:0:TCGACGTC+AAGCGGAA
GGCTATGTGAGTAACACCTTCTAAACTTCCATTTCTATCATAAAATAACTTGTCAAATTGTTCGCATATAGATTCCAAATTACTTTTCCATCAGTTTTCTGTATCCGTACGCACTGTATAAAACAAGATACATTACCTCACCACCGGGTAGGGCAACGGTTACCAATTCACCCTTGGTTGCTTTGATTTCACCCAGAAGATAGCCTTCGGCTTCATCTGGAACCCAGCAGGCCTTTTTGGCATCGTAAGG
+
ABBBBFFDFFFFGGFGGGGGGGHDGHHHHHHHFHHHHHHFHGFHBHBGHHHHHHHHGFGHHHHGGGGGHGHGHHHGHFFGHFHHHHHHHHHHFGHHHHGHFGGHGHGFHGGGGGGHFHHHFFFFFGHFHGHFHFHHHGHHGHHHGGGG/CEF/FGFEC?EGFHHHGGGHHEHGFHGHHHGHHHFFFBFFFF<>GFGEHHHHBHFCGGHEDGGGHHGHHHFGFCEFGHEFFE.CFCFGGG?F9;;ACFGGB
@M03558:539:GW210131Amp:1:2105:27223:15814 2:N:0:TCGACGTC+AAGCGGAA
GGCTATGTGAGTAACACCTTCTAAACTTCCATTTCTATCATAAAATAACTTGTCAAATTGTTTGCATATAGATTCCAAATTACTTTTCCATCAGTTTTCTGTATCCGTACGCACTGTATAAAACAAGATACATTACCTCACCACCGGGTAGGGCAACGGTTACCAATTCACCCTTGGTTGCTTTGATTTCACCCAGAAGATAGTCTTCGGCTTCATCTGGAACCCAGCAGGCCTTTTTGGCATCGTAAGG
+
CB@BCFFFFFFDGFGGGEGGGGGHGGHHGHHHHHHHHHHHHHHFBFGHHHHHHHHHHHHHIIHGHHIIHIFFHHHHHFHHFHHHHHHHHHHHHHHHHHHHHHHHHGGGHGGDGGGHHHHHHHHHHGHHHHHHHHHGHHHGHGHHGGGGGGEFGHGGGFEGGGHHHGHHHHHHHHHFHGHGGHFGFBGHHHFHHHGH.FGEFHHHHHHHHEGGGHHHHHHFEHGEGEHFG.CAEFFGGGGGGB;;CEFFFB
@M03558:539:GW210131Amp:1:2105:18372:15840 2:N:0:TCGACGTC+AAGCGGAA
GGCTATGTGAGTAACACCTTCTAAACTTCCATTTCTATCATAAAATAACTTGTCAAATTGTTTTCATATAGATTCCAAATTACTTTTCCATCAGTTTTCTGTATCCGTACGCACTGTATAAAACAAGATACATTACCTCACCACCGGGTAGGGCAACGGTCACCAATTCACCCTTGGTTGCTTTGATTTCACCCAGAAGATAGCCTTCGGCTTCATCTGGAACCCAGCATGCCTTTTTGGCATCGTAAGG
+
?1AAADDFFBFFFDGDBEGFAG3A3BFDFHBFFHBFB3E3G3BDB2AF1AE1A1FFBGFAABC02DDGEFBEFHAGFG1FFHHHHHHHH2GHFFGDFGGF2GHHHB?FFGGGG@E>B@FGFGFG//FGHHFGFGFHDGHBFFFEC>@<E?CC/F<FF@?EGCFGFHHHD1GBCGH0?<F?GHGHBBFFGFDGFFFF.<CGG00GFGHGE?@.<CHHGC0;0;/C.:.::0:0;FBFFG--C0;/.9.../
@M03558:539:GW210131Amp:1:2105:22005:15843 2:N:0:TCGACGTC+AAGCGGAA
GGCTATGTGAGTAACACCTTCTAAACTTCCATTTCTATCATAAAATAACTTGTCAAATTGTTTGCATATAGATTCCAAATTACTTTTCCATCAGTTTTCTGTATCCGTACGCACTGTATAAAACAAGATACATTACCTCACCACCGGGTAGGGCAACGGTTACCAATTCACCCTTGGTTGCTTTGATTTCACCCAGAAGATAGCCTTCGGCTTCATCTGGAACCCAGCAGGCCTTTTTGGCATCGTAAGG
+
ABBBBFFFFFFFGGGGGGGGGGHGHHHHHHHHHHHHHHHHHGFHGHHHHHHGHHHHHHHGGHHFGHHHHHHGFGHHHFFHHHHGHHHGHHHHHHHHHHHHGHHHHHGGHGGGGGGHHHHHHHHFHHHGHHHHHEHHHHHFHFHHEGGGFGGEEHGGHGCGGGHHHHHHHFGHHHHFHGGDFHHHHEFHHGGGHHGGEGHH1FGHGHHHHGGGGHHHHHGBCGFEGGEG/.C.CFFFCFCFG0;;:AFF./
@M03558:539:GW210131Amp:1:2105:9180:15858 2:N:0:TCGACGTC+AAGCGGAA
GGCTATGTGAGTAACACCTTCTAAACTTCCATTTCTATCATAAAATAACTTGTCAAATTGTTTGCATATAGATTCCAAATTACTTTTCCATCAGTTTTCTGTATCCGTACGCACTGTATAAAACAAGATACATTACCTCACCACCGGGTAGGGCAACGGTTACCAATTCACCCTTGGTTGCTTTGATTTCACCCAGAAGATAGCCTTCGGCTTCATCTGGAACCCAGCATGCCTTTTTGTCTTCTTAAGG
+
?AA?ADDF3F1BB1AFFAGCGGG33FEGHHCHFHHHHFHFGBBFFHHEHEGDFB2F1FHHHHHBGFHGHHF2EHFHGB1FHHGFGHHHHFHBGFGHHHHHFHHHF2EFHGG?ECEHHGHHGDDFFACEGDFHHGHHEGF1EFDG/EEEGCA//CCCACCGFGGGHGFHFGBGHHHB1?FAFHHHGHBGHHBH<GFHHGEBFGF0<=<0C.CE?GCGHCF0;/;..C.:/0::CBBCBF@/09;900;0;B
@M03558:539:GW210131Amp:1:2105:6169:15863 2:N:0:TCGACGTC+AAGCGGAA
GGCTATGTGAGTAACACCTTCTAAACTTCCATTTCTATCATAAAATAACTTGTCAAATTGTTTGCATATAGATTCCAAATTACTTTTCCATCAGTTTTCTGTATCCGTACGCACTGTATAAAACAAGATACATTACCTCACCACCGGGTAGGGCAACGGTTACCAATCCACCCTTGGTTGCTTTGATTTCACCCAGAAGATAGCCTTCGGCTTCATCTGGAACCCAGCAGGCCTTTTTGGCATCGTAAGG
+
AABAADDBFFFFGGGGGGGGGGGHFHHHHHHHHHHHHHHHHGHG5GDGHHGHHHHHHHHHHGHHHGHGHHFBHHHFHFGHHHHHHHHHHHHHHHGFHHHHHHHHHHGFHGGGGGGG@GHHHHFHHEFFGHHHHHHGFHHHGHHHGGG@FGFGGHGGGGGGGGHFGHHHHHGHGHHHHHHGHHHHFHHHGGHGHHGHHHGEFHHGHHHHHGGCFHHHFHHGGHHEGGEHHGEGGGGGGGGAG9;FFEFAFF
@M03558:539:GW210131Amp:1:2105:7291:15869 2:N:0:TCGACGTC+AAGCGGAA
GGCTATGTGAGTAACACCTTCTAACCTTCCATTTCTATCATAAAATAACTTGTCAAATTGTTTGCATATAGATTCCAACTTACTTTTCCATCAGTTTTCTGTATCCGTACGCACTGTATAAAACAAGATACATTACTTCACCACCGTGTAGTGCAACGGTTACCAATTCACCCTTGGTTGCTTTTATTTCACCCAGAAGATAGCCTTCGGCTTCATCTGTAACTCAGCAGTCCTTTTTGGCATCGTAAGT
+
11>1>@@@FFDFA1FG1AGEE1F31BG1CGDFHHDHDEFEEDDG1DFG1FH1D1FE1BFADEH012FFF22D2D2BFF1BGHHHHHFFD2FEA1FDFDGD2FG2F@>FGG//>@ECE@FE2211>/0BFH1GFHHH2BB2111?F/0<B01201>1B//?F/1F1FGB11F1@FGC11??0@1G1111?1?1?0//?GCCGHFB1=G1FCCCA/0DHF0<=0000<;/CC:C0:CCHHG-CCC/C....9
@M03558:539:GW210131Amp:1:2105:17781:15880 2:N:0:TCGACGTC+AAGCGGAA
GGCTATGTGAGTAACACCTTCTAAACTTCCATTTCTATCATAAAATAACTTGTCAGATTGTTTGCATATAGATTCCAAATTACTTTTCCATCAGTTTTCTGTATCCGTACGCACTGTATAAAACAAGATACATTACCTCACCACCGGGTAGGGCAACGGTTACCAATTCACCCTTGGTTGCTTTGATTTCACCCAGAAGATAGCCTTCGGCTTCATCTGGAACCCAGCAGGCCTTTTTGGCATCGTAAGG
+
BBBBBFFFFFFFGGGFGGGGGGHGHH5GGHHHHHHHHGHHHGGGHHBGHHHHHHHHHHGHHGHHGGFFFHFGHHHHHHHHHHHHHHHHHHHHHHHHHHHHHHHHHHGGHGGCGGGHHHHHHHHHHHHHHHHHHHHHHHHHHHHHGGGGGGGGGHGGHGGGGGHFHHHHGGHHHHHHHGHGHHHHHHHHHHHHHGGHFHGHHHHHGHHHHGGGGHHHHHFGFBC:C::CGFEDEFFGFGAGGF;;.;.;AF
@M03558:539:GW210131Amp:1:2105:26696:15915 2:N:0:TCGACGTC+AAGCGGAA
GGCTATGTGAGTAACACCTTCTAAACTTCCATTTCTATCATAAAATAACTTGTCAAATTGTTTGCATATAGATTCCAAATTACTTTTCCATCAGTTTTCCGTATCCGTACGCACTGTATAAAACAAGATACATTACCTCACCACCGGGTAGGGCAACGGTTACCAATTCACCCTTGGTTGCTTTGATTTCACCCAGAAGATAGCCTTCGGCTTCATCTGGAACCCAGCAGGCCTTTTTGGCATCGTAAGG
+
A>1>1B1DF@F1FFGBGCGFEGHHBHFGGHGGHFHDGGHBHFGHHHHBHFHBGHHHHHHHHHHGHHHFHHHFHHFHGDGHHGFEGFGGFHHHHHFHHFHH?GGGC2>FGEECGGGHBGHHHHHHHGHHFG11FFGFDGHCGGFHGGE??EEAFFCCACGFGGFHG1FGG>FBFCFB1?FEFHFFGGHHHH1FHAFH.F1GGHEFFHFHHF?<CH0BGGCC0/:C?EHA;.ACEB/CGFA@F0;;E9FGF/
@M03558:539:GW210131Amp:1:2105:27240:15938 2:N:0:TCGACGTC+AAGCGGAA
GGCTATGTGAGTAACACCTTCTAAACTTCCATTTCTATCATAAAATAACTTGTCAAATTGTTTGCATATAGATTCCAAATTACTTTTCCATCAGTTTTCTGTATCCGTACGCACTGTATAAAACAAGATACATTACCTCACCACCGGGTAGGGCAACGGTTACCAATTCACCCTTGGTTGCTTTGATTTCACCCAGAAGATAGCCTTCGGCTTCATCTGGAACCCAGCAGGCCTTTTTGGCATCGTAAGG
+
CCCCCFFFFFFBFGGGGGGGGGHHHHHHGHHHGHHHGGHHHHHHHHHHHHHHHHHHHIHGHHHHHHIIHGIFHHFGHFEHHHGHHFHHHHHGHHHHHHGHHFGHFFGFHGGGGGGHHHHHHHHFHHGHHGHHHHHFHHFHHHHHGGGGGFGGGHGGHGGDGGHHHHHHFHHHHGHGB?<EHHGHHHHHHHGHHHGEGFHHHHHGHFHHHGDGGHHHFHHHHFHFGAGFHG.?EGGGGGGAG0=/:;F.C/
@M03558:539:GW210131Amp:1:2105:18366:15963 2:N:0:TCGACGTC+AAGCGGAA
GGCTATGTGAGTAACACCTTCTAAACTTCCATTTCTATCATAAAATAACTTGTCAAATTGTTTGCATATAGATTCCAAATTACTTTTCCATCAGTTTTCTGTATCCGTACGCACTGTATAAAACAAGATACATTACCTCACCACCGGGTAGGGCAACGGTTACCAATTCACTCTTGGTTGCTTTGATTTCACCCAGAAGATAGCCTTCGGCTTCATCTGGAACCCAGCAGGCCTTTTTGGCATCGTAAGG
+
AAAAAFFDFFFFGGGGGGGGGGFGBHHHHHHHHGHGGGHGHGHHHHHHHHHHHHHHHHHHHHHHHHHHHHHDHHHHHFHHHHHHHHHHHHHHHHFHHHHHHHFHHHGGHGGGGGGHHHGHHHHHHHHHHHHHHHHHHHHHHHHFGGGGDGGGGHGGHGGGGGHHGHHHHHHHHHHHHHHGHHHHHHHHGHHHHHGHGFHHHHGGHHHEH?FAFHHHHHHHCGHEDEEHHAGGGGEGGGGGGC;9AAF.;B
@M03558:539:GW210131Amp:1:2105:4558:15983 2:N:0:TCGACGTC+AAGCGGAA
GGCTATGTGAGTAACACCTTCTAAACTTCCATTTCTATCATAAAATAACTTGTCAAATTGTTTGCATATAGATTCCAAATTACTTTTCCATCAGTTTTCTGTATCCGTACGCACTGTATAAAACAAGATACATTACCTCACCACCGGGTAGGGCAACGGTCACCAATTCACCCTTGGTTGCTTTGATTTCACCCAGAAGGTAGCCTTCGGCTTCATCTGGAACCCAGCAGGCCTTTTTGGCATCGTAAGG
+
AAAAAD5@DBFFGGGDGFGGGGGHHGGHHHGHGHFGHHHHHHFFHFHHHHGHHHHHHHHHHHHHHHHGHHHFFHHHHHEHHHHHHHHHHHHHHHHHHHGGHHHHHHGGHGGGGGGHHHHHHHHGHHHEHHHHHHHHHHHEHHGHGGGGGGGGGGGGHCGGGGHHGHFHHHHFHHHHHHHGHHHHGHHHHHEGGFFGFGHGGHGH<DGFGFCGGHHHHHHEHHHFGG.GHF.?EGGGGGGGGBC/99C;CF
@M03558:539:GW210131Amp:1:2105:10995:15991 2:N:0:TCGACGTC+AAGCGGAA
GGCTATGTGAGTAACACCTTCTAAACTTCCATTTCTAGCATAAAATAACTTGTCAAATTGTTTGCATATAGATTCCAAATTACTTTTCCATCAGTTTTCTGTATCCGTACGCACTGTATAAAACAAGATACATTACCTCACCACCGGGTAGGGCAACGGTTACCAATTCACCCTTGGTTGCTTTGATTTCACCCAGAAGATAGCCTTCGGCTTCATCCGGAACCCAGCAGGCCTTTTTGGCATCGTAAGG
+
BBCCCFFFFFFFGGGGGGGGGGHHHHHHHHHHHHHHFFHHHHHHHHHHHHHHHHHFHHGHHHHHGHHHIHHFHHHHHEHHHBHHHHHHHHHHHHHHHHHHGHHHHHGGHGGGGGGHHHHHHHHHHHHHHHHHHHHHGHHHHHHHGGGGGGGGAHGGHGGGGGHHHHGHFHHHHHHHHHHGHHHHHFGHGHHHFFGGACHHHHHGHHHHHGGGGHHHHGGGCGFGF.ECF?EFGGEFFFAAB0;:.;:.;;
@M03558:539:GW210131Amp:1:2105:25830:15993 2:N:0:TCGACGTC+AAGCGGAA
GGCTATGTGAGTAACACCTTCTAAACTTCCATTTCTATCATAAAATAACTTGTCAAATTGTTTGCATATAGATTCCAAATTACTTTTCCATCAGTTTTCTGTATCCGTACGCACTGTATAAAACAAGATACATTACCTCACCACCGGGTAGGGCAACGGTTACCAATTCACCCTTGGTTGCTTTGATTTCACCCAGAAGATAGCCTTCGGCTTCATCTGGAACCCAGCAGGCCTTTTTGGCATCGTAAGG
+
BBBBBFFFFFFFFGGGGGGGGGBGHHHHHHHHHHHHFHHGHHHB5D3FHGHGHHHFFHHGHHHHGHHGHHBBGHHGH5AGHHHGHHGFHFHHHGHHHGHHFHHHHFGGHEGFGGFHHHHHHHHHHHHBGHHHHHHGFHHHHHHHGGG?EEFGGHGGHGGGGDHHHBGHHHHHHHHHGHGGGHHGGHHHHHGHHCCGEGHHBFHHGHHHE?CEGHCGHHHEGHGGDGGFFAGGEFFGGGA9B;;/;;9C.9
@M03558:539:GW210131Amp:1:2105:14525:16049 2:N:0:TCGACGTC+AAGCGGAA
GGCTATGTGAGTAACACCTTCTAAACTTCCATTTCTATCATAAAATAACTTGTCAAATTGTTTGCATATAGATTCCAAATTACTTTTCCATCAGTTTTCTGTATCCGTACGCACTGTATAAAACAAGATACATTACCTCACCACCGGGTAGGGCAACGGTTACCAATTCACCCTTGGTTGCTTTGATTTCACCCAGAAGATAGCCTTCGGCTTCATCTGGAACCCAGCAGGCCTTTTTGGCATCGTAAGG
+
BBBBAFFD5FFFGFGGGGGGGGHFHHHHHHHHHHHHHHHHHHHHGHHGHHHHHHHHHHHHHHHGHHHHHHHEHHHHHBFHGGHHHHHHHHHHHHHHHHHHHHHHHHGGHGGGGGGHHHHGHHHHHHHHHHHHHHHGGHHGHHHHGGGGGGGGGHGGHGGGGGHHHHHHHHGHGHHHHHHGHGHHH1FGHHGHHHGH.<CHHHHFGHHHHGGGGHHHHHHHGHGEGAGF;G.CEGFGGGGAFC;CDEF9CF
@M03558:539:GW210131Amp:1:2105:22508:16082 2:N:0:TCGACGTC+AAGCGGAA
GGCCATGTGAGTAACACCTCCTAAACTTCCATTTCTATCATAAAATAACTTGTCAAATTGTTTGCATATAGATTCCACATTACTTTTCCATCAGTTTTCTGTATCCGTACGCACTGTATAAAACAAGATACATTACCTCACCACCGGGTAGGGCAACGGTTACCAATTCACCCTTGGTTGCTTTGATTTCATCCAGAAGATAGCCTTCGGCTTCATCTGGAACCCAGCAGGCCTTTTTGGCATCGTAAGG
+
A1A11113B3@D31BFG?A1111F1A3B3BFH33AFGFF222211D11B121D1D21A1AD20BA2D2B22FHFA22111D1GHD2GFD2FFHGHFG2GHHEG222/BE>@A/>/E@FGBDDGHH/F0B@F12FHGFHHGAEGEEE//?/<?CCFGAC/C<CHHD1GF1F1FGHFFBGA/CFF?D1<>GFF1>>GF10<F1>D0<D0CC?CE@/:C:CFEFGFG.:;C/CCE:BBFFF@AE0;/99FFG/
@M03558:539:GW210131Amp:1:2105:16069:16086 2:N:0:TCGACGTC+AAGCGGAA
GGCTATGTGAGTAACACCTTCTAAACTTCCATTTCTATCATAAAATAACTTGTCAAATTGTTTGCATATAGATTCCAAATTACTTTTCCATCAGTTTTCTGTATCCGTACGCACTGTATAAAACAAGATACATTACCTCACCACCGGGTAGGGCAACGGTTACCAATTCACCCTTGGTTGCTTTGATTCACCCAGAAGATAGCCTTCGGCTTCATCTGGAACCCAGCAGGCCTTTTTGGCATCGTAAGGC
+
BA@ABFDDFFFFFFGGGGGGGGHHFHHHHHHHHHHHHHHHHHGHGHGHHHHHHHHHHHGHHHHHHHHHHHGGHHGHHHFHHHHGHHHHHHHHHHHHHHHHHHHHFHGFHGGEGGGGHFHHHFHHHHGGHHHHHHHHHHHHGHHHGGG?EFGGEHGGHGGAFFHHFFHHGFGHFFHHFHHGGHHDFHDGHFGDHFHAGFFHH1GCHHH.<CEDHFFGHGBGHHGDG.;C..;AFGGFFA?FB;FAA;..99
@M03558:539:GW210131Amp:1:2105:29392:16096 2:N:0:TCGACGTC+AAGCGGAA
GGCTATGTGAGTAACACCTTCTAAACTTCCATTTCTATCATAAAATAACTTGTCAAATTGTTTGCATATAGATTCCAAATTACTTTTCCATCAGTTTTCTGTATCCGTACGCACTGTATAAAACAAGATACATTACCTCACCACCGGGTAGGGCAACGGTTACCAATTCACCCTTGGTTGCTTTGATTTCACCCAGAAGATAGCCTTCGGCTTCATCTGGAACCCAGCAGGCCTTTTTGGCATCGTAAGG
+
AAA@3FF5DFFDGGGFGGGGGGGFHHHHGHHG6DGHHFHHHGFGHGHHHHHHHHHHHHHFHHHFFHHHHGHHHHFGHHHHHHHHHHHFFGEGFHHHHGHHHHHHGGGFGEECGGGHFHHHHFHFHGHHHHHHHGHGHHFFHHGHGGGGGGGGGHEGEGGDGGHFDHBGDFFDFGHHHHGFFHHGFGFHGFFFGA.GCCHFEHHHCHFFHGGGGGHEFGC0CFGGDEGFGACGAFGBFGG?BB;9EE?.CF
@M03558:539:GW210131Amp:1:2105:26531:16146 2:N:0:TCGACGTC+AAGCGGAA
GGCTATGTGAGTAACACCTTCTAAACTTCCATTTCTATCATAAAATAACTTGTCAAATTGTTTGCATATAGATTCCAAATTACTTTTCCATCAGTTTTCTGTATCCGTACGCACTGTATAAAACAAGATACATTACCTCACCACCGGGTAGGGCAACGGTTACCAATTCACCCTTGGTTGCTTTGATTTCACCCAGAAGATAGCCTTCGGCTTCATCTGGAACCCAGCAGGCCTTTTTGGCATCGTAAGG
+
AAA1AFF3D3D1BABF11FGGGHB313FFHHGHHGGHHHHGGAFEGGGEHHHHFFHHHHGGHGG1AGHHFDGHGHFHHHHHHGFDFFFFHHGHGHHHHHHFHHHHHGEF?EGGEGFFFFFHFHHEEHFFHHFDHHF@GHFHHHGGGGGEGGGFGGG/BCGGCBDFGGFGBG<CGFHHFGCFHGGGHHFHHEHFHEGFFHBGHHHGHHHHCCGGGHFBGHHBHHGGGGFGGHBEFGGGGGGF;;;CAA?F/
@M03558:539:GW210131Amp:1:2105:19492:16154 2:N:0:TCGACGTC+AAGCGGAA
GGCTATGTGAGTAACACCTTCTAAACTTCCATTTCTATCATAAAATAACTTGTCAAATTGTTTGCATATAGATTCCAAATTACTTTTCCATCAGTTTTCTGTATCCGTACGCACTGTATAAAACAAGATACATTACCTCACCACCGGGTAGGGCAACGGTTACCAATTCACCCTTGGTTGCTTTGATTTCACCCAGAAGATAGCCTTCGGCTTCATCTGGAACCCAGCAGACCTTTTTGGCATCGTAAGG
+
AABBBFF@DFFFFFGGGGGGGGHHHHHHHHGFGHGHGHHHHHHGHHHGHHHHGHHHFHHHHHHHFHHHHHHHHGGHGGGGHHHHHHHGHHHHHHHHHHHHHGGHHHGFHGGCFGGHGHGHHHHFHHHHHHHGHFHHHHHGHHHHGGGGGGFGGHEGHGGGGGHHHHGHGHHHEHHGHHHGHHHHGHHHHHHGHHGGGHGHHHGHGHHHHGGGGHHHFFHGHHGEGGGHHHHFEFFFGGGGG0;;EACCF/
@M03558:539:GW210131Amp:1:2105:22084:16166 2:N:0:TCGACGTC+AAGCGGAA
GGCTATGTGAGTAACAACTTCTGCACTTCCATTTCTATCATAAAATAACTTGTCAAATTGTTTGCATATAGATTCCAAATTACTTTTCCATCAGTTTTCTGTATCCGTACGCACTGTATAAAACAAGATACATTACCTCACCACCGGGTAGGGCAACGGTTACCAGTTCACCCTTGGTTGCTTTGATTTCACCCAGAAGATAGCCTTCGGCTTCATCTGGAACCCAGCAGGCCTTTTTGGCATCGTAAGG
+
AAA1>F1BB3BFGF311AF13311D11BG11BD33333B33321DD111DEG11D21F11BFF0FFHFHHHEHHHHGFGFHHHHHHGGGGHHFFBGHFDFGHHHHF?FGGGCGGGHEFHHHBDGGEHGHHHGHFHFGHHHHHHHFGC@FGEFGFGFEGGGGGHHFHHHHGHGHHHGFGFGGHHHHFFHHHFHHHGHEHHHEGFFBGHGHGCGGHHHHGGGHFGFFECGCHAEGGGFGG?@FB;:EEGAAB
@M03558:539:GW210131Amp:1:2105:27663:16172 2:N:0:TCGACGTC+AAGCGGAA
GGCTATGTGAGTAACACCTTCTGAACTTCCATTTCTATCATAAAATAACTTGTCAAATTGTTTGCATATAGATTCCAAATTACTTTTCCATCAGTTTTCTGTATCCGTACGCACTGTATAAAACAAGATACATTACCTCACCACCGGGTAGGGCAACGGTTACCAATTCACCCTTGGTTGCTTTGATTTCACCCAGAAGATAGCCTTCGGCTTCATCTGGAACCCAGCAGGCCCTTTTGGCATCGTAAGG
+
AA1>1DD@DBDFGG3BG?GBGGFHHBDGGGBEBHFHFFFC33AAFFGHHGGGGHFHFDAGHEFFBBHGHGHHHHHBFHFGFHBGHFHHHFHHFFGHHHGDBFGGFFEEGGGGEGGHGFHHDFHHHHHHFHHGHHHHFHHHHHGH/EGGEGGGGHFGECCGGCGHGBFFBGHHFHHHFGHGHHGFFHHHFHFG1FFG.<1FGHHEFHHFHGGGCCGHHHHGHGCCCACG:CE.;9.CFGGGG9;;9.;AF/
@M03558:539:GW210131Amp:1:2105:19905:16223 2:N:0:TCGACGTC+AAGCGGAA
GGCTATGTGAGTAACACCTTCTCACTCTTTGCTCGTAGATGCCTACC
+
AAAAADFFF31DGGGGGGG11EGHFHFHHF3FDFEEGGGHHBGFG0B
@M03558:539:GW210131Amp:1:2105:1860:16254 2:N:0:TCGACGTC+AAGCGGAA
GGCTATGTGAGTAACACCTTCTGAACTTCCATTTCTATCATAAAATAACTTGTCAAATTGTTTGCATATAGATTCCAAATTACTTTTCCATCAGTTTTCTGTATCCGTACGCACTGTATAAAACAAGATACATTACCTCACCACCGGGTAGGGCAACGGTTACCAATTCACCCTTGGTTGCTTTGATTTCACCCAGAAGATAGCCTTCGGCTTCATCTGGAACCCAGCAGGCCTTTTTGGCATCATAAGG
+
BBBBA4FFFFFFGGGGEEGGGGHFHHHHHHHGHHHHHGGFFHHHHHHHGHGHHFFHFHHHHHGEBGGHFGHAFHGHGFFFGBGHHHHGHHGHFHEGHEFHHGHHHFEFHGGCEEGGFHHHHFHHE1GEHHHHGGGGEGHFFGHGGGGGGGGFGFGGHGCGGGHHHFHGFGHHHHHGHHHGGHHHGFHFHHGHDHGHFHHHHHGHCGGFADGGGH0GHHHH0CC.:EEGEGC..9F0BFG@FB;;0BBC0C
@M03558:539:GW210131Amp:1:2105:14324:16265 2:N:0:TCGACGTC+AAGCGGAA
GGCTATGTGAGTAACACCTTCTAAACTTCCATTTCTATCATAAAATAACTTGTCAAATTGTTTGCATATAGATTCCAAATTACTTTTCCATCAGCTTTCTGTATCCGTACGCACTGTATAAAACAAGATACATTACCTCACCACCGGGTAGGGCAACGGTTACCAATTCACCCTTGGTTGCTTTGATTTCACCCAGAAGATAGCCTTCGGCTTCATCTGGAACCCAGCAGGCCTTTTTGGCATCGTAAGG
+
AABBAFFFFFFDGGGGGGGGGGHHHHHHHHHHHHHHHHHHHHHHGHHHHHHHHHHHHHIHHHHHHIIHHHHFHHHHHHHHHHHHHHHHHHHHHHGHHHHHHHGHGHGFHFGGGGGHHHHHHHHHHHEFHHHHHHHGHHGHHHGHGGGGGGGGGGGGHGGGGGHHHHHHHHGHHHHHGHHGHHHHHHGHHHHHHHGHHHHHGHHGHHHHHGGGGHHHHHH0CFGEFEGGH.E?EFFGGGACF0;FDEAFFF
@M03558:539:GW210131Amp:1:2105:23575:16290 2:N:0:TCGACGTC+AAGCGGAA
GGCTATGTGAGTAACACCTTCTAAACTTCCACTTCTATCATAAAATAACTTGTCAAATTGTTTGCATATAGATTCCAAATTACTTTTCCATCAGTTTTCTGTATCCGTACGCACTGTATAAAACAAGATACATTACCTCACCACCGGGTAGGGCAACGGTTACCAATTCACCCTTGGTTGCTTTGATTTCACCCAGAAGATAGCCTTCGGCTTCATCTGGAACCCAGCAGGCCTTTTTGGCATCGTAAGG
+
A333AFFDF5@FGFFGGGGGGGGHFHHGHHHHHHHGBGFHHFHFBGGHHHHHHHHHGHHHFHHFH5FGHHHGHHFDHHHHGFGFHHHHFDHFFFDGHHFFHFGHG5EFF?E?EEGHFEHGGHHHHHGGFHGFHHFG3GHHEAGEFFGEGEGFGHEGHC/EGGHHFFGGDGDGACFHHHHFHFGHFHHEHBFBGAFHHHHHHHHHF0D0CGGGGHFFFHGG0/CEGF..:GE?EGGFFF?@GFFBDCC?AC
@M03558:539:GW210131Amp:1:2105:21282:16296 2:N:0:TCGACGTC+AAGCGGAA
GGCTATGTGAGTAACACCTTCTAAACTTCCATTTCTATCATAAAATAACTTGTCAAATTGTTTGCATATAGATTCCAAATTACTTTTCCATCAGTTTTCTGTATCCGTACGCACTGTATAAAACAAGATACATTACCTCACCACCGGGTAGGGCAACGGTTACCAATTCACCCTTGGTTGCTTTGATTTCACCCAGAAGATAGCCTTCGGCTTCATCTGGAACCCAGCAGGCCTTTTTGGCATCGTAAGG
+
BBBBBFFDFFFFGGGFGGGGGGHHHHHHHHHGGHCHGHHHHHHHFHHHHHHHHHHHHHHHHHHGHHHHHHHFHHGHHHHHHHHHHHHEHFGHGHHHGHGHHHHHHHGGHDE?FGEHGHHHHFHFHHHHHHHFHHHFHHHHHHHHGGGGFFGGGHGGHGCGFGHHHGHHGHHFFHHHFHCDHGHHHFHHHEFFHFGHEHHGHGHGGFFHHGGGGHHHHHFFB/CCDCACCGF?.FFFFGFFEB;;9;F.F/
@M03558:539:GW210131Amp:1:2105:18671:16314 2:N:0:TCGACGTC+AAGCGGAA
GGCTATGTGAGTAACACCTTCTAAACTTCCATTTCTATCATAAAATAACTTGTCAGATTGTTTGCATATAGATTCCAAATTACTTTTCCATCAGTTTTCTGTATCCGTACGCACTGTATAAAACAAGATACATTACCTCACCACCGGGTAGGGCAACGGTTACCAATTCACCCTTGGTTGCTTTGATTTCACCCAGAAGATAGCCTTCGGCTTCACCTGGAACCCAGCAGGCCTTTTTGGCATCGTAAGG
+
ABABCFF@FFFFGGGGGGGGGGHHHGHHHHHHHHHHHHGGHGFHHHGGGHHHHHGHGHHHHHHHHHHGHHHFHHHGHHHHHGHHHHHHHHHHHHHHHHFHHHHHHFGGHGGCGGGHHHHHHHHHHHHHHHHHHHHHHHGHHHHGGGGGGGGGGHFGHGCGEGHHHHGGHHHHGHGHHHHGHHHHHHHHHHHHGHEGGGHHHHHFFHHHGGGGGEGHCHHGHHGEFGGHHFGGGGGGGGBCG0;;EEGFFF
@M03558:539:GW210131Amp:1:2105:19203:16320 2:N:0:TCGACGTC+AAGCGGAA
GGCTATGTGAGTAACACCTTCTAAACTTCCATTTCTATCATAAAATAACTTGCCAAATTGTTTGCATATAGATTCCAAATTACTTTTCCATCAGTTTTCTGTATCCGTACGCACTGTATAAAACAAGATACATTACCTCACCACCGGGTAGGGCAACGGTTACCAATTCACCCTTGGTTGCTTTGATTTCACCCAGAAGATAGCCTTCGGCTTCATCTGGAACCCAGCAGGCCTTTTTGGCATCGTAAGG
+
AAAAAFF@D3DBDFEFGGGGCGHDHHFHGGFDFGFFFHFDHFFBHHGGFFHHHH1GFHHFHGB0EGHHHHHGHHHHHHFHHHGGHHHHGHHFFGHHGFFEBDEGE@EEGGGGGGGHGGHHHHHHEGHFHHHGHHHHHHEBGGHGFEGGGGGGGHGGHGGBFGH<>FGGFGHHEHHHFHCACHHHGFHDGHFHHAFGABGHFBGH<D0GHGGG?CCCGFFGHHGEF..CGC?.:CFBFGG@B0;CCCA;CF
@M03558:539:GW210131Amp:1:2105:16762:16323 2:N:0:TCGACGTC+AAGCGGAA
GGCTATGTGAGTAACACCTTCTAAACTTCCATTTCTATCATAAAATAACTTGTCAATTTGTTTGCATATAGATTCCAAATTACTTTTCCATCAGTTTTCTGTATCCGTACGCACTGTATAAAACAAGATACATTACCTCACCACCGGGTAGGGCAACGGTTACCAATTCACCCTTGGTTGCTTTGATTTCACCCAGAAGATAGCCTTCGGCTTCATCTGGAACCCAGCAGGCCTTTTTGGCATCGTAAGG
+
ABBBAFFFFFFFGGGGGGGGGGGHHHHHHHHHHHHHHHHHHGHHGHGHHHHFHHHHHHHGHHHHGHHHHGHBHHHHHHHHHGHHHHHHHHHHHGHHHHHGFHHHHHGGHGCCFGGHHHHHHHHHHHHGHHHHHFHHFHHHHHHHGGGFGGEGFGGGHGFGGFHGHHHHHHFHFGHHHHHGHHFFDHFHHHEHHHGHHBHHHHHHFHHGHCGGGHHHHHHBGHCEDE.;C..AFGGFFFG-F0;:.=F.F/
@M03558:539:GW210131Amp:1:2105:14346:16365 2:N:0:TCGACGTC+AAGCGGAA
GGCTATGTGAGTAACACCTTCTGACCTTCCATTTCTATCATAAAATAACTTGTCAAATTGTTTGCATATAGATTCCAAATTACTTTTCCATCAGTTTTCTGTATCCGTACGCACTGTATAAAACAAGATACATTACCTCACCACCGGGTAGGGCAACGGTTACCAATTCACCCTTGGTTGCTTTGATTTCACCCAGAAGATAGCCTTCGGCTTCATCTGGAACCCAGCAGGCCTTTTTGGCATCGTAAGT
+
AA@AAFF@D3DFGGGG1EEGGGFH1BBEFBFFHFFGFFH3A221ADGHFFFG11FGHHFHHFHFB2FFHGH2FHFFHFFHHHHHHHHGHGEHHHHHHHGHHGGHH2FFHGGGGGGHHHHHHHHEHHHFHEGHHHGHFHHHHHHGGGGGEEGEGHGGHGGGGGGHGHEHF1DFGHHFHHHGGHHHHFGHGHHGHGEH.<GHHGHHHHB0CAGE-GCFFG00C:BEGA;GG.?AABFGGG@-B0;B.9C9.0
@M03558:539:GW210131Amp:1:2105:10539:16399 2:N:0:TCGACGTC+AAGCGGAA
GGCTATGTGAGTAACACCTTCTCACTCTTTGCTCGTAGATGCCTACC
+
BCCBAFFBDDFFGGGGGGGGGGHGHHHHHHHHHHFEEGGHHHHHHHH
@M03558:539:GW210131Amp:1:2105:9095:16409 2:N:0:TCGACGTC+AAGCGGAA
GGCTATGTGAGTAACACCTTCTAAACTTCCATTTCTATCATAAAATAACTTGTCAAATTGTTTGCATATAGATTCCAAATTACTTTTCCATCAGTTTTCTGTATCCGTACGCACTGTATAAAACAAGATACATTACCTCACCACCGGGTAGGGCAACGGTTACCAATTCACCCTTGGTTGCTTTGATTTCACCCAGAAGATAGCCTTCGGCTTCATCTGGAACCTGGCAGGCCTTTTTGGCATCGTAAGG
+
BCCCCFFDFFFFGGGGGGGGGGHHHHHHHHGHHHHHHHHHHHHHHGGHHHHHHHHHHGIHHIHHHIIIIHIFHHHHHGHHHHHHHHHHHHHHHHHHHHHHHHHHHHGGHGGGGGGHHHHHHHHHHHHHHHHHHHHHHHHGHHGHGGGEGGGGGHGGHGGGGGHHHHHHHHHHHHHHGHHGHHHHHHHHHHHHHHGHAFHHHHHHHHHHGGCGGHHHHHHGFHGEHCCCFA?DGGGGGGG-C;;;EAFCFF
@M03558:539:GW210131Amp:1:2105:14662:16434 2:N:0:TCGACGTC+AAGCGGAA
GGCTATGTGAGTAACACCTTCTAAACTTCCATTTCTATCATAAAATAACTTGTCAAATTGTTTGCATATAGGTTCCAAATTACTTTTCCATCAGTTTTCTGTATCCGTACGCACTGTATAAAACAAGATACATTACCTCACCACCGGGTAGGGCAACGGTTACCAATTCACCCTTGGTTGCTTTGATTTCACCCAGAAGATAGCCTTCGGCTTCATCTGGAACCCAGCAGGCCTTTTTGGCATCGTAAGG
+
AAABAFFDFFDBFGGGGGGGGGFHHHHHFHHHHHHHHHHHHHHHHHGHHHHGHHHGHHHGHGHGHHHGHHHGFGHHHHHGHHHFHDGHHHHHGFFGHHHGHEFHHFGFHEGGGGGHHHGHHHHHHHGHHHHHHHHHHHHFHHHHGGG@?EFGGHGGHGDGGGHHHHHHGDGHHHHHHFGGHHHHF1FGFHGHHHGHHHHFEGGFHHHHHFGGGHHHHHHCGGGEGGHHHGGGGGGGGF--F;;9DCA9;B
@M03558:539:GW210131Amp:1:2105:16325:16437 2:N:0:TCGACGTC+AAGCGGAA
GGCTATGTGAGTAACACCTTCTAAACTTCCATTTCTATCATAAAATAACTTGTCAAATTGTTTGCATATAGATTCCAAATTACTTTTCCATCAGTTTTCTGTATCCGTACGCACTGTATAAAACAAGATACATTACCTCACCACCGGGTAGGGCAACGGTTACCAATTCACCCTTGGTTGCTTTGATTTCACCCAGAGGATAGCCCTCGGCTTCATCTGGAACCCAGCAGGCCTTTTTGGCATCGTAAGG
+
BBCBAFFFFFFDFGGGGGGGGGHHHHHHHHHHHHHHHHHHHHHHHHHHHHHHHHHHHHHHHIHHHHHIIIIHHHHHHHHHHHHGHHHHHHHHHHHHHHHHHHHHHHGGHGGGGGGHHHHHHHHHHHHGHHHHHHHHHHHHHHHHGGGGGGGGGGGGHGGGGGHHHHHHHHHHGHGFHGHGHHHGGHHHHHHHHFGGGHGHHHHHHHHHGGGGGHHHHHHGHGHGGGAGHF?D?FFGGGGGGF;;CCFAFF
@M03558:539:GW210131Amp:1:2105:9361:16446 2:N:0:TCGACGTC+AAGCGGAA
GGCTATGTGAGTAACACCTTCTAAACTTCCATTTCTATCATAAAATAACTTGTCAAATTGTTTGCATATAGATTCCAAATTACTTTTCCATCAGTTTTCTGTATCCGTACGCACTGTATAAAACAAGATACATTACCTCACCACCGGGTAGGGCAACGGTTACCAATTCACCCTTGGTTGCTTTGATTTCACCCAGAAGATAGCCTTCGGCTTCATCTGGAACCCAGCAGGCCTTTTTGTCATCGTAAGG
+
CCCCCFFFFFFFGGGGGGGGGGHHHHHHHHHHHHHHHHHHHHHHHHHHHHHHHHHHHHHHIIHHHIHIHIIGHHHHHGHHHHHHHHHHHHHHGHHHHHHHHHHHHHGFHGGGGGGHHHHHHHHFHGHHHHHHHHHHHHHHHHFHEEGGGGGFGHGGHGGGGGHGHHHHHHHHHHHHHHHGHHHHHHGHHHGHHHFHHHHHHGHHHHHHGGGGGGHHHHHGGGCCEFHHFAGGGGGGGGG/B0;:CEFCF0
@M03558:539:GW210131Amp:1:2105:11583:16470 2:N:0:TCGACGTC+AAGCGGAA
GGCTATGTGAGTAACACCTTCTCACTCTTTGCTCGTAGATGCCTACC
+
BBABBBF@DFFFGGGGGGGFGGFFHHHHHFHHHHGEEFGHHHHFFHH
@M03558:539:GW210131Amp:1:2105:23152:16526 2:N:0:TCGACGTC+AAGCGGAA
GGCTATGTGAGTAACACCTTCTAAACTTCCATTTCTATCATAAAATAACTTGTCAAATTGTTTGCATATAGATTCCAAATTACTTTTCCATCAGTTTTCTGTATCCGTACGCACTGTATAAAACAAGATACATTACCTCACCACCGGGTAGGGCAACGGTTACCAATTCACCCTTGGTTGCTTTGATTTCACCCAGAAGATAGCCTTCGGCTTCATCTGGAACCCAGCAGGCCTTTTTGGCATCGTAAGG
+
BABBBFFFFFFFGFGGGGFGGGHHHHHHHHHHGHHHHHHHHHHHHGHHHHHHHHHHHHHHHFHHHHHGHGHEHHHGHHHFHHHHHFHHHHHHHGHHHHHHHHHHHHGGHGGGGGGHGGHHHGHGHGHHHHHGHHHHHHHHHHHGGGGGGGGFGHEFGGFGGGHGGHHHHHHHGHHHHHHGHGHFFFHHHHFHHFGEHHGHHHHHHHHFHEGGGHHHFCHFFHHGDCGHGAG?EGGFGGGGGGC/C9F9F/
@M03558:539:GW210131Amp:1:2105:9272:16557 2:N:0:TCGACGTC+AAGCGGAA
GGCTATGTGAGTAACACCTTCTAAACTTCCATTTCTATCATAAAATAACTTGTCAAATTGTTCGCATATAGATTCCGAATTACTTTTCCATCAGTTTTCTGTATCCGTACGCACTGTATAAAACAAGATACATTACCTCACCACCGGGTAGGGCAACGGTTACCAATTCACCCTTGGTTGCTTTGATTTCACCCAGAAGATAGCCTTCGGCTTCATCTGGAACCCAGCAGGCCTTTTTGGCATCGTAAGG
+
ABBAAFFDFFFDGGFFGGGFGFHGHHFHHHHFDGHHCFHBGFFGHHF5AGFHGFGHGHFFHHFGCC?EBHHDDGDHHGGGHHEHHHHHHGHHHHHHHHHGHGGFGGGEGFGGGGGHHHHHHHHHHHHHHHHHGFHHHHHHHHHHGGGFEGGAFHGGGGCAFGGHGHGHGHHHHHHFHHHGHHHGHHHHHGFHHGGHAFFHEHHHHHHFA:-CDBCGCGFHHHHED.;./AEGABFF0B?9B0;9.9;9.9
@M03558:539:GW210131Amp:1:2105:5058:16578 2:N:0:TCGACGTC+AAGCGGAA
GGCTATGTGAGTAACACCTTCTAAACTTCCATTTCTATCATAAAATAACTTGTCAAATTGTTTGCATATAGATTCCAAATTACTTTTCCATCAGTTCTCTGTATCCGTACGCACTGTATAAAACAAGATACATTACCTCACCACCGGGTAGGGCAACGGTTACCAATTCACCCTTGGTTGCTTTGATTTCACCCAGAAGATAGCCTTCGGCTTCATCTGGAACCCAGCAGGCCTTTTTGGCATCGTAAGG
+
BABBCFFFFBFFGGGGGGGGGGHHHHHHHHHHHHHHHHHHHHHHHHHHHHHHHHHHHHIHIHHHHIHHIHHHHHHHFHHHHHHHHHHHHHHHHHHHHHHHHHHHHHGGGGGGGGGHHHHGHHHHHHHFHHHHHHHGHHHHHHHHGGGGGGGGGHGGHGGGGGHHHHGHGHHHHHHHHHHGHHHHHDGHHHHHHHGH<CGHHHFHHHHHHGGGGHHHHHHFBGHEGGAHHHHGGGGGGF@AFGC/9;A;AF
@M03558:539:GW210131Amp:1:2105:28087:16590 2:N:0:TCGACGTC+AAGCGGAA
GGCTATGTGAGTAACACCTTCTAAACTTCCATTTCTATCATAAAATAACTTGTCAAATTGTTTGCATATAGATTCCAAATTACTTTTCCATCAGTTTTCTGTATCCGTACGCACTGTATAAAACAAGATACATTACCTCACCACCGGGTAGGGCAACGGTTACCAATTCACCCTTGGTTGCTTTGATTTCACCCAGAAGATAGCCTTCGGCTTCATCTGGAACCCAGCAGGCCTTTTTGGCATCGTAAGG
+
AAABAFFDFFFFGFFGGGGGGGHHHBGGGFHFHHHHHHHGHGHHHGHFHHHFFHHGHHFFFHHHEFHGFHHGHGHFHBDEFFHHHFGHGFHHHHFGHHHHHFGHFBEGHGGGGGGGHHHHGHHHHHHGHHFBGHHFHHHHGGHHEGGCGFGFAGGGHGGGEGHHDCCHHHHHGHHFB?FGHHHHEDBGHHGFGHFHACBHGHGHHHHH.ACGGHFBFHF00:::ECCGFHEACGFFFGGAFFC9DEFF?/
@M03558:539:GW210131Amp:1:2105:22460:16618 2:N:0:TCGACGTC+AAGCGGAA
GGCTATGTGAGTAACACCTTCTAAACTTCCATTTCTATCATAAAATAACTTGTCAAATTGTTTGCATATAGATTCCAAATTACTTTTCCATCAGTTTTCTGTATCCTTACGCACTGTATAAAACAAGATACATTACCTCACCACCGGGTAGGGCAACGGTTACCAATTCACCCTTGGTTGCTTTTATTTCACCCAGAAGATAGCCTTCGGCTTCATCTGGAACCCAGCAGGCCTTTTTGGCATCGTAAGG
+
A1?11@DFFB1BA1311AFGCEHGHFBFBDEF33F3FFG33BBG1DG1A1FF1122FAG12A001DADH2DF2AFHBG1GEFFD2D1DE22DDDBFFFBHF2BGFF22@@?//EEF@BF2B2BF/?0BEGHFHDGFGFH1EEHCFF?/?/?CFGEGEC?EFFF@DGHH>B1@0FFG1?//FG?11?1DGF1@>>.><BCFFDGBGGFH.<-C?GHHGBF0;/CEC..C/CCACB/FFFG-BB;BAEFAA/
@M03558:539:GW210131Amp:1:2105:11953:16630 2:N:0:TCGACGTC+AAGCGGAA
GGCTATGTGAGTAACACCTTCTAAACTTCCATTTCTATCATAAAATAACTTGTCAAATTGTTTGCATATAGATTCCAAATTACTTTTCCATCAGTTTTCTGTATCCGTACGCACTGTATAAAACAAGATACATTACCTCACCACCGGGTAGGGCGACGGTTACCAATTCACCCTTGGTTGCTTTGATTTCACCCAGAAGATAGCCTTCGGCTTCATCTGGAACCCAGCAGGCCTTTTTGGCATCGTAAGG
+
CCCCCFFDFFFFGGGGGGGGGGHHHHHHHHHGHHGHHHHHHHHGHHHHHHHHHHHHHHHHIIHHGHHHIHHEGHHHHHHHHHHHHGHHHHHHHHHHHHHHHHGHHHGGHGGGGGGHHHHHHHHHHHHHHHHHIHHHHHHGHHHHGGGGGGGGGHGGGGGGGGHHHHGHHHHHHFHHHHHGHHHHHHHHHHHHHHGHEGHHHHHFGHHHHGGGGHHHHHHHBBFEGGGFGFEFEFGGGGDFFC=9CEFFFE
@M03558:539:GW210131Amp:1:2105:23986:16663 2:N:0:TCGACGTC+AAGCGGAA
GGCTATGTGAGTAACACCTTCTAAACTTCCATTTCTATCATAAAATAACTTGTCAAATTGTTTGCATATAGATTCCAAATTACTTTTTCATCAGTTTTCTGTATCCGTACGCACTGTGTAAAACAAGATACATTACCTCACCACCGGGTAGGGCAACGGTTACCAATTCACCCTTGGTTGCTTTGATTTCACCTAGAAGATAGCCTTCGGCTTCATCTGGAACCCAGCAGGCCTTTTTGGCATCGTAAGG
+
BBBBBFFFFFFFGGGGGGGGGGHGHHHHHHHHHHHGHHHHHHHFHHHHHHHHHHHHHHHHHHHHHHHHHHHHHHHHFDGHHGHHHHHHHHHHHHHHHHHHHHHHHHGGHGGGFGGHHHHHHHHHHHHHHHHHHHHHHHHHHHHHGGGGGGGGGHGGHGCGGGHHHHHHHHHHHHHHFHHGGGHHHHGHHHHHHHGGHHGHHHHGHHHHHGGGGHHHHHHGFGGEGGGHHFADEGBFGGGGGF==DCF.9/
@M03558:539:GW210131Amp:1:2105:24597:16694 2:N:0:TCGACGTC+AAGCGGAA
GGCTATGTGAGTAACACCTTCTAAACTTCCATTTCTATCATAAAATAACTTGTCAAATTGTTTGCATATAGATTCCAAATTACTTTTCCATCAGTTTTCTGTATCCGTACGCACTGTATAAAACAAGATACATTACCTCACCACCGGGTAGGGCAACGGTTACCAATTCACCCTTGGTTGCTTTGATTTCACCCAGAAGATAGCCTTCGGCTTCATCTGGAACCCAGCAGGCCTTTTTGGCATCGTAAGG
+
BBBBBFFFFBFFGGGGGGGGGGHFHHHFHHGHHHHHFHHHHHHHEGHHHHFHHHHHGHHGHHGHHHHHHHGFFHFHHHHHHHHHGHHHGFHHHEHHHHGHGFGHHFEFHGGFGGGHHHHGDGHHHHHBGHHGHHHHHHHHHHHHGCGFGGGGGHGGGGCDGGHHGHHHHHHEFGHGCFHFFHHGFHHHFHHHHHGHHHGHGFFHGGHHH.@EGHHGHHG0GCGFDFHGFCGGGGGGFGFGE09;C;FAF/
@M03558:539:GW210131Amp:1:2105:19643:16733 2:N:0:TCGACGTC+AAGCGGAA
GGCTATGTGAGTAACACCTTCTAACTTCCATTTCTATCATAAAATAACTTGTCAAATTGTTTGCATATAGATTCCAAATTGCTTTTCCATCAGTTTTCTGTATCCGTACGCACTGTATAAAACAAGATACATTACCTCACCACCGGGTAGGGCAACGGTTACCAATTCACCCTTGGTTGCTTTGATTTCACCCAGAAGATAGCCTTCGGCTTCATCCGGAACCCAGCAGGCCTTTTTGGCATCGTAAGGC
+
BABBBFFDFFFFGGGGGGGGGGHHFAGBHBBGG5DABBGFBHFHE3BA5A5DA5GHFH55DFCGHDBFAFD5G5BFFEDGGHFFHH5GDFBG3DGGH5FDADAEGGGE1EE1//FDFFFHHHHHGGBFHEHHHE3BGGF/FGEG?EEEEFGGFCFHCGDFFHHDG<FHGBGFGHGHHH?F<DD1F1FGHGDGHF.<GEGHE10CDDG<CFCCG0000.:CFGECE;A/?AEEFFGFG-9/9C/.;;C.;/
@M03558:539:GW210131Amp:1:2105:23550:16753 2:N:0:TCGACGTC+AAGCGGAA
GGCTATGTGAGTAACACCTTCTCACTCTTTGCTCGTAGATGCCTACC
+
A1A1A@DFFD11FBFGGG11BFBEG1BFFHHHGGE0ABAFGFFHHHH
@M03558:539:GW210131Amp:1:2105:17859:16794 2:N:0:TCGACGTC+AAGCGGAA
GGCTATGTGAGTAACACCTTCTAAACTTCCATTTCTATCATAAGATAACTTGTCAAATTGTTTGCATATAGATTCCAAATTACTTTTCCATCAGTTTTCTGTATCCGTACGCACTGTATAAAACAAGATACATTACCTCACCACCGGGTAGGGCAACGGTTACCAATTCACCCTTGGTTGCTTTGATTTCACCCAGAAGATAGCCTTCGGCTTCATCTGGAACCCAGCAGGCCTTTTTGGCTTCGTAAGG
+
AABBBFFFFFFFGGGGFGGGGGHHHHHHHHHHHHHHHHHGHHHGHHHHGHHHHHFFHHHHHHHHHHHHHHHFGHHHHHHHHGHHHHHHHHHHHHHHHHHHHHHHHHGGHGGGGGGHHHHHHHHHHHHFHHHHHGHHHHHHHHHHGGGGGGGGGHGGHGGGGGHHGHHHHHHHHHHGHHHGHHHHGFHHHHHHHHGHHGGHGHHHHHGHHGGGGHHHHGHHHHCCDGCFGFHFGGGGGGGAE/;;-9:;C/
@M03558:539:GW210131Amp:1:2105:20549:16827 2:N:0:TCGACGTC+AAGCGGAA
GGCTATGTGAGTAACACCTTCTCACTCTTTGCTCGTAGATGCCTACC
+
CCCCCFFBDFFFGGGGGGGGGGHHHHHHHHHHHHGEGGGHHGHHHHH
@M03558:539:GW210131Amp:1:2105:27806:16886 2:N:0:TCGACGTC+AAGCGGAA
GGCTATGTGAGTAACACCTTCTGAACTTCCATTTCTATCATAAAATAACTTGTCAAATTGTTTGCATATAGATCCCAAATTACTTTTCCATCAGTTTTCTGTATCCGTACGCACTGTATAAAACAAGATACATTACCTCACCACCGGGTAGGGCAACGGCTACCAATTCACCCTTGGTTGCTTTGATTCCACCCAGAAGATAGCCTTCGGCTTCATCTGGAACCCAGCAGGCCTTTTTGGCATCGTAAGG
+
AAAAAFF@BFF@ABFGGGGGGGHFHGHHHHGHHGHHHHHGHHBFGGGHHHHHHHHHGFHEHHHFFGGHHHHEF1GFB0GFHHHHHHHHEBDFGHFHHHH1FGFGG2>FGE@?EEGGGGHHHHFDGHH0BGHGHFFGHGFHHFHGFFGEGCEEGHGFECCCCCGFFFCH11FGGHHFGDFEFFF>1=>1F11FG.FFH/</DD0D<GEC..-.-:00;CG:CGC;CCEFBFEGEF/BFEG@F0;/...../
@M03558:539:GW210131Amp:1:2105:15064:16889 2:N:0:TCGACGTC+AAGCGGAA
GGCTATGTGAGTAACACCTTCTGAACTTCCATTTCTATCATAAAATAACTTGTCAAATTGTTTGCATATAGATTCCAAATTACTTTTCCATCAGTTTTCTGTATCCGTACGCACTGTATAAAACAAGATACATTACCTCACCACCGGGTAGGGCAACGGTTACCAATTCACCCTTGGTTGCTTTGATTTCACCCAGAAGATAGCCTTCGGCTTCATCTGGAACCCAGCAGGCCTTTTTGGCATCGTAAGG
+
BABBBFFFFFFDGGGGGGG4FGHHHHHHHHHHHHHHHHHHHHHHHHHHGHHHHHHHGHHHHHHHHHHHHHHBHHHHHHHHHHHHHHHHHHHHHGHHHHHHHHHHHHGGHGGGGGGHHHHHHHHGHHHHHHHHHHHHGHHHHHHHGGGGDGGGGGGGGGGGGGHHHHGFGGHGHHHHHHHGHGHHFGHHHHFHFHGHHHHHEGHHHHHHHGGGGHHHHGHBCGHGGGEGHFAFGGGGEF?AF0CFAEF:.C
@M03558:539:GW210131Amp:1:2105:14100:16905 2:N:0:TCGACGTC+AAGCGGAA
GGCTATGTGAGTAACACCTTCTGAACTTCCATTTCTATCATAAAATAACTTGTCAAATTGTTTGCATATAGATTCCAAATTACTTTTCCATCAGTTTTCTGTATCCGTACGCACTGTATAAAACAAGATACATTACCTCACCACCGGGTAGGGCAACGGTTACCAATTCACCCTTGGTTGCTTTGATTTCACCCAGAAGATAGCCTTCGGCTTCATCTGGAACCCAGCAGGCCTTTTTGGCATCGTAAGG
+
BCCCCFFFFFFBGGGGGGGGGGHHHHHHHHHHHHHHHHHHHHHHHHGHHHHHHHHHHHHGHHHHHHHHHIHFHHHHHGHHHHHHHHHGHHHHHHHHHHHHHHHHHHGGHGGGGGGHHHHHHFHGHHHHHHHHHHHHHGHHHHGHGGGGGGGGGHGGHGGGGGHHHHEHHHEHHHHHHHHGGHHHHHGHHHGHHHFHHHHHHHHHHGHHHGGGGHHFHHFFHHHGGGEGH:GDGGFGGGDFGF;CEAF.:9
@M03558:539:GW210131Amp:1:2105:14137:16906 2:N:0:TCGACGTC+AAGCGGAA
GGCTATGTGAGTAACACCTTCTAAACTTCCATTTCTATCATAAAATAACTTGTCAAATTGTTTGCATATAGATTCCAAATTACTTTTCCATCAGTTTTCTGTATCCGTACGCACTGTATAAAACAAGATACATTACCTCACCACCGGGTAGGGCAACGGTTACCAATTCACCCTTGGTTGCTTTGATTTCACCCAGAAGATAGCCTTCGGCTTCATCTGGAACCCAGCAGGCCTTTTTGGCATCGTAAGG
+
BBBBBFFBFFFBFGGGGGGGGGHHHHHHHHHGHHHGHHHHHHHGHHHHHHHHHHHHGHHHHHHHHHHHHHHHHHHHHGHHHHHHHHHHHHHHHGHHHHHHHHHHHHGGHGGGGGGHHHHHHHHHHHGHHHHHGHGHHHHHHHFHGGGGGGGGGHGGGGGGGGHHGHHHHHHHHHHHHHHGHHHHGBGHHGDGGHGHEHHFFHHHHHHHHGGGGHHHHHHCFGGFGGECGAEDGGGGGGFGG0;CDEFCF/
@M03558:539:GW210131Amp:1:2105:11231:16933 2:N:0:TCGACGTC+AAGCGGAA
GGCTATGTGAGTAACACCTTCTGAACTTCCATTTCTATCATAAAATAACTTGTCAAATTGTTTGCATATAGATTCCAAATTACTTTTCCATCAGTTTTCTGTATCCGTACGCACTGTATAAAACAAGATACATTACCTCACCACCGGGTAGGGCAACGGTTACCAATTCACCCTTGGTTGCTTTGATTTCACCCAGAAGATAGCCTTCGGCTTCATCTGGAACCCAGCAGGCCTTTTCGGCTTCGTAAGG
+
BBBB@FFBFFFDFGGGGGGCGGHHHHHHHHHHHHHHGHHFHHHHGHHFHHHHHHFHHHHHHHHFHHHHHHHBGHHHHHHHHHHHHHHHHGHHHHGHHHHHHHHHHGGGHGGCGGGHHHFGHHGGEHHFHHHHHHHHHHHHHGHHGGGFGGGEF2FEA@CGF?GFGHHHHHHHHHHFHDFGEHHHHFHHHFHHHHEHFGHFFGGFHHFFEFCEGHHHHHHHBCCEDEGGCA.AEFGGGGGGG.@FDF/..9
@M03558:539:GW210131Amp:1:2105:19875:16959 2:N:0:TCGACGTC+AAGCGGAA
GGCTATGTGAGTAACACCTTCTAAACTTCCATTTCTATCATAAAATAACTTGTCAAATTGTTTGCATATAGATTCCAAATTACTTCTCCATCAGTTTTCTGTATCCGTACGCACTATATAAAACAAGATACATTACCTCACCACCGGGTAGGGCAACGGTTACCAATTCACCCTTGGTTGCTTTGATTTCACCCAGAAGATAGCCTTCGGCTTCATCTGGAACCCAGCAGGCCTTTTTGGCTTCGTAAGG
+
>AA?ADD33DF1BBFFGGBEGFFHHHFFFBGGFFHHHHHBGGFFBFDGHHHHDFGHFFGHFHHHGHFFHHGEGHHFHGHHFHGFHHHHGBFGHHHHHHGHHHFEFGFGHCGFGGCHHHFFHFFGHHHHFHHFHGHGHHHHHGFFFFGGGGGAFBEFGCCFEGGGFHHHFEGHHF?GBGHCFHHHFHHHFGEFGFEGGFFFHHHHFHHEHCCECGFFEHFG0CCC..;GCGEGEGFGGE?@F/CB@FB../
@M03558:539:GW210131Amp:1:2105:9552:16964 2:N:0:TCGACGTC+AAGCGGAA
GGCTATGTGAGTAACACCTTCTAAACTTCCATTTCTATCATAAAATAACTTGTCAAATTGTTTGCATATAGATTCCAAATTACTTTTCCATCAGTTTTCTGTATCCGTACGCACTGTATAAAACAAGATACATTACCTCACCACCGGGTAGGGCAACGGTTACCAATTCGCCCTTGGTTGCTTTGATTTCACCCAGAAGATAGCCTTCGGCTTCATCTGGAACCCAGCAGGCCTTTTTGTCATCGTAAGG
+
A?ABBFFDFFBDFDGGGGGGGGHHFGFGFHHHHHGHHHHFHFHHDGHHHHGHGHHFHHHHHHHHGHHFHGGHHHHFHHHHHHHHHHHHHHHHHHHHHHHGHHHHHHGGHGGGGGGGFHHHGFHHGFHHHHHGHHHHGHHHHFHFGGGEGGGGFHGGHGGGGGHHHGHHHEDDGGHGGHHGHHHHHHHHHHHFHHGHCGF/G0DFHHHHHGFGGHHHHHGEFHGGGFEAF.9.;FFGGFA/C9;;BE.FF/
@M03558:539:GW210131Amp:1:2105:22966:17000 2:N:0:TCGACGTC+AAGCGGAA
GGCTATGTGAGTAACACCTTCTAAACTTCCATTTCTATCATAAAATAACTTGTCAAATTGTCTGCATATAGATTCCAAATTACTTTTCCATCAGTTTTCTGTATCCGTACGCACTGTATAAAACAAGATACATTACCTCACCACCGGGTAGGGCAACGGTTACCAATTCACCCTTGGTTGCTTTGATTTCACCCAGAAGATAGCCTTCGGCCTCATCTGGAACCCAGCAGGCCTTTTTGGCATCGTAAGG
+
BBBBBFFDFFFFGFGFGEGEFDHFHHHCHHHGFHHHGCGDGGHDFEHHHHHHHHHBGHHHFHHHHHFHHHHHFHFHEFGHHHHHGFHHHGDGGHFDGGHHHHGFGHFFGGFFGGGHHHHHHHHFGHGFGHHHHHHFHGFHHFHHGGGGEGGEFGFGHGGGGGHHFHFHDFBGFCGFFGEGFHHHFHHHHHGHBFFFGGHHFHHFHHGHHGG?<FGHHHHHBCCEE:.CFCCDGGBFGGGGGB;/CEFCCF
@M03558:539:GW210131Amp:1:2105:8024:17063 2:N:0:TCGACGTC+AAGCGGAA
GGCTATGTGAGTAACACCTTCTAAACTTCCATTTCTATCATAAAATAACTTGTCAAATTGTTTGCATATAGATTCCAAATTACTTTTCCATCAGTTTTCTGTATCCGTACGCACTGTATAAAACAAGATACATTACCTCACCACCGGGTAGGGCAACGGTTACCAATTCACCCTTGGTTGCTTTGATTTCACCCAGAAGATAGCCTTCGGCTTCATCTGGAACCCAGCAGGCCTTTTTGGCATCGTAAGG
+
BBBBAFFFFDFDGGGGGGGGGGGHGHHHHHHHFHHHHHGHFFGHHHHHHHHGGHHHHFHHHHHHGHHHHHHBFHHHGGHHHHHHHHHHHHHGHGHHHGFHHFGGHHGEHGFFGGGHHHHHHHHFGFGEHHHHHHHHDHHGHHHHGGGCEGGGGGFEFG?FFGHHFHHHDGFFHEGFGGHGGHGGGHFHGHGHHGGHHHHHHGHH<GGFHGGGC/GBGHHFBGHGGEHHFHAEGGGGGGGGG0;9A.;:.9
@M03558:539:GW210131Amp:1:2105:26032:17084 2:N:0:TCGACGTC+AAGCGGAA
GGCTATGTGAGTAACACCTTCTAAACTTCCATTTCTATCATAAAATAACTTGTCAAATTGTTTGCATATAGATTCCAAATTACTTTTCCATCAGTTTTCTGTATCCGTACGCACTGTATAAAACAAGATACATTACCTCACCACCGGGTAGGGCAACGGTTACCAATTCACCCTTGGTTGCTTTGATTTCACCCAGAAGATAGCCTTCGGCTTCATCTGGAACCCAGCAGGCCTTTTTGGCATCGTAAGG
+
BBBBAFFDFFFFGGGGCGGGGGGGGFHFGHHHGHHHHHGHHGHHGHEHHGHHHFFHHHHHHHHGFHHGHHHBGHGGHHBHGGHGHHHHHHHHHHGHHHGHHHHHFHGFHGG1FGGHHHHHHFHHHHHGGHHGHHHHHHHHHHHHFGGGGGGGGFGGHGGGGGHHHHHHHGGGHHHHFGHFHHGFHHHHGHFHHFEGH0GBFHHGFFGHFDCECGHHHHHGHH:::CGFHHEGGGFGGECGGBCFDEFF?B
@M03558:539:GW210131Amp:1:2105:14183:17092 2:N:0:TCGACGTC+AAGCGGAA
GGCTATGTGAGTAACACCTTCTAAACTTCCATTTCTATCATAAAATAACTTGTCAAATTGTTTGCATATAGATTCCAAATTACTTTTCCATCAGTTTTCTGTATCCGTACGCACTGTATAAAACAAGATACATTACCTCACCACCGGGTAGGGCAACGGTTACCAATTCACCCTTGGTTGCTTTGATTTCACCCAGAAGATAGCCTTCGGCTTCATCTGGAACCCAGCAGGCCTTTTCGGCATCGTAAGG
+
B@BBBFFBFFFBFFGGGGGGGGHGFHHHHHHHHHHHHHHHHHHHHHHHHHHHHHHHHGHHHHHHHHHHHGHFHHFHHHHHHHHHHHHGHHHHHHHHHHHHHHHHGHGFHGGGGGGHHHHHHHGHHHGHHHHGHGHHFHHGHHGHEGGGGGGFGFGGHGCFGGHHHHFHGHGHHHHGHFHGHHHHHHHHHHFHHHGHEHHHGHHGFHHFEAFGGHHF0GH0CGGGDEHGH:CAEGGGGGD??-=;.;C.:C
@M03558:539:GW210131Amp:1:2105:19185:17097 2:N:0:TCGACGTC+AAGCGGAA
GGCTATGTGAGTAACACCTTCTCTCGTAGATGCCTACC
+
CCCCBFFFFFFDGGGGGGGGGGHHHGFFGGHHHHHHHH
@M03558:539:GW210131Amp:1:2105:27840:17101 2:N:0:TCGACGTC+AAGCGGAA
GGCTATGTGAGTAACACCTTCTCACTCTTTGCTCGTAGATGCCTACC
+
AA?AAFFFFFB1A1A1FEGFGG1F1FHHGHGH3AE00A0FDBBABGA
@M03558:539:GW210131Amp:1:2105:17705:17126 2:N:0:TCGACGTC+AAGCGGAA
TGCTATGTGAGTAACACCTTCTAAACTTCCATTTCTATCATAAAATAACTTGTCAAATTGTTTGCATATAGATTCCAAATTACTTTTCCATCAGTTTTCTGTATCCGTACGCACTGTATAAAACAAGATACATTACCTCACCACCGGGTAGGGCAACGGTTACCAATTCACCCTTGGTTGCTTTGATTTCACCCAGAAGATAGCCTTCGGCTTCATCTGGAACCCAGCAGGCCTTTTTGGCATCGTAAGG
+
CCCCCFFFFFFFGGGGGGGGGGGHHHHHHHHHHHHHGHHHHHHHHHHHHHHHHHHHFHHIIIGHHHHIIHHHHHHHGHFHHHHHHHHHHHHHHHFHHHHHHHHHHHGGHGGGGGGHHHHHHHHHHHHHHHHHHHHHHHHHHHHHGGFGGGGGGHGGHGGGGGHHHHHHHGHHHHHHHHHGHHHHHHHHHHGHHHGHHGHHHHHHHHGHHGGGGHHHHHHGGHGGGGEGGHADGGGGGGGGG9;;CEAAF0
@M03558:539:GW210131Amp:1:2105:15586:17153 2:N:0:TCGACGTC+AAGCGGAA
GGCTATGTGAGTAACACCTTCTGAACTACCATTTCTATCATAAAATAACTTGTCAAATTGTTTGCATATAGATTCCAAATTACTTTTCCATCAGTTTTCTGTATCCGTACGCACTGTATAAAACAAGATACATTACCTCACCACCGGGTAGGGCAACGGTTACCAATTCACCCTTGGTTGCTTTGATTTCACCCAGAAGATAGCCTTCGGCTTCATCTGGAACCCAGCAGGCCTTTTTGGCATCGTAAGG
+
CCCCCFFFFFFDGGGGGGGGGGHHHHHHHHHHHHHHHHHHGHHHGHHHHHHHHHHHHIHHHHHHHHIHIHHFHHHHHHFHHHHHHHHHGHHHHHHHHHHHHHHHHHGGHGCGGGGHHHHHGHHHHGHHHFHHHHHHHHHHGHGHGGEGGGGEEGGGHGCGGGHHHHHHHHHHHHHHHHHGHHHHHHFFHHHHHHGHAGHHFHFHFGHHH.CFGGEHHFHHEGHGGGEGGCAAEGGGFGB-C0;:EC..90
@M03558:539:GW210131Amp:1:2105:26419:17154 2:N:0:TCGACGTC+AAGCGGAA
GGCTATGTGAGTAACACCTTCTAAACTTCCATTTCTATCATAAAATAACTTGTCAAATTGTTTGCATATAGATTCCAAATTACTTTTCCATCAGTTTTCTGTATCCGTACGCACTGTATAAAACAAGATACATTACCTCACCACCGGGTAGGGCAACGGTTACCAATTCACCCTTGGTTGCTTTGATTTCACCCAGAAGATAGCCTTCGGCTTCATCTGGAACCCAGCAGGCCTTTTTGGCATCGTAAGG
+
CCCCCFFFFFFFGGGGGGGGGGHHHHHHHGGHHHGHHHHGHHHHHHHHHHHHHHHHEHHHIIHHHHHGHIHHHHHHHHHHHHHHHHHHHHHGHHHHHHHFFHHHHHGGGGGFGGGHHHHHHHHGHHHFHHHHHHHHHHHHHHHEFGGGGFGGGHGGGGGGGGHFHHGHFHHHHHHHFFGGHGGGFHHHHHHHFHGHEFHHEHHHHHHGGGCFGHHFHGHHBGCAACACGFCEEGGGGGG?F0;CEGG:./
@M03558:539:GW210131Amp:1:2105:7569:17177 2:N:0:TCGACGTC+AAGCGGAA
GGCTATGTGAGTAACACCTTCTAAACTTCCATCTCTATCATAAAATAACTTGTCAAATTGTTTGCATATAGATTCCAAATTACTTTTCCATCAGTTTTCTGTATCCGTACGCACTGTATAAAACAAGATACATTACCTCACCACCGGGTAGGGCAACGGTTACCAATTCACCCTTGGTTGCTTTGATTTCACCCAGAAGATAGCTTTCGGCTTCATCTGGAACCCAGCAGGCCTTTTTGGCATCGTAAGG
+
A1A1>1F3D3@FGGGFGGGFGD33DFGHFFFGF1FHHCHFHBED1FBGDGDDGFGEFBFHHBCBGEGDGGEFHFFGB21FGEHHHHHHHFHFHHGFHHHHHFHB@2/FFEGCAEEGEGEHHHF1FHGGFGHGFDGFFEG1G01GFEEGECFFFHGGEG?EFGHHHHFGGHHHHHGFC1CAHHGGFBGHHHHGHHGHFF1GHHHGGHHHGCG.CHHHHHHG0GGECGGHEHEFGGGGGGG@GFFFBCFF?B
@M03558:539:GW210131Amp:1:2105:9799:17246 2:N:0:TCGACGTC+AAGCGGAA
GGCTATGTGAGTAACACCTTCTAAACTTCCATTTCTATCATAAAATAACTTGTCAAATTGTTTGCATATAGATTCCAAATTACTTTTCCATCAGTTTTCTGTATCCGTACGCACTGTATAAAACAAGATACATTACCTCACCACCGGGTAGGGCAACGGTTACCAATTCACCCTTGGTTGCTTTGATTTCACCCAGAAGATAGCCTTCGGCTTCATCTGGAACCCAGCAGGCCTTTTTGGCATCGTAAGG
+
CCCBCFFFFFFFGGGGGGGGGGHHHHHHHHHHHHHHHHHHHHHHHHHHHHHHHHHHGHIHIHHHHIHHHHHHHHHHHHHHHHHHHHHHHHHHHHHHHHHHHHHHHHGGHGGGGGGHHHHHHHHHHGHHHHHHHHHHHHHHHHHGGGGGGGGEGHGGHGFGGGHHGHHHHHHHHHHFFHHGHHHHHHGHHHGHHHGHAGGFGHHHHHHHHGGGGHGHHHHHHGFEGGEGFCGGGGGGGGG?FCCFDEF:.F
@M03558:539:GW210131Amp:1:2105:20718:17316 2:N:0:TCGACGTC+AAGCGGAA
GGCTATGTGAGTAACACCTTCTAAACTTCCATTTCTATCATAAAATAACTTGTCAAATTGTTTGCATATAGATTCCAAATTACTTTTCCATCAGTTTTCTGTATCCGTACGCACTGTATAAAACAAGATACATTACCTCACCACCGGGTAGGGCAACGGTTACCAATTCACCCTTGGTTGCTTTGATTTCACCCAGAAGATAGCCTTCGGCTTCATCTGGAACCCAGCAGGCCTTTTTGGCATCGTAAGG
+
BBBBBFFDFFFFGGGGGGGGGGHHGHHHHHHHHHHHHHHHHHGHHHHHHHHHHHHHFHHHHHHFHHHHHHGDHHHHHFHHHHHHHHHHHHHHHHHHHHGHHHHHHHFGHGEGGGGHHHHHHHGHGHHHHHHHHHHHHHHHHHGHGDEGGGGGGGGGHGCGGGHHHBGFHHHHHHHHGGGGHHHHHEGHHHHHHHGHGCGHGHHGHHHHG?GGGHGHHHHEHFGCEFCCG::AEGGGGGDAF;=;CE?.:/
@M03558:539:GW210131Amp:1:2105:29109:17352 2:N:0:TCGACGTC+AAGCGGAA
GGCTGTGGGAGTAACACCTTCTAAACTTCCATTTCTATCATAAAATAACTTGTCAAATTGTTTGCATATAGATTCCAAATTACTTTTCCATCAGTTTTCTGTATCCGTACGCACTGTATAAAACAAGATACATTACCTCACCACCGGGTAGGGCAACGGTTACAAATTGACCCTTGGTGGCTCTGATTTCACCCAGAAGATGGCCTTCGGCTTCATCGGGAACCCAGCGGGCCTTTTTGGCATCGTAAGG
+
>>AA1BB1A?AAB13FGECCG1GF3AE131BGDG3GH2222DFGFFD1B1GFFGH21B1B2FAF1DGF22FGG22A2A11B1EHB2D212F1DG2DGDHFH2F2FB/>F/E/EE/FB222GGHHGAFCGDF1BFB>BBFH/BF///@//>FF?0/?<>B///@1@1@11<?100?0F<//<0<0<DG1<1>GB0FF.<CGD0<</0<<C.-.-/;::/;:--9.99..--A-A.;/;B@?BBB/A---A9
@M03558:539:GW210131Amp:1:2105:23934:17353 2:N:0:TCGACGTC+AAGCGGAA
GGCTATGTGAGTAACACCTTCTAAACTTCCATTTCTATCATAAAATAACTTGTCAAATTGTTTGCATATAGATTCCAAGTTACTTTTCCATCAGTTTTCTGTATCCGTACGCACTGTATAAAACAAGATACATTACCTCACCACCGGGTAGGGCGACGGTTACCAATTCACCCTTGGTTGCTTTGATTTCACCCAGAAGATAGCCTTCGGCTTCATCTGGAACCCAGCAGGCCTTTTTGGCATCGTAAGG
+
ABBBBFFFFFFFFGGCGGGGGGHHGHHHHHGHHHHHHHHHHHHHEGHHHHHHHHHGHHHGHHGFHHHHHHHFHHHHHF3FHFHHHHHHHHHHHHHHHHHHHHHHHHGGHGGDGGGGHHHHGHFHHHHGHGHHHHHHHGHHHHHHG/EEGGGGGGCFGGGGGGHHHEHHHHHHHHHHHFHGHHHHHFHHHHGHHHGHEHHGGHHHGHHHHGGGGHHGHHHCCFF.DAEFF..9AFGGGGFGG0;;EE.F./
@M03558:539:GW210131Amp:1:2105:18135:17356 2:N:0:TCGACGTC+AAGCGGAA
GGCTATGTGAGTAACACCTTCTAAACTTCCATTTCTATCATAAAATAACTTGTCAAATTGTTTGCATATAGATGCCAAATTACTTTTCCATCAGTTTTCTGTATCCGTACGCACTGTATAAAACAAGATACATTACCTCACCACCGGGTAGGGCAACGGTTACCAATTCACCCTTGGTTGCTTTGATTTCACCCAGAAGATAGCCTTCGGCTTCATCTGGAACCCAGCAGGCCTTTTTGGCATCGTAAGG
+
BCCCCFFFFFFFGGGGGGGGGGHHHHHHHHGHHHHHHHHHHHHHHHHGHHHHHHHHHHHHHHHHHHHHHHHGHHGHHHHHHHHHHHHHHHHHHHHHHHHHHHHHHHGGHGGGGGGHHHHHGHHHHHHGHHHHHHHHHHHGHHHHGGGGGFGGGGGGHGGGGGHHHHHHHHHHHHHHHHHGHHHHHGGHHHHHHGGHHCGFHHFHHHHHHGGGGHHHHGGBGHGEDGACC:;DGGGGGGGFG:;;A:F:9C
@M03558:539:GW210131Amp:1:2105:19242:17369 2:N:0:TCGACGTC+AAGCGGAA
GGCTATGTGAGTAACACCTTCTAAACTTCCATTTCTATCATAAAATAACTTGTCAAATTGTTTGCATATCGATTCCAAATTACTTTTCCATCAGTTTTCTGTATCCGTACGCACTGTATAAAACAAGATACATTACCTCACCACCGGGTAGGGCAACGGTTACCAATTCACCCTTGGTTGCTTTGATTTCACCCAGAAGATAGCCTTCGGCTTCATCTGGAACCCAGCAGGCCTTTTTGGCATCGTAAGG
+
BBAABFFFFFFBDGGGGGGGGGHHHHFHHHHHGHHHGHFFHHHHEHHHHHHHFHFBBHHHGGHFHHHFHHGGGHFEFGHHHHHGFFHHHHGHHHHHHHFHFGHHHHGFHGCDGFGHFHHHHHFFHHHHHHHHHEGHHHHHHHEHGGCGGGGGGGGGGF?FFGHHHGHHHHHHHHHGFHGGHHGHDDGHGHFGDGFGAGHHFFFH0GFGHFGFGHFHHHHEBGGEEFHGC.A.CFBFFG:DB;;;:;A.:/
@M03558:539:GW210131Amp:1:2105:19925:17412 2:N:0:TCGACGTC+AAGCGGAA
GGCTATGTGAGTAACACCTTCTAAACTTCCATTTCTATCATAAAATAACTTGTCAAATTGTTTGCATATAGATTCCAAATTACTTTTCCATCAGTTTTCTGTATCCGTACGCACTGTATAAAACAAGATACATTACCTCACCACCGGGTAGGGCAACGGTTACCAATTCACCCTTGGTTGCTTTGATTTCACCCAGAAGATAGCCTTCGGCTTCATCCGGAACCCAGCAGGCCTTTTTGGCATCGTAAGG
+
BBCCCFFDFFFFGGFGGGGGGGHHHHGHHHHHHHHHHHHHHHHHHHHHHHHHFHHHHHHHHHHGEHHHHHGGHHHHHHHHHHHHHHHHHHHHHFHHHHHHHHHHHFEGHGG?GGGEHHHHHHFHHHHFHHHHHHHHHHHHHHHHGGGGGGG/CCEGHGGGGGHHHHHGHHHHHHHHCGHGHHHHHHGHHHEHHFGGFCGFHHHGHHHHHGGGGHHHHHGCDGDFFGEF/9CDGGGGGGGGGF;;9CA;AB
@M03558:539:GW210131Amp:1:2105:5554:17467 2:N:0:TCGACGTC+AAGCGGAA
GGCTATGTGAGTAACACCTTCTAAACTTCCATTTCTATCATAAAATAACTTGTCAAATTGTTTGCATATAGATTCCAAATTACTTTTCCATCAGTTTTCTGTATCCGTACGCACTGTATAAAACAAGATACATTACATCACCACCGGGTAGGGCAACGGTTACCAATTCACCCTTGGTTGCTTTGATTTCACCCAGAAGATAGCCTTCGGCTTCATCTGGAACCCAGCAGGCCTTTTTGGCATCGTAAGG
+
BABBBFFFFFFFGGGGGFGGGGHGHHHHHHHHHHHHHHHHHHHCHHHHHHHHHHHHGHHHHFHFFFHHHHF5DHHHFBGHHHFHGHHHHHHHHBHHFHGHHHHHHHGGHGGGGGGHHHGHGHFFHHHBHHFHHGHHHHHFHFHHGEE?FGGGAGGGHCGGGGHHBHHHGFFFFEFCFHHGHHHGH1FHHHFHFHGHCC1CFGFHBFFHEFGGGHGHHFHEFFCEDGHGGFADEFGFGFAFGFCFAEF.AF
@M03558:539:GW210131Amp:1:2105:20445:17515 2:N:0:TCGACGTC+AAGCGGAA
GGCTATGTGAGTAACACCTTCTAAACTTCCATTTCTATCATAAAATAACTTGTCAAATTGTTTGCATATAGATTCCAAATTACTTTTCCATCAGTTTTCTGTATCCGTACGCACTGTATAAAACAAGATACATTACCTCACCACCGGGTAGGGCAACGGTTACCAATTCACCCTTGGTTGCTTTGATTTCACCCAGAAGATAGCCTTCGGCTTCATCTGGGACCCAGCAGGCCTTTTTGGCATCGTAAGG
+
BBBBBFFFB5DBEGGFGGGGGGGHGHHHHHGHFHHHGGHHHFHHFHGHHHHHHHHHGGHHHHHGFHHFHHGEHGGHHHHHHHHHHHHHGHHHHHHHHHHHHHHHHHGGHGGCGGGHHHHHHHFHHHHHHGHHHHHHHHGHHHHHGGGGGGGGGHGEHGCGGGHHGFHHHHHHHHHG1FGFFHHHHHHHGHHHHHGGAGHHHHHGGHHHEDGGGGHHHHHH/C:CCGAG/C.CEGGGGG9DF0;BAE.;.:
@M03558:539:GW210131Amp:1:2105:24098:17531 2:N:0:TCGACGTC+AAGCGGAA
GGCTATGTGAGTAACACCTTCTAAACTTCCATTTCTATCATAAAATAACTTGTCAAATTGTTTGCATATAGATTCCAAATTACTTTTCCATCAGTTTTCTGTATCCGTACGCACTGTATAAAACAAGATACATTACCTCACCACCGGGTAGGGCAACGGTTACCAATTCACCCTTGGTTGCTTTGATTTCACCCAGAAGATAGCCTTCGGCTTCATCTGGAACCCAGCAGGCCTTTTCGGCATCGTAAGG
+
AAAAAFFFBFFD5GFCGCGGGGHHCHHHHHGHHGHHHHGHHHHDHGHFHHHHHHHGHHHHHHHHHHHEHHH5FHHHGGHHHHHHHHHHHGGHFHHHHHFHHHHGHHGGGEEEGEGHHHHHEFFFH1FFHHHHHHFHHHHFHHFHEDGEGGGE/FEGGGGGGGHGHGHHHGHHGHHHHHHFHHHHHEGHHHDHHHG.CCGHHHFGHGDCG.@EGHHHHHHBGBGGFEHHBGE?FGGFFFBB?9;99;..CF
@M03558:539:GW210131Amp:1:2105:24189:17586 2:N:0:TCGACGTC+AAGCGGAA
GGCTATGTGAGTAACACCTTCTAAACTTCCATTTCTATCATAAAATAACTTGTCAAATTGTTTGCATATAGATTCCAAATTACTTTTCCATCAGTTTTCTGTATCCGTACGCACTGTATAAAACAAGGTACATTACCTCACCACCGGGTAGGGCAACGGTTACCAATTCACCCTTGGTTGCTTTGATTTCACCCAGAAGATAGCCTTCGGCTTCATCTGGAACCCAGCAGGCCTTTTTGGCATCGTAAGG
+
AA?ABFFFFFFFGGGGGGGGGGHHHHHHHHFHHGHHHHHHHHFFFGHGHGHHHHHHHHHHHHHGHHHHHHHHHHHHH5GHHFHHHHHHGHHHFHHHHHHHGHHHGHGGHFGFGGGHHHHHHHHGHHHHHHHGHHHFHHHFHGGHEDGGGGGGGHGGAG@FGGHHGHHFGHBGFEHHBGGGHHHGHGHFHHFHFFCGHHGHHHHHGHGHHCGGGHHHHHHFHHGEGEHHH...EGGGGGGGEC;;EEF:.;
@M03558:539:GW210131Amp:1:2105:7889:17620 2:N:0:TCGACGTC+AAGCGGAA
GGCTATGTGAGTAACACCTTCTAAACTTCCATTTCTATCATAAAATAACTTGTCAAATTGTTTGCATATAGATTCCAAATTACTTTTCCATCGGTTTTCTGTATCCGTACGCACTGTATAAAACAAGATACATTACCTCACCACCGGATAGGGCAACGGTTACCAATTCACCCTTGGTTGCTTTGATTTCACCCAGAAGATAGCCTTCGGCTTCATCTGGAACCCAGCAGGCCTTTTTGGCATCGTAAGG
+
BABBCFFFFFFFGGGGGGGGGGHHHHHHHHHHHHHHHHHHHHHGHHHHHHHHFHHHHIGHHHHGFHIIHHHBFHGHHFHHHHHHHHHHHGGHGGGGGGHHFHHHHHGGHGGGGGGHHHGHHHHGHGHHHHGHHHHHHHHHHGHHGGGGGGHEHHGGGGFGFGHHHHHHHHHHHHHBGHHGHHHHHGHGHHHHFHEGHHHHHHHHGHHHHCGGCHHHGHH0CGHEDE.CCG.EFFFFGGGGFFF;.CF?F/
@M03558:539:GW210131Amp:1:2105:22467:17624 2:N:0:TCGACGTC+AAGCGGAA
GGCTATGTGAGTAACACCTTCTAAACTTCCACTTCTATCATAAAATAACTTGTCAAATTGTTTGCATATAGATTCCAAATTACTTTTCCATCAGTTTTCTGTATCCGTACGCACTGTATAAAACAAGATACATTACCTCACCACCGGGTAGGGCAACGGTTACCAATTCACCCTTGGTTGCTTTGATTTCACCCAGAAGATAGCCTTCGGCTTCATCTGGAACCCAGCAGGCCTTTTTGGCATCGTAAGG
+
BBBBBFFFFFFFGGGGGGGGGGHHHHHHHHHHHHHHHHHHHHHHGHHHHHHHHHHHGHHHHHHHHHHHHGHGHHHHHGHHHHHHHHHHHGGHHHHHHHGHHHHHHHGGHGGGGGGHHHHGHHHHHHHHHHHHHHHHHHHHHHHHGGGGGGGEGHGGHGGGGGHHGHHGHHHHHHHHFHHGHHHHHHGHHHHHHHGGEHEHHHHHHHGHFCFGGHHHHHBFFCCFGE.CCAEGGFGGGF?GE9;;EFG.9B
@M03558:539:GW210131Amp:1:2105:10286:17631 2:N:0:TCGACGTC+AAGCGGAA
GGCTATGTGAGTAACACCTTCTAAACTTCCATTTCTATCATAAAATAACTTGTCAAATTGTTTGCATATAGATTCCAAATTACTTTTCCATCAGTTTTCTGTATCCGTACGCACTGTATAAAACAAGATACATTATCTCACCACCGGGTAGGGCAACGGTTACCAATTCACCCTTGGTTGCTTTGATTTCACCCAGAAGATAGCCTTCGGCTTCATCTGGAACCCAGCAGGCCTTTTTGGCATCGTAAGG
+
CCCCCFFFFFFFFGGGGGGGGGHHHHHHHHHHHHHHHHHHHHHHHHHHHHHHHHHHHHHHHHHHHHHHHFHHHHHHHHHHHHHHHHHGHHHHHHHHHHHHHHHHHHGGHGGGGGGHHHHHHGGGGGHHHHHHHHHHHHHFHHHHGDGCGFGGGHGGHGGGGGHGHHHHHHHHHHHFHHHGHHHHHFHHHHHHHHGHAGHGGHGHHHHHH?FGGHHHHHHHGGGEEE.=C;CDEGGGGGG-CB;FFG?F?/
@M03558:539:GW210131Amp:1:2105:23186:17652 2:N:0:TCGACGTC+AAGCGGAA
GGCTATGTGAGTAACACCTTCTAAACTTCCATTTCTATCATAAAATAACTTGTCAAATTGTTTGCATATAGATTCCAAATTACTTTTCCATCAGTTTTCTGTATCCGTACGCACTGTATAAAACAAGATACATTACCTCACCACCGGGTAGGGCAACGGTTACCAATTCACCCTTGGTTGCTTTGATTTCACCCAGAAGATAGCCTTCGGCTTCATCTGGAACCCAGCAGGCCTTTTTGGCATCGTAAGG
+
BABBBFFFFFFFFFGCGGGGGGHHHHHHHHHHHHHHHHHHHHFHFGFHHHHGGHHHHHHHHHHGHBGGHEF5GHHHF5BGGHHHHHHHHHHHFHHHHHHHGHHHHHGGHGGGGGGFHGHHHHHHHHHEHFHHGHDGHHHHHHHHGGGGGGGEEHGGHFCGGGHGHHHHHGHHGHHFFGGGHHHHFDGHHHGFHHGGHF1GHFFHHHHHHFCGGHGHHHGB0:CEFEGFFCA?EGGGFGFAGF;;9CAA.F
@M03558:539:GW210131Amp:1:2105:17616:17670 2:N:0:TCGACGTC+AAGCGGAA
GGCTATGTGAGTAACACCTTCTAAACTTCCATTTCTATCATAAAATAACTTGTCAAATTGTTTGCATATAGATTCCAAATTACTTTTCCATCAGTTTTCTGTATCCGTACGCACTGTATAAAACAAGATACATTACCTCACCACCGGGTAGGGCAACGGTTACCAATTCACCCTTGGTTGCTTTGATTTCACCCAGAAGATAGCCTTCGGCTTCATCTGGAACCCAGCAGGCCTTTTTGGCATTGTAAGC
+
BBBBBBFDFFFDDGFBGEFGGGHHGHHHHGGHHHHHGHHGHHCHHGHHHHHGHGHGHHHFHHHFHHHHHHGBGHHHHFFGHGHHHHHHHGHHHGHHHHHHHHGHHHGGFECGGGGGHHHHHGFDGHHGHHHHHHHHGHHEHGHHGDCGGEGAFHGGHGCGG/C2FGHGHGHDHHHEFHGGHHGHHGGFHH1GBGFGG0FHEHHBGGGHHF-EFHHHHHGFBHHGGG.CCF.?CFFFGGBDG0;0099090
@M03558:539:GW210131Amp:1:2105:27414:17707 2:N:0:TCGACGTC+AAGCGGAA
GGCTATGTGAGTAACACCTTCTACCTCTTTGCTCGTAGATGCCTACC
+
BBBBBFFDFFFFGGGGGCGGFGFGFGHHHHHCFHEEFGDHGCHGHGH
@M03558:539:GW210131Amp:1:2105:11381:17727 2:N:0:TCGACGTC+AAGCGGAA
GGCTATGTGAGTAACACCTTCTGAACTTCCATTTCTATCATAAAATAACTTGTCAAATTGTTTGCATATAGATTCCAAATTACTTTTCCATCAGTTTTCTGTATCCGTACGCACTGTATAAAACAAGATACATTACCTCACCACCGGGTAGGGCAACGGTTACCAATTCACCCTTGGTTGCTTTGGTTTCACCCAGAAGATAGCCTTCGGCTTCATCTGGAACCCAGCAGGCCTTTTTGGCATCGTAAGG
+
BABBAFFFFFFFGGGFGGGGGGHHHHHHHHGHHHHHHHHHHHHHHHHHHGHHHHHHHHHHHHHFHHHHHHHEHHHHHHHHHHHHHHHHHHHHHHHHHHHHHHHHGHGGHGGGGGGHHHHHHHGGHHHHHHHHHGHFHHHGHHHHGGCFGGGGGHGGGGGGGGHHHFHHHHHHHHHFGGHGHHHHGHHHHHHHHHGFHGHGHHHHHHHFEGFGGHHFHHHGEHGEGGAGG?EGGGGGGFA-F0=9EAFCF/
@M03558:539:GW210131Amp:1:2105:5133:17771 2:N:0:TCGACGTC+AAGCGGAA
GGCTATGTGAGTAACACCTTCTAAACTTCCATTTCTATCATAAAATAACTTGTCAAATTGTTTGCATATAGATTCCAAATTACTTTTCCATCAGTTTTCTGTATCCGTACGCACTGTATAAAACAAGATACATTACCTCACCACCGGGTAGGGCAACGGTTACCAATTCACCCTTGGTTGCTTTGATTTCACCCAGAAGATAGCCTTCGGCTTCATCTGGAACCCAGCAGGCCTTTTTGGCATCGTAAGG
+
BBBBBFFFFFFFGGGGGGGGGGHBGHHHHHHHHHHHHHHHHHHGHHHGHHGHHHHHHHHHHHHHHHHHHGHEHHHHHHGHHGHHHHHHHHHHFHGFHHHHGHHHHHGFHGGGGGGHGHHHHHHHHHHHHHHHHHGHGHHHHHGHGGGGGFFFAGFGG@GGGGHHHHHGFHHHHHHCGFHGHHHHHEGHHHGHHHGHHHHHHHGGHHHHG.CGGF0CHHHFFHGGGGCGG..DEFFGBG-BFFCBEE..9/
@M03558:539:GW210131Amp:1:2105:5892:17782 2:N:0:TCGACGTC+AAGCGGAA
GGCTATGTGAGTAACACCTTCTAAACTTCCATTTCTATCATAAAATAACTTGTCAAATTGTTTGCACATAGATTCCAAATTACTTTTCCATCAGTTTTCTGTATCCGTACGCACTGTATAAAACAAGATACATTACCTCACCACCGGGTAGGGCAACGGTTACCAATTCACCCTTGGTTGCTTTGATTTCACCCAGAAGATAGCCTTCGGCTTCATCTGGAACCCAGCAGGCCTTTTTGGCATCGTAAGG
+
BBBABFFFFFFFGGGGGGGGGGHHHHHHGHHHHHHHHHHHHHHHHHHHHHHHHHHHGHHHHHHHHHHHHFHBHHFHHHHHHHFHHHHHHHHHHHHHHHGHHHHHHHGGCGGGGGGHHHHHHHHHHHHHHHHHHHHHHHHHHHHHGGGGGGGEGHGGHFGGGGHHHHHHHHHHHHHEGHHGHHHHHHGHHGHHHHEFGHGHHHHHHHHHHDGGGHHFGHHGFHHFGGHHHG?EGGGGGGGGGGCFDEFA./
@M03558:539:GW210131Amp:1:2105:24560:17791 2:N:0:TCGACGTC+AAGCGGAA
GGCTATGTGAGTAACACCTTCTAAACTTCCATTTCTATCATAAAATAACTTGTCAAATTGTTTGCATATAGATTCCAAATTACTTTTCCATCAGTTTTCTGTATCCGTACGCACTGTATAAAACAAGATACATTACCTCACCACCGGGTAGGGCAACGGTTACCAATTCACCCTTGGTTGCTTTGATTTCACCCAGAAGATAGCCTTCGGCTTCATCTGGAACCCAGCAGGCCTTTTTGGCATCGTAAGG
+
BCCCBFFFFFFFGGGGGGGGGGHHHHHHHHGHHHHHHHHHHHGHHHHHHHHHHHHHHHHHHHHHHHHHHGHFHHHHHHGHHHHHHHHHHHHHHHHHHHHHHHHHHHGGHGGGGGGHHHHHHHHGHHHHHHHHHGHGHHHGHFHGGGGCGGGGGHGGHGGGGGHHHHHHFFHHHHHHFFHGHHHHGHGFHHBGHHGHHGHHHHHEHHHHHGGGGHHGHHHC0CCCDFHHBGEDGGFGGG?DGB;9EEFF.9
@M03558:539:GW210131Amp:1:2105:28356:17796 2:N:0:TCGACGTC+AAGCGGAA
GGCTATGTGAGTAACACCTTCTAAACTTCCATTTCTATCATAAAATAACTTGTCAAATTGTTTGCATATAGATTCCAAATTACTTTTCCATCAGTTTTCTGTATCCGTACGCACTGTATAAAACAAGATACATTACCTCACCACCGGGTAGGGCAACGGTTACCAATTCACCCTTGGTTGCTTTGATTTCACCCAGAAGATAGCCTTCGGCTTCATCTGGAACCCAGCAGGCCTTTTTGGCATCGTAAGG
+
ABBBBFF5DFFDDBGFFGGGGGFDAGHHHHHHHHHGHHHFHFHHFGGGHHHHHHHHGHHHHHFFHHHGHFF5FHHHHBDFHHHHHHHHHHHHHEHHHHHHGH5FGH1FHGCGGGGGFHHFFFGHEE1GHFGFHHFHHHHHHHHHGG/>EEG/F0FFEC?EFDHFGHHHHHHHHHHFC<?CGHHFG1FGHHBG1<FGHC11FFHHGFHHGDGG-GGBHHFB:G;CEEGGG::DEFGGFF@GG0;C.9C..9
@M03558:539:GW210131Amp:1:2105:20835:17814 2:N:0:TCGACGTC+AAGCGGAA
GGCTATGTGAGTAACACCTTCTAAACTTCCATTTCTATCATAAAATAACTTGTCAAATTGTTTGCATATAGATTCCAAATTACTTTTCCATCAGTTTTCTGTATCCGTACGCACTGTATAAAACAAGATACATTACCTCACCACCGGGTAGGGCAACGGTTACCAATTCACCCTTGGTTGCTTTGATTTCACCCAGAAGATAGCCTTCGGCTTCATCTGGAACCCAGCAGGCCTTTTTGGCATCGTAAGG
+
AAAABFFFFFFFGGGGGGGGGGHHHHHHHHHHHHHHGHHHHHHHHHHHHHHHHHHFFHHHHIHHHHHHHGIGHHHHHGHHHHHHHHHHGHHHHGHHHHHHHHHHHHGGHGGGGGGHHHHHHHGHHHHHHHHHHHHGHHHHHHHHGGGGGGGGGHGGHGCGGGHHFHHHHHHHHHHHFGGDGHHHHHHHHHHHHHGHEHHHGHHHGHHHH?CGGHHHHHHGGHGEDGGGGAGDGGGGGGDAFC;9CEGA?9
@M03558:539:GW210131Amp:1:2105:19885:17981 2:N:0:TCGACGTC+AAGCGGAA
GGCTATGTGAGTAACACCTTCTAAACTTCCATTTCTATCATAAAATAACTTGTCAAATTGTTTGCATATAGATTCCAAATTACTTTTCCATCAGTTTTCTGTATCCGTACGCACTGTATAAAACAAGATACATTACCTCACCACCGGGTAGGGCAACGGTTACCAATTCACCCTTGGTTGCTTTGATTTCACCCAGAAGATAGCCTTCGGCTTCATCTGGAACCCAGCAGGCCTTTTTGGCATCGTAAGG
+
AAAAAFFFFFFFFGGGCGGCGGHHCGHHHHFFHHGHGFGHHCHHDFEGBGHGGGHHFHHHDHHGGFGHHFHHHHFFHGEHHHHHGHHHHBGHBGHHHHGFFHFGHGEGGGG1EEGHGFHHHFD@?FGHHHGHHHHH3GHC???GFFCEA?GAFFFFHGFDGGFH2@GFDGH2FHHH1?FAAGHHH1FFG<GHHAFGEGGCFGG00=GC<CFEGHGHGHH0CCG.AC:.C.CF.CCFGGGGG9;/.:.;F/
@M03558:539:GW210131Amp:1:2105:27747:17998 2:N:0:TCGACGTC+AAGCGGAA
GGCTATGTGAGTAACACCTTCTAAACTTCCATTTCTATCATAAAATAACTTGTCAAATTGTCTGCATATAGATTCCAAATTACTTTTCCATCAGTTTTCTGTATCCGTACGCACTGTATAAAACAAGATACATTACCTCACCACCGGGTAGGGCAACGGTTACCAATTCACCCTTGGTTGCTTTGATTTCACCCAGAAGATAGCCTTCGGCTTCATCTGGAACCCAGCAGGCCTTTTTGGCATCGTAAGG
+
BBBB>DFFFFBBEAGCGGGGGGHHHGFGHHHBEDGBGHHFHHHFHEHHHHGHHGHHHHHEHFFGDAFGHFHFHHHBEGHHHH5FFGHHHBGGHHEGGHGGHGGHDBE?F?EEGGCFGGHHHFHGCGHBHHHFHFHFHHHCGGF/?EGEAEE//0?FEDGGGGHFGHHHDD1FGGHFFHGDHHHHHGHHHHBH1<.FC0FGBHH0GHFB<D-<CHCC0CFFFBC.;:CHHH.DEFFFFF?BFB:/9;F?FB
@M03558:539:GW210131Amp:1:2105:5535:18000 2:N:0:TCGACGTC+AAGCGGAA
GGCTATGTGAGTAACACCTTCTAAACTTCCATTTCTATCATAAAATAACTTGTCAAATTGTTTGCATATAGATTCCAAATTACTTTTCCATCAGTTTTCTGTATCCGTACGCACTGTATAAAACAAGATACATTACCTCACCACCGGGTAGGGCAACGGTTATCAATTCACCCTTGGTTGCTTTGATTTCACCCAGAAGATAGCCTTCGGCTTCATCTGGAACCCAGCAGGCCTTTTTGGCATCGTAAGG
+
ABBBBFFFFFFFGFGGB?GGGGG5GGHHGHHHFHHHHHHHGFHFFFGFHHHHHHGHFHHGHHEFHHFHHHHFHHHHHHGHHHHHHGHHHHHHFFGHHHFHGHHHHGGGGGEFGGGHHHHHHHHFHHFHHHHHHGHFHHHBEHHHGG?EGGGEGHGGGGCGFDHHGHHH1DDFHHHGFHHGHHHHGGHHHHFHHHGEFFBFHFDGCHHFCGCGGHHHGHH0CFF.CA..C.;ACFGGGG@-FFC9EEF../
@M03558:539:GW210131Amp:1:2105:18682:18014 2:N:0:TCGACGTC+AAGCGGAA
GGCTATGTGAGTAACACCTTCTGAACTTCCATTTCTATCATAAAATAACTTGTCAAATTGTTTGCATATAGATTCCAAATTACTTTTCCATCAGTTTTCTGTATCCGTACGCACTGTATAAAACAAGATACATTACCTCACCACCGGGTAGGGCAACGGTTACCAATTCACCCTTGGTTGCTTTGATTTCACCCAGAAGATAGCCTTCGGCTTCATCTGGAACCCAGCAGGCCTTTTTGGCATCGTAAGG
+
A?AAADFFF5FBFGGGFGGGGGHEFGFFGHGHHHHHGHHGHGHHFEFHHHHHHHHFFGHHHHHHHHHHHHHHHHHHHHBGFFHHHGHHHHHHHHHHHHHHGHHHHHGGGG?EFGGHHHHHHHHHHHHHHHHHHHHHHHHHHHHHGGGGGGGGGHGGHGGGGGHHHHGHHHHH0FHFFHGGHHHHHDGHHHFHFHGHHHHHHHHEHHHHHGGGGHFFB0GGFHGAFFHGGHHDEGGGGG?DG9;9:;9;AF
@M03558:539:GW210131Amp:1:2105:8683:18071 2:N:0:TCGACGTC+AAGCGGAA
GGCTATGTGAGTAACACCTTCTAAACTTCCATTTCTATCATAAAATAACTTGTCAAATTGTTTGCATATAGATTCCAAATTACTTTTCCATCAGTTTTCTGTATCCGTACGCACTGTATAAAACAAGATACATTACCTCACCACCGGGTAGGGCAACGGTTACCAGTTCACCCTTGGTTGCTTTGATTTCACCCAGAAGATAGCCTTCGGCTTCATCTGGAACCCAGCAGGCCTTTTCGGCATCGTAAGG
+
BAABAFFFFFFFGGGGGGGGGGHHHHHHHHHHHHHHHHHHHHGFHHHHHHHHHGHHHIIHIIHHHHHIHHHGHHGHHFHHHHHHHHHHHHHHHHHHHHHHHHHHHHGGHGGGGGGHHHHHHHHFHGGHHHHHHHHHHHHHHHHHGGGGGGGGGHGGHGCGGDHHHHHHGHHHHGHGHHHGHHHHHGHHHHHHHHGHGGHHHEGHHHHHHGGGGHHHHHGHHHHEGGEGH.GEEFFGGGGFF9AFFEFFFB
@M03558:539:GW210131Amp:1:2105:14843:18086 2:N:0:TCGACGTC+AAGCGGAA
GGCTATGTGAGTAACACCTTCTAAACTTCCATTTCTATCATAAAATAACTTGTCAAATTGTTTGCATATAGATTCCAAATTACTTTTCCATCAGTTTTCTGTATCCGTACGCACTGTATAAAACAAGATACATTACCTCACCACCGGGTAGGGCAACGGTTACCAATTCACCCTTGGTTGCTTTGATTTCACCCAGAAGATAGCCTTCGGCTTCATCTGGAACCCAGCAGGCCTTTTTGGCATCGTAAGG
+
AAA?AF1DFFD@GFGD1EFEF1EAGHGFFHDDDDEGHBGEAEGHHH1BDFGHFGBFGEBGHHHGFGHFHHHGHHGHFEFHHHGHHHHHGHHHGFHFHHHHHHHHGGGGGCEGCGGHHHHHHEHFHHHHHHHGHHHHHGHHHGHHFGCEGCEFFEGGGGCGFGHGGHCGFHHGHHHHH1/EGHHGFDDGHGFFFGEE.GHHFFFHGHHHHCGGGHBGHHHEHBCEFE.CGF.EEGFGFCA?F0;CAEF.99
@M03558:539:GW210131Amp:1:2105:26578:18099 2:N:0:TCGACGTC+AAGCGGAA
GGCTATGTGAGTAACACCTTCTAAACTTCCATTTCTATCATAAAATAACTTGTCAAATTGTTTGCATATAGATTCCAAATTACTTTTCCATCAGTTTTCTGTATCCGTACGCACTGTATAAAACAAGATACATTACCTCACCACCGGGTAGGGCAACGGTTACCAATTCACCCTTGGTTGCTTTGATTTCACACAGAAGATAGCCTTCGGCTTCATCTGGAACCCAGCAGGCCTTTTTGGCATCGTAAGG
+
CCCDCFFDFFFDGGGGGGGGGGHHHHHHHHHGHHGHHHHGHHHGHHHHHHHHHHHHHIIHHIHHHHIHIHIFHHHHHHFHHHHHHHHHHHHHHHHHHHGHHHHHHHGGHGGGGGGHHHHHHHGHHHHHHHHHHHHHHHHHHHGHGGGGGGGGGHGGHGGGGGHHHGHHGHHHHHHHHHHGHEGHFEHHHHHHHHGGHFHHGHHGGHHFFGGGGHHHHGHHBHHEGEHHGHFDEGGGBFAAFC;;EEF;FF
@M03558:539:GW210131Amp:1:2105:11865:18104 2:N:0:TCGACGTC+AAGCGGAA
GGCTATGTGAGTAACACCTTCTAAACTTCCATTTCTATCGTAAAATAACTTGTCAAATTGTTTGCATATAGATTCCAAATTACTTTTCCATCAGTTTTCTGTATCCGTACGCACTGTATAAAACAAGATACATTACCTCACCACCGGGTAGGGCAACGGTTACCAATTCACCCTTGGTTGCTTTGATTTCACCCAGAAGATAGCCTTCGGCTTCATCTGGAACCCAGCAGGCCTTTTTGGCATCGTAAGG
+
BBBABFFFFFFFGGGGGGGGGGHFHHHHHHHHHHHHHHHGHGHHHHHHHHHHHHHHHHHGHHHHGHHHHHHGHHHHH5FHHHHHHHHHHGHHHHHHHHHHHHHHHHGGHGGCFGGHHHHHHHHHHGHGGHHHHGHHHHHHHHHHGGGGGGGGGHGGHGGGGGHHHHHHHHHHHHHHHGHGGHHHHHGHHHHHHHGHHGHGHGGHHHHGHGGGGHHHHHHHEHHGGGEGG.;DFGGGGGGCGB=/CCFCFC
@M03558:539:GW210131Amp:1:2105:27378:18113 2:N:0:TCGACGTC+AAGCGGAA
GGCTATGTGAGTAACACCTTCTAAACTTCCATTTCTATCATAAAATAACTCGTCAAATTGTTTGCATATAGATTCCAAATTACTTTTCCATCAGTTTTCTGTATCCGTACGCACTGTATAAAACAAGATACATTACCTCACCACCGGGTAGGGCAACGGTTACCAATTCACCCTTGGTTGCTTTGATTTCACCCAGAAGATAGCCTTCGGCTTCACCTGGAACCCAGCAGGCCTTTTTGGCATCGTAAGG
+
>111>FFBDFF1GFGFFFGGGGHHHHCGHHHCFFHHGHHHGFFFHFGHHFHGHGHGBFHHHGHFDDGHHGHFHHF2G2FHHFHHHHHHGFHGHFGHGGHHHFGHE2EFHGG?EGGH2FHHHGHHHEHHHFFFHHHFGFHFHGHHGGGEEEEE<CFGECGGGFHHHFGHHHGGHHHHEHHGGHGHBGGGHHFDHFGHHCCGHHH0CGDHH?GECHHHHG/GGHGGCC9?FFEBEGFGBF@@G0;FB;FAFB
@M03558:539:GW210131Amp:1:2105:12389:18277 2:N:0:TCGACGTC+AAGCGGAA
GGCTATGTGAGTAACACCTTCTAAACTTCCATTTCTATCATAAAATAACTTGTCAAATTGTTTGCATATAGATTCCAAATTACTTTTCCATCGGTTTTCTGTATCCGTACGCACTGTATAAAACAAGATACATTACCTCACCACCGGGTAGGGCAACGGTTACCAATTCACCCTTGGTTGCTTTGATTTCACCCAGAAGATAGCCTTCGGCTTCATCTGGAACCCAGCAGGCCTTTTTGGCATCGTAAGG
+
BBBBBFFBFFFFGGGGGGGGGGHHHHHHHHHHHHHHGHHHHHHHHHHHHHHHHHHHHHHHHHHHHHHHHHHBHHGHHHHHHGHHHHHHGHHHGGGGGGHHHHHHHHGGGGGGGGGHHHHHHHHGHGGEHHHHHHHHHHHHHHGHGGGCGGGGGHGGGGCGGGHHHHHHHHHHHHHHEGHGHHHHHDGHHHHHHHGGHCGHHHGHHHHHHGGGGHHGHHFHEHGGGGEFFFEDGGGGGGG?FB;B.;C;?9
@M03558:539:GW210131Amp:1:2105:13065:18292 2:N:0:TCGACGTC+AAGCGGAA
GGCTATGTGAGTAACACCTTCTGAACTTCCATTTCTATCATAAAATAACTTGTCAAATTGTTTGCATATAGATTCCAAATTACTTTTCCATCAGTTTTCTGTATCCGTACGCACTGTATAAAACAAGATACATTACCTCACCACCGGGTAGGGCAACGGTTACCAATTCACCCTTGGTTGCTTTGATTTCACCCAGAAGATAGCCTTCGGCTTCACCTGGAACCCAGCAGGCCTTTTTGGCTTCGTAAGG
+
11>1>FF3BB1FGFFGCEG1C1BBGG3FGG13FD333AFGFGFCFHFEHGBGFFFHHDHFFF0AAEGFHHHHHHFHDAFGFFFHHHHHHGHHHHHHHHHHFHHHFHGGHGGGGGGHHHHHHHHHHHHGHHGHHHGBDHHHHHHHGFG?EGGGGGGGHGGGGGHHHHGHHGHHHHHFHFEGHHHGHHHHHGGFHHGFA<CGGGFHHHHHHGGFGGHHHHFHHHGEEG.CGCEGEFFFGGGGG/:B-;FAFF
@M03558:539:GW210131Amp:1:2105:4219:18318 2:N:0:TCGACGTC+AAGCGGAA
GGCTATGTGAGTAACACCTTCTAAACTTCCATTTCTATCATAAAATAACTTGTCAAATTGTTTGCATATAGATTCCAAATTACTTTTCCATCAGTTTTCTGTATCCGTACGCGCTGTATAAAACAAGATACATTACCTCACCACCGGGCAGGGCAACGGTTACCAATTCACCCTTGGTTGCTTTGATTTCACCCAGAAGATAGCCTTCGGCTTCATCTGGAACCCAGCAGGCCTTTTTGGCATCGTAAGG
+
B@BBBFF@F5FFGGGGGGGGGGHHHHHHHHHHGHHHHHHHHGHHHHHFHHHHHHHHHHHHHHHFHHHHHHHHHHHHHHGHHHHHHGHHHGHHHHHHHHHHHHHHHHGGHGGGGGGGGHHHHHHHHHHHHHHHHGHHBGHFHGEHEGGGGCGC@EFFEGGGGCHHHHHHFHGGHHHHBHHGGHHGGFGHHHGFHHGH.CGBBFBGHHHHHCCGGHH0:GHBBFFEEG.ABFEDEFFGGFBFGFC/9:AAFB
@M03558:539:GW210131Amp:1:2105:24898:18342 2:N:0:TCGACGTC+AAGCGGAA
GGCTATGTGAGTAACACCTTCTAAACTTCCATTTCTATCATAAAATAACTTGTCAAATTGTTTGCATATAGATTCCAAATTACTTTTCCATCAGTTTTCTGTATCCGTACGCACAGTATAAAACAAGATACATTACCTCACCACCGGGTAGGGCAACGGTTACCAATTCACCCTTGGTTGCTTTGATTTCACCCAGAAGATAGCCTTCGGCTTCATCTGGAACCCAGCAGGCCTTTTTGGCATCGTAAGG
+
BABB?FFFFFFFGBGCCEGFGFHCFHHFHHFGHFFHHHHHHHHHHFHHHHHGGHHGHHEBHHHCGHHHHHGFHHFDGBFGHHHGHHHHGHGHFHHHHHGGBGHHHHGEHEE?EGGGHGHHHFGBHGHHHHHHHGHHGHFFHFGFEDGCEGGEEHGAGGGGGGGGHHHHGHHEHHHHFFFAGHHHFBGHFHBHHGAFHCFGHGHHHHHEHGGG?GGHHEGG0CCEDGAGH.GGFGFFGF@@FBC9...9.C
@M03558:539:GW210131Amp:1:2105:13864:18342 2:N:0:TCGACGTC+AAGCGGAA
GGCTATGTGAGTAACACCTTCTAAACTTCCATTTCTATCATAAAATAACTTGTCAAATTGTTTGCATATAGATTCCAAATTACTTTTCCATCAGTTTTCTGTATCCGTACGCACTGTATAAAACAAGATACATTACCTCACAACCGGGTAGGGCAACGGTTACCAATTCACCCTTGGTTGCTTTGATTTCACCCAGAAGATAGCCTTCGGCTTCATCTGGAACCCAGCAGGCCTTTTTGGCATCGTAAGG
+
BBBBBFFFFFDBBGGGGGGFGGHHHHGHHHHHGHHHHHHHHHHHHHHHHHHHHHHHHHHGHHGHHHHHHHHHHHHHHHHHHHHHHHHHHHHHHHHHHHHHHHHHHHGGHGGGGGGHHHHHHHGHHHHHHHHHHHHHHHHHHHHGGGGGGGGGGHGGHGGGGGHHHHGHGGHHHHHHGGHGHHHHGGHHHHEHHHGGHHHGGHHHHHHHHGGGFHHHHHHBHFHGGGEHFFGBFGGGGGGGGF;;DFF;FB
@M03558:539:GW210131Amp:1:2105:18789:18398 2:N:0:TCGACGTC+AAGCGGAA
GGCTATGTGAGTAACACCTTCTAAACTTCCATTTCTATCATAAAATAACTTGTCAAATTGTTTGCATATAGATTCCAAATTACTTTTCCATCAGTTTTCTGTATCCGTACGCACTGTATAAAACAAGATACATTACCTCACCACCGGGTAGGGCAACGGTTACCAATTCACCCTTGGTTGCTTTGATTTCACCCAGAAGATAGCCTTCGGCTTCATCTGGAACCCAGCAGGCCTTTTTGGCATCGTAAGG
+
CCCCBFFFFFFFGGGGGGGGGGGHHHHHHHHHHHHHHHHHHHHHHHHHHHHHHHHHHHHHHHHHHHHHHHHHHHHHHHHHHHHGHHHHHHHHHHHHHHHHHHHHHHGGHGGGGGGHHHHHHHGGHHHHHHHHHHHHHHHHHHHHGGGGGGGGGHGGHGGGGGHHHHHHHHHHHHHHHHGGHHHHHHHHHHHGHHGHGFHHHHHHEHHHFGGGGHHGHHHGGFGEGEGGH.GFGGGGGG;BG0;;CCA?A/
@M03558:539:GW210131Amp:1:2105:9355:18456 2:N:0:TCGACGTC+AAGCGGAA
GGCTATGTGAGTAACACCTTCTAAACTTCCATTTCTATCATAAAATAACTTGTCAAATTGTTTGCATATAGATTCCAAATTACTTTTCCATCAGTTTTCTGTATCCGTACGCACTGTATAAAACAAGATACATTACCTCACCACCGGGTAGGGCAACGGTTACCAATTCACCCTTGGTTGCTTTGATTTCACCCAGAAGATAGCCTTCGGCTTCATCTGGAACCCAGCAGGCCTTTTTGGCATCGTAAGG
+
BBBBBFFFFFFFGGGGGGGGGGHHHHHHHGHHHHHHHGFHHHHHGHHHHHGHGHHGGHHHHHHHGHHHHHHFHHHGHGHHHHHHHHHHHFHHHHHGHHHGHHGFFHGGHGG?ECGGFHHHHHHHHHGFHHHHHHHH3GHHHHHGGGG?EEEFFHGGGGCGGFFHHHG2GHHHGHHHFHHFFHHHGDGHHHBGHAFHAGFGFFHHHHHHEG-<-GBGHHFGFHHGFEH.CCCECFCFGGG-C0;9;AF9A;
@M03558:539:GW210131Amp:1:2105:21414:18508 2:N:0:TCGACGTC+AAGCGGAA
GGCTATGTGAGTAACACCTTCTAAACTTCCATTTCTATCATAAAATAACTTGTCAAATTGTTTGCATGTAGATTCCAAATTACTTTTCCATCAGTTTTCTGTATCCGTACGCACTGTATAAAACAAGATACATTACCTCACCACCGGGTAGGGCAACGGTTACCAATTCACCCTTGGTTGCTTTGATTTCACCCAGAAGATAGCCTTCGGCTTCATCTGGAACCCAGCAGGCCTTTTTGGCATCGTAAGG
+
BCCCCFFFFFFFGGGGGGGGGGHHHHHHHHHHHHHHHHHHHHHHHHHHHHHHHHHHHHIHIHHHGHHHHIHGHHHHHHHHHHHHHHHHHGHHHHHHHHHHHHHHHHGGHGGGGGGHHHHHHHHHHHHHHHHHHHHHHHHHHHHHGGGGGGGGGHGGHGGGGGHHFHHHGHHHHHHHGGHGHFHHHHHHHHEHHHGHGHHHGHGGHHHHHGGGGHHHHHHGGHCCAFGHHH.AFGGGGGGGGF=;DEFCAF
@M03558:539:GW210131Amp:1:2105:22518:18522 2:N:0:TCGACGTC+AAGCGGAA
GGCTATGTGAGTAACACCTTCTCACTCTTTGCTCGTAGATGCCTAC
+
CCCDCFFDFFFFGGGGGGGGGGHHHHHHHHHHHHGEEGGHHHHHHH
@M03558:539:GW210131Amp:1:2105:21129:18607 2:N:0:TCGACGTC+AAGCGGAA
GGCTATGTGAGTAACACCTTCTCACTCTTTGCTCGTAGATGCCTACC
+
BBABBFFDFFFFGGGGGGGGGGHHHFHHHHHHHHGEEFGHHGHHHHH
@M03558:539:GW210131Amp:1:2105:10685:18635 2:N:0:TCGACGTC+AAGCGGAA
GGCTATGTGAGTAACACCTTCTAAACTTCCATTTCTGTCATAAAATAACTTGTCAAATTGTTTGCACATAGATTCCAAATTACTTTTCCATCAGTTTTCTGTATCCGTACGCACTGTCTAAAACAAGATACATTACCTCACCACCGGGTAGGGCAACGGTTACCAATTCACCCTTGGTTGCTTTGATTTCACCCAGAAGATAGCCTTCGGCTTCATCTGGAACCCAGCAGGCCTTTTCGGCATCGTAAGG
+
CCCCCFFFFFFFGGGGGGGGGGHHHGHHHHHHHHHHHHHHHHHHHHHHHHHHHHHHHHHHHHHHHIHHIHHFHHHHHFHHHHHHHHHGHHHHHHHHHHHHHHHHHHGGHGGGGGGGHHHHHGHHEHFHHHHGHHHHHHHHHHHHGGGGGGGGGHGGHGGGGGHHHHHHHHHHHHHHHHHGHHHHHHHHGHHHHHGGEGGHHHHFHHHHHGGGGHHHHHHHGGGGGGGGHE.CEGFGFGGGG;;CA;?A./
@M03558:539:GW210131Amp:1:2105:14659:18667 2:N:0:TCGACGTC+AAGCGGAA
GGCTATGTGAGTAACACCTTCTAAACTTCCATTTCTATCATAAAATAACTTGTCAAATTGTTTGCATATAGATTCCAAATTACTTTTCCATCAGTTTTCTGTATCCGTACGCACTGTATAAAACAAGATACATTACCTCACCACCGGGTAGGGCAACGGTTACCAATTCACCCTTGGTTGCTTTGATTTCACCCAGAAGATAGCCTTCGGCTTCATCTGGAACCCAGCAGGCCTTTTCGGCATCGTAAGG
+
BBBBBFFFFFFDGGGGGGGGGGFGHHHHHHHHHHHHHHHHHHHHHHHHHHHHHHHHHHHHHHHHHHHHHHHBHHHHHHHHHHHHHHHHHHHHHHHHHHHHHHHHHHGGHGGGGGGHHHHHHGHHHGHHHHHHHHHHGHHHHHHHGGGGGGGGGHGGHGGGGGHHHHHHHHHHHHHHHHHGHHHHFGFHHHEGGHGH.GBGGHHHHHHGGGGGGHHHHHHFFHGFGGACGHGGGGEFGGA-A-;;EEF.A/
@M03558:539:GW210131Amp:1:2105:4608:18669 2:N:0:TCGACGTC+AAGCGGAA
GGCTATGTGAGTAACACCTTCTAAACTTCCATTTCTATCATAAAATAACTTGTCAAATTGTTTGCATATAGATTCCAAATTACTTTTCCATCAGTTTTCTGTATCCGTACGCACTGTATAAAACAAGATACATTACCTCACCACCGGGTAGGGCAACGGTTACCAATTCACCCTTGGTTGCTTTGATTTCACCCAGAAGATAGCCTTCGGCTTCATCTGGAACCCAGCAGGCCTTTTTGGCATCGTAAGG
+
B@BABFFFFFFFGGGGGGGGGGHHHHGHHGHHGHHHHHGGHGHHHHHHHHHHHHFGHGHHHHHHGHHHGHHHHHFHHHHHHHHGHHHGFHHHHHFFHHGGHHHGHHGGHGGGGGGHHHHGHHHHHHHGHHHHHHGHHHHGHGHHGFGGGGGGGHGGGGGGGGHHHHHHHGGFHEHHHHHGHHHHHEHHHGHHHHGHCGHHHEGHFHHHFDGGGHHHHHHHFHHGGGHHHHGGGGGGGGGGGGFFAAFF.C
@M03558:539:GW210131Amp:1:2105:12553:18699 2:N:0:TCGACGTC+AAGCGGAA
GGCTATGTGAGTAACACCTTCTAAACTTCCATTTCTATCATAAAATAACTTGTCAAATTGTTTGCATATAGATTCCAAATTACTTTTCCATCAGTTTTCTGTATCCGTACGCACTGTATAAAACAAGATACATTACCTCACCACCGGGTAGGGCAACGGTTACCAATTCACCCTTGGTTGCTTTGATTTCACCCAGAAGATAGCCTTCGGCTTCATCTGGAGCCCAGCAGGCCTTTTTGGCATCGTAAGG
+
BBBBBFFFFBFBEGGCGGGFGGHHGHHHHHHHHHHHGHHHHHHHHHHHGHHHHHHHHHHHHHHEHHHGHGHFGHHGHHHHHHGFHHHHGHHHHFHHHHHHHHHHHHGGHGFGGGGHHHHHFFHFGHFCGHHHHHHHHHHHHFFHFGGGEGG/FHGGHGGGGGHD>GGHGGHFHHHFGDEDFHHHHGHGGHBGGHEGEBFHHHEHFHHCEFCFCGHHHHGE0CC.C..CGH.CEGGFFGFGB;;CFEF..9
@M03558:539:GW210131Amp:1:2105:3910:18732 2:N:0:TCGACGTC+AAGCGGAA
GGCTATGTGAGTAACACCTTCTAAACTTCCATTTCTATCATAAAATAACTTGTCAAATTGTTTGCATATAGATTCCAAATTACTTTTCCATCAGTTTTCTGTATCCGTACGCACTGTATAAAACAAGATACATTACCTCACCACCGGGTAGGGCAACGGTTACCAATTCACCCTTGGTTGCTTTGATTTCACCCAGAAGATAGCCTTCGGCTTCATCTGGAACCCAGCAGGCCTTCTTGGCATCGTAAGG
+
AABBBFFBFFFFGFGGGGGGGGHHHHHHHHHHHHHHHHHHHHHHHHHHHHHHHHHHHHHHHHHHHHHHHHFHHHHGHHGHHHGHHGHGHHHHGHGHHHHHHGHHHHGGHGGGGGGHHHHHHHHHHHHHHHHHHHHHHHHHHHHHGGGGGGGGGHGGHGGGGGHHHHHHHHGHHHHHFHHGHGHFG1FHHGHGHHGG.FHFHHHFHHHHHFGGGHHBHHHHGHHGGGAGHHEF.BFGGGFFF;CCECAFFB
@M03558:539:GW210131Amp:1:2105:22813:18735 2:N:0:TCGACGTC+AAGCGGAA
GGCTATGTGAGTAACACCTTCTAAACTTCCATTTCTATCATAAAATAACTTGTCAAATTGTTTGCATATAGATTCCAAATTACTTTTCCATCAGTTTTCTGTATCCGTACGCACTGTATAAAACAAGATACATTACCTCACCACCGGGTAGGGCAACGGTTACCAATTCACCCTTGGTTGCTTTGATTTCACCCAGAAGATAGCTTTCGGCTTCATCTGGAACCCAGCAGGCCTTTTTGGCATCGTAAGG
+
1>>>AFFF3D@13BFGGCFEFGDFB1FGFFBHHHFEHGDFHHGHFFHGGGHDEGDFEHHHHHHBGFGFFFH2AG2FHHHGHF1AB2DFGFHHHFAGHFBG2GFHHFGCFEGCFGGHHHHHDF11F/00BGGBGBG@EFG1FABGFE//?E//<</?GC/?F?GBDFHH1>>@0GF0?GF?CGGHG1?GF<DGFGAFHHHGHHFG0DFH.CGGGHFHGHFHB/CCCAGECGE..99CF99AB0;;9CF.F/
@M03558:539:GW210131Amp:1:2105:24934:18773 2:N:0:TCGACGTC+AAGCGGAA
GGCTATGTGAGTAACACCTTCTAAACTTCCATTTCTATCATAAAATAACTTGTCAAATTGTTTGCATATAGATTCCAAATTACTTTTCCATCAGTTTTCTGTATCCGTACGCACTGTATAAAACAAGATACATTACCTCACCACCGGGTAGGGCAACGGTTACCAATTCACCCTTGGTTGCTTTGATTTCACCCAGAAGATAGCCTTCGGCTCCATCTGGAACCCAGCAGGCCTTTTTGGCATCGTAAGG
+
AABBBFFFFFFFGGGGGGGGGGHHHHHHHHFHHHHHHHHHHHHHEGFHHHHHHHHFHHHGHHHHHIHHHHFBHHHHHHHHHHHHHHHHHGHHHHHHHHFHHHHHHHGGHGGGGGGHHHHHHHGHHEHGHHHGHHHHHHHHHHGHGGGGGGGAFHGGHFGGGGHHGHHHHHHHHHHHHFHGHHHHHFHHHHGHHHGFHHHHFHGHHHHHHGGGGGHFHHHFF:GGGGGGGHA.EGGFGGBGGF;;EAF.?B
@M03558:539:GW210131Amp:1:2105:28914:18800 2:N:0:TCGACGTC+AAGCGGAA
GGCTATGTGAGTAACACCTTCTGAACTTCCATTTCTATCATAAAATAACTTGTCAAATTGTTTGCATATAGATTCCAAATTACTTTTCCATCAGTTTTCTGTATCCGTACGCACTGTATAAAACAAGATACATTACCTCACCACCTGGTAGGGCAACGGTTACCAATTCACCCTTGGTTGCTTTGATTTCACCCAGAGGATAGCCTTCGGCTTCATCTGGAACCCAGCAGGCCTTTTTGGCATCGTAAGG
+
AA@A3BB5DFFDFFDGEEGFGGFFHHGHHHHHHHHDHHHHHHHCHGFBFGHHGHFHHHHFHHHFHHHGHFH5DGFHGFEGHHGFFHHHHGHGFHHHHGHFGHHHHHGFHEGGGGGHGHHHHHHGHGHHHHHGHGHFHFFHHHGGGHHFHHHGGEEFEECDFGHFDHGH1GHFGHFCGDGGGHH1FGGGG?1FDFFGEGGFFGGDC1DCGGGGGHFHHHHGECC.;EECG.G.EEFFHG??F9;BD.CCFB
@M03558:539:GW210131Amp:1:2105:16408:18807 2:N:0:TCGACGTC+AAGCGGAA
TCCCATGTGCGTAACGCCTTCTAGACTTCCCCATCTCTCATAAACTACGTTGAGAGATTGTGTGCATATAGGTTCCAAATTACTTGTCCATCCGTTTTCTGTATCAGTACGCACTGTATAAAACAAGATACATTACCTCACCACCGGGTCGGGCAACGGTTACCAATTCACCCTTGGTTGCTTTGATTTCACCCAGAAGATAGCCTTCGGCTTCATCTGTAACCCAGCAGGCCTTTTTGTCATCGTAAGG
+
11>11B13B31>E11110B01A3331FB3F00000D121B2DF1B211/B0//1/1B11B12BF1F22D22111112D11F1@BE1DF122@0>FEBFH12BF222B2B1/>/>EGF2FBG21B>/0EGGHFHEBG<FD1<FBGEF/>E/<</@CFGCCAAAGDDGGHHDDBFCHBCG..<GFHD0DBGH=CCGE.::/C0GC0GHHHHB@A@GBGGGG0;900;..9:.9..;F;BB--:/;//A---;
@M03558:539:GW210131Amp:1:2105:11992:18839 2:N:0:TCGACGTC+AAGCGGAA
GGCTATGTGAGTAACACCTTCTAAACTTCCATTTCTATCATAAAATAACTTGTCAAATTGTTTGCATATAGATTCCAAATTACTTTTCCATCAGTTTTCTGCATCCGTACGCACTGTATAAAACAAGATACATTACCTCACCACCGGGTAGGGCAACGGTTACCAATTCACCCTTGGTTGCTTTGATTTCACCCAGAAGATAGCCTTCGGCTTCATCCGGAACCCAGCAGGCCTTTTTGGCATCGTAAGG
+
A?A?AFFFFBFFGGGGGGGGGFHHFHFHHFHHDFHHHHHGHHHHFHGHHHHGFHGHHFFFHGFHHGHHHGHHGHHDH5EGGGHHF5HHFFHHHHHFHHHHHHGGG3EFGEGCGEEGGFFGEGGHHEHFHHHGHHHFGHHHHFHHGE?EEGG//GGGE/CDGGBBF2@GHHH2CFFF1?GDHFHHHHGHHHFH1GEG.>GHHHH0GHGHGDGGCHFHFF.-CC-CAAAFBFEA9FFGFBDGGF99CCFFF/
@M03558:539:GW210131Amp:1:2105:29036:18879 2:N:0:TCGACGTC+AAGCGGAA
GGCTATGTGAGTAACACCTTCTAAACTTCCATTTCTATCATAAAATAACTTGTCAAATTGTTTGCATACAGATTCCAAATTACTTTTCCATCAGTTTTCTGTATCCGTACGCACTGTATAAAACAAGATACATTACCTCACCACCGGGTAGGGCAACGGTTACCAATTCACCCTTGGTTGCTTTGATTTCACCCAGGAGATAGCCTCCGGCTTCATCTGGAACCCAGCAGGCCTTTTTGGCATCGTAAGG
+
AAAA3BBBDFFBGGGGGGGGGGGHHHGHHHHGHHHHFHHHHHHGGHFFGHHHFHHHHBHHHGHHHHGHHHHFGHHHHHHHHHHHHHHHGGHHHHHHHHHGHHHHHGGFGGGGEGGHGGHHHHHEHCHCHHHHHHFFHHGHHHGHGGGEGGGGGHGGGGGGGFHFHHHGDFHFHHHHHGHGHHHHEHHGHHGHHGGHGEGHH0GG0DFGGGGGGHHEGFGHBCC;CEEGFEEFEGGGGGGGGF;;ECFFF/
@M03558:539:GW210131Amp:1:2105:27536:18958 2:N:0:TCGACGTC+AAGCGGAA
GGCTATGTGAGTAACACCTTCTAAACTTCCATTTCTATCATAAAATAAATTGTCAAATTGTTTGCATATAGATTCCAAATTACTTTTCCATCAGTTTTCTGAATCCGTACGCACTGTATAAAACAAGATACATTACCTCACCACCGGGTAGGGCAACGGTTACCAATTCACCCTTGGTTGCTTTGATTTCACTCAGAAGATAGCCTTCGGCTTCATCTGGAACCCAGCAGGCCTTTTTGGCATCGTAAGG
+
1>11>BF3BD1FFFG111B1B133D13D31133D3333DD33ADGD111DAFG2F21FHHFDF01DDGAGD22BG22DFFEGH2A2FE1AFA1BAAF22BF22A1F?FGG/EEE/>BFE@2BF1C/FGFDF@FB@11BF1FG1GG/EEG/EG/0?//</CF<F1>F1@1>F<AFHB?</?01DGF11=<=1>1=<>1GFF1GGG0D0<GE-.-<D000;C0:CCEGEEF:.AAB/;FB?-;0;9999../
@M03558:539:GW210131Amp:1:2105:22935:19009 2:N:0:TCGACGTC+AAGCGGAA
GGCTATGTGAGTAACACCTTCTGAACTTCCATTTCTATCATAAAATAACTTGTCAAATTGTTTGCATATAGATTCCAAATTACTTTTCCACCAGTTTTCTGTACCCGTACGCACTGTATAAAACAAGATACATTACCTCACCACCGGGTAGGGCAACGGTTACCAATTCACCCTTGGTTGCTTTGATTTCACCCAGAAGATAGCCTTCGGCTTCATCTGGAACCCAGCAGGCCTTTTTGGCATCGTAAGG
+
A@?AAFFFFFFFFFFFGEFGFAF3DGE3AGBGDGFHCEFGHB2GFDGFEBGFG1BAGHFFGHHGGFHHFHGDFHEGHFGHHHHFFHHHHFHHHCFGHHHHHGHGHHFGGGGGGGGHHHHHHFHHHHHHHHGHGHHFHHHHHHHHGGGGGGGEFHGGHGGGGGHHHHHHGHHGHHHHHGGGGHHHHGGHHHHHHHGGFFGHEHHHFHHHHGCGCHHGHGFHFEC:CEGGFGGGFFFGGGGGGC;9EAFA./
@M03558:539:GW210131Amp:1:2105:13477:19010 2:N:0:TCGACGTC+AAGCGGAA
GGCTATGTGAGTAACACCTTCTAAACTTCCACTTCTATCATAAAATAACTTGTCAAATTGTTTGCATATAGATTCCAAATTACTTTTCCATCAGTTTTCTGTATCCGTACGCACTGTATAAAACAAGATACATTACCTCACCACCGGGTAGGGCAACGGTTACCAATTCACCCTTGGTTGCTTTGATTTCACCCAGAAGATAGCCTTCGGCTTCATCTGGAACCCAGCAGGCCTTTTTGGCATCGTAAGG
+
ABBBBFFFFFFDGGGGGGGGGGHFHHHHGHHHHHHHHGHHHHHHHHGHHHHHHHHHHHHGHHHHGHHHHGH5HHHHHHHHHHHHHHHHHHHHHHHGHHHHHHHHHHGGHGGGGGGHHHHGHHGHHHGHHHHHHHHHHHHFHHHGGGGGGGGFGFGGHGGGGGHFHHHHFGFHHHHHHFHGHHHGGFHHFHBGHHGHEHHHHHHHGHHHG?DEGHHHHHGFHHGGGEHGHF?DEGGGGGCAGF=B.;C9.C
@M03558:539:GW210131Amp:1:2105:22135:19015 2:N:0:TCGACGTC+AAGCGGAA
GGCTATGTGAGTAACACCTTCTAAACTTCCATTTCTATCATAAAATAACTTGTCAAATTGTTTGCATATAGATTCCAAATTACTTTTCCATCAGTTTTCTGTATCCGTACGCACTGTATAAAACAAGATACATTACCTCACCACCGGGTAGGGCAACGGTTACCAATTCACCCTTGGTTGCTTTGATTTCACCCAGAAGATAGCCTTCGGCTTCATCTGGAACCCAGCAGGCCTTTTTGGCCTCGTAAGG
+
A1AAAFF3BFFF3BGECEGFGGHG31AGHHCFCGHHHHH3FDGHEFFFFGHHBGBDGGEDHHH0DHHFHBDBBAGBFDDFHFHFDBG2FDGHEF2AF2FFBF2FG2//FGEEGCEHDEGED@FGGGGHHHHHHFGHFHHFHAFH/AE/?<F/?GFGCC?/<<GFGFFH1GHGFGGF1FG/<FGFF11FGD=FDCFE.0<11<BHFHHHEC?E-C0CCHGC0/CCCE.;::.:AFFFGGG?F0;.;.A../
@M03558:539:GW210131Amp:1:2105:28088:19021 2:N:0:TCGACGTC+AAGCGGAA
GGCTATGTGAGTAACACCTTCTAAACTTCCATTTCTATCATAAAATAACTTGTCAAATTGTTTGCATATAGATTCCAAATTACTATTCCATCAGTTTTCTGTATCCGTACGCACTGTATAAAACAAGATACATTACCTCACCACCGGGTAGGGCAACGGTTACCAATTCACCCTTGGTTGCTTTGATTTCACCCAGAAGATAGCCTTCGGCTTCATCTGGAACCCAGCAGGCCTTTTTGGCATCGTAAGG
+
AAAA@FFDFDD1BGFFCGGGFGD3DCFHBAAFHFH3GGFEDGH1FGHHHHHHGEGH1FFBHFH0DGGFFFF2GHHHGF1FHGHEHFGHHFHHHHAFGGFHHGGF2G??G/EE>E>GFGF2E2GHHHHGHHHHHHFHHGHGHHHHGFGGGGGFFGEG/B/CFCFFHECDGBHB0FCCF?G?G1?GFGFHF11DGHGHGBG1DD1GFDHHE.@ECHG0CH0G0:;;C.CGG..../9F0;9@B0;9;:9../
@M03558:539:GW210131Amp:1:2105:8671:19025 2:N:0:TCGACGTC+AAGCGGAA
GGCTATGTGAGTAACACCTTCTAAACTTCCATTTCTATCATAAAATAACCTGTCAAATTGTTTGTATATAGATTCCAAATTACTTTTCCATCAGTTTTCTGTATCCGTACGCACTGTATAAAACAAGATACATTACCTCACCACCGGGTAGGGCAACGGTTACCAATTCACCCTTGGTTGCTTTGATTTCACCCAGAAGATAGCCTTCGGCTTCATCTGGAACCCAGCAGGCCTTTTTGGCATCGTAAGG
+
BCCCCFFFFFFFGGGGGGGGGGHHHHHHHHHHHHHHHHHHHHHHHHHHHGHHHHHHHIHHHIHHHHHHHHGFHHHHHHHHHHHHHHHHHHHHHHHHHHHHHHGHHHGGHGGGGGGHHHHHHFHHHGHHHHHHHHHHHHHHHHHHGGGGGGGEGHGGHGCGGGHHHHHHHHHHHHHHHHHGHHHHHHHHHHHHFHGH.GHGHFFHGHHHAEGGGHGHHHHHGHHEGEAGF.AAEGGGGGG?F0;9ACF?FB
@M03558:539:GW210131Amp:1:2105:12728:19055 2:N:0:TCGACGTC+AAGCGGAA
GGCTATGTGAGTAACACCTTCTCACTCTTTGCTCGTAGATGCCTACC
+
BBBBBFFBDFFFGGGGGGG4FGHHHHHHHHHHHHGEGGGHHHGHHHH
@M03558:539:GW210131Amp:1:2105:2556:19069 2:N:0:TCGACGTC+AAGCGGAA
GGCTCTGTGAGTAACACCTTCTAAACTTCCACTTCTATCATAAAATAACTTGTCAAATTGTTTGCATATAGATTCCAAATTACTTTTCCATCAGTTTTCTGTATCCGTACGCACTGTATAAAACAAGATACATTACCTCACCACCGGGTAGGGCAACGGTTACCAATTCACCCTTGGTTGCTTTGATTTCACCCAGAAGATAGCCTTCGGCTTCATCTGGAACCCAGCAGGCCTTTTTGGCATCGTAAGG
+
AAAA1B1333BBGEBDGECGGGHAGGGF3BFFHFFHHH3ABGFDGFEFGHHEHFFFFFGHGFGBFFBHF2GDFD22A2BFGGGFHHGDBEGHBEFFH2GDAGHHB2E>FE>/?>>FFDGBGF1B/?BGHHHHHHHGFHHFHFFEF/E?</?C/<?FG/B?FCC1>FGFGH1FCFGC1<FCGHGFF1DFGHHHHHGEHHHEHFGB0=<<G?CGCHCGFGHBG/:.:;.;G..../9CFG?@/9;;.;A../
@M03558:539:GW210131Amp:1:2105:9596:19126 2:N:0:TCGACGTC+AAGCGGAA
GGCTATGTGAGTAACACCTTCTAAACTTCCATTTCTATCATAAAATAACTTGTCAAATTGTTTGCATATAGATTCCAAATTACTTTTCCATCAGTTTTCTGTATCCGTACGCACTGTATAAAACAAGATACATTACCTCACCACCGGGTAGGGCAACGGTTACCAATTCACCCTTGGTTGCTTTGATTTCACCCAGAAGATAGCCTTCGGCTTCATCTGGAACCCAGCAGGCCTTTTTGGCAACGTAAGG
+
AABBBFFFFFFFGGGGGGGGGGGCDCHHHHHHHHGHGHHGHHHHHFGHHHHHHHGHHHHHHHHCHGHFHHHBFHHGHFFHHHHFHHHHHHHHHHFHHHHHHHHGHFGFHGGFGGGHHFHHGEFHGAC2GHFHHFHGGHHGHHHHGGG?ECGFEB?CFCCGGDHFHFHHHHDGHHFGFDFEHGHHHFGHHBGFGHGHEGHGHHGGHHGHHGGGGHHHHHHH0CCEFC:;FA..;FCFCFA-F99AGAFAA/
@M03558:539:GW210131Amp:1:2105:8563:19148 2:N:0:TCGACGTC+AAGCGGAA
GGCTATGTGAGTAACACCTTCTAAACTTCCATTCCTATCATAAAATAACTTGTCAAATTGTTTGCATATAGATTCCAAATTACTTTTCCATCAGTTTTCTGTATCCGTACGCACTGTATAAAACAAGATACATTACCTCACCACCGGGTAGGGCAACGGTTACCAATTCACCCTTGGTTGCTTTGATTTCACCCAGAAGATAGCCTTCGGCTTCATCTGGAACCCAGCAGGCCTTTTTGGCATCGTAAGG
+
BBBBBFFDFDFFGGGGGGGGGGHCHHHHHHHHHHHHHHHHHHHHEHHGHHHHFHGHFHHHHHHBFHHGHFHEHHHHHGHHHHHHHGFHGHHHHGHHHHHHFHFHHHGGHGGGGGGHHFHHGHHHHEFGHHHHHHGHHHHFHHHHGGGCGGGAFHGGHGCGFCHHHHGHGFHHHHHFHHHGHHHFGDGHHHGHHFGH.01<FEFFGHHH.?CG@HHGHHGHBGGEEEACG..A9CBFFGG-F0;C9CA.;/
@M03558:539:GW210131Amp:1:2105:7075:19201 2:N:0:TCGACGTC+AAGCGGAA
GGCTATGTGAGTAACACCTTCTAAACTTCCATTTCTATCATAAAATAACTTGTCAAATTGTTTGCATATAGATTCCAAATTACTTTTCCATCAGTTTTCTGTATCCGTACGCACTGTATAAAACAAGATACATTACCTCACCACCGGGTAGGGCAACGGTTACCAATTCACCCTTGGTTGCTTTGATTTCACCCAGAAGATAGCCTTCGGCTTCATCTGGAACCCAGCAGGCCTTTTTGGCATCTTAAGG
+
CCCBCFFFFFFFGGFGGGGGGGHHHHHHHHHHHHHHHHHHHHHBFGFHHHHHGHHHEHHHIIHGIHHHHHHBHHHHHFHHHHHHHHHHHHHHHGHHHHHHGHHHHHGGHGCGGGGHHGHFHHGHHGHFHHHHHHEHHHHGHHHHGGGFGCGFEHGEHGCGGGHGHHHHHHHFHHHHHHHGHHHHGFGHHHHHHFECHFGBGHHHHHHHADGGGHHHHFH000;EGGEGCC.EEFGFFF?-CBC/0;=0;0
@M03558:539:GW210131Amp:1:2105:21323:19209 2:N:0:TCGACGTC+AAGCGGAA
GGCTATGTGAGTAACACCTTCTCACTCTTTGCTCGTAGATGCCTACC
+
ABBBCFFBFFFFGGGGGGGGGFHHGHHHHHHHHHGEEGGHHHHHHHH
@M03558:539:GW210131Amp:1:2105:17748:19240 2:N:0:TCGACGTC+AAGCGGAA
GGCTATGTGAGTAACACCTTCTAAACTTCCATTTCTATCATAAAATAACTTGTCAAATTGTTTGCATATAGATTCCAAATTACTTTTCCATCAGTTTTCTGTATCCGTACGCACTGTATAAAACAAGATACATTACCTCACCACCGGGTAGGGCAACGGTTACCAATTCACCCTTGGTTGCTTTGATTTCACCCAGAAGATAGCCTTCGGCTTCATCTGGAACCCAGCAGGCCTTTTTGGCATCGTAAGG
+
1AAAA11D3FF@FGGD1EGGCGHEGHFHCHHFGFFHBGHDDFFFD2GBGHHFHBFBDFDDGH0B12FFFHEGFFGHEHHHHHGEGDFFHFBHFAAGHHDFBGHHHHGEHE/EEEGHHHHHGHHHHHHBHHHHHHHHHHHFEHHHGGGEGGGGGFGGHGGGGGHHGHHGFHHHHHHCHGHGHHHHGFGHHHHHHGGHECHHGHEH0GBCGGGGGHHHHHFBGFGA.:.:/...EGGGFF?@E0:9:9A..9
@M03558:539:GW210131Amp:1:2105:23366:19249 2:N:0:TCGACGTC+AAGCGGAA
GGCTATGTGAGTAACACCTTCTCACTCTTTGCTCGTAGATGCCTACC
+
CBCBBFFFFFFFGGGGGGGGGGHHHHHHHHGHGHGGGGGHHHHHHHH
@M03558:539:GW210131Amp:1:2105:28341:19318 2:N:0:TCGACGTC+AAGCGGAA
GGCTATGTGAGTAACACCTTCTAAACTTCCATTTCTATCATAAAATAACTTGTCAAATTGTTTGCATATAGATTCCAAATTACTTTTCCATCAGTTTTCTGTATCCGTACGCACTGTATAAAACAAGATACATTACCTCACCACCGGGTAGGGCAACGGCTACCAATTCACCCTTGGTTGCTTTGATTTCACCCAGAAGATAGCCTTTTGCTTCATCTGGAACCCAGCAGGCCTTTTTGGCATCGTAAGG
+
ABBBBFFFFFFFBFGGGGGGGGHHHHHHHGGHHHHHHHHHHHHHBDFFHHHHHHHHBGHHHHHHHHHFHFHBGHHHHGBGHHHHGHHHHHHHHFHHHHHHFGHGHHEFHGGGGGGEGHHDGFHHHEFBF4FGHEFHHGHFHGHHGDCEEEAA/FFGHCCGGDFHGBGGHHGHHHHGFDGEGHHHHDFGHHDGFHCAC<GFGFGH0GHD0=DHHHHFHGHF:GC:EE.C/:C.:BBFGGG?FC;CEA..:/
@M03558:539:GW210131Amp:1:2105:21225:19368 2:N:0:TCGACGTC+AAGCGGAA
GGCTATGTGAGTAACACCTTCTAAACTTCCATTTCTATCATAAAATAACTTGTCAAATTGTTTGCATATAGATTCCAAATTACTTTTCCATCAGTTTTCTGTATCCGTACGCACTGTATAAAACAAGATACATTACCTCACCACCGGGTAGGGCAACGGTTACCAATTCACCCTTGGTTGCTTTGATTTCACCCAGAAGATAGCCTTCGGCATCATCTGGAACCCAGCAGGCCTTTTTGGCATCGTAAGG
+
CCCCCFFDFFFFGGGGGGGGGGHHHHHHHHHHHHHHHHHFHHHHHHHHHHHHHHHHHHHIHHHHGFHHHHHFHGHGHHGHHHHHHHHHHFHHHHHHHHHHGHHHGHGGHGFDGGGHHHHHHHHHHHGFHHHHGHHHGHHHHHGHGGGGGGGGGHGGHGCGGGHFGHHHHGGHHHHHCGHGGHHHDHGHHHGHHEFHHFGHHHHHHHHHGGGGGHHHHHFHFFCE?EECC.E?EGBC:F@@FB;;CEG.AB
@M03558:539:GW210131Amp:1:2105:26975:19393 2:N:0:TCGACGTC+AAGCGGAA
GGCTATGTGAGTAACACCTTCTGAACTTCCATTTCTATCATAAAATAACTTGTCAAATTGTTTGCATATAGATTCCAAATTACTTTTCCATCAGTTTTCTGTATCCGTACGCACTGTATAAAACAAGGTACATTACCTCACCACCGGGTAGGGCAACGGTTACCAATTCACCCTTGGTTGCTTTGATTTCACCCAGAAGATAGCCTTCGGCTTCATCTGGAACCCAGCAGGCCTTTTTGGCACCGTAAGG
+
BBBBBFFFFFFFFCGGGGGGGGHGGHHHHHHHHHHHHGHGHHHHHHHHHHGHHFHHHHHHHHHHHHHHHHHGHHHEHFBHHGHHHGHHGHHHHHHFHHHHHHHHHHGGHGGGGGGHGHHHHHHHHHHHHHHHHHHEHHHHHHHFFFGEGGFFFHGGHGCDFDHHHGFFEBHGHGHCB1?/GFHHFBFGDFDDGHGEHFHHHHGH<GHHHA-CACGHHGHHEFG.ACEFBGE?EGGBFGGGGF0;DCE.C/
@M03558:539:GW210131Amp:1:2105:3415:19410 2:N:0:TCGACGTC+AAGCGGAA
GGCTATGTGAGTAACACCTTCTAAACTTCCATTTCTATCATAAAATAACTTGTCAAATTGTTTGCATATAGATTCCAAATTACTTTTCCATCAGTTTTCTGTATCCGTACGCACTGTATAAAACAAGATACATTACCTCACCACCGGGTAGGGCAACGGTTACCAATTCACCCTTGGTTGCTTTGATTTCACCCAGAAGATAGCCTTCGGCTTCATCTGGAACCCAGCAGGCCTTTTTGGCATCGTAAGG
+
BBBBBFFFFFFFGFGCGGGGGGFFHHHHHHHHHHHHGHHHHHCFHHFFHHHFFHHGGHHHHHHCHHHGHHGGHGHHHEAGGHHHHHHHHGHHHHHHHHHHFHHHHHGGHGGGDGGHHHHFHHGHHHHBGHHHHHHHHHHHHHHHGGGGGGEGGFGGHGGGGGHGHFHHHHHHHHHGHFGDHHHHH1FGHHHHHHFG.>CHHDDHFHHHHGGGGHHEHHFG0GGGDE.CFCG.9CFGFE@CGFCF.;C.CF
@M03558:539:GW210131Amp:1:2105:27427:19429 2:N:0:TCGACGTC+AAGCGGAA
GGCTATGTGAGTAACACCTTCTAAACTTCCATTTCTATCATAAAATAACTCGTCAAATTGTTTGCATATAGATTCCAAATTACTTTTCCATCAGTTTTCTGTATCCGTACGCACTGTATAAAACAAGATACATTACCTCACCACCGGGTAGGGCAACGGTTACCAATTCACCCTTGGTTGCTTTGATTTCACCCAGAAGATAGCCTTCGGCTTCACCTGGAACCCAGCAGGCCTTTTTGGCATCGTAAGG
+
?ABBBFFFFFFFGFGGGGGGGGGGHFGHHHHHHHHHHHHFHHGHHHHHHHHGHGHGHHHHHHHFHHHHHGHBDGHHHFFGHHHFHHHHFHHHHHHHHHHGBGHHBGGGHGCGGGGGGHHHHHHHHFHGGHHHHHHFFHHHGHHHGGGGEGGEGHGGGG?GGGHFHHHHHGHHHHGGFGHGHHHHGHHHHHHHGGEFF0CGHHHHFGHHAGGGGHFHHHHH/FC;E;ACB.9DGGGGFFADGF;=.;FA?F
@M03558:539:GW210131Amp:1:2105:6910:19476 2:N:0:TCGACGTC+AAGCGGAA
GGCTATGTGAGTAACACCTCCTAAACTTCCATTTCTATCATAAAATAACTTGTCAAATTGTTTGCATATAGATTCCAAATTACTTTTCCATCAGTTTTCTGTATCCGTACGCACTGTATAAAACAAGATACATTACCTCACCACCGGGTAGGGCAACGGTTACCAATTCACCCTTGGTTGCTTTGATTTCACCCAGAAGATAGCCTTCGGCTTCATCTGGAACCCAGCAGGCCTTTTTGGCATCGTAAGG
+
AAABBFFFFFFFFGGGGGGGGGFFHHHHHHGHHHHHFHHHHHBGGHFFHHHHHHHGHHHHHHHHHHHHHHGHHHHHGGEGHHHHHGHHHHGHHFHHHHHHFHHHHGGGEE?FGGGHHFHGHFHHHHHHHHHGHHHHHHHHHHHHGDGGGCGGGEGGH@DDFGHHHHHHGHHHHHHGEFHGHHHGG1FHHGHHFHGEFHBGFFHFGHHGEDGGGHHHHHHBCHCCDE.GG.AEGGGGGGGGGF;9A:A999
@M03558:539:GW210131Amp:1:2105:23931:19554 2:N:0:TCGACGTC+AAGCGGAA
GGCTATGTGAGTAACACCTTCTAAACTTCCATTTCTATCATAAAATAACTTGTCAAATTGTTTGCATATAGATTCCAAATTACTTTTCCATCGGTTTTCTGTATCCGTACGCACTGTATAAAACAAGATACATTACCTCACCACCGGGTAGGGCAACGGTTACCAATTCACCCTTGGTTGCTTTGATTTCACCCAGAAGATAGCCTTCGGCTTCATCTGGAACCCAGCAGGCCTTTTTGGCATCGTAAGG
+
AAAAAFB3D3BFGBGGGGGGGGHHBFGHGGHHHGGFGFHCGHHHHHHFEFHHGHGFHHHHFGFGGHHEGHF2EGGHHEFGHFHHFGHHGHHHCEEEEFEHHHFFHHGFHGEEGGGHHHGHFEBGHGG0GHHGGHGBGHEFHFHHGCG@E@FEGHGECCCCFFHHHHHHF1FGHHHFHHGCHHDDGFGHHGDDDG.<CCGFHHHHBG0<<CGGGHEFFFHBCGG:EF.9C..AAFFGFF??FB;;E.A.;9
@M03558:539:GW210131Amp:1:2105:27364:19676 2:N:0:TCGACGTC+AAGCGGAA
GGCTATGTGAGTAACACCTTCTAAACTTCCATTTCTATCATAAAATAACTTGTCAAATTGTTTGCATATAGATTCCAAATTACTTTTCCATCAGTTTTCTGTATCCGTACGCACTGTATAAAACAAGATACATTACCTCACCACCGGGTAGGGCAACGGTTACCAATTCACCCTTGGTTGCTTTGATTTCACCCAGAAGATAGCCTTCGGCTTCATCTGGAACCCAGCAGGCCTTTTTGGCATCGTAAGG
+
BBBBBBFFFFFBFGGGGGGGGGGHGFFHBBGGGHHHFFHHFHHHHHHHHGHHHHHGHHHHHHFFFHHHHGHHHHBHHHBHHHHHHHHHEHHGGHGFHHHHFHHHHHDEHGGGGGGHFFHGHHHGHHFFHHHGHHHHGHHHHHHGGGGFEGGFFBGGGGGGGGHHFFHGFGHFHHHHHFEDEHHGFFHGFGGHHHGFHGHFFHHHBGHHAECGFHHFFC::CGC.AE.CCF...BFFGGGGB09C?EAA?B
@M03558:539:GW210131Amp:1:2105:22634:19721 2:N:0:TCGACGTC+AAGCGGAA
GGCTATGTGAGTAACACCTTCTAAACTTCCATTTCTATCATAAAATAACTTGTCAAATTGTTTGCATATAGATTCCAAATTACTTTTCCATCAGTTTTCTGTATCCGTACGCACTGTATAAAACAAGATACATTACCTCACCACCGGGTAGGGCAACGGTTACCAATTCACCCTTGGTTGCTTTGATTTCACCCAGAAGATAGCCTTCGGCTTCATCTGGAACCCAGCAGGCCTTTTTGGCATCGTAAGG
+
BABBBFF5FFFDFFGGGGGGGGHHHHHHHHHHHHHGHHFHHHHHGHHHHHHHHHHHHHHHHHHGHHHHHHHFHHHHHHFGHHHHHHHHHHHHHHHHHHHHHHHHHHGGHG@EGGGHHHHHHHHHHHHGHHHHHHHHHHHHHHHHGGGGGGGGGHGGHGGGGGHHHHHHHHHHHHHHBFHGGHHHHHFHHHFGGHGHHHHHHGFHHHHHHGGGGHHHHHHHEFCEDGEGGFEFGGGFGG?9B;;;CEF.F/
@M03558:539:GW210131Amp:1:2105:11853:19749 2:N:0:TCGACGTC+AAGCGGAA
GGCTATGTGAGTAACACCTTCTAAACTTCCATTTCTATCATAAAATAACTTGTCAAATTGTTTGCATATAGATTCCAAATTACTTTTCCATCAGTTTTCTGTATCCGTACGCACTGTATAAAACAAGATACATTACCTCACCACCGGGTAGGGCAACGGTTACCAATTCACCCTTGGTTGCTTTGATTTCACCCAGAAGATAGCCTTCGGCTTCATCTGGAACCCAGCAGGCCTTTTTGGCATCGTAAGG
+
BBBBBFFFFFFDGGGGGGGGGGHHHHHHHHHHHHHHHHHHHHHHGHHHHHHHHHHHHHHHHHHHH5FGHHHGHHHHHHHHHHHHHHHHHHHHHHHHHHHHHHHHHHGGHGGGGGGHHHHHHGHHHHHGHHHHHHHGHHHHHHHHGGGGGGGGGGGGHGFGGGHHHHHHHFHHHHHHHHHGHHHHHGHHHHHHHHGGHCGHHHHHHHGGHGGGGHHHGHHHEHGGGGEGEGADEFFFFGBGG0;;AC9;99
@M03558:539:GW210131Amp:1:2105:20482:19761 2:N:0:TCGACGTC+AAGCGGAA
GGCTATGTGAGTAACACCTTCTAAACTTCCATTTCTATCATAAAATAACTTGTCAAATTGTTTGCATATAGGTTCCAAATTACTTTTCCATCAGTTTTCTGTATCCGTACGCACTGTATAAAACAAGATACATTACCTCACCACCGGGTAGGGCAACGGTTACCAATTCACCCTTGGTTGCTTTGATTTCACCCAGAAGATAGCCTTCGGCTTCATCTGGAACCCAGCAGGCCTTTTTGGCATCGTAAGG
+
A3ABBFFFFBFDGGGFGGGGGGHHGHCHHFHHHHHGFHHGHHFHFHHHHHHHHHHHGHFHHHHFBHGFGF5GFGHHFFEGHHHHHHHHHHHHGGHHHHHHHHHHHFGGHGGCGGGHHGHHHHGHHHHEHHHFHFHGGGHGHHHHGGGGGGGGGHGGHGGGGGH2GGHHHHHHHHHHFHHGHHHHFHGHHHHHHFGHHFGHGHHHEGHHHGGGGHHHHGF0CC:EDGHHG:AEAF/FFF;BF0;;C9C.F/
@M03558:539:GW210131Amp:1:2105:20402:19764 2:N:0:TCGACGTC+AAGCGGAA
GGCTATGTGAGTAACACCTTCTAAACTTCCATTTCTATCATAAAATAACTTGTCAAATTGTTTGCATATAGATTCCAAATTACTTTTCCATCAGTTTTCTGTATCCGTACGCACTGTATAAAACAAGATACATTACCTCACCACCGGGTAGGGCAACGGTTACCAATTCACCCTTGGCTGCTTTGATTTCACCCAGAAGATAGCCTTCGGCTTCATCTGGAACCCAGCAGGCCTTTTTGGCATCGTAAGG
+
BBBBBFFFFFFDGFGGGGGGGGFBHHHHHHHHHHHHGHHHHHHHHHHHHHGHGHHHHHHHHHHHHHHGHHHHHHGHHHHHHHHHHGHHHHHHHHHHHGHHFHHFHHGGFGGGGGGHFHHHHHHGGHHHHHHHHHHGGHHHGFHHGGGGDGGGGEFGHCGGGGGHHHHHFHHHHHHHGHHGGHGHHBGHHHHHHHGHFGHHFHHBCFFGH.CGGHHHHHHCGBGEDGGFCAGFEGFFGG@BF;;;.CF.CB
@M03558:539:GW210131Amp:1:2105:19822:19788 2:N:0:TCGACGTC+AAGCGGAA
GGCTATGTGAGTAACACCTTCTAAACTTCCATTTCTATCATAAAATAACTTGTCAAATTGTTTGCATATAGATTCCAAATTACTTTTCCATCAGTTTTCTGTATCCGTACGCACTGTATAAAACAAGATACATTACCTCACCACCGGGTAGGGCAACGGTTACCAATTCACCCTTGGTTGCTTTGATTTCACCCAGAAGATAGCCTTCGGCTTCATCTGGAACCCAGCAGGCCTTTTTGGCATCGTAAGG
+
AABBA4FFDFFBFGGGFEGGGGHGGGHFHHHHHGFHFHHFEBHFBHFHHHGHHHFDHHHHFFFHFHFFFHBGHGFHHFHHGHHHHBHHEHHHHHHHHHGHFHHHHFFEHGEDGGEHGHHHHHGHHHGFHHGHHHHHGHHHHHHHGGGEGGGFGHGGHGCGGGHHGHHHGBHHHHHGFGGDHHHHHBGHHHGHHFGHCGFFFGGFGHGHGCCGGHHHFFH0:CCCECGGG.C.;FGGGGBGF0;;CEA9CB
@M03558:539:GW210131Amp:1:2105:14461:19796 2:N:0:TCGACGTC+AAGCGGAA
GGCTATGTGAGTAACACCTTCTAAACTTCCATTTCTATCATAAAATAACTTGTCAAATTGTTTGCATATAGATTCCAAATTACTTTTCCATCAGTTTTCTGTATCCGTACGCACTGTATAAAACAAGATACATTACCTCACCACCGGGTAGGGCAACGGTTACCAATTCACCCTTGGTTGCTTTGATTTCACCCAGAAGATAGCCTTCGGCTTCATCTGGAACCCAGCAGGCCTTTTTGGCATCGTAAGG
+
BBBBBFFFFFFBGGGGGGGFGGHHGHHHHHHHHHHHHHHHHHEGHHFHHHHHHHHHFGGHHHGHHHHHHHHEFHGGHFFHHHHHHHHHHHHGHHHHHHHHFGGHHHFFHGGCGGGHHHHHHHHGHHHHHGHHHHHHHHGHHHFFGGGGGGGGGGGGGF?EGGHHHHHHHHHHHHHHGGECGHGGGBGHHHHHHHEGGGCHEHHGFHFHEAFEGH0:00:;FFCGDECCCCED?GFF9C?-;0;;.;.;C/
@M03558:539:GW210131Amp:1:2105:8515:19799 2:N:0:TCGACGTC+AAGCGGAA
GGCTATGTGAGTAACACCTTCTAAACTTCCATTTCTATCATAAAATAACTTGTCAAATTGTTTGCATATAGATTCCAAATTACTTTTCCATCAGTTTTCTGTATCCGTACGCACTGTATAAAACAAGATACATTACCTCACCACCGGGTAGGGCAACGGTTACCAATTCACCCTTGGTTGCTTTGATTTCACCCAGAGGATAGCCTTCGGCTTCATCTGGAACCCAGCAGGCCTTTTTGGCATCGTAAGG
+
CCCBCFFDFFFFGGGGGGGGGGHHHHHHHHHHHHHHHHHHHHHHHHHHHHHGHHHHHIHHIIHHIHHIHHHGHHHHHFHHHHHHHHHHHHHHHHHHHHGHHHHHHHGGGGGCFGFHHHHHHHHHHGHHHHHHHHGHHHHHHGHGGGGGGGGFGHGGGGCGGGHHFHHHHHHHHHHHFHHGHHHHHHGHHHFHHHGH.CFGHFGEHGHFHGCGGHHHHGHHHHHEGFEGF.CA.CFFFGGGG0;:ACFAFB
@M03558:539:GW210131Amp:1:2105:23178:19801 2:N:0:TCGACGTC+AAGCGGAA
GGCTATGTGAGTAACACCTTCTAAACTTCCATTTCTATCATAAAATAACTTGTCAAATTGTTTGCATATAGATTCCAAATTACTTTTCCATCAGTTTTCTGTATCCGTACGCACTGTATAAAACAAGATACATTACCTCACCACCGGGTAGGGCAACGGTTACCAATTCACCCTTGGTTGCTTTGATTTCACCCAGAAGATAGCCTTCGGCTTCATCTGGAACCCAGCAGGCCTTTTTGGCATCGTAAGG
+
A3A?AFFFFFFFGBGFGGGGGGFHHHFHHHHHHHHHGHHGHHHB5FGGHHHHHHHHGGFHHHGHHHHHHHHFHHHHFB5FGHHHHHHHHGHGHGHHHHHHHHHHFHGGHGGG?EEHEFHFGFHFGEGFHHFFGHBFGHHGGGHFGGGEA@EFEHEAAC/EGDGGHCGGFBDHHHHG1GHAGGHHE1F=GG1FGFGF.CBBGFDFFHFHED-<<GHGFHH00/:EAE.C:CADEFGGGG-@F9;9E:C.9/
@M03558:539:GW210131Amp:1:2105:10867:19816 2:N:0:TCGACGTC+AAGCGGAA
GGCTATGTGAGTAACACCTTCTAAACTTCCATTTCTATCATAAAATAACTTGTCAAATTGTTTGCATATAGATTCCAAATTACTTTTCCATCAGTTCTCTGTATCCGTACGCACTGTATAAAACAAGATACATTACCTCACCACCGGGTAGGGCAACGGTTACTAATTCACCCTTGGTTGCTTTGATTTCACCCAGAAGATAGCCTTCGGCTTCATCTGGAACCCAGCAGGCCTTTTTGGCTTCGTAAGC
+
ABBBBFFFFFFDFGGBGGGGGGGHHHHHHHHHHHHHHGGHHHHHFHHHHHHHHHHHHHHHHHHHHHHHHHGGHHGFGGGHHHFDGFHHEGHHHHHHHHHHHHHHHHGFHGGGGGGHHHFHFHGFHGHBGFFGHGHHHHHGEHGHGGGGEEGGGBFFHGCGGEHHHHGHFHFFHHHHHFHGGFHHHGHHFGHHFHFGE<FGHHFFHHGHHG?EFHFFHHFHBGGEGGEGHFA?EFFBF0-9//;/-;9:90
@M03558:539:GW210131Amp:1:2105:27976:19824 2:N:0:TCGACGTC+AAGCGGAA
GGCTATGTGAGTAACACCTTCTAAACTTCCATTTCTATCATAAAATAACTTGTCAAATTGTTTGCATATAGATTCCAAATTACTTTTCCATCAGTTTTCTGTACCCGTACGCACTGTATAAAACAAGATACATTACCTCACCACCGGGTAGGGCAACGGTTACCAATTCACCCTTGGTTGCTTTGATTTCACCCAGAAGATAGCCTTCGGCTTCATCTGGAACCCAGCAGGCCTTTTTGGCATCGTAAGG
+
1AAA1DDFFFF13FGGBEGFGGHFDGHHHGHHHHHBFHGFHHGFHFGHFHHHGHHBFHHGHGHC1FHHHHGEHHGHHHHHGGFGDGDHGHHHFGHFHGHHDGHEHEEEEEGGGG?GGHFGHHFHHF00GFGHHFHHHFFFEHEHFGGCFGGFGHGEEC/?<CFFGBH1FGDDCGHBCGEGEHHHGGHHHHEG1FAGHBGBBGGE0DGBE.-EGGHGFHGGHHG;CA.;GG.ACGGFFF??F0;;EE?9FB
@M03558:539:GW210131Amp:1:2105:25782:19829 2:N:0:TCGACGTC+AAGCGGAA
GGCTATGTGAGTAACACCTTCTGAACTTCCATTTCTATCATAAAATAACTTGTCAAATTGTTTGCATATAGATTCCAAATTACTTTTCCATCAGTTTTCCGTATCCGTACGCACTGTATAAAACAAGATACATTACCTCACCACCGGGTAGGGCAACGGTTACCAATTCACCCTTGGTTGCTTTGATTTCACCCAGAAGATAGCCTTCGGCTTCATCTGGAACCCAGCAGGCCTTTTTGGCATCGTAAGG
+
B@BBBFFFFBFFGGGGGGGGGGHDGHGHHHFHHHGHHHHHHFGFDGGFHHHFHHHB5FHFGHHFGHHFHHGBHHHGHF5GGGHHHHHHHHHHHHGHHHHHFGGHHHEFFGGGGGGFHHHHEBGHA1ECFFHFGFBGGHHHHHHHG?EGGGGFEFFAGGCGFAHHHHHHFGGGFGHG1<FEHHHHG1FGHHGGFHFHA0CGHB0GCGGGEFCGGHCGHHFBC/:CD.;C:.;EEGFBGFGBFC;FDFFA./
@M03558:539:GW210131Amp:1:2105:8981:19836 2:N:0:TCGACGTC+AAGCGGAA
GGCTATGTGAGTAACACCTTCTAAACTTCCATTTCTATCATAAAATAACTTGTCAAATTGTTTGCATATAGATTCCAAATTACTTTTCCATCAGTTTTCTGTATCCGTACGCACTGTATAAAACAAGATACATTACCTCACCACCGGGTAGGGCAACGGTTACCAATTCACCCTTGGTTGCTTTGATTTCACCCAGAAGATAGCCTTCGGCTTCATCTGGAACCCAGCAGGCCTTTTTGGCATCGTAAGG
+
BBBCBFFFFFFFGGGGGGGGGGHHGHHHHHHHGHHHGHHHHFHHHGHFHHHHHHGGGHIHHHHGHIHHHHHFHHHHHHHHHHHHHHHHHGHHHHHHHHHHHHGHHHGGHGGGGGGHHHHHHGHHHGGHHHHHHHHHHHHGHHFHGGGCGCGFGHGGHGFGGGHHHHHHHHHGGHHHHHGGHHHHHGHHHHGHHHGHAGHFHGGGHHHHHCCFGHHHGHHFGHCCEEEGHGAFEGGGGGA-F0CB.A9;:C
@M03558:539:GW210131Amp:1:2105:25557:19860 2:N:0:TCGACGTC+AAGCGGAA
GGCTATGTGAGTAACACCTTCTAAACTTCCATTTCTATCATAAAATAACTTGTCAAATTGTTTGCATATAGATTCCAAATTACTTTTCCATCAGTTTTCTGTATCCGTACGCACTGTATAAAACAAGATACATTACCTCACCACCGGGTAGGGCAACGGTTACCAATTCACCCTTGGTTGCTTTGATTTCACCCAGAAGATAGCCTTCGGCTTCATCTGGAACCCAGCAGGCCTTTTTGGCATCGTAAGG
+
CBCCCFFFFFFDGGGGGGGGGGHGHHHHHHHHHHHHHHHHHHHHHGHHHGHHHHHHHHHHIHHHHIHGIGIFHHHHHGHHHHHHHHDHFHHHHHHHHHGHGHHHHHGGHGGGGGGHHHHHHHHHHHHHHHHHHHHHHHHHHHHHGGGGFGGEGHGGGGGGGGHHHHHHHHHHGHHHHHHGHHHGFGHHHHHHHHGHHHHGHHHHHHHHHGGGFFGHHHHBFHGEFFAGFGGGFFGGFGGGG0;9.;C;.;
@M03558:539:GW210131Amp:1:2105:6780:19869 2:N:0:TCGACGTC+AAGCGGAA
GGCTATGTGAGTAACACCTTCTAAACTTCCATTTCTATCATAAAATAACTTGTCAAATTGTTTGCATATAGATTCCAAATTACTTTTCCATCAGTTTTCTGTATCCGTACGCACTGTATAAAACAAGATGCATTACCTCACCACCGGGTAGGGCAACGGTTACCAATTCACCCTTGGTTGCTTTGATTTCACCCAGAAGATAGCCTTCGGCTTCATCTGGAACCCAGCAGGCCTTTTTGGCATCGTAAGG
+
BBBBAFFDFFFFGGGGGGGGGGHFHHFFHHHHHHHHFHHHHHHHFHHHHHHHFHHHHHHHHHHHHHHHHHGEHHHGHHGHHHHHHGHHHHHHHHHHHHHHGHHHHHGGHGGGGGGHHHHHHHHHHHHHHGGHGHHHHHHHHHHHGGGG/EFFGHGEHGFDGGHHHHHHGHHHHHHFFGGGHHHHH1GHHHHHHH.GHHEHHHGHHGHHHGGGCHHHHHHB0CGEDGAFBGCFFGFFFGD?/;;CFEG;./
@M03558:539:GW210131Amp:1:2105:25000:19877 2:N:0:TCGACGTC+AAGCGGAA
GGCTATGTGAGTAACACCTTCTGAACTTCCATTTCTATCATAAAATAACTTGTCAAATTGTTTGCATATAGATTCCAAATTACTTTTCCATCAGTTTTCTGTATCCGTACGCACTGTATAAAACAAGATACATTACCTCACCACCGGGTAGGGCAACGGTTACCAATTCACCCTTGGTTGCTTTGATTTCACCCAGAAGATAGCCTTCGGCTTCATCTGGAACCCAGCAGGCCTTTTTGGCATCGTAAGG
+
ABBBAFFFFFFFGFGGGGGGGGHHGHHHGHHHHHHHHHHHHGHHHHHHHHHHBGHHHHHHHHGFHHHHHHHEHHGHHHHHHGHHHHHHHHGHHHGHHHHHGHHHHHGGHGGCGGGHHHHHFHHHHHHBHHHHHHHHHHGHHHHHGGGGFGGEGHGGHGCFGGHHHHHHGHHHHHHHHHHGHHHHHFHGGHGHHHGHHGFHGEGHHFHFHGCEGGHHHHH0CFGEFECFCFGGFGGGGGGGGF;C?CFCAF
@M03558:539:GW210131Amp:1:2105:12605:19912 2:N:0:TCGACGTC+AAGCGGAA
GGCTATGTGAGTAACACCTTCTAAACTTCCATTTCTATCATAAAATAACTTGTCAGATTGTTTGCATATAGATTCCAAATTACTTTTCCATCAGTTTTCTGTATCCGTACGCACTGTATAAAACAAAATACATTACCTCACCACCGGGTAGGGCAACGGTTACCAATTCACCCTTGGTTGCTTTGATTTCACCCAGAAGATAGCCTTCGGCTTCATCTGGAACCCAGCAGGCCTTTTTGGCATCGTAAGG
+
CBCBBFFFFFFFGGGGGGGGGGHHHHHHHHHHHHHHHHHHHHHHHHHHHHHHHHHHGHHHHHHHGHHGHGHFHHHHHFFHHHHHHHHHHHHHHGFHHHHHHHHHHGGGHGGGGGGHHHHHHHGHHHGHHHHHHHHHHHHHHGHHGGGGGGGGGHGGGGGGGDHHGHHHHHHHHHHHGHHGHHHHHFHHHHFHHHGHHBGHHGHHHHHHHCGGGHHHHHHHHGGGFGGGH.:CFGGGGGGGG9;/;CF9.B
@M03558:539:GW210131Amp:1:2105:17153:19937 2:N:0:TCGACGTC+AAGCGGAA
GGCTATGTGAGTAACACCTTCTAAACTTCCATTTCTATCATAAAATAACTTGTCAAATCGTTTGCATATAGATTCCAAATTACTTTTCCATCAGTTTTCTGTATCCGTACGCACTGTATAAAACAAGATACATTACCTCACCACCGGGTAGGGCAACGGTTACCAATTCACCCTTGGTTGCTTTGATTTCACCCAGAAGATAGCCTTCGGCTTCATCTGGAACCCAGCAGGCCTTTTTGGCATCGTAAGG
+
CCCCCFFFFFFFGGGGGGGGGGHHHHHHHHHHHHHHHHHHHHHGHHHHHHHHHHHHFHIGHHGGHHHIHHHGHHHGHHHHHHHHHHHHHHHHHGHHHHHHHHHHHHGGHGGGGGGHHHHHHHGHHHHGHHHHGHHHHHHHHHHHGGFGGGGEFGGGHGGGGGHHHHHHHGHGHHHHGHHGHHHGHHHHHHHHHHFHHGHGHHHHHHHHHFGGGHHGHHHHGHCCAEAGFFGFFGGGGGG?F:;;CCFFFF
@M03558:539:GW210131Amp:1:2105:13551:19937 2:N:0:TCGACGTC+AAGCGGAA
GGCTATGTGAGTAACACCTTCTAAACTTCCATTTCTATCATAAAATAACTTGTCAAATTGTTTGCATATAGATTCCAAATTACTTTTCCATCAGTTTTCTGTATCCGTACGCACTGTATAAAACAAGATACATTACCTCACCACCGGGTAGGGCAACGGTTACCAATTCACCCTTGGTTGCTTTGATTTCACCCAGAAGATAGCCTTCGGCTTCATCTGGAACCCAGCAGGCCTTTTTGGCATCGTAAGG
+
CCCCBFFFFFFFGGGGGGGGGGHHHHHHHHHHHHHHHHHHHHHHHHGHHHHHHHHHGHHHIHHHHHHIIGHHHHHHHHHHHHHHHHHHHHHHHHHHHHHHHHHHHGGGHGGGGGGHHHHHHHHHHGHHHHHHHHHHEHHGHHHHGGCGGGGGGHGGHGCGGGHHHHHHGHHHHHHHFHHGHHHHGGHHHHFGHHGHGHHHHHHHHHHEH?DGGHGHHHFBCGCEFEGFH:C?FGGGGGG?F0;/AEFCAB
@M03558:539:GW210131Amp:1:2105:8743:19943 2:N:0:TCGACGTC+AAGCGGAA
GGCTATGTGAGTAACACCTTCTAAACTTCCATTTCTATCATAAAATAACTTGTCAAATTGTTTGCATATAGATTCCAAATTACTTCTCCATCAGTTTTCTGTATCCGTACGCACTGTATAAAACAAGATACATTACCTCACCACCGGGTAGGGCAACGGTTACCAATTCACCCTTGGTTGCTTTGATTTCACCCAGAAGATAGCCTTCGGCTTCATCTGGAACCCAGCAGGCCTTTTTGGCATCGTAAGG
+
BBBB@FFFFFFFGGGGGGGGGGHHHHHHHHHHHHHHHHHHHHHHHHHHHHHHHHHFHHHHHHHHHHHHHHHEHHHHHHHHHHHHHHHHHHHHHHHHHHHHHHHHHHGGHGGGGGGHHHGHHHHHHGHHHHHHHHHHHHHHHHHHGGGEGGGGGHGGHGGGGGHHHHHHHHHHHGHHHHHGHHHHHBFGHHHHHHGHEHFHHHHGHHHHGGGGGHHHHHHHEHHGGGHFHAEECFGGGGDDGC;CCEFF?B
@M03558:539:GW210131Amp:1:2105:23067:19975 2:N:0:TCGACGTC+AAGCGGAA
GGCTATGTGAGTAACACCTTCTAAACTTCCATTTCTATCATAAAATAACTTGTCAAATTGTTTGCATATAGATTCCAAATTACTTTTCCATCAGTTTTCTGTATCCGTACGCACTGTATAAAACAAGATACATTACCTCACCACCGGGTAGGGCAACGGTTACCAATTCACCCTTGGTTGCTTTGATTTCACCCAGAAGATAGCCTTCGGCTTCATCTGGAACCCAGCAGGCCTTTTTGGCATCGTAAGG
+
BBBAAFFFFFFFGGGGGGGGGGHHHHHHHHHHHHHFFHHGHFHHFFHHHHHEAGHGHHHHHHHFHGHHHHHDFHHHHGGHHHGEGHGHGGHHGHHHHHHHGHHHHHGGHGGGGGGHHHHHHHHEHHHHHHHHHHHGGHGGHHHGGGGGGGGGGGGGHGGGGGHHGFHHFHHHHHHHGHGDHHHHEFHHHHHHGHGHHHHBGHHHFHHHGGGGGHHHHHHGGFGGDGHGGGADEGGFGGGCGB=;CEGAFF
@M03558:539:GW210131Amp:1:2105:20281:19977 2:N:0:TCGACGTC+AAGCGGAA
GGCTATGTGAGTAACACCTTCTAAACTTCCATTTCTATCATAAAATAACTTGTCAAATTGTTTGCATATAGATTCCAAATTACTTTTCCATCAGTTTTCTGTATCCGTACGCACTGTATAAAACAAGATACATTACCTCACCACCGGGTAGGGCAACGGTTACCAATTCACCCTTGGTTGCTTTGATTTCACCCAGAAGATAGCCTTCGGCTTCATCTGGAACCCAGCAGGCCTTTTTGGCATCGTAAGG
+
AABBAFFFFFFFGGGGGGGGGGHGFHHHHHHHHHHGHHHHHHHHHHHHHHHHHHHHHHHGHHHHHHHHHHHEHHHGHBGHHHHBGHHHHHGHHHHHHHHHGHGHHHGGHGGGGGGHGHHHHGGFHHFHHHHHHHHHGHHHHHHHEGGGGGGAEFGFHGFGGGHHFHHHHHHHHHHGBGFFHHHHHGGHHHHHHGGGGHHHHHHHEHHHEFGGGGHHHHHGBGC:CEHFHGHDEGFGGGFGG0;;:CAF?/
@M03558:539:GW210131Amp:1:2105:11484:19999 2:N:0:TCGACGTC+AAGCGGAA
GGCTATGTGAGTAACACCTTCTAAACTTCCATTTCTATCACAAAATAACTTGTCAAATTGTTTGCATATAGATTCCAAATTACTTTTCCATCAGTTTTCTGTATCCGTACGCACTGTATAAAACAAGATACATTACCTCACCACCGGGTAGGGCAACGGTTACCAATTCACCCTTGGTTGCTTTGATTTCACCCAGAAGATAGCCTTCGGCTTCATCTGGAACCCAGCAGGCCTTTTTGGCATCGTAAGG
+
BAABAFFFFBFDGGGGGGGBFFF5GGFHHHHHHHHGHHFHHHHHHHGGHHGHHHHHHHHHHHHHHHHHHFHGGHHHHHFHHHHHHFHHHHHHHHHHHHGHHHHHGGGGHGGGGGGHHHHHHFGEHGHHHHHHHHHGGHFHGHHHGGGGGGGGGGGGHGGGGGGHFHHHHHHGHHHHHHHGFHHHHHHHGHHHHHGHHGHFHHHHGHHEEGCGGHFHHHHGBBGEEEGGGAADGFFGFFCAF0;CEE99.C
@M03558:539:GW210131Amp:1:2105:24603:20013 2:N:0:TCGACGTC+AAGCGGAA
GGCTATGTGAGTAACACCTTCTCACTCTTTGCTCGTAGATGCCTACC
+
AAABAFFDFFFFGGGGGGGGGGHHHHHHHHHHHHFFGGGHHHHHHFH
@M03558:539:GW210131Amp:1:2105:27840:20051 2:N:0:TCGACGTC+AAGCGGAA
GGCTATGTGAGTAACACCTTCTAAACTTCCATTTCTATCATAAAATAACTTGTCAAATTGTTTGCATATAGATTCCAAATTACTTTTCCATCAGTTTTCTGTATCCGTACGCACTGTATAAAACAAGATACATTACCTCACCACCGGGTAGGGCAACGGTTACCAATTCACCCTTGGTTGCTTTGATTTCACCCAGAAGATAGCCTTCGGCTTCATCTGGAACCCAGCAGGTCTTTTTGGCATCGTAAGG
+
BBBBAFFFFFFDFGGGGGGGGGHHGGHHHHHHHGHHHHGHGHHFHHHHHHHGHHHHHHHHHHHHHHHHHHHFHHHGHHGGHHGHHBHHHGHHHHHHHHHHHGHHHHGGHGGGGGGFGHHGHHHHHHHHHHHHHGHHHGHHHHGHEEGGGGGGGHGGEG@FGGHHGGFHFHHFCGHHEGHFGFHGFGHHHHFHDGGEFFEHFFGHGGGHHCFGGHHHHEFGBHHGFEHHCHHGEGGGGBBCFF;9ACAAFF
@M03558:539:GW210131Amp:1:2105:12083:20065 2:N:0:TCGACGTC+AAGCGGAA
TGGGCCCTTGGGGTGTGCAGCCTCTTATTTACCTTCTCTTTTTTTAATTAAATTTTATATTTTTTTATTTTTTTTTTTTTTTAAATTTTTTTTTTTTTTTTTTTTTTTTTTCACTCCTTATTAATATAAAATAAATATTTTTCACCCCTCACCACGCTCTAACACGCTATACATTCCCTCTGCTTCTGGTTTTTCCTCGTCATCCACATCATCCTCTCTTTTCTCTCCCTCCCCCTCCTTCTTTTCTTT
+
1111111111111AAA03BB10001112222211111122111///122211221221222221///122D1//>///////?B122121////--------AA??-9-9-///:/-////////////;9//;////////////---;---/---9--/9//;---;-/////////--////////9/-;-////-:---/;////;;/9B/////////////;/--9-------//;///////
@M03558:539:GW210131Amp:1:2105:3259:20079 2:N:0:TCGACGTC+AAGCGGAA
GGCTATGTGAGTAACACCTTCTAAACTTCCATTTCTATCATAAAATAACTTGTCAAATTGTTTGCATATAGATTCCAAATTACTTTTCCATCAGTTTTCTGTATCCGTACGCACTGTATAAAACAAGATACATTACCTCACCACCGGGTAGGGCAACGGTTACCAATTCACCCTTGGTTGCTTTGATTTCACCCAGAAGATAGCCTTCGGCTTCATCTGGAACCCAGCAGGCCTTTTTGGCATCGTAAGG
+
A>ABAFFFF5DDGGGGG?FGGGGFHGHFFFHHFHHHHBGDGHGGHFGHFHHHFGHHHFHHHHHGHHHHHHH5GHHEHHHGHEFHHGEHHGHHHGGHHHHHEEGHHFGFHGCGGGGHHHHFHHGGHHHFHHHHHHHHGHHGHHHHGCGGGGGFGHGGHCDGGGFGHHHHHHHHHHHHGHHGHHHHHDFGGHGHHHGG>GFHHGFHHHHFGGGGGHHHHHHHBGCCAEEGGHHDEGGGGGGGGG9F.9C.;9
@M03558:539:GW210131Amp:1:2105:28040:20090 2:N:0:TCGACGTC+AAGCGGAA
GGCGATGTGAGGAACACCTTCTCACTCTTTGCTCGTAGAGGCCTACC
+
AAA11>A>B3D1BCGGGGGB11B31DBADFE13FAA0001BE/AF0F
@M03558:539:GW210131Amp:1:2105:10349:20093 2:N:0:TCGACGTC+AAGCGGAA
GGCTATGTGAGTAACACCTTCTAAACTTCCATTTCTATCATAAAATAACTTGTCAAATTGTTTGCATATAGATTCCAAATTACTTTTCCATCAGTTTTCTGTATCCGTACGCACTGTATAAAACAAGATACATTACCTCACCACCGGGTAGGGCAACGGTTACCAATTCACCCTTGGTTGCTTTGATTTCACCCAGAAGATAGCCTTCGGCTTCATCTGGAACCCAGCAGGCCTTTTTGGCATCGTAAGG
+
BABAAFFFFFFDGFGGBEFGGGHGGHHHHHHHHHHHGGHHHHHGHHHHHHGHGHFFHHHHHHHHGHHHHFHFHGBGFHHHHHHHHHHHHHFHHHFHHHHHHHHHHHGGHFGCGGGHHHHHHHHHEHHHFHHHHHHFHHHHHHFHEGEFEGGGGGGFHGGGGGHGHHHHHFHHHHHHHGEGHHHHHHBHFHFFGGCGCGFH1GHHBGHFHGGGGHHHFHHHBCCCEG.GHACDEGGGGGGFEB;FGEGGGF
@M03558:539:GW210131Amp:1:2105:3320:20094 2:N:0:TCGACGTC+AAGCGGAA
GGCTATGTGAGTAACACCTTCTAAACTTCCATTTCTATCATAAAATAACTTGTCAAATTGTTTGCATATAGATTCCAAATTACTTTTCCATCAGTTTTCTGTATCCGTACGCACTGTATAAAACAAGATACATTACCTCACCACCGGGTAGGGCAACGGTTACCAATTCACCCTTGGTTGCTTTGATTTCACCCAGAAGATAGCCTTCGGCTTCATCTGGAACCCAGCAGGCCTTTTTGGCATCGTAAGG
+
BABBBFFFFFFFGGGFGGGGGGHHHHHHGHHHHHGHHHHHGHHHFFHHHGHHHHHHFHGFHGHHFHHHHHHBHHFGHHEHHHHHHHHHHHHHHHHHHHHGFHGHHHGGHGCFEGGHHGHFHHHHHHHGHHHHHHHGHHHHHHHGGGEGGGGGGGFGHGGGGGHGHGFGHHHHGGHGFHEGHHHHHFGHHHFHHHGGEHHHGHGHHHHHHGGGGHHHHHHBHHGGFGEGHHH?EFFFFGGGGF=/EEFC?C
@M03558:539:GW210131Amp:1:2105:4779:20103 2:N:0:TCGACGTC+AAGCGGAA
GGCTATGTGAGTAACACCTTCTAAACTTCCATTTCTATCATAAAATAACTTGTCAAATTGTTTGCATATAGATTCCAAATTACTTTTCCATCAGTTTTCTGTATCCGTACGCACTGTATAAAACAAGATACATTACCTCACCACCGGGTAGGGCAACGGTTACCAATTCACCCTTGGTTGCTTTGATTTCACCCAGAAGATAGCCTTCGGCTTCATCTGGAACCCAGCAGGCCTTTTTGGCATCGTAAGG
+
BBBBBFFFFFFFGFGGGGGGGGHHHHGHHHHHHHHHHHHHHHHHHHHFHHHHHHHHHHHGHHHHHHHHHHHEHHHHHHHHHHHHHHHHHHHHHHHHHHHHHHHHHHGFHGGGGGGHHHHGHHHHHHHFHHHHHHHHHGHHHHHHGGGGGGGGGGGGHGGGGGHHGHFGHHHGHHHHHFHGHGHGHHGHHHHHHHGHEBHGHHGHHHHHHCFGGHHGHHH0;GGEGG.GHGAEAFGGGGGGGGCBDEFFFF
@M03558:539:GW210131Amp:1:2105:12471:20124 2:N:0:TCGACGTC+AAGCGGAA
GGCTATGTGAGTAACACCTTCTAAACTTCCATTTCTATCATAAAATAACCTGTCAAATTGTTTGCATATAGATTCCAAATTACTTTTCCATCAGTTTTCTGTATCCGTACGCACTGTATAAAACAAGATACATTACCTCACCACCGGGTAGGGCAACGGTTGCCAATTCACCCTTGGTTGCTTTGATTTCACCCAGAAGATAGCCTTCGGCTTCATCTGGAACCCAGCAGGCCTTTTTGGCATCGTAAGG
+
BBBBBFF@DFFFGDGGGGGGGGHFHHHHHHGHGHHHHHHHHHHHHHHHHGHHFHHGGHHHHHHHHHHHHHHFHHHHHHHHHHHHHHHHHHHHHHHHHHHHHHHHHHGGHGGCGGGHHHHHHHGGHHGGHHHHHHHHHHHHHHHHGGGGGGFFGHGGHGGGGGHHHHHHHHGHHGHHHHHGHHHHHEGHHHHHHHGHH0FHHHEGGHHFHGGGGHHGHHHHHHGGDEAGHG.CEFGGBFGGG9;/CCFAFF
@M03558:539:GW210131Amp:1:2105:10079:20163 2:N:0:TCGACGTC+AAGCGGAA
GGCTATGTGAGTAACACCTTCTAAACTTCCATTTCTATCATAAAATAACTTGTCAAATTGTTTGCATATAGATTCCAAATTACTTTTCCATCAGTTTTCTGTATCCGTACGCACTGTATAAAACAAGATACATTACCTCACCACCGGGTAGGGCAACGGTTACCAATTCACCCTTGGTTGCTTTGATTTCACCCAGAAGATAGCCTTCGGCTTCATCTGGAACCCAGCAGGCCCTTTTGGCATCGTAAGG
+
AB@AAFFFFFFFGGGGGEGFGGHFHHHHHHHHCHHGHFHHHHHFHGHHGFGHHHGHFHHHFHHFHGHHHGHFHFFFFHHHFHHHHGHHGHDGHGDGFHHGHFHHHHEEHGGGGGGHFGHFH4GEF1GFGHHFHHHHHHGGHFGHGGG?/EFFAGGGHGGFG/FGGGHHHHGHEGFFGFGFHHGH<GHHHHGGGHFHCGFFHHHEGHHHHGGGGHHHHHHFHHGEFGCGFC.?CDEFFGFGGE;CDEAFFB
@M03558:539:GW210131Amp:1:2105:3304:20165 2:N:0:TCGACGTC+AAGCGGAA
GGCTATGTGAGTAACACCTTCTAAACTTCCATTTCTATCATAAAATAACTTGTCAAATTGTTTGCATATAGATTCCAAATTACTTTTCCATCAGTTTTCTGTATCCGTACGCACTGTATAAAACAAGATACATTACCTCACCACCGGGTAGGGCAACGGTTACCAATTCACCCTTGGTTGCTTTGATTTCACCCAGAAGATAGCCTTCGGCTTCATCTGGAACCCAGCAGGCCTTTTTGGCCTCGTAAGG
+
>11>1FD3@3BDG1F1GEGFGGFGBFAFDB1ADDFBGFF333F1GFGFFFGHHEGHHHHGGHHGHHHBHHH2HBBDF2BGHHHHGFGHHFHHHHHFHHGGHGGHHHGFHGCFGG?HHGHFHHHHHEGGGHHHHHGHHHHHHHHHGGGGGGGAFFGGHCGC/EGFGFGGHHFFGEHGHHHCGFGFGFHFHGFHHFEGC0FGHG0FCHHFE?@FGFCHHGH:C/:CEF.GCGHGGGFGGF@@G00;.9A9;/
@M03558:539:GW210131Amp:1:2105:16699:20194 2:N:0:TCGACGTC+AAGCGGAA
GGCTATGTGAGTAACACCTTCTAAACTTCCATTTCTATCATAAAATAACTTGTCAAATTGTTTGCATATAGATTCCAAATTACTTTTCCATCAGTTTTCTGTATCCGTACGCACTGTATAAAACAAGATACATTACCTCACCACCGGGTAGGGCAACGGTTACCAATTCACCCTTGGTTGCTTTGATTTCACCCAGAAGATAGCCTTCGGCTTCATCTGGAACCCAGCAGGCCTTTTTGGCATCGTAAGG
+
CBCCCFFFFFFFGFGGGGGGGGHHHHHHHHHHHHHHHHHHHHHHGHHHHHHHHHHGHHHHHHHHHHHHHHHFHHHHHHHHHHHHHHHHHHHHHFHHHHHHHHHHHHGGHGGGGGGHHHHHHHHGHHGFHHHHHHFHHHHHHHHHGG@EGFGGGHGGHGGGGGHHHHHHHHHHHHHHHGHGHHHHHHGHHHHHHHGHGCCHHHHHGHHHGGCGGHHHHHHFFHGGFGAGGFAEGGGGGGGAG0;;AEF?AF
@M03558:539:GW210131Amp:1:2105:20945:20199 2:N:0:TCGACGTC+AAGCGGAA
GGCTATGTGAGTAACACCTTCTCACTCTTTGCTCGTAGATGCCTACC
+
BCCBAFFDFFFFGGGGGGGGGGHHHHHHHHHHHHGGGGGHHHHHHGH
@M03558:539:GW210131Amp:1:2105:23450:20201 2:N:0:TCGACGTC+AAGCGGAA
GGCTATGTGAGTAACACCTTCTAAACTTCCATTTCTACCATAAAATAACTTGTCAAATTGTTTGCATATAGATTCCAAATTACTTTTCCATCAGTTTTCTGTATCCGTACGCACTGTATAAAACAAGATACATTACCTCACCACCGGGTAGGGCAACGGTTACCAATTCACCCTTGGTTGCTTTGATTTCACCCAGAAGATAGCCTTCGGCTCCATCTGGAACCCAGCAGGCCCTTTTGGCATCGTAAGG
+
BABCAFFFFFFFGGGGGGGGGGHFFHHHHHHHHHHHHHHHHHGGHHHHHHHHHHHFHHHHHHHHHHHGHHHBHHHHHFHHHHHHHHHHHHHHHHHHHHHHFHHHHHGGHGGCGGGGHHHHGHGHHHHEHGHFHHHHGHHGHHHHGFGGGGGGGHGGGFCGGGHHHHHHHHHHHHHHHHHGHHHHHGHHHHEHHHGEHHFHGFDGHHFGGGGGGGHHHHHHBFGCAEAGHH?DFGEFFGGGGG;9ECF;AB
@M03558:539:GW210131Amp:1:2105:11666:20211 2:N:0:TCGACGTC+AAGCGGAA
GGCTATGTGAGTAACACCTTCTAAACTTCCATTTCTATCATAAGATAACTTGTCAAATTGTTTGCATATAGATTCCAAATTACTTTTCCATCAGTTTTCTGTATCCGTACGCACTGTATAAAACAAGATACATTACCTCACCACCGGGTAGGGCAACGGTTACCAATTCACCCTTGGTTGCTTTGATTTCACCCAGAAGATAGCCTTCGGCTTCATCTGGAACCCAGCAGGCCTTTTTGGCATCGTAAGG
+
BBBBBFFFFFFFGFGFGFGGGGHFHHHHHHHHHHHHHHHHHHHHHHHHHHHGHHHGGHGHHGGCGHHHHHHEGHGHHFHHHHHHHHHHGHHGHHGHHHHHGHHHHHGGGGFFGGGHHGHHHFHFHGFFHHHHHHGFHHHHHHHGGGGGGGGGGHGGHGGGGGHHHFHHGHGBHHHHHFFDHHHGFDGHHHGHHHGGHFGHHHEHHHHHGGGECHHGHGHHHBGCEEEGFF.CEFFFFF?GB0;;ACFF.C
@M03558:539:GW210131Amp:1:2105:7345:20216 2:N:0:TCGACGTC+AAGCGGAA
GGCTATGTGAGTAACACCTTCTAAACTTCCATTTCTATCATAAAATAACTTGTCAAATTGTTTGCATATAGATTCCAAATTACTTTTCCATCAGTTTTCTGTATCCGTACGCACTGTATAAAACAAGATACATTACCTCACCACCGGGTAGGGCAACGGTTACCAATTCACCCTTGGTTGCTTTGATTTCGCCCAGAAGATAGCCTTCGGCTTCATCTGGAACCCAGCAGGCCTTTTTGGCATCGTAAGG
+
BCCCCFFFFFFFGGGGGGGGGGHHHHHHHHHHHHHHHHHHHGHHHHFEHHHHHHHHGHHHIIHHIHHGIHHBHHHHHFHHHHHHHHHHHHHHHHHHHHHHHHHHHHGGHGGGGGGHHHHHHHHHHGHHHHHGHHHHHHHHHHHHGGGFGCGGGHGCHCGGGGHHHHHHHHHHHHHHHHHGGHHHFHHHHHHGGGGHGHGHHGHHHHHGHGGGGHHHHHHEGBGGDGAGFG.CFFGGGGCAGBBFGEF?AF
@M03558:539:GW210131Amp:1:2105:4780:20221 2:N:0:TCGACGTC+AAGCGGAA
GGCTATGTGAGTAACACCTTCTAAACTTCCATTTCTATCATAAAATAACTTGTCAAATTGTTTGCATATAGATTCCAAATTACTTTTCCATCAGTTTTCTGTATCCGTACGCACTGTATAAAACAAGATACATTACCTCACCACCGGGTAGGGCAACGGTTACCAATTCACCCTTGGTTGCTTTGATTTCACCCAGAAGATAGCCTTCGGCTTCATCTGGAACCCAGCAGGCCTTTTTGGCATCGTAAGG
+
BBBBBFFBFFFDGGGGGGGGGGHHHHHHHHGHHHHHHHHHHHHHHHHHHHHHHHHGHGHHHHHHGHHHHHHHGHHFHFHHHHHHHHHHGHHHHGGFHHHHHHGGHHGGHGGGGGGHHHHHHHHHHGHFHHHHHHHHHHHHGHHHGGGGFEGFGFGGHGGGGGHHHHHHHHHHHHHHHHHGHHHHGBGHHHHHGHGH.GGHHHHHGHHHH?DGGHHEHHGBCHHEGEGGFFAEAFGGGFFGGGFFDCC?FG
@M03558:539:GW210131Amp:1:2105:26143:20230 2:N:0:TCGACGTC+AAGCGGAA
GGCTATGTGAGTAACACCTTCTAAACTTCCATTTCTATCATAAAATAACTTGTCAAATTGTTTGCATATAGATTCCAAATTACTTTTCCATCAGTTTTCTGTATCCGTACGCACTGTATAAAACAAGATACATTACCTCACCACCGGGTAGGGCAACGGTTACCAATTCACCCTTGGTTGCTTTGATTTCACCCAGAAGATAGCCTTCGGCTTCATCTGGAACCCAGCAGGCCTTTTTGGCCTCGTAAGG
+
CCCCCFFFFFFFGGGGGGGGGGHHHHHHHHHHHHHHHHHHHHHGGHHGHHHHHHHHGHHHIIHHHHIHHHGEHHHHHHHHHHHHHHHHHHHHGHHHHHHHHHGHHHGGHGGGGGFHHHHHHHHHHHGGHHHGHHHHGHHHHHHHFGGGGGGGEFGGGGGGGGHHHHHHHHHHHHHHHFGGHHHBGGGHHHGGGHGHHGHE1DFHHHHHHGGGGHHGHHHHFGGADE.GFHHD.BFFFEAAB09;DE??.0
@M03558:539:GW210131Amp:1:2105:6070:20353 2:N:0:TCGACGTC+AAGCGGAA
GGCTATGTGAGTAACACCTTCTAAACTTCCATTTCTATCATAAAATAACTTGTCAAATTGTTTGCATATAGATTCCAAATTACTTTTCCATCAGTTTTCTGTATCCGTACGCACTGTATAAAACAAGATACATTACCTCACCACCGGGTAGGGCAACGGTTACCAATTCACCCTTGGTTGCTTTGATTTCACCCAGAAGATAGCCTTCGGCTTCATCTGGAACCCAGCAGGCCTTTTTGGCATCGTAAGG
+
A?AABFFBDFFF5EGGGGGFFGFFHHFHHHHFGHHHHHHHGHHCFGDFGHHHHFHHFHHHHHHHBFFHHGHEFHFFEFHFFHGGHHHHHGHHHGDHHHHHHHGHGHGGEEGGGGGHGHHFF4GFHEH1FGHDGFGDGHHEHHFHGGE/EEGEGHGEECGGEGHHHGHHHBHHHFHFGGFGHHHHG1FGHHHHHCACCCCGFHDFHHHGCACECHB0G0G0CCC:EAGGB.A.9FGGGG?-99;/99C../
@M03558:539:GW210131Amp:1:2105:7862:20355 2:N:0:TCGACGTC+AAGCGGAA
GGCTATGTGAGTAACACCTTCTAAACTTCCATTTCTATCATAAAATAACTTGTCAAATTGTTTGCATATAGATTCCAAATTACTTTTCCATCAGTTTTCTGTATCCGTACGCACTGTATAAAACAAGATACATTACCTCACCACCGGGTAGGGCAACTGTTACCAATTCACCCTTGGTTGCTTTGATTTCACCCAGAAGATAGCCTTCGGCTTCATCTGGAACCCAGCAGGCCTTTTTGGCATCGTAAGG
+
ABCCAFFFFFFFGGGGGGGGGGHHHHHHHHHHHHHHHHHHHHHHHGHHHHHHHHHHHIHHHHHGHIHHIHHHHHHHFGHHHHHHHHHHEHHHHHHHHHHHHHHHHHGGHGGGGGGHHHHHHHHHHHHHHHHHHHHHHHHHHGHHGGGGGGGGGHGGHHHHHHHHHHHHHHHHHHHCHHHGHHHHHEGHHHHHFGGHEHGHHHHGHHHHHGGGGFHHGHHBGHHGGGEFHFEGAGHGGGGGGFBCECFFEE
@M03558:539:GW210131Amp:1:2105:3803:20403 2:N:0:TCGACGTC+AAGCGGAA
GGCTATGTGAGTAACACCTTCTAAACTTCCATTTCTATCATAAAATAACTTGTCAAATTGTCTGCATATAGATTCCAAATTACTTTTCCATCAGTTTTCTGTATCCGTACGCACTGTATAAAACAAGATACATTACCTCACCACCGGGTAGGGCAACGGTTACCAATTCACCCTTGGTTGCTCTGATTTCACCCAGAAGATAGCCTTCGGCTTCATCTGGAACCCAGCAGGCCTTTTTGGCATCGTAAGG
+
BBBAAFF@D5FFFGGGGGGGGGHHHHFHHHHCHHHHHHHGHHHHHHHGHHHHHHHHHHHHHGFFFHHGHHHHHHHHHHEHHHHHGGHHHHHHHBGGHHHGHHHHHHGGHGGGGGGHHHHHHHHHHHHGHHHGHHHHHGHHHHGHGGGGGGGGGGGEHGGGGGHHHHHHHHGHHHHGHGHGHHHHHHFGHHHGHHGHEGHFHHGHHHHHFDCGGHHHHHHHEHHGGGEFFFCDGGGGGGG?GF;:AAFFFF
@M03558:539:GW210131Amp:1:2105:18595:20412 2:N:0:TCGACGTC+AAGCGGAA
GGCTATGTGAGTAACACCTTCTAAACTTCCATTTCTATCATAAAATAACTTGTCAAATTGTTTGCATATAGATTCCAAATTACTTTTCCATCAGTTTTCTGTATCCGTACGCACTGTATAAAACAAGATACATTACCTCACCACCGGGTAGGGCAACGGTTACCAATTCACCCTTGGTTGCTTTGACTTCACCCAGAAGATAGCCTTCGGCTTCATCTGGAACCCAGCAGGCCTTTTTGGCATCGTAAGG
+
A?ABBFFFFFFBGGGGGGGGGGHBGHHHHHHHGHHHHHHHHHHHHHFHHHHHHHHGGHHGHHHHHHGHHHGBGHHHHHHHHFFHFFHHHGHHHHHHHHHHHHHHHHGGHDCGGGGGHGHHHEFHHEHEFHHHHFHFFHGFHHHGGEEEGGFGGHGGHG?EGGHGHHHHHHHGHHHHFGGDAHHHGGFHHHGHHHGG.0FCGHFGGHHHHGGGGHHHHHH0CCGEGEAGG.ADEGGGGGBFGF;;.;A.;/
@M03558:539:GW210131Amp:1:2105:25418:20454 2:N:0:TCGACGTC+AAGCGGAA
GTCCATGTGAGTAACACCTTCCAGACTTCCATTTCTATCATAAAATAACTTGTCAAATTGTTTGCATATAGATTCCAAATTACTTTTCCATCAGTTTTCTGTATCCGTACGCACTGTATAAAACAAGATACATTACCTCACCACCGGGTATGGCAACGGTTACCAATTCACCCTTGGTTGCTTTGATTTCACCCAGAAGATAGCCTTCGGCTTCATCTGGAACCCAGCAGGCCTTTTTGGCATCGTAAGG
+
>1>113D333BDC131BEEGB111BA1B3A13D3AE33F3AFG112B11AA1D122D21B2DA01AA2ABA2F2FHB2FBGG1AFDFBE221ADA2FAF1FDBG2@/?0//?E@/CBFBH2GHHHGB0FHHHHHHEGHH>GFFGFEG??<GHBEFH/>CGE/<1FHHE1DF1F/GFG1?AFFGGFHGHGB=GGFAGEEGEFFHG0D0CGCAEC/DGHGGBGCGEGCGHFHGBEFGF0B-@FFB9CCF.C9
@M03558:539:GW210131Amp:1:2105:15521:20510 2:N:0:TCGACGTC+AAGCGGAA
GGCTATGTGAGTAACACCTTCTAAACTTCCATTTCTATCATAAAATAACTTGTCAAATTGTTTGCATATAGATTCCAAATTACTTTTCCATCAGTTTTCTGTATCCGTACGCACTGTATAAAACAAGATACATTACCTCACCACCGGGTAGGGCAACGGTCACCAATTCACCCTTGGTTGCTTTGATTTCACCCAGAAGATAGCCTTCGGCTTCATCTGGAACCCAGCAGGCCTTTTTGGCATCGTAAGG
+
ABBBAFFDFFFDFGGGGGGGGGHHBHGHHHHHHHHHHHHHGHHHHHHHHHHHHHHHHHHHHHHHHHHHHHHGHHHHHHHHHHHHHHHHGHHHHGGHHHHHHHHHHHGGHGGGGGGGHHHHHHHHHHGGHHHHHHHHHHHHHHGHGFGGGGFGGHGGHGCGGGHGHHHHBHHHHHHHHGGGHHHHHHHHHHHHHHGHHFHHGFHGHHGHH?CEGGFHHHHBHHCCFGGGFFEF?FGGFGA-B0C9EE?;CB
@M03558:539:GW210131Amp:1:2105:25020:20513 2:N:0:TCGACGTC+AAGCGGAA
GGCTATGTGAGTAACACCTTCTCACTCTTTGCTCGTAGATGCCTACC
+
A?A?A@DBFFFFFFGGGGGGGGHCHFFHHHGHHHGEGGGGGGHHHGH
@M03558:539:GW210131Amp:1:2105:16195:20549 2:N:0:TCGACGTC+AAGCGGAA
GGCTATGTGAGTAACACCTTCTAAACTTCCATTTCTATCATAAAATAACTTGTCAAATTGTTTGCATATAGATTCCAAATTACTTTTCCATCAGTCTTCTGTATCCGTACGCACTGTATAAAACAAGATACATTACCTCACCACCGGGTAGGGCAACGGTTACCAATTCACCCTTGGTTGCGTTGATTTCACCCAGAAGATAGCCTTCGGCTTCATCTGGAACCCAGCAGGCCTTTTTGGCGTCGTAAGG
+
BABBAFFDFFFFGGGGGGGGGGHHFGHHHHHHFHHGHHHFHFHHGGHFHHEEGHHHHHHHHHFFHHHHHHHGHHHHHHGHHHHGHHHHGFHHGGHHHHHHHHHHHHGGHGCEGGGHHHHHHEFHHHGHHFHHHHHHGHHHHHHHGFCEGGGGEHGGHGGGGFHHHHGHHGHHHHHHHFHGHGGGGFHHHHFHHHGEFCBHEFHGHHBHEDGGGHHHHHHFFHGGFG.FF??DGGGGFGFCG?;AD@F../
@M03558:539:GW210131Amp:1:2105:26968:20555 2:N:0:TCGACGTC+AAGCGGAA
GGCTATGTGAGTAACACCTTCTAAACTTCCATTTCTATCATAAAATAACTTGTCAAATTGTTCGCATATAGATTCCAAATTACTTTTCCATCAGTTTTCTGTATCCGTACGAACTGTATAAAACAAGATACATTACCTCACCACCGGGTAGAGCAACGGTTACCAATTCACCCTTGGTTGCTTTGATTTCACCCAGAAGATAGCCTTCGGCTTCATCTGGAACCCAGCAGGCCTTTTTGGCATCGTAAGG
+
AABABFDBFFFFF5DGGGFGCFHDHHGHFHHC65DBDHHFHHFHEGHFHGHHHHHHHHGFHHHFGGGGHFHHFHDFGHHGFFHBDGHGHGBGFBAGHHFHBFEGHFECGGGFHGHHHHHHF4GHEHHHHHHHHGFHHHHHHHHHGFGEEEF?BGGHACC/FDHHHFFFDGEFHAFFGHEDFHHHEFHFHHFFFHGGHHFFGFHBGGHHEA@FCFGFHGHH0GFE..GFFF.CAFGGEF??F0=/;;AFF/
@M03558:539:GW210131Amp:1:2105:15572:20563 2:N:0:TCGACGTC+AAGCGGAA
GGCTATGTGCGTAACACCTTCTAAACTTCCATTTCTATCATAAAATAACTTGTCAAATTGTTTGCATATAGATTCCAAATTACTTTTCCATCAGTTTTCTGCATCCGTACGCACTGTATAAAACAAGATACATTACCTCACCACCGGGTAGGGCAACGGTTACCAATTCACCCTTGGTTGCTTTGATTTCACCCAGAAGATAGCCTTCGGCTTCATCTGGAACCCAGCAGGCCTTTTTGGCGTCGTAAGG
+
1111>1F333>>E11ABEGBGB333B3F31G3D3AG22DFDFGD1F1F1D2FDB22DGFH220GBHHHHHBFGHEFF2FEBGBHFFHFHHHHGHHHHHHFBGHHHFEFEFGGGGGHFHHHHHHHGGHGHHHGHFHHHHHHHFFHGGGGCCFGAGGGHG@CFCHHHHGHFHGHGFGGBDCEFHGGDGDHHHHGHAFGGEFFFHHBCHHHHG?CCHGHHHH0GCHECF.CBFA.CFFGFBA?F@E??@?FFF
@M03558:539:GW210131Amp:1:2105:16819:20572 2:N:0:TCGACGTC+AAGCGGAA
GGCTATGTGAGTAACACCTTCTAAACTTCCATTTCTATCATAAAATAACTTGTCAAATTGTTTGCATATAGATTCCAAATTACTTTTCCATCAGTTTTCTGTATCCGTACGCACTGTATAAAACAAGGTACATTACCTCACCACCGGGTAGGGCAACGGTTACCAATTCACCCTTGGTTGCTTTGATTTCACCCAGAAGATAGCCTTCGGCTTCATCTGGAACCCAGCAGGCCTTTTTGGCATCGTAAGG
+
ABBBABFDFFFFGGGGGGGGGGHHHHHHHHHHHHHHHHHHHHHHHHHHHHHHHHHHHHHHHHHHHHHHHHHHHHHHHHHHHHHHHHHHGHHHHHHHHHHHHHHHHHGGHGGGGGGHHHHHHHHGHHHHHHHHHHHHHHHHHHHHGGGGGCFGGHGGHGGGGGHGHHHHHHHHHHHHHHHGHHHHHHHHHHEHHHGHE<CFFHHHGGGHHGGGGHHGHHHGFHGEFGCCB.AAGGGGGGADFFCC:CCA.:
@M03558:539:GW210131Amp:1:2105:26820:20580 2:N:0:TCGACGTC+AAGCGGAA
GGCTATGTGAGTAACACCTTCTAAACTTCCATTTCTATCATAAAATAACTTGTCAAATTGTTTGCATATAGATTCCAAATTACTTTTCCATCAGTTTTCTGTATCCGTACGCACTGTATAAAACAAGATGCATTACCTCACCACCGGGTAGGGCAACGGTTACCAATTCACCCTTGGTTGCTTTGATTTCACCCAGAAGATAGCCTTCGGCTTCATCTGGAACCCAGCAGGCCTTTTTGGCATCGTAAGG
+
BBBBBFFFDFFFGGGGFGGGGGHHHHHHHGHCHHHHHHHHGHHHEFHEHHHHHHHHHHHHHHHGHHHHHHHHHHDHHFGGHHHHHHGHHHHHHHHFHGFHHHHHHHGGHGGCFGCHGHHHHHGHHHHGGHGHHHHGFHGFHHFEFEGEGCFEEHGGEGGGGGHHHHHGBGGFGHHHGGEGHHHHHHHHGHEHDGGFFGHHHHFFCFHFADGGGGHHFFFFFHFFFFGHFAEG?FFGFG@?F0;:A9C.;/
@M03558:539:GW210131Amp:1:2105:24095:20603 2:N:0:TCGACGTC+AAGCGGAA
GGCTATGTGAGTAACACCTTCTAAACTTCCATTTCTATCATAAAATAACTTGTCAAATTGTTTGCATATAGATTCCAAATTACTTTTCCACCAGTTTTCTGTATCCGTACGCACTGTGTAAAACAAGATACATTACCTCACCACCGGGTAGGGCAACGGTTACCGATTCACCCTTGGTTGCTTTGATTTCACCCAGAAGATAGCCTTCGGCTTCATCTGGAACCCAGCAGGCCTTTTTGGCATCGTAAGG
+
AABCAFFFFFFFGGGGGGGGGGHHHHHHHHHHHHHHHHHHHGHHGHHFHHHHHHHHHHHGHHHHHHHGHHHEGHHHGGGHGHHHHHHHHHGHHHHHHGHGHHHHHHGGHGGGGGGHHHHHFDGHHEGFHGHHHGHHHHHHGHHHGGC?FGGGGHGEGGGGGGHHGDGGHHHHHHHHHFHFAGHHGHHHHHEHGFCGEFBHHE<GHHECGGGGGHHHHHHGEHGFGFFGGGEFGGFGGGBDF0=;ACF9;B
@M03558:539:GW210131Amp:1:2105:8255:20617 2:N:0:TCGACGTC+AAGCGGAA
GGCTATGTGAGTAACACCTTCTAAACTTCCATTTCTATCATAAAATAACTTGTCAAATTGTTTGCATATAGATTCCAAATTACTTTTCCATCAGTTTTCTGTATCCGTACGCACTGTATAAAACAAGATACATTACCTCACCACCGGGTATGGCAACGGTTACCAATTCACCCTTGGTTGCTTTGATTTCACCCAGAAGATAGCCTTCGGCTTCATCTGGAACCCAGCAGGCCTTTTTGGCATCGTAAGG
+
BABBBFFFFFFFF5GGGGGGGGHHCGHHHHHGHHHHHHHFHHHHBGHHHHHHHHHHGHHGHHHHHHHHHHHFHHHHHHHHHHHHHHHHHHHHHHHHHHHHHHHHHHGGHGGGGGGHHHHHHFHHHGHHHHHHHHHHHHHHHHHHGGGEFGHHHHHHHGGGGGHHHHHHHHHHHHHHHHHGHHHHHHHHHHHHHHGHGHHHHHHHHHGHHGGGGHHHHHHHGHHGGGEHECEGEFFGGGGGFFCCDCFFGF
@M03558:539:GW210131Amp:1:2105:7186:20619 2:N:0:TCGACGTC+AAGCGGAA
GGCTATGTGAGTAACACCTTCTAAACTTCCATTTCTACCATAAAATAACTTGTCAAATTGTTTGCATATAGATTCCAAATTACTTTTCCATCAGTTTTCTGTATCCGTACGCACTGTATAAAACAAGATACATTACCTCACCACCGGGTAGGGCAACGGTTACCAATTCACCCTTGGTTGCTTTGATTTCACCCAGAAGATAGCCTTCGGCTTCATCTGGAACCCAGCAGGCCTTTTTGGCATCGTAAGG
+
BBBBBFFFFFFFGGGGFEGGGGGHHHHHHHHHHHHHHHHFHGHGFHGHHHHHHHHGHHHHHHHHHHHHHHHHHHHHHGFGHHHHHHHHHHHHHHHHHHHHHHHHHHGGHGGGGGGHHHHHHBFHHHHGHHHGHHHHGHHHHHHHGGGGGEGAGHGGHGGGGGHHHHHHHGHHHHHHHHHGHHHHHHHHHHHGGHFHFHBCDGHHHHGGGGFGGHHHHGHEHFGEGFFCFF?DGGFGGGGGG0;BAC.CAB
@M03558:539:GW210131Amp:1:2105:4543:20623 2:N:0:TCGACGTC+AAGCGGAA
GGCTATGTGAGTAACACCTTCTGAACTTCCATTTCTATCATAAAATAACTTGTCAAATTGTTTGCATATAGATTCCAAATTACTTTTCCATCAGTTTTCTGTATCCGTACGCACTGTATAAAACAAGATACATTACCTCACCACCGGGTAGGGCAACGGTTACCAATTCACCCTTGGTTGCTTTGATTTCACCCAGAAGATAGCCTTCGGCTTCATCTGGAACCCAGCAGGCCTTTTTGGCATCGTAAGG
+
B@B?3FFDFFFFFGGGGCGFGGFHFCHGHHHHGHHHHHFCHFHHGDGHHFFFHHHHHFBHHDGHHHHGHHDGHHEGHFDGHFHHHHGFHFHGHGFGHFHHFGHHFGEFCGGG1EEGGFHFHEHGHHFB@FHDDGHGHHHHHHGHGG@CEE/??FGGHGGGEFFGHHGHGGHHAAB<FDCAFHHFDDFHHHHFHHGH.>1<G1GFGH0GHGCGCHHGHHHFFGGGGEHGGFH?CFFFFFB@FC=/CAFGFF
@M03558:539:GW210131Amp:1:2105:23686:20643 2:N:0:TCGACGTC+AAGCGGAA
GGCTATGTGAGTAACACCTTCTCACTCTTTGCTCGTAGATGCCTACC
+
BBCCAFFDFFFFGGGGGGGGGGHHHHHHHHHHHHGEGGGHHHHHHHH
@M03558:539:GW210131Amp:1:2105:23378:20655 2:N:0:TCGACGTC+AAGCGGAA
GGCTATGTGAGTAACACCTTCTAAACTTCCATTTCTATCATAAAATAACTTGTCAAATTGTTTGCATATAGATTCCAAATTACTTTTCCATCAGTTTTCTGTATCCGTACGCACTGTATAAAACAAGATACATTACCTCACCACCGGGTAGGGCAACGGTTACCAATTCACCCTTGGTTGCTTTGATTTCACCCAGAAGATAGCCTTCGGCTTCATCTGGAACCCAGCAGGCCTTTTTGGCATCGTAAGG
+
BBBBBFFFFFFFGFGGGGGGGFH55FDGHHHHHHHHHHHHHHFHHFHHGHHHHHHFFHGHHHH3DFHHHBG5FHGHHFFGHHHHGHHHHHHHHHGHHHHHHHHHHHGGHGGGGGGGHHHFHHHHHFHHHHHHHHHGHHHHHHHHGGGGGGGGGHGGHGGGGGGHHHHHHHHHHHHGGGGDHHHHH1FGHHGHHHGFGHEHHFHHHHHHHGGGGHHHHHFGF/CEGGEHHHEGGGGGFF?@B0=;A9F..;
@M03558:539:GW210131Amp:1:2105:27228:20657 2:N:0:TCGACGTC+AAGCGGAA
GGCTATGTGAGTAACACCTTCTAAACTTCCATTTCTATCATAAAATAACTTGTCAAATTGTTTGCATATAGATTCCAAATTACTTTTCCATCAGTTTTCTGTATCCGTACGCACTGTATAAAACAAGATACATTACCTCACCACCGGGTAGGGCAACGGATACCAATTCACCCTTGGTTGCTTTGATTTCACCCAGAAGATAGCCTTCGGCTTCATCTGGAACCCAGCAGGCCTTTTTGGCATCGTAAGG
+
AABBBFF5DDFDDGGCGGGGGGHFFHHHFHHHGHHGHHHHHHHHGHHGGHHFGHHGHHGFHHHHGHHHHHGFHHFGHBFHHHFEHFHHHHHHHGHHHHHHHBGHHHGFGGFGGGGHHHHHHHGHHHHEHHHHHHHHHHHHHHHHGGGFGCGE/FFGHG?AFGHHHFGHHHHFGFHFHFHGHFHHHEGHGHB1<FFE.<C1DFG0CFHFED-CCHHHFGHGHHCCDC.G::.99F/BFGGGGF;/;E?F?G
@M03558:539:GW210131Amp:1:2105:21594:20789 2:N:0:TCGACGTC+AAGCGGAA
GGCTATGTGAGTAACACCTTCTAAACTTCCATTTCTATCATAAAATAACTTGTCAAATTGTTTGCATATAGATTCCAAATTACTTTTCCATCAGTTTTCTGTATCCGTACGCACTGTATAAAACAAGATACATTACCTCACCACCGGGTAGGGCAACGGTTACCAATTCACCCTTGGTTGCTTTGATTTCACCCAGAAGATAGCCTTCGGCTTCATCTGGAACCCAGCAGGCCTTTTTGGCATCGTAAGG
+
ABCCBFFFFFFFGGGGGGGGGGHHHHHHHHHHHHHHHHHHHHHHHHGHHHHHHHHHHHHHGHHHGHHHIHIGHHHHHEHHHHHHHHHHHHHHHHGHHHHHHHHHHHGGHGFGGGGHHHHHHHHHHHHGHHHHHHHHHHHHHHHHGGGGGGFGGHGGHGFGGGHHHHHHHHHHHHHHBFFGHHHHFFHHHHHHHHGGHHHHHHHHFHHHHGGGGHHHHHHHEGCCFAHHEHG?EGFGGGGAGF=CDEAFFF
@M03558:539:GW210131Amp:1:2105:21494:20800 2:N:0:TCGACGTC+AAGCGGAA
GGCTATGTGAGTAACACCTTCTAAACTTCCATTTCTATCATAAAATAACTTGTCAAATTGTTTGCATATAGATTCCAAATTACTTTTCCATCAGTTTTCTGTATCCGTACGCACTGTATAAAACAAGATACATTACCTCACCACCGGGTAGGGCAACGGTTACCAATTCACCCTTGGTTGCTTTGATTTCACCCAGAAGATAGCCTTCGGCTTCATCTGGAACCCAGCAGGCCTTTTTGGCATCGTAAGG
+
BABBCFFFFFFFGGGGGGGGGGHHHHHHHHGHHHHHGCHHHGHHGFHHHHHGHHHHHIHIHIHHHHIHIHHGHHHHHHHHHHHHGHHHHHHHHHHHHHHHHHHHHHGGHGCGGGGHHHHGGHHHHHGHHFHHHHHHGHHHHHHHGGGGGGGEFHGGHGGGGGHHHHHHGHHHHHHHGGHGHHGGGHHHHHHHHHEG.FHFHHHFGHHHEGGGGGHHHHHHEHFEDG.GCGHDEFGGGGGGGF;;ACF.CF
@M03558:539:GW210131Amp:1:2105:20801:20845 2:N:0:TCGACGTC+AAGCGGAA
GGCTATGTGAGTAACACCTTCTAAACTTCCATTTCTATCATAAAATAACTTGTCAAATTGTTTGCATATAGATTCCAAATTACTTTTCCACCAGTTTTCTGTATCCGTACGCACTGTATAAAACAAGATACATTACCTCACCACCGGGTAGGGCAACGGTTACCAATTCACCCTTGGTTGCTTTGATTTCACCCAGAAGATAGCCTTCGGCTTCATCTGGAACCCAGCAGGCCTTTTTGGCATCGTAAGG
+
BBCCCFFFFFFFGGGGGGGGGGHHGHHHHHHHHHHHHHHHHHHGGHHHHHHHHHHHGHHHHHHGHHHHHHGBHHHFHFHHHGHGHHHHHHHHHFHHHHHHHGFHHHGGHGGGGGGHHHHHHHHGHGHFHGHHHHHHHHHHHHHHGGGGGGGGGHGGHGGGGGHHHHHHHHHHHHHGBGHGHHHHHGHHHHFFHHGGFGHHGHHFHHHHHGGGGHHHFFHHHHGGGCEHFHEGGFFGGGGGGF;CAEFFFF
@M03558:539:GW210131Amp:1:2105:28031:20852 2:N:0:TCGACGTC+AAGCGGAA
GGCTATGTGAGTAACACCTTCTAAACTTCCATTTCTATCATAAAATAACTTGTCAAATTGTTTGCATACAGATTCCAAATTACTTTTCCATCAGTTTTCTGTATCCGTACGCACTGTATAAAACAAGATACATTACCTCACCACCGGGTAGGGCAACGGTTACCAATTCACCCTTGGTTGCTTTGATTTCACCCAGAAGATAGCCTTCGGCTTCATCTGGAACCCAGCAGGCCTTTTTGGCATCGTAAGG
+
BBBB@FF@FFFFGGGGGGGGGGHGGFHHHHHHHHHHHFHHHHHFFFHHHGHHFFHHHHGHHHHHHHHHGHHGHFFFHFBGHGGFHHHHHGHHHGHHHHHHHGHHGHGGHGFDGGGGHHHHHHGHGHGGGFHHHHHHHHHFHFHHGGGCFFGEFFEFEFCGGGHHHGGGHFHHHGHGEGGGFDFGFGGHFHHHGHGGCGBHFHHHBHHEHCCGFFHGHHHG0:CCDF.CH.;A;FBBFFGGG0;/9C.:9/
@M03558:539:GW210131Amp:1:2105:3454:20926 2:N:0:TCGACGTC+AAGCGGAA
GGCTATGTGAGTAACACCTTCTAAACTTCCATTTCTATCATAAAATAACTTGTCAAATTGTTTGCATATAGATTCCAAATTACTTTTCCATCAGTTTTCTGTATCCGTACGCACTGTATAAAACAAGATACATTACCTCACCACCGGGTAGGGCAACGGTTACCAATTCACCCTTGGTTGCTTTGATTTCACCCAGAAGATAGCCTTCGGCTTCATCTGGAACCCAGCAGGCCTTCTTGGCATCGTACGG
+
A>ABBFFBFFFFGCGGGGGGGGGFHHHHHHHHGHHHHHHHHFHHBFGDHHHHHHHHHGGHHHHFHHHHHHEFGHFHF5GHHHHGHHHHHHHHHGHHHHGHHHHGHFGGGGCGFGFGHHHGHHHHFEGGHHHHHHFHHHHHGHHHGGG?EFGGGHGEGDGGGGHHHHHHHHHHGEHGBFG?GHHHHGGHHGHHGHGHHHFHHG0FCGGFGDGEGGHGHHHCFBCEDEHCGFADAFGGGGFBFBC/;;C.;C
@M03558:539:GW210131Amp:1:2105:7956:20956 2:N:0:TCGACGTC+AAGCGGAA
GGCTATGTGAGTAACACCTTCTAAACTTCCATTTCTATCATAAAATAACTTGTCAAATTGTTTGCATATAGATTCCAAATTACTTTTCCATCAGTTTTCTGTATCCGAACGCACTGTATAAAACAAGATACATTACCTCACCACCGGGTAGGGCAACGGTTACCAATTCACCCTTGGTTGCTTTGATTTCACCCAGAAGGTAGCCTTCGGCTTCATCTGGAACCCAGCAGGCCTTTTTGGCATCGTAAGG
+
33A?3@5BDDDD55FDECFCAGBBGHGH5B5D6F5ADFFHGHCFBGGGFHHBDGHBH5A5F5FFG5FFHFD5DGG55FGFDG5GHFD5FG553F55FG5F5DDGHDA110>1EEGBDGHFHF3@FGHFHEHHBDGHD3?BCADGFGGCEEFEA0FFECC/FDCFGF1GB11DGAGHFD/A0??FF1>BB<F11<FAFGF<C<D/D0D0CA?CCG0C0CG00/C...CAB.9DEBFFBF?BFFBFFEF99F
@M03558:539:GW210131Amp:1:2105:24097:20985 2:N:0:TCGACGTC+AAGCGGAA
GGCTATGTGAGTAACACCTTCTAAACTTCCATTTCTATCATAAAATAACTTGTCAAATTGTTTGCATATAGATTCCAAATTACTTTTCCATCAGTTTTCTGTATCCGTACGCACTGTATAAAACAAGATACATTACCTCACCACCGGGTAGGGCAACGGTTACCAATTCACCCTTGGTTGCTTTGATTTCACCCAGAAGATAGCCTTCGGCTTCATCTGGAACCCAGCAGGCCTTTTTGGCATCGTAAGG
+
>1A1>1BFF311B1B1BA11BAA3ABGFFG133DDBADG3A3B1D2A11FD1ABG2FD1122B0BF2FG2B2DFGBBGGFBD1DF21DDFAABGDDFDBDG2ED2@EFG///?/EEGDGB221FFF0BFGHHFF1G1FF1EGHACE//EEC/<0FC/BCAFC11><CFHHHBFCGF1?/<01GGB11<GH1<1GF.CBCGHFGFHGHHAFC.ACFCCCH0:/;.C..:/;...;/99B@?/9;CCFF../
@M03558:539:GW210131Amp:1:2105:4884:21078 2:N:0:TCGACGTC+AAGCGGAA
GGCTATGTGAGTAACACCTTCTAAACTTCCATTTCTATCATAAAATAACTTGTCAAATTGTTTGCATATAGATTCCAAATTACTTTTCCATCAGTTTTCTGTATCCGTACGCACTGTATAAAACAAGATACATTACCTCACCACCGGGTAGGGCAACGGTTACCAATTCACCCTTGGTTGCTTTGATTCCACCCAGAAGATCGCCTTCGGCTTCATCTGGAACCCAGCAGGCCTTTTTGGCATCGTACGG
+
A?AA1DD3BDBFCFGGGFFFFGFHFFHHHHFGGFFHFHHDG32AADAA1DFBGGGHEFFGFHHHHHHHHHGBGGHFHA1FFFGHHHHHHFGHHHHHHHHHHGHHFGCEHGGGGGGHHHHFFFHHGEH0F1B@FGHHDGGGEFHHF/@/?@FFGHGGEC/EFCFHHFCHHHGHEEHBCGEGGHHGHHEGHBGD<CFG.0<110.CCC.CEACACCGECCB00:CAA.../9.9EGBFFF??B0;/.;F.-A
@M03558:539:GW210131Amp:1:2105:21627:21093 2:N:0:TCGACGTC+AAGCGGAA
GGCTATGTGAGTAACACCTTCTGAACTTCCATTTCTATCATAAAATAACTTGTCAAATTGTTTGCATATAGATTCCAAATTACTTTTCCATCAGTTTTCTGTATCCGTACGCACTGTATAAAACAAGATACATTACCTCACCACCGGGTAGGGCAACGGTTACCAATTCACCCTTGGTTGCTTTGATTTCACCCAGAAGATAGCCTTCGGCTTCATCTGGAACCCAGCAGGCCTTTTTGGCATCGTAAGG
+
BBBBAFFBFFFFGGGGGGGGGGHHHHGHHHHHHHBGHGHHHGHFFHHHHHHGHHFHHHHHHHHHHHHHHHHGHHHHGGHHHHHHHHHHHHHHHHHHHHHHHGHHHFGFHGGGGGGHHHHHHHHHHHHGHHHHHHHHHHHHHHGHGGG?EFGEEHGGHGGGGGHHFHHHFHHGHHHGCFGGHHHHHHGHHHHHHHGG<GGFHGGHHHHHHGGFGHHHHGHFFGHEF:GGFGEDGGGGFGG?B9=;ACF.C/
@M03558:539:GW210131Amp:1:2105:21138:21116 2:N:0:TCGACGTC+AAGCGGAA
GGCTATGTGAGTAACACCTTCTAAACTTCCATTTCTATCATAAAATAACTTGTCAAATTGTTTGCATATAGATTCCAAATTACTTTTCCATCAGTTTTCTGTATCCGTACGCACTGTATAAAACAAGATACATTACCTCACCACCGGGTAGGGCAACGGTTACCAATTCACCCTTGGTTGCTTTGATTTCACCCAGAAGATAGCCTTCGGCTTCATCTGGAACCCAGCAGGCCTTTTTGGCATCGTAAGG
+
BBBBBFFFFFFDGGGGGGGGGGHHHHHHHHHHHHHHHHHHHHHHGHHHHHHHHHHHHHHGHHHHHHHHHHHHHHHHHHHHHHHHHHHHHHHHHGHHHHHHHHHHHHGGHGEGGGGHHGHHHHGHHHHHHHHHHHHHHHHHHHHHGGG?GGGGGHGGGGCDGGHHHHHHHHHHHHHHGFEFHHHHHEGGGHFHHHGGHFFHHFHHHGFFEGGGCHHHHGHHEGHGGGEGFFHFEFFGGGFGGC;CAFGF?B
@M03558:539:GW210131Amp:1:2105:11136:21175 2:N:0:TCGACGTC+AAGCGGAA
GGCTATGTGAGTAACACCTTCTAAACTTCCATTTCTATCATAAAATAACTTGTCAAATTGTTTGCATATAGATTCCAAATTACTTTTCCATCAGTTTTCTGTATCCGTACGCACTGTATAAAACAAGATACATTACCTCACCACCGGGTAGGGCAACGGTTACCAATTCACCCTTGGTTGCTTTGATTTCACCCAGAAGATAGCCTTCGGCTTCATCTGGAACCCAGCAGGCCTTTTTGGCATCGTAAGG
+
AAAA1DBBFB1F3FGFFEGGGGGHHFCGFBFDGFGHFGHBFEFFGGF1EEBGHFA2FHHHHHGFHHGHGHHH2H2GH2AGHHHHHHHHHHHHHHHHHHHHDFGHHHGGGGC/E>EHGHHHHFF1GHHHGHHGGDGGHHHFFHHHGGGGGGEA/FF/F/BCFCHHHCGG>@1FGFFFCGGGHHHGDHHHFHGHHGEG.<FFDDG00DGCHCC.AGBGHHGHBBGGCCGHFCG..;/CFF@AF9;;ECFF?B
@M03558:539:GW210131Amp:1:2105:16293:21189 2:N:0:TCGACGTC+AAGCGGAA
GGCTATGTGAGTAACACCTTCTAAACTTCCATTTCTATCATAAAATAACTTGTCAAATTGTTTGCATATAGATTCCAAATTACTTTTCCATCAGTTTTCTGTATCCGTACGCACTGTATAAAACAAGATACATTACCTCACCATCGGGTAGGGCAACGGTTACCAATTCACCCTTGGTTGCTTTGATTTCACCCAGAAGATAGCCTTCGGCTTCATCTGGAACCCAGCAGGCCTTTTTGGCATCGTAAGT
+
AABBBFFFFFFFGCG5GGGGGGHHHHGHHHHHCHHGFHHHHFHFHHFBHHHHHHHGHHHGHHF3FHHHHHH5BHGHHFHGHGHHHGHHGHGHHHHHHHHHHHHHHHGGHGGGGGGHHGHHHFFHHGEHHHHGHGHHHGGHHHHHHGGFHGGGGHGGHGGGGFHFHHHHFHHHHHHHHHGDHHHHHBGHHHGHFHGHHBGFHGHHFGGHE.CEGHGBGDHFFFGEDF.C:C..CGGGFGFAB0;;;;C:90
@M03558:539:GW210131Amp:1:2105:22123:21200 2:N:0:TCGACGTC+AAGCGGAA
GGCTATGTGAGTAACACCTTCTAAACTTCCATTTCTATCATAAAATAACTTGTCAAATTGTTTGCATATAGATTCCAAATTACTTTTCCATCAGTTTTCTGTATCCGTACGCACTGTATAAAACAAGATACATTACCTCACCACCGGGTAGGGCAACGGTTACCAATTCACCCTTGGTTGCTTTGATTTCACCCAGAAGATAGCCTTCGGCTTCATCTGGAACCCAGCAGGCCTTTTTGGCATCGTAAGG
+
A@AAAFFDFFB1FFGGGEGGGGG3GHHHHHGHHHHGHHHHHHGHHHFHHHHHHHHGHHHGHHHBBHHHHHHBHHHHGBHHHHBHFHHHHHHHHHGHHHHGGHHHHHEFHGGGGGGBDGHGHHHHHHEHHHHHHGHHHHHHHHHHGGG?EGGAFHGGHGGGGFHHHHHHHHHHHHHFHHGCHHHFG1FGHHHHFHGHGHFHGHFFCGGHHFCGGFHHHGHF0GC::C.CF.:?AFGGGF@@GF;;;;C.;/
@M03558:539:GW210131Amp:1:2105:10746:21209 2:N:0:TCGACGTC+AAGCGGAA
GGCTATGTGAGTAACACCTTCTAAACTTCCATTTCTATCATAAAATAACTTGTCAAATTGTTTGCATATAGATTCCAAATTACTTTTCCATCAGTTTTCTGTATCCGTACGCACTGTATAAAACAAGATACATTACCTCACCACCGGGTAGGGCAACGGTTACCAATTCACCCTTGGTTGCTTTGATTTCACCCAGAAGATAGCCTTCGGCTTCATCTGGAACCCAGCAGGCCTTTTTGGCATCGTAAGG
+
B@BBBFFBFFFFGBGFGFGGGGHHFHHHHHHHGHHHHHHHHHBBGFBGHHHHHHHFFHHBHHHGHDGEHGFBHHGHHBHGHHHGHHHHHFHHHHHHHHHHHHHHHGGGGGGCGGGGHHHHDFFGH1B2FHHFHHHGHHHHGHHFGGGGEGGFEFAGHGGGGDHHHHHHGFFGFGHHHHHGHFHHHFFGHHHHHHEG.0>BGFGHHHHFHGGGGGGHHGHH0CCFGGAF/F.:EGGGGF?-B0;;EFF9A/
@M03558:539:GW210131Amp:1:2105:25018:21269 2:N:0:TCGACGTC+AAGCGGAA
GGCTATGTGAGTAACACCTTCTAAACTTCCATTTCTATCATAAAATAACTTGTCAAATTGTTTGCATATAGATTCCAAATTACTTTTCCATCAGTTTTCTGTATCCGTACGCACTGTATAAAACAAGATACATTACCTCACCACCGGGTAGGGCAACGGTTACCAATTCACCCTTGGTTGCTTTGATTTCACCCAGAAGATAGCCTTCGGCTTCATCTGGAACCCAGCAGGCCTTTTTGGCATCGTAAGG
+
BBCCCFFFFFFFGGGGGGGGGGGFHHHHHHHHHHHHFHHHHGGGHHHHHHHHHHHHHHHHHHHHFHHHHHGFHHHHHHGHHHGHGHHHHHHHHGHHHHHHFHHHHHGGFGGGGGGHHHHHHHGHHHHFHHHHHHHHHHHHHHHHEFGCEGGGGHGGHGGGGGHHHHHGGFHHHHHFHFHGFHHHHHHHFGGHHHGHHHHGHHGHHHHHGGCGGHHHHHHC0GGEGCEGGHAFFGGGGG--/=;:;;A..F
@M03558:539:GW210131Amp:1:2105:25838:21301 2:N:0:TCGACGTC+AAGCGGAA
GGCTATGTGAGTAACACCTTCTAAACTTCCATTTCTATCATAAAATAACTTGTCAAATTGTTTGCATATAGATTCCAAATTACTTTTCCATCAGTTTTCTGTATCCGTACGCACTGTATAAAACAAGATACATTACCTCACCACCGGGTAGGGCAACGGTTACCAATTCACCCTTGGTTGCTTTGATTTCACCCAGAAGATAGCCTTCGGCTTCATCTGGAACCCAGCAGGCCTTTTTGGCATCGTAAGG
+
1>>AAD1B3@1BBFF1EEGGGGG33ADGHFDGGHHHFHHDHGB1FGF11DGBGFG2AFH1FGB012F2B2A2DAFGF21FHGFDG2FHH2FD1EEG2EFG2AFFGDFC0EEAE@EHFBG2221B?FF0BFE1FG11@GEFGF1CFAECE/F/F0?//</CCEH1FGBGD>FHHHH01GGGHHH?<11FG11FD0<F.<<1F10=<D<0<<@CCF0CFHGEB;;:..C./..;AC/FFF@GG;;;.9...;
@M03558:539:GW210131Amp:1:2105:24428:21346 2:N:0:TCGACGTC+AAGCGGAA
GGCTATGTGAGTAACACCTTCTAAACTTCCATTTCTATCATAAAATAACTTGTCAAATTGTTTGCATATAGATTCCAAATTACTTTTCCATCAGTTTTCTGTATCCGTACACACTGTATAAAACAAGATACATTACCTCACCACCGGGTAGGGCAACGGTTACCAATTCACCCTTGGTTGCTTTGATTTCACCCAGAAGATAGCCTTCGGCTTCATCTGGAACCCAGCAGGCCTTTTTGGCATCGTAAGG
+
A?ABBFFFFFFDFFGGGGGGGGHDDFHHHHGFGHGHBGF5GGGHEGHFFHHHGFH5FHHGHHHHFHHHHHFFGHHHGBGHHHGFHGFHEFHHFGGGHHHGHFFHGBE?G1E5EEHHHHHHHGGHHFFHHGHHHEFGFGHFHHFHFCEGEEGEGFFFHGGDF?HGHHHH2GFHHEHHFGHGFFDGGGGHFHFHHHEAGGHHF1GGGGHFHD@CCBDGHHHFGFG:.EHFGA.;EFGGGGD?C0;;C;:CF/
@M03558:539:GW210131Amp:1:2105:7660:21351 2:N:0:TCGACGTC+AAGCGGAA
GGCTATGTGAGTAACACCTTCTAAACTTCCATTTCTATCATAAAATAACTTGTCGAATTGTTTACATATAGATTCCAAATTACTTTTCCATCAGTTTTCTGTATCCGTACGCACTGTATAAAACAAGATACATTACCTCACCACCGGGTAGGGCAACGGTTACCAATTCACCCTTGGTTGCTTTGATTTCACCCAGAAGATAGCCTTCGGCTTCATCTGGAACCCAGCAGGCCTTTTTGGCATCGTAAGG
+
BAABAFFFFFFFGFGGGGGGGGFFGHHHHHHHHHHHHHHHHGHGFHHFHHHFHHGFGHHHHHHGGGHHHFF5GHHHHBHHHHHHHHHHHHHHFHHHHHHHHHFHHHGGHEGGEGGHHHHHHHFGEHHHGHHHGFHGFHFHHGFGFGGGGGGGGHFFCDDDGGHHFHBGFFGFHEHHFDGGHGHFHHHHHHEHGHEECFBGFHGHFHHGGCGGGHHHHHHGBFGGDGHGBF.A./BFFFGFGBCCACFF.B
@M03558:539:GW210131Amp:1:2105:8954:21466 2:N:0:TCGACGTC+AAGCGGAA
GGCTATGTGAGTAACACCTTCTCACTCTTTGCTCGTAGATGCCTACC
+
BABBCFFFFFFFGGGGGGGGGGHBGHHHHHCHHHGGGGGHGGHHHHH
@M03558:539:GW210131Amp:1:2105:14380:21467 2:N:0:TCGACGTC+AAGCGGAA
GGCTATGTGAGTAACACCTTCTAAACTTCCATTTCTATCATAAAATAACTTGTCAAATTGTTTGCATATAGATTCCAAATTACTTTTCCATCAGTTTTCTGTATCCGTACGCACTGTATAAAACAAGATACATTACCTCACCACCGGGCAGGGCAACGGTTACCAATTCACCCTTGGTTGCTTTGATTTCACCCAGAAGATAGCCTTCGGCTTCATCTGGAACCCAGCAGGCCTTTTTGGCATCGTAAGG
+
BBBBBFFFFBFFFGGGGGGGGGGHBGHHHHHHHHHHGHHHHFF5FGDGHHHHHHHEHHHGHHHHHFHHHHH5FGHHFH5FHHHHHGHHHHHHHHHHHGFHGHHHHHGFHFGGGGGHHHHHHHHHHHHHHHHHHHGHHHGHEHFGFGCC@FGGGCGFHCCFGDHFGFFH2?F1CGGHBGEFHHHGHGHHHHGHH0AGCFHH0DHGHHFHEGGGGEGFFFHGFHCEEECFFFGGGGGGBBAABF=9;;.F.9
@M03558:539:GW210131Amp:1:2105:22012:21500 2:N:0:TCGACGTC+AAGCGGAA
GGCTATGTGAGTAACACCTTCTAAACTTCCATTTCTATCATAAAATAACTTGTCAAATTGTTTGCATATAGATTCCAAATTACTTTTCCATCAGTTTTCTGTATCCGTACGCACTGTATAAAACAAGATACATTACCTCACCACCGGGTAGGGCAACGGTTACCAATTCACCCTTGGTTGCTTTGATTTCACCCAGAAGATAGCCTCCGGCTTCATCTGGAACCCAGCAGGCCTTTTTGGCATCGTAAGG
+
BBBBBFFFFFF@FFGFGGGBGGHHHHHHHHHHHHFHF6FGHHHHGFHHHGHHGHHHHHHFHHHHHHHHHHHDFHHHFHHFHHFGHHHHGDFEGGHHFGHHFFGBFHEFHGG?EFGHGHHGHFH3FFHHHHHHHHHFFHHFHHGHFGGFEEFGGFGFHGCDFGHEGFFDGBD2GCGGHDCDFHHFGHGHHHFHGHFHHHEHHHHBCGFCDG?FGHHHHGHFHGG:DCAFB.?A.BFFGGAFGFC/;EC..;
@M03558:539:GW210131Amp:1:2105:13946:21570 2:N:0:TCGACGTC+AAGCGGAA
GGCTATGTGAGTAACACCTTCTACACTCTTTGCTCGTAGATGCCTACC
+
ABBBADFBDFFFFGFGGEFGGGHGGHGCHHGGGGHGEEGGCGEHHFHH
@M03558:539:GW210131Amp:1:2105:4083:21586 2:N:0:TCGACGTC+AAGCGGAA
GGCTATGTGAGTAACACCTTCTAAACTTCCATTTCTATCATAAAATAACTTGTCAAATTGTTTGCATATAGATTCCAAATTACTTTTCCATCAGTTTTCTGTATCCGTACGCACTGTATAAAACAAGATACATTACCTCACCACCGGGTAGGGCAACGGTTACCAATTCACCCTTGGTTGCTTTGATTTCACCCAGAAGATAGCCTTCGGCTTCATCTGGAACCCAGCAGGCCTTTTTGGCATCGTAAGG
+
AAAAAFFBDFF1FGFGBEGGFGBHHHHHB1FF33BDGFGHCCGBFGFHGFHHHEGHHHGHHHH01BDF2FG2DDGGFFHHGHHFB2FGHBGFFFFBGFHHHHHGFF>BGFECEG?GHHFHHHHHHGFHH1GFGDGG11GHEHHFGFG@EEFEFHGFEGC/FEHHFHGHHE1FFGFG1??AGFFFDFHHGHGHBHEG>FFFDGH00=GHHGGACHFHBFHHFBGEGECFCCHGAB9B0F?AGGGFE9:C.;
@M03558:539:GW210131Amp:1:2105:27201:21595 2:N:0:TCGACGTC+AAGCGGAA
GGCTATGTGAGTAACACCTTCTAAACTTCCATTTCTAGCATAAAATAACTTGGCAAATTGTTTGCATATAGATTCCAAATTACTTTTCCATCAGTTTTCTGTATCTGTACGCACTGTATAAAACAAGATACATTACCTCACCACCGGGTAGGGCAACGGCTACAAATTCACCCTTGGTTGCTTTGAATTCACCCAGAAGATAGCCTTCGGCTTCATGTTGAACCCAGCATGCCGTTTTGTCATAGTATGT
+
>?A1>F1@B31B31BBFE1A11DF313AB1B33A3AF311311D1GG1A12110B1ADGGFF0B12F22AFHHBDA2B11D1FFB2FA12D1FF22FAGEHFH22222D2//?//B@222@FGFHE0011112BF1BBBF/0B/>?@/?///EG///></<<@1@GBF11110/?0<1/CC111111>11>110...011=00=0=DGGG?C@BG0000000:..;../00:0-:./.:/0;90;90099
@M03558:539:GW210131Amp:1:2105:18922:21614 2:N:0:TCGACGTC+AAGCGGAA
GGCTATGTGAGTAACACCTTCTAAACTTCCATTTCTATCATAAAATAACTTGTCAAATTGTTTGCATATAGATTCCAAATTACTTTTCCATCAGTTTTCTGTATCCGTACGCACTGTATAAAACAAGATACATTACCTCACCACCGGGTAGGGCAACGGTTACCAATTCACCCTTGGTTGCTTTGATTTAACCCAGAAGATAGCCTTCGGCTTCATCTGGAACCCAGCAGGCCTTTTTGGCATCGTAAGG
+
BBCCAFFDFBFFGGGFGGGGGGHHHHHHGHHHHHHHHHHHHHHHHHHHHHHHHGHHHHHHIIHHHHHHHHHGHHEHHGGHHHGGHHHGHFFFHHHGHHHH5FHHHGGFHGGGGGGHHHHHFFHFHCGGHFFHHHGHGHEH/FGFFGGG<EFFGHGGGC?FGGHBGHHHHFGF0FGFGFGGGHHGFHFHEHEFFEGHHFHFHGHEFGHHHGGGCHFHFHHEHHH.C..GG.:AFGGGGGGGG0;9;;;?:C
@M03558:539:GW210131Amp:1:2105:15661:21639 2:N:0:TCGACGTC+AAGCGGAA
GGCTATGTGAGTAACACCTTCTAGACTTCCATTTCTATCATAAAATAACTTGTCAAATTGTTTGCATATAGATTCCAAATTACTTTTCCATCAGTTTTCTGTATCCGTACGCACTGTATAAAACAAGATACATTACCTCACCACCGGGTAGGGCAACGGTTACCAATTCACCCTTGGTTGCTTTGATTTCACCCAGAAGATAGCCTTCGGCTTCATCTGGAACCCAGCAGGCCTTTTTGGCATCGTAAGG
+
CCDCCFFDFFFBFGGGGGGGGGHHHHHHHHHHHHHHHHHHHHHHHHHHHHHHHHHHHHIHHIHHHHIHHIIHHHHHHGHHHHHHFHHHHGHHGHHHHHGHGHHHHHGGHGGGGGGHHHHHHHGHHHHEHHHGHHHGHHHGHHHHGGGGGGGGGHFGGGCGGGHGHHHGHHHHHHHHGHHGGHHHHGHHGHHGHGFGGFHHHHHGGHGFHDGGGHHHHHHFHHHGGA:CGCA?FGGGGGGAFF:9EEGFFB
@M03558:539:GW210131Amp:1:2105:24712:21659 2:N:0:TCGACGTC+AAGCGGAA
GGCTATGTGAGTAACACCTTCTAAACTTCCATTTCTATCATAAAATAACTTGTCAAATTGTTTGCATATAGATTCCAAATTACTCTTCCATCAGTTTTCCGTATCCGTACGCACTGTATAAAACAAGATACATTACCTCACCACCGGGTAGGGCAACGGTTACCAATTCACCCTTGGTTGCTTTGATTTCACCCAGAAGATAGCCTTCGGCTTCATCTGGAACCCAGCCGGCCTTTTTGGCATCGTAAGG
+
BCBABFF5DFFDFGGGCEFGFGGHHHHHHHHHHHHHHHHHHHHFHHHHGHHHHHGFHHHGHHHHHHHHHHHHHHHHHHHHHHHGGHHGHHHHHHHHHHGHGHHHHHEFHGGGGGGHGHHHHHHGHGHHHHHHHHGHHHHHHHHHGGGGGGGGGGGGGGGGGGHHHHFGDHHHHHHHHHGGHHHHGHHHHHHHGHGHEHHHHHHFHGHHHGGGGHHHGHHHFHHGGGHG.9??DD/FBFGFGGC;DEFGFF
@M03558:539:GW210131Amp:1:2105:7904:21677 2:N:0:TCGACGTC+AAGCGGAA
GGCTATGTGAGTAACACCTTCTGAACTTCCATTTCTATCATAAAATAACTTGTCAAATTGTTTGCATATAGATTCCAAATTACTTTTCCATCAGTTTTCTGTATCCGTACGCACTGTATAAAACAAGATACATTACCTCACCACCGGGTAGGGCAACGGTTACCAATTCACCCTTGGTTGCTTTGATTTCACCCAGAAGATAGCCTTCGGCTTCATCTGGAACCCAGCAGGCCTTTTTGGCATCGTAAGG
+
A@AAAFFDFFFBFFGGFGGGGGGBFGHHHHFGBHHFFGFHHHCFHHHGHHHHHDDGGGGHHHHHGDGHHFFHHHHGFFHHHHHHHHHHHFHHHHHHHHHHGHHHHHGGHFGFGGGHHHHHHHHHGHHHHHHHGHHHHHHGHHHHGGGGGGGGGGEFHGGGGGHHGHHHFDGGFHHHHFGGHHHHHHHHHHGGHAFEGHHFGGHFGDGGC?DGGHGHCHHGHFEGEGHHFHHGGGGBFGGGFGBBDAFFGF
@M03558:539:GW210131Amp:1:2105:16376:21711 2:N:0:TCGACGTC+AAGCGGAA
GGCTATGTGAGTAACACCTTCTAAACTTCCATTTCTATCATAAAATAACTTGTCAAATTGTTTGCATATAGATTCCAAATTACTTTTCCATCAGTTTTCTGTATCCGTACGCACTGTATAAAACAAGATACATTACCTCACCACCGGGTAGGGCAACGGTTACCAATTCACCCTTGGTTGCTTTGATTTCACCCAGAAGATAGCCTTCGGCTTCATCTGGAACCCAGCAGGCCTTTTTGGCATCGTAAGG
+
AAABAFFFFFFFGGGCGFGGGGHGGHFEGHHHHHHHFHHHHHHGHHHHHHHHFGFHHHHHHHGHBGGHHHHHHHHHHGHHHEFHHHHHGHHHHHHHHHGHHHHHHHGGHGGGGGGHHHHGHHHHHFHHHHHHHHHHHHHHHHHHGGGEGGGGEGGGHGGGGGHHGHHHHHHHHHHHFHHGHHHFG1FHGHFHHHGEGHFHHHEHHHHHGFCGGHHHHHHBBFGADE.GH.C.EGGFFGGGFFCBDAF.A/
@M03558:539:GW210131Amp:1:2105:20007:21736 2:N:0:TCGACGTC+AAGCGGAA
GGCTATGTGAGTAACACCTTCTAAACTTCCATTTCTATCATAAAATAACTTGTCAAATTGTTTGCATATAGATTCCAAATTACTTTTCCATCAGTTTTCTGTATCCGTACGCACTGTATAAAACAAGATACATTACCTCACCACCGGGTAGGGCAACGGTTGCCAATTCACCATTGGTTGCTTTGATTTCACCCAGAAGATAGCCTTCGGCTTCATCTGGAACCCAGCAGGCCTTTTTGGCATCGTAAGG
+
AAAAAFFDFFFFGGGGGGGFGGHHCGHHFFGHFHGHFHHCHHGHHHFHHHHHHHGHHHHHHHHHHHHHHHHGHHFFHHHHHHGHHHHHHHHHHHHHHHGHHHHHHFGGHGGGGGGHHHHHHFHHHFHHHHHFHHHFGHHHHHHHGGGGEEFFFHFGFG?GGGHHHEHHFFHHHHHHHHHGFHHFFFHHHHHHHHGHFFHHGHGHHHFHHGCGFHHE0GHGHHGGDEEGHFH?EGFFFBADGF;/A:FG?/
@M03558:539:GW210131Amp:1:2105:26266:21769 2:N:0:TCGACGTC+AAGCGGAA
GGCTATGTGAGTAACACCTTCTAAACTTCCATTTCTATCATAAAATAACTTGTCAAATTGTTTGCATATAGATTCCAAATTACTCTTCCATCAGTTTTCTGTATCCGTACGCACTGTATAAAACAAGATACATTACCTCACCACCGGGTAGGGCAACGGTTACCAATTCACCCTTGGTTGCTTTGATTTCACCCAGAAGATAGCCTTCGGCTTCATCTGGAACCCAGCAGGCCTTTTTGGCATCGTAAGG
+
BBBBBFFDFFF@AGGGGCGGGGHGHHHHHHHHGHHHGHHHHGHHHHHHHHHHHHHHHHHHHHHHGHHHHGHHHHHHHHGHHHHHEHHHGHHHHHHHHHHGHHHHHHGGHGGGGGGHHHHHHHGHHEBGHHHHHHHHHHHHHHGHGGGFGGGGGHGGHFCGGGHFHHHGHHHHHHHHHFGGHHHHHHHHHGGGHHGHGEHFHHBHHHHHHGGGGFBGHHHGBGFGGGHHHECAABFGGGG-B9:9:;FAF/
@M03558:539:GW210131Amp:1:2105:12703:21817 2:N:0:TCGACGTC+AAGCGGAA
GGCTATGTGAGTAACACCTTCTAAACTTCCATTTCTATCATAAAATAACTTGTCAAATTGTTTGCATATAGGTTCCAAATTACTTTTCCATCAGTTTTCTGTATCCGTACGCACTGTATAAAACAAGATACATTACCTCACCACCGGGTAGGGCAACGGTTACCAATTCACCCTTGGTTGCTTTGATTTCACCCAGAAGATAGCCTTCGGCTTCATCTGGAACCCAGCAGGCCTTTTTGGCATCGTAAGG
+
BBBBBFFFFFFFGGGGGGGGGGGFHHHHHHHHHHHHHHHHHHGHHHHHHHHHHHHHGGIHHHHHHHIHHHHHHHHHHHHHHHGHHHHHHHHHHHHHHHHHFHHHHHGGHGGGGGGHHHHHHHHHHHHGHHHHHHHHGHHHHHHHGGGGGGGGGHGGHGDGGGHHGHGHHHHHHHHHFHHGHHHHGEHHHHHHHFGHHHHHHHHHHHHHGGGGGHHHGHHEBGHGGGHHFHEGGGGGGGG?FF=9;;AFF/
@M03558:539:GW210131Amp:1:2105:5707:21938 2:N:0:TCGACGTC+AAGCGGAA
GGCTATGTGAGTAACACCTTCTAAACTTCCATTTCTATCATAAAATAACTTGTCAAATTGTTTGCATATAGATTCCAAATTACTTTTCCATCAGTTTTCTGTATCCGTACGCACTGTATAAAACAAGATACATTACCTCACCACAGGGTAGGGCAACGGTTACCAATTCACCCTTGGTTGCTTTGATTTCACCCAGAAGATGGCCTTCGGCTTCATCTGGAACCCAGCAGGCCTTTTTGGCGTCGTAAGG
+
ABAAA4D5D5@BFGGGGGGFGFFE5GGHHBG6EGHFGHHHHH5F5FGFGGHFGHHHFE5B5FHFFGFFFBGFHFG5BEGGFHBGG55AFGFFHDGHHFHHFGGHHH?FG1E1EEEHHHHHFBFB?FGFHHHHHFHH3GFEE0GE/B?FFGG/?0EE?B/?/EGFHBGFHFH1@FHHFGCAGFBGGHFDFG<GB<CGHHBG1FEBCFFBHGGA-GHFHHFBDCFEDAEFFFC.CFFH099?FGG??B?F.C
@M03558:539:GW210131Amp:1:2105:18901:21954 2:N:0:TCGACGTC+AAGCGGAA
GGCTATGTGAGTAACACCTTCTAAACTTCCATTTCTATCATAAAATAACTTGCCAAATTGTTTGCATATAGATTCCAAATTACTTTTCCATCAGTTTTCTGTATCCGTACGCACTGTATAAAACAAGATACATTACCTCACCACCGGGTAGGGCAACGGTTACCAATTCACCCTTGGTTGCTTTGATTTCACCCAGAAGATAGCCTTCGGCTTCATCTGGAACCCAGCAGGCCTTTTTGGCATCGTAAGG
+
AAAA1DFDFBFBF1FFCEGGGGHG3FFGHHHFHHGHFHHHHGHHBGHFBGHHHHHHBGHHHHHHHHHHGHHHHHHHGFHHHHHHGHHHHHHHHHHHHHHHHHHHHGGGHGGGGGGHHHHHHHHHHHHHHHHGHGHHHHHGHHHHGGGGGGGGGHFEHGGGFGHHHHHHHHHHFHHFGFGFHHHHGHHHHHHHHHGHEHHHHFHHGGHFHCGGGHHHHHHHEGFFGGHHHHEBGGGGFGAGF0;9E9FAC/
@M03558:539:GW210131Amp:1:2105:17215:21988 2:N:0:TCGACGTC+AAGCGGAA
GGCTATGTGAGTAACACCTTCTAAACTTCCATTTCTATCATAAAATAACTTGTCAAATTGTTTGCATATAGATTCCAAATTACTTTTCCATCAGTTTTCTGTATCCGTACGCACTGTATAAAACAAGATACATTACCTCACCACCGGGTAGGGCAACGGTTACCAATTCACCCTTGGTTGCTTTGATTTCACCCAGAAGATAGCCTTCGGCTTCATCTGGAACCCAGCAGGCCTTTTTGGCATCGTAAGG
+
CCCBCFFFFFFFFGGGGGGGGGHHHHHHHHHHHHHHHHHHHHGHHHHHHHHHHHHHHIHHHIHHHHHHHIH5GHHHHBGGHHHHHHHHHHHHGHHHHHHHHHHHHHGGHGGGGGGHHHHHHHHHHHHGHHHHHHHHHHHHHHGHGGGFGGGGGHGGHGGGGGHHHHHHHHHHHHHHHHHGHHHHHHGHHHHHHHGHCGHHHHHHHHHHHGGFGHHHHHHHGHHGGGGGHFEGGGGGGGGGGB;;A.:A./
@M03558:539:GW210131Amp:1:2105:27685:22016 2:N:0:TCGACGTC+AAGCGGAA
GGCTATGTGAGTAACACCTTCTGAACTTCCATTTCTATCATAAAATAACTTGTCAAATTGTTTGCATATAGATTCCAAATTACTTTTCCATCAGTTTTCTGTATCCGTACGCACTGTATAAAACAAGATACATTACCTCACCACCGGGTAGGGCAACGGTTACCAATTCACCCTTGGTTGCTTTGATTTCACCCAGAAGATAGCCTTCGGCTCCATCTGGAACCCAGCAGGCCTTTTCGGCATCGGAAGG
+
AA3AAFFDFFFDF5AFGCGFGGHHH4AGHDA6FD5AA6DG6D55DA3A35FFDAB5BDFGFGHCBBHBHFFGHHGFF55B5FHFFGFHF5FGGFG5FG5FAADGGHGAGGGFFGGHHHHHHFFFGHBHHHHHHHHGFHHGHHHHEFGGDEGEG0FFHGGGEAGBGHHHGHHF0FGFE?GDHHHHHHFHG<GFHFCGHBGGHHHF<GFFHGGGDE/GFHHH0:FCAFHHG.C.CFGGGGGB@-9;C...AA
@M03558:539:GW210131Amp:1:2105:7374:22044 2:N:0:TCGACGTC+AAGCGGAA
GGCTATGTGAGTAACACCTTCTAAACTTCCATTTCTATCATAAAATAACTTGTCAAATTGTTTGCATATAGATTCCAAATTACTTTTCCATCAGTTTTCTGTATCCGTACGCACTGTATAAAACAAGATACATTACCTCACCACCGGGTAGGGCAACGGTTACCAATTCACCCTTGGTTGCTTTGATTTCACCCAGAAGATAGCCTTCGGCTTCATCTGGAACCCAGCAGGCCTTTTTGGCATCGTAAGG
+
AAA??DDDFBBFFEBFGFF1CBAGBCFDE1FGFEGGFFBFHFBD1DDFFHHFHGHFHHGHHBCHHFHBFF22GHE2D21GHEGFHFHHH2GHHHHFGDFH2DDG@@EBEEE/E@EF@DGHDHHHG/FBD1@FGGH@1BGHH0GCEGE??EFFCFFGH@/</AGGG1@FFHGHHHHFEHCAHFGFFFFGHHFDGACG<FHHEGFH<DDGA.@ACC00:CCCFFGFCAG.GFAB?FGGGGG@EFC/A.;9;/
@M03558:539:GW210131Amp:1:2105:20968:22051 2:N:0:TCGACGTC+AAGCGGAA
GGCTATGTGAGTAACACCTTCTAAACTTCCATTTCTATCATAAAATAACTTGTCAAATTGTTTGCATATAGATTCCAAATTACTTTTCCATCAGTTTTCTGTATCCGTACGCACTGTATAAAACAAGATACATTACCTCACCACCGGGTAGGGCAACGGTTACCAATTCACCCTTGGTTGCTTTGATTTCACCCAGAAGATAGCCTTCGGCTTCATCTGGAACCCAGCAGGCCTTTTTGGCATCGTAAGG
+
ABBBBFFFFFFDGGGGGGGGGGHHHHHHHHHHHHGHHHHHHHHHHHHHHGHHHHHHHHHGHHHHHHHGHHHBHHHHHHHHHHHGHHGHHHHHHHHHHHHHHHGGHHGGHGGGGGGHGGHHHFHHHHHHHGGHHHHHHHHHHHHHGGGGGGGGGHGFHGGGGDHHHHHHHHHHHEHHFHGGHHHHHGHHHHHHHHGGHHEHGBHHGHHHHGGGGHHHHHHFHHGEDEGGCCGGGGGGGFB-CC;F?:F99B
@M03558:539:GW210131Amp:1:2105:24362:22122 2:N:0:TCGACGTC+AAGCGGAA
GGCTATGTGAGTAACACCTTCTAAACTTCCATTTCTATCATAAAATAACTTGTCAAATTGTTTGCATATAGATTCCAAATTACTTTTCCATCAGTTTTCTGTATCCGTACGCACTGTATAAAACAAGATACATTACCTCACCACCGGGTAGGGCAACGGTTACCAATTCACCCTTGGTTGCTTTGATTTCACCCAGAAGATAGCCTTCGGCTTCATCTGGAACCCAGCCGGCCTTTTTGGCATCGCAAGG
+
111>11BB33FBB1A11AFBG1A33B3F3BFGGH3FFFAF33D1D2FFEG2GAF22B2AFBA0B1DHBGB22FFHHD2BGHGFBG2FDFHHHFHGFHBGGFFHDHHFCAEECGGGHHHBHHGHFHCFHGHHHHHGHGHGEHHEHF?@GEGGGFEFEHCGGGGHHHHGHGFDGGHFFFGGCHHG??BGHHH1DGAFFHBFHGBFBCDHCEC-<CHHHFHHGBGHEC..:.:--;ACFFF@-B0=/..;A--
@M03558:539:GW210131Amp:1:2105:18084:22189 2:N:0:TCGACGTC+AAGCGGAA
GGCTATGTGAGTAACACCTTCTAAACTTCCATTTCTATCATAAAATAACTTGTCAAATTGTTTGCATATAGATTCCAAATTACTTTTCCATCAGTTTTCTGTATCCGTACGCACTGTATAAAACAAGATACATTACCTCACCACCGGGTAGGGCAACGGTTACCAATTCACCCTTGGTTGCTTTGATTTCACCCAGAAGATAGCCTTCGGCTTCATCTGGAACCCAGCAGGCCTTTTTGGCATCGTAAGG
+
BBBBBFFFFFFFFFGFGGGGGGGHCHHHHHHHHHHHHHHHHHHGHHHHHHHHFHHGHHHHHHHHHHHHHHHHHHHHHEFHHHHHHHHHHHHHHHHHHHGHHHHHHFFFHGGCEGGHHHHHHGHHHEHGHHHHHHHHFHHHHHHHGGGCGGEG/FFGHGGGGGHHHGHHHGHHHHHHHHFGFHFHGGHHHHHHHHGHAGFHGGHHHHGHHGFFGGHHHHHB0CGEF.::CFA.EGGBFFA?FB=;;;AFFE
@M03558:539:GW210131Amp:1:2105:7450:22240 2:N:0:TCGACGTC+AAGCGGAA
GGCTATGTGAGTAACACCTTCTACACTCTTTGCTCGTAGATGCCTACC
+
BBCCCFFFFFFFGGGGGGGGGGHHHHHHHHHHHHHGGGGGHHHHHHHH
@M03558:539:GW210131Amp:1:2105:19275:22243 2:N:0:TCGACGTC+AAGCGGAA
GGCTATGTGAGTAACACCTTCTAAACTTCCATTTCTATCATAAAATAACTTGTCAAATTGTTTGCATATAGATTCCAAATTACTTTTCCATCAGTTTTCTGTATCCGTACGCACTGTATAAAACAAGATACACTACCTCACCACCGGGTAGGGCAACGGTTACCAATTCACCCTTGGTTGCTTTGATTTCACCCAGAAGATAGCCTTCGGCTTCATCTGGAACCCAGCAGGCCTTTTTGGCATCGTAAGG
+
BBBBAFFFFFFFFFGGCFGGGGFHBGFGHHHHHHHFHHHFHHFHFHFHHHGHHFHHHHHHHBGFHHHHHHHFHHGFFDGGHFFFHGHGHHFHFHHHHHHHHHHHGFGGHEGGGGGGHHGHHFHHHHFFFHHFHFGHHHHHHHHEFGGGFCGGGFGGGGGGGGHHHHCFGHHHHHG0GFGDHHGFFGHHHHBFGGFGC0CGHHHECGGHHGGGGHHFHH0GHFHCACEGFF?DEGFGGBBFGF;9ACFFA/
@M03558:539:GW210131Amp:1:2105:15448:22243 2:N:0:TCGACGTC+AAGCGGAA
GGCTATGTGAGTAACACCTTCTAAACTTCCATTTCTATCATAAAATAACTTGTCAAATTGTTTGCATATAGATTCCAAATTACTTTTCCATCAGTTTTCTGTATCCGTACGCACTGTATAAAACAAGATACATTACCTCACCACCGGGTGGGGCAACGGTTACCAATTCACCCTTGGTTGCTTTGATTTCACCCAGAAGATAGCCTTCGGCTTCATCTGGAACCCAGCAGGCCTTTTTGGCATCGTAAGG
+
CCCCBFFFFFFFGGGGGGGGGGHHHHHHHHHHHHHHHHHHHHHHHHGHHHHHHHHHHHHHHIHHGHHHIHIFHHHHHHHHHHHHHHHHHHHHHHHHHHHHHHHHHHGGHGGDGGGHHHHHHHHHHHHGHHHHHHHHHHHHHGHHGGGGEEFFGGGGHGGGGGHHHHHHHHHGHHHHHGHGGHHHGHHHHHGHHHGHCGHHHHHGHHGHHGGGGHHFGHHHGFGEFGEFGFEGGGGGGGGGGGFCFCFFFF
@M03558:539:GW210131Amp:1:2105:10240:22412 2:N:0:TCGACGTC+AAGCGGAA
GGCTATGTGAGTAACACCTTCTAAACTTCCATTTCTATCATAAAATAACTTGTCAAATTGTTTGCATATAGATTCCAAATTACTTTTCCATCAGTTTTCTGTATCCGTACGCACTGTATAAAACAAGATACATTACCTCACCACCGGGTAGGGCAACAGTTACCAATTCACCCTTGGTTGCTTTGATTTCACCCAGAAGATAGCCTTCGGCTTCATCTGGAACCCAGCAGGCCTTTTTGGCATCGTAAGG
+
?AABBFFFFFFFGGGGGGGGGGHHHHHHHHHGHHHHHFHHHHHHHHHHHHHHHHHHGGHHHHHGHHHHHGHBHHHHG5AGHHHHHHHHHHHHHDHHHHHHGGHHHHGGHGCGGGGHHHHHGHHGHHHGHHHHHGHHHGHHHFHHGFGCGGEGGGGFHACHHHHHHHHHHHHHHHHFHFFGHHHHDFGHHHGHHHGHF<FGHFHFGHGB..<EFHFHHHHFCGCEDACCGA.CEHHGGGD-FF;=.;FA./
@M03558:539:GW210131Amp:1:2105:10577:22422 2:N:0:TCGACGTC+AAGCGGAA
GGCTATGTGAGTAACACCTTCTAAACTTCCATTTCTATCATAAAATAACTTGTCAAATTGTTTGCATATAGATTCCAAATTACTTTTCCATCAGTTTTCTGTATCCGTACGCACTGTATAAAACAAGATACTTTACCTCACCACCGGGTAGGGCAACGGTTACCAATTCACCCTTGGTTGCTTTGATTTCACCCAGAAGATAGCCTTCGGCTTCATCTGGAACCCAGCAGGCCTTTTTGGCATCGTAAGG
+
AABBBFFDFFFDGGGGGGGGGGHHHHHHHHHHHHHHHHGHHHHHHHHHHHHHHHHHHHHHHHHHHHHHHHHHHHHHGHHHHGHHHHHHHHHHGHHHHHHHHHHHHGGGHGGGGGGHHHHHHHHHHHHHHHHHHHHHHHHHHHGHGGGGGGGGGHGGHGGGGGHHHHHHHHHHHHHHHHHGGHHGFEGHHHHHHHGHAGHBGHHFHHHHFDGGGHHHHHHGBHHFGGGGHHADGGGGGGGCGF;;A:9:FB
@M03558:539:GW210131Amp:1:2105:6737:22426 2:N:0:TCGACGTC+AAGCGGAA
GGCTATGTGAGTAACACCTTCTAAACTTCCATTTCTATCATAAAATAACTTGTCAAATTGTTTGCATATAGATTCCAAATTACTTTTCCATCGGTTTTCTGTATCCGTACGCACTGTATAAAACAAGATACATTACCTCACCACCGGGTAGGGCAACGGTTACCAATTCACCCTTGGTTGCTTTGATTTCACCCAGAAGATAGCCTTCGGCTTCATCTGGAACCCAGCAGGCCTTTTTGGCATCGTAAGG
+
CCCCCFFFFFFFGGGGGGGGGGHHHHHHHHHHHHHHHHHHHHHHHHHHHHHHHHHHHIHHHHHHHHIIIHIHHHHHHHHHHFHGHHHHHHHHGGFEGGHGHHHHHHGGHGGGGGGHHHHHHHFHHHHHHHHHHHHHHHHHHHHHEGGGGGGGFFGGGGGGGGHHHHHHHHHHHHHHHHHGHHHHHHHHHHHHHHGHHHHHHGHHFFHHGGGGGHHHHHHHBGGGGGGGG?EDGGGGGG-BFFCCEEFFGF
@M03558:539:GW210131Amp:1:2105:4675:22432 2:N:0:TCGACGTC+AAGCGGAA
GGCTATGTGAGTAACACCTTCTAAACTTCCATTTCTATCATAAAATAACTTGTCAAATTGTTTGCGTATAGATTCCAAATTACTTTTCCATCAGTTTTCTGTATCCGTACGCACTGTATAAAACAATATACATTACCTCACCACCGGGTAGGGCAACGGTTACCAATTCACCCTTGGTTGCTTTGATTTCACCCAGAGGATAGCCTTCGGCTTCATCTGGAACCCAGCAGGCCTTTTTGGCATCGTAAGG
+
BBCBCFFFFFFDGGGGGGGGGGCHHHHHHCGHHHHHHGHHHHHHHFHHHHHHHHHHHHHFGFCAG?E1EGFDGHHHHGHHHHHHHHGHEFHHHHFHHHHHFFHHHHGGHGGGFGGHHHEHHFFHHG3BFHHGHHGHEGBFFFFHFEFEEF/FGHGGEGGGGGHHHHHHHHGHHEGFCGGDFHHFB1FGFHEHFGGFHHE.CD/DB<GHHCC.DHHGHEHEBCCEFGEFF.CEFGGFGGD-B09CDCA.:/
@M03558:539:GW210131Amp:1:2105:24885:22467 2:N:0:TCGACGTC+AAGCGGAA
GGCTATGTGAGTAACACCTTCTAAACTTCCATTTCTATCATAAAATAACTTGTCAAATTGTTTGCATATAGATTCCAAATTACTTTTCCATCAGTTTTCTGTATCCGTACGCACTGTATAAAACAAGATACATTACCTCACCACCGGGTAGGGCAACGGTTACCAATTCACCCTTGGTTGCTTTGATTTCACCCAGAAGATAGCCTTCGGCTTCATCTGGAACCCAGCAGGCCTTTTTGGCATCGTAAGG
+
CBCBCFFFFFFFGGGGGGGGGGGHHHHHHHHGFHHHHHHHHHHHFHHHHHHHHHHHHHIHHHHHIHHHIIHHHHHHHGHHHHGHHHHHHHHHHHHHHHHHGHHHHHGGHGGGGGGHHHHHHHHHHHGHHHHHHHHHHHHHGGHHGGGGGGGGGHGGHGGGGGHHHHHHFFHHHHHHHHHGGHHHGFHHHGHHGHGHHBGHHHHHFHGHHGGGGHHFHHHGFGGEFEEG/C.AAFGGGGGGGE;9;;9F?C
@M03558:539:GW210131Amp:1:2105:10013:22472 2:N:0:TCGACGTC+AAGCGGAA
GGCTATGTGCGTAACACCTTCTAAACTTCCATTTCTATCATAAAATAACTTGTCAAATTGTTTGCATATAGATTCCAAATTACTTTTCCATCAGTTTTCTGTATCCGTACGCACTGTATAAAACAAGATACATTACCTCACCACCGGGTAGGGCAACGGTTACCAATTCACCCTTGGTTGCTTTGATTTCACCCAGAAGATAGCCTTCGGCTTCATCTGGAACCCAGCAGGCCTTTTTGGCATCGTAAGG
+
A1AA1D1D331>1AE1A1FA113GAA3BBAFFBFG32DG2DA211F1DDED1G12BFGHHDGF0DBHFDHFF2DFHBA1F1F1BFA1B1AGFHG2222F@@GBGE@?FHE/EEE?GGHFFFFB@/FFHHBDEEH11FG1>FCGF/EE/?@/FAFFFHG?<FGFFG<FHDDD<FCHGEGGEHHHHHHHHHGGG1FGCHHFFFHHFGHFFAGCACHHGGHGH0;GCCE.AFFGBGG/CFGAGGFCFBE.AG/
@M03558:539:GW210131Amp:1:2105:14883:22474 2:N:0:TCGACGTC+AAGCGGAA
GGCTATGTGAGTAACACCTTCTAAACTTCCATTTCTATCATAAAATAACTTGTCAAATTGTTTGCATATAGATTCAAAATTACTTTTCCATCAGTTTTCTGTATCCGTACGCACTGTATAAAACAAGATACATTACCTCACCACCGGGTAGGGCAACGGTTACCAATTCACCCTTGGTTGCTTTGATTTCACCCAGAAGATAGCCTTCGGCTTCATCTGGAACCCAGCAGGCCTTTTTGGCTTCTTAGGT
+
CCCCCFFFFFFFGGGGGGGGGGHHHHHHHHHGHHHGHHHHHHHHBFHF3FG55BBG5FA5FH2355ADA555D5F5FF3F33AFGHBG355533DGHBB5AAA@GB>1B1>1>//34@BFFFB3G122@4@3F4BG@33EF0BG/>E///FE??F//B/CFAG2F<G<2FGH0FGH?G//0FG1<1>FF11>><.>F0F1<0=F0G00<.-<<::0:0;CCFC:E.../....:FFGBF-//./099000
@M03558:539:GW210131Amp:1:2105:17812:22490 2:N:0:TCGACGTC+AAGCGGAA
GGCTATGTGAGTAACACCTTCTAAACTTCCATTTCTATCATAAAATAACTTGTCAAATTGTTTGCATATAGATTCCAAATTACTTTTCCATCAGTTTTCTGTATCCGTACGCACTGTATAAAACAAGATACATTACCTCACCACCGGGTAGGGCAACGGTTACCAATTCACCCTTGGTTGCTTTGATTTCACCCAGAAGATAGCCTTCGGCTTCATCTGGAACCCAGCAGGCCTTTTTGGCATCGTAAGG
+
CCCCCFFDFFFFGGGGGGGGGGHHHHHHHHHHHHHHHHHHHHHGHHGHHHHHHHHGFHHHHGHHHHHHHHFFHHHHHGFHHHHHHHGHHHHHHHHHHHHHHHHHHHGGHGGGGGGHHHHHHHHHHHHHHHHHHHHHHHHHHHHHGGGGGGGGGHGGGGGGGGHHHHHHHHHHHHHHHHGGHHHHGFGHHHFFHHGHHHHGHHHHGHHHHGGGGHHGHHHFFHFEGGHGHG.EFGGGFGG?FFCFDA;:;;
@M03558:539:GW210131Amp:1:2105:12676:22496 2:N:0:TCGACGTC+AAGCGGAA
GGCTATGTGAGTAACACCTTCTAAACTTCCATTTCTATCATAAAATAACTTGTCAAATTGTTTGCATATAGATTCCAAATTACTTTTCCATCAGCTTTCTGTATCCGTACGCACTGTATAAAACAAGATACATTACCTCACCACCGGGTAGGGCAACGGTTACCAATTCACCCTTGGTTGCTTTGATTTCACCCAGAAGATAGCCTTCGGCTTCATCTGGAACCCAGCAGGCCTTTTTGGCATCGTAAGG
+
CCCCCFFDFFFFGGGGGGGGGGHHHHHHHHHHHHHHHHHHHGHHHHHHHHHHHHHHHIHHHHHHHHHIHIHEHHHHHHHHHHHHHHHHHHHHHHHHHHGHHHHHHHGGHGGGGGGHHHHHHHHHHHHGHHHHHHHHHHHHHHHHGGCFGGGGGHGGHGGGGGHHHHGHHHHHHHHHGHHGHGHHHHGHHHHHHHGHHGHGHHHHHHHHHGGGGHHHHHHGFGHGGGHHHHGGGGGGFGADGF;;C;AFGE
@M03558:539:GW210131Amp:1:2105:18380:22556 2:N:0:TCGACGTC+AAGCGGAA
GGCTATGTGAGTAACACCTTCTGAACTTCCATTTCTATCATAAAATAACTTGTCAAATTGTTTGCATATAGATTCCAAATTACTTTTCCATCAGTTTTCTGTATCCGTACGCACTGTATAAAACAAGATACATTACCTCACCACCGGGTAGGGCAACGGTTACCAATTCACCCTTGGTTGCTTTGATTTCACCCAGAAGATAGCCTTCGGCTCCATCTGGAACCCAGCAGGCCTTTTTGGCATCGTAAGG
+
BBBBBFFFFFFFGGGGGGGGGGHHHHHHHHHHHHHHHHHHHHHHHHHGHHHHHHHHHIIHIHHHHIIHIHIFHHHHHHHHHHHHHHHHHHHHHHHHHHHHHHHHHHGGHGGGGGGHHHHHHHHHHHHGHHHHHHHHHHHHHHHHGGGGGGGEGHGGHGGGGGHHHHHHHHHHHHHHHHHGHHHHHHHHHHGHGHGHHBFHHHHHHHHHHCCGGGGHHHHHHHGGGGEGHFADGGGGGG?AF0;:EFF:9B
@M03558:539:GW210131Amp:1:2105:6314:22573 2:N:0:TCGACGTC+AAGCGGAA
GGCTATGTGAGTAACACCTTCTAAACTTCCATTTCTATCATAAAATAACTTGTCAAATTGTTTGCATATAGATTCCAAATTACTTTTCCATCAGTTTTCTGTATCCGTACGCACTGTATAAAACAAGATACATTACCTCACCACCGGGTAGGGCAACGGTTACCAATTCACCCTTGGTTGCTTTGATTTCACCCAGAAGATAGCCTTCGGCTTCATCTGGAACCCAGCAGGCCTTTTTGGCATCGTAAGG
+
CCCCCFFFFFFFGGGGGGGGGGHHHHHHHHHHHHHHHHHHHHHHHHHHHHHHHHHHBGHHHHHGHHHHHHHIHHHHHGHHHHHHHHHHHHHHHHHHHHHFHHHHHHGGHGGFGGGHHGHHHHHHGHHGHHHHHHHHHHHHHHHHGGGGGGGGGHGGHGGGGGHHHHHHDHHHHHHHHHHGHHHHHHHHHHHHHHGHHHHHHGHHHHHHHGGGGHHGHHHHHHHFGGHHFHHGGFGGGGGAGGCCDFFGFF
@M03558:539:GW210131Amp:1:2105:19686:22628 2:N:0:TCGACGTC+AAGCGGAA
GGCTATCCGCGTAACACCTTCTAAACTCTCATTTCTAGCATAAAATAACTTGTCAAATTGTTTGCATATAGATTCCACATTACTTTTCCATCAGTTTTCTGTATCGGCACACACTGTATAAAACAAGATACATTACCTCCCAACCGGGTAGGGCAACGGTTACCAATTCACCCTTGGTCGCTTTGATTTCACCCAGAAGATAGCCTTCGGCTTCATCTGGAACCCAGCAGCCCTTTTTGGCATCGTAAGG
+
[truncated: 26,191,903 more chars]
