# Supplementary material for: Suppressing mosquito populations with precision guided sterile males
Source: Nat Commun. 2021 Sep 10;12:5374. doi: 10.1038/s41467-021-25421-w (PMC8433431; doi:10.1038/s41467-021-25421-w)
Supplement: Supplementary file 2 — Supplemental Data File 1 [file 41467_2021_25421_MOESM2_ESM.zip › Supplemental Data File 1/1067K myo-fem/pgSIT Female+Male_S7_L001_R1_001.fastq]

@M03558:539:GW210131Amp:1:2105:17208:2292 1:N:0:TCGACGTC+ACCTGGTT
GGTAGGCATCTACGAGCAAAGAGTGAGAAGGTGTTACTCACATAGCC
+
AAAAA?FFFCFFFG?AE1E1A00FFHH3DGGHFGGBGHGBGGGBAEG
@M03558:539:GW210131Amp:1:2105:16300:2361 1:N:0:TCGACGTC+ACCTGGTT
GGTAGGCATCTACGAGCAAAACCATCATCCTTCAACGAATCCAGTTTAGTGATCCTCCCATTGTCCCCAACTAACCTGGAACCAGCTCAAGATGCCTAAGCCAGTGGTACAGGTTGGTGGCGGCCCCGATCCACTCCCGGTGGTGAGGTAATGTATCTTGTTTTATACAGTGCGTACGGATACAGAAAACTGATGGAAAAGTAATTTGGAATCTATATGCAAACAATTTGACAAGCTATTTTATGAT
+
ABAABBFFFFFFFGGGGGGGGGEHGHFHGHHHHHHGGGGGEHHHHHHHHDGHHHHHHHGHHHFHHFHHHGGHHHHHHHGFHHGHHHHHHHHHHGHHHHHFHHHHGHHHHHHHHGHHGGGGHGGGGGGGGGGGHHHHHHGGFGGCFDGHFGHHHHHHHHHHHHHH0GHHHHHHHGGGGGGGGGHHGHHHGGGGBGGGGGGGGGGGGGGGGGGGGGGGGGGGGGGGGGFFFFFFFFFFFFFFFFFFFBF
@M03558:539:GW210131Amp:1:2105:19998:2393 1:N:0:TCGACGTC+ACCTGGTT
GGTAGGCATCTACGAGCAAAGAGTGCAGAAGGTGTTACTCACATAGCC
+
AA1AA@FFFFFDGFCE1AFGCEGFEGHFFFGAAAAE2BGHFACGEDHF
@M03558:539:GW210131Amp:1:2105:16009:2430 1:N:0:TCGACGTC+ACCTGGTT
GGTAGGCATCTACGAGCAAAACCATCATCCTTCAACGAATCCAGTTTAGTGATCCTCCCATTGTCCCCAACTAACCTGGAACCAGCTCAAGATGCCTAAGCCAGTGGTACAGGTTGGTGGCGACCCCGATCCCTCCTTCATTTCGGAGGAGATGAAACGAATTGATCAGAGCAAGCCTTACGATGCCAAAAAGGCCTGCCGAAGGCTATCTTCTGGGTGAAATCAAAGCAAGGGTGAATTGGTAACCGTT
+
AAAABCFFFFFFGCGGGGGGGGGGHHHHHHHHHHHHGGGHGHHHHHHHHHHHFHHHGHGHHHFGFGHHHGGHHHHHHHHHHHGHGHHHHHHGHHHHHHHFHHHHGHHHHHHHHGHHGGGGHGGGGGGGGGGGHHFGHHFHHHEHHG/AD?AEG1FHHHG?F<GF1DDHFHGHHFFEGBGHFEEE.AGHFHHHDGC.FEGGGFGAEGGGFFFFFGGGFFDGFFFFFFFFFFFF?D.AEFFFFFFFFFFFFF
@M03558:539:GW210131Amp:1:2105:11307:2526 1:N:0:TCGACGTC+ACCTGGTT
GGTAGGCATCTACGAGCAAAACCATCATCCTTCAACGAATCCAGTTTAGTGATCCTCCCATTGTCCCCAACTAACCTGGAACCAGCTCAAGATGCCTAAGCCAGTGGTACAGGTTGGTGGCGACCCCGATCCCTCCTGGCTCTTCACTTCGGAGGAGATGAAACGAATTGATCAGAGCAAGCCTTACGATGCCAAAAAGGCCTGCTGGGTGAATTGGTAACCGTTGCCCCGGTGGTGAGGTAATGTATCT
+
BCAABBFFFFFFGGGFGGGGBGECGHGGFHHHHGHHGGGHFHHHHHHGHHHHHHHHHHGHHHGHGHFHFFAGHHHHHGHHHHGHHHHHHHHHHHHHHHHHHHGHFHHHHHHHHHHHGFGGHGGGEGGGGGGGHHHGHHHFHHHHHHHHHHGGFDGEGHHGHGHGFGGEHHHHHHHHGFHHHCFHHHHGGHGGHHHHGGGEEFGGGGGGDCEGCFFGGGGGGGDEFFF/FEBFFDF:EBFF9/;BFFFFFF
@M03558:539:GW210131Amp:1:2105:12936:2761 1:N:0:TCGACGTC+ACCTGGTT
GGTAGGCATCTACGAGCAAAACCATCATCCTTCAACGAATCCAGTTTAGTGATCCTCCCATTGTCCCCAACTAACCTGGAACCAGCTCAAGATGCCTAAGCCAGTGGTACAGGTTGGTGGCGACCCCGATCCCTGATGGCTCTTCATTTCGGAGGAGATGAAACGAATTGATCAGAGCAAGCCTTACGATGCCAAAAAGGTGGTGAGGTAATGTATCTTGTTTTATACAGTGCGTGCGGATACAGAAAAC
+
BBCCCCFFFFFFGGGGGGGGGGGHHHHHHHHHHHHHGGGHGHHHHHHHHHHHHHHHHHGHHHHHHHHHHGGHHHHHHHHHHHGHHHHHHHHGHHHHHHHHHHHHGHHGGHHHHHHHGEGGHGGGGGGGGGGGHHHGHHHEHHHHHHHHHHGGGFGGGFHFFGHHGGGHHHHHHHHHHHHHHHGHHHHGGHGGHHHHHHFF;FGEFGGGFFGGGGGGGGGGGGGGGGGGGGGGGFEFFFFFFFFFFFFFBB
@M03558:539:GW210131Amp:1:2105:10156:2808 1:N:0:TCGACGTC+ACCTGGTT
GGTAGGCATCTACGAGCAAAACCATCATCCTTCAACGAATCCAGTTTAGTGATCCTCCCATTGTCCCCAACTAACCTGGAACCAGCTCAAGATGCCTAAGCCAGTGGTACAGGTTGGTGGCGACCCCGATCCCTCCAATCCGGTGGTGAGGTAATGTATCTTGTTTTATACAGTGCGTACGGATACAGAAAACTGATGGAAAAGTAACTTGGAATCTATATGCAAACAATTTGACAAGTTATTTTATGAT
+
ABAAB@FFFFFFGGE?EECGFFEEEGGHHDG5FBGAAFEC2BFHABEG5FA5GFDAG3FE5FBBFGFGHFEGGHGABEFGCGEF1GGCC3F3FHHGHHHG33FG@FEBFFGHHGHHGEFGGEGEEGGDCGGGHHHGHHHHHFCACGCFHHFFCGHHGHHHHHHGHHHHHHGHGGHHGGGGA:;DFHGHBCCGHHGGHHEFFGGFGGGFFGGGGGGGGGGGGGGGGGGGGFGGGGGGBAFFFFFFFFFFFF
@M03558:539:GW210131Amp:1:2105:13390:2866 1:N:0:TCGACGTC+ACCTGGTT
GGTAGGCATCTACGAGCAAAACCATCATCCTTCAACGAATCCAGTTTAGTGATCCTCCCATTGTCCCCAACTAACCTGGAACCAGCTCAAGATGCCTAAGCCAGTGGTACAGGTTGGTGGCGACCCCGATCCCTCCGAGGAGATGAAACGAATTGATCAGAGCAAGCCTTACGATGCCAAAAAGGCCCGCTGGGTTCCAGATGAAGCCGAAGGCTATCTTCTGGGTGAAATCAAAGCAATGGTAACCGTG
+
A3AAAAFFCFFFGGGEEGGCGGEHGHGFHGFHHHHHCGGGGGBFFGHGGGFHFFG5EGFFEDFHFFGGCEEHHHHFGCEGGHGHHHHHFHFHHHHGHHHGGFGHFHHGHHHHHBGHGEGGHGGGGGGGGGGGHHHGGFGGGGHHHGGFHGGGHHGHGHHHGHFHHHEGHHHHGGHGGHHHHHHGGHHGGGGGGGBEGGGGGFGGFGFGGGGCBFFFFFFFFFFFFFFEFFFFFFFFFFFFFFFFBFBBDA
@M03558:539:GW210131Amp:1:2105:20810:2918 1:N:0:TCGACGTC+ACCTGGTT
GGTAGGCATCTACGAGCAAAGAGTGAGAAGGTGTTACTCACATAGCC
+
BCBCCCFFFFFFGGGGGGGGGGHHHHHHHHHHGHGGHHHHHHGHHHH
@M03558:539:GW210131Amp:1:2105:17274:2923 1:N:0:TCGACGTC+ACCTGGTT
GGTAGGCATCTACGAGCAAAACCATCATCCTTCAACGAATCCAGTTTAGTGATCCTCCCATTGTCCCCAACTAACCTGGAACCAGCTCAAGATGCCTAAGCCAGTGGTACAGGTTGGTGGCGACCCCGATCCCTCCCCAAGGGTGAATTGGTAACCGTGGTGGTGAGGTAATGTATCTTGTTTTATACAGTGCGTACGGATACAGAAAACTGATGGAAAAGTAATTTGGAATCTATATGCAAACAATTCG
+
BCBBCCFFFFFFGGGGGGGGGGGHHHHHHHHHHHHHGGGHGHHHGHHHHHHHHHHHHHGHHHHHHHHHHGGHHHHHHHHHHHGHHHHHHHHHHHHHHHHHHHHHHHHHHHHHHGGHGGGGHGGGGGGGGGGGHHHGGGEGHGGGG<GHHHGHHHHHGEFGHGG.<GHHCCDG0=GGHHHHGHHHHHHHHHHHHGGGGGGGGGGGGGGGGGGGGGGGFGGGGGFGGGGGGGGFGFFFFFFFFFFFFFFFFF
@M03558:539:GW210131Amp:1:2105:14367:2940 1:N:0:TCGACGTC+ACCTGGTT
GGTAGGCATCTACGAGCAAAACCATCATCCTTCAACGAATCCAGTTTAGTGATCCTCCCATTGTCCCCAACTAACCTGGAACCAGCTCAAGATGCCTAAGCCAGTGGTACAGGTTGGTGGCGACCCCGATCCCTCCGGTGGTGAGGTAATGTATCTTGTTTTATACAGTGCGTACGGATACAGAAAACTGATGGAAAAGTAATTTGGAATCTATATGCAAACAATTTGACAAGTTATTTTATGATAGAA
+
BCBBBBFFFFFFGGGGGGGGGGGHHHHHHHHHHHHHGGGHGHHHHHHHHHHHHHHHHHGHHHHHHHHHHGGHHHHHHHHHHHGHHHHHHHHHHHHHHHHHHHHHGHHHHHHHHGHHGGGGHGGGGGGGGGGGHHHGGGDFGCFHHHFGGHHHHHHHHHHHHHHHHHHHHHHGGGGGGDFGHHHHHHHHHHHHHHHGHHGGGHGGGGHGGFGGGGGGGGGGGGGGGGGGGGGGGGGGGGGFFFFFFFFFF
@M03558:539:GW210131Amp:1:2105:11032:2963 1:N:0:TCGACGTC+ACCTGGTT
GGTAGGCATCTACGAGCAAAGAGTGAGGAGGTGTTACTCACATAGCC
+
AB>AABFFFFFFGGGGFGGFGGHGHHHHHGGEEGGHGHHHHHHHHHH
@M03558:539:GW210131Amp:1:2105:16638:3050 1:N:0:TCGACGTC+ACCTGGTT
GGTAGGCATCTACGAGCAAAACCATCATCCTTCAACGAATCCAGTTTAGTGATCCTCCCATTGTCCCCAACTAACCTGGAACCAGCTCAAGATGCCTAAGCCAGTGGTACAGGTTGGTGGCGACCCCGATCCCTCCTGGCTCTTCATTTCGGAGGAGATGAAACGAATTGATCAGAGCAAGCCTTACGATGCCAAAAAGGCCTGCTGATGAAGCCGAAGGCTATCTTCTGGGTGAAATCAAAGCCGGTGG
+
CCCCCCFFFFFFGGGGGGGGGGGHHHHHHHHHHHHHGGGHGHHHHGHHHHHHHHHHHHGHHHHHHHHHHGGHHHHHHHHHHHGHHHHHHHHHHHHHHHHHHHHHGHHHHHGHHGGHGEGGHGGGGGGGGGGGHHHGHHHHHHHHHHHHHHGGG?EGGHHGHHHHGGGHHHGHHHHHHHHHHHGHHHHGGHGGHHHHHGGGGGGGGGFBFGGGGGGGGGGGGFFFFFFFFFFFFFFFFFFFFFFFFFFFFF
@M03558:539:GW210131Amp:1:2105:17385:3071 1:N:0:TCGACGTC+ACCTGGTT
GGTAGGCATCTACGAGCAAAACCATCATCCTTCAACGAATCCAGTTTAGTGATCCTCCCATTGTCCCCAACTAACCTGGAGCCAGCTCAAGATGCCTAAGCCAGTGGTACAGGTTGGTGGCGACCCCGATCCCTGATGGCTCTTCATTTCGGAGGAGATGAAACGAATTGATCAGAGCAAGCCTTACGATGCCAAAAAGGTGGTGAGGTAATGTATCTTGTTTTATACAGCGCGTACGGATACAGAAAAC
+
CBBBCDFFFFFFGGGGGGGGGGGHHHHHHHHHHHHHGGGHGHHHHHHHHHHHHHHHHHGHHHHHHHHHHGGHHHHHHHHHHHGHHGHHHHHHHHHHHHHHHHHHHHHHHHHHHHHHGGGGHGGGGGGGGGGGHHHHHHHHHHHHHHHHHHHGG@GGGHHHHHHHGGGHHHGHHHHHHHHHHHGHHHHGGHGGHHHHHGGGFFGEFGAC=CFGGGGGGGGGGGGGGGGGGEGFFFFFFFFFFFFFFBFFFF
@M03558:539:GW210131Amp:1:2105:18192:3093 1:N:0:TCGACGTC+ACCTGGTT
GGTAGGCATCTACGAGCAAAACCATCATCCTTCAACGAATCCAGTTTAGTGGTCCTCCCATTGTCCCCAACTAACCTGGAACCAGCTCAAGATGCCTAAGCCAGTGGTACAGGTTGGTGGCGACCCCGATCCCTCCCCGTTGCACGGTGGTGAGGTAATGTATCTTGTTTTATACAGTGCGTACGGATACAGAAAACTGATGGAAAAGTAATTTGGAATCTATATGCAAACAATTTGACAAGTTATTTT
+
BBBBBAFFFFFFGGGGGGGGGGGHHHHHHHHHHGHHGGGHGHHHGHHHHHHHHHHHHHGHHHHHHHHHHGGHHHHHHHHHHHGHHHHHHHHHHHHHHHHHHHHHHHHHHHHHFFHHF?FFHGGGGGGGGFGGHHHGGGGDHGGHHGGGHG<FGHF<FGGHHHHHHHHHHHHHHHGHHHFHGCDG-EGDGHHH0;/BFFGGGGGFGFFFFFGFGGGGGGGGGGGGGGGGBFGFFFFFFFFFFFFFFFFFF
@M03558:539:GW210131Amp:1:2105:19700:3094 1:N:0:TCGACGTC+ACCTGGTT
GGTAGGCATCTACGAGCAAAACCATCATCCTTCAACGAATCCAGTTTAGTGATCCTCCCATTGTCCCCAACTAACCTGGAACCAGCTCAAGATGCCTAAGCCAGTGGTACAGGTTGGTGGCGACCCCGATCCCGATGGTGAGGTAATGTATCTTGTTTTATACAGTGCGTACGGATACAGAAAACTGATGGAAAAGTAATTTGGAATCTATATGCAAACAATTTGACAAGTTATTTTATGATAGAAATGG
+
AA>AAAFFFFFFGGGGGGGGGGGHHHHGHHHHGHHGGGGHGHHHGGHHHGHHBHHFHHGHHHHHGGHHHGGHHHHHHHHHHHGHHHFFHHHHHHHHHHHHHHGGBGGBFFGHHGHHE??ECEGG/EGG@BFDGD/BEG@@GHGFFFGG<<?GGHD?<GH1>=FDGGFGGCDDGGGGDGFHHHFCGHGH0CHHFCGHCCCGFHGFFFGFGGFGGGGGFGFGEFGGGGGGGFFGFGGGGGGGFGFGGFFFFF
@M03558:539:GW210131Amp:1:2105:11329:3111 1:N:0:TCGACGTC+ACCTGGTT
GGTAGGCATCTACGAGCAAAACCATCATCCTTCAACGAATCCAGTTTAGTGATCCTCCCATTGTCCCCAACTAACCTGGAACCAGCTCAAGATGCCTAAGCCAGTGGTACAGGTTGGTGGCGACCCCGATCCCTCCGGTTCCAGATGAAGCCGAAGGCTATCTTCTGGGTGAAATCAAAGGGTGAATTGGTAACCGTTGCCCTACGGTGGTGAGGTAATGTATCTTGTTTTATACAGTGCGTACGGATAC
+
BBBBBBFFFFFFGGGGGGGGGGGHHHHHHHHHHHHHGGGHGHHHHHHHHHHHHHHHHHGHHHHHHHHHHGGHHHHHHHHHHHGHHHHHGHHGHHHHHHHGHHHHHHHGGHHHHHHHGEGGGGGGGGGGGGGGHHHGGGDGGHHHHHHGHHHHGGG@AGHHHHHHHHHHHHGHHHHHHHHHHGCCGBHHCG<GFGHCEGGGFFGGGGGFADCEFFGFFFGGFGGGGFFFFFFFFFFFBFFFFFFF@DDFFF
@M03558:539:GW210131Amp:1:2105:13111:3116 1:N:0:TCGACGTC+ACCTGGTT
GGTAGGCATCTACGAGCAAACCACCAATTCATATGTATATCTCCTTCTTAGAAGGTGTTACTCACATAGCC
+
B@BABAFFFBFFGGGGGGFFFGHFCHHHHHHHDHHFGHHHG553BDDFDFHFHFHGFFEAEHHFE3GHHGH
@M03558:539:GW210131Amp:1:2105:11669:3167 1:N:0:TCGACGTC+ACCTGGTT
GGTAGGCATCTACGAGCAAAACCATCATCCTTCAACGAATCCAGTTTAGTGATCCTCCCATTGTCCCCAACTAACCTGGAACCAGCTCAAGATGCCTAAGCCAGTGGTACAGGTTGGTGGCGACCCCGATCCCTCCGGGTTCCAGATGAAGCCGAAGGCTATCTTCTGGGTGAATTGGTAACCGTTGGTGAGGTAATGTATCTTGTTTTATACAGTGCGTACGGATACAGAAAACTGATGGAAAAGTAAT
+
BBBBCCFFFFFFGGGGGGGGGGGHHHHHHHHHHHHHGGGHGHHHHHHHHHHHHHHHHHGHHHHHHHHHHGGHHHHHHHHHHHGHHHHHHHHHHHHHHHHHHHHHGHHHHHHHHGHHGFGGHGGGGGGGGGGGHHHGGGGAFHHGHHHGGHHHHGGGGGHHHHHHHHHHHHGEGHHHHHHHHHHGGGGH.<GHHCFGGGFFGGGGGGGGGGHGGGGGGGGGGGGGGFFFFFFFFFFFFFFFBFFFFFFFBF
@M03558:539:GW210131Amp:1:2105:16800:3255 1:N:0:TCGACGTC+ACCTGGTT
GGTAGGCATCTACGAGCAAAACCATCACCCTTCAACGAATCCAGTTTAGTGATCCTCCCATTGTCCCCAACTAACCTGGAACCAGCTCAAGATGCCTAAGCCAGTGGTACAGGTTGGTGGCGACCCCGATCCCTCCTGGCTCTTCATTTCGGAGGAGATGAAACGAATTGATCAGAGCAAGCCTTACGATGCCAAAAAGGCCTGCTGGGTTCCAGATGAAGCCGAAGGCTATCTTGGTGAGGTAATGTAT
+
ACBBCBFFFFFFGGGGGGGGGGGHHHHHHHHHHHGHGGGHGGHHGHHHHFGHHHHHHHGHHHHHHHHHHGGHHHHHHHGHHHGHHGHHHHHHHHHHHHHHHHHHFGHHHHHHHFGHGEFGHGGGGGGGGGGGHHHGHHHHHHHHHHHHHHHGGGGGGHHHHHHGGGGHHHHHHHHHHHHGHHGHHHHGGHGGHHHGGGGGGGGGGGFCEFGGGFFGGGGGGGGFFFAFFFFFFFFFFFFFFFFFFFFFFF
@M03558:539:GW210131Amp:1:2105:18701:3280 1:N:0:TCGACGTC+ACCTGGTT
GGTAGGCATCTACGAGCAAAACCATCATCCTTCAACGAATCCAGTTTAGTGATCCTCCCATTGTCCCCAACTAACCTGGAACCAGCTCAAGATGCCTAAGCCAGTGGTACAGGTTGGTGGCGACCCCGATCCCTCCTGAAACGAATTGATCAGAGCAAGCCTTACGATGCCAAAAAGGCCTTCAGATGAAGCCGAAGGCTATCTTCTGGGTGAAATCAAAGGGTGAATTGGTAACGTTGCCCTACCGGTG
+
CCCCCAFFFFFFGGGGGGGGGGGHHHHHHHHHHHHHGGGHGHHHHHHHHHHHHHHHHHGHHHHHHHHHHGGHHHHHHHHHHHGHHHHHHHHHHHHHHHHHHHHHGHHGHHHHHGHHGEFGHGGGGGGGGGGGHHHGHHHHHHGGGHHHHFHHHHHHHHHHGHHHHGGGGGHHFHHHGGHHHHHHHHHHHHHHGEEGGGGGGGGHHHGGGGFGGGGGGGGGGGGAEGGGFFFFFFFFFFFFFFFFFFFF@C
@M03558:539:GW210131Amp:1:2105:11572:3287 1:N:0:TCGACGTC+ACCTGGTT
GGTAGGCATCTACGAGCAAAACCATCATCCTTCAACGAATCCAGTTTAGTGATCCTCCCATTGTCCCCAACTAACCTGGAACCAGCTCAAGATGCCTAAGCCAGTGGTACAGGTTGGTGGCGACCCCGATCCCTCCCGGGGGTGAGGTAATGTATCTTGTTTTATACAGTGCGTACGGATACAGAAAACTGATGGAAAAGTAATTTGGAATCTATATGCGAACAATTTGACAAGTTATTTTATGATAGA
+
BCAACCFFFFFFGGGGGGGGGGGGHHHHHHHHHGHHGGGHGHHHGHHHHHHHHHHHHHGHHHGHHHHHHEGHHHHHHHHHHHGHHHHHHHHHHHHHHHHHHHHHHHHHHHHHHFGHFEFGHGGGGGGGGGGGHHHGGGG/AG<AEHH<GHHHHHHGHHFCGHHHHHHFHFHHGCEGDDGGGGGGGBFGGGFFFFFFFFFGFGGFFFFFFFFFFFFFFFFFFFFFFFFFFFFFFFFFFFFFFFFFFFFFF
@M03558:539:GW210131Amp:1:2105:20382:3290 1:N:0:TCGACGTC+ACCTGGTT
GGTAGGCATCTACGAGCAAAGAGTGTAGAAGGTGTTACTCACATAGCC
+
B@ABBBFFFFFFGGCEEEGGGGHHHHGGFHHHBFGEHHHHGHHHHGHH
@M03558:539:GW210131Amp:1:2105:22338:3523 1:N:0:TCGACGTC+ACCTGGTT
GGTAGGCATCTACGAGCAAAACCATCATCCTTCAACGAATCCAGTTTAGTGATCCTCCCATTGTCCCCAACTAACCTGGAACCAGCTCAAGATGCCTAGGCCAGTGGTACAGGTTGGTGGCGACCCCGATCCCCCAAGGGTGAATTGGTAACCGTTGCCCTACGGTGGTGAGGTAATGTGTCTTGTTTTATACAGTGCGTACGGATACAGAAAACTGATGGAAAAGTAATTTGGAATCTATATGCAAAC
+
BBBBBAFCFFFFGGGGGGGGGGGHHHHHHHFHHHHHGGGGGHHHFGHHHHHHHHHHGHGFHHGHHHHHFFEHHHHGHHHGHHFHHHGHHHGFHHHHHHHHHGHEFGHGHFGBFBGGEAFCA/<E<EGF@DBCGFDDFGFG??<GGHGHHEHFHGGGGDGHHHGCACGGCEF.C=<DGHHFGCHGGGGHHHHFHFHCBGDEDADGDGGGGGGGGFGGFBCFFGB0BF/9BBFFF/BBFFFFFFF/BFFFF
@M03558:539:GW210131Amp:1:2105:17848:3549 1:N:0:TCGACGTC+ACCTGGTT
GGTAGGCATCTACGAGCAAAACCATCATCCTTCAACGAGTCCAGTTTAGTGATCCTCCCATTGTCCCCAACTAACCTGGAACCAGCTCAAGATGCCTAAGCCAGTGGTACAGGTTGGTGGCGACCCCGATCCCTCCGCAAGGGTGAATTGGTAACCGTTGCCCTACGGTGGTGAGGTAATGTATCTTGTTTTATACAGTGCGTACGGATACAGAAAACTGATGGAAAAGTAATTTGGAATCTATATGCA
+
BCABCCFFFFFFGGGGGGGGGGGHHHHHHHHHHHHHGGGGHHHHHHHHHHHHHHHHHHGHHHHHHHHHHGGHHHHHHHHHHHGHHHHHHHHHHHHHHHHHHHHHHHHHHHHHHGHHGEGGHGGGGGGGGGGGHHHGGGGGGGGFFGHHHHHHHHHHGGGGGHHHHHGGGGF<<DGH<CGHHHHHHHHHHHHHHHHHHGGGGGGGGGGDDGGGGGGGGGGGGGBFFFFFFFFFFFFFFFFFFHFFFHFFF
@M03558:539:GW210131Amp:1:2105:9310:3641 1:N:0:TCGACGTC+ACCTGGTT
GGTAGGCATCTACGAGCAAAACCATCATCCTTCAACGAATCCAGTTTAGTGATCCTCCCATTGTCCCCAACTAACCTGGAACCAGCTCAAGATGCCTAAGCCAGTGGTACAGGTTGGTGGCGACCCCGATGAATGGCTCTTCATTTCGGAGGAGATGAAACGAATTGATCAGAGCAAGCCTTACGATGCCAAAAAGGCCTGCTTCTGGGTGAAATCTGGGTGGTGAGGTAATGTATCTTGTTTTATAC
+
BAACBCFFFFFFGGGGGGGGGGGHHHHHHHHGHHHHGGGHGHHHHHHHHHHHHHHHHHGHHHHHHHHHHGGHHHHHHHHHHHGHHHHHHHHHHHHHHHHHHHHHHHHHHHHHHGHHGFGGHGGGCGGGGGGHHHHGHHHHHHHHHHHHGDCFDGGHHHFFHGGGHHHGHHHHHHHHHHHGHHHHGGHGGHGHCHHGGHGGGFGGGGFGGGGGGGGGGGGFBEBAEFFF9FFFFFFFFFFFFFFFFFFF
@M03558:539:GW210131Amp:1:2105:13327:3648 1:N:0:TCGACGTC+ACCTGGTT
GGTAGGCATCTACGAGCAAAACCATCATCCTTCAACGAATCCAGTTTAGTGATCCTCCCATTGTCCCCGATGGCTCTTCATTTCGGAGGAGATGAAACGAATTGATCAGAGCAAGCCTTACGATGCCAAAAAGGCCTGGCGGTGGTGAGGTAATGTATCTTGTTTTATACAGTGCGTACGGATACAGAAAACTGATGGAAAAGTAATTTGGAATCTATATGCAAACAATTTGACAAGTTATTTTATGAT
+
BBBBBCFFFFFFGGGGGGGGGGGHHHHHHHHHHHHHGGGHGHGHHHHHHHHHHHHHHHGHHHHHHHHHGGGGGHHHHHHHHHHHHGGGGGGHHHHHHHGGGHHHHHHHHHHHHHHHGHHHHGGHGGHHHHHHGGHHHGHHGGACG?FGHHGHHHHHGHHHHHGHHHHHHHGFHHHGGGGGG<AEHHHFHHGHHHFGGGFGGGGGGGFGGGGGGGGGGHGGGGGGGGGGGGGGGFFFFFFFFFFFFFFFF
@M03558:539:GW210131Amp:1:2105:19702:3656 1:N:0:TCGACGTC+ACCTGGTT
GGTAGGCATCTACGAGCAAAACCATCATCCTTCAACGAATCCAGTTTAGTGATCCTCCCATTGTCCCCAACTAACCTGGAACCAGCTCAAGATGCCTAAGCCAGTGGTACAGGTTGGTGGCGACCCCGGTGGTGAGGTAATGTATCTTGTTTTATACAGTGCGTACGGATACAGAAAACTGATGGAAAAGTAATTTGGAATCTATATGCAAACAATTTGACAAGTTATTTTATGATAGAAATGGAAGTTT
+
A?>>AAFF1CFFGFGGCEGFGG00GBGDGGHHHCFEEGCEGHHB2BFGD1DEGHH1F0BGGGHFGFGGHGGHHHHAGFFHHHEAHHHHC1FFHFBF1GGGBGHHFFHFGFGFEFGHG>FCCEEGEGGCGB????1<C0@DGHHHHHGHDHHFHEGHHFHGHGG<CCGGGGGGGHEG/GGHHHHHFCC0CG;000CGHHFFGHHFCGHFFGGGFFFFFGFBCFFGFGGGGFGFGGFFBFGGFGGFGFGBFF
@M03558:539:GW210131Amp:1:2105:19004:3674 1:N:0:TCGACGTC+ACCTGGTT
GGTAGGCATCTACGAGCAAAGCCATCATCCTTCAACGAATCCAGTTTAGTGATCCTCCCATTGTCACCAACTAACCTGGAACCAGCTCAAGATGCCTAAGCCAGTGGTACAGGTTGGTGGCGACCCCGATCCCTCCTCTTCATTTCGGAGGAGATGAAACGAATTGATCAGAGCAAGCCTTACGATGCCAAAAAGGCCTGCTTCTGGGTGAAATCTGGGTGGTGAGGTAATGTATCTTGTTTTATACAGT
+
ABAAABFFFFFFGGGGGGGGGGHHHHHHHHHHHHHHGGGHGHHHHHHHHGGHHHHHHHGHHHHHHHHHHHGHHHHHHHHHHHGHHHHHHHHHHHHHHHHHGHHHGHHGHHHHHFHHGEFGHGGGGGGGGGGGHHHGHHHHHHHHHHHGGGGGEFGHHGHHFDFHHHGHHHHHHHHHHHGHHHHGGHGGHHHGCCEGHGGGGGGGGGGGFEEGGGGGGGGCEGEEGFFFFFFFFFFFFFFFFFFFFFFFFF
@M03558:539:GW210131Amp:1:2105:22514:3795 1:N:0:TCGACGTC+ACCTGGTT
GGTAGGCATCTACGAGCAAAACCATCATCCTTCAACGAATCCAGTTTAGTGATCCTCCCATTGTCCCCAACTAACCTGGAACCAGCTCAAGATGCCTAAGCCAGTGGTACAGGTTGGTGGCGACCCCGATCCCTCCGGCTCTTCATTTCGGAGGAGATGAAACGAATTGATCAGAGCAAGCCTTACGATGCCAAAAAGGCCTGCTGCAAGGGTGAATTGGTAACCGTTGCCCTACGTTGCGGTGGTGAGG
+
CCBCCCFFFFFFGGGGGGGGGGGHHHHHHHHHHHHHGGGHGHHHGHHHHHHHHHHHHHGHHHHHGHHHHGGHHHHHHHHHHHGHHHHHHHHHHHHHHHHHHHHHGHHHHHHBFBFHGGGGHGGGGGGGDGGGHHHGGGGGGHHHHHHHHHGGGGCECHHGGHHEGEHHHHHHHHGHHFFHHGHHHHGGHGGGGGGGGGGGGGGGGGGGGGGG<CEGGGGFFFFFFFFFFFFFFFFFFFFFFFDFFDFBFF
@M03558:539:GW210131Amp:1:2105:21523:3826 1:N:0:TCGACGTC+ACCTGGTT
GGTAGGCATCTACGAGCAAAACCATCATCCTTCAACGAATCCAGTTTAGCGATCCTCCCATTGTCCCCAACTAACCTGGAGCCAGCTCAAGATGCCTAAGCCAGTGGTACAGGTTGGTGGCGACCCCGATCCCGGTGGTGAGGTAATGTATCTTGTTTTATACAGTGCGTACGGATACAGAAAACTGATGGAAAAGTAATTTGGAATCTATATGCAAACAATTTGACAAGTTATTTTATGATAGAAATGG
+
AAAAA?FFF11DBA1E?EGBA0AAFCFAEBFDFBEGEFEHGA11ADAFG1AE/FE110BG1E122DFGHFGE1CGHHFFBA0FGEGHFF1GF1F1FHFGH0FFGBCB1F>G>B1BFE?FGGGGC?@ECCGGCHEGBCG?FFGH?CGH>>FFFGEHHHHHEFHDBGGHHGCFCACCCCHFFGFCGCGGFHHGFGGFB99CFGGGGFFFBFGGGGGBFGGFFGGGGGGFFGGGGGFFFFFFFFFFFFFFFFF
@M03558:539:GW210131Amp:1:2105:13928:3897 1:N:0:TCGACGTC+ACCTGGTT
GGTAGGCATCTACGAGCAAAACCATCATCCTTCAACGAATCCAGTTTAGTGATCCTCCCATTGTCCCCAACTAACCTGGAACCAGCTCAAGATGCCTAAGCCAGTGGTACAGGTCGGTGGCGACCCCGATCCCTCCGGTGGTGAGGTAATGTATCTTGTTTTATACAGTGCGTACGGATACAGAAAACTGATGGAAAAGTAATTTGGAATCTATATGCAAACAATTTGACAAGTTATTTTATGATAGAA
+
BBABCCFFFFFFGGGEGGGGGGGHHHHHHHHHHHHHGGGHGHHHGHHHHGHHHHHHHHGHHHHHHHHHHGGHHHHHHHHHHHGHHHHHHHHHHHHHHHHHHHHHFGHHHHHHHFGGG>FGHGGGGGGGGGGGHHHGGG@CGCFHHHFGHHHHHHHHHHHHHHHHGGHHHHHGEGGGGGGGHHHHHHHHHHHHHHGGGGGGGGGGGGGGGGGGGGGGGGGFGGGGGGGGGGGGGGFFFFFFFFFFFFFFF
@M03558:539:GW210131Amp:1:2105:8517:4147 1:N:0:TCGACGTC+ACCTGGTT
GGTAGGCATCTACGAGCAAAGAGTGAGAAGGTGTTACTCACATAGCC
+
AA3>AAFFFFFFFGGCGGGFFGHHDFH55GGBBGEFHBGGHFHHFCG
@M03558:539:GW210131Amp:1:2105:15378:4337 1:N:0:TCGACGTC+ACCTGGTT
GGTAGGCATCTACGAGCAAAACCATCATCCTTCAACGAATCCAGTTTAGTGATCCTCCCATTGTCCCCAACTAACCTGGAACCAGCTCAAGATGCCTAAGCCAGTGGTACAGGTTGGTGGCGACCCCGATCCCTCCTTGGCTCTTCGTTTCGGAGGAGATGAAACGAATTGATCAGAGCAAGCCTTACGATGCCAAAAAGGCCTGCTGGGGTGAATTGGTAACCGTTGCCCTACCGGTGGTGAGGTAATG
+
A1A1>1@CCFFDDFEAAEFCGGA0GHGHDHHGHFHFGCAGGHFHDEFGFAEEGGGHHHGCFAEFGHHFBEFFGBGGDHHHFHGHGEEHH11BB@FHFHHFFHHHEEB@@FEHH@@GG?CEFEEGGGGG@CCGHFFEHF11FHFFGGEHHFHGCCG@AEFGHHEDGGC.<CHHHHHB0GGHCFHFHH0CC.GEGF0BBAA9..EBEFBFFCGGGAFBFGFFFBF/@BFFFFFFE?A@=9@BB9/;F/;9BF
@M03558:539:GW210131Amp:1:2105:8131:4370 1:N:0:TCGACGTC+ACCTGGTT
GGTAGGCATCTACGAGCAAAGAAGGTGTTACTCACATAGCC
+
BAAABBFFFFB@GFGGCEGGFGHHHHGFEHHHHBGGGFHFH
@M03558:539:GW210131Amp:1:2105:7894:4377 1:N:0:TCGACGTC+ACCTGGTT
GGTAGGCATCTACGAGCAAAACCATCATCCTTCAACGAATCCAGTTTAGTGATCCTCCCATTGTCCCCAACTAACCTGGAACCAGCTCAAGATGCCTAAGCCAGTGGTACAGGTTGGTGGCGACCCCGATCCCTCGGATCGATCGGTGGTGAGGTAATGTATCTTGTTTTATACAGTGCGTACAGATACAGAAAACTGATGGAAAAGTAATTTGGAATCTATATGCAAACAATTTGACAAGTTATTTTAT
+
BBAACBFFFFFFGGGGGGGGGGGHHHHHHHHHHHHHGGGHGHHHHHHHHGHHHHHHHHGHHHHHHHFHHGGHHHHHHHHHHFFHHHHHGHHHHHHHHHHHHHGHBGHFGHHBGBBGGEFFFEGGGGGGGG/?FHG>EB?@DDHHGGACD>FG<C>FFGFFGHDGFGDGHHHHHHHHGHF-;EGGCC0<;;CH0:C/BFFGFF/CBFGCBGFFGGGGGGGGGGGGGFBFGFFEGGGFFFFFFBBFFFFFFF
@M03558:539:GW210131Amp:1:2105:24412:4380 1:N:0:TCGACGTC+ACCTGGTT
GGTAGGCATCTACGAGCAAAACCATCATCCTTCAACGAATCCAGTTTAGTGATCCTCCCATTGTCCCCAACTAACCTGGAACCAGCTCAAGATGCCTAGGCCAGTGGTACAGGTTGGTGGCGACCCCGAGGTGAGGTAATGTATCTTGTTTTATACAGTGCGTACGGATACAGAAAACTGATGGAAAAGTAATTTGGAATCTATATGCAAACAATTTGACAAGTTATTTTATGATAGAAATGGAAGTTT
+
BCCCCCFFFFFFGGGGGCGGGGGHHHHHHHHHHHHHGGGHGHHHHHHHHHHHHHHHHHGHHHGHHHHHHGGHHHHHHHHGHHGEHHHHGGHHHHHHHHGHHHHHHHHHHHHFHGHHEEGGHGGGGGGG@F@CFBG0FBHHHHFHHHHHFHHHHHFGHFHHHGFGGGG?GGGHGFGHHHGH0GDGG0CHHHFHHHHFH0GGHHHHCHHHFCFF?EFGGFFGGBFFFFGGGGGGGFFFFFEFFFB0;/CFG
@M03558:539:GW210131Amp:1:2105:13368:4498 1:N:0:TCGACGTC+ACCTGGTT
GGTAGGCATCTACGAGCAAAACCATCATCCTTCAACGAATCCAGTTTAGTGATCCTCCCATTGTCCCCAACTAACCTGGAACCAGCTCAAGATGCCTAAGCCAGTGGTACAGGTTGGTGGCGACCCCGATCCCTCCAAGGGTGAATTGGTAACCGTTGCCCTACCGGTGGTGAGGTAATGTATCTTGTTTTATACAGTGCGTACGGATACAGAAAACTGATGGAAAAGTAATTTGGAATCTATATGCAA
+
BBAABCFFFFFFGGGGGGGGGGGHHHHHHHHHHHHHGGGHGHHHHHHHHHHHHHHHHHGHHHHHHHHHHGGHHHHHHHGHHHGHHHHHHHHHHHHHHHHHHHHHHHHGHHHHHFGHGEGGHGGGGGGGGGGGHHHGHHHGG=FHHHHHHHHHHHGGGGGHHHHHHGF@EGEEGHHGHFHHCHHHHHHHHHHHHHHHHHHHGEFGGGGGGGGGGGGGGGGGGGGGGGGFBFFFFFFFFFFFFFFFFFFF9
@M03558:539:GW210131Amp:1:2105:10296:4548 1:N:0:TCGACGTC+ACCTGGTT
GGTAGGCATCTACGAGCAAAACCATCATCCTTCAACGAATCCAGTTTAGTGATCCTCCCATTGTCCCCAACTAGCCTGGAACCAGCTCAAGATGCCTAAGCCAGTGGTACAGGTTGGTGGCGACCCCGATCCCTCCCTGAAGGTGTCCCTGAGGGTGAATTGGTAACCGGTGGTGAGGTAATGTATCTTGTTTTATACAGTGCGTACGGATACAGAAAACTGATGGAAAAGTAATTTGGAATCTATATGC
+
ACAABBFFFFFFGGGGGGGGGGGHHHHHHHHHHHHHGGGHGHHHHHHHHHHHHHHHHHGHHHHHHHHHHGGHHHHHHHHHHHGHHHHHHHHHHHHHHHHHHHHHGHHHHHHHHHHHGGGGHGGGGGGGGGGGHHHGGHHHHHHHHHHHHHHEGGECFHGGHHHHHHHHGGEGGEGHHHGHHHHHHHHHHHHHHHHHGHHHGFHGGGGGGGGGGGGGGGGGGGGGGGGGBFFFFFFFFFFFFFFFFFFFFF
@M03558:539:GW210131Amp:1:2105:18820:4554 1:N:0:TCGACGTC+ACCTGGTT
GGTAGGCATCTACGAGCAAACCACCAATTCATATGTATATCTCCTTCTTAGAAGGTGTTACTCACATAGCC
+
AB>ABCFFFFFFGGGGGGGGGGHGGHHHHHHHHHHHGHHHHHHHHHHHHHHHHHHHHIGHHHHHHHHHGHH
@M03558:539:GW210131Amp:1:2105:10530:4739 1:N:0:TCGACGTC+ACCTGGTT
GGTAGGCATCTACGAGCAAAGAGTGAGAAGGTGTTACTCACATAGCC
+
CCCCCBFFFFFFGGGGGGGGGGHHHHHHGHHGGHGHHHHGHHHHGHH
@M03558:539:GW210131Amp:1:2105:9648:4803 1:N:0:TCGACGTC+ACCTGGTT
GGTAGGCATCTACGAGCGAAGAGTGTAGAAGGTGTTACTCACATAGCC
+
ABAAAAFFFFFFGGGGG2AFGGHHHHHHHFFHAFHEHHHHHHHHHGHH
@M03558:539:GW210131Amp:1:2105:15959:4836 1:N:0:TCGACGTC+ACCTGGTT
GGTAGGCATCTACGAGCAAAACCATCATCCTTCAACGAATCCAGTTTAGTGATCCTCCCATTGTCCCCAACTAACCTGGAACCAGCTCAAGATGCCTAAGCCAGTGGTACAGGTTGGTGGCGACCCCGATGAATTGGTAACCGTTGCCCTACATGTAGTTATGAGGTGGTGAGGTAATGTATCTTGTTTTATACAGTGCGTACGGATACAGAAAACTGATGGAAAAGTAATTTGGAATCTATATGCAAAC
+
AABBB@FFBFFFGG?AEEFF4GEEHFHFFGHHHFHHGCFHEHHHAFGGGHHDHHFGHHGHBH5HFHFCGGEHHHBGHFHFCBC1?1GHHHHHGGBGHHHFHHHHHGHHFHGE3BFGGEF/?EG/EG?<C/?1FD?@GFGFFGDBDD/GCFFGHHG<<G?<?GD11C<>F.<1FC<GHHFGGDFGHHHHHFFD<GCCCG0CCDDG.:;AFFFEFEBFGFBFGG/FF/B9;FGGGGGFBFGGGGGBFFFFFF
@M03558:539:GW210131Amp:1:2105:20464:4840 1:N:0:TCGACGTC+ACCTGGTT
GGTAGGCATCTACGAGCAAAACCATCATCCTTCAACGAATCCAGTTTAGTGATCCTCCCATTGTCCCCAACTAACCTGGAACCAGCTCAAGATGCCTAAGCCAGTGGTACAGGTTGGTGGCGACCCCGATCCCTCCTGGCTCTTCATTTCGGAGGAGATGAAACGAATTGATCAGAGCAAGCCTTACGATGCCAAAAAGGCCTGCTGGGTTCCAGATGAAGCCGAAGGCTATCTTCTGGGTGAAATCAA
+
BCAABCFFFFFFGGGGGGGGGGGHHHHHHHHHHHHHGGGHGHHHHHHHHHHHHHHHHHGHHHHHHHHHHGGHHHHHHHHHHHGHHHHHHHHHHHHHHHHHHHHHHHHHHHHHHGHHGFGGHGGGGGGGGGGGHHHGHHHHHHHHHHHHHHHGFAECEGHFFFGHFEFHHHHHHHHHHHHHHHGHHHHGGHGGHHHHHGGDGGGGGGGGGGGFGGGGGGGGGGGFFFFFFFFFFHHFFFFFFDFFFFFFF
@M03558:539:GW210131Amp:1:2105:23459:4856 1:N:0:TCGACGTC+ACCTGGTT
GGTAGGCATCTACGAGCAAAACCATCATCCTTCGACGAATCCAGTTTAGTGATCCTCCCATTGTCCCCAACTAACCTGGAACCAGCTCAAGATGCCTAAGCCAGTGGTACAGGTTGGTGGCGACCCCGATCCCTGATGGCTCTTCATTTCAGAGGAGATGAAACGAATTGATCAGAGCAAGCCTTACGATGCCAAAAAGGTGGTGAGGTAATGTATCTTGTTTTATACAGTGCGTACGGATACAGAAAAC
+
BBAABAFFFFFFGGGGGGGGGGGHHHHHHHGHFHHGGGGHGFGGHHHHHHHHHHHFFHGHHHFGHFGHHGGHHHHHHHHHHHGHFHHGHFFHHHGHHHHHHHHHGHHGHHHGHFGHGFGGHGGGGGGGGGGGHHHGHHHHHHHHHFHHHHHHH1CGFEHGGFGHFEGHHHHHHGHHHHHHHHGHHHHGFHGGHHHHHEDD0;A;E0CFCFFGGFGGGGFFFGGGGGGGGFFFGFEFFFFFFFFFFFFFFF
@M03558:539:GW210131Amp:1:2105:8249:4887 1:N:0:TCGACGTC+ACCTGGTT
GGTAGGCATCTACGAGCAAAGAGTGAGAAGGTGTTACTCACATAGCC
+
AAAABBFFFCFFDFEGEGFGGFHAF5FFDHHBFGFFHHHHHGHGHHH
@M03558:539:GW210131Amp:1:2105:11811:4929 1:N:0:TCGACGTC+ACCTGGTT
GGTAGGCATCTACGAGCAAAGAGTGTAGAAGGTGTTACTCACATAGCC
+
AB>AABFFFFFFFGGGGGFFGFFGHGGHHFFHFGEEGFFGHHHFEFHG
@M03558:539:GW210131Amp:1:2105:7740:4944 1:N:0:TCGACGTC+ACCTGGTT
GGTAGGCATCTACGAGCAAAACCATCATCCTTCAACGAATCCAGTTTAGTGATCCTCCCATTGTCCCCAACTAACCTGGAACCAGCTCAAGATGCCTAAGCCAGTGGTACAGGTTGGTGGCGACCCCGATCCCAGATGAAGCCGAAGGCTATCTTCTGGGTGAAATCAAAGCAATCAAAGCGGTGGTGAGGTAATGTATCTTGTTTTATACAGTGCGTACGGATACAGAAAACTGATGGAAAAGTAATTT
+
BCBCCCFFFFFFGGGGGGGGGGGHHHHHHHHHHHHHGGGHGHHHHHHHHHHHHHHHHHGHHHHHHHHHHGGHHHHHHHHHHHGHHHHHHHHHHHHHHHHHHHHHHHHHHHHFFBGHGGGGHGGGGGGGGGGGHFFCHHHHHHHGG@DGHGHHHHHHHHHF<EHHEHHF<DDGHHHHHHHGHFGG;C;EGGHCCCGH;FGGGGFCFGGGGGGGGGGGGGGGGGFGD:FFFFFFFFFFFFFF0:/F0;FFFF
@M03558:539:GW210131Amp:1:2105:20063:5008 1:N:0:TCGACGTC+ACCTGGTT
GGTAGGCATCTACGAGCAAAACCATCATCCTTCAACGAATCCAGTTTAGTGATCCTCCCATTGTCCCCAACTAACCTGGAACCAGCTCAAGATGCCTAAGCCAGTGGTACAGGTTGGTGGCGACCCCGATCCCTCCATGGCTCTTCATTTCGGAGGAGATGAAACGAATTGATCAGAGCAAGCCTTACGATGCCAAAAAGGCCTGCTGTAACCGTTGCGGTGGTGAGGTAATGTATCTTGTTTTATAC
+
BCABCCFFFFFFGGGGGGGGGGGHHHHHHHHHHHHHGGGHGHHHHHHHHHHHHHHHHHGHHHHHHHHHHGGHHHHHHHHHHHGHHHHHHHHHHHHHHHHHHHHHGHHGHHHHGFGHGEGGHGGGGGGGGGGGHHHGHHHHHHHHHHHHHHHHGC@EEGHFHHHHHGGGHHHHHHHHHHHHHHHGHHHHGFHGGHHHHGGGGGGGGGGGHGGGGGGGGGGGDDFAEFFF:BFFFFFFFFFFFFFFFFFF
@M03558:539:GW210131Amp:1:2105:23240:5012 1:N:0:TCGACGTC+ACCTGGTT
GGTAGGCATCTACGAGCAAAACCATCATCCTTCAACGAATCCAGTTTAGTGATCCTCCCATTGTCCCCAACTAACCTGGAACCAGCTCAAGATGCCTAAGCCAGTGGTACAGGTTGGTGGCGACCCCGATCCCCCGGTGGTGAGGTAATGTATCTTGTTTTATACAGTGCGTACGGATACAGAAAACTGATGGAAAAGTAATTTGGAATCTATATGCAAACAATTCGACAAGTTATTTTATGATAGAAAT
+
AB>ABBFFFFFFGGGGGFGFGGGHHHHHHHFHHHHHGGGFGFHGGFHHHHHHHHHHHHGHFHHHHHGHHGGHHHHGHHHHHHGHHGHHHHHHHHHHHHHHHHHHHHHHHHHGHBGHGEGGHGGGGGGGGGGGHGG<>>AECFHHHFGHHHHHHHHHGFGHHHHHHHHHHHGGGGGGGGGHHHGHHHHHHHHHGFGGGF;CBGGGGGGGGGGGGGGGGGGGGGGGGGGGGFFFFFFFFFFFFFBFFFFFFB
@M03558:539:GW210131Amp:1:2105:18430:5055 1:N:0:TCGACGTC+ACCTGGTT
GGTAGGCATCTACGAGCAAAACCATCATCCTTCAACGAATCCAGTTTAGTGATCCTCCCATTGTCCCCAACTAACCTGGAACCAGCTCAAGATGCCTAAGCCAGTGGTACAGGTTGGTGGCGACCCCGATCCCTCCTTCATCCTGGCTCTTCATTTCGGAGGAGATGAAACGAATTGATCAGAGCAAGCCTTACGATGCCAAAAAGGCCTGCTCGGTGGTGAGGTAATGTATCTTGTTTTATACAGTGCG
+
BCABCBFFFFFFGGGGGGGGGGGHGHHHHHHHHHHHGGGHGHHHHHHGHHHHHHHHHHGHHHHHHHHHHGGHHHHHHHHHHHGHHHHHHHHHHHHHHHHHHHHHHHHGHHHHHGHHGEGGHGGGGGGGGGGGHHHGHHHHHHHHHHHHHHHHHHHHHHGGGGGGHHHGHHHG<CGHHHHHHHHHHHHHHGHGCGEGHGGGGGGGEGGGGGGGGGGGDEGCFGFFBFFFFFFFFFFFFFFFFFFFFFFFFF
@M03558:539:GW210131Amp:1:2105:20438:5056 1:N:0:TCGACGTC+ACCTGGTT
GGTAGGCATCTACGAGCAAAGCCATCATCCTTCAACGAATCCAGTTTAGTGATCCTCCCATTGTCCCCAACTAACCTGGAACCAGCTCAAGATGCCTAAGCCAGTGGTACAGGTTGGTGGCGACCCCGATCCCTGGTGGTGAGGTAATGTATCTTGTTTTATACAGTGCGTACGGATACAGAAAACTGATGGAAAAGTAATTTGGAATCTATATGCAAACAATTTGACAAGTTATTTTATGATAGAAATG
+
CCCCCBFFFFFFGGGGGGGGGGHHHHHHHHHHHHHHGGGHGHHHGHHHHHHHHHHHHHGHHHHHHHHHHGGHHHHHHHHHHHGHHHHHHHHHHHHHHHHHHHHHHHHGHHHHHGHHGFFGHGGGGGGGGGGGHHHHGGGCFGHH?FGHHHHHHHHGHHHHHHHHHHHHGGGGGGGGGGHHHHHHHHHHHHHHGGGGHCHHHHHHHHHGGGGGGGGFGGGGGGGGGGGGGGGGGGGGGGGGGGGGGGGGFF
@M03558:539:GW210131Amp:1:2105:9998:5093 1:N:0:TCGACGTC+ACCTGGTT
GGTAGGCATCTACGAGCAAAACCATCATCCTTCAACGAATCCAGTTTAGTGATCCTCCCATTGTCCCCAACTAACCTGGAACCAGCTCAAGATGCCTAAGCCAGTGGTACAGGTTGGTGGCGACCCCGATCCCTTCATTTCGGAGGAGATGAAACGAATTGATCAGAGCAAGCCTTACGATGCCAAAAAGGCCTGCTTCGGCTATCTTCTGAGTGAAATCAAAGCAACCAAGGTGGTGAGGTAATGTATC
+
CCBBCCFFFFFFGGGGGGGGGGGHHHHHHHHHHHHHGGGHGHHHHHHHHHHHHHHHHHGHHHHHHHHHHGGHHHHHHHHHHHGHHHHHHHHHHHHHHHHHHHHHHHHHHHHHHHHHGGGGHGGGGGGGGGGGHHHHHHHHHHGGGGGGHHHHHHHGGGHHHHHHHHHHHHGHHGHHHHGGHGGHHHHHHGGHHHGGGGGGGGGGGGGHGHGGGGGGGGGHGGGGGGGFFFFFFFFFDFFFFFFFFFFFFF
@M03558:539:GW210131Amp:1:2105:10998:5103 1:N:0:TCGACGTC+ACCTGGTT
GGTAGGCATCTACGAGCAAAACCATCATCCTTCAACGAATCCAGTTTAGTGATCCTCCCATTGTCCCCAACTAACCTGGAACCAGCTCAAGATGCCTAAGCCAGTGGTACAGGTTGAATGGCTCTTCATTTCGGAGGAGATGAAACGAATTGATCAGAGCAGGCCTTACGATGCCAAAAAGGCCTGCTTCCAGATGAAGCCGAAGGCTATCTTCTGGGTGAAATCAAAGCAAGGGTGAATTGGTAACCGT
+
A@ABBBFFFFFFGGFGGGGGGGGHHHHHHHHGHHHHGGGHGHHGHHHHHHHHHHHHHHGHHHHHHGHHHGGHHHHHGHHGGHGGHHHHHHHHHHHHHHHHHHHHGHHHHHHHHHHHHHHHHHHHHHHHHHHHHGF<B?FAHHHHHHGGGHHHHHHHFHHHHBGGGHHHHGGHGGHHHHHHGGHHHGHHHHHHHGHHHHHHHGGGGFHHHHGGGGGGGGFFGGGGGGGGGGGGGGG9EEFGGGGFFFFFFF
@M03558:539:GW210131Amp:1:2105:9128:5223 1:N:0:TCGACGTC+ACCTGGTT
GGTAGGCATCTACGAGCAAAACCATCATCCTTCAACGAATCCAGTTTAGTGATCCTCCCATTGTCCCCAACTAACCTGGAACCAGCTCAAGATGCCTAAGCCAGTGGTACAGGTTGGTGGCGACCCCGATCCCTCTTCATTTCGGAGGAGATGAAACGAATTGATCAGAGCAAGCCTTACGATGCCAAAAAGGCCTGCTGGGTGAATTGGTAACCGTTGCCCTACCAGGTAATGTACCTTGTTTTATAC
+
BBABCBFFFFFFGGGGGGGGGGGHHHHHHHHHHHHHGGGHGHHHHHHGHHHHHHHHHHGHHHHHHHHHHGGHHHHHHHHGHHGHHHHHHHHHHHHHHHHHHHHHHHHGHHHHHHHHGGGGHGGGGGGGGGGGHHHHHHGHHHHHGADGGGFGHFHHHGFGHHHHHHFHHHHHEHHGHHGHGECEGHHHHHEGGHHGGGGGFDCDGFGGGGGGGGGGGGGGGGGGFFFFFFFFFFFFFFFFFFFFFFFFF
@M03558:539:GW210131Amp:1:2105:8645:5249 1:N:0:TCGACGTC+ACCTGGTT
GGTAGGATCTACGAGCAAAACCATCATCCTTCAACGAATCCAGTTTAGTGATCCTCCCATTGTCCCCAACTAACCTGGAACCAGCTCAAGATGCCTAAGCCAGTGGTACAGGTTGGTGGCGACCCCGATCCCTCCCGGTGGTGAGGTAATGTATCTTGTTTTATACAGTGCGTACGGATACAGAAAACTGATGGAATAGTAATTTGGAATCTATATGCAAACAATTTGACAAGTTATTTTATGGTAGAA
+
BBBBBBFFFFFBGGGEGBGGGGHHHHHHHFGHHGHGGGHGHHEBAFHHHHHGDGGFHGHHHHHHFHHHGEHHHGHHHHBGGFFHHHHFHHFHHHHHHHHHHHHBGHGHHHHHGHHGFGGHGGGGGGGGGGGHHHGGGGDGGDGHHH?GHHDGGHHHHHHHHHHHHHHHHHHGEGGGGGGGGCGGGHFHHHCFHHHFHGGGFFGGGGFGGFGGGGGGGGGGGGGGGGGGFFGFFFGEGGGFFFFFFFFFF
@M03558:539:GW210131Amp:1:2105:24103:5275 1:N:0:TCGACGTC+ACCTGGTT
GGTAGGCATCTACGAGCAAAACCATCATCCTTCAACGAATCCAGTTTAGTGATCCTCCCATTGTCCCCAACTAACCTGGAACCAGCTCAAGATGCCTAAGCCAGTGGTACAGGTTGGTGGCGACCCCGATCCATGGCTCTTCATTTCGGAGGAGATGAAACGAATTGATCAGGGCAAGCCTTACGATGCCAAAAAGGCCTGCTCAAGGGTGAATTGGTAACCGTTGCCCTACGGTGGTGAGGTAATGTAT
+
ABABBBFFFFFFGGGGGGGGGGGFFHHHGHHHHHHHGGGHGHHHGHHHHHHHHHHHHHGHHHHHHHHHHGGHFHHHHHHEGHGHHFHGHHHHHHHHHHHFGHFHHHGHHHHHH@FHGEFFCFGGGGGGGCGGHGHHHHFHFG>FHHFHG/ADF?AGHDGFHFEFHHGHFHFF0<D.EGHGHHHHGEHG?GHHFGCEFFE9EGBFGFFF9.CFFFGGGFGGFFGGFFDFFFEFFFBEFFF/FF:BBFFFBF
@M03558:539:GW210131Amp:1:2105:20169:5334 1:N:0:TCGACGTC+ACCTGGTT
GGTAGGCATCTACGAGCAAAGAGTGAGAAGGTGTTACTCACATAGCC
+
ABAABBFFFFFFGGGGGFGGGGGGHHHHGGHGGGGHHHHHHHHHHHH
@M03558:539:GW210131Amp:1:2105:21610:5347 1:N:0:TCGACGTC+ACCTGGTT
GGTAGGCATCTACGAGCAAAGAGTGAGAAGGTGTTACTCACATAGCC
+
B?AABABCFFFFFGCA?EGGGGHHGFGHDFAGFHGHHHHHHHFHFHG
@M03558:539:GW210131Amp:1:2105:14579:5423 1:N:0:TCGACGTC+ACCTGGTT
GGTAGGCATCACGAGCAAAACCATCATCCTTCAACGAATCCAGTTTAGTGATCCTCCCACTGTCCCCAACTAACCTGGAACCAGCTCAAGATGCCTAAGCCAGTGGTACAGGTTGGTGGCGACCCCGATCCCTCCCGGTGGTGAGGTAATGTATCTTGTTTTATACAGTGCGTACGGATACAGAAAACTGATGGAGAAGTAATTTGGAATCTATATGCAAACAATTTGACAAGTTATTTTATGATAGAA
+
BCAACCFFFFFFGFGGGGGGGGHHHHHHHHHHHHHGGGHGHHHGHHHHHHHHHHHHHGHHHHHHHHHHGGHHHHHHHHGHHGHHHHHHHHHHHHHHHHHHHHHFGHFGHHHHBGHGGGGHGGGGGGGGGGGHHHGGGGCCDEGHHH?FGHHGHHHHGHHHHHGHHHHH0=GGGGGGGDGGHHHHHHHHHHHHHHEF0FGBFGGGGGGGGGGGGGGGGGGGGGGGGGGGGGGGGGGFFFFFFFFFFFFFF
@M03558:539:GW210131Amp:1:2105:23072:5428 1:N:0:TCGACGTC+ACCTGGTT
GGTAGGCATCTACGAGCAAAACCATCATCCTTCAACGAATCCAGTTTAGTGATCCTCCCATTGTCCCCAACTAACCTGGAACCAGCTCAAGATGCCTAAGCCAGTGGTACAGGTTGGTGGCGACCCCGATCCCTCCCCAAGGGTGAGGTAATGTATCTTGTTTTATACAGTGCGTACGGATACAGAAAACTGATGGAAAAGTAATTTGGAATCTATATGCAAACAATTTGACAAGTTATTTTATGAT
+
CCBBCCFFFFFFGGGGGGGGGGGHHHGHHHHHHHHHGGGHGHHHHHHHHGHHHHHHHHGHHHHHHHHHHGGHHHHHHHHHHHGFHHHHHHHHHHHHHHHHHHHHGHHHHHHBFBFGGFGGHGGGGGGGGGGGHHHGGGHGHGGFFGHF?GGHHGHHHHHHHHHHHHHHHHHHHGGGGGGGFGHHHGGCGHHHHHHHHHHHHBFGGGGGGGGGGGGHHHGGGGGGGGGGGGGGGGGGGGGGGHFFFFF
@M03558:539:GW210131Amp:1:2105:7036:5432 1:N:0:TCGACGTC+ACCTGGTT
GGTAGGCATCTACGAGCAAAACCATCATCCTTCAACGAATCCAGTTTAGTGATCCTCCCATTGTCCCCAACTAACCTGGAACCAGCTCAAGATGCCTAAGCCAGTGGTACAGGTTGGTGGCGACCCCGAATTGATCAGAGCAAGCCTTACGATGCCAAAAAGGCCTGCTGGTTCCAGATGAAGCCGAAGGCTATCTTCTGGGTGAAATCAAAGCAAGGGTGAATTGGTAACCGTTGCCCTACGGTGGTG
+
CCCBCCFFFFFFGGGGGGGGGGGHHFHHHHHHHHHHGGGHGHHHHHHHHHHHHHHHHHGHHHHHHHHHHGGHHHHHHHHHHHGHHHHHHHHHHHHHHHHHHHHHHHHHHHHFGBFGGGGGHGGGGGGGGGGHHHHHHHHHHHHHHGGHHHGGGGGHHHHHHGGHHHGGHHGHHHHHHHHHHGFHHFF@?EHHHHHHHHHHGF/CEGGGGGGGGGGGGGGFGGFGGGFGGGGGFFFFFFFFFEAA/;ADF
@M03558:539:GW210131Amp:1:2105:12804:5442 1:N:0:TCGACGTC+ACCTGGTT
GGTAGGCATCTACGAGCAAAACCATCATCCTTCAACGAATCCAGTTTAGTGATCCTCCCATTGTCCCCAACTAACCTGGAACCAGCTCAAGATGCCTAAGCCAGTGGTACAGGTTGGTGGCGACCCCGATCCCTTACGATGCCAAAAAGGCGGTGGTGAGGTAATGTATCTTGTTTTATACAGTGCGTACGGATACAGAAAACTGATGGAAAAGTAATTTGGAATCTATATGCAAACAATTTGACAAGTT
+
BBBBCCFFFFFFGGGGGGGGGGGHHHHHHHHHHHHHGGGHGHHHHHHHHHHHHHHHHHGHHHHHHHHHHGGHHHHHHHHHHHGHHHHHHHHHHHHHHHHHHHHHGHHGGHHHHGHHGEGGHGGGGGGGGGGGHHHHHGGEGGHHHHHHGGHGGEGF<ED<G<GHHHHHHHHHHHHHHHHHHHHHHHGGGGGGGGGGGGFGGGGGGGGGGGGGGGFGGGGGGGFFFFHHHHFFHFFFFFFFFHFFFFFFFF
@M03558:539:GW210131Amp:1:2105:18402:5455 1:N:0:TCGACGTC+ACCTGGTT
GGTAGGCATCTACGAGCAAAACCATCATCCTTCAACGAATCCAGTTTAGTGATCCTCCCATTGTCCCCAACTAACCTGGAACCAGCTCAAGATGCCTAAGCCAGTGGTACAGGTTGGTGGCGACCCCGATCCCTCCCGAATGAAGCCGAAGGCTATCTTCTGGGTGAAATCAAAGCAAGGGTGAATTGGTAACCGTTGCCCTACGTTGCGGCGGTGAGGGAATGTATCTTGTTTTATACAGTGCGTACGG
+
BBABCBFFFFFFGGGGGGGGGGGHHHHHHHHHHHHHGGGHGHHHHHHHHHHHHHHHHHGHHHHHHHHHHGGHHHHHHHHHHHGHHHHHHHHHHHHHHHHHHHHHGHGHHHHHHGHHGFGGHGGGGGGGGGGGHHHGGGGFGHHHHHHFCGGGHHHHHHHHHHHHGGHHHHHHHHHHHHHGGCCCGHHHHHHHGHGEGGGGGGFGGGGGGGGGFF-;.:A..;/F000;BFFFFFF0B00:::F0;9.;=D
@M03558:539:GW210131Amp:1:2105:17549:5560 1:N:0:TCGACGTC+ACCTGGTT
GGTAGGCATCTACGAGCAAAACCATCATCCTTCAACGAATCCAGTTTAGTGATCCTCCCATTGTCCCCAACTAACCTGGAACCAGCTCAAGATGCCTAAGCCAGTGGTACAGGTTGGTGGCGACCCCGACCCCCCGGTTCCAGATGAAGCCGAAGGCTATCTTCTGGGTGAAATCAAAGCAAGGGTGAATTGGTAACCGTTGAATTGGTGGTGAGGTAATGTATCTTGTTTTATACAGTGCGTACGGAT
+
BCABCCFFFFFFGGGGGGGGGGGHHHHHHHHHHHHHGGGHGHHHHHHHHHHHHHHHHHGHHHHHHHHHHGGHHHHHHHHHHHGHHHHHHHHHHHGHHHHHHHHHGHHGHHHHHFHHGFGGHGGGGGGGGGGGGGGGGFGGHHHHHHHHHHHGGGGGHGHHHHHHHHHHGEEHHHHHHHHHHGGGGFEGGGGGGGGGGGGGGGGGGGF;;CFAEFFF;FFFFFFFFFFFFFFFFFFFFFFFFFFFFFFFF
@M03558:539:GW210131Amp:1:2105:14654:5565 1:N:0:TCGACGTC+ACCTGGTT
GGTAGGCATCTACGAGCAAAACCATCATCCTTCAACGAATCCAGTTTAGTGATCCTCCCATTGTCCCCAACTAACCTGGAACCAGCTCAAGATGCCTAAGCCAGCGGTACAGGTTGGTGGCGACCCCGATCCCTCCCTCGGCGGTGAGGTAATGTATCTTGTTTTATACGGTGCGTACGGATACAGAAAACTGATGGAAAAGTAATTTGGAATCTATATGCAAACAATTTGACAAGTTATTTTATGAT
+
A?AAAAFC@F1DDEAEEFFBGAEH1FGGFEG2GDF1AAFCAHDAGA2DEDGH2F1GGHFBA11DF1BFC/A0GA101F>0BGGHACFBGFHHHHEHFBFC0BGA/>/?AE1B0110E/FEFE@@B?CC</<<@10/?<<@G/<--<<<.GCGD<DG0:;G000;/CCFGAF:.@@9.99A.999FBB///;BF0FBBFGGGG9BFFFFFFFFFFFFFFFFFFFFFFFFFFFFFFFFFFEFFFFFFFFF
@M03558:539:GW210131Amp:1:2105:24886:5591 1:N:0:TCGACGTC+ACCTGGTT
GGTAGGCATCTACGAGCAAAACCATCATCCTTCAACGAATCCAGTTTAGTGATCCTCCCATTGTCCCCAACTAACCTGGAACCAGCTCAAGATGCCTAAGCCAGTGGTACAGGTTGGTGGCGACCCCGATCCCTCTTCATTTCGGAGGAGATGAAACGAATTGATCAGAGCAAGCCTTACGATGCCAAAAAGGCCTGCCGAAGGCTATCTTCTGGGTGAAATCAAAGCAACCGGTGGTGAGGTAATGTAT
+
ACAABCFFFFFFGGGGGGGGGGGHHHHHHHHHHHHHGGGHGHHHHHHHHHHHHHHHHHGHHHHHHGHHHGGHHHHHHHHHGHGHHGHHHHHHHHHHHHHHHHHHHHHHHHHHHGHHGEGGHGGGGGGGGGGGHHHHHHHHHHHHG?DGGGHHHHHHHGGEHHHHHHHHHHHHHHHGHHHHGGHGGHHHHHGGGGHGGGGGGG?EGGGGGGFGGGFF9DFGGFFFFFFFFFEFCFABA;EFFFBFFFFFFF
@M03558:539:GW210131Amp:1:2105:18371:5632 1:N:0:TCGACGTC+ACCTGGTT
GGTAGGCATCTACGAGCAAAACCATCATCCTTCAACGAATCCAGTTTAGTGATCCTCCCATTGTCCCCAACTAACCTGGAACCAGCTCAAGATGCCTAAGCCAGTGGTACAGGTTGGTGGCGACCCCGAATCCGAGGTGGTGAGGTAATGTATCTTGTTTTATACAGTGCGTACGGATACAGAAAACTGATGGAAAAGTAATTTGGAATCTATATGCAAACAATTTGACAAGTTATTTTATGATAGAAAT
+
BBBBCBFFFFFFGGGGGGGGGGGHHHHHHHHHHHHHGGGHGHHHHHHHHHHHHHHHHHGHHHHHHHHHHGGHHHHHHHHHHHGHHHHHHHHHHHHHHHHHHHHHGHHGHHHHHFGHGFGGHGGGGGGGGGGGHGFDG?GF?FGHH?GHHHHHGGHHHFHGHHHHHHHHHHGEEGGGGGGHHGGGGHHHG:GHHHHHHHGHGGGGGGGGGGGGGHGGGGGGGGGGGGGGGGGGGGGGGGHGGFFFFFFFFF
@M03558:539:GW210131Amp:1:2105:19411:5638 1:N:0:TCGACGTC+ACCTGGTT
GGTAGGCATCTACGAGCAAAGAGTGAGAAGGTGTTACTCACATAGCC
+
CCBBCCFFFFFFGGGGGGGGGGHHHHHHHHHFGHGHHHHHHHHHHHH
@M03558:539:GW210131Amp:1:2105:8297:5694 1:N:0:TCGACGTC+ACCTGGTT
GGTAGGCATCTACGAGCAAAACCATCATCCTTCAACGAATCCAGTTTAGTGATCCTCCCATTGTCCCCAACTAACCTGGAACCAGCTCAAGATGCCTAAGCCAGTGGTACAGGTTGGTGGCGACCCCGATCCCTCCCGGTGGTGAGGTAATGTATCTTGTTTTATACAGTGCGTACGGATACAGAAAACTGATGGAAAAGTAATTTGGAATCTATATGCAAACAATTTGACAAGTTATTTTATGATAGA
+
ACAAABFFFFFFGGGGGGGGGGGHHHHHHHHHHHHHGGGHGHHHHHHHHHHHHHHHHHGHHHHHHHHHHGGHHHHHHHHHHHGHHHHHHHHHHHHHHHHHHHHHHHHHHHHHFBGHGFGGHGEGGGGGGGGGHHHGGGGGGGEFHHHHHHHHDHHHHHHHHHHHHHHHHHHHEEGGGGGGGHGHHHHHHHHHHHHFHHGGFFGGGGFGGGGGGGGGGGGGGGGGGFGGGGGGGGGGBFFFFFFFFFFFF
@M03558:539:GW210131Amp:1:2105:13391:5703 1:N:0:TCGACGTC+ACCTGGTT
GGTAGGCATCTACGAGCAAAACCATCATCCTTCAACGAATCCAGTTTAGTGATCCTCCCATTGTCCCCAACTAACCTGGAACCAGCTCAAGATGCCTAAGCCAGTGGTACAGGTTGGTGGCGACCCCGATCCCTCCTGGCTCTTCATTTCGGAGGAGATGAAACGAATTGATCAGAGCAAGCCTTACGATGCCAAAAAGGCCTGCTCGGTGGTGAGGTAATGTATCTTGTTTTATACAGTGCGTACGGAT
+
BBBBBBFFFFFFGGGGGGGGGGGDHHFFFHHHGHHHGGGHGHHHFHHHHHHDGHGHHHGGGHHHFHHHHGGHHGFHHHHHHHGHHHHHGHHGHHHHHHHGHHHHHHHHHHHHHFGGF>FEHGGEGGDFCFGGHHHGHGFGGHFFHGHHFHHGGGG?FCGHFFHHGGGHHHFHHHHHGHHHHHGHHHGGE.CGHHG/.AFGGGGEGFGGGDDACEGFG/;FBBBFFFFFFFFFFFFFEFEFFFF..:BD9.
@M03558:539:GW210131Amp:1:2105:22598:5707 1:N:0:TCGACGTC+ACCTGGTT
GGTAGGCATCTACGAGCAAAACCATCATCCTTCAACGAGTCCAGTTTAGTGATCCTCCCATTGTCCCCAACTAACCTGGAACCAGCTCAAGATGCCTAAGCCAGTGGTACAGGTTGGTGGCGACCCCGATCCCTCCAACGGCTGAATGGCTCTTCATTTCGGAGGAGATGAAACGAATTGATCAGAGCAAGCCTTACGATGCCAAAAAGGCCTGCTCAAGGGTGAATTGGTAACCGTTGCCCTACCCTAC
+
ABAAAAFFFFFFGGGGGGGGGGGHHHHHHHHHHHHHGGGGHHHHGHHHHHHHHHHHHHGHHHHHHHHHHGGHHHHHHHHHHHGHHGHHHHHHHHHHHHHHHHHHGHHHHHHBFBFHGFGGHGGGGGGGFGGGHHHGHHHGGGGGHFHHGHHHHHHHHHHGHGCACCFHHHHHHHGGGHHHHHHHHBGHHBGCEGGGGGGGGGGGGGGFGGEGGGGGGGGGFFAEEFFFFFFFFFFFDDFAFFFFFFFFF?
@M03558:539:GW210131Amp:1:2105:9094:5749 1:N:0:TCGACGTC+ACCTGGTT
GGTAGGCATCTACGAGCAAAACCATCATCCTTCAACGAATCCAGTTTAGTGATCCTCCCATTGTCCCCAACTAACCTGGAACCAGCTCAAGATGCCTAAGCCAGTGGTACAGGTTGGTGGCGACCCCGATCCCTCCAACCGGGTGGTGAGGTAATGTATCTTGTTTTATACAGTGCGTACGGATACAGAAAACTGATGGAAAAGTAATTTGGAATCTATATGCAAACAATTTGACAAGTTATTTTATGAT
+
BCBCCCFFFFFFGGGGGGGGGGGHHHHHHHHHHHHHGGGHGHHHHHHHHHHHHHHHHHGHGHHHGHHHHGGHHHHHHHHHHHGHHHHHHHHHHHHHHHHHHHHHHHHHHHHHHHHHGGGGHGGGGGGGGGGGHHHGHHHGGGGDDGCFGHHHGHHHHHHHHHHHHHHHHHHHHHHHFGGGE.CGFHHHGHBFGGGFGGGGGBFGGGGGGGGGGGGGGGGGGGGGGGGGFFFFFFFFBFFFFFFFFFFFFF
@M03558:539:GW210131Amp:1:2105:22567:5764 1:N:0:TCGACGTC+ACCTGGTT
GGTAGGCATCTACGAGCAAAACCATCATCCTTCAACGAATCCAGTTTAGTGATCCTCCCATTGTCCCCAACTAACCTGGAACCAGCTCAAGACGCCTAAGCCAGTGGTACAGGTTGGTGGCGACCCCGAGCCTTACGATGCCAAAAAGGCCTGCTTGGGGAATTGGTAACCGTTGCCCGTTCGGTGGTGAGGTAATGTATCTTGTTTTATACAGTGCGTACGGATACAGAAAACTGATGGAAAAGTAATT
+
BBAAABFFFFFBGGGGGEGGGGEEHFFHHHHHHHGGGAFHGCHGFGHHHHGHHHFGFHGHHFFGGGHHFGEEGGHGHGAGGHFCGEHFHHDFHGGCHGHHHGHHGGGHHHHFGBGGEGGDH@EE<BBD?B/DHFH1?<FFDC?FCGCEC.FFFHFGG..-.<<<<C0==GGGDEFDHHGCCHAC9AEEEGGF9CFFF0CFFGGGGGGFFGFFFGGBFB;AB?DDDFFFFFFFFFFFFFF9BF/F;BFFFF
@M03558:539:GW210131Amp:1:2105:21348:5767 1:N:0:TCGACGTC+ACCTGGTT
GGTAGGCATCTACGAGCAAAACCATCATCCTTCAACGAATCCAGTTTAGTGATCCTCCCATTGTCCCCAACTAACCTGGAACCAGCTCAAGATGCCTAAGCCAGTGGTACAGGTTGGTGGCGACCCCGATCCCTCCCGGTGGTGAGGTAATGTATCTTGTTTTATACAGTGCGTACGGATACAGAAAACTGATGGAAAAGTAATTTGGAATCTATATGCAAACAATTTGACAAGTTATTTTATGATAGA
+
CCBBBCFFFFFFGGGGGGGGGGGHHHHHHHHHHHHHGGGHGHHHGHHHHHHHHHHHHHGHHHHHHHHHHGGHHHHHHHHHHHGHHHHHHHHHHHHHHHHHHHHHFGHGHHHBFBFGGEGGHGGGGGGGFGGGHHFFGGGGGGEFGHH?GHGHHHHHHHHGHHHHHHHHHHHHEEGGGGGGGHHHHHHGHHHHHHHHHHGGFFGGGGGGGGGGGGGGGGGGGGGGGGGGGGGGGEFFGFFFFFFFFFFFF
@M03558:539:GW210131Amp:1:2105:24183:5787 1:N:0:TCGACGTC+ACCTGGTT
GGTAGGCATCTACGAGCAAAACCATCATCCTTCAACGAATCCAGTTTAGTGATCCTCCCATTGTCCCCAACTAACCTGGAACCAGCTCAAGATGCCTAAGCCAGTGGTACAGGTTGGTGGCGACCCCGAATGGCTCTTCATTTCGGAGGAGATGAAACGAATTGATCAGAGCAAGCCTTACGATGCCAAAAAGGCCTGCTGGGTGAGGTAATGTATCTTGTTTTATACAGTGCGTACGGATACAGAAAAC
+
BCCBBCFFFFFFGGGGGGGGGGGHHHHHHHGHHHHHGGGHGHHHHHHHHHHHHHHHHHGHHHHHHHHHHGGHHHHHHHHHHHGHHHHHHHGHHHHHHHHHGHHHHHHHHHHHHGHHGFGGHGGGGGGGGGGHHHHHHHHHHHHHHGGGGGGHHBFFHHGDGHHH1FGHHHHHHHHHGHHHHGGHGGHHHHHHGGHHHGGGGGG;E.CFCFGGGGGGGGGGFGGGGGGGGGGGGFFFFFFFFFFFFFFFFF
@M03558:539:GW210131Amp:1:2105:20308:5806 1:N:0:TCGACGTC+ACCTGGTT
GGTAGGCATCTACGAGCAAAACCATCATCCTTCAACGAATCCAGTTTAGTGATCCTCCCATTGTCCCCAACTAACCTGGAACCAGCTCAAGATGCCTAAGCCAGTGGTACAGGTTGGTGGCGACCCCGATCCCTCCCAAGGGTGAATTGGTAACCGTTGCCCTACCCCGGTGGTGAGGTAATGTATCTTGTTTTATACAGTGCGTACAGATACAGAAAACTGATGGAAAAGTAATTTGGAATCTATATGC
+
BCABCBFFFFFFGGGGGGGGGGGHHHHHHHHHHHHHGGGHGHHHHHHHHHHHHHHHHHGHHHHHHHHHHGGHHHHHHHHHHHGHHHHHHHHHHHHHHHHHHHHHHHHFHHHHHGHHGFGGHGGGGGGGGGGGHHHGGHHHGG?FGHHHHHHHHHHGGGGGHHHHHHHHGGFEGCEGHHGHHHHGHHHHHHHHHHGGGGHGGGGGGGGGGGGGGHHHGGGGGGGGGGGFFFFFFFFFFFFFFFFFHFHFFF
@M03558:539:GW210131Amp:1:2105:6626:5827 1:N:0:TCGACGTC+ACCTGGTT
GGTAGGCATCTACGAGCAAAGAGTGAGAAGGTGTTACTCACATAGCC
+
BBAACBFFFFFFGGGGGGGGGGHHH5FFGHHGHHGHHHHHHHHHHHH
@M03558:539:GW210131Amp:1:2105:16460:5884 1:N:0:TCGACGTC+ACCTGGTT
GGTAGGCATCTACGAGCAAAACCATCATCCTTCAACGAATCCAGTTTAGTGATCCTCCCATTGTCCCCAACTAACCTGGAACCAGCTCAAGATGCCTAAGCCAGTGGTACAGGTTGGTGGCGACCCCGATCCCTCCGCGGTGGTGAGGTAATGTATCTTGTTTTATACAGTGCGTACGGATACAGAAAACTGATGGAAAAGTAATTTGGAATCTATATGCAAACAATTTGACAAGTTATTTTATGAT
+
BBABBBFFFFFFGGGGGGGGGGGHHHHHHHHHHHHHGGGHGHHHGHHHHGHHHHHHHHGHHHHHHHHHHGGHHHHHHGHHHHGHHHHHHGHHHHHHHHHHHHHHHHHHHHFGHFGHGFFGHGGGGGGGFGGGHHHGGGGGEGGGGDGGGHGHHHHHHHHHGHHHDHHHHHHHHGGGGGGGGGHGHFHHHHHGBFGGGGGGGFFGGGGGGGGGGGGGGGGGGGGGGGGGGGFFFFFFFFFFFFFFFFF
@M03558:539:GW210131Amp:1:2105:24628:5924 1:N:0:TCGACGTC+ACCTGGTT
GGTAGGCATCTACGAGCAAAACCATCATCCTTCAACGAATCCAGTTTAGTGATCCTCCCATTGTCCCCAACTAACCTGGAACCAGCTCAAGATGCCTAAGCCAGTGGTACAGGTTGGTGGCGACCCCGATCCCGAAGGCTATCTTCTGGGTGAAATCAAAGAAAGGGTGAATTGGCGGTGGTGAGGTAATGTATCTTGTTTTATACAGTGCGTACGGATACAGAAAACTGATGGAAAAGTAATTTGGAAT
+
BCBBCCFFFFFFGGGGGGGGGGGHHHHHHHHHHHHHGGGHGHHHHHHHHHHGHHHHHHGHHHHHHHHHHGGHHHHHHHHHHHGHGHHHHHHHHHHGHHHHHHHHHHGHHHHHHGHHGGGGHGGGGGGGGGGGHGGGGGHHHHHHHHHHHHGDGHFHHHHHHHHHHHGGEGHGHHHHGG=;:..:CGGFGGGFGGGGGGFGGGGGCFGGGGGGGGGGGDDFFFFFFFFFFF0BFFFBFFFFFFFFF0FFFF
@M03558:539:GW210131Amp:1:2105:6476:5937 1:N:0:TCGACGTC+ACCTGGTT
GGTAGGCATCTACGAGCAAAACCATCATCCTTCAACGAATCCAGTTTAGTGATCCTCCCATTGTCCCCAACTAACCTGGAACCAGCTCAAGATGCCTAAGCCAGTGGTACAGGTTGGTGGCGACCCCGATGAAACGAATTGATCAGAGCAAGCCTTACGATGCCAAAAAGGCGAAGCCGAAGGCTATCTTCTGGGTGAAATCAAAGCAAGGGTGAATTGGTAACCGTTGCCGGTGGTGAGGTAATGTATC
+
BCBABCFBFFFFGGGGGGGGGGGGHHHHHHHHHHHHGGGHGHHHHHHHHHHHHHHHHHGHHHHHHHHHHGGGHHHHHHHHHHGHHHHHGHHHHGHHHHHHHHHHHHHHHHHEFBFGGEGGHGGGGGGGGGGHGFGFE//FHHHHHGHHHHHHFGHHHHGGHGDHHHHFE?CHFGGGGGGF@ADHH0CCFGGGGFFFGGGGGG0;FGGGGGGGFFGGGFG/;BFFFBDFFFFDF@@;.ABFFBBFFFFFFF
@M03558:539:GW210131Amp:1:2105:12310:5960 1:N:0:TCGACGTC+ACCTGGTT
GGTAGGCATCTACGAGCAAAGAGTGAGAAGGTGTTACCACATAGCC
+
BCABCCFFFFFFGGGGGGGGGGHFGHHHHHHFGHGHHHHHHHHHHH
@M03558:539:GW210131Amp:1:2105:22126:6041 1:N:0:TCGACGTC+ACCTGGTT
GGTAGGCATCTACGAGCAAAACCATCATCCTTCAACGAATCCAGTTTAGTGATCCTCCCATTGTCCCCAACTAACCTGGAACCAGCTCAAGATGCCTAAGCCAGTGGTACAGGTTGGTGGCGACCCCGATCCCTCCGGGTTCCAGATGAAGCCGAAGGCTATCTTCTGGGTGAAATCAAAGCCAAGGGTGAATTGGTAACCGTTGCCCTACGGTGGTGAGGTAATGTATCTTGTTTTATACAGTGCGTAC
+
BCBBBBFFFFFFGGGGGGGGGGGHHHHHHHHHHHHHGGGHGHHHGHHHHHHHHHHHHHGHHHHHHHHHHGGHHHHHHHGHHHGHHHHHHHHHHHGHHHHHHHHHEGFHHHHGGBGHGFGGHGGGGGGGGGCDHHHGGGGGGHHHHGHFFGGHFDDFGFEHHHHHHHHHHHCA.DGGHHHHHGGGHHGG;EGHHHHGGFGGFAGGGGFFGGGGGCEDECBFFFFFFFFFFFFFFFFFFFFFFFFFFBFFFF
@M03558:539:GW210131Amp:1:2105:18407:6045 1:N:0:TCGACGTC+ACCTGGTT
GGTAGGCATCTACGAGCAAAACCATCATCCTTCAACGAATCCAGTTTAGTGATCCTCCCACTGTCCCCAACTAACCTGGAACCAGCTCAAGATGCCTAAGCCAGTGGTACAGGTTGGTGGCGACCCCGATCCCCGAAGCCGAAGGCTATCTTCTGGGTGAAATTGGTAACCGTTGCGGTGGTGAGGTAATGTATCTTGTTTTATACAGTGCGTACGGATACAGAAAACTGATGGAAAAGTAATTTGGAAT
+
BCBBCCFFFFFFGGGGGGGGGGGHHHHHHHHHHHHHGGGHGHHHHHHHHHHHHHHHHHGHHHHHHHHHHGGHHHHHHHHHHHGHHHHHHHHHHHHHHHHHHHHHHHHGHHHHHHHHGGGGHGGGGGGGGGGGHGGGGGFHGFCGGHHHHHHHHHFGH>ECGFHGHHGFHHHGEGGGGGEGG:EFFFFGGGGFCFFGGGFGGGGGGGGGGGGGGGGGFFFFFFFFFFFFFFFFFFFBFFFBFFFFFFFFFF
@M03558:539:GW210131Amp:1:2105:13192:6045 1:N:0:TCGACGTC+ACCTGGTT
GGTAGGCATCTACGAGCAAAACCATCATCCTTCAACGAATCCAGTTTAGTGATCCTCCCATTGTCCCCAACTAACCTGGAACCAGCTCAAGATGCCTAAGCCAGTGGTACAGGTTGGTGGCGACCCCGATCCCCGGGTGAATTGGTAACCGTTGCCCTACCCTGAGGTAATGTATCTTGTTTTATACAGTGCGTACGGATACAGAAAACTGATGGAAAAGTAATTTGGAATCTATATGCAAACAATTTG
+
BCBBCCFFFFFFGGGGGGGGGGGHHHHHHHHHHHHHGGGHGHHHHHHHHHHHHHHHHHGHHHHHHHHHHGGHHHHHHHGHHHGHHHHHHHHHHHHHHHHHHHHHHHHHHHHHHGHHGGGGHGGGGGGGGGGGHGGCD?AEHHHHHHHHHHGGGGGHHHHHHHHHHHGCGFHHHHHHHHHHHHHHHHHHGHHHGGGGGGGGGGGGGGGGGGGGGGGGGGGGFGGGGGGFFFFFFFFFFFFFFFFFFFFFF
@M03558:539:GW210131Amp:1:2105:24305:6067 1:N:0:TCGACGTC+ACCTGGTT
GGTAGGCATCTACGAGCAAAGAAGGTGTTACTCACATAGCC
+
AABABBFFFFFFGGEFGFFGGCGHA4BFEHHHDGGFGHFFG
@M03558:539:GW210131Amp:1:2105:11083:6083 1:N:0:TCGACGTC+ACCTGGTT
GGTAGGCATCTACGAGCAAAACCATCATCCTTCAACGAATCCAGTTTAGTGATCCTCCCATTGTCCCCAACTAACCTGGAACCAGCTCAAGATGCCTAAGCCAGTGGTACAGGTTGGTGGCGACCCCGATCCCTCCGGCTCTTCATTTCGGAGGAGATGAAACGAATTGATCAGAGCAAGCCTTACGATGCCAAAAAGGCCTGCTGGGTTCCAGATGAAGCCGAAGGCTATCTTCTGGGTGAAATGTGGT
+
BBBBBBFFFFFFGGGGGGGGGGGHHHHHHHHHHHHHGGGHGHHHHHHHHHHHHHHHHHGHHHHHHHHHHGGHHGHHHHHGHHGGHHHHHHHHGHHHHHHHHHHHHHHHHHHHHHHHGFFGHGGGGGGGCGGGHHHGGGGGGHHHHHHHHHCGGC.CGHHGGHHGGGHHHHHHHHHHHHHHHGHHHHGGAFGGGFGGGGGGGGGGGGGGGGFGGGGGGGGGGFFFFFBEFFFFFFFFFFFBDEFFFFFFFB
@M03558:539:GW210131Amp:1:2105:11805:6142 1:N:0:TCGACGTC+ACCTGGTT
GGTAGGCATCTACGAGCAAAACCATCATCCTTCAACGAATCCAGTTTAGTGATCCTCCCATTGTCCCCAACTAACCTGGAACCAGCTCAAGATGCCTAAGCCAGTGGTACAGGTTGGTGGCGACCCCGATCCCTCCGTGAATTGGTAACCGTTGCCCGTGAATTGGTAACCGGTGGTGAGGTAATGTATCTTGTTTTATACAGTGCGTACGGATACAGAAAACTGATGGAAAAGTAATTTGGAATCTAT
+
BCBBCCFFFFFFGGGGGGGGGGGHHHHHHHHHHHHHGGGHGHHHHHHHHHHHHHHHHHGHHHHHHHHHHGGHHHHHHHHHHHGHHHHHHHHHHHHHHHGHHHHHHHHHHHHHHHHHGEFGHGGGGGGGGGGGHHHGGHGGGHHHHHHHHHGGGGGHHGGC<>GHHHHFGHHGGCGGDEHHHHHHHHHHGHHHHHHGGGGGGGGGGGGGGGGGGGGGGGGGGGGFFFFFFFFEFB;FBFFFFFFFFFFFF
@M03558:539:GW210131Amp:1:2105:6473:6146 1:N:0:TCGACGTC+ACCTGGTT
GGTAGGCATCTACGAGCAAACCACCAATTCATATGTATATCTCCTTCTTAGAAGGTGTTACTCACATAGCC
+
BBBBBBFFFFFFGGGGGGGGGGGFG4ABFFFHHGFFFGHGFHGHHHHHHHEHFHGHGGFHGHFFGHHHFFH
@M03558:539:GW210131Amp:1:2105:22317:6173 1:N:0:TCGACGTC+ACCTGGTT
GGTAGGCATCTACGAGCAAAACCATCATCCTTCAACGAATCCAGTTTAGTGATCCTCCCATTGTCCCCAACTAACCTGGAACCAGCTCAAGATGCCTAAGCCAGTGGTACAGGTTGGTGGCGACCCCGATCCCTCCCAAGGGTGAATTGGTAACCGTTGCCCTGCCGGTGGTGAGGTAATGTATCTTGTTTTCTACAGTGCGTACGGATACAGAAAACTGATGGAAAAGTAATTTGGAATCTATATGCA
+
ABAABCFFFFFFGGGGGGGGGGGHHHGHHHHHHHHHGGGHGHHHHHHHHHHHHHHHHHGHHHHHHHHHHGGHHHHHHHHHHHGHHHHHHHHHHHHHHHHHHHHHGHHHHHHFGBGHGGGGHGGGGGGGGGGGHHGGGHGGGGGFHHHGHHHHHHHFCGEEHHHHHH@GGGGEE=CA:CCGHGHHHHHHHHHH0CCH0CFBFGG.C?E.E.FGGFFFGGGG0FGGB0BFBFFFFFFFF90;FFFFFFFFF
@M03558:539:GW210131Amp:1:2105:16720:6236 1:N:0:TCGACGTC+ACCTGGTT
GGTAGGCATCTACGAGCAAAGAAGGTGTTACTCACATAGCC
+
BBBBBBFFFFFFGGGGGGGFGFFHHGGHGFHHHHHHHHHHH
@M03558:539:GW210131Amp:1:2105:22617:6288 1:N:0:TCGACGTC+ACCTGGTT
GGTAGGCATCTACGAGCAAAACCATCATCCTTCAACGAATCCAGTTTAGTGATCCTCCCATTGTCCCCAACTAACCTGGAACCAGCTCAAGATGCCTAAGCCAGTGGTACAGGTTGGTGGCGACCCCGATCCCTCCTTGGCTCTTCATTTCGGAGGAGATGAAACGAATTGATCAGAGCAAGCCTTACGATGCCAAAAAGGCCTGCTGGGGTGAATTGGTAACCGTTGCCCTACCGGTGGTGAGGTAATG
+
BBABBAFFFFFFGFEAEEGGGGGFHHFHHHHHHHGHGGGHGHHHHHHFFHHHHHHHHHGGHHHHHHHHHGGHHFHHHHGFHHGHHHHHHHHFHGHHHGFGHHHHHHGHHHGHHHHHGGGGHGCEGGGG?FGGHHHGHHHFHHHHHHDGHHHH?<CCFGAGH<>FGGA<CHGDHHDGGGHGCCHGHH:G.:GAEHB0/.9EDGGGGGGGGGGGGGGFGBFGFGFFFFFFFFFF9FFA>DBDFA:A.B/FFF
@M03558:539:GW210131Amp:1:2105:15841:6359 1:N:0:TCGACGTC+ACCTGGTT
GGTAGGCATCTACGAGCAAAGAAGGTGTTACTCACATAGCC
+
BBBBBBFFFFFFGGGGGGGGGGGHHFFHFHHHHHHHHHHHH
@M03558:539:GW210131Amp:1:2105:13802:6428 1:N:0:TCGACGTC+ACCTGGTT
GGTAGGCATCTACGAGCAAAGAGTGAGAAGGTGTTACTCACATAGCC
+
CCCCCCFFFFFFGGGGGGGGGGHHHHHHGHHHHHGHHHHHHHHHHHH
@M03558:539:GW210131Amp:1:2105:25065:6459 1:N:0:TCGACGTC+ACCTGGTT
GGTAGGCATCTACGAGCAAAGAAGGTGTTACTCACATAGCC
+
AAAAAAF1CFDFGF1E?A0BGC0B0FABEHHHHBBFF1A1B
@M03558:539:GW210131Amp:1:2105:18852:6477 1:N:0:TCGACGTC+ACCTGGTT
GGTAGGCATCTACGAGCAAAACCATCATCCTTCAACGAATCCAGTTTAGCGATCCTCCCATTGCCCCCAACTAACCTGGAACCAGCTCAAGATGCCTAAGCCAGTGGTACAGGTTGGTGGCGACCCCGATCCCTCCTTCCAGATGAAGCCGAAGGCTATCTTCTGAGTGAAATCAAAACAAGGGTGAATTGGTAACCGTTGCCCTGGTGGTGAGGTAATGTATCTTGTTTTATACAGTGCGTACGGATAC
+
BBBABBFFFFFFGGF?EEGFGGGEHHDHHHHHHHGHGGGHGHHHHHHFHHGAHGGHHHGHGHGHHHGGCEGHHCHHHHHGHHGAFHHHHHHHHHHHHHHHHHHHGHHHHHHHHHHHGGGGHGGGGGGG?DGGHHHGHHHHHHGHHHBGHHGGGGFHHHHHHHHHHDFHHFGHHHHHHHHHACHGGEEHHHHHHHHGGGGGGGGGGGGFFGEEFFGGGGGGGGGGFFFFFFFFFFFFFFFFCEFFFFFFFF
@M03558:539:GW210131Amp:1:2105:17414:6530 1:N:0:TCGACGTC+ACCTGGTT
GGTAGGCATCTACGAGCAAAACCATCATCCTTCAACGAATCCAGTTTAGTGATTCTCCCATTGTCCCCAACTAACCTGGAACCAGCTCAAGATGCCTAAGCCAGTGGTACAGGTTGGTGGCGGCCCCGATCCCTCCCGGTGGTGAGGTAATGTATCTTGTTTTATACAGTGCGTACGGATACAGAAAACTGATGGAAAAGTAATTTGGAATCTATATGCAAACAATTTGACAAGTTATTTTATGATAGA
+
BBBBBBFFFFFFGGGGGGGFGGGHHHHHHHHHHHHHGGGHGHHHHHHHHHHHHHHHHHHHHHHHHHHHHGGHHHHHHHHHHHGHHHHHHHHHHHHHHHHHHHHHHHHGHHHHHHHHGFGGHGGGGGGGGGGGHHHGGGGFFGEFGHHGHGHHHHHHHHHHHHHHHHHHHHHHGGGGGGDGGHHHHHHHGGGGGGGFFGGGFGGGGGFFGGGGGGGGGGGGGGGGGGFFFFFFFFFFFFFFFFFFFFFFF
@M03558:539:GW210131Amp:1:2105:11694:6563 1:N:0:TCGACGTC+ACCTGGTT
GGTAGGCATCTACGAGCAAAACCATCATCCTTCAACGAATCCAGTTTAGTGATCCTCCCATTGTCCCCAACTAACCTGGAACCAGCTCAAGACGCCTAAGCCAGTGGTACAGGTTGGTGGCGACCCCGATCCCTCCGGTTACCAGGTACCCGGTGGTGAGGTAATGTATCTTGTTTTATACAGTGCGTACGGATACAGAAAACTGATGGAAAAGTAATTTGGAATCTATATGCAAACAATTTGACAAGTT
+
BCBBB@FFFFFFGGGFGGGGGGGHHHHHHHHHHHHHGGGHGHHHHHHHHHHHHHHHHHGHHHHHHHHHGGGHHHHHHHHHHHGHHHHHHHHHFGGGHGHHHHHHHHHHHHHH3FGHGGGGHGGGGGGGGGGGHHHGGGGGGHHHHGHHHHHGCADGEGHCCCGHHHHHHHHHGHHHHHHHHHHHHHGGGGGFDGGGGGGGGGGGGGGGGGGGGGGGGGGGGGFFFFFFFFFFFFFFFFEFFFFFFFBFFF
@M03558:539:GW210131Amp:1:2105:18188:6626 1:N:0:TCGACGTC+ACCTGGTT
GGTAGGCATCTACGAGCAAAGAGTGTAGAAGGTGTTACTCACATAGCC
+
BBBABAFFFFFFGGGGGGGGGGHHHHHHHFHHAFHFHHHHHHHHFHEH
@M03558:539:GW210131Amp:1:2105:9239:6629 1:N:0:TCGACGTC+ACCTGGTT
GGTAGGCATCTACGAGCAAAGAGTGAGAAGGTGTTACTCACATAGCC
+
BBCCBBFFFFFFGGGGGGGGGGHHHHHHGHHHHHGHHHHHHHHHHHH
@M03558:539:GW210131Amp:1:2105:8551:6632 1:N:0:TCGACGTC+ACCTGGTT
GGTAGGCATCTACGAGCAAAACCATCATCCCTCAACGAATCCAGTTTAGTGATCCTCCCATTGTCCCCAACTAACCTGGAACCAGCTCAAGATGCCTAAGCCAGTGGTACAGGTTGGTGGCGACCCCGGTGGTGAGGTAATGTATCTTGTTTTATACAGTGCGTACGGATACAGAAAACTGATGGAAAAGTAATTTGGAATCTATACGCAAACAATTTGACAAGTTATTTTATGATAGAAATGGAAGTTT
+
ABABBBFFFFFFGGGGGGGGGGGHHHHHGHHHHHHHGGGGGHHHHGHHHHHHHHHHHHGGHHHHHHHHHGGHFHHHHHHHHHGHGHHHHHHGHHHHHHHHHHHHHHHHHHHH3BFGFGGGHGGGGGGGGCDFCFFHHH2HHHHHHHHHHHHHHHHHHHFGFHGGGGGGGGGHHHHHHHHHHHHHH/CCHHHHHHHHHHHHHHHHHGGGGGGGGGGGGGGGGGGGGGGGGGGGGGGGGGGFFFFFFFFFFF
@M03558:539:GW210131Amp:1:2105:21265:6658 1:N:0:TCGACGTC+ACCTGGTT
GGTAGGCATCTACGAGCAAAACCATCATCCCTCAACGAATCCAGTTTAGTGGTCCTCCCATTGTCCCCAACTAACCTGGAACCAGTTCAAGATGCCTAAGCCAGTGGTACAGGTTGGTGGCGACCCCGATCCACTCCCGGTGGTGAGGTAATGTATCTTGTTTTATACAGTGCGTACGGATACAGAAAACTGATGGAAAAGTAATTTGGAATCTATATGCAAACAATTTGACAAGTTATTTTATGAT
+
CCCCCCFFFFFFGGGGGGGGGGGHHHHHHHHHHHHHGGGHGHHHHHHHHHHHHHHHHHGHHHHHHHHHHGGHHHHHHHHHHHGHHHHHHHHHHHHHHHHHHHHHHHHHHHHHHGHHGGGGHGGGGGGGGGGGHHHHHGFGCGGEGFHHGHHHHHHHHHHHHHHHGHHHHHHHHGGGGGGGGGHHHGBHGHHHBGHHCGGGGBFGGGGGGGGGGGGHGGGGGGGGGGGHGGGGGGGGGFFFFFFFFFF
@M03558:539:GW210131Amp:1:2105:25864:6695 1:N:0:TCGACGTC+ACCTGGTT
GGTAGGCATCTACGAGCAAAGCCATCATCCTTCAACGAATCCAGTTTAGTGATCCTCCCATTGTCCCCAACTAACCTGGAACCAGCTCAAGATGCCTAAGCCAGTGGTACAGGTTGGTGGCGACCCCGATCCCTTGGTGGTGAGGTAATGTATCTTGTTTTATACAGTGCGTACGGATACAGAAAACTGATGGAAAAGTAATTTGGAATCTATATGCAAACAATTTGACAAGTTATTTTATGATAGAAAT
+
CBABCCFFFFFFGGGFGGGGGGHHHHHHHHHHHHHHGGGHGHHHHHHHHHHHHHHHHHGHHHHHHHHHHFGHHHHHHHHGHHGHHHHHHHHHHHHHHHHHHHHHGHHHHFHHHGHHGGGGHGGGGGGGCGGGHHHHHGGDGGGGHCCGHHHHHHHHHHHHHHHHHHFHHHGGGGGGGGGHHHFHHHHHHGHHHGHHHHHGHHHHHFHFFGGGGGGGGGGGGGGGGGGGGGGGGGGGGGGFGGFGGGFGFF
@M03558:539:GW210131Amp:1:2105:10040:6707 1:N:0:TCGACGTC+ACCTGGTT
GGTAGGCATCTACGAGCAAAACCATCATCCTTCAACGAATCCAGTTTAGTGATCCTCCCATTGTCCCCAACTAACCTGGAACCAGCTCAAGATGCCTAAGCCAGTGGTACAGGTTGGTGGCGACCCCGATCCGAGATGAAACGAATTGATCAGAGCAAGCCTTACGATGCCAAAAAGGCCTGCTTCAAAGCATCGGTGGTGAGGTAATGTATCTTGTTTTATACAGTGCGTACGGATACAGAAAACTGAT
+
CCCCCCFFFFFFGGGGGGGGGGGHHHHHHHHHHHHHGGGHGHHHHHHHHHHHHHHHHHGHHHHHHHHHHGGHHHHHHHHHHHGHHHHHHHHHHHHHHHHHHHHHHHHHHHHH3BFHGGGGHGGGGGGGGGGGHFGGGHHHHHGGGHHGHHGHHHHHHHHHGHHHHGGHGGHHHHHHGGHHHGHHHHHHHHHHHHGGFGGGEFFGFGGGGGGGGGGGGGGGGGFFGFGGGGFFFFFFFFFFFFFFFFFFFF
@M03558:539:GW210131Amp:1:2105:25488:6807 1:N:0:TCGACGTC+ACCTGGTT
GGTAGGCATCTACGAGCAAAACCATCATCCTTCAACGAATCCAGTTTAGTGATCCTCCCATTGTCCCCAACTAACCTGGAACCAGCTCAAGATGCCTAAGCCAGTGGTACAGGTTGGTGGCGACCCCGATCCCAGATGAAGCCGAAGGCTATCTTCTGGGTGAAATCAAAGCAATCAAAGCGGTGGTGAGGTAATGTATCTTGTTTTATACAGTGCGTACGGATACAGAAAACTGATGGAAAAGTAATTT
+
BBBCCCFFFFFFGGGGGGGGGGGHHHHHHHHHHHHHGGGHGGHHHHHHHGHHHHHHHHGHHHHHGHHHHGGHHHHHHHHHHHGHHHHHHHHHHHHHHHHHHHHHFHHFHHHHHGHHGGGGHGGG?EGGGGGGHHHHHBGHHHHFCD@EEHHHHHHHHHHHGFHHHHHHHHHHHHHHHHHHFEGCFGEFHGH;GHHHHGGGGGGGGGGGGGFGGGGGGGGGGGGGGGGFFFFFFFFFFFFFFFFFFFFFFF
@M03558:539:GW210131Amp:1:2105:17121:6843 1:N:0:TCGACGTC+ACCTGGTT
GGTAGGCATCTACGAGCAAAGAGTGAGAAGGTGTTACTCACATAGCC
+
CCBBCCFFFFFFGGGGGGGGGGHHHHHHHHHFGHGHHHHHHHHHHHH
@M03558:539:GW210131Amp:1:2105:18505:6869 1:N:0:TCGACGTC+ACCTGGTT
GGTAGGCATCTACGAGCAAAACCATCATCCTTCAACGAATCCAGTTTAGTGATCCTCCCATTGTCCCCAACTAACCTGGAACCAGCTCAAGATGCCTAAGCCAGTGGTACAGGTTGGTGGCTCTTCACTTCGGAGGAGATGAAACGAATTGATCAGAGCAAGCCTTACGATGCCAAAAAGGTGAATTGGTAACCGTTGCCCTGCGGTGGTGAGGTAACGTATCTTGTTTTATACAGTGCGTACGGATAC
+
CCCCBCFFFFFFGGGGGGGGFGGHHHHHHHHHHHHHGGGHGHHHHHHHHHHHHHHHHHGHHHHHHHHHHGGHGHHHHHGHHHGHHHHHHHHHHHHHHHGHHHHHHHHHHHHHHHHHGGGGHHHHHHHHHHH/EEFGGGHHHHHHHGGGHHHHHHHHHHHHHHHGHHHHGGHGGHHHHHHGGDGHHHHHGH0GHHGGGGGHHHHHGGDBGCFGGGBFGFGBFGGGGGGGGGGGFGGGGGFBEDFFFDFFF
@M03558:539:GW210131Amp:1:2105:10148:6871 1:N:0:TCGACGTC+ACCTGGTT
GGTAGGCATCTACGAGCAAAACCATCATCCTTCAACGAATCCAGTTTAGTGATCCTCCCATTGTCCCCAACTAACCTGGAACCAGCCCAAGATGCCTAAGCCAGTGGTACAGTTTGGTGGCGACCCCGATCCCTCCCATGGGTGAATTGGTAACCGTTGGTGAGGGAATGTATCTTGTTTTATATAGTGCGTACGGATACAGAAAACTGATGGAAAAGTAATTTGGAATCTATATGCAAACAATTTGAC
+
AAAA11@FCBF31F111EG1G0E0FCGGDFBEGFHBA0EGE1GD2AA21FB22BEGHC/01F1AF1AA0/AF11B0AA001BFC///>///0111@BBFFEGF0F1GB@@GGBB21/>//BEEE/E<B<B/C<CCEF01@0/FEHHHHDB?FFH1>.<.0>F10<.<<C0==<D<DGGHHF0D0000;:0-.::-.:.;00;0//9/=F09B9BFGEB9C;F0CB0/90;9CFBGGFB/;FFEF/FBFF
@M03558:539:GW210131Amp:1:2105:25825:6903 1:N:0:TCGACGTC+ACCTGGTT
GGTAGGCATCTACGAGCAAAACCATCATCCTTCAACGAATCCAGTTTAGTGATCCTCCCATTGTCCCCAACTAACCTGGAACCAGCTCAAGATGCCTAAGCCAGTGGTACAGGTTGGTGGCGACCCCGATCCCTGGTGGTGAGGTAATGTATCTTGTTTTATACAGTGCGTACGGATACAGAAAACTGATGGAAAAGTAATTTGGAATCTATATGCAAACAATTTGACAAGTTATTTTATGATAGAAATG
+
BABBBBFFFFFFGGCGGGGGGGGHHGFHHHHHHHFHGGFHEHHBFGHFFHHFHHHFHHGGHHGHFHFGGEEHF3BGHGCBGFFH1FGHHGGHHFBGHGHHFHHFHFHHFHFHFHHE//?ECEEEGGG/B@FGHHBF2CEAFFGGCF<GGGGFHHGFHFHHGHHHGBF1FAGDGCDEGGHHD0CGHHHGFGFCC0CCC:00GHHCCCFGGGGGGGGGGGEFGEFGGFGGGGGGGBFGGGCFFFF90;0BF9
@M03558:539:GW210131Amp:1:2105:26049:6924 1:N:0:TCGACGTC+ACCTGGTT
GGTAGGCATCTACGAGCAAAACCATCATCCTTCGACGAATCCAGTTTAGTGATCCTCCCATTGTCCCCAACTAACCTGGAACCAGCTCAAGATGCCTAAGCCAGTGGTACAGGTTGGTGGCGACCCCGATCCCTCCCCAAGGGTGAATTGGTAACCGTTGCGGTGGTGAGGTAATGTATCTTGTTTTATACAGTGCGTACGGATACAGAAAACTGATGGAAAAGTAATTTGGAATCTATATGCAAACAAT
+
BBABBBFFFFFBGGGGGGGGGGGHHHFHHHHHHHHGGEGHGHHHHHHGHHHHHHHHHHGGHHHHHHHHHGGHHFHHHHGHHHGHHHHHHHHHHHHHHHHHHHHHGHHHHHHHHHHHGGGGHGGGGGGGGGGGHHHGGGHGHGGFFGHHHHHHHHHHGGGGGGGGGG<EGHHCGHHHHHHHHHHHHHHHHHGGGGGGGGGGGGGGGGGGGGGGGGGGGGFFFFFFBFFFFFFFFFFFFFFFFFFFFFFFFF
@M03558:539:GW210131Amp:1:2105:25584:6934 1:N:0:TCGACGTC+ACCTGGTT
GGTAGGCATCTACGAGCAAAACCATCATCCTTCAACGAATCCAGTTTAGTGATCCTCCCATTGTCCCCAACTAACCTGGAACCAGCTCAAGATGCCTAAGCCAGTGGTACAGGTTGGTGGCGACCCCGATCGGTGGTGAGGTAATGTATCTTGTTTTATACAGTGCGTACGGATACAGAAAACTGATGGAAAAGTAATTTGGAATCTATATGCAAACAATTTGACAAGTTATTTTATGATAGAAATGGA
+
BCCCCCFFFFFFGGGGGGGFGGGHHHGHHHHHHHHHGGGHGHHGGHHFHHHHHHHHHHGHHHHHHHHHHGGHHHHHHHHHHHGHHGHHHHHHHHHHHHHHHHHHGHHGHHHHHGHHGFGGHGGGGGGGCGGDGCGGCFFGH=FGHHFHHFHHHGHHHHHHHHHHHHGGGGGGGGGHGHFHHHHHHHHHHHGHFCCGFHHHHH:FGGGGGGGGGGGGGGGGGGGGGGGGGGGGGGGGGGGGGGGFFFFFF
@M03558:539:GW210131Amp:1:2105:16850:6937 1:N:0:TCGACGTC+ACCTGGTT
GGTAGGCATCTACGAGCAAAACCATCATCCTTCAACGAATCCAGTTTAGTGATCCTCCCATTGTCCCCAACTAACCTGGAACCAGCTCAAGATGCCTAAGCCAGTGGTACAGGTTGGTGGCGACCCCGATCCCTCCGGTGGTGGGGTAATGTATCTTGTTTTATACAGTGCGTACGGATACAGAAAACTGATGGAAAAGTAATTTGGAATCTATATGCAAACAATTTGACAAGTTATTTTATGATAGAA
+
BBBBBBFFFFFFGGGGGEGFGGGHHHHHHHHHHHHHGGGHGHHHHHHHHHHHHHHHHHGHHHGHHHHHHGGHGHHHHHHHGHGHHHHHHGHHHHHHHHHHHHHHHHHHHHHHHHHHGGGGHGGGGGGGGGGGHHHGGGGAC?FGGGEDHHHHHHHHHHHHHHHHHHHFHHHGGGGGGGGGHHHHHHFHHHGGGGFFBFGGGGGGGGFGGGGGGGGGGGGGGGGGGGGGGFFFFFFFFFFFFFFFFFFFF
@M03558:539:GW210131Amp:1:2105:23788:6985 1:N:0:TCGACGTC+ACCTGGTT
GGTAGGCATCTACGAGCAAAACCATCATCCTTCAACGAATCCAGTTTAGTGATCCTCCCATTGTCCCCAACTAACCTGGAACCAGCTCAAGATGCCTAAGCCAGTGGTACAGGTTGGTGGCGACCCCGATCCCTCCCGGTGGTGAGGTAATGTATCTTGTTTTATACAGTGCGTACGGATACAGAAAACTGATGGAAAAGTAATTTGGAATCTATATGCAAACAATTTGACAAGTTATTTTATGATAGA
+
BCCCBCFFFFFFGGGGGGGGGGGHHHHHHHHHHHHHGGGHGGHHGHHHHHHHHHHHHHGHHHHHHGHHHGGHHHHHHGHHHHGHEHHHGHHHHHHHHHHHHHGHGHHHHHHHHGHHGFGDEEEGGGGGCGGGFHGGGGGCCG???GHHHHFHGFHHHHHFHHHHHHFHHHHHGEGGGGGGGGHHHHFHHHHHHHHHHHGGFG0FGGGGGGGGGGGGGGGGGGGGGFGGGGGGGGGFGFFFFFFFBFFFF
@M03558:539:GW210131Amp:1:2105:9090:6995 1:N:0:TCGACGTC+ACCTGGTT
GGTAGGCATCTACGAGCAAAACCATCATCCTTCAACGAATCCAGTTTAGTGATCCTCCCATTGTCCCCAACTAACCTGGAACCAGCTCAAGATGCCTAAGCCAGTGGTACAGGTTGGTGGCGACCCTGATCCCTCCTCATTTCGGAGGAGATGAAACGAATTGATCAGAGCAAGCCTTACGATGCCAAAAAGGCGGTGGTGAGGTGATGTATCTTGTTTTATACAGTGCGTACGGATACAGAAAACTGAT
+
CCCCCCFFFFFFGGGGGGGGGGGHHHHHHHHHHHHHGGGHGHHHHHHHHHHHHHHHHHGHHHHHHHHHHGGHHHHHHHHCHHGHHHHHHHHHHHHHHHHHHHHHHHHHHHHH3BFHEGGGHGEGGGHHHHHHHHHGHFDGHHHHGFGGGGHHHGHHHGGGHHHHHHHHFHHHFGHGHHGHGEHGGHHFH:CDDHGAGGGGFFFGCFGGGGGGGGGGGGGGGGGGFFFFFFFFFFFFFDFFFFFBBFFFFF
@M03558:539:GW210131Amp:1:2105:9707:7024 1:N:0:TCGACGTC+ACCTGGTT
GGTAGGCATCTACGAGCAAAACCATCATCCTTCAACGAATCCAGTTTAGTGATCCTCCCATTGTCCCCAACTAACCTGGAACCAGCTCAAGATGCCTAAGCCAGTGGTACAGTTTGGTGGCGACCCCGATCCCTCCAAAAAAAAAAGTGGTGAAGAAAAGTGGTTAGGTAATGTATCTTGTTTTATACAGTGCGTACGGATACAGAAAACTGATGGAAAAGTAATTTGGAATCTATATGCAAACAACTTG
+
ABBBB?DFFFFFGGEECEBGBGEHHHHHFHHHHHHHGGGHGHHFGGHEGGGHHHFHHHGHHHFHHFHHG?EFFHHGHHGGFHEHCHHHGFFHHEHHHHHFHHHHGFHFGHHF4BFGFGFDGG/EGGGGCG?EHHHDB<1?G@/<C-<><11.DGBGGFGBDGGD.=:C;CBGFC0CGHFCHHHGHHFGFC0CBBA.?B.AAGFGEFGGGGGFGBFFFFFFFFFFFFFFFFFFFFBBFFFFFFFAFFFFFF
@M03558:539:GW210131Amp:1:2105:11591:7064 1:N:0:TCGACGTC+ACCTGGTT
GGTAGGCATCTACGAGCAAAACCATCATCCTTCAACGAATCCAGGTTAGTGATCCTCCCATTGTCCCCAACTAACCTGGAACCAGCTCAAGATGCCTAAGCCAGTGGTACAGGTTGGTGGCGACCCCGATCCCTCCTGGGCTCTTCATTTCGGAGGAGATGAAACGAATTGATCAGAGCAAGCCTTACGATGCCAAAAAGGCCTGCTCGGTGGTGAGGTAATGTATCTTGTTTTATACAGTGCGTACGG
+
BBBBBBFFFFFFGGGGGGGGGGGDHHHHHHHHHHHHGF2GEHGHHHHHHFHGHHHHHHGHFDHFHHHHHGGHHHHHHFGFHHGGHHHHHCHHFHHHHHHHHHHHGHHGGHGH3BFGC?FGHGGGGGGG/BDGHHHGCFFGHHEFHG<?GGFH/C@@DF.GFD1FFE<CGHHHHGHHEGGFHHHGHGHHGGHGGGH0CEGFGGGGGGEGG?;9A9;;FC;/BFF;FFFFFFFFFFFFFFFFFFFFEFFFF
@M03558:539:GW210131Amp:1:2105:24346:7083 1:N:0:TCGACGTC+ACCTGGTT
GGTAGGCATCTACGAGCAAAACCATCATCCTTCAACGAATCCAGTTTAGTGATCCTCCCATTGTCCCCAACTAACCTGGAACCAGCTCAAGATGCCTAAGCCAGTGGTACAGGTTGGTGGCGACCCCGATCCCGGTGGTGAGGTAATGTATCTTGTTTTATACAGTGCGTACGGATACAGAAAACTGATGGAAAAGTAATTTGGAATCTATATGCAAACAATTTGACAAGTTATTTTATGATAGAAATGG
+
B@BABABFFFFFGGGGGGGGGGGHHHHHHBGHHHHHGFD2EGFFFGHGHFHHHHHHHGGFHDEFGHHHHGGHHFHFHHFHHHGHEHHHHFFGHHHHHHHFHBFGGHHHHHHGFHHHEGEGHGGFEGGGGGGGHGGGGD?FFHH?FGHHHGHHHHGHHFHHHHHEFHGHGGGGGGDGGHHFHHHFHHGFHHHFCGHHHHGFGGFFGFGGGGGFGGGGFGFGGGGGGGGGGGGGGGGGGGGGFFFFFFFFFF
@M03558:539:GW210131Amp:1:2105:13038:7106 1:N:0:TCGACGTC+ACCTGGTT
GGTAGGCATCTACGAGCAAAACCATCATCCTTCAACGAATCCAGTTTAGTGATCCTCCCATTGTCCCCAACTAACCTGGAACCAGCTCAAGATGCCTAAGCCAGTGGTACAGGTTGGTGGCGACCCCGATCCCTCCCGGTGGTGAGGTAATGTATCTTGTTTTATACAGTGCGTACGGATACAGAAAACTGATGGAAAAGTAATTTGGAATCTATATGCAAACAATTTGACAAGTTATTTTATGATAGA
+
BCBBBCFFFFFFGGGGGGGGGGGHHHHHHHHHHHHHGGGHGHHHHHHHHHHHHHHHHHGHHHHHHHHHHGGHHHHHHHHHHHGHHHHHHHHHHHHHHHHHHHHHHHHHHHHH3BGHGGGGHGGGGGGGGGGGHHHGGGGGGDCFGHHGHHHHHHHHHHHHHHHHHGHHHHHHGGEGGGFGGHHHFGHHHHHHHHHHHHGGGFFGGGGFFGGGGHHHHGGGGGGGGGHHGHGHGFFGGFFFFFFFFFFFF
@M03558:539:GW210131Amp:1:2105:12746:7114 1:N:0:TCGACGTC+ACCTGGTT
GGTAGGCATCTACGAGCAAAGAGTGAGAAGGTGTTACTCACATAGCC
+
A>AAA3FFFFFFGGGGGGGGGGHHHHGHFFHHFHGHHHHHHHHHHGH
@M03558:539:GW210131Amp:1:2105:5209:7117 1:N:0:TCGACGTC+ACCTGGTT
GGTAGGCATCTACGAGCAAAGAAGGTGTTACTCACATAGCC
+
AAAAAAFCFFFFGGAEEEFCG00FFAFHGFHHHHHHHHFFH
@M03558:539:GW210131Amp:1:2105:9678:7120 1:N:0:TCGACGTC+ACCTGGTT
GGTAGGCATCTACGAGCAAAGAGTGAGAAGGTGTTACTCACATAGCC
+
CCCBCCFFFFFFGGGGGGGGGGHHHHHHHHHGHHGHHHHHHHHHHHH
@M03558:539:GW210131Amp:1:2105:16791:7148 1:N:0:TCGACGTC+ACCTGGTT
GGTAGGCATCTACGAGCAAAGAGTGAGAAGGTGTTACTCACATAGCC
+
BBBBBBFFFFFFGGGGGGGGGGHHHHHHHHHGHHGHHHHHHHHHHHH
@M03558:539:GW210131Amp:1:2105:19738:7155 1:N:0:TCGACGTC+ACCTGGTT
GGTAGGCATCTACGAGCAAAGAGTGAGAAGGTGTTACTCACATAGCC
+
BCBBCCFFFFFFGGGGGGGGGGHHHHHHHHHFGHGHHHHHHHHHHHH
@M03558:539:GW210131Amp:1:2105:11708:7162 1:N:0:TCGACGTC+ACCTGGTT
GGTAGGCATCTACGAGCAAAACCATCATCCTTCAACGAATCCGGTTTAGTGATCCTCCCATTGTCCCCAACTAACCTGGAACCAGCTCAAGATGCCTAAGCCAGTGGTACAGGTTGGTGGCGACCCCGATCCCTCCGATGGCTCTTCATTTCGGAGGAGATGAAACGAATTGGTAACCCGGTGGTGAGGTAATGTATCTTGTTTTATACAGTGCGTACGGATACAGAAAACTGATGGAAAAGTAATTTGG
+
BBBBBBFFFFFFGGCGGGGGGGGHHHHHHHHHHHHHGGGHGHGGGGGHHHHHHHHHHHGHHHHHHHHHHGGHHHHHHHHHHHGHHHHHHHHHHHHHHHHGHHHHGHHHHHHF3BFHGFGGHGGGGGGGGGGGHHHGG/EGGHHHHHHHHHHHBCC@GDGHHHHHGHGGEHHHGGFHHGHGF:BEGGGGGBBFFFFGGGGGGGGGGGGGGGGGGEGFFFFFFFFFFFFFFFFFFFFFFFFFFFFFFBFFFF
@M03558:539:GW210131Amp:1:2105:11384:7192 1:N:0:TCGACGTC+ACCTGGTT
GGTAGCATCTACGAGCAAAACCATCATCCTTCAACGAATCCAGTTTAGTGATCCTCCCATTGTCCCCAACTAACCTGGAACCAGCTCAAGATGCCTAAGCCAGTGGTACAGGTTGGTGGCGACCCCGATCCCCCAAGGGCGAATTGGTACCCGTTGCCCTACGGTGGTGAGGTAATGTATCTTGTTTTATACAGTGCGTACGGATACAGAAAACTGATGGAAAAGTAATTTGGAATCTATATGCAAACA
+
A@A1AF3DFFFFFEEECB1BFEEHFFHHD1FA1BAA00AA1A1GAAAGBAEDADGFGGC1B12D1BFAEAFFFF01AA01BFGC/F@1FFFHHGCGGCHHHBHHFBBBG1@0FBB/E//BEGG<EF///>EHEG/?G///><<@<<1GF1FFA<<<.<C<<CA.CA.CE0:./;CGE:0::0C0GHHGB00;090999EGG@FAA9FGGFB9999F9C9//B/-;9FFFFFB/9FFBF/BBFFF/B/;-
@M03558:539:GW210131Amp:1:2105:18175:7202 1:N:0:TCGACGTC+ACCTGGTT
GGTAGGCATCTACGAGCAAAACCATCATCCTTCAACGAATCCAGTTTAGTGATCCTCCCATTGTCCCCAACTAACCTGGAACCAGCTCAAGATGCCTAAGCCAGTGGTACAGGTTGGTGGCGACCCCGATCCCTCCCGGTGGTGAGGTAATGTATCTTGTTTTATACAGTGCGTACGGATACAGAAGACTGATGGAAAAGTAATTTGGAATCCATATGCAAACAATTTGACAAGTTATTTTATGATAGA
+
CCCCCCFFFFFFGGGGGGGFGGGHHHHHHHHHHHHHGGGHGHHHHHHHHHHHHHHHHHGHHHHHHHHHHGGHHHHHHHHHHHGHHHHHHHHHHHHHHHHHHHHHHHHHHHHHHHHHGGGGHGGGGGGGGGGGHHHGGGGFGGCFHHHFFHHHHHHHHHHHHHHHHHHHHHHHGGGGGGGGGHHHHHHHHHHHHHCGCGGGFGGGGGFGGGGGGGGGGGGGGGGGGGGGGGGGGGGGFFFFFFFFFFFFF
@M03558:539:GW210131Amp:1:2105:10515:7211 1:N:0:TCGACGTC+ACCTGGTT
GGTAGGCATCTACGAGCAAAACCATCATCCTTCAACGAATCCAGTTTAGTGATCCTCCCATTGTCCCCAACTAACCTGGAACCAGCTCAAGATGCCTAAGCCAGTGGTACAGGTTGGTGGCGACCCCGATCCCTCCAAAAAAAAAAGTGGTGAAGAAAAGTGGTGAGGTAATGTATCTTGTTTTATACAGTGCGTACGGATACAGAAAACTGATGGAAAAGTAATTTGGAATCTATATGCAAACAATTTG
+
ACBBBBFFFFFFGGGGGGGGGGGHHHHHHHHHHHHHGGGHGHHHHHHHHHHHHHHHHHGHHHHHHHHHHGGHHHHHHHHHHHGHHHHHHHHHHHHHHHHHHHHHGHHHHHHH3BFHGGGGHGGGGGGGGGGGHHHGH2D?FDFGG-A>=F0CGGDHGF/GDGHDA0CH/C0CGCFHCGFFGFHHFHFF0;0CC?.:9BAA?AFBFGGGGF009000BFFBB0;BBFBFBFFF0BFB0BFBFFBFF?FFF0
@M03558:539:GW210131Amp:1:2105:21334:7277 1:N:0:TCGACGTC+ACCTGGTT
GGTAGGCATCTACGAGCAAAGAGTGTAGAAGGTGTTACTCACATAGCC
+
AAAAA1DBCFFFB1F1EAGFGFGHF3FFG3BB1B10DBEDGHFFFDGH
@M03558:539:GW210131Amp:1:2105:5121:7300 1:N:0:TCGACGTC+ACCTGGTT
GGTAGGCATCTACGAGCAAAGAGTGAGAAGGTGTTACTCACATAGCC
+
AAAAABFFFFFFGGGGGGGFGGHHHHHHHHHBFFEGHHHHHHHGFGH
@M03558:539:GW210131Amp:1:2105:7744:7309 1:N:0:TCGACGTC+ACCTGGTT
GGTAGGCATCTACGAGCAAAACCATCATCCTTCAACGAATCCAGTTTAGTGATCCTCCCATTGTCCCCAACTAACCTGGAACCAGCTCAAGATGCCTAAGCCAGTGGTACAGGTTGGTGGCGACCCCGATGGCTCTTCATTTCGGAGGAGATGAAACGAATTGATCAGAGCAAGCCTTACGATGCCAAAAAGGCCTGCTCGGTGGTGAGGTAATGTATCTTGTTTTATACAGTGCGTACGGATACAGAA
+
BCABCCFFFFFFGGGGGGGGGGGHHHHHHHHHHHHHGGGHGHHHHHHHHGHHHHHHHHGHHHHHHHHHHGGHGHHGHHFHHHGHHHHHHHGHHGHHHHHHHHHHGGHHGHHH3BGHGGGGHGGGGGGGGGGGHHHHHHHHHHHGGGFGGGHHHFHHHGDCGHHHEHHFHFHHHHEGHHHHGGHGGHFHCGHGGHGHGGGGGGFGGDEFGG;CFGFFFGGGGGFGFFFFFFFFFFFFFFFFFFFFFFFFF
@M03558:539:GW210131Amp:1:2105:11749:7309 1:N:0:TCGACGTC+ACCTGGTT
GGTAGGCATCTACGAGCAAAACCATCATCCTTCAACGAATCCAGTTTAGTGATCCTCCCATTGTCCCCAACTAACCTGGAACCAGCTCAAGATGCCTAAGCCAGTGGTACAGGTTGGTGGCGACCCCGATCCCTCCAGATGAAGCCGAAGGCTATCTTCTGCAAGGGTGAATTGGTAACCGGTGGTGAGGTAATGTATCTTGTTTTATACAGTGCGTACGGATACAGAAAACTGATGGAAAAGTAATTTG
+
AAAAA@FFFFFFGGGGGGGGGGGHHHHHGHHHHGHHGGFHGHHHGHHHHHHHHHHHHHGHHHHHHHGHHGGHHHHHHHHHHHGHHHHHHHHHHHHHHHHHHHHHHHHHHHHH3BFGGEGGGGGGGGGGGGGGHFHGHHHHHGHHHHGGGGGHHHHHHHHHHHHFFGGCECDGHHHHHHHHGG;DDGC;CH:GCGHGGGGGGGFFGGGGGGGGGGGGGGGGGGGGGFFBFFFFFFFFFFFFFFFFFBFFFF
@M03558:539:GW210131Amp:1:2105:9553:7314 1:N:0:TCGACGTC+ACCTGGTT
GGTAGGCATCTACGAGCAAAGAGTGTAGAAGGTGTTACTCACATAGCC
+
AAAAABFFFFFFGGGGGGGGGGHFHHGFDFHF3F3BGHHHHGHGHFFG
@M03558:539:GW210131Amp:1:2105:23534:7321 1:N:0:TCGACGTC+ACCTGGTT
GGTAGGCATCTACGAGCAAAACCATCATCCTTCAACGAATCCAGTTTAGTGATCCTCCCATTGTCCCCAACTAACCTGGAACCAGCTCAAGATGCCTAAGCCAGTGGTACAGGTTGGTGGCTCTTCATTTCGGAGGAGGTGAAACGAATTGATCAGAGCAAGCCTTACGATGCCAAAAAGGTGAATTGGTAACCGTTGCCCTGCGGTGGTGAGGTAATGTATCTTGTTTTATACAGTGCGTACGGATAC
+
BCBBCCFFFFFFGGGGGGGGGGGHHHHHHHHHHHHHGGGHGHHHHHHHHHHHHHHHHHGHHHHHHHHHHGGHHHHHHHHHHHGHHHHHHHHHHHHHHHHHHHHHHHHHHHHHHHHHGGGGHHHHHHHHHHHHGGGGGGGFHHHHHGFGHHHHHHHHHHHHHHHGHHHHGGHGGHHHHHHGGDGHHHHHHHHHHHGGGGGHHHHHGGFGGCFFGGFFFGGGGGGGGGGGGGGGGGGGGGGFFFFFFFFFF
@M03558:539:GW210131Amp:1:2105:18964:7329 1:N:0:TCGACGTC+ACCTGGTT
GGTAGGCATCTACGAGCAAAGAGTGAGAAGGTGTTACTCACATAGCC
+
BBBBBBFFFFFFFGGGGGGGGGHHHHHHHHHFGGGHHHHHHHHHHHH
@M03558:539:GW210131Amp:1:2105:24026:7378 1:N:0:TCGACGTC+ACCTGGTT
GGTAGGCATCTACGAGCAAAACCATCATCCTTCAACGAATCCAGTTTAGTGATCCTCCCATTGTCCCCAACTAACCTGGAACCAGCTCAAGATGCCTAAGCCAGTGGTACAGGTTGGTGGCGACCCCGAATCCGAGGTGGTGAGGTAATGTATCTTGTTTTATACAGTGCGTACGGATACAGAAAACTGATGGAAAAGTAATTTGGAATCTATATGCAAACAATTTGACAAGTTATTTTATGATAGAAAT
+
CCBCCCFFFFFFGGGGGGGGGGGHHHHHHHHHHHHHGGGHGHHHHHHHHHHHHHHHHHGHHHHHHHHHHGGHHHHHHHHHHHGHHHHHHHHHHHHHHHHGHHHHGHHHHHHHGGHHGGGGHGGGGGGGGGGGHGGGG/FFEGHGHFFHHHHHHHHHHHHHHHHHHHHHHHGGGGGGGGGHHHHHHHHHHHHHHGHHHHGGGGGGGFGFGGGGGGGGGGGGGGGGGGGGGGGGGGGGGGGFGFFFFFFFFF
@M03558:539:GW210131Amp:1:2105:16092:7417 1:N:0:TCGACGTC+ACCTGGTT
GGTAGGCATCTACGAGCAAAGAAGGTGTTACTCACATAGCC
+
AAAAAAFFFFDFGGC1E?GFFGFFHBFHGFDGHHHHHHHBF
@M03558:539:GW210131Amp:1:2105:12961:7420 1:N:0:TCGACGTC+ACCTGGTT
GGTAGCATCTACGAGCAAAACCATCATCCTTCAACGAATCCAGTTTAGTGATCCTCCCATTGTCCCCAACTAACCTGGAACCAGCTCAAGATGCCTAAGCCAGTGGTACAGGTTGGTGGCGACCCCGATCCCTCCTGGCTCTTCATTTCGGAGGAGATGAAACAAATTGATCAGAGCAAGCCTTACGATGCCAAAAAGGCCTGCTGGGTTCCAGATGAAGCCGAAGGCTATCTTGGTGAGGTAATGTATC
+
BBBBBFFFFFBFGGGGGGGGGGHHHHHHHHHHHHHGGGHGHHGHHHHHHHHHHHHHHGHHHHHHHHHHGGHHHHHHHHHHHGHHHHHHHHHHHHHHHHHHHHGHHHFFHHHHEGHGFGGHGGGGGGGGGGGHHHGHHFHHHHHHHHHHHHGF/@CEHHHGHHHHHHHHHGHHHHHHHHHHHGHHHHGEHGGHHHHHHGGGGGFGGGGGGGGGFGGGGGGGGGGGGFFFFFFFFFFFFFBFFFFFFFFFFF
@M03558:539:GW210131Amp:1:2105:21463:7445 1:N:0:TCGACGTC+ACCTGGTT
GGTAGGCATCTACGAGCAAAACCATCATCCTTCAACGAATCCAGTTTAGTGATCCTCCCATTGTCCCCAACTAACCTGGAACCAGCTCAAGATGCCTAAGCCAGTGGTACAGGTTGGTGGCGACCCCGATCCCTCCTTGGCTATATTTGGCTCTTCATTTCGGAGGAGATGAAACGAATTGATCAGAGCAAGCCTTACGATGCCAAAAAGGCCTGCTGGGTTCCAGATGAAGCCGAAGGCAATCTTCTGG
+
BBABCCFFFFFFGGGGGGGGGGGGHHHHHHHHHHHHGGGHGHHHHHHHHHHHHHHHHHGHHHHHHHHHHGGHHHHHHHHHHHGHHHHHHGHHHHHHHHHHHHHHHHHHHHHHHGHHGFGGHGGGGGGGGGGGHHHGHHGHHHGHHHHHHHHHHHHHHHHHHHGGGGEGHHHHHHHGGGHHHHHHHHHHHHHHHGHHFHGGHGGGGGGGGGGGGGGGGGGGGGGGGEGGGFFFFFFFFFD?FFFFFFFFFF
@M03558:539:GW210131Amp:1:2105:17047:7469 1:N:0:TCGACGTC+ACCTGGTT
GGTAGGCATCTACGAGCAAAACCATCATCCTTCAACGAATCCAGTTTAGTGATCCTCCCATTGTCCCCAACTAACCTGGAACCAGCTCAAGATGCCTAAGCCAGTGGTACAGGTTGGTGGCGACCCCGATCCCTCCGCAAGGGTGAATTGGTAACCGTTGCCCTACGGTGGTGAGGTAATGTATCTTGTTTTATACAGTGCGTACGGATACAGAAAACTGATGGAAAAGTAATTTGGAATCTATATGCA
+
AAAAAAFF@>1@FEAAAAF10EA01BFGHDFDEFGFEF0AEBA1FDDE1FA2DEE1BFG0A112BABEFAFGEFABA0G01B>0/?1@@@FGGDEFGGHGHHHHGHHHHHGHHHHHGGGGHGGGGGGGGGGGHHHGGGGCGGGCFHHHHHHHHHHHGGGGGHHHHHGGHHGC.GHHHHGHHHHGHHHHHHHHFHGHFGGGGGGGGGCAEGGGGFGGGGGGBFGFFFBFFFFBFFFFFF/BFFBFFFFFF
@M03558:539:GW210131Amp:1:2105:22808:7471 1:N:0:TCGACGTC+ACCTGGTT
GGTAGGCATCTACGAGCAAAGAGTGAGAAGGTGTTACTCACATAGCC
+
BBBBA?DFFFFFGGGGFEGGBGFHHHHGHHHHHHGHHHHHHHHHGHH
@M03558:539:GW210131Amp:1:2105:15338:7480 1:N:0:TCGACGTC+ACCTGGTT
GGTAGGCATCTACGAGCAAAACCATCATCCTTCAACGAATCCAGTTTAGTGATCCTCCCATTGTCCCCAACTAACCTGGAACCAGCTCAAGATGCCTAAGCCAGTGGTACAGGTTGATGGCGACCCCGATCCCTCCCAAGGGTGAATTGGTAACCGTTGGTGAGGTAATGTATCTTGTTTTATACAGTGCGTACGGATACAGAAAACTGATGGAAAAGTAATTTGGAATCTATATGCAAACAATTTGAC
+
CCBBCBFFFFFFGGGGGGGGGGGHHHHHHHHHHHHHGGGHGHHHHHHHHHHHHHHHHHGHHHHHHHHHHGGHHHHHGHHHHHGGHHHHHHHHHHHHHHHHHHHHBGHFHHHHHGGHHGHGFEEGGGGGGFGGHHHGGHFGGG=?=2FGHGHHHHHGEGG0CFHHGFGHHHHHHHHGGGHHHEFGHGHGGFF:ECCFGGGFHH0CBFGGGFGGFGGFGGCFFFGGFGGGGGGGGFGGGFGEGGFFFFFFF
@M03558:539:GW210131Amp:1:2105:4916:7481 1:N:0:TCGACGTC+ACCTGGTT
GGTAGGCATCTACGAGCAAAACCATCATCCTTCAACGAATCCAGTTTAGTGATCCTCCCATTGTCCCCAACTAGCCTGGAACCAGCTCAAGATGCCTAAGCCAGTGGTACGGGTTAGTGGCGACCCCGATCCCTCCCGGTGGTGAGGTAATGTATCTTGTTTTATACAGTGCGTACGGATACAGAAAACTGATGGAAAAGTAATTTGGAATCTATATGCAAACAATTTGACAAGTTATTTTATGATAGA
+
BCBBBBFFFFFFGGGGGGGGGGGHHHGHHHHHHHHHGGGHGHHHHHHHHHHHHHHHHHGHHHHHHHHHHGGHHHGHGHHHHHGHHHHHHHHHHHHHHHHHHHHHHHHHHHGGGGG/0DBB?>EGGGGGGGGGHHHGGGGGGGAFHHHGHHHHHHHHHHHHHHHHHHHHHHHHGGGGGDGGGHHHHHFFHHHHHHHGGGFGFFGGGGGGGGGGGHHHHHGGGGGGGGGGGGGGGGFFFFFFFFFFFFFFF
@M03558:539:GW210131Amp:1:2105:17119:7521 1:N:0:TCGACGTC+ACCTGGTT
GGTAGGCATCTACGAGCAAAACCATCATCCTTCAACGAATCCAGTTTAGTGATCCTCCCATTGTCCCCAACTAACCTGGAACCAGCTCAAGATGCCTAAGCCAGTGGTACAGGTTGGTGGCTCTTCATTTCGGAGGAGATGAAACGAATTGATCAGAGCAAGCCTTACGATGCCAAAAAGGCCTGCTGGGTTCCAGATGAAGCCGAAGGCTATCTTCTGGGTGAAATCAACCGGTGGTGAGGTAATGTAT
+
A1AAA?FFFFFBGF??AEG1AGECFHHHGGHGGFHHGCFHGHDFGGHFFGHEFEGGHHGHGHHHHHGHBAE0FGHGHFGHBGFAF/GF1CDG1@GHHHGFCHGG@CGFEGHHF@BGG?F/F0BB<G2G2GH0E/<////B1>BBFCAA//@FGHB1?GB<CCFGBFGGFFHE.F1<FG.<.<GHFHBB/CC<C:CHGGF00GHFC-:?EGFGFFGFGGGGGFACBBFGGGGE@A;=A9A/A-999/BBFF
@M03558:539:GW210131Amp:1:2105:22379:7534 1:N:0:TCGACGTC+ACCTGGTT
GGTAGGCATCTACGAGCAAAACCATCATCCTTCAACGAATCCAGTTTAGTGATCCTCCCATTGTCCCCAACTAACCTGGAACCAGCTCAAGATGCCTAAGCCAGTGGTACAGGTTGGTGGCGACCCCGATCCCTCCGGGTTCCAGATGAAGCCGAAGGCTGTCTTCTGGGTGAAATCAAAGCCAAGGGTGAATTGGTAACCGTTGCCCTACGGTGGTGAGGTAATGTATCTTGTTTTATACAGTGCGTAC
+
CBCCCBFFFFFFGGGGGGGGGGGHHHHHHHHHHHHHGGGHGHHHHHHHHHHHHHHHHHGHHHHHHHHHHGGHHHHHHHHHHHGHHHHHHHHHHHHHHHHHHHHHHHHHHHHHHGHHGGGGHGGGGGGGGGGGHHHGGGGGGHHHHHHHHHHHH@CGGGHHHHHHHHHHHHHGHHHHHHHGHHHHFHCACECGHHGGGGGGGGGGGGGGGGGGGFEFEEFFFFFFFFFFFFFFFBFFFFFBFFFFFFFFFF
@M03558:539:GW210131Amp:1:2105:13652:7543 1:N:0:TCGACGTC+ACCTGGTT
GGTAGGCATCTACGAGCAAAACCATCATCCTTCAACGAATCCAGTTTAGTGATCCTCCCATTGTCCCCAACTAACCTGGAACCAGCTCAAGATGCCTAAGCCAGTGGTACAGGTTGGTGGCGACCCCGATCCCTCCCGGTGGTGAGGTAATGTACCTTGTTTTATACAGTGCGTACGGATACAGAAAACTGATGGAAAAGTAATTTGGAATCTATATGCAAACAATTTGACAAGTTATTTTATGATAGA
+
BBBBBBFFFFFFGGEGGGGGGGGHHHHHHHHHHHHHGGGHGHHHHHHHHHHHHHHHHHGHHHHGHHHHHGGHHHHHHGHHHHGFHHHHHHHHHHHHHHHHHHHHGHHGGHHHFGHHGGGGHGGGGGGGGGGGHHHGGGGGGGCFGHHGHHHHHHHHHHHHHHHHGHHHHHHHGGGGGGGGGHHHHHHHHHHHHHGGHGGGFF0BFGGGGGGGGGGGGGGGGGGGGGGGGGGGGGGGGFFFFFFFFFFFF
@M03558:539:GW210131Amp:1:2105:23209:7577 1:N:0:TCGACGTC+ACCTGGTT
GGTAGGCATCTACGAGCAAAGAGTGAGAAGGTGTTACTCACATAGCC
+
BBBBCCFFFFFFGGGGGGGGGGHHHHHHHHHGGHGHHHHHHHHHHHH
@M03558:539:GW210131Amp:1:2105:18047:7603 1:N:0:TCGACGTC+ACCTGGTT
GGTAGGCATCTACGAGCAAAGAGTGAGAAGGTGTTACTCACATAGCC
+
BBB@BBFFFFFFGGGGGGGGGGHHHHHHHCHHHHGHHHHGHHHGFHH
@M03558:539:GW210131Amp:1:2105:21067:7604 1:N:0:TCGACGTC+ACCTGGTT
GGTAGGCATCTACGAGCAAAACCATCATCCTTCAACGAATCCAGTTTAGTGATCCTCCCATTGTCCCCAACTAACCTGGAACCAGCTCAAGATGCCTAAGCCAGTGGTACAGGTTGGTGGCGACCCCGATCCCTCCTGGCTCTTCATTTCGGAGGAGATGAAACGAATTGATCAGAGCAAGCCTTACGATGCCAAAAATGGGTTCCAGATGAAGCCGAAGGCTATCTTCTGGGTGAAATCAAAGCAAGGG
+
ABAABBFFFFFFGGFEEGFFCGGHHHHHHHHHFHHHGGGHGHHGHHHHHHHHHHHHHHGHHHHHHHHHHGGHGFHHHHHHHHEHGHHHHFHGHHHHHHHHGHHHGHGFGHHGHGHHGEGGHGGGGGGCGGGGHHHGHCFHHHHHHGHHHHFDD/@EGHHHHHGHGGGHHHHHHHHHHGHHHHGHHHHGGHEGHFBBEEG0FGFEGGGGGGGGGEFGG@@GGGGFFFFFFFFFFFFEFFFFFFFEFF/BEF
@M03558:539:GW210131Amp:1:2105:19253:7629 1:N:0:TCGACGTC+ACCTGGTT
GGTAGGCATCTACGAGCAAAGAGTGAGAAGGTGTTACTCACATAGCC
+
>3>>A?FCFFBFGC?CAAGFGGHD5FFB5CG3BAEGH5GHHHHFFHH
@M03558:539:GW210131Amp:1:2105:20409:7650 1:N:0:TCGACGTC+ACCTGGTT
GGTAGGCATCTACGAGCAAAGAGTGAGAAGGTGTTACTCACATAGCC
+
BABBBBFFFFFFGGGGGGGGFGHHHHHHHHHHHHGHHHHHHHHHHHH
@M03558:539:GW210131Amp:1:2105:13402:7697 1:N:0:TCGACGTC+ACCTGGTT
GGTAGGCATCTACGAGCAAAGAGTGAGAAGGTGTTACTCACATAGCC
+
CCABCCFFFFFFGGGGGGGGGGHHHHHHHHHHHHGHHHHHHHHHHHH
@M03558:539:GW210131Amp:1:2105:22824:7730 1:N:0:TCGACGTC+ACCTGGTT
GGTAGGCATCTACGAGCAAAACCATCATCCTTCAACGAATCCAGTTTAGTGATCCTCCCATTGTCCCCAACTAACCTGGAACCAGCTCAAGATGCCTAAGCCAGTGGTACAGGTTGGTGGCGACCCCGATCCCTCCCGGTGGTGAGGTAATGTATCTTGTTTTATACAGTGCGTACGGATACAGAAAACTGATGGAAAAGTAATTTGGAATCTATATGCAAACAATTTGACAAGTTATTTTATGATAGA
+
BBBBBBFFFFFFGGGEGGGGGGGFHHGHHHHHHHHHGGGHGHHHHHHHHHHHHHHHHHGHHHHHHHHHHGGHHHHHHHHGHHGHHHHHHHHHHHHHHHHHHHHHGHHGHHHGHGHHCEGGHGGGGGGGGGGGHHHGGGGCGGEGHHHHHHHHHFHHHHHHHHHHHHHHHHHHGGGGGGFGGHHHHFCFHHHHHHHFGGFGFGBFGGGGGGGGGGGGGGGGGGGGGFGGGGGGGFBFGFFFFFFFFFFFF
@M03558:539:GW210131Amp:1:2105:8080:7744 1:N:0:TCGACGTC+ACCTGGTT
GGTAGGCATCTACGAGCAAAACCATCATCCTTCAACGAATCCAGTTTAGTGATCCTCCCATTGTCCCCAACTAACCTGGAACCAGCTCAAGATGCCTAAGCCAGTGGTACAGGTTGGTGGCGACCCCGGTGGTGAGGTAATGTATCTTGTTTTATACAGTGCGTACGGATACAGAAAACTGATGGAAAAGTAATTTGGAATCTATATGCAAACAATTTGACAAGTTATTTTATGATAGAAATGGAAGTTT
+
BBBBCCFFFFFFGGGGGGGGGGGHHHHHHHHHHHHHGGGHGHHHHHHGHHHHHHHHHHGHHHHHHHHHHGGHHHHHHHHHHHGHHHHHHHHHHHHHHHHHHHHHGHHHHHHHEFGHFEFFHGGGGGGGGBDGCFFGHFGHHHFHHHHHHGFHHHHHHFHHHHGGGGGGGGGHHHHHHHHHHHHHHEGHHGGHHHHHHHHHHHHHHHHHHGGGGGGGGGHGGGGGGGGGGGGGGGBFGGFGGGGGEGGFFF
@M03558:539:GW210131Amp:1:2105:10591:7883 1:N:0:TCGACGTC+ACCTGGTT
GGTAGGCATCTACGAGCAAAACCATCATCCTTCAACGAATCCAGTTTAGTGATCCTCCCATTGTCCCCAACTAGCCTGGAACCAGCTCAAGATGCCTAAGCCAGTGGTACAGGTTGGTGGCGACCCCGATCCCTCCCGGTGGTGAGGTAATGTATCTTGTTTTATACAGTGCGTACGGATACAGAAAACTGATGGAAAAGTAATTTGGAATCTATATGCAAACAATTTGACAAGTTATTTTATGATAGA
+
CCCCCCFFFFFFGGGGGGGGGGGHHHHHHHHHHHHHGGGHGHHHHHHHHHHHHHHHHHGHHHHHHHHHHGGHHHHHHHHHHHGHHHHHHHHHHHHHHHHHHHHHHHHHHHHH3BFHGGGGHGGGGGGGGGGGHHHGGGGDGGEGHHHHHHHHHHHHHHHHHHHHHHHHHHHHGGGGGGGGGHHHHHHHHHGHHHHHHHGGGGGGGGGGGGGGGGGGGGGGGGGGGGGGGGGGGGGGGFFFFFFFEFFFF
@M03558:539:GW210131Amp:1:2105:16267:7885 1:N:0:TCGACGTC+ACCTGGTT
GGTAGGCATCTACGAGCAAAACCATCATCCTTCAACGAATCCAGTTTAGTGATCCTCCCATTGTCCCCAACTAACCTGGAACCAGCTCAAGATGCCTAAGCCAGTGGTACAGGTTGGTGGCTCTTCATTTCGGAGGAGATGAAACGAATTGATCAGAGCAAGCCTTACGATGCCAAAAAGGTGAATTGGTAACCGTTGCCCTGCGGTGGTGAGGTAATGTATCTTGTTTTATACAGTGCGTACGGATGC
+
BBBBBBFFFFFFGGGGGGGGGGGHHHHHHHHHHHHHGGGHGHHHGHHHHHHHHHHHHHGHHHHHHHHHHGGHHHHHHHHGHHGHHHHHHHHHHHHHHHHHHHHHHHHHHHHHHHHHGFGGHHHHHHHHHHHHGEGGGGHHHHBGHGDGGHHHHHFHGGHHHHHGHHHHGGHGGHHHHHHGFGGHHHHHBGHHHHGGGGGHHHHHGGCFDEEGGGBFGGGFGGGGGGGGGGGGGGGGGGGCFFFFFAFFF
@M03558:539:GW210131Amp:1:2105:13867:7909 1:N:0:TCGACGTC+ACCTGGTT
GGTAGGCATCTACGAGCAAAGAGTCAGAAGGTGTTACTCACATAGCC
+
A@A?1>DCFFFFFG11EE01000A1DB1D1011AEGG2F1GBGFDGF
@M03558:539:GW210131Amp:1:2105:15164:7917 1:N:0:TCGACGTC+ACCTGGTT
GGTAGGCATCTACGAGCAAAACCATCATCCTTCAACGAATCCAGTTTAGTGATCCTCCCATTGTCCCCAACTAACCTGGAACCAGCTCAAGATGCCTAAGCCAGTGGTACAGGTTGGTGGCGACCCCGATCCCTGGGGTGAATTGGTAACCGTTGCCCTACGGTGGTGAGGTAATGTATCTTGTTTTATACAGTGCGTACGGCTACAGGAAACTGATGGAAAAGTAATTTGGAATCTATATGCAAACAAT
+
BAAABBFBCCFFGGEAEEFGGGGCFHHGHHHHHHGGEGGHGHDGDGG5GHHHHHHGHHGFHFHHFHHHHGGGGBGGHGA2FHGFEHFHEHHFEGHGHHEFFFGGFFFD@GGFGHHH?EFGFCCGGGGGCCGGHHHGGC<<<<GDBGGGHHGG.C<E1GF0CFG<CDDE<<G<GFHHCGHHHFGHGGFF0GFHGGHGCFGG?D-@EFBFB./CFFG0FFGGFBFFF/FFBBFFFFFFFBFFFFB/FFFEEF
@M03558:539:GW210131Amp:1:2105:5420:7943 1:N:0:TCGACGTC+ACCTGGTT
GGTAGGCATCTACGAGCAAAACCATCATCCTTCAACGAATCCAGTTTAGTGATCCTCCCATTGTCCCCAACTAACCTGGAACCAGCTCAAGATGCCTAAGCCAGTGGTACAGGTTGGTGGCGACCCCGATCCCTCCTGGCTCTTCATTTCGGAGGAGATGAAACGAATTGATCAGAGCAAGCCTTACGATGCCAAAAAGGCCTGCTGGTTCCAGATGAAGCCGAAGGCTATCTTCTGGGTGAAATCAAAT
+
1AAAA@DCFBFBGGGCEEGGGGGAGFHGGHHHFFGFECFEGHFGHHHFFGFHHFFHFHGHFGGGDFFG0/EEFF1EGHFGCFFHHHHGGFFGFHHHHHFFH1GFHECHGHH2FBGG/E/EHCEEE//BG@CFHGHGGFHHHGFGH@DFGGFCCCCGAFGGFDGHGCEHHHBD<DFHHBFG/.;GHHHGECE:CBGCGFE;EAFE?FFFBFFFFBGGGGGGGGGG@@FFFFFFFFFFFEF9AEFFFFFFFF
@M03558:539:GW210131Amp:1:2105:4613:7949 1:N:0:TCGACGTC+ACCTGGTT
GGTAGGCATCTACGAGCAAAACCATCATCCTTCAACGAATCCAGTTTAGTGATCCTCCCATTGTCCCCGATGGCTCTTCATTTCGGAGGAGATGAAACGAATTGATCAGAGCAAGCCTTACGATGCCAAAAAGGCCTGGCGGTGGTGAGGTAATGTATCTTGTTTTATACAGTGCGTACGGATACAGAAAACTGATGGAAAAGTAATTTGGAATCTATATGCAAACAATTTGACAAGTTATTTTATGAT
+
AABBBCFFFFFFGGGGGGGGGGGHHHGHHHHHHHHHGGGHGHHHHHHFHHHHHHHHHHGHHHHHHHHHGGGGGHGHHHHHHHHHHGGGGGGHHHHHHHGGGHHHHHHHHHHHHHHHGHHHHGGHGGHHHHHHGGHHHGHHGG>AG?FGHHFHHHFHHHHHHHGGHHHHGGHHHHHG<<DGGGGGHHGHFHHHHGGGGGFGGGGFGGGGGFFGGGGGGGGGGGGGGGGGGGGGFFFFFFFFFFFFFFB;F
@M03558:539:GW210131Amp:1:2105:18834:7956 1:N:0:TCGACGTC+ACCTGGTT
GGTAGGCATCTACGAGCAAAACCATCATCCTTCCAGATTCCAGGTTCCAGATGAAGCCGAAGGCTATCTTCTGGGTGAAATCAAAGCAAGGGTGAATTGGTAACCGTTGCCCTACCCCTGGTGGTGAGGTAATGTATCTTGTTTTATACAGTGCGTACGGATACAGAGAACTGATGGAAAAGTAATTTGGAATCTATATGCAAACAATTTGACAAGTTAGTTTATGATAGAAATGGAAGTTTAGAAGGTG
+
BBBBBBFFFFFFGGGGGGGGGGGEHHHHHHHHHHHHHHHHHHHHHHHHHHHHHHHHHHGGGGGHHHHHHHHHHHHHGHHFGHHHHHHHHHGGHGHHHHHHHHHHHGGGGGHHHHHHHHGGHGHGEGGHHGHHHHHHHHHHHHHHHGHHHDHHHHGGDGGGGGFHHHHHHGHHHHHHHHHHHHGHHHHHHG/DGHHHHHHHHHFHHHHHHHHHHHHHHHHHHHHHHGGGGGGGGGGGGGGGGGGGGFGFGF
@M03558:539:GW210131Amp:1:2105:9967:7986 1:N:0:TCGACGTC+ACCTGGTT
GGTAGGCATCTACGAGCAAAACCATCATCCTTCAACGAATCCAGTTTAGTGATCCTCCCATTGTCCCCAACTAACCTGGAACCAGCTCAAGATGCCTAAGCCTGTGGTACAGGTTGGTGGCGACCCCGATCCCTCCTCAGAGCAAGCCTTACGATGCCAAAAAGGCCGAAGGCTATCTTCTGGGTGAAAGGTAATGTATCTTGTTTTATACAGTGCGTACGGATACAGAAAACTGATGGAAAAGTAATTT
+
B@ABBBFFFFFFGGGGGGGGGGGGHHHHHHHGHHHHGGGHGHHHHHHHHHHHHHHHHHGHHHGHHHHHHGGHHHHHHHHHHHGHHHHHHHHHHHHHHHHHHHHHGHHHHHHH3BGHGGGGHGGGGGGGFGGGHHHGHHHHHHHHHHHGHHHHGGHGGHHHHHHCDHHGGGGGHHHHHHHHHHHHCDEGHFHHGHHGGGGGGGGGGGGGGGGGGGFGFGGGGGFGGFFFEFFFFFFFFFFFFFFFFFFFFF
@M03558:539:GW210131Amp:1:2105:8242:8017 1:N:0:TCGACGTC+ACCTGGTT
GGTAGGCATCTACGAGCAAAGAGTGAGAAGGTGTTACTCACATAGCC
+
BBBBCCFFFFFFGGGGGGGGGGHHHHHHHHHFGHGHHHHHHHHHHHH
@M03558:539:GW210131Amp:1:2105:20478:8059 1:N:0:TCGACGTC+ACCTGGTT
GGTAGGCATCTACGAGCAAAACCATCATCCTTCAGCGAATCCAGTTTAGTGATCCTCCCATTGTCCCCAACTAACCTGGAACCAGCTCAAGATGCCTAAGCCAGTGGTACAGGTTGGTGGCGACCCCGATGGCTTTTCATTTCGGAGGAGATGAAACGAATTGATCAGAGCAAGCCTTACGATGCCAAAAAGGCCTGGTTCCAGATGAAGCCGAAGGCTATCTTCTGGGTGAAATCAAAGGGGTGAATTG
+
AAAABAFFFFFFGGG2EEGFGGGDHHHHHHHHHGHHGGEGGHHHHHHHGGFHHHHHHHGHHHHHHHHHHEGHHHHHHHGFHHG1GHHHHEFFGFHHHHHGHHHHHHGHHHHHHHHHGEGGHGGGGGGGGGG/CH0@GGBGHHHHGGGGEGHHFBGGHGGFHHHHHHHGHHHHHHHGHHGHGGHGGHHH/;.:AEEGGGGGGGFGGGGGGGGGGGGBGGGGFFFFFFFFFFF?FFFFFF/B9DBDBEFBFF
@M03558:539:GW210131Amp:1:2105:15130:8065 1:N:0:TCGACGTC+ACCTGGTT
GGTAGGCATCTACGAGCAAAACCATCATCCTTCAACGAATCCAGTTTAGTGATCCTCCCATTGTCCCCAACTAACCTGGAACCAGCTCAAGATGCCTAAGCCAGTGGTACAGGTTGGTGGCGACCCCGATCCCTTCATTTCGGAGGAGATGAAACGAATTGATCAGAGCAAGCCTTACGATGCCAAAAAGGTTCCAGATGAAGCCGAAGGCTATCTTCTGGGTGAAATCAAAGCAAATGAATTGGTAACC
+
CCCCCCFFFFFFGGGGGGGGGGGHHHHHHHHHHHHHGGGHGHHHHHHHHHHHHHHHHHGHHHHHHHHHHGGHHHHHHHHHHHGGHHHHGHHFHHHHHHHGHHHHHHHHHHHGHGHHGGGGHGGGGGGGGGGGHHHHHHHHHHGGGGDDHHHHHHHGGGHHHHHHEFHHHHHHHGHHHHGGHEFHHC/CAAFHHHHHGFGGGGGGGGCAGFGGGGGGGGGGGGGDEFFFFFFFFFFFFFFFFFFFFFFFFF
@M03558:539:GW210131Amp:1:2105:8997:8132 1:N:0:TCGACGTC+ACCTGGTT
GGTAGGCATCTACGAGCAAAACCATCATCCTTCAACGAATCCAGTTTAGTGATCCTCCCATTGTCCCCAACTAACCTGGAGCCAGCTCAAGATGCCTAAGCCAGTGGTACAGTTTGGTGGCGACCCCGATCCCTCCGGTGGTGAGGTAATGTATCTTGTTTTATACAGTGCGTACGGATACAGAAAACTGATGGAAAAGTAATTTGGAATCTATATGCAAACAATTTGACAAGTTATTTTATGATAGAA
+
CCCCCCFFFFFFGGGGGGGGGGGHHHHHHHHHHHHHGGGHGHHHHHHHHHHHHHHHHHGHHHHHHHHHHGGHHHHHHHHHHHGHHGHHHHHHHHHHHHHFHHHHHHHHHHHH4FGHGHGGHGGGGGGGCGGGHHHGGCDBECFHHHGHHHHHHHHHHHHHHHHHHHHHHHHGGGGGGGGFHHHFHCHHHHHHHHHHHHHHBFFGGGEGGGGGGGGGGGGGGGGGGGGGFGGFFGGGGGGGGGF/FFFFF
@M03558:539:GW210131Amp:1:2105:6177:8186 1:N:0:TCGACGTC+ACCTGGTT
GGTAGGCATCTACGAGCAAAACCATCATCCTTCAACGAATCCAGTTTAGTGATCCTCCCATTGTCCCCAACTAACCTGGAACCAGCTCAAGATGCCTAAGCCAGTGGTACAGGTTGGTGGCGACCCCGATCCCTCCCGAACGGCTCTTCATTTCGGAGGAGATGAAACGAATTGATCAGAGCAAGCCTTACGATGCCAAAAAGGCCTGCCGGTGGTGAGGTAATGTATCTTGTTTTATACAGTGCGTACG
+
3AABABFFFFFFGGCGEGCGFGEHHGHHGHGHHHFHGCFHAGHFGFHHDFG5GGFFHHEH5FHGFHHGC1EGHFHHHHHHFHGGE?GHHHHFGBFFGFGGFHFFFFHHEGEH3BFGGEAAFEEGGGDGGCGGG2FBGDG/@DGCCFFHHHBDFDCF.CDGGHHFHHHHGDEGHFHHHHFFHHHHGEEFFBFGEEEDFGGBE??EFGFE.C?CFFD;EFFFBFBFFFFFFFFFFFFFFFFFFFFFFF.ACF
@M03558:539:GW210131Amp:1:2105:18413:8192 1:N:0:TCGACGTC+ACCTGGTT
GGTAGGCATCTACGAGCAAAACCATCATCCTTCAACGAATCCAGTTTAGTGATCCTCCCATTGTCCCCAACTAACCTGGAACCAGCTCAAGATGCCTAAGCCAGTGGTACAGGTTGGTGGCGACCCCGGTGGTGAGGTAATGTATCTTGTTTTATACAGTGCGTACGGATACAGAAAACTGATGGAAAAGTAATTTGGAATCTATATGCAAACAATTTGACAAGTTATTTTATGATAGAAATGGAAGTTT
+
BBBBBBFFFFFFGGGFGGGGGGGHHHHHHHHHHHHHGGGHGHHHHHHHHHHHHHHHHHGHHHHHHHHHHGGHHHHHHHHHHHGGHHHHHHHHHHHHHHHHHHHHHHHGHHHHHHHHGGGGHGGGGGGGGDG/EFGCHHHHHHHHHHHHHHHHHHHHHHFHHHGGGGGGGGGHHHHHHHHHHHHHHHHH/C;GGHHHHGHHHHHHHHHHGGGGGGGGGGGGGGFGGGGGGGGGGGFGGGGGGGFFGGGFFF
@M03558:539:GW210131Amp:1:2105:12039:8207 1:N:0:TCGACGTC+ACCTGGTT
GGTAGGCATCTACGAGCAAAACCATCATCCTTCAACGAATCCAGTTTAGTGATCCTCCCATTGTCCCCAACTAACCTGGAACCAGCTCAAGATGCCTAGCCAGTGGTACAGGTTGGTGGCGACCCCGATCCCTCCCCGTTGCACGGTGGTGAGGTAATGTATCTTGTTTTATACAGTGCGTACGGATACAGAAAACTGATGGAAAAGTAATTTGGAATCTATATGCAAACAATTTGACAAGTTATTTTAT
+
BCBBBBFFFFFFGGGGGGGGGGGHHHHHHHHHHHHHGGGHGHHHHHHHHHHHHHHHHHGHHHHHHHHHHGGHHHHHHHHHHHGHHHHHHHHHHHHHHHHHHHHHHHHHHHHHGHHGEFGHGGGGGGGGGGGHHHGGGGGHGGGHGGFGGEFHFGFGHHHHFHHHHHHHHHHHGHHFHGHGFGGGGGGGHHHHGHHGGGGGGGBFGGGGGGGGGGGGGGGGGGGGGGGGGGGGGGFFFFFFFFFFFFFFFF
@M03558:539:GW210131Amp:1:2105:21728:8250 1:N:0:TCGACGTC+ACCTGGTT
GGTAGGCATCTACGAGCAAAACCATCATCCTTCAACGAATCCAGTTTAGTGATCCTCCCATTGTCCCCAACTGACCTGGAACCAGCTCAAGATGCCTAAGCCAGTGGTACAGGTTGGTGGCGACCCCGATCCCTCCGATCCCGGTGGTGAGGTAATGTATCTTGTTTTATACAGTGCGTACGGATACAGAAAACTGATGGAAAAGTAATTTGGAATCTATATGCAAACAATTTGACAAGTTATTTTATG
+
CCBBC@FFFFFFGGEEGGGGGGGHHGHHHHHHHHHHGGGHGHHHHHHHGHHHHHHHHHGHHGHHHHHHHGGHHHHHHGHHHHGHHHHHHHHHHHHHHHHGHHHGHGGHHHHHHFHHGEGGHGGGGGGGGGGGHHHGGGGGGHGGFGGFGHHHGHHHHHHHHHHFHHHHHHHHHHHHHGGGGGGGGGHHFHHHGGGGFGGGFGFGGGGGGGGGGGGGGGGGGGGGGGGGGGGFFFFFFFFFFFFFFFFFF
@M03558:539:GW210131Amp:1:2105:11802:8285 1:N:0:TCGACGTC+ACCTGGTT
GGTAGGCATCTACGAGCAAAACCATCATCCTTCAACGAATCCAGTTTAGTGATCCTCCCATTGTCCCCAACTAACCTGGAGCCAGCTCAAGATGCCTAAGCCAGTGGTACAGGTTGGTGGCGACCCCGATCCCTCCTGGCTCTTCATTTCGGAGGAGATGAAACGAATTGATCAGAGCAAGCCTTACGATGCCAAAAAGGCCGAAGGCTATCTTCTGGGTGAAAGGTAATGTATCTTGTTTTATACAGTG
+
BBBBBBFFFFFFGGEGGGGGGGGHHHHHHHHHHHHHGGGHGHHHHHHHHHHGHHHHHHGGHHHHHHHHHGGHHHHHHHFFGHGHHGHGHHHFHHHHHHHHHHHHGHHGGHHH3BGHGGGGHGGGGGGGDGGGHHHGHHHHHHHGHHHHHHHGGG@AEGHGGGFHGGEGHHGHHFGHHHHHHHGHHHHGFHGGHHHHGGGGGGGGGGGGGGGGGGGGGFFCDFFFFF9BFFFFFFFFFFFFFFFFFFFFFF
@M03558:539:GW210131Amp:1:2105:25783:8410 1:N:0:TCGACGTC+ACCTGGTT
GGTAGGCATCTACGAGCAAAACCATCATCCTTCAACGAATCCAGTTTAGTGATCCTCCCATTGTCCCCAACTAACCTGGAACCAGCTCAAGATGCCTAAGCCAGTGGTACAGGTTGGTGGCGACCCCGATCCCTCCTGTGGTGAGGTAATGTATCTTGTTTTATACAGTGCGTACTGATACAGAAAACTGATGGAAAAGTAATTTGGAATCTATATGCAAACAATTTGACAAGTTATTTTATGATAGGA
+
BABABBFFFFFFGGGGGGGGGGGAFCDFGFFHHHHHGCEE2AGGHHHFFHFHHHE5GBACFFFFH53EGGGEBGHHDFFH3FFC1EFBGBGHG3BGGHHHBFHG@@BGBGDGF3FG/?//G//</EBC/</<0@0?<@1@CHGHHF011@FFGG1?FGFGFG<GDDHHGE<->>A.00<0<000<G/CCD0:;C:C0/::;0=CGH0/0:::GGGFGBF;F?9EFGF0000;ABF0BFFGBFF0;FFFF
@M03558:539:GW210131Amp:1:2105:15891:8429 1:N:0:TCGACGTC+ACCTGGTT
GGTAGGCATCTACGAGCAAACCACCAATTCATATGTATATCTCCTTCTTAGAAGGTGTTACTCACATAGCC
+
BCBBCCFFFFFFGGGGGGGGGGHGGHHHHHHHHHHHHHHHHHHHHHHHHHHHHHHFHHGHHHHHHHHHHHH
@M03558:539:GW210131Amp:1:2105:17780:8439 1:N:0:TCGACGTC+ACCTGGTT
GGTAGGCATCTACGAGCAAAACCATCATCCTTCAACGAATCCAGTTTAGTGATCCTCCCATTGTCCCCAACTAACCTGGAACCAGCTCAAGATGCCTAAGCCAGTGGTACAGGTTGGTGGCGACCCCCGATCCCCCAAGGGTGAATTGGTAACCGTTGCCCTACCGGTGGTGAGGTAATGTATCTTGTTTTATACAGTGCGTACGGATACAGAAAACTGATGGAAAAGTAATTTGGAATCTATATGCAA
+
BBAAAAFFFFFFGGGGEGFGGGDFHHHHFHHFHFHHGGGHGGFGGFHHHGHHHHFEGHFFGHGHHHHHHGGHFHHHHGHEHGEHGGGHHFHFGHFHHHHHHHHHGHHDFDGHFHHHGEFGHGGGGGGGGCGGGHGDFAGCE?FHHHHHGFHHHHGGGGGHHHHHHGGCGGDECHHCHHHHGHHHHHHHFHHHGGGFGGGGBCGGGGGGGGGGGGGGGGGGFFFFFFFFFFFFFFFFFFFFFFFFFFFFF
@M03558:539:GW210131Amp:1:2105:25884:8449 1:N:0:TCGACGTC+ACCTGGTT
GGTAGGCATCTACGAGCAAAACCATCATCCTTCAACGAATCCAGTTTAGTGATCCTCCCATTGTCCCCAACTAACCTGGAACCAGCTCAAGATGCCTAAGCCAGTGGTACAGGTTGGTGGCGACCCCGATCCCTCCGGTGGTGAGGTAATGTATCTTGTTTTATACAGTGCGTACGGATACAGAAAACTGATGGAAAAGTAATTTGGAATCTATATGCAAACAATTTGACAAGTTATTTTATGATAGAA
+
BBBBBAFFFFFFGGEEGGGGGGGHHHHHHHHHHHHHGGGHGHHHDHHHHGHHHHHHHHGHHFGGHHHHHGGHHHHHHHHHHHGHHHHHHHGHHHHHHHFHHHHHGHHGHHGHHGHHGEGGHGGGGGGGDGGGHHHGGGDGGGGHHGCGGHHHHHHHHHHHHHDGHHHHHGHGGGGGGGGGHHHHHHGHHHEHHHHHHHGFFGFGGGBFGFFFGGGGGGGGGFGGGGGGGGGGGGGGGGGFFFFFFFFFF
@M03558:539:GW210131Amp:1:2105:10359:8452 1:N:0:TCGACGTC+ACCTGGTT
GGTAGGCATCTACGAGCAAAGAAGGTGTTACTCACATAGCC
+
ABBBCCFFFFFFGGGGGGGGGGHHHHHHGHHHHHHHGHHHH
@M03558:539:GW210131Amp:1:2105:21543:8472 1:N:0:TCGACGTC+ACCTGGTT
GGTAGGCATCTACGAGCAAAACCATCATCCTTCAACGAATCCAGTTTAGTGATCCTCCCATTGTCCCCAACTAACCTGGAACCAGCTCAAGATGCCTAAGCCAGTGGTACAGGTTGGTGGCGACCCCGATCCCTCCAGATGAAGCCGAAGGCTATCTTCTGGGTGAAATCAAAGGGTGAATTGGTAACCGTTGCGGTGGTGAGGTAATGTATCTTGTTTTATACAGTGCGTACGGATACAGAAAACTGAT
+
BCCBCCFFFFFFGGGGGGGGGGGHHHHHHHHHHHHHGGGHGHHHHHHHHHHHHHHHHHGHHHHHHHHGHGGHHHHHHHHHHHGHHHHHHHHHHHHHHHHHHHHHHHHGHHHGHGHHGEGGHGGGGGGGGGGGHHHGHHHHGHFHHHGGGGGHHHHHHHHHHHHHGHFHHHHHHHHGGECFHHHHHHHHHGEGGGGGEFGEGGGGFGGGGGGGGGGGGGGGGGGGGGGGFFFFFCDFFFFFFFFFFFFFFF
@M03558:539:GW210131Amp:1:2105:15683:8536 1:N:0:TCGACGTC+ACCTGGTT
GGTAGGCATCTACGAGCAAAACCATCATCCTTCAACGAATCCAGTTTAGTGATCCTCCCATTGTCCCCAACTAACCTGGAGCCAGCTCAAGATGCCTAAGCCAGTGGTACAGGTTGGTGGCGACCCCGATCCCTACCGGTGGTGAGGTAATGTATCTTGTTTTATACAGTGCGTACGGATACAGAAAACTGATGGAAAAGTAATTTGGAACCTATATGCAAACAATTTGACAAGTTATTTTATGATAGA
+
BBAABCFFFFFFGGGGGGGGGGGHHHHGHHHHHHHHGGGHGHHHHHHHHHHHHHHHHHGHHHHHHHHHHGGHHHHHHHHHHGGHHGHHHHHHHHHHHHHHHHHHHHHHHHHHHFHHGFGGHGGGGGGGGGGGHHHHHGGGGGEGDGHGHHHHHHHHHHHHHHHHHHHHHHHHGGGGGGGGGHHHHHEHHHHHHHGHHHGGGG0CFGGGGGGGGGGGGGGGGGGGGGGGGGGGGGGGFFFFFFFFFFFFF
@M03558:539:GW210131Amp:1:2105:9420:8576 1:N:0:TCGACGTC+ACCTGGTT
GGTAGGCATCTACGAGCAAAGAGTGAGAAGGTGTTACTCACATAGCC
+
BCBBBCFFFFFFGGGGGGGGGGHHHGHHHHHGHHGHHHHHHHHHHHH
@M03558:539:GW210131Amp:1:2105:24093:8604 1:N:0:TCGACGTC+ACCTGGTT
GGTAGGCATCTACGAGCAAAGAGTGAGAAGGTGTTACTCACATAGCC
+
11>11AFBFFFFGC?EGGFGCGFDFEBGDHH1B1AABGEHFBAAGFE
@M03558:539:GW210131Amp:1:2105:20371:8720 1:N:0:TCGACGTC+ACCTGGTT
GGTAGGCATCTACGAGCAAAGAGTGTAGAAGGTGTTACTCACATAGCC
+
CCCBCDFFFFFFGGGGGGGGGGHHHHHHHHHHHHHGHHHHHHHHHHHH
@M03558:539:GW210131Amp:1:2105:23949:8726 1:N:0:TCGACGTC+ACCTGGTT
GGTAGGCATCTACGAGCAAAACCATCATCCTTCAACGAATCCAGTTTAGTGATCCTCCCATTGTCCCCAACTAACCTGGAACCAGCTCAAGATGCCTAAGCCAGTGGTACAGGTTGGTGGCGACCCCGATCGGTGGTGAGGTAATGTATCTTGTTTTATACAGTGCGTACGGATACAGAAGACTGATGGAAAAGTAATTTGGAATCTATATGCAAACAATTTGACAAGTTATTTTATGATAGAAATGGA
+
AAAABBFFFFFFGGFGGEGGGGGGHHHHHHHHHHHHGGGFGHHHGFHFHGHHHHHHFHGHHHHHHHHHHGGFHHHHHHHHFHGHHHGHHHHHHHFHHHHHFHHGGGHHHHHHHHHHGEGGHGGGGGGG@CFFG?CD?F2FC?GGGG1FHHHHH<FGHHHHEFFHHHCFEFGDDGGHHHFFGCHHHGGGHGGHGGCGHHHHHH/FGGGGGGGGGGGGGGGGGGGGGFGGGGGGGGGGGGGGGGFFFFFFF
@M03558:539:GW210131Amp:1:2105:25856:8779 1:N:0:TCGACGTC+ACCTGGTT
GGTAGGCATCTACGAGCAAAACCATCATCCTTCAACGAATCCAGTTTAGTGATCCTCCCATTGTCCCCAACTAACCTGGAACCAGCCCAAGATGCCTAAGCCAGTGGTACAGGTTGGTGGCGACCCCGATCCACTCCCGGTGGTGAGGTAATGTATCTTGTTTTATACAGTGCGTACGGATACAGAAAACTGATGGAAAAGTAATTTGGAATCTATATGCAAACAATTTGACAAGTTATTTTATGAT
+
AA3AAAFFFFFFCFGGFGGGGGFHHHHHHHHHGFGDEFGGGHHHHHHHHHHHHHHFHHGHHHHGHHHHHGGHHFBGHHHFFHGHHHGGHHHHHHHHHHHEHHGHGHGFFHHHHHHHGEGGHGGGGGGG?G@EFHHHHAB@><D<FHHHFGGHGHHHHHGHHHHHHGGHHGHGHGGGGGGGFGHHHHFHHHHHHHHEBGGGF90CFGFGGGGGGGGGGGGGGGGGGGGGGGGGGGGFFFFFFFFFFFF
@M03558:539:GW210131Amp:1:2105:14028:8792 1:N:0:TCGACGTC+ACCTGGTT
GGTAGGCATCTACGAGCAAAACCATCATCCTTCAACGAATCCAGTTTAGTGATCCTCCCATTGTCCCCAACTAACCTGGAACCAGCTCAAGATGCCAAGGGTGGTGCAACCAAGGGTGAATTGGTAACCGTTGGTGACCGGTGGTGAGGTAATGTATCTTGTTTTATACAGTGCGTACGGATACGGAAAACTGATGGAAAAGTAATTTGGAATCTATATGCAAACAATTTGACAAGTTATTTTATGAT
+
BBBBCCFFFFFFGGGGGGGGGGGHHHHHHHHHHHHHGGGHGHHHHHHHHHHHHHHHHHGHHHHHHHHHHGGHHHHHHHHHHHGHHHHHHHHHHHHHHHHGGGFGGGHHHHHGHHGGBFHHHHHHHHHHHGGGGHGGHHHGGDGGEGFCH?GHHGHHHHHHHHHHHHHHHHHHHHGGGGGGGFGHGGGGCHHHHHHHHHHHHHGFCFGGGGGGGGHGGGHGGGGGGGGGGGGGGGGGGGGGGHGGFFFF
@M03558:539:GW210131Amp:1:2105:5535:8793 1:N:0:TCGACGTC+ACCTGGTT
GGTAGGCATCTACGAGCAAAGAGTGAGAAGGTGTTACTCACATAGCC
+
ABAABBFFFCFFFFFGEEGFGCFGHHHHHHGBGHGHFFFDGFGHBAC
@M03558:539:GW210131Amp:1:2105:11780:8804 1:N:0:TCGACGTC+ACCTGGTT
GGTAGGCATCTACGAGCAAACCACCAATTCATATGTATATCTCCTTCTTAGAAGGTGTTACTCACATAGCC
+
CCCBCCFFFFFFGGGGGGGGGGHGGHHHHHHHHHHGGHHHHHHHHHHHHHHHHHHFGGFHHHHHHHHHHHH
@M03558:539:GW210131Amp:1:2105:9458:8911 1:N:0:TCGACGTC+ACCTGGTT
GGTAGGCATCTACGAGCAAAACCATCATCCTTCAACGAATCCAGTTTAGTGATCCTCCCATTGTCCCCAACTAACCTGGAACCAGCTCGAGATGCCTAAGCCAGTGGTACAGTTTGGTGGCGACCCCGATCCCTGCGGTGGTGAGGTAATGTATCTTGTTTTATACAGTGCGTACGGATACAGAAAACTGATGGAAAAGTAATTTGAATCTATATGCAAACAATTTGACAAGTTATTTTATGATAGAAAT
+
CCCCCCFFFFFFGGGGGGGGGGGHHHHHHHHHHHHHGGGHGHGHHHHHHHHHHHHHHHGHHHHHHHHHHGGHHHHHHHHHHHGHHHHHGGGHGHHHHHHHHHHHHHHHHHHH4FGHGHGGHGGGGGGGGGGGHHHHGGGAECFHHHGHHHHHHHHHHHHHHHHHHHHHHHHGGGGGGGGGHHHHHHHHHHHHHHHHHGGGGGGGGGGGGGGGGGGGGGGGGGGGGGGGGGGGGGGGGFFFFFFFFFFFFF
@M03558:539:GW210131Amp:1:2105:7619:8928 1:N:0:TCGACGTC+ACCTGGTT
GGTAGGCATCTACGAGCAAAACCATCATCCTTCAACGAATCCAGTTTAGTGATCCTCCCATTGTCCCCAACTAACCTGGAACCAGCTCAAGATGCCTAAGCCAGTGGTACAGGTTGGTGGCGACCCCGATCCCTCCGGGGTTCCAGATGAAGCCGAAGGCTATCTTCTGGGTGAAATCAAATCAAATCAAAGCAAAGGGTGAATTGGTAACCGTTGGTGGTGAGGTAATGTATCTTGTTTTATACAGTGC
+
BCAABCFFFFFFGGGGGGGGGGGHHHHHHGHHHHHHGGGHGHHHHHHHHHHHHHHHHHGHHHHHHHHHHGGHHHHGHHGHHHGHHHHHHGHHHHHHHHHHHHHHHHHHHHHHFGHHGFGGHGGGGGGGGGGGHHHGGGFGGGHHHHHHHHGHHHGGGGGHHHHHHHHHHHHGGHHHHHHHHHHHHHHHHHHHGGGFGFD;EGGGGGGGGGGGGGGGGGGFAEFFFBFFFFFFFFFFHFFFFFFFFFFFFF
@M03558:539:GW210131Amp:1:2105:5905:8965 1:N:0:TCGACGTC+ACCTGGTT
GGTAGGCATCTACGAGCAAAACCATCATCCTTCAACGAATCCAGTTTAGTGATCCTCCCATTGTCCCCAACTAACCTGGAACCAGCTCAAGATGCCTAAGCCAGTGGTACAGGTTGGTGGCGACCCCGATGAAACGAATTGATCAGAGCAAGCCTTACGATGCCAAAAAGGCGAAGCCGAAGGCTATCTTCTGGGTGAAATCAAAGCAAGGGTGAATTGGTAACCGTTGCCGGTGGTGAGGTAATGTATC
+
BBAACCFFFFFFGGGGGGGGGGGHHHHHHHHHHHHHGGGHGHHHGHHHHHHHHHHHHHGHHHHHHHHHHGGHHHHHHHHHHHGHHHHHHHHHHHHHHHHGHHHHHHHHHHHH3FGHGEFGHGGGGGGGGGGHGHHGGGHHHHHHHHHHHHFHHGHHHHGGHGGHHHEHHGEHGCFGGHGCFGGHHHHGGGGGGGFFGGGGGGGGGGGGGFGGFFEGFGGGFFFFFFFFFFFFF;CDDFBFFBFBFFFFFF
@M03558:539:GW210131Amp:1:2105:14420:8969 1:N:0:TCGACGTC+ACCTGGTT
GGTAGGCATCTACGAGCAAAACCATCATCCTTCAACGAATCCAGTTTAGTGATCCTCCCATTGTCCCCAACTAACCTGGAACCAGCTCAAGATGCCTAAGCCAGTGGTACAGGTTGGTGGCGACCCCAATCCCCGATGGCTCTTCATTTCGGAGGAGATGAAACGAATTGATCAGAGCAAGCCTTACGATGCCAAAAAGGCCTGCTGGGTTCCAGATGAAGCCGAAGGCTATCTTCTGGGTGAAATCAA
+
BAABCCFFFFFFGGGGGGGGGGGHHHHHHHHHHHHHGGGHGHHHHHHHHHHHHHHHHHGHHHHHHHHHHGGHHHHHHHGHHHGHHHHHHHHHHHHHHHHHHHHHHHHHHHHHHGHHGGGGHGGGGGGGGHHHHGGGGGGHHHHHHGHHHHHGGGGGGHHFHHHHGGGHHHHHHHHHGHHHHHGHHHHGGHGGHHHHHGGGGGGGGGGGGGGGGGGGGGGGGGGGFCFFFFFFFFFFFFBFFFFFFFFFF
@M03558:539:GW210131Amp:1:2105:3841:9064 1:N:0:TCGACGTC+ACCTGGTT
GGTAGGCATCTACGAGCAAAGAGTGAGAAGGTGTTACTCACATAGCC
+
BBBBABF4FFFFDF2ECGGGFGCFDAFGHFH3BGEDFHFHGHHFFHH
@M03558:539:GW210131Amp:1:2105:28012:9105 1:N:0:TCGACGTC+ACCTGGTT
GGTAGGCATCTACGAGCAAAGAAGGTGTTACTCACATAGCC
+
AAAABBFFFFFFFCGGCEGGGGHCCFGFEGHHHHHGGHHHH
@M03558:539:GW210131Amp:1:2105:23774:9138 1:N:0:TCGACGTC+ACCTGGTT
GGTAGGCATCTACGAGCAAAACCATCATCCTTCAACGAATCCAGTTTAGTGATCCTCCCATTGTCCCCAACTAACCTGGAACCAGCTCAAGATGCCTAAGCCAGTGGTACAGGTTGGTGGCGACCCCGATCCCTCCCGGTGGTGAGGTAATGTATCTTGTTTTATACAGTGCGTACGGATACAGAAAACTGATGGAAAAGTAATTTGGAATCTATATGCAAACAATTTGACAAGTTATTTTATGATAGA
+
BCBBCBFFFFFFGGGGGGGGGGGHHHHHHHHHHHHHGGGHGHHHHHHHHGHHHHHHHHGHHHHHHHHHHGGHHHHHHHHHHHGHHHHHHHHHHHHHHHHHHHHHGHHFHHHHHGHHGFGGHGEEGGGGGGGGHHHGGGGDGGCFGHHGHHHHGHHHHHHGHHHHHHHHHHHHGGGGGGGGGHHHHHHHHHHHHHHHHHGGFGBFGGGGGGGGHHGGHGGGGGGGGGGGGGGGGGGGGFHFHFFFFFFFF
@M03558:539:GW210131Amp:1:2105:24589:9138 1:N:0:TCGACGTC+ACCTGGTT
GGTAGGCATCTACGAGCAAAACCATCATCCTTCAACGAATCCAGTTTAGTGATCCTCCCATTGTCCCCAACTAACCTGGAACCAGCTCAAGATGCCTAAGCCAGTGGTACAGGTTGGTGGCGACCCCGATCCCTCCGATGAAGCCGAAGGCTATCTTCTGGGTGAAATCAAAGCAAAGGGTTCAAAGGGTGAATTGGTAACCGTTACCCCGGTGGTGAGGTAATGTATCTTGTTTTATACAGTGCGTACG
+
BBABCCFFFFFFGGGGGGGGGGGHHHHHHHHHHHHHGGGHGHHHHHHGHGHHHHHHHHGHHHHHHHHHHGGHHHHHHHHHHHGHHHHHHHHHHHHHHHHHHHHHGHHGHHHHHHHHGGGGGGGGGGGGGGGGHHFGGCGGHGHHHGGGGGHHHHHHHHHHHHGEHHHHHHHHHHHHHHHGGHHHHHGHG;EHHGHHHGGGGGGGGGGGGGGGDFGEGFFFBFFFFFFFFFFFFFFFFFFFFFFFFFFFFF
@M03558:539:GW210131Amp:1:2105:23630:9174 1:N:0:TCGACGTC+ACCTGGTT
GGTAGGCATCTACGAGCAAAGAGTGAGAAGGTGTTACTCACATAGCC
+
AAAAB3FFFFFFGGG2EEGBGFGHHHHHHHGGHHGHHGHFHGGHGHH
@M03558:539:GW210131Amp:1:2105:24770:9212 1:N:0:TCGACGTC+ACCTGGTT
GGTAGGCATCTACGAGCAAAACCATCATCCTTCAACGAATCCAGTTTAGCGATCCTCCCATTGTCCCCAACTAACCTGGAACCAGCTCAAGATGCCTAAGCCAGTGGTACAGGTTGGTGGCGACCCCGATCCCTCCCTCGGTGGTGAGGTAATGTATCTTGTTTTATACAGTGCGTACGGATACAGAAAACTGATGGAAAAGTAATTTGGAATCTATATGCAAACAATTTGACAAGTTATTTTATGAT
+
ABAABBFFFFFFGGGGGGGGGGGHHHHHHHHHHHHHGGGHGHHHHHHHHHGGHGGHHHGHHHHHHHHHHGGHHHHHHHHHHHGHHHHHHHHHHHHHHHHHHHHHFHHHHHHHHHHHGEGGHGGGGGGGGGGGHHHGGHHGGAEEEFFGH>GHHG>GHHHHHHHHHHHHHHHHHHGGGGGGGGGHHHFHHHHHHGGGGGGGGGFGGGGGGGGGGGGGGGGGGGGGGGGGGGGGFFFFFFFFFFFFFFFF
@M03558:539:GW210131Amp:1:2105:20707:9214 1:N:0:TCGACGTC+ACCTGGTT
GGTAGGCATCTACGAGCAAAACCATCATCCTTCAACGAATCCAGTTTAGTGATCCTCCCATTGTCCCCAACTAACCTGGAACCAGCTCAAGATGCCTAAGCCAGTGGTACAGGTTGGTGGCGACCCCGATCCCTCCCTCGGTGGTGAGGTAATGTATCTTGTTTTATACAGTGCGTACGGATACAGAAAACTGATGGAAAAGTAATTTGGAATCTATATGCAAACAATTTGACAAGTTATTTTATGAT
+
BCBBCCFFFFFFGGGGGGGGGGGHHHHHHHHHHHHHGGGHGHHHHHHHHHHHHHHHHHGHHHHHHHHHHGGHHHHHHHHHHHGFHHHHHHHHHHHHHHHHHHHHHHHHHHHHHHHHGGGGHGGGGGGGGGGGHHHGGHHGGGGGGGFFFFGHHHHHHHHHHHHHHHHHHHHHFHGGGGGGGGGHHHHH/CGHHHHHHHHGGGGGGGGGGGGGGGGGGGGGGGGGGGGGGGGGGGGGGGBFFFFFFFFF
@M03558:539:GW210131Amp:1:2105:20485:9220 1:N:0:TCGACGTC+ACCTGGTT
GGTAGGCATCTACGAGCAAAACCATCATCCTTCAACGAATCCAGTTTAGTGATCCTCCCATTGTCCCCAACTAACCTGGAACCAGCTCAAGATGCCTAAGCCAGTGGTACAGGTTGGTAGCGACCCCGATCCCTCCCGGTGGTGAGGTAATGTATCTTGTTTTATACAGTGCGTACGGGTACAGAAAACTGATGGAAAAGTAATTTGGAATCTATATGCAAACAATTTGACAAGTTATTTTATGATAGA
+
CCCCCCFFFFFFGGGGFGGGGGGHHHHHHHHHHHHHGGGHGHHHHHHHHHHHHHHHHHGHHHHHHHHHHGGHHHHHHHHHHHGHHHHHHHHHHHHHHHHHHHHHGHHHHHHHHHHHGFHHHGGGGGGGGGGGHHHGGGDBDGEFGHHCGDGGGHHHHHHHHHGHHHHHHHHHGGGGGGG@DHGHHHHHHHHGHHHHHHHGFFGGGGGGGFGGGGGGGGGGGGGGGGGGGGGGGFFGGGGFFFFFFFFFF
@M03558:539:GW210131Amp:1:2105:5517:9251 1:N:0:TCGACGTC+ACCTGGTT
GGTAGGCATCTACGAGCAAAGAGTCAGAAGGTGTTACTCACATAGCC
+
ABBCCBFFFFFFGGGGGGGGGGHGHHHHHHHGHHGHHHHGHHHGHGH
@M03558:539:GW210131Amp:1:2105:6808:9279 1:N:0:TCGACGTC+ACCTGGTT
GGTAGGCATCTACGAGCAAAGAGTGAGAAGGTGTTACTCACATAGCC
+
BBABCCFFFFFFGGGGGGGGGGHHFHHHHHHHHHGHHHHHHFHHHHH
@M03558:539:GW210131Amp:1:2105:13239:9294 1:N:0:TCGACGTC+ACCTGGTT
GGTAGGCATCTACGAGCAAAACCATCATCCTTCAACGAATCCAGTTTAGTGATCCTCCCATTGTCCCCAACTAACCTGGAACCAGCTCAAGATGCCTAAGCCAGTGGTACAGGTTGGTGGCGACCCCGATCCCTCCATTTCGGAGGAGATGAAACGAATTGATCAGAGCAAGCCTTACGATGCCAAAAAGGCCTGCTGGGTTCCAGATGAAGCCGAAGGCTATCTTCTGGGTGAAATCAAAGCAACGGTT
+
A3AABBFFFFFFGGGGGGGGGGGHHHHGHHHHHHHHGGGHGHHHGHHFHFGHHHHHHHGHHHHHHGHHHGGHHHHGHHHHGHGHHHHHHHHHHHHHHHGHHHHHGHHGHHHH3FFGGFFFHGGGGGGGCGGGHHHFHHHHHHGCFGDGHHHEHHHGGGHHFHHF10DGGHHGHGHHHHGGGECFG0/;.ADHHGEGGGGFGFGFBFGFGGGGGGGFGGGFFFFFFFFFFFFFFFFFFFFFFFFFFFFCAE
@M03558:539:GW210131Amp:1:2105:21813:9306 1:N:0:TCGACGTC+ACCTGGTT
GGTAGGCATCTACGAGCAAAGAGTGAGAAGGTGTTACTCACATAGCC
+
ABAABBFFFFFFGGFGGGGGGGGHGHHGGHHAEGGHGHEGHFHHHHH
@M03558:539:GW210131Amp:1:2105:7520:9356 1:N:0:TCGACGTC+ACCTGGTT
GGTAGGCATCTACGAGCAAAACCATCATCCTTCAACGAATCCAGTTTAGTGGTCCTCCCATTGTCCCCAACTAACCTGGAACCAGCTCAAGATGCCTAAGCCAGTGGTACAGGTTGGTGGCGACCCCGATCCACTCCCGGTGGTGAGGTAATGTATCTTGTTTTATACAGTGCGTACGGATACAGAAAACTGATGGAAAAGTAATTTGGAATCTATATGCAAACAATTTGACAAGTTATTTTATGAT
+
BBBBBBFFFFFFGGGGGGGGGGGGHHHHHHHHHHHHGGGFGHHGHHHHHGBHGGHHHHGHHHHHHHHHHGGHHHHHHHGHHHGHHHHGHGHHFHHHHHHGHHHHHHFGHHHHFFGHGEFGHGGGGGGGGGGGHHHHHHGGGGGGGHHHCGHHHGHHHHHHHHHHHHHHHHHHHGGGGGGGGGHHHHHGHHHHHHHGHHGGGGCFGGGGBFGGGGGGGGGGGGGGGGGGGGGGGGGGGFFFFFFFFBF
@M03558:539:GW210131Amp:1:2105:15738:9362 1:N:0:TCGACGTC+ACCTGGTT
GGTAGGCATCTACGAGCAAACCACCAATTCATATGTATATCTCCTTCTTAGAAGGTGTTACTCACATAGCC
+
BBBBBBFFFFFFGGGGFGFGGGHGGGHHHHHHHHHGGHHHHHHHHHHHHHHHHHHFGHGHHHHHHHHHHHH
@M03558:539:GW210131Amp:1:2105:12237:9491 1:N:0:TCGACGTC+ACCTGGTT
GGTAGGCATCTACGAGCAAAACCATCATCCTTCAACGAATCCAGTTTAGTGATCCTCCCATTGTCCCCAACTAACCTGGAACCAGCTCAAGATGCCTAAGCCAGTGGTACAGGTTGGTGGCGACCCCGATCCCTCCGGTGGTGAGGTAATGTATCTTGTTTTATACAGTGCGTACGGATACAGAAAACTGATGGAAAAGTAGTTTGGAATCTATATGCAAACAATTTGACAAGTTATTTTATGATAGAA
+
BCAABBFFFFFFGGGGGGGGGGGHHHHHHHHHHHHHGGGHGHHHHHHHHHHHHHHHHHGHHHHHHHHHHGGHHHHHHHHHHHGHHHHHHHHHHHHHHHHHHHHHHHHGHHHH3BFHGEGDHGGGGGGGGGGGHHHGGGDDGDGGHHFGHHHHHHHHHHHHHHHHHHGGHHHGGGGGGGGGHFHHHFHHHHGHHHFHHFGGGGGGGGGGGGFGGGGHGGGGGGGGGGGGGGGGGGGGGHHFFFFFFFFBB
@M03558:539:GW210131Amp:1:2105:21446:9559 1:N:0:TCGACGTC+ACCTGGTT
GGTAGGCATCTACGAGCAAAACCATCATCCTTCAACGAATCCAGTTTAGTGATCCTCCCATTGTCCCCAACTAACCTGGAACCAGCTCAAGATGCCTAAGCCAGTGGTACAGGTTGGTGGCGACCCCGATCCCTCGAATGGCTCTTCATTTCGGAGGAGTGCGTACGGGTACAGAAAACTGATGGAAAAGTAATTTGGAATCTATATGCAAACAATTTGACAAGTTATTTTATGATAGAAATGGAAGTTT
+
CCCBCBFFFFFFGGGFEGGGGGGHHHHHHHHHHHHHGGGHGHHHHHHHHHHHHHHHHHGHHHHHHHHHHGGHHHHHHHHHHHGFGHHHHHHHHHHHHHHHHHHHGHHGHHHHHGHHGEGEHGGGGGGGGGGGHHHGGHHHHHHHHHHHHHHGH/ACFGGGHHGGGGGGGGGHHHHHHHHHHHHHHGCGGHCG;FGGGGGGGGGGGGGGGGGGGGGGGGGGGGGGFFGGGGGGGFFFFFEFFFFFFFFFFF
@M03558:539:GW210131Amp:1:2105:13044:9603 1:N:0:TCGACGTC+ACCTGGTT
GGTAGGCATCTACGAGCAAAACCATCATCCTTCAACGAATCCAGTTTAGTGATCCTCCCATTGTCCCCAACTAACCTGGAACCAGCTCAAGATGCCTAAGCCAGTGGTACAGGTTGGTGGCGACCCCGATCCCTCCTTGGCTATATTTGGCTCTTCATTTCGGAGGAGATGAAACGAATTGATCAGAGCAAGCCTTACGATGCCAAAAAGGCCTGCTGGGTTCCAGATGAAGCCGAAGGCTATCTTCTGG
+
AA>ABBFFFFFFGGGFEGGGGGGHHHHHHHHHHHHHGGGHGHHHHHHHHHHHHHHHHGGHHHGHHHHHHGGHHHHHHHGHHHGHHHHHHHHHHHHHHHHGHHHHGHHHHHHH3BGHGGGGHGGGGGGGDGGGHHHGHHHHHHHHHHHHHHHHHHHHHHHHHHGGCDEGHHHHHHHGFGHHGDHHGFHHHHFHHGHHHHGGHGGGGGGGGFGGGGGFGGGGGGGGGGEGFFFFFFFFFFAEFEFFFFFFFF
@M03558:539:GW210131Amp:1:2105:12182:9607 1:N:0:TCGACGTC+ACCTGGTT
GGTAGGCATCTACGAGCAAAGAGTGAGAAGGTGTTACTCACATAGCC
+
BBBBBBFFFFBFGGGGGGGGGGHHHHHHHHHFFFFHHHGHHGHHHHH
@M03558:539:GW210131Amp:1:2105:21408:9631 1:N:0:TCGACGTC+ACCTGGTT
GGTAGGCATCTACGAGCAAAACCATCATCCTTCAACGAATCCAGTTTAGTGATCCTCCCATTGTCCCCAACTAACCTGGGACCAGCTCAAGATGCCTAAGCCAGTGGTACAGGTTGGTGGCGACCCCGAATCCGAGGTGGTGAGGTAATGTATCTTGTTTTATACAGTGCGTACGGATACAGAAAACTGATGGAAAAGTAATTTGGAATCTATATGCAAACAATTTGACAAGTTATTTTATGATAGAAAT
+
CCCCCCFFFFFFGGGGGGGGGGGHHHHHHHHHHHHHGGGHGHHHHHHHHHHHHHHHHHGHHHHHHHHHHGGHHHHHHHHGHHGHHHHHHHHHHHHHHHHHHHHHGHHHHHHHHGHHGFGGHGGGGGGGGGGGHGCDFCGGCFDGH?GHHHHHHHHHHHHHHHHHHHHHHHGGGGGGGGGHHHHHHHHHFHHHHGGHFGGFGGGGGGGGGGGGGGGGGGGGGGGGGGGGGGGGGGGGGGGFFFFFFFFFFF
@M03558:539:GW210131Amp:1:2105:3964:9686 1:N:0:TCGACGTC+ACCTGGTT
GGTAGGCATCTACGAGCAAAACCATCATCCTTCAACGAATCCAGTTTAGTGATCCTCCCATCGTCCCCAACTAACCTGGAACCAGCTCAAGATGCCTAAGCCAGTGATACAGGTTGGTGGCGACCCCGATCCCTCCCGGTGGTGAGGTAATGTATCTTGTTTTATACAGTGCGTACGGATACAGAAAACTGATGGAAAAGTAATTTGGAATCTATATGCAAACAATTCGACAAGTTATTTTATGATAGA
+
CCBBBBFFFFFFGGGGGGGGGGGHHHHHHHHHHHHHGGGHGGHHHHHHHHHHHHHHHHGHHHGHHGGHHGGHHHHHHHHGHHGHHHHHHHHHHHHHHHHHHHHHHHHHHHHHHHHHGFGGHGGGGGGGGGGGHHHGGGGGGGCFHHHHHHHHGHHHHHHHHHHHHHHHHHHHGGGGEACFDHHHHFGHHHHHHHGFGGFGGGGGGGGGGGGGGGGGGGGGGGGGGGGGGGGFFFFFFFFFFFFFFFFFF
@M03558:539:GW210131Amp:1:2105:15622:9689 1:N:0:TCGACGTC+ACCTGGTT
GGTAGGCATCTACGAGCAAAACCATCATCCTTCAACGAATCCAGTTTAGTGATCCTTCCATTGTCCCCAACTAGCCTGGAACCAGCTCAAGATGCCTAAGCCAGTGGTACAGGTTGGTGGCGACCCCGATCCCTCCGGGGTGAATTGGTAACCGTTGCCCGGTGGTGAGGTAATGTATCTTGTTTTATACAGTGCGTACGGATACAGAAAACTGATGGAAAAGTAATTTGGAATCTATATGCAAACAATT
+
BBAABAFFFFFFGGFGEGCGFGFGHHHHHHHHGHHHGGFHGHFHDGHFFAFEGHHHHHHGHHHHHHHGGEFHHHHFHHHHGHGHHHHHGHHHHHHHHHHHHHHHGHGHHHHHEFHHG?EEFGGGGGGGCGGGHHHGG@CCDDFGGHHHHHGHHCGGGGGGFGCC?CECGHGHGHHHGFHHHC<GHHBFBFGGGGGAGGGGDGBGGFGGGFGGGGFFFFFFFFFFFFFFFFFFFFFFFFFFFFFFFFFFFF
@M03558:539:GW210131Amp:1:2105:8482:9695 1:N:0:TCGACGTC+ACCTGGTT
GGTAGGCATCTACGAGCAAAACCATCATCCTTCAACGAATCCAGTTTAGTGATCCTCCCATTGTCCCCAACTAACCTGGAACCAGCTCAAGATGCCTAAGCCAGTGGTACAGGTTGGTGGCGACCCCGATCCACTCCCGGTGGTGAGGTAATGTATCTTGTTTTATACAGTGCGTACGGATACAGAAAACTGATGGAAAAGTAATTTGGAATCTATATGCAAACAATTTGACAAGTTATTTTATGAT
+
ABAABBFFFFFFGGGGGGGGGGGHHHHHHHHHHHHHGGGHGHHHHHHHHHHHHHHHHHGHHHHHHHHGHGGHHHHHHHHHHHGHHHHHHHHHHHHHHHHHHHHHHHHHHHHH3FGHGGGGHGGGGGGG@GGGHHHHHHGGCGGCFGHHGHHHHHHHHHHHHHHHHHHHHHHHHGGGGGGDGGHHHHGHFHHHGHH0CFHGF:FFGGGGGGGFGGGGGGGGGGGGGFFGGGEGGGGGGGFFFFFFFFF
@M03558:539:GW210131Amp:1:2105:4012:9696 1:N:0:TCGACGTC+ACCTGGTT
GGTAGGCATCTACGAGCAAAGAGTGAGAAGGTGTTACTCACATAGCC
+
BCABCCFFFFFFGGGGGGGGGGHHHHHHHHHFHHGHHHHHHHHHHHH
@M03558:539:GW210131Amp:1:2105:10671:9703 1:N:0:TCGACGTC+ACCTGGTT
GGTAGGCATCTACGAGCAAAACCATCATCCTTCAACGAATCCAGTTTAGTGATCCTCCCATTGTCCCCAACTAACCTGGAACCAGCTCAAGATGCCTAAGCCAGTGGTACAGGTTGGTGGCGACCCCGATCCCTCCCGGTGGTGAGGTAATGTATCTTGTTTTATACAGTGCGTACGGATACAGAAAACTGATGGAAAAGTAATTTGGAATCTATATGCAAACAATTTGACAAGTTATTTTATGATAGA
+
BCCBBCFFFFFFGGGGGGGGGGGHHHHHHHHHHHHHGGGHGHHHHHHHHHHHHHHHHHGHHHHHHHHHHGGHHHHHHHHHHHGHHHHHHHHHHHHHHHHHHHHHHHHHHHHH3FGHGGGGHGGGGGGGGGGGHHHGGGGGGGEFHHHHHHHHHHHHGHHGHHHHHHHHHHHHCGFGGGDGGHHHHHFHHHHHHHHHHHGGFGBFGGGFGGGGHHGGGGGGGGGGGGGGGGGGGFGGGFFHHFFFFFFFF
@M03558:539:GW210131Amp:1:2105:19901:9723 1:N:0:TCGACGTC+ACCTGGTT
GGTAGGCATCTACGAGCAAAACCATCATCCTTCAACGAATCCAGTTTAGTGATCCTCCCATTGTCCCCAACTAACCTGGAACCAGCTCAAGATGCCTAAGCCAGTGGTACAGGTTGGTGGCGACCCCGATCCCTCCGGTGGTGAGGTAATGTATCTTGTTTTATACAGTGCGTACGGATACAGAAAACTGATGGAAAAGTAATTTGGAATCTATATGCAAACAATTTGACAAGTTATTTTATGATAGAA
+
AABBBCFFFFFFGGGGGGGGGGGHHHHHHHHHHHHHGGGHGHHHHHHHHHHHHHHHHHGHHHHHHHHHHGGHHHHHHHHHHHGHHHHHHHHHHHHHHHHHHHHHHHHGHHHHHHHHGGGGHGGGGGGGGGGGHHHGGGCFGEGHHH?FGHHHHHHHHHHHHHHHHHHHHHHGGGGGGGGGHHHHHHHHHH:GHHHHFGFGGGGGGGGGGGGGGGGGGGGGGGGGGGGGGGGGGGGGGGGFFFFFFFFFF
@M03558:539:GW210131Amp:1:2105:28089:9766 1:N:0:TCGACGTC+ACCTGGTT
GGTAGGCATCTACGAGCAAAACCATCATCCTTCAACGAATCCAGTTTAGTGATCCTCCCATTGTCCCCAACTAACCTGGAACCAGCTCAAGATGCCTAAGCCAGTGGTACAGGTTGGTGGCGACCCCGATCCCTCCCCAGGGGTGAATTGGTAACCGTTGCCCGGTGGTGAGGTAATGTATCTTGTTTTATACAGTGCGTACGGATACAGAAAACTGATGGAAAAGTAATTTGGAATCTATATGCAAAC
+
CCBCCCFFFFFFGGGGGGGGGGGHHHHHHHHHHHHHGGGHGHHHHHHHHHGHHHHHHHGHHHHHHHHHHGGHHHHHHHHHHHGHHHHHHHHHHHHHHHHHHHHHHHHHHHHHFGGHGGGGHGGGGGGGGGGGHHHGGGGEFGGFGHHHHGHHHHHHGGGGGHHGGEGGGGHCHGHHHHHHHHHHHHHHHHHGGGGGGGGGFGGGDEDGGGGGGGGGGGGFFFFFFFFFFFFFFFFFFFFFFFFFFFFFF
@M03558:539:GW210131Amp:1:2105:24801:9787 1:N:0:TCGACGTC+ACCTGGTT
GGTAGGCATCTACGAGCAAAACCATCATCCTTCAACGAATCTAGTTTAGTGATCCTCCCATTGTCCCCAACTAACCTGGAACCAGCTCAAGATGCCTAAGCCAGTGGTACAGGTTGGTGGCGACCCCGATCCCTCCCCAAGGGTGAATTGGTAACCGTTGCGGTGGTGAGGTAATGTATCTTGTTTTATACAATGCGTACGGATACAGAAAACTGATGGAAAAGTAATTTGGAATCTATATGCAAACAAT
+
ABBABBFFFFFFFGGEEFGGGGGDHHHHHHHGHGHHGGGHGHFHHHHHHHHHHHHHGHGFHFGEFHHHHGGHHHHFGFHFHHFHHHHHHHHHHHHHHHHHHHHHHHHHHHHHHGHHGFGGHGGGGGGGGGGGHHHGGDHGHGGGFEFHHHHHHHHHGGGGGGGGGGEGHGHGHHHHHHHHHHHHHHHHHHGHHHGHGGGGGGADGGGGGGGGGGGGGGGGFGGGFFFFFFFFFFFFFFFFFFFFFFFFFF
@M03558:539:GW210131Amp:1:2105:23628:9818 1:N:0:TCGACGTC+ACCTGGTT
GGTAGGCATCTACGAGCAAAACCATCATCCTTCAACGAATCCAGTTTAGTGATCCTCCCATTGTCCCCAACTAACCTGGAGCCAGCTCAAGATGCCTAAGCCAGTGGTACAGGTTGGTGGCGACCCCGATCCCTCCCCTCGGTGGTGAGGTAATGTATCTTGTTTTATACAGTGCGTACGGATACAGAAAACTGATGGAAAAGTAATTTGGAATCTATATGCAAACAATTTGACAAGTTATTTTATGAT
+
BBBABBFFFFFFGGGGGGGGFGGGHHHHHHHHHHHHGGGHGHHHHHHHHHHHHHHHHHGHHHHHHHHHHGGHHHHHHHHHHHGHHGHHHHHHHHHHHHHHHHHHGHHHHHHHHGHHGGGGHGGGGGGGGGGGHHHGGGHGGGEEFCFGHHFGHHHHHHHHHHHHHHHHHHHGHHHGGGGGGFGGHHHHHHHHHHHHHGGGGGGGGGGGGGGGGGGGGGGGGGGGGGGGGGGGGGGGFFFFFFFF/://;
@M03558:539:GW210131Amp:1:2105:15748:9835 1:N:0:TCGACGTC+ACCTGGTT
GGTAGGCATCTACGAGCAAAGAGTCAGAAGGTGTTACTCACATAGCC
+
CCCCCCFFFFFFGGGGGGGGGGHHHHHHHHGHHHGHHHHHHHHHHHH
@M03558:539:GW210131Amp:1:2105:4559:9848 1:N:0:TCGACGTC+ACCTGGTT
GGTAGGCATCTACGAGCAAAACCATCATCCTCCAACGAATCCAGTTTAGTGATCCTCCCATTGTCCCCAACTAACCTGGAACCAGCTCAAGATGCCTAAGCCAGTGGTACAGGTTGGTGGCGACCCCGATCCCTTACGACCCGGGTGAATTGGTAACCGTTGCCCTACCGGTGGTGAGGTAATGTATCTTGTTTTATACAGTGCGTACGGATACAGGAAACTGATGGAAAAGTAATTTGGAATCTATATG
+
ABABBAFFFFFFGGGGGGGGGGGHHHHHHHHHHHHHGGGHGHHHGHHHHHHHHHHHHHGHHHHHHHHHHGGHHHHHHHHHHHGHFFHHHHHHHHHHHHHHHHHHHHHHHHGEHFGH@EFGHGGGGGGGFGGGHHHHHGEGGGGGG<<GHHHHFGHHHHGGGGGHHHFHHGGDDGEGFGHGFHFGCFFGGGGBFFGGGGGGGGGGGEGGADEFFFFFFFFFFFFFFFFFFFFFBFFFFFFFFFFFFFFFFF
@M03558:539:GW210131Amp:1:2105:6694:9885 1:N:0:TCGACGTC+ACCTGGTT
GGTAGGCATCTACGAGCAAAACCATCATCCTTCAACGAATCCAGTTTAGTGATCCTCCCATTGTCCCCAACTAACCTGGAACCAGCTCAAGATGCCTAAGCCAGTGGTACAGGTTGGTGGCGACCCCGATCCCTTTTATTTTATGAATATCCAAAACAAGGGTGAATTGGTAACCGTCGCCGTTGGTGAGGTAATGTATCTTGTTTTATACAGTGCGTACGGATACAGAAAACTGATGGAAAAGTAATTT
+
ACABBBFFFFFFGGGGGGGGGGGHHHHHHHHHHHHHGGGHGHHHHHHHHHHHHHHHHHGHHHHHHGHHHGGHHGHHHHHHHHGHHHHHFHHGHHHHHHHGHHHGHHHHHHHH3BFGG?EAGEEGGGGGGGGGHHGGHHHHHHHHHHHHHGHHHHHHHFGFHG>FHGHHHHHHGHHGGGGGGGAEDHGGFGHHGHHHHHGGGGGGGGGGGGGGGGGGGGGGGGGGGGGFFFFFFFFFFFFFFFFFFFFFFF
@M03558:539:GW210131Amp:1:2105:19913:9901 1:N:0:TCGACGTC+ACCTGGTT
GGTAGGCATTACGAGCAAAACCATCATCCTTCAACGAATCCAGTTTAGTGATCCTCCCATTGTCCCCAACTAACCTGGAACCAGCTCAAGATGCCTAAGCCAGTGGTACAGGTTGGTGGCGACCCCGATCCCGGTGGTGAGGTAATGTATCTTGTTTTATACAGTGCGTACGGATACAGAAAACTGATGGAAAAGTAATTTGGAATCTATATGCAAACAATTTGACAAGTTATTTTATGATAGAAATGG
+
CCCBCCFFFFFFGGGGGGGGGGHHHHHHHHHHHHHGGGHGHHHHHHHHHHHHHHHHHGHHHHHHHHHHGGHHHHHHHHHHHGHHHHHHHHHHHHHHHHHHHHHHHHHHHHHHHHHGFGGHGGGGGGGGGGGHGGDCGEGHHHGHHHHHHHHHHHHHHHHHHHHHHHHGGGGGGGGGHHHHHHHHHHHHHG/CCGHGGGHHHGGGGGGGGGGGGGGGGGGGGHHGGGGGGGGGGGHHGGGFGGFFFFFFF
@M03558:539:GW210131Amp:1:2105:11444:9965 1:N:0:TCGACGTC+ACCTGGTT
GGTAGGCATCTACGAGCAAAACCATCATCCTTCAACGAATCCAGTTTAGTGATCCTCCCATTGTCCCCAACTAACCTGGAACCAGCTCAAGATGCCTAAGCCAGTGGTACAGGTTGGTGGCGACCCCGATCCCTCCTCAGAGCAAGCCTTACGATGCCAAAAAGGGGTGGTGAGGTAATGTATCTTGTTTTATACAGTGCGTACGGATACAGAAAACTGATGGAAAAGTAATTTGGAATCTATATGCAA
+
BBBBAAFFFFFFGGGGGGGGGGGHHHHHHHHGHHGHGGDHGHHHHHHHHHGFHHHHHHGHHHHHHHHHFGGHHHHHHHHFHHGHHHHHGHHHHHHHHHHHHHHHHHHHGHHH3BFGGGGGHGGGGGGGGGGGHHHGHHHHHHHHHHHGHHHHEFHFGHHHHHHGDEGCFGAEGGHHHHHHHHHHHHHGHHHHHHHGGGGGGGFGGGGGGGGGGGGGGGGFGGFFFFFFBFFFFFFFFFFFFFFFFBFFF
@M03558:539:GW210131Amp:1:2105:17040:9965 1:N:0:TCGACGTC+ACCTGGTT
GGTAGGCATCTACGAGCAAAACCATCATCCTTCAACGAATCCAGTTTAGTGATCCTCCCATTGTCCCCAACTAACCTGGAACCAGCTCAAGATGCCTAAGCCAGTGGTACAGGTTGGTGGCGACCCCGATCCCTCCTGGCTCTTCATTTCGGAGGAGATGGAACGAATTGATCAGAGCAAGCCTTACGATGCCAAAAAGGCCTGCTTTGATTTCACCCAGAAGATAGCCTTCGGCTTCAGGCAGGCCTTT
+
BBBAABFFFFFFGGGCEFGBGGGHHHHHHHHHHHGHGGFHGHHHHHHHHHHHHHHHHHGHHHGHHHHHHGGHHHHHHHHHEHGHHGHHHFHHHGHHHHGHHHHHFHHHHHHHHHHHGEFGHGGGGGGGGGGGHHHGHHHHHHHHHHHHHHHGDCGGGGHHHGHHGGGHHHHHHHBGGHHHHHGHHHHGGGEFHHFFEFDGGGGGGGGGGFGGGGGGGGGGFGGGGGFFFFFFEFFFFFFFFFFDFFFFFF
@M03558:539:GW210131Amp:1:2105:27668:9976 1:N:0:TCGACGTC+ACCTGGTT
GGTAGGCATCTACGAGCAAAACCATCATCCTTCAACGAATCCAGTTTAGTGATCCTCCCATTGTCCCCAACTAACCTGGAACCAGCTCAAGATGCCTAAGCCAGTGGTACAGGTTGGTGGCGACCCCGATCCCGGGAATGGCTCTTCATTTCGGAGGAGATGAAACGAATTGATCAGAGCAAGCCTTACGATGCCAAAAAGGCCTGCTGATGAAGCCGAAGGCTATCTTCTGGGTGAAATCAAAGCCGGT
+
BCBBCCFFFFFFGGGGGGGGGGGHHHHHHGHHHHHHGGGHGHHHHHHHHHHHHHHHHHGHHHHHHHHHHGGHHHHHHHHHHHGHHHHHHHHHHHHHHHHHHHHHHHGHHHHHHHHHGFGGHGGGGGGGGGGGHGGGGGHHHHHHHHHHHHHHH@EEGGGGHHHHHHGGEHHHHHHHHHHGHHHHGHHHHGGGGGGGGGGGGGGGGGGGGGGGGGGGGGFFFFFFFFFFFFFFFFFFFFFFFFFFFFFFFF
@M03558:539:GW210131Amp:1:2105:12462:9996 1:N:0:TCGACGTC+ACCTGGTT
GGTAGGCATCTACGAGCAAAACCATCATCCTTCAACGAATCCAGTTTAGTGATCCTCCCATTGTCCCCAACTAACCTGGAACCAGCTCAAGATGCCTAAGCCAGTGGTACAGGTTGGTGGCGACCCCGATCCCTCCAAGGGTGAATTGGTAACCGTTGCCCTACCGGTGGTGAGGTAATGTATCTTGTTTTATACAGTGCGTACGGATACAGAAAACTGATGGAAAAGTAATTTGGAATCTATATGCAA
+
ABAAAAFCFFFFFFFGGGGGFGGFHHHHHHHHHFHFEGGHGHHHHHGGEHFHHHHHHHGGHHFGHEGHFEGHHFHHHHGHHHGHHHHHGHGHHHHHHHHFHHHHGHGHGH@G3@BGGEGFHGGGGGGGGGGGHHHGFFGFGGFCGFFHHHHGHHCEFGGHHHFHHGGDGG<CDCGCHBGHHFHHHHHGHHGHGHHFGHHHGAABBGGGGGGGGGGGGGGFGGGFGGFFFFFFFFFFFFFFFFFBFBFFB
@M03558:539:GW210131Amp:1:2105:21163:10132 1:N:0:TCGACGTC+ACCTGGTT
GGTAGGCATCTACGAGCAAAGAGTGAGAAGGTGTTACTCACATAGCC
+
BCCBBCFFFFFFGGGGGGGGGGHHHHHHHHHGFHGHHHHHHHHHHHH
@M03558:539:GW210131Amp:1:2105:9000:10140 1:N:0:TCGACGTC+ACCTGGTT
AGCGTACCGACCGTCCGCTGGATGGTCAACCATATGCAGCGCCAGCAGCGGAAAAAATGCATCCAGTGCCAGGTATGGATGCAGTGAACTGTACCGAACAATTCGGTGTCCCTGGACCTTGGCACGAACGCTTGCCCCATTTTCGTGCCGAGTTTACCCCCTCCTCTGGGGCAGAACTGCAAAGTGAATACTTAATGCCCCGTGAACATGCTCTTGCAGCCCTCCACTTTAAG
+
BBCCCCCCCCCCGGGGGGGGGGHHGHHHHHHGHHHHHHHHGGGGGGHHHGGGGGHFFHGHHHHHHHHHHHHHHHHHHGHHHHHHHHHHHHFHHHHGGGGGHHHHGHGGGHHHHHHHHHGHHHHHFGGGGGGGGGHHHGGHHHHHGHGGHGGGGGHHHHHHGGGGGGGGGGGGFGGGGGGGGGEGGFEGGGGGGGFFFFFFFFFFFFFFFFFFFFFFFFFFFFFFFFFFFFFFF
@M03558:539:GW210131Amp:1:2105:16075:10144 1:N:0:TCGACGTC+ACCTGGTT
GGTAGGCATCTACGAGCAAAGAGTGAGAAGGTGTTACTCACATAGCC
+
AAABBBFFFFFFGGGEEGGFGGHHFHHGHHHBFHFHHGHHHGHGHHH
@M03558:539:GW210131Amp:1:2105:22492:10145 1:N:0:TCGACGTC+ACCTGGTT
GGTAGGCATCCGAGCAAAGAGTGCAGAAGGTGTTACTCACATAGCC
+
CCCCCCFFFFFCGGGGGGGGGGHHHHHGHHHHHGHHHHHHHHHHHH
@M03558:539:GW210131Amp:1:2105:24784:10168 1:N:0:TCGACGTC+ACCTGGTT
GGTAGGCATCTACGAGCAAAACCATCATCCTTCAACGAATCCAGTTTAGTGATCCTCCCATTGTCCCCAACTAACCTGGAACCAGCCCAAGATGCCTAAGCCAGTGGTACAGGTTGGTGGCGACCCCGATCCCGGTGGTGAGGTAATGTATCTTGTTTTATACAGTGCGTACGGATACAGAAAACTGATGGAAAAGTAATTTGGAATCTATATGCAAACAATTTGACAAGTTATTTTATGATAGAAATGG
+
BBBBBBFFFFFFGGCGGGGGGGGHHHHHHHHHHHHHGGGHGHHHHHHHHHHHHHHHHHGHHHHHHHHHHGGHHHHHHHHHHHGHHHGGHEHHHHHHHHHHHHHHHHHHHHHHHGHHGFGGHGGGGGGGGGGGHGGGGGEGGHH?GGGHHHHHHHHHHHHHHGGHGHHHGGGGGGGGGHHHHGHHHHHGHHHHGHHHGFGGGGGGGGGGGGGGGFGGGGGGGGGGGGGGGGGGGGGGGFFFFFFFFFFFFF
@M03558:539:GW210131Amp:1:2105:18383:10182 1:N:0:TCGACGTC+ACCTGGTT
GGTAGGCATCTACGAGCAAAACCATCATCCTTCAACGAATCCAGTTTAGTGATCCTCCCATTGTCCCCAACTAACCTGGAACCAGCTCAAGATGCCTAAGCCAGTGGTACAGGTTGGTGGCGACCCCGATCCCTCCCAAGGGTGAATTGGTAACCGTTACCCTGGCGGTGAGGTAATGTATCTTGTTTTATACAGTGCGTACGGATACAGAAAACTGATGGAAAAGTAATTTGGAATCTATATGCAAAC
+
BBBBBBFFFFFFGE?EEGBGGGGEFFFEFGHHHCGHGCAGDHHHAFGGHHHHHHHFHHFHHHHHFHGHHGGHFFHHHHHHHHEHHHFHGHHHHHECGGGCGFHFHGEFGHHFHHHFEEEDF>EG/EFGCCGGHHFGGGHHGG0??<FFFFHFHH1CDDFCHHHG.GC?<CEF.:CGHHHHHHHHH;GGCFHCBFFGFF@GBBGFAEGGFF09BFBFFFFFFFFBFFBFFFFFEFFBFBFFFBBBFFF9A
@M03558:539:GW210131Amp:1:2105:18920:10182 1:N:0:TCGACGTC+ACCTGGTT
GGTAGGCATCTACGAGCAAACCACCAATTCATATGTATATCTCCTTCTTAGAAGGTGTTACTCACATAGCC
+
CCCBCCFFFFFFGGGCFGGGGGHGGHHHHHHHHHHHHHHHHHHHHHHHHHHHHHHHHIGHHHHHHHHHHHH
@M03558:539:GW210131Amp:1:2105:18495:10186 1:N:0:TCGACGTC+ACCTGGTT
GGTAGGCATCTACGAGCAAAACCATCATCCTTCAACGAATCCAGTTTAGTGATCCTCCCATTGTCCCCAACTAACCTGGAACCAGCTCAAGATGCCTAAGCCAGTGGTACAGGTTGGTGGCGACCCCGGTGGTGGTGAGGTAATGTATCTTGTTTTATACAGTGCGTACGGATACAGAAAACTGATGGAACAGTAATTTGGAATCTATATGCAAACAATTTGACAAGTTATTTTATGATAGAAATGGA
+
BBBBBBFFFFFFGGAEEEGCFGGFHHHHHHHHHHHHGGGHGHHHHHHHHGGHHHGHHHGHHHHHHHHHHAFHHHHHHHHGHHGFFHGHHHHHHHHHHGHFHHHHHHHHFHHHGGGHGEGGGGGGGGGFGBD/CEDDFGFHGHHGGFHHHHHHHHHHFGFHHHHBGGGGGGGDGGHHHFFHHHHHGGHH/G/CGGHHHHFHHHGHGGGGGGGGGGGGGGGGGGGGGGGGGGGGGGGGFFFB9BFGGFEF
@M03558:539:GW210131Amp:1:2105:4917:10195 1:N:0:TCGACGTC+ACCTGGTT
GGTAGGCATCTACGAGCAAAGAGTGAGAAGGTGTTACTCACATAGCC
+
ABAAABFFFFFFGGGGGGGGGGHHHHHHGHHHGHGHHHHHHHHHHHH
@M03558:539:GW210131Amp:1:2105:4240:10207 1:N:0:TCGACGTC+ACCTGGTT
GGTAGGCATCTACGAGCAAAACCATCATCCTTCAACGAATCCAGTTTAGTGATCCTCCCATTGTCCCCAACTAACCTGGAACCAGCTCAAGATGCCTAAGCCAGTGGTACAGGTTGGTGGCGACCCCGATCCCTCCTGGCTCTTCATTTCGGAGGAGATGAAACGAATTGATCAGAGCAAGCCTTACGATGCCAAAAATGGGTTCCAGATGAAGCCGAAGGCTATCTTCTGGGTGAAATCAAAGCAAGGG
+
CCCCCBFFFFFFGGGGGGGGGGGHHHHHHHHHHHHHGGGHGHHHHHHHHHHHHHHHHHGHHHHHHHHHHGGHHHHHHHHHHHGHHHHHHGHHHHHHHHHHHHHHHHHHHHHHHHHHGGGGHGGGGGGGGGGGHHHGHHHHHHHHHGHHHHHGGGGGGHHHHHHHGGGHHHHHHHHHHHHHHHGHHEHGGHGGHHHHHGGGGGGGGGGGGGGGGGGGGGGGGGGFFFFFFFFFFFFFFFFFFBFFFFFFFF
@M03558:539:GW210131Amp:1:2105:22039:10209 1:N:0:TCGACGTC+ACCTGGTT
GGTAGGCATCTACGAGCAAAACCATCATCCTTCAACGAATCCAGTTTAGTGATCCACCCATTGTCCCCAACTAACCTGGAACCAGCTCAAGATGCCTAAGCCAGTGGTACAGGTTGGTGGCGACCCCGATCCCCGATGAATTGGTAACCCTGCCCGGTGGTGAGGTAATGTATCTTGTTTTATACAGTGCGTACGGATACAGAAAACTGATGGAAAAGTAATTTGGAATCTATATGCAAACAATTTGAC
+
BBABBCFFFFFFGGGGGGGGGGGHHHHHHHHHHHHHGGGHGHHHHHHHHHHHHHHHHHGGHHHHHHHHHGGHHHHHHHHHHHGHHHHHHHHHHHHHHHHHGHHHGHHHHHHHHGHHGEGGHGGGGGGGGGGGHGGGGGHHHHHHHHHHHHHHHHHGGAFDEEDFHGHHHHGHHHHHHHHHHHHHHGGGCHGGGGGGDGGGGGFFFGGGGGGGGGGGGGFFGFGGGGGFFFFFFFFFFFFFFFFFFFFFF
@M03558:539:GW210131Amp:1:2105:11166:10272 1:N:0:TCGACGTC+ACCTGGTT
GGTAGGCATCTACGAGCAAACCACCAATTCATATGTATATCTCCTTCTCAGAAGGTGTTACTCACATAGCC
+
ABAACCFFFFFFGGGGGGGGGGHGGHGHHHHHHHHHHHHHHHHHHHHHHHHHGHHHHIGHHHHHHHHHHHH
@M03558:539:GW210131Amp:1:2105:7680:10298 1:N:0:TCGACGTC+ACCTGGTT
GGTAGGCATCTACGAGCAAAACCATCATCCTTCAACGAATCCAGTTTAGTGATCCTCCCATTGTCCCCAACTAACCTGGAACCAGCTCAAGATGCCTAAGCCAGTGGTACAGGTTGGTGGCGACCCCGATCCCTCCGGGCTCTTCATTTCGGAGGAGATGAAACGAATTGATCAGAGCAAGCCTTACGATGCCAAAAAGGCCTGCTGCAAGGGTGAATTGGTAACCGTTGCCCCGGTGGTGAGGTAATGT
+
BCCCBCFFFFFFGGGGGGGGGGGHHHHHHHHHHHHHGGGHGHHHHHHHHHGGHHHHHHGHHHHHHHHHHEGHHHHHHHHHHHGHHHGHHHHHHHHHHHHGHHHHFGHHGHHHFGHHGFGGHGGGGGGGGGFGHHFEGB@DGHHHHHHHHHHGGGGGGHHHHHGHGGGFHHFHHHFGHHHFHGFHHGHGAGGGGGGGGGGFGGGGGGGGGFGFG;;CFFFFFFFFFFFFFFFFFFFFBFFFFFFFBFFFFB
@M03558:539:GW210131Amp:1:2105:8764:10311 1:N:0:TCGACGTC+ACCTGGTT
GGTAGGCATCTACGAGCAAAACCATCATCCTTCAACGAATCCAGTTTAGTGATCCTCCCATTGTCCCCAACTAACCTGGAACCAGCTCAAGATGCCTAAGCCAGTGGTACAGTTTGGTGGCGACCCCGATCCCTGTGAATTGGTAACCGTTGCCCTACCCGGATACAGAAAACTGATGGAAAAGTAATTTGGAATCTATATGCAAACAATTTGACAAGTTATTTTATGATAGAAATGGAAGTTTAGAAGG
+
CCBBCCFFFFFFGGGGGGGGGGGHHHHHHHHHHHHHGGGHGHHHHHHHHHHHHHHHHHGHHHHHHHHHHGGHHHHHHHHHHHGHHHHHHHHGHHHHHHHHHHHHHHHHHHHH4DGHGHGGHGGGGGGGGGGGHHHHHF2FHHHHHHHHGGGGGHHHHHHHGGGGGHHGHHHHHHHHHHHGHHGHGFHHGHFHHHHHHHHHHHHHHHHGGGGGGGGGGGGGGGGGGFGFBFFGGGGGGGGGGGFGGFGFFF
@M03558:539:GW210131Amp:1:2105:16873:10323 1:N:0:TCGACGTC+ACCTGGTT
GGTAGGCATCTACGAGCAAAACCATCATCCTTCAACGAATCCAGTTTAGTGATCCTCCCATTGTCCCCAACTAACCTGGAACCAGCTCAAGATGCCTAAGCCAGTAGTACAGGTTGGTGGCGACCCCGATCGGTGGTGAGGTAATGTATCTTGTTTTATACAGTGCGTACGGATACAGAAAACTGATGGAAAAGTAATTTGGAATCTATATGCAAACAATTTGACAAGTTATTTTATGATAGAAATGGA
+
CBBACCFFFFFFGGGGGGGFGGGHHHHHHHHHHHHHGGGHGHHHHHHHHHHHHHHHHHGHHHHHHHHHHGGHHHHHHHHHHHGHHHHHHHHHHHHHHHHHHHHHHHHHHHHHHHHHGEFGHGGGGGGGGGGGGEFGEGHFGGGHHHHHHHHHFGHHHHHHHHHHHHGGGGGGGGGHHHGHHHHHHGGHFGFHHGHFHGHHHHHHGGGGGGGGGGGGGGGGGGGGGGGGGGGGGGGGGGFGGGGGGFFFF
@M03558:539:GW210131Amp:1:2105:10324:10330 1:N:0:TCGACGTC+ACCTGGTT
GGTAGGCATCTACGAGCAAAACCATCATCCTTCAACGAATCCAGTTTAGTGATCCTCCCATTGTCCCCAACTAACCTGGAACCAGCTCAAGATGCCTAAGCCAGTGGTACAGGTTGGTGGCGACCCCGATCCCTCCAAAAAAAAAAGTGGTGAAGAAAAGTGGTGAGGTAATGTATCTTGTTTTATACAGTGCGTACGGATACAGAAAACTGATGGAAAAGTAATTTGGAATCTATATGCAAACAATTTG
+
CCCCCCFFFFFFGGGGGGGGGGGHHHHHHHHHHHHHGGGHGHHHHHHGHHHHHHHHHHGHHHHHHHHHHGGHHHHHHHHHHHGHHHHHHHHHHHHHHHHHHHHHHHHHHHHH3FGHGGGGHGGGGGGGGGGGHHHGH=DFGGGGGCDFGHFEHHGHGHHFDGGHGHHHFGHHHGGHHHHHGHHHHHGGFB9CFFGGGGGGGGGGGGGGGGGGGGEFFFFFFFFFFFFFFFFFFFFFFFFEFFFFFFFFFF
@M03558:539:GW210131Amp:1:2105:6407:10385 1:N:0:TCGACGTC+ACCTGGTT
GGTAGGCATCTACGAGCAAAACCATCATCCTTCAACGAATCCAGTTTAGTGATCCTCCCATTGTCCCCAACTAACCTGGAACCAGCTCAAGATGCCTAAGCCAGTGGTACAGGTTGGTGGCGACCCCGATCCCTCCCGGTGGTGAGGTAATGTATCTTGTTTTATACAGTGCGTACGGATACAGAAAACTGATGGAAAAGTAATTTGGAATCTATATGCAAACAATTTGACAAGTTATTTTATGATAGA
+
BBABBBFFFFFFGGGGGGGGGGGHHHHHHHHHHHHHGGGHGHHHHGHHHHHHHHHHHHGHHHHHHHHHHGGHHHHHHHHGHHGHHHHGHHHHHHHHHHHHHHHHGHHHHHHHEFHHGEGGHGGGGGGGGGGGHHHGGGGGGGDFHHHFGFHHHHHHHHHHHHHHHHHHHHHHGGGGGGGGGHHHHFHGHHHHHHHHHHGGGGGGGGGGGGGGGGGGGGGGGGGGGGGGGGGGGGGGGFFFFFFFFFFFF
@M03558:539:GW210131Amp:1:2105:20992:10400 1:N:0:TCGACGTC+ACCTGGTT
GGTAGGCATCTACGAGCAAAGAAGGTGTTACTCACATAGCC
+
AAABBBFFFFFFGGGCECGGGGHHHFGHGHHHHHHHHHHHH
@M03558:539:GW210131Amp:1:2105:6480:10433 1:N:0:TCGACGTC+ACCTGGTT
GGTAGGCATCTACGAGCAAAGAGTGTAGAAGGTGTTACTCACATAGCC
+
CCCBCCFFFFFFGGGFGGGGGGHHHGGFHHHHFGFEHHHHHHHHHHHH
@M03558:539:GW210131Amp:1:2105:14437:10466 1:N:0:TCGACGTC+ACCTGGTT
GGTAGGCATCTACGAGCAAAGAGTGAGAAGGTGTTACTCACATAGCC
+
BBBBBBFFFFFFGGGGGFGGGGHHHHHHHHHBFGEHHHHHHHHHHHH
@M03558:539:GW210131Amp:1:2105:8090:10471 1:N:0:TCGACGTC+ACCTGGTT
GGTAGGCATCTACGAGCAAAGAGTGAGAAGGTGTTACTCACATAGCC
+
BBBBCCFFFFFFGGGGGGGGGGHHHHHHHHHGHHGHHHHGHHHHHHH
@M03558:539:GW210131Amp:1:2105:12958:10478 1:N:0:TCGACGTC+ACCTGGTT
GGTAGGCATCTACGAGCAAAACCATCATCCTTCAACGAATCCAGTTTAGTGATCCTCCCATTGTCCCCAACTAACCTGGAACCAGCTCAAGATGCCTAAGACAGTGGTACAGGTTGGTGGCGACCCCGATCCGAATGGCTCTTCATTTCGGAGGAGATGAAACGAATTGATCAGAGCAAGCCTTACGATGCCAAAAAGGCCTGCTCAAGGGTGAATTGGTAACCGGTGGTGAGGTAATGTATCTTGTTTT
+
BCBBCBFFFFFFGGGGGGGGGGGHHHHHHHHHHHHHGGGHGHHHHHHHHHHHHHHHHHGHHHHHHHHHHGGHHHHHHHHHHHGHHHHHHHHHHHHHHHHHHHHHHHHHHHHH3BFHGGGGHGGGGGGGGGGGHGGGHHHHHHHHHHHHHHGGCCEFHHHGHHHGGGHHHHHHHHHHHHHGHGHHHHGEGFGHHHHHGGGGGGGGGGGGF0DCEFGGGGGFGGGFGB;CFFFFFFFFFFFBFFFFFFFFFF
@M03558:539:GW210131Amp:1:2105:18489:10504 1:N:0:TCGACGTC+ACCTGGTT
GGTAGGCATCTACGAGCAAAACCATCATCCTTCAACGAATCCAGTTTAGTGATCCTCCCATTGTCCCCAACTAACCTGGAACCAGCTCAAGATGCCTAAGCCAGTGGTACAGGTTGGTGGCGACCCCGATCCCTCCCCAAGGGTGAGGTAATGTATCTTGTTTTATACAGTGCGTACGGATACAGAAAACTGATGGAAAAGTAATTTGGAATCTATATGCAAACAATTTGACAAGTTATTTTATGAT
+
BBBBBBFFFFFFGGGGGGGGGGGHHHHHHHHHHHHHGGGHGHHHHHHHHHHHHHHHHHGHHHHHHHHHHGGHHHHHHHHHHHGGHHHHHHHHHHHHHHHHHHHHHHHFHHHHHHHHGGGGHGGGGGGGGGGGHHHGGGHGHGGGFHHGF1?GHHHGHHHHHHHHGHHHHHHHHGGGGGGGGGHHHHHHFHHHHHHHHFGHHFFGGGGGGFGFGGGGGGGGGGGGGGGGGGGGGFGGGGGGGGFFFFF
@M03558:539:GW210131Amp:1:2105:9333:10524 1:N:0:TCGACGTC+ACCTGGTT
GGTAGGCATCTACGAGCAAAACCATCATCCTTCAACGAATCCAGTTTAGTGATCCTCCCATTGTCCCCAACTAACCTGGAACCAGCTCAAGATGCCTAAGCCAGTGGTACAGGTTGGTGGCGACCCCGATCCCTCCCCAAGGGTGAATTGGTAACCGTTGCCCCCCTGGTGGTGAGGTAATGTATCTTGTTTTATACAGTGCGTACGGATACAGAAAACTGATGGAAAAGTAATTTGGAATCTATATGC
+
BCBBACFFFFFFGGGGGGGGGGGHHHHHHHHHHGHHGGFHGHHHHHHHHHHHHHHHHHGHHHHHHHHHHGGHHHHHHHHHHHGHHHHHHHHHHHHHHHHHHHHHHHHHHHHH3BGHGFGGHGGGGGGGGGGGHHHGGGHGHGGFFHHGHHHHHHHHGGGGGHHGGGGGHHHGGGHHHHHHHHHHHHHHHHHGGGGGGGGGGGGGGGGGGGGGGGGGGGFFFFFFFFFFFFFFFFFFFFFFFFFBFFFFF
@M03558:539:GW210131Amp:1:2105:18618:10564 1:N:0:TCGACGTC+ACCTGGTT
GGTAGGCATCTACGAGCAAAACCATCATCCTTCAACGAATCCAGTTTAGTGATCCTCCCATTGTCCCCAACTAACCTGGAACCAGCTCAAGATGCCTAAGCCAGTGGTACAGGTTGGTGGCGACCCCGATCCCTCCCTGAAGGTGTCCCTGAGGGTGAATTGGTAACCGGTGGTGAGGTAATGTATCTTGTTTTATACAGTGCGTACGGATACAGAAAACTGATGGAAAAGTAATTTGGAATCTATATGC
+
CCBBCCFFFFFFGGGGGGGGGGGHHHHHHHHHHHHHGGGHGHHHGHHHHHHHHHHHHHGHHHHHHHHHHGGHHHHHHHHHHHGHHHHHHHHHHHHHHHHGHHHHHHHFHHHHHHHHGFGGHGGGGGGGGGGGHHHGGHHGGHHGHHHHHHHHHGEEGHHHHHHHHHHHGG@EGCEHHHHHHHHGHHHFHHHHHHHHGHHHHHHGGGGGGDGGGGGGFGGGGGGGGGGGGGFFFFFFFFFFFFFFFFFFFF
@M03558:539:GW210131Amp:1:2105:8040:10569 1:N:0:TCGACGTC+ACCTGGTT
GGTAGGCATCTACGAGCAAAACCATCATCCTTCAACGAATCCAGTTTAGTGATCCTCCCATTGTCCCCAACTAACCTGGAACCAGCTCAAGATGCCTAAGCCAGTGGTACAGGTTGGTGGCGACCCCGATCCTGGCTCTTCATTTCGGAGGAGATGAAACGAATTGATCAGAGCAAGCCTTACGATGCCAAAAAGGCCTGCTGGGTGAATTGGTAACCGTTGCCCTACGGTGGTGAGGTAATGTATCTTG
+
CCBBCCFFFFFFGGGGGGGGGGGHHHHHHHHHHHHHGGGHGHHHHHHHHHHHHHHHHHGHHHHHHHHHHGGHHHHHHHHHHHGHHHHHHHHHHHHHHHHHHHHHGHHHHHHHBFHHGFGGHGGGGGGGGGGGHHHHHHHHHHHHHHHGGGGGGHHHHHHHGGFHHHHHHHHHGHHHHHGHHHHGGHGGHHHGHHGGGGGGGGGGGGFEFGGGGGFGFGGGGGGFFFFFFFBEFAEFFFFFFFFFFFFFFF
@M03558:539:GW210131Amp:1:2105:16375:10583 1:N:0:TCGACGTC+ACCTGGTT
GGTAGGCATCTACGAGCAAAGAAGGTGTTACTCACATAGCC
+
AA>ABBFFFFFFGGGGGGGGGGFFHGHHGHHHHGHHHHHHH
@M03558:539:GW210131Amp:1:2105:13144:10603 1:N:0:TCGACGTC+ACCTGGTT
GGTAGGCATCTACGAGCAAAACCATCATCCTTCAACGAATCCAGTTTAGTGATCCTCCCATTGTCCCCAACTAACCTGGAACCAGCTCAAGATGCCTAAGCCAGTGGTACAGGTTGGTGGCGACCCCGATCCGGGATCCCCGAGCGAAGGGTGAATTGGTAACCGTTGCGGTGGTGAGGTACTGTATCTTGTTTTATACAGTGCGTACGGATACAGAAAACTGATGGAAAAGTAATTTGGAATCTATATG
+
BBAABBFFFCFFGGGGGGGGGGGGHHHHHHHHHGHHGGGDGHHGHHHHHHHGHGFHHHGHHHFFHHGHHGGHHHHHFFFHHHGHHHHHFHHHHHHHHHHHHHGHEGH4FHHH3BGGEEEGFEGFGGGGGGGGHGG?FEHHGGG@DGCG@?GCEEG<GFHHHHHHGDDGGDFDGGGECFFGG0CFFFGGGGGFGGGGGGGFFFFGGGGFFADFFFFFFFFFFFFFFFFFBFFFFFFFFFFBFFFFFFFFFF
@M03558:539:GW210131Amp:1:2105:25630:10616 1:N:0:TCGACGTC+ACCTGGTT
GGTAGGCATCTACGAGCAAACCACCATTTCATATGTATATCTCCTTCTTAGAAGGTGTTACTCACATAGCC
+
BBBABBFFFFFFGGEGGGGFGFHFGGHGHHHHHHHGGGHHHHHHHHHHGHHHHHGBFGGHHHHHHHHHHHH
@M03558:539:GW210131Amp:1:2105:25517:10630 1:N:0:TCGACGTC+ACCTGGTT
GGTAGGCATCTACGAGCAAACCACCAATTCATATGTATATCTCCTTCTTAGAAGGTGTTACTCACATAGCC
+
BBABBBFFFFFFGGCFGFFCGFGGGHCGHHFGHHHFFGFGHFHHFGHHHHHHFGFAFGGHHHFBGHHHHFG
@M03558:539:GW210131Amp:1:2105:6387:10654 1:N:0:TCGACGTC+ACCTGGTT
GGTAGGCATCTACGAGCAAAACCATCATCCTTCAACGAATCCAGTTTAGTGATCCTCCCATTGTCCCCAACTAACCTGGAACCAGCTCAAGATGCCTAAGCCAGTGGTACAGGTTGGTGGCGACCCCGATCCCTCCTTGGAATGGCTCTTCATTTCGGAGGAGATGAAACGAATTGATCAGAGCAAGCCTTACGATGCCAAAAAGGCCTGGTGAATTGGTAACCGTTGGTGGTGAGGTAATGTATCTTGT
+
CBCCCCFFFFFFGGGGGGGGGGGGHHHHHHHHHHHHEGGHGHHHHHHHHGGHHHHHHHGHHHHHHHFHHEGHHHHHHHHFHHGHHHGHHHFGHHHHHHHHHHHHFHHFHHHH3BGGGGGGGGGGGCGFCGGGGHHGGHHHHGHFGHHHHHHHHHHHHGGCGDGHHHHGHHGGGHHHEHHHHHHHHHBGGHHHHGGECFFGGGEGGDEEFGGFGFGGGGGFFFBFCDFFFAFFAEEFF/9BFBBFFFFFFB
@M03558:539:GW210131Amp:1:2105:7425:10666 1:N:0:TCGACGTC+ACCTGGTT
GGTAGGCATCTACGAGCAAAACCATCATCCTTCAACGAATCCAGTTTAGTGATCCTCCCATTGTCCCCAACTAACCTGGAACCAGCTCAAGATGCCTAAGCCAGTGGTACAGGTTGGTGGCTCTTCATTTCGGAGGAGATGAAACGAATTGATCAGAGCAAGCCTTACGATGCCAAAAAGGCCTGGCTATCTTCTGGGTGAAATCAAAGCAAAGGGTGAATTGGTAACCGTTGAGGTAATGTATCTTGTT
+
CCCCCCFFFFFFGGGGGGGGGGGHHHHHHHHHHHHHGGGHGHHHHHHHHHHHHHHHHHGHHHHHHHHHHGGHHHHHHHHHHHGHHHHHHHHHHHHHHHHHHHHHHHHHHHHH3FHHGGGGHHHHHHHHHHHHGGGGGGHHHHHHHGGGHHHHHHHHHHHHHHHGHHHHGGHGGHHHHHHGGHHHGHHHHHHHHHHHHHHGHHHHHHHHHHHHHGGGFEGGGGGGGGGGGGGGGGGGGGGGGGGGGFFFFF
@M03558:539:GW210131Amp:1:2105:27253:10669 1:N:0:TCGACGTC+ACCTGGTT
GGTAGGCATCTACGAGCAAAACCGCCATCCTTCAACGAATCCAGTTTAGTGATCCTCCCATTGTCCCCAACTAACCTGGAACCAGCTCAAGATGCCTAAGCCAGTGGTACAGGTTGGTGGCGACCCCGACCCCGATGGCTCTTCATTTCGGAGGAGATGAAACGAATTGATCAGAGCAAGCCTTACGATGCCAAAAAGGCTATCTTCTGGGTGAAATCAAAGCAAGGGTGAATTGGTAACCGTTGCCCGG
+
>A>3AAFFFF5DFFFGGGGGGGGGGGGGHHHHHHHHGGFGEGGHDGHHHHHHGHHHHHGHFHFHHHHHGGGHHHHHHHGHHHGHHGHHHGHHGHHGHHHHHHHHGHFGGHHHGHHGEFGEFGGGGGGCGGGGGGCGGCHHHHHFFFHHHHGECDC<CCFFFHHGGGHHHHHGFHHFGHFHG.CFFFGGEE?FFFFFGGGGGGBGGGFGGGGCAAFFFFFFFFFFFFFF.AAFFFFFFFF/B@FDD;BBDB
@M03558:539:GW210131Amp:1:2105:15911:10722 1:N:0:TCGACGTC+ACCTGGTT
GGTAGGCATCTACGAGCAAAGAGTGAGAAGGTGTTACTCACATAGCC
+
ABAABCFFFFFFGGGGGGGGGGHHHHHHHHHGGGGHHHHHHHHHHHH
@M03558:539:GW210131Amp:1:2105:9053:10730 1:N:0:TCGACGTC+ACCTGGTT
GGTAGGCATCTACGAGCAAAACCATCATCCTTCAACGAATCCAGTTTAGTGATCCTCCCATTGTCCCCAACTAACCTGGAACCAGCTCAAGATGCCTAAGCCAGTGGTGGCTCTTCATTTCGGAGGAGATGAAACGAATTGATCAGAGCAAGCCTTACGATGCCAAAAAGGCCTGCGGTGGTGAGGTAATGTATCTTGTTTTATACAGTGCGTACGGATACAGAAAACTGATGGAAAAGTAATTTGGAAT
+
CDBCCDFFFFFFGGGGGGGGGGGHHHHHHHHHHHHHGGGHGHHHHHHHHHHHHHHHHHGHHHHHHHHHHGGHHHHHHHHHHHGHHHHHHHHHHHHHHHHHHHHHHHHHGGHHHHHHHHHHHHGGGGGGHHHHHHHGG/FGHFHHHHHHHHHHHGHHHHGGHGGHHHHGFGGGHHGHGGEGGGGGHHHHHHHHHHHHHHHHHHHHHHHHHHGGGGGGGGGGGHGHGFGGGGFFGGFGGGFBFFFFFFFFFF
@M03558:539:GW210131Amp:1:2105:26684:10743 1:N:0:TCGACGTC+ACCTGGTT
GGTAGGCATCTACGAGCAAAACCATCATCCTTCAACGAATCCAGTTTAGTGATCCTCCCATTGTCCCCAACTAACCTGGAACCAGCTCAAGATGCCTAAGCCAGTGGTACAGGTTGGTGGCGACCCCGATCCCTGTGGTGGTGAGGTAATGTATCTTGTTTTATACAGTGCGTACGGATACAGAAAACTGATGGAAAAGTAATTTGGAATCTATATGCAAACAATTTGACAAGTTATTTTATGATAGAA
+
CCBCCCFFFFFFGGGGGGGGGGGHHHHHHHHHHHHHGGGHGHHHHHHHHHHHHHHHHHGHHHHHHHHHHGGHHHHHHHHHHHGHHHHHHHHHHHHHHHHHHHHHHHHHHHHHGHHHGGGGHGGGGGGGGGGGHHHHHGF???FGHH?GGHHHHHHGHHHHHHGHHHHHHHGGGGGGGGGGHGHHHHHHHHHHHGHHHHHFHHHHHHFGGGGGGGGGGGGGGGGGGGGGGGGGGGGGGGGGGGGFGFFFF
@M03558:539:GW210131Amp:1:2105:11767:10756 1:N:0:TCGACGTC+ACCTGGTT
GGTAGGCATCTACGAGCAAAACCATCATCCTTCAACGAATCCAGTTTAGTGATCCTCCCATTGTCCCCAACTAACCTGGAACCAGCTCAAGATGCCTAAGCCAGTGGTACAGGTTGGTGGCGACCCCGATCCCTCCCGGGTGAATTGGTAACCGTTGCCGGTGGTGAGGTAATGTATCTTGTTTTATACAGTGCGTACGGATACAGAAAACTGATGGAAAAGTAATTTGGAATCTATATGCAAACAATTT
+
A@ABABFCFFFFGGCAEECCGEFHHGGHHHGGFHHHGGGFGHHHGGDGGFAGHHHHHFGHHHHHHHFHHGGHHFHHHGFFHHGFGGHHGHHHHGGHHGHHGHHHGHGFFGHF3@FGE?FGHGGGGGGGCGGGHHGFFGGG<CFGHHHGHFHHHC>ED?F<<<<ECE0GHGGHHHHHHHHHHHHHHHFCCHHFHFGGGGGGGGGGFGGGGGGFGGGFFEBBFFBFFFFFFBFFFFFFFFFFFEBFFF?FFF
@M03558:539:GW210131Amp:1:2105:19272:10788 1:N:0:TCGACGTC+ACCTGGTT
GGTAGGCATCTACGAGCAAAACCATCATCCTTCAACGAATCCAGTTTAGTGATCCTCCCATTGTCCCCAACTAACCTGGAACCAGCTCAAGATGCCTAAGCCAGTGGTACAGGTTGGTGGCGACCCCGATCCCTCTTCATTTCGGGGGAGATGAAACGAATTGATCAGAGCAAGCCTTACGATGCCAAAAAGGCCTGCCGAAGGCTATCTTCTGGGTGAAATCAAAAGGGTGAATTGGTAACCGTTGCCC
+
CCBCCCFFFFFFGGGGGGGGGGGHHHHHHHHHHHHHGGGHGGHHHHHHHHHHHHHHHHGHHHHHGHHHHGGHHHHHHHHHHHGHHHHHHHHHHHHHHHHHHHHHGHHHHHHHHGHHGEGGHGGGGGGGGGGGHHHHHHHHHHHHGGGCADEHHHHHHGGGHHHHHHHHHHHHHHHGHHHGGGGGGGGGBE.CDGGGGGGGGGFFFFFFFFFFFFFFFDFFFFFFFFFFFF9AEFFFFFFFFFFFFFFFFF
@M03558:539:GW210131Amp:1:2105:21981:10832 1:N:0:TCGACGTC+ACCTGGTT
GGTAGGCATCTACGAGCAAAACCATCATCCTTCAACGAATCCAGTTTAGTGATCCTCCCATTGTCCCCAACTAACCTGGAACCAGCTCAAGATGCCTAAGCCAGTGGTACAGGTTGGTGGCGACCCCGATCCCGGTGGTGAGGTAATGTATCTTGTTTTATACAGTGCGTACGGATACAGAAAACTGATGGAAAAGTAATTTGGAATCTATATGCAAACAATTTGACAAGTTATTTTATGATAGAAATGG
+
CCABBCFFFFFFGGCEFGGGGGGHHHHHHHHHHHHHGGGHGHHGHHHHHHHGHHHHHHGHHHHHHHHHHGGHHHHHHHHHHHGFGHHHHHGHHHHHHHHHHHHHHHHHHHHFGGGFFEGGHGGGGGGGGGGGHGGCFG?FGHHGGHHHHHHHHHHHHHHHHGHHGHHHGGGGGGGGGGHHHHHGHHFCGHGHCCGHGHHHGGGGGGGGGGGGGGGGGGGGGGGGGGGFFGFGGGGGGGGGFFFFFFFFFF
@M03558:539:GW210131Amp:1:2105:18223:10864 1:N:0:TCGACGTC+ACCTGGTT
GGTAGGCATCTACGAGCAAAACCATCATCCTTCAACGAATCCAGTTTAGTGATCCTCCCATTGTCCCCAACTAACCTGGAACCAGCTCAAGATGCCTAAGCCAGTGGTACAGGTTGGTGGCGACCCCGATCCCTCCGGTGGTGAGGTAATGTATCTTGTTTTATACAGTGCGTACGGATACAGAAAACTGATGGAAAAGTAATTTGGAATCTATATGCAAACAATTTGACAAGTTATTTTATGATAGAA
+
CCCCCCFFFFFFGGGGGGGGGGGHHHHHHHHHHHHHGGGHGHHHHHHHHHHHHHHHHHGHHHHHHHHHHGGHHHHHHHHHHHGHHHHHHHHHHHHHHHHHHHHHHHHHHHHHHGHHGGGGHGGGGGGGGGGGHHHGGGDAECFHHHGGHHHHHHHHHHHHHHHHHHHHHHHGGGGGGGGGHHHHHHHHHHHHHHGGFHGGGGGGGGFGGGGGGGHHHGGGGGGGGHHGGGGGGGGFGGGFFFFFFFFFF
@M03558:539:GW210131Amp:1:2105:5122:10915 1:N:0:TCGACGTC+ACCTGGTT
GGTAGGCATCTACGAGCAAAACCATCATCCTTCAACGAATCCAGTTTAGTGATCCTCCCATTGTCCCCAACTAACCTGGAACCAGCTCAAGATGCCTAAGCCAGTGGTACAGGTTGGTGGCGACCCCGATCCCTTCATGGCTCTTCATTTCGGAGGAGATGAAACGAATTGATCAGAGCAAGCCTTACGATGCCAAAAAGGCCTGCACCAAGGGTGAATTGGTAACCGTTGCCCGGTGGTGAGGTAATGT
+
AAAAA?FFFFFFGGGGGGGGGGGGHHHHHHHHHHHHGGGHGHHGGHHHHHHHHHHHHHGGHHHHHHHHHGGHGHHHHHHHHHGHHHHHHHHHHHHHHHHHHHHHGHHHHHHHHGHHGGGGHGGGGGGGGGGGHHHHHHHHHHHHHHFHHHHHGGGGGGHGHHHHHGGGHHGGHHHFHHHHHHHGHHHGGGHGGFHHHHGGBEGGGGGGGGGGGGFEGGGGGGFFGGGFFFFFFFFFFFD;EFAF:FFFFF
@M03558:539:GW210131Amp:1:2105:16702:10963 1:N:0:TCGACGTC+ACCTGGTT
GGTAGGCATCTACGAGCAAAGAAGGTGTTACTCACATAGCC
+
CCBCCDFFFFFFGGGGGGGGGGHHHFGGGHHHHHHHHHHHH
@M03558:539:GW210131Amp:1:2105:8569:11002 1:N:0:TCGACGTC+ACCTGGTT
GGTAGGCATCTACGAGCAAAACCATCATCCTTCAACGAATCCAGTTTAGTGATCCTCCCATTGTCCCCAACTAACCTGGAACCAGCTCAAGATGCCTAAGCCAGTGGTACAGGTTGGTGGCGACCCCGATGAATTGGTAACCGTTGCCCTACATGTAGTTATGAGGTGGTGAGGTAATGTATCTTGTTTTATACAGTGCGTACGGATACAGAAAACTGATGGAAAAGTAATTTGGAATCTATATGCAAAC
+
AA>ABCFFFFFFGGGGGGGGGGGHHHHHHHHHHHHHGGGHGHHHGHHHHHHHHHHHHHGHHHHHHHHHHGGHHHHHHHGHHHGGHHHHHHHHHHHHHHHHHHHHGHHHHHHH3FGHGEGGHGGGGGGGGGGHHHHHHHHHHHGGGGGHHHHHHHHHHHHGHGHHHHGHGEGHFGCGHHHHHHHHHHHHHHHGHGHHHHHGFGGGGGGGGGGGGGFFGGGGGGGGGFFF0BFGGGGGGGGGGGGGFFFFFF
@M03558:539:GW210131Amp:1:2105:10873:11015 1:N:0:TCGACGTC+ACCTGGTT
GGTAGGCATCTACGAGCAAAACCATCATCCTTCAACGAATCCAGTTTAGTGATCCTCCCATTGTCCCCAACTAACCTGGAACCAGCTCAAGATGCCTAAGCCAGTGGTACAGGTTGGTGGCGACCCCGATCCTCCAATCCGGTGGTGAGGTAATGTATCTTGTTTTATACAGTGCGTACGGATACAGAAAACTGATGGAAAAGTAATTTGGAATCTATATGCAAACAATTTGACAAGTTATTTTATGAT
+
ABBBCCFFFFFFGGGGGGGGGGGHHHHHHHHHHHHHGGGHGHHHHHHHHHHHHHHHHHGHHHHHHHHHHGGHHHHHHHHHHHGHHHHHHHHHHHHHHHHHHHHHGHHHHHHHBFGHGGGGHGGGGGGGGGGGHHHHHHHGGGFFGEGHHHGHHHHHHHHHHHHHHHHHHHGGHHHGGGGGGGGGHHHFHHFHHHHHHHHHGGGGGGGGGGGGGGGGGGGGGGGGGGGGGGHGGGGGGHGFFFFFFFFFF
@M03558:539:GW210131Amp:1:2105:8504:11029 1:N:0:TCGACGTC+ACCTGGTT
GGTAGGCATCTACGAGCAAAACCATCATCCTTCAACGAATCCAGTTTAGTGATCCTCCCATTGTCCCCAACTAACCTGGAACCAGCTCAAGATGCCTAAGCCAGTGGTACAGGTTGGTGGTGACCCCGATCCCTCCTCATTTCGGAGGAGATGAAACGAATTGATCAGAGCAAGCCTTACGATGCCAAAAAGGCCTGCTTCCAGATGAAGCCGAAGGCTATCTTCTGGGTGAAATCAAAGCAAGGGTGA
+
ABAA3?4FFFFFGGGGGGGGGGGHHHHHHHHHHHHHGGGGGHHHEGHHHGHGHHHHHHGHHHGHHHHHHGGHHHHHHHHHHHGGHHHHHHGHHHHHHHHHHHHHGHHHHGHF3BGGGEEGGGHHHHGGEFCGHHHGH2GGHHFGC?CDGGGHHHEHHGGFHHHGHHHHHHFGCGEFHHHGECCEDHFCGHGDDEEHGHHHHCGBBF9FBFBAGFA-9AFGGGFFFFFFE/D./9BFFFFFFFBBEDAEE
@M03558:539:GW210131Amp:1:2105:18055:11043 1:N:0:TCGACGTC+ACCTGGTT
GGTAGGCATCTACGAGCAAAGAGTGTAGAAGGTGTTACTCACATAGCC
+
BCBBCCFFFFFFGGGGGGGGGGHHHHGHHHHHGHHGHHHHHHHHHHHH
@M03558:539:GW210131Amp:1:2105:21853:11049 1:N:0:TCGACGTC+ACCTGGTT
GGTAGGCATCTACGAGCAAAACCATCATCCTTCAACGAATCCAGTTTAGTGATCCTCCCATTGTCCCCAACTAACCTGGAACCAGCTCAAGATGCCTAAGCCAGTGGTACAGGTTGGTGGCGACCCCGATCCCTCCCTGGCTCTTCATTTCGGAGGAGATGAAACGAATTGATCAGAGCAAGCCTTACGATGCCAAAAAGGCCTGCTCCAAGGGTGAATTGGTAACCGTTGGTGGTGAGGTAATGTATCT
+
BBABCCFFFFFFGGGGGGGGGGGHHHHHHHHHHHHFGGGHGHHFGHHHHHHHHHHGHHGHGHHHHFHHHGGHHHHHHHHHHHGHFHHHGHHHHHHHHHHHHHHHFHHHHHHHHFDHGEGFFEGGGGGGGGGGHHHGGHECGFHHHHFHHHHHGGGFGGGHHGGHHGDEHGHHFHHFHHHHHGHGHHHHFGHGGHHHEFEEGGGGGGGGGGFGGG;CEGGGGGBFGFFFFFFFAAADFB.:FFBFFFFFFF
@M03558:539:GW210131Amp:1:2105:21581:11068 1:N:0:TCGACGTC+ACCTGGTT
GGTAGGCATCTACGAGCAAAACCATCATCCTTCAACGAATCCAGTTTAGTGATCCTCCCATTGTCCCCAACTAACCTGGAACCAGCTCAAGATGCCTAAGCCAGTGGTACAGGTTGGTGGCGACCCCGATCCCTCCCGAATGGCTCTTCATTTCGGAGGAGATGAAACGAATTGATCAGAGCAAGCCTTACGATGCCAAAAAGGCCTGCTGTTCCAGATGAAGCCGAAGGCTATCTTGTTGAATTGGGTG
+
BBBBBBFFFFFFFGGGGGGGGGGHGHHGHHHHHHHHDGGHGHFHHEFFHAGGHHHGHHGGHHHHHHGHHGGHHHHFGHHBGHGHGHHHHHHFHHHHHFHHHHHHCGHGGGHGEBGHG>EFHEEGGGGGB@@GHHFGGGGGEHHHHHGHHHHHHHGCDGGGGCFFGFHHGGGGFHFFGFHHFHHGGHGHFHHG.:ADFFFGFGDGEEGGGFGGGGGFBFGGGGGEGFACFFFFFFFFFF//9B/BFFFFFF
@M03558:539:GW210131Amp:1:2105:6279:11167 1:N:0:TCGACGTC+ACCTGGTT
GGTAGGTATCTACGAGCAAAACCATCATCCTTCAACGAATCCAGTTTAGTGATCCTCCCATTGTCCCCAACTAACCTGGAACCAGCTCAAGATGCCTAAGCCAGTGGTACAGGTTGGTGGCGACCCCGATCCCTCCCCAAGGGTGAGGTGATGTATCTTGTTTTATACAGTGCGTACGGATACAGAAAACTGATGGAAAAGTAATTTGGAATCTATATGCAAACAATTTGACAAGTTATTTTATGAT
+
BBBCBBFFFFFFGGGGGGGGGGGHHHHHHHHHHHHHGGGHGHHHGHHHHHHHHHHHHHGHHGHHHHHHHGGHHHHHHHHHHHGHHHHHHHHHHHHHHHHHHHHHHHHHHHHH3BFGGEFGHGEFEGGGGGGGHHHGGGHGHGGFGGHHFHHHHGHHHHHHHHHHGHHHHHHHHGGGGGGGGGHHHHHHHHHHHHHHCHHHHCCFGGGGFGGGGGGGGGGGGGGGGGGGGGGGGGGGGGGGGGGFF0B
@M03558:539:GW210131Amp:1:2105:6652:11180 1:N:0:TCGACGTC+ACCTGGTT
GGTAGGCATCTACGAGCAAAACCATCATCCTTCAACGAATCCAGTTTAGTGATCCTCCCATTGTCCCCAACTAACCTGGAACCAGCTCAAGATGCCTAAGCCAGTGGTACAGGTTGGTGGCAACCCCGATCCCCCGGTGGTGAGGTAATGTATCTTGTTTTATACAGTGCGTACGGATACAGAAAACTGATGGAAAAGTAATTTGGAATCTATATGCAAACAATTTGACAAGTTATTTTATGATAGAAAT
+
ABABABFFFFFFGGGGGGGGGGGHGHHHHHHHHHHHGGGHGHHHFGHHHHHHHHHHHHGHHGHHHGHHHGGHHHHHHHHHGHGHGHHHHHHHHHHHGHHHHHHHHHHHHHHH3BGHG?FGHHHHHGGGGGGGHGGGGCFGGGBGFFBGGHGHHHFHHGHHHHHHHGHHHHGGGGGGGGGHHHHFHFHHHHHHHHHHHHCGHHGGGGGGGGGGGGGGGGGGGGGGGGGGGGGGGGGGGGGGGFFFF9FFFF
@M03558:539:GW210131Amp:1:2105:8641:11237 1:N:0:TCGACGTC+ACCTGGTT
GGTAGGCATCTACGAGCAAAACCATCATCCTTCAACGAATCCAGTTTAGTGATCCTCCCATTGTCCCCAACTAACCTGGAACCAGCTCAAGATGCCTAAGCCAGTGGTACAGGTTGGTGGCGACCCCGATCCCTCCGATCGATGGTGAGGTAATGTATCTTGTTTTATACAGTGCGTACGGATACAGAAAACTGATGGAAAAGTAATTTGGAATCTATATGCAAACAATTTGACAAGTTATTTTATGAT
+
AAAABCFFFFFFGGGGGGGGGGGHHHHHHHHHHHHHGGGHGHHHHHHHHHHHHHHHHHGHHHGHHHHHHGGHHHHHHHHHHHGHHHHHHHHHHHHHHHHGHHHHGHHHFHHH3FGHGGGGHGGGGGGGGGGGHHHGGCBDGDHHGFGHHHHHHHHHHGHHHHHHHHHHHHHHHHHGEGGGGGGGHFHCHHGHHHHHHHGFGGGFGGGGGGGGGGGGGGGGGGGGGGGGGGGGGGGFFFFFFFFFFFFBF
@M03558:539:GW210131Amp:1:2105:22464:11260 1:N:0:TCGACGTC+ACCTGGTT
GGTAGGCATCTACGAGCAAAGAGTGAGAAGGTGTTACTCACATAGCC
+
BCBBABFFFFFFGGGGGGGGGGHHHHHHHHHHHHGHHHHHHHHHHHH
@M03558:539:GW210131Amp:1:2105:8784:11297 1:N:0:TCGACGTC+ACCTGGTT
GGTAGGCATCTACGAGCAAAACCATCACCCTTCAACGAATCCAGTTTAGTGATCCTCCCATTGTCCCCAACTAACCTGGAACCAGCTCAAGATGCCTAAGCCAGTGGTACAGGTTGGTGGCGACCCCGATCCCTCCCCAAATGCCAAAAAGGCCACTGGTGGTGAGGTAATGCATCTTGTTTTATACAGTGCGTACGGATACAGAAAACTGATGGAAAAGTAATTTGGAATCTATATGCAAACAATTTG
+
BCCCCCFFFFFFGGGGGGGGGGGHHHHHHHHHHHHHGGGHGHHHHHHHHHHHHHHHHHGHHHHHHHHHHGGHHHHHHHHGHHGHHHHHHHHHHHHHHHHHHHHHGHHHHHHH3GGHGEGGHGGGGGGGGGGGHHHGGGGGHHHHHHHHHHGGHHHGHHHFGGCFHHHHHHHHHHHHHHHHHHHHHHHHHHHHGGGGGGGGGGGGGGGGGGGGGGFGFGGGGGGGGGF0FGGFFFFFFFFFFFFFFFFFF
@M03558:539:GW210131Amp:1:2105:5411:11328 1:N:0:TCGACGTC+ACCTGGTT
GGTAGGCATCTACGAGCAAAGAAGGTGTTACTCACATAGCC
+
>A>>AAFFFFFFGGGFEGGGGGHHHBGGEHHHHGHHHHHFH
@M03558:539:GW210131Amp:1:2105:15801:11343 1:N:0:TCGACGTC+ACCTGGTT
GGTAGGCATCTACGAGCAAAGAGTGAGAAGGTGTTACTCACATAGCC
+
ABBBBCFFFFFFGGGGGGGGGGHHHHHHHHHFGGGHHHHHHHHHHHH
@M03558:539:GW210131Amp:1:2105:19826:11394 1:N:0:TCGACGTC+ACCTGGTT
GGTAGGCATCTACGAGCAAAGAGTGTAGAAGGTGTTACTCACATAGCC
+
BCBBBCFFFFFFGGGGGGGGGGHHHGGHHHHHGHHGHHHHHHHHHHHH
@M03558:539:GW210131Amp:1:2105:20140:11394 1:N:0:TCGACGTC+ACCTGGTT
GGTAGGCATCTACGAGCAAAACCATCATCCTTCAACGAATCCAGTTTAGTGATCCTCCCATTGTCCCCAACTAACCTGGAACCAGCTCAAGATGCCTAAGCCAGTGGTACAGGTTGGTGGCGACCCCGATCCCTGGTAGTGAGGTAATGTATCTTGTTTTATACAGTGCGTACGGATACAGAAAACTGATGGAAAAGTAATTTGGAATCTATATGCAAACAATTTGACAAGTTATTTTATGATAGAAATG
+
AABBCCFFFFFFGGGGGGGGGGGHHHHHHHHHHHHHGGGHGHHHHHHHHHHHHHHHHHGHHHHHHHHHHGGHHHHHHHHHHHGHHHHHHHHHHHHHHHHHHHHHHHHHHHHHHHHHGGGGHGGGGGGGGGGGHHHHFHHHHGHHGFHHHHHHHHHGHHHHHHFHGHGHHGFGGGGGGGHGGHHHHHHHBCG:/<<:CGHHHHHHHHFHHGGGGGGGGGGGGGGGGGGGGGGGGGGGGGFGGGFCFGGGGG
@M03558:539:GW210131Amp:1:2105:15789:11424 1:N:0:TCGACGTC+ACCTGGTT
GGTAGGCATCTACGAGCAAAACCATCATCCTTCAACGAATCCAGTTTAGTGATCCTCCCATTGTCCCCAACTAACCTGGAACCAGCTCAAGATGCCTAAGCCAGTGGTACAGGCTGGTGGCGACCCCGATCCCTCCGGTGGTGAGGTAATGTATCTTGTTTTATACAGTGCGTACGGATACAGAAAACTGATGGAAAAGTAATTTGGAATCTATATGCAAACAATTTGACAAGTTATTTTATGATAGAA
+
BCBBBBFFFFFFGGGGGGGGGGGHHHGHHHHHHHHHGGGHGHHHHHHFHHHHHHHHHHGHHHHHHHHHHGGHHHHHHHHHHHGHHHHHGHHHHHHHHHHGHHHHGHHGGHHHFGHHGGHGHGGGGGGGGGGGHHHGGGFDGCFGHHGHHHHHHHHHHHHHHHHHHHHHHHHGGGGGGDGGHGGGHFHHHHCGHFHHHHHFGGGGGGGGGGGGGGGGGGGGGGGGGGGGGGGGGGGEFGGGFFFFFFFFF
@M03558:539:GW210131Amp:1:2105:5112:11448 1:N:0:TCGACGTC+ACCTGGTT
GGTAGGCATCTACGAGCAAAACCATCATCCTTCAACGAATCCAGTTTAGTGATCCTCCCATTGTCCCCAACTAACCTGGAACCAGCTCAAGATGCCTAAGCCAGTGGTACAGGTTGGTGGCGACCCCGACCCCGATGGTAACGGTGGTGAGGTAATGTACCTTGTTTTATACAGTGCGTACGGATACAGAAAACTGATGGAAAAGTAATTTGGAATCTATATGCAAACAATTTGACAAGTTATTTTATG
+
?AAAABFFFFFFGGGGGGGBGGGHHHGHHHHHHHHHGGGHGGHHHHHEHHHHHHHHHHGHHHGHHHHHHEGHHHHHHHHHHHGHGHHHHHHHHHHHHHHHHHHHHHHHHHHBBBBGFEFGHGGGGGGGGGGGGGFFGGHHHHGGEHGGGHHHFFHGHHHFHHHHGHHHHHHHHHHHHGGGGGGGGDHHHHHHGGGGGGGGFFFFGFGGGGGGGGGGGGGGGGGGGGGGGGFFFFFFFFFFFFFFFFFFF
@M03558:539:GW210131Amp:1:2105:17538:11451 1:N:0:TCGACGTC+ACCTGGTT
GGTAGGCATCTACGAGCAAAACCATCATCCTTCAACGAATCCAGTTTAGTGATCCTCCCATTGTCCCCAACTAACCTGGAACCAGCTCAAGATGCCTAAGCCAGTGGTACAGGTTGGTGGCGACCCCGTAGTACCGGTTGGTGGCGTTAGCCGGAGGCTGTCTTCTGGGTGAAATCAAAGCCGGCGGTGAGGTAATGTATCTTGTTTTATACAGTGCGTACGGATACAGACTACTGATGGAGAAGTAATT
+
BBBBBBFFFFFFGGGGGGGGGGGHHHHHHHHHHHHHGGGHGHHHHHHHHHHHHHHHHHGHHHHHHHHHHGGHHHHHHHHGHHGHHHHHHHHHHHHHHHHHHHHHHHHHHHHFBBGHGEGGHGGGGGGG////333/>/?/B///?///>.11.--<A.<.<0<<=00;:/..0<CGG0CGH.-B---=9.;.F/////;99///B9.B9B//////9:AA;;D..9/FF9./;//;/9;B/./.;/;///
@M03558:539:GW210131Amp:1:2105:21604:11565 1:N:0:TCGACGTC+ACCTGGTT
GGTAGGCATCTACGAGCAAAGAGTGCAGAAGGTGTTACTCACATAGCC
+
BBBBCCFFFFFFGGGGGGGGGGHHHHHHHHHHHHHGHHHHHHHHHHHH
@M03558:539:GW210131Amp:1:2105:15940:11623 1:N:0:TCGACGTC+ACCTGGTT
GGTAGGCATCTACGAGCAAAACCATCATCCTTCAACGAATCCAGTTTAGTGATCCTCCCATTGTCCCCAACTAACCTGGAACCAGCTCAAGATGCCTAAGCCAGTGGTACAGATTGGTGGCGACCCCGATCCCTCCCAAGGGTGAATTGGTAACCGTTGCGGTGGTGAGGTAATGTATCTTGTTTTATACAGTGCGTACGGATACAGAAAACTGATGGAAAAGTAATTTGGAATCTATATGCAAACAATT
+
BBBBBBFFFFFFGGGEGGGGGGGCHHHHHHHHHHHHGGGHGHHHHHHHHHGFHHHHHHGHHHHHHHHHHGGHHHHHHHHHHHGHEHHHHHHHHHHHHHHHHHHHGFHFGHGFBFGHHFGGHGGGGGGGGGGGHHHGGHHHFG@?FGHHHGHHHHHGGGGDGGEFG.EGHHGHHHHHHHHHHC<CHHHHHHGHHEHGGGGGGGGGGGGGGGGGGGGGGGFGGGGFGGGGGGFFFFFFFFFFFFFFFFFFFF
@M03558:539:GW210131Amp:1:2105:12314:11648 1:N:0:TCGACGTC+ACCTGGTT
GGTAGGCATCTACGAGCAAAACCATCATCCTTCAACGAATCCAGTTTAGTGATCCTCCCATTGTCTCCAACTAACCTGGAACCAGCTCAAGATGCCTAAGCCAGTGGTACAGGTTGGTGGCGACCCCGATCCCTCCCGGTGGTGAGGTAATGTATCTTGTTTTATACAGTGCGTACGGATACAGAAAACTGATGGAAAAGTAATTTGGAATCTATATGCAAACAATTTGACAAGTTATTTTATGATAGA
+
BBABBCFFFFFFGGGGGGGGGGGHHHHHHHHHHHHHGGGHGHHHHHHHHHHHHHHHHHGHHHHHHHHHHHHHHHHHHHHHHHGHHHHHHHHHHHHHHHHGHHHHGHHHHHHFFBFHGEGGHGGGGGGGGGGGHHHGG?<>BECFGHHGHFHHHHHHHHHHHHHHHHHHHHHHGGGGGGGGGHHHGHEHHHHHHGCCCGGHGGFGGGGGGGGGGHGHHHHGGGGGGGGGGGGGGFFGGGGGFFFFFFFFF
@M03558:539:GW210131Amp:1:2105:10548:11674 1:N:0:TCGACGTC+ACCTGGTT
GGTAGGCATCTACGAGCAAAGCCATCATCCTTCAACGAATCCAGTTTAGTGATCCTCCCATTGTCCCCAACTAACCTGGAACCAGCTCAAGATGCCTAAGCCAGTGGTACAGGTTGGTGGCGACCCCGGTGGTGAGGTAATGTATCTTGTTTTATACAGTGCGTACGGATACAGAAAACTGATGGAAAAGTAATTTGGAATCTATATGCAAACAATTTGACAAGTTATTTTATGATAGAAATGGAAGTTT
+
BCBCCCFFFFFFGGGGGGGGGGHHHHHHHHHHHHHHGGGHGHHHGHHHHHHHHHHHHHGHHHHHHHHHGGGHHHHHHHHGHHGHHHHHHHHHHHGHHHHHHHHHGHHHHHHHGHHHGFGGHGGGGGGGGBF/CFFFH@GHHHHHHHHHHHHHHHHHHHHHHHGGGGGGGGGHHHHHHHHHHHHHE/GHHHHHHGHHHHHHHHH0CHHHHGGGGGGGGHHGGGGGGGGGGGGFFGEFFGGFGGGGGGGGFF
@M03558:539:GW210131Amp:1:2105:21778:11686 1:N:0:TCGACGTC+ACCTGGTT
GGTAGGCATCTACGAGCAAAACCATCATCCTTCAACGAATCCAGTTTAGTGATCCTCCCATTGTCCCCAACTAACCTGGAACCAGCTCAAGATGCCTAAGCCAGTGGTACAGGTTGGTGGCGACCCCGATCCCTCCCGTTGCCCGGTGGTGAGGTGATGTATCTTGTTTTATATAGTGCGTACGGATACAGAAAACTGATGGAAAAGTAATTTGGAATCTATATGCAAACAATTTGACAAGTTATTTTAT
+
BCBBBBFFFFFFGGGGGGGGGGGHHHHHHHHHHHHHGGGHGHHHHHHHHHGHHHHHHHGHHHHHHHHHHGGHHHHHHHHHHHGHHHHHHHHHHHHHHHHHHHHHHHHHHHHGHHHHGGGGHGGGGGGGCGGGHHHGGGHHGGHHGG>ADCGHHH>FHHHHHHHHHHHHHHHHHHGGHHHGGGGGECGGHHHHFCFGGGFFGGFGGGGGGGGGGGGGGGGGFGGGGGGGGGGGFFFFFFFFFFFBFFFFFF
@M03558:539:GW210131Amp:1:2105:7812:11796 1:N:0:TCGACGTC+ACCTGGTT
GGTAGGCATCTACGAGCAAAACCATCATCCTTCAACGAATCCAGTTTAGTGATCCTCCCATTGTCCCCAACTAACCTGGAACCAGCTCAAGATGCCTAAGCCAGTGGTACAGGTTGGTGGCGACCCCGATCCCTCCAGAATGGCTCTTCATCAGAATGGCTCTTCATTTCGGAGGAGATGAAACGAATTGATCAGAGCAAGCCTTACGATGCCAAAAAGGCCTGCTGTTCCAGATGAAGCCGAAGGCTAT
+
BBAAABFFFFFFGGGGGCGFFGGHHHFHHHHHHHHHGGGHGHGGHHHHHHHFHHFHHHGGGHHHHHGHHFGHHHHGHHHFHHGHEHHHHHGFHGHHHGGHHHHHGGHGGHFHHFGHG>FGHGGGGGGFGGGGHHHGHHHHHHHHHHHHHHHHHHHHHHHHHHHHHEHHHHHGDFGDFHHHGDHGC..CGGGFHHHHHHHGGGFGGGGGGGGGGGGGGGGGEGGGGGGFGFFFFFFFFFFFFF@DDDFFFF
@M03558:539:GW210131Amp:1:2105:23266:11807 1:N:0:TCGACGTC+ACCTGGTT
GGTAGGCATCTACGAGCAAAACCATCATCCTTCAACGAATCCAGTTTAGTGATCCTCCCATTGTCCCCAACTAACCTGGAACCAGCTCAAGATGCCTAAGCCAGTGGTACAGGTTGGTGGCGACCCCGATCCCTCCCGGTGGTGAGGTAATGTATCTTGTTTTATACAGTGCGTACGGATACAGAAAACTGATGGAAAAGTAATTTGGAATCTATATGCAAACAATTTGACAAGTTATTTTATGATAGA
+
BBBBBBFFFFFFGGGFFGGCFFGHHHHFFHHGHDGHEEEH?GHHFGHHHHHEHHHHHHG2FH5GFHFHHDEHHFCHFA?FGHGFEEHHGHFFHHHFGHHFHHHFFGHHFGF43BBF??EEHGGGGGADDCGGHFHGGDGBCGCFFGHGF1FGGFHHHHFGHHHFGGHEGFGHGGGGGDDCDHHHEGHFFGB0CCGC:GBF;BFFGGFFGGFGGGGGGFGGGGGGGGFGFFFFFFFFGFFFFFFF/FFFF
@M03558:539:GW210131Amp:1:2105:9147:11839 1:N:0:TCGACGTC+ACCTGGTT
GGTAGGCATCTACGAGCAAAACCATCACCCTTCAACGAATCCAGTTTAGTGATCCTCCCATTGTCCCCAACTAACCTGGAACCAGCTCAAGATGCCTAAGCCAGTGGTACAGGTTGGTGGCGACCCCGATCCCTCCCGGTGGTGAGGTAATGTATCTTGTTTTATACAGTGCGTACGGATACAGAAAACTGATGGAAAAGTAATTTGGAATCTATATGCAAACAATTTGACAAGTTATTTTATGATAGA
+
BCBBCCFFFFFFGGGGGGGGGGGHHHHHHHHHHHHHGGGHGHHHHHHHHHHHHHHHHHGHHHHHHHHHHGGHHHHGHHHHHHGGHHHHHHHHHHHHHHHHHHHHHHGGGHHGEHHHGGGGHGGGGGGGFGGGHHHGGGFGGGCFDHHHH1FDFFHHHHHHHHHHHHHHGHFHEGGGGGGGGHHHF:GFHHHEGHHHFGGFFGBCFF0CFFFGGGGGGGGGGFGG?CFGFGGGBFGFFFFFFFFFFFBBF
@M03558:539:GW210131Amp:1:2105:15012:11938 1:N:0:TCGACGTC+ACCTGGTT
GGTAGGCATCTACGAGCAAAACCACCATCCTTCAACGAATCCAGTTTAGTGATCCTCCCATTGTCCCCAACTAACCTGGAACCAGCTCAAGATGCCTAAGCCAGTGGTACAGGTTGGTGGCGACCCCGATCCCTCCGTGAATAGGTAACCGTTGCCCGTGAATTGGTAACCGGTGGTGAGGTAATGTATCTTGTTTTATACAGTGCGTACGGATACAGAAAACTGATGGAAAAGTAATTTGGAATCTAT
+
BBAABBFFFFFFGGGGGGFF4GGEGGHHGGHHHHHHGGGGGHGHGHHGHDGGHHHHHHGHDGHHEHHHHAFHHCGFFHFFFHGHFFHHHFFFHGGHHGHHHHHHHHHFHHHHHHHHGGGGHGGGGGGGCGGGHHHGGHGEGHHHFDGHHHGGGFGHHGGG.FHGHCGHHHHGGGGGDFGGGCGFGHHHHHHHHGGGGGGGGGFGGGDEEGGGGGGGGGFGFFFFFFFFFBFFFBF/BFFFFFBFFFFFF
@M03558:539:GW210131Amp:1:2105:19214:11981 1:N:0:TCGACGTC+ACCTGGTT
GGTAGGCATCTACGAGCAAAACCATCATCCTTCAACGAATCCAGTTTAGTGATCCTCCCATTGTCCCCAACTAACCTGGAACCAGCTCAAGATGCCTAAGCCAGTGGTACAGGTTGGTGGCGACCCCGATCCCTCCCCAAATGCCAAAAAGGCCACTGGTGGTGAGGTAATGCATCTTGTTTTATACAGTGCGTACGGATACAGAAAACTGATGGAAAAGTAATTTGGAATCTATATGCAAACAATTTG
+
AABBBBFFFFFFGGGGGGGFGGGGHHHHHHHHHHHHGGGHGHHHHHHHHHHHHHHHHHGHHHHHHHHHHGGHHHHGHHHHHHGHHHHHHHHHHHHHHHHHHHHHHHHHGHHHHGHHGGGGHGGGGGGGGGGGHHHGGGHGHHHHHHHHHHGGHHGGHHHFGGEFHHHGHHHHGHHHHHHHHHHHHFGGHGGGGGGGGGGGGGGGFGGGGGGGGGGGGGGGFGGGGGFGGFGGGGFFFFFFFFFFFFFFF
@M03558:539:GW210131Amp:1:2105:19597:12001 1:N:0:TCGACGTC+ACCTGGTT
GGTAGGCATCTACGAGCAAAACCATCATCCTTCAACGAATCCAGTTTAGTGATCCTCCCATTGTCCCCAACTAACCTGGAACCAGCTCAAGATGCCTAAGCCAGTGGTACAGGTTGGTGGCGACCCCGATCCCTCCGGTGGTGAGGTAATGTATCTTGTTTTATACAGTGCGTACGGATACAGAAAACTGATGGAAAAGTAATTTGGAATCTATATGCAAACAATTCGACAAGTTATTTTATGATAGAA
+
BCABBCFFFFFFGGGGGGGGGGGHHHHHHHHHHHHHGGGHGHHHGHHHHHHHHHHHHHGHHHHHHHHHHGGHHHHHHHHHHHGHHHHHHHHHHHHHHHHHHHHHHHGHHHHGHGHHGFGGHGGGGGGGGGGGHHHGGGDFGEGHHHGHHHHHHHHHHHHHHHHHHHHHHHGGEGGGGGGGHHHHH:;CHHHBGHHHCGGCFGGGGGGGGGGGGGGGGGGGGGGGGGGGFGGGGFFFFFFFFFFFFFFFF
@M03558:539:GW210131Amp:1:2105:3968:12009 1:N:0:TCGACGTC+ACCTGGTT
GGTAGGCATCTACGAGCAAAACCATCATCCTTCAACGAATCCAGTTTAGTGATCCTCCCATTGTCCCCAACTAACCTGGAACCAGCTCAAGATGCCTAAGCCAGTGGTACAGGTTGGTGGCGACCCCGATCGGTGGTGAGGTAATGTATCTTGTTTCATACAGTGCGTACGGATACAGAAAACTGATGGAAAAGTAATTTGGAATCTATATGCAAACAATTTGACAAGTTATTTTATGATAGAAATGGA
+
A@AAAAFFFCFFGGGGE2GFFGGHFHHHHGGHHHHHGGGHGHFHFHHHHHHHGHHHHFGGHHHHHHHHHGGHHHHHHHHHHFGHHHHHHGHHHHHHHHHHHHHHHHHHHHGB?BBGEEFGHGCGGGGGFGGGGBDB??FFHFGFGHGFHHHHHHHHHHHHHHHHHHGGGGGGGGGHHFGHFHHGGHHHH/GFCGHHHHHHHHBFGGGGGGGGGGFGGGGGGGGGFGBFGGGGGGGGGGGGGFFGFFFFB
@M03558:539:GW210131Amp:1:2105:4354:12013 1:N:0:TCGACGTC+ACCTGGTT
GGTAGGCATCTACGAGCAAAACCATCATCCTTCAACGAATCCGGTTTAGTGATCCTCCCATTGTCCCCAACTAACCTGGAACCAGCTCAAGATGCCTAAGCCAGTGGTACAGGTTGGTGGCGACCCCGATCCCTCCAAAAAAAAAAGTGGTGAAGAAATGTGGTGAGGTAATGTATCTTGTTTTATACAGTGCGTACGGATACAGAAAACTGATGGAAAAGTAATTTGGAATCTATATGCAAACAATTTG
+
CCBCCBFFFFFFGGGGGGGGFGGHHHHHHHHHHHHHGGGHGHGGGGGHHHHHHHHHGHGHHGHHHHHHHGGHHHHHHHGHHHGGHHHHHHHGHHHHHHHHFGHHGHHGHHG?BBBFE?FGHGGGCGGGCGBGHHHGHFHGHGGGGC?DBFDCF00DFHH;;<0:CGFFCCCGFHHHHHGGGGGGFFFC;0FFB?AEBGGGGGGGFGGFFFFFFFFBFFFFFFFFFFFFFFFFFFBF9FF9FFF.AEFFFF
@M03558:539:GW210131Amp:1:2105:28592:12039 1:N:0:TCGACGTC+ACCTGGTT
GGTAGGCATCTACGAGCAAAACCATCATCCTTCAACGAATCCAGTTTAGTGATCCTCCCATTGTCCCCAACTAACCTGGAACCAGCTCAAGATGCCTAAGCCAGTGGTACAGGTTGGTGGCGACCCCGATCCCTCCCGGTGGTGAGGTAATGTATCTTGTTTTATACAGTGCGTACGGATACAGAAAACTGATGGAGAAGTAATTTGGAATCTATATGCAAACAATTTGACAAGTTATTTTATGATAGA
+
BBBBBBFFFFFFGGGGGGFFGGGGHHHHHHHHHGHHGGGHGHHHHHHHHHHHHHHHHHGHHHHHHHHHHGGHHHHHHHHFHHGHHHHHHHHHHHHHHHHHHHHHHHHGHHHGFHHHGEGGHGGGGGGGGGGGHHHGGGGGFGCFGHGFGHHHGHHHHHHHHHHHHHHHHHHHGGGGGGGGGHHHHHCGHHHHHFHHHGGGFGGGGGGGGGGGGGGGGGGGGGGGGGGGGGGGGGGFFFFFFFFFFFFFF
@M03558:539:GW210131Amp:1:2105:23795:12045 1:N:0:TCGACGTC+ACCTGGTT
GGTAGGCATCTACGAGCAAAACCATCATCCTTCAACGAATCCAGTTTAGTGATCCTCCCATTGTCCCCAACTAACCTGGAACCAGCTCAAGATGCCTAAGCCAGTGGTACAGGTTGGTGGCGACCCCGATCCTCCCGGTGGTGAGGTAATGTATCTTGTTTTATACAGTGCGTACGGATACAGAAAACTGATGGAAAAGTAATTTGGAATCTATATGCAAACAATTTGACAAGTTATTTTATGATAGAA
+
BBBBB@FFFFFFGGGGFGGGGGGGHHHHHHHHHHHHGGGHGHFGHHHGHHHHHHHHHHGGHGHGHFHHHGGHHHHHHHHHHHGHGHHHHHHHHHHHHHHHHHHHGHHGGHHFGFGHGGGGHGGGGGGGCGGGHHHGGGCGGEGHGHHHHHHHHHHHHHHHHHGHHHHHHHHGGGGGA.CEHFHGHG:GHHGHHGBGHHCCBFGGGGGGGGGGGGGGGGGGGGGGGGGGGGGGGGGGGGGFFFFFFFFFB
@M03558:539:GW210131Amp:1:2105:10734:12045 1:N:0:TCGACGTC+ACCTGGTT
GGTAGGCATCTACGAGCAAAACCATCATCCTTCAACGAATCCAGTTTAGTGATCCTCCCATTGTCCCCAACTAACCTGGAACCAGCTCAAGATGCCTAAGCCAGTGGTACAGGTTGGTGGCGACCCCGATCCCTCCTGTGGTGAGGTAATGTATCTTGTTTTATACAGTGCGTACGGATACAGAAAACTGATGGAAAAGTAATTTGGAATCTATATGCAAACAATTTGACAAGTTATTTTATGATAGAA
+
BCBBCCFFFFFFGGGGGGGGGGGHHHHHHHHHHHHHGGGHGHHHHHHHHHHHHHHHHHGHHHHHHHHHHGGHHHHHHHHHHHGHHHHHHHHHHHHHHHHHHHHHHHHHHHHBFBGHGEGGHGGGGGGGGGGGHHHGHFFGHGGGHGFGHHHHHHHHHHHHHHHHHHGHHHHGGGGGGGGGHHHHHHFHGHHHHF:;:CGCHHHHHHHGGGGGGGGGGGGGGGGGGGGFGGGGGGGGGGGGGGGFGGGGF
@M03558:539:GW210131Amp:1:2105:10927:12080 1:N:0:TCGACGTC+ACCTGGTT
GGTAGGCATCTACGAGCAAAACCATCATCCTTCAACGAATCCAGTTTAGTGATCCTCCCATTGTCCCCAACTAACCTGGAACCAGCTCAAGATGCCTAAGCCAGTGGTACAGGTTGGTGGCGACCCCGATCCCTCCCTCGGTGGTGAGGTAATGTATCTTGTTTTATACAGTGCGTACGGATACAGAAAACTGATGGAAAAGTAATTTGGAATCTATATGCAAACAATTTGACAAGTTATTTTATGAT
+
BCBBCCFFFFFFGGGGGGGGGGGHHHHHHHHHHHHHGGGHGHGHHHHHHHHHHHHHHHGHHHHHHHHHHGGHGHHHHHHHHHGGHHHHHHHHHHHHHHHHHHHHHHHHGHHFFBGHGGGGHGGGGGGGGGGGHHHGGHHGGGGGEFFGHHHHHGFGHHHHHHHHHHHHHHHHHHGGGGGGGGGHHGBGGGHHHHHHEGHGGGFFFFGGGGGGGGGGGGGGGFGGGGGGGGFGGGGGGGFFFFFBFFFF
@M03558:539:GW210131Amp:1:2105:18604:12152 1:N:0:TCGACGTC+ACCTGGTT
GGTAGGCATCTACGAGCAAAACCATCATCCTTCAACGAATCCAGTTTAGTGATCCTCCCATTGTCCCCAACTGACCTGGAACCAGCTCAAGATGCCTAAGCCAGTGGTACAGGTTGGTGGCGACCCCGATCCCTCCGAATCGAATGGCTCTTCATTTCGGAGGAGATGAAACGAATTGATCAGAGCAAGCCTTACGATGCCAAAAAGGCCTGCTCGGTGGTGAGGTAATGTATCTTGTTTTATACAGTGC
+
CCBCCCFFFFFFGGGGGGGGGGGHHHHHHHHHHHHHGGGGGHHHHHHHHHHHHHHHHHGHHHHHHHHHHGGHHHHHHHHHHHGHHHHHHHHHHHHHHHGHHHHHFHGHHHHHHHHHGGGGHGGGGGGGCGGGHHHGGGGGGHHHHGHHHHHHHFHHHHHGGGGGGHHHHHHHE<CHHHHHHHHHHGHHGGGFHHHGGEGGGFFFEGGGGGGGGGGGGFDFDFBFFFFFFFFFFFFFFFFFFFFBFFFFBF
@M03558:539:GW210131Amp:1:2105:4085:12182 1:N:0:TCGACGTC+ACCTGGTT
GGTAGGCATCTACGAGCAAAACCATCATCCTTCAACGAATCCAGTTTAGTGATCCTCCCATTGTCCCCAACTAACCTGGAACCAGCTCAAGCTGCCTAAGCCAGTGGTACAGGTTGGTAGCGACCCCGATCCCTCCAGATGAAGCCGAAGGCTATCTTCCGGGTGAAATCAAAGCAAGGGCGAATTGGTAACCGTTGCCCGGTGGTGAGGTAATGTATCTTGTTTTATACAGTGCGTACGGATACAGAA
+
CCCCCCFFFFFFGGGGGGGGGGGHHHHHHHHHHHHHGGGHGHHHHHHHHHHHHHHHHHGHHHHHHHHHHGGHHHHHHHHHHHGHHHHHHHHHHHHHHHHHHHHHHHHHHHHBBBBGGFHHHGGGGGGGGGGGHHHGHHHHHHHHHHGGGGGHHHHHHHHHGGGGGHHHHHHHHHHHHHGGGGGGGGGGGGGGGGGGGGGGGGAGGGGGFFFFFFFFFFFFFFFFFFFFFFFFFFFFFFFFFFFFFFFFF
@M03558:539:GW210131Amp:1:2105:26529:12250 1:N:0:TCGACGTC+ACCTGGTT
GGTAGGCATCTACGAGCAAAACCATCATCCTTCAACGAATCCAGTTTAGTGATCCTCCCATTGTCCCCAACTAACCTGGAACCAGCTCAAGATGCCTAAGCCAGTGGTACAGGTTGGTGGCGACCCCGATCCCTTGGTGGTGAGGTAATGTATCTTGTTTTATACAGTGCGTACGGATACAGAAAACTGATGGAAAAGTAATTTGGAATCTATATGCAATCAATTTGACAAGTTATTTTATGATAGAAAT
+
BABBBBFFFFFFGGGGGGGGGGGHHHHHHHHHGHHHGGGHGFHHGGHHHHHHHHHHHHGHHHHHHGHHHGGHHHHHHGHHHHGHEHHGHHHHHHHHHHHHHHHHGHHGHGHFHFGHG>FEHGEGFEGGGGDGHHHHHFFDCFFHH?FGHHGHHHHHHHHHHGHFHHHHHFGGGGGGFGGHFHFFFHHHHHHHHFHHHH:CGFHHHHGFGGGFGGGGGGFGGGGGGFGFBFFGGGGGFGGBFFFFGGGGGF
@M03558:539:GW210131Amp:1:2105:23826:12273 1:N:0:TCGACGTC+ACCTGGTT
GGTAGGCATCTACGAGCAAAGAGTGAGAAGGTGTTACTCACATAGCC
+
CCBBCCFFFFFFGGGGGGGGGGHHHHHHHHHFGHGHHHHHHHHHHHH
@M03558:539:GW210131Amp:1:2105:16075:12282 1:N:0:TCGACGTC+ACCTGGTT
GGTAGGCATCTACGAGCAAAGAGTGTAGAAGGTGTTACTCACATAGCC
+
CCBBCCFFFFFFGGGGGGGGGGHHHGHHHHHHGHHGHHHHHHHHHHHH
@M03558:539:GW210131Amp:1:2105:18370:12282 1:N:0:TCGACGTC+ACCTGGTT
GGTAGGCATCTACGAGCAAAACCATCATCCTTCAACGAATCCAGTTTAGTGATCCTCCCATTGTCCCCAACTAACCTGGAACCAGCTCAAGATGCCTAAGCCAGTGGTACAGGTTGGTGGCGACCCCGATCCCTCCGGTGGTGAGGTAATGTATCTTGTTTTATACAGTGCGTACGGATACAGAAAACTGATGGAAAAGTAATTTGGAATCTATATGCAAACAATTTGACAAGTTATTTTATGATAGAA
+
BCBCCCFFFFFFGGGGGGGGGGGHHHHHHHHHHHHHGGGHGHHHHHHHHGHHHHHHHHGHHHHHHHHHHGGHHHHHHHHGHHGHHHHHHHHHHHHHHHHGHHHHGHHHHHHGBBGHGGGGHGGGGGGGGGGGHHHGGGDDGCFHHHGHHHHHHHHHHHHHHHHHHHHHHHHGFGGGGGGGHHHGH::CFHHGHHHB:CFCFGGGGGGGGGGFFGGGGGGGGGFGGGGGGGGGGGGGGGGFFFFFFFFFF
@M03558:539:GW210131Amp:1:2105:3733:12296 1:N:0:TCGACGTC+ACCTGGTT
GGTAGGCATCTACGAGCAAAGAAGGTGTTACTCACATAGCC
+
AAAAABFFFFFFGGGGGGGGGGGFFHHHGHHHHHHHHHHHH
@M03558:539:GW210131Amp:1:2105:10934:12312 1:N:0:TCGACGTC+ACCTGGTT
GGTAGGCATCTACGAGCAAAGAGTCAGAAGGTGTTACTCACATAGCC
+
BBABCCFFFFFFGGGGGGGGGGHHHHHHCFHGFHGHHHHHHHHHHHH
@M03558:539:GW210131Amp:1:2105:7570:12336 1:N:0:TCGACGTC+ACCTGGTT
GGTAGGCATCTACGAGCAAAGAAGGTGTTACTCACATAGCC
+
CCBBCCFFFFFFGGGGGGGGGGHHHHHHGHHHHHHHHHHHH
@M03558:539:GW210131Amp:1:2105:16332:12337 1:N:0:TCGACGTC+ACCTGGTT
GGTAGGCATCTACGAGCAAAACCATCATCCTTCAACGAATCCAGTTTAGTGATCCTCCCATTGTCCCCAACTAACCTGGAACCAGCTCAAGATGCCTAAGCCAGTGGTACAGGTTGGTGGCGACCCCGATCCCTCCGGTGGTGAGGTAATGTATCTTGTTTTATACAGTGCGTACGGATACAGAAAACTGATGGAAAAGTAATTTGGAATCTATATGCAAACAATTTGACAAGTTATTTTATGATAGAA
+
CCCBCCFFFFFFGGGGGGGGGGGHHHHHHHHHHHHHGGGHGHGHHHHHHHHHHHHHHHGHHHHHHHHHHGGHHHHHHHHHHHGHHHHHHHHHHHHHHHHHHHHHHHHHHHHGBFGHGEGGHGGGGGGGGGGGHHHGGGFAECGHHHGHHHHHHHHHHHHGHHHHHHHHHHHGGGGGGGGGHHHGHFGHHHCGHHHHHHFFGGGGGGGGGGGGGGGGGGGGGGGGGGGGGGGGGGGEFGGFFFFFFFFFF
@M03558:539:GW210131Amp:1:2105:4510:12344 1:N:0:TCGACGTC+ACCTGGTT
GGTAGGCATCTACGAGCAAACCACCAATTCATATGTATATCTCCTTCTTAGAAGGTGTTACTCACATAGCC
+
?BABAAFBBBFFFGG22EGFGGHGGHFHHHHHFHHFGGHFFFFGHH5EFGHH5GGAFGFHHHHGHHHGHFF
@M03558:539:GW210131Amp:1:2105:7958:12352 1:N:0:TCGACGTC+ACCTGGTT
GGTAGGCATCTACGAGCAAAACCATCATCCTTCAACGAATCCAGTTTAGTGATCCTCCCATTGTCCCCAACTAACCTGGAACCAGCTCAAGATGCCTAAGCCAGTGGTACAGGTTGGTGGCGACCCCGATCCCGGGTGAGGTAATGTATCTTGTTTTATACAGTGCGTACGGATACAGAAAACTGATGGAAAAGTAATTTGGAATCTATATGCAAACAATTTGACAAGTTATTTTATGATAGAAATGGA
+
CCBCCCFFFFFFGGGGGGGGGGGHHHHHHHHHHHHHGGGHGHHHGHHHHHHHHHHHHHGHHHHHHHGHGGGHHHHGHHGHHHGHHGGHHHHHHHGHHHHHHHHHHHHHHHHHHGHHGEFGHGGGGGGGGGGGHGGF/BGFH=GHHHHHHHHHHHHHHGHHHHHHHHGGGGGGGGGHHHHHHHHHG0GHHHHHFF;GGHHHF9FFGGGGGGGGGGGGGGGGGGGGGGGGGGGGGGGGGGGGGFFFFFFFF
@M03558:539:GW210131Amp:1:2105:13879:12368 1:N:0:TCGACGTC+ACCTGGTT
GGTAGGCATCTACGAGCAAAACCATCATCCTTCAACGAATCCAGTTTAGTGATCCTCCCATTGTCCCCAACTAACCTGGAACCAGCTCAAGATGCCTAAGCCAGTGGTACAGGTTGGTGGCGACCCCGATGGCTCTTCATTTCGGAGGAGATGAAACGAATTGATCAGAGCAAGCCTTACGGTGCCAAAAAGGCCTGCCCCACCAAGGGTGAATTGGTAACCGCTGCCCCGGTGGTGAGGTAATGTATCT
+
BCBBCCFFFFFFGGGGGGGGGGGHHHHHHHHHHHHHGGGHGHHHHHHHHHHHHHHHHHGHHHHHHHHHHGGHHHHHHHHGHHGHHHHHHHHHHHHHHHHHHHHHGHHHHHHHHGHHGEGGHGGGGGGGGGGDGHHHHHHHHHHHGDGGGGHHHHFHHGGGHHHHHHHHHHHHHHHGHHHHGGGHGHHHFCGEGHHHGGGGGGGGGGFCD;EEGGGGGGGGGGGFFFFFFFFFFFFAEFFFFFFFFFFFFF
@M03558:539:GW210131Amp:1:2105:12760:12399 1:N:0:TCGACGTC+ACCTGGTT
GGTAGGCATCTACGAGCAAAACCATCATCCTTCAACGAATCCAGTTTAGTGATCCTCCCATTGTCCCCAACTAACCTGGAACCAGCTCAAGATGCCTAAGCCAGTGGTACAGGTTGGTGGCGACCCCGATCCCTCCCGGTGGTGAGGTAATGTATCTTGTTTTATACAGTGCGTACGGATACAGAAAACTGATGGAAAAGTAATTTGGAATCTATATGCAAACAATTTGACAAGTTATTTTATGATAGA
+
CCBBCCFFFFFFGGGGGGGGGGGHHHHHHHHHHHHHGGGHGHHHGHHHHHHHHHHHHHGHHHHHHHHHHGGHHHHHHHHHHHGHHHHHHHHGHHHHHHHHHHHHFHHHHHHBFBGHGFGGHGGGGGGGGGGGHHHGGB>>AGEGHHHHHGHHHHHHHHHHHHHHHHHHHHHHGGGGGGGGGHHHHHEHHHHHHG:;CCFGFGFGGGGFGGGGGGGGHHGHGGGGGGGGGGGGGGGGGFFFHFFFFFFFF
@M03558:539:GW210131Amp:1:2105:6379:12479 1:N:0:TCGACGTC+ACCTGGTT
GGTAGGCATCTACGAGCAAAGAGTCAGAAGGTGTTACTCACATAGCC
+
BBBBBBFFFFFFFGCGGGGFGFHHHFHHFFHHFHGHHHHHGHHFHHF
@M03558:539:GW210131Amp:1:2105:23295:12532 1:N:0:TCGACGTC+ACCTGGTT
GGTAGGCATCTACGAGCAAAACCATCATCCTTCAACGAATCCAGTTTAGTGATCCTCCCATTGTCCCCAACTAACCTGGAACCAGCTCAAGATGCCTAAGCCAGTGGTACAGGTTGGTGGCGACCCCGATCCCTCCTCAGAGCAAGCCTTACGATGCCAAAAAGGCCGAAGGCTATCTTCTGGGTGAAAGGTAATGTATCTTGTTTTATACAGTGCGTACGGATACAGAAAACTGATGGGAAAGTAATTT
+
BBABCCFFFFFFGGGGGGGGGGGHHHHGHHHHHHHHGGGHGHHHHHHHHGHHHHHHHHGHGHHHHHHHHGGHHHHHHHHHHFGHHHHHHHHHHHHHHHHHHHHHGHFGHHHHGFGHGGGGHGGGGGGGGGGGHHHGHHFHFHHHHHHGHHHHGFHGGGHHHHADDHHGGGGGHHGHHHHHHHHH:CGCGGH::;CFFGGGGGGGGGGGGGGGGGGGGEGGGGGGGFFFFFFFFFFFFF/A:BAFFFFFFF
@M03558:539:GW210131Amp:1:2105:16056:12565 1:N:0:TCGACGTC+ACCTGGTT
GGTAGGCATCTACGAGCAAAGAGTGAGAAGGTGTTACTCACATAGCC
+
BBBBCCFFFFFFGGGGGGGGGGHHHGHHGHHGGHGHHHHGGHHGHHH
@M03558:539:GW210131Amp:1:2105:5413:12570 1:N:0:TCGACGTC+ACCTGGTT
GGTAGGCATCTACGAGCAAAACCATCATCCTTCAACGAATCCAGTTTAGTGATCCTCCCATTGTCCCCAACTAACCTGGAACCAGCTCAAGATGCCTAAGCCAGTGGTACAGGTTGGTGGCGACCCCGATGAGGTAATGTATCTTGTTTTATACAGTGCGTACGGATACAGAAAACTGATGGAAAAGTAATTTGGAATCTATATGCAAACAATTTGACAAGTTATTTTATGATAGAAATGGAAGTTT
+
CCBCCCFFFFFFGGGGGGGGGGGHHHHHHHHHHHHHGGGHGHHHGHHHHGHHHHHHHHGHHHGHHHHHHGGHHHHHHHHHGHGHHHHHHHHHHHHHHHHHHHHHHHHGHHHBBBBFEEFGHGGGGGGGFGGHHHFGHHHHHHHHHHFHHHHHHHHHHHH<??AEGGGGHHHHHHHHHHHHHHGGHCC<DGHHHHHHGHHHHHHHHHHHGHHHHGGGGGGGGGGGGGGGGGGGGGGGFFGGGGGGGGG
@M03558:539:GW210131Amp:1:2105:9922:12610 1:N:0:TCGACGTC+ACCTGGTT
GGTAGGCATCTACGAGCAAAACCATCATCCTTCAACGAATCCAGTTTAGTGATCCTCCCATTGTCCCCAACTAACCTGGAACCAGCTCAAGATGCCTAAGCCAGTGGTACAGGTCGGTGGCGACCCCGACCCCCCGGTTCCAGATGAAGCCGAAGGCTATCTTCTGGGTGAAATCAAAGCAAGGGTGAATTGGTAACCGTTGCCCTACCTACGGTGGTGAGGTAATGTATCTTGTTTTATACAGTGCGT
+
CCCCCCFFFFFFGGGGGGGGGGGHHHHHHHHHHHHHGGGHGHHHHHHHHHHHHHHHHHGHHHHHHHHHHGGHHHHHHHHHHHGHHHHHHHHHHHHHHHHHHHHHHHHHHHHFFHHGGGGGHGGGGGGGGGGGGGGCDCGGHHHHHHHHHHHGGGFGHHGHHHHHHHHHHGHHHHHHHHGGGGGGGFEGGGGGGGGGGGGGGGGGGGGFFFFFFFFFFFFFFFFFFBFFFFFFFFFFFFFFFFFFFFFFF
@M03558:539:GW210131Amp:1:2105:15768:12642 1:N:0:TCGACGTC+ACCTGGTT
GGTAGGCATCTACGAGCAAAGAGTGAGAAGGTGTTACTCACATAGCC
+
>A>>AAFFFFFFGGGGGCFFGGHDGHFHHHGGEBEDHHFFHFFHFCH
@M03558:539:GW210131Amp:1:2105:8327:12646 1:N:0:TCGACGTC+ACCTGGTT
GGTAGGCATCTACGAGCAAAGAGTGAGAAGGTGTTACTACATAGCC
+
A@AAABFFFFFFGGGGGGGFGGHHHHFFGFHBEG?GGHHHHHHHHH
@M03558:539:GW210131Amp:1:2105:21677:12707 1:N:0:TCGACGTC+ACCTGGTT
GGTAGGCATCTACGAGCAAAGCCATCATCCTTCAACGAATCCAGTTTAGTGATCCTCCCATTGTCCCCAACTAACCTGGAACCAGCTCAAGATGCCTAAGCCAGTGGTACAGGTTGGTGGCGACCCCGATCCCCGATAGCCGAAGGCTATCTTCTGGGTGAAATCAAAGCAAGGGTGAATTGGTAACCGTTGCCGTGGTGGTGAGGTAATGTATCTTGTTTTATACAGTGCGTACGGATACAGAAAACTG
+
BBBBBBFFFFFFGGGGGGGGGGHHHHHHHGHHHHHHGGEHGGHHFFGHHGGHHHHHHGGHHHHHHHHHHFGHCGHGHHHFHGGHHHHHHHHHHHHHHHHHFFHGFGHFFHHHGGGHGGGGHGGGGGGGGGGGHGGGGGGHHGFGGGHHHHHHHHHHHHHEGHHHHHHHHHHHHGGGEHHHHHHHHHHHGFGGGGGEGGEGGEGGGGFFGGGGGGGGGGGGGFFFFFFFFFFFFFFFFFFFFFFBFFFFFF
@M03558:539:GW210131Amp:1:2105:19821:12744 1:N:0:TCGACGTC+ACCTGGTT
GGTAGGCATCTACGAGCAAAGAGTGAGAAGGTGTTACTCACATAGCC
+
BBAAAAFFFBFFGGGG?EGFGGHHHHHHFHGEEFEGHDFHHHHHFFG
@M03558:539:GW210131Amp:1:2105:9557:12776 1:N:0:TCGACGTC+ACCTGGTT
GGTAGGCATCTACGAGCAAAGAGTGTAGAAGGTGTTACTCACATAGCC
+
CCCCCDFFFFFFGGGGGGGGGGHHHHHHHHHHHHGGHHHHHHHHHHHH
@M03558:539:GW210131Amp:1:2105:11039:12880 1:N:0:TCGACGTC+ACCTGGTT
GGTAGGCATCTACGAGCAAAACCATCATCCTTCAACGAATCCAGTTTAGTGATCCTCCCATTGTCCCCAACTAACCTGGAACCAGCTCAAGATGCCTAAGCCAGTGGTACAGGTTGGTGGCGACCCCGATCCCTCCTGGCTCTTCATTTCGGAGGAGATGAAACGAATTGATCAGAGCAAGCCTTACGATGCCAAAAATGGGTTCCAGATGAAGCCGAAGGCTATCTTCTGGGTGAAATCAAAGCAAGGG
+
AB>ABCFFFFFFGGGGGGGGGGGHHHHHHHHHHHHGGGGHGHHHHHHHHHHHHHHHHHGHHHHHHHHHHGGHHHHHHHHHHHGHHHHHHHHGHHHHHHHGHHHHHHHHHHHBFBFHGGGGHGGGGGGGGGGGHHHGHF2FGHHHHHHHHHHGGDGGGHHHHDHHGGGHHHHHHHHHHHHHHHGHHHHGGHGGGHHHEEGGGGGEGGGGGGGGGGGGGGGGGGGFFFFFFFFFFFDEFFFFFFFFFFFFFF
@M03558:539:GW210131Amp:1:2105:28890:12881 1:N:0:TCGACGTC+ACCTGGTT
GGTAGGCATCTACGAGCAAACCACCAATTCATATGTATATCTCCTTCTTAGAAGGTGTTACTCACATAGCC
+
BBBBBBFFFFFFGGGGGGGGGGHGGHHHHHGHHHHHGFHFHEGHHHHHHHHHHHGBBGEHFFHHHHHHGHH
@M03558:539:GW210131Amp:1:2105:28124:12907 1:N:0:TCGACGTC+ACCTGGTT
GGTAGGCATCTACGAGCAAAACCATCATCCTTCGACGAATCCAGTTTAGTGATCCTCCCATTGTCCCCAACTAACCTGGAACCAGCTCAAGATGCCTAAGCCAGTGGTACAGGTTGGTGGCGACCCCGATCCCTCCCCAAGGGTGAATTGGTAACCGTTGCGGTGGTGAGGTAATGTATCTTGTTTTATACAGTGCGTACGGATACAGAAAACTGATGGAAAAGTAATTTGGAATCTATATGCAAACAAT
+
BBBBBBFFFFFFGGFGGGGGGGGHHHHHHHHHHHHGGGGHGHHHHHHHHHHHHHHHHHGHHHHHHFHHHEGHHHHHHHHGHHGHHHHHHHHHHHHHHHHHHHHHHHHHHHHHHHHHGGGGHGGGGGGGGGGGHHFGGGHGHGGGGHHHHHFHHHHHGGGGGGGGDGEGFHHHHHHHHHHHGHHHHHHHHHGGGGGGGGGGGGGGGGGGGGGGGGGGGGFFFBFFFFFFFFFFFFFFFFFFFFFF/FFFFF
@M03558:539:GW210131Amp:1:2105:5023:12922 1:N:0:TCGACGTC+ACCTGGTT
GGTAGGCATCTACGAGCAAACCACCAATTCATATGTATATCTCCTTCTTAGAAGGTGTTACTCACATAGCC
+
A>AAAAFFFFFFGGGGGGGGGGHGGHHHHHHHHHGGGGHGHGHHHHHHHHHHHHHFGHGHHHHHHHHHGHH
@M03558:539:GW210131Amp:1:2105:27382:12941 1:N:0:TCGACGTC+ACCTGGTT
GGTAGGCATCTACGAGCAAAACCATCATCCTTCAACGAATCCAGTTTAGTGATCCTCCCATTGTCCCCAACTAACCTGGAACCAGCTCAAGATGCCTAAGCCAGTGGTACAGGTTGGTGGCGACCCCGATCCTCCCGGTGGTGAGGTAATGTATCTTGTTTTATACAGTGCGTACGGATACAGAAAACTGATGGAAAAGTAATTTGGAATCTATATGCAAACAGTTTGACAAGTTATTTTATGATAGAA
+
BBABBCFFFFFFGGGGGGGGGGGHHHHHHHHHHFHHGFGHGHHHFGHGHHHHHHHHHHGHHHFHGHHHFGGHHCEGHHHHHHGCFGGHFGFFGFFHGHHHHFFHFFGGHGHHFHHGC>FEFFGEGGGGGGGGGGHGGG<BECCHHHFGFHHGHH1GFDFGHHHHHFHGGHGGCEGGG?DDHFG0GGHHHGHHHH/:CGGFFGGGGGGGGFBFGFGGGGGFGFFGFFGGGGGGGGGGGGGGFFFFFFFFF
@M03558:539:GW210131Amp:1:2105:22843:12965 1:N:0:TCGACGTC+ACCTGGTT
GGTAGGCATCTACGAGCAAAACCATCATCCTTCAACGAATCCAGTTTAGTGATCCTCCCATTGTCCCCAACTAACCTGGAACCAGCTCAAGATGCCTAAGCCAGTGGTACAGGTTGGTGGCGACCCCGATCCCTCGGATCGATCGGTGGTGAGGTAATGTATCTTGTTTTATACAGTGCGTACGGATACAGAAAACTGATGGAAAAGTAATTTGGAATCTATATGCAAACAATTTGACAAGTTATTTTAT
+
AAAABBFFFFFFGG?ECEGFFGGGHHHHHHHHHHHHGGGHGHHGGHHHHGHHHHHHHHGHFHFHHHHHHGGHHHHHHHHHHHGFGHHHHHHFHHGHHHHHHHHHHHHHHHHHFFGHGEEGHGGGGGGGGGGGHFHDGFGDGGGHGG?>E<FGFF0FGHHFGHHHHHGHHHFHHHHHHHHGGGGCECDFHHHG/;CFGGFFFGFGGGGBFGGGGGGGGGGGGGGGGGGGGGFFFFFFFFFFFFFFFFFFFF
@M03558:539:GW210131Amp:1:2105:25046:12973 1:N:0:TCGACGTC+ACCTGGTT
GGTAGGCATCTACGAGCAAAACCATCATCCTTCAACGAATCCAGTTTAGTGATCCTCCCATTGTCCCCAACTAACCTGGAACCAGCTCAAGATGCCTAAGCCAGTGGTACAGGTTGGTGGCGACCCCGATCCCCGATCGGTGGCGGGGTAATGTATCTTGTTTTATACAGTGCGTAGGGATACAGAAAACTGATGGAAAAGTAATTTGGAATCTATATGCAAACAATTTGACAAGTTATTTTATGATTG
+
A1AAAABCFFFFDF1AEEFFGGGHHHFFAA1ADGHDEGGAAF1GEAFHFDGGBGDFDHECHFDHF1FCBEEGHHFFGFFCEG/>EGBFCHD11B@1BFGEH1FF110B2BBFGBGC@/?A0>/<<E<C/B</<<<CC@C?<A/C@@--A.CFC;0<0;;;;BFF0F0CFGBF0AFG-;EGBB09;B//;;FF/BF9///BF9B/9BFFFBFFFFFFFFFFFBFFF?FBBF/FFFABFFFFFFFFFBFFF
@M03558:539:GW210131Amp:1:2105:22969:12979 1:N:0:TCGACGTC+ACCTGGTT
GGTAGGCATCTACGAGCAAAACCATCATCCTTCAACGAATCCAGTTTAGTGATCCTCCCATTGTCCCCAACTAACCTGGAACCAGCTCAAGATGCCTAAGCCAGTGGTACAGGTTGGTGGCGACCCCGATCCCTCCAAGGGTGAATTGGTAACCGTTGCCCTACCGGTGGTGAGGTAATGTATCTTGTTTTATACAGTGCGTACGGATACAGAAAACTGATGGAAAAGTAATTCGGAATCTATATGCAA
+
CCCCCCFFFFFFGGGGGGGGGGGHHHHHHHHHHHHHGGGHGHHHHHHHHHHHHHHHHHGHHHHHHHHHHGGHHHHHHHHHHHGHHHHHHHHHHHHHHHHHHHHHGHHHHHHHHHHHGGGGHGGGGGGGGGGGHHHGHHHGGGGHHHHHHHHHHHGGGGGHHHHHHGGEGGEEGHHGHHHHGHHHHHHHHHHHEHHHHHHHGGGGGGGGGGHHHGGGGGGGGHGGGGGFFFFFFFFFFFFFFFFFFFFFF
@M03558:539:GW210131Amp:1:2105:21388:12985 1:N:0:TCGACGTC+ACCTGGTT
GGTAGGCATCTACGAGCAAAACCATCATCCTTCAACGAATCCAGTTTAGTGATCCTCCCATTGTCCCCGACTAACCTGGAACCAGCTCAAGATGCCTAAGCCAGTGGTACAGGTTGGTGGCGACCCCGATCCCTGGTGGTGAGGTAATGTATCTTGTTTTATACAGTGCGTACGGATACAGAAAACTGATGGAAAAGTAATTTGGAATCTATATGCAAACAATTTGACAAGTTATTTTATGATAGAAATG
+
BBAABBFFFFFFGE?EFC4GFFEHHFFGFGH5AFGHGGDDGHHGFGGBF5FGGHHHGFGGBGBGHHHHCGGC?FGGEFHHHFFFHEGFFCEDFFHFDGHFEGHHHFF@BFFFHBBGFAFGFGGGGGGGC@@EHHFA@G?DFDGHFFFHFDGGHHHHHHHHHHDFGGHFFGGGGGDGGGHHG0CCGCGHHFHHHCCCGCBBFGGGEGGGGGGGGGGGGGGGGGGGGGGGGGGGGGGGGGFFF/BBBFFFFF
@M03558:539:GW210131Amp:1:2105:22814:12987 1:N:0:TCGACGTC+ACCTGGTT
GGTAGGCATCTACGAGCAAAACCATCATCCTTCAACGAATCCAGTTTAGTGATCCTCCCATTGTCCCCAACTAACCTGGAACCAGCTCAAGATGCCTAAGCCAGTGGTACAGGTTGGTGGCGACCCCGATCCCTCCAACCGGGTGGTGAGGTAATGTATCTTGTTTTATACAGTGCGTACGGATACAGAAAACTGATGGAAAAGTAATTTGGAATCTATATGCAAACAATTTGACAAGTTATTTTATGAT
+
AAABA3DCBFFFFF?C?EFFFGDCFFEGAGGHHCFHFAAG?GHF55GHAGHFHFBGHHGC5GDHBG3AEEEHEGFHHF12FE??EGHHC3GFDDECGFHCHHFAGEBGFHGEH@F2>>FEF@FG/EGC@/<E2G2EFFCBDC??<@.<1><<<DD<GHFHHFG=GFHHHHHH0=DD@:.@CD.:.CHFGCBBFFGBFFBFFGEBFFFFFGBFBFFGGGGGGGFGGFGAAFBFFFFFB.99BFFFFFFFEF
@M03558:539:GW210131Amp:1:2105:21602:13054 1:N:0:TCGACGTC+ACCTGGTT
GGTAGGCATCTACGAGCAAAACCATCATCCTTCGACGAATCCAGTTTAGTGATCCTCCCATTGTCCCCAACTAACCTGGAACCAGCTCAAGATGCCTAAGCCAGTGGTACAGGTTGGTGGCGACCCCGATCCCTCCTCACCTCACCTGGTGGTGAGGTAATGTATCTTGTTTTATACAGTGCGTACGGATACAGAAAACTGATGGAAAAGTAATTTGGAATCTATATGCAAACAATTTGACAAGTTATTT
+
ABAAACFFFFFFGGGGGGGGGGGHHHHHHHHHHHHGGGGHGHHHHHHHHHHGHHHHHHGHHHHHHHHHHGGHHHHHFHHGFHGHHHFFHHHHHHHHHHHHHHHGFGHGGHHHFGHHGGGGHGGGGGGGGGGGHHHGHHHHHHHHHHHHHFGG>FHGHFGHHHHHHHHHHHHHHHHHHHHHHHGGGGGGGGGHCGGFFGGGGGGGGGGGGGBFGGGGGGGGGGGGGGGGGGGGGFFFFFFFFFFFFFFFFF
@M03558:539:GW210131Amp:1:2105:3268:13060 1:N:0:TCGACGTC+ACCTGGTT
GGTAGGCATCTACGAGCAAAACCATCATCCTTCAACGAATCCAGTTTAGTGATCCTCCCATTGTCCCCAACTAACCTGGAACCAGCTCAAGATGCCTAAGCCAGTGGTACAGGTTGGTGGCGACCCCGATCCCTGGTGGTGAGGTAATGTATCTTGTTTTATACAGTGCGTATGGATACAGAAAACTGATGGAAAAGTAATTTGGAATCTATATGCAAACAATTTGACAAGTTATTTTATGATAGAAATG
+
ABABBBF@CFFFFFEEGGGGGGGHHHHHHHGFGHHHGGGGGHHHHHHHHHHHHHHFHHGGHHHHHGGHHFGHHHHHHHHHHHGHHHHHHHGHHHHHHHHHHHHHFHFGGHHB?BBFEAFEFEFGCEGGCD@FHHGG2@A/FGGHHHFGFGHHHHHGHHHHHHHGFGHHHGFGFHHHFHHHHHHHHHGHBGHHHCFHHHHHHHHHHHHHHHHHFGGGGGFFGGGGGGGGGFGGGFFGGGGGGFGGGFFGGG
@M03558:539:GW210131Amp:1:2105:10596:13132 1:N:0:TCGACGTC+ACCTGGTT
GGTAGGCATCTACGAGCAAAACCATCATCCTTCAACGAATCCAGTTTAGTGATCCTCCCATTGTCCCCAACTAACCTGGAACCAGCTCAAGATGCCTAAGCCAGCGGTACAGGTTGGTGGCGACCCCGATCCCTCCCCAAGGGTGAATTGGTAACCGTTGCCGGTGGTGAGGTAATGTATCTTGTTTTATACAGTGCGTACGGATACAGAAAACTGATGGAAAAGTAATTTGGAATCTATATGCAAACA
+
CCBBCDFFFFFFGGGGGGGGGGGHHHHHHHHHHHHHGGGHGHHHHHHHHHHHHHHHHHGHHHHHHHHHHGGHHHHHHHHHHHGHHHHHHHHHHHHHHHHHHHHHGGGGGGHHHHHHGGGGHGEGGGGGGGGGHHHGGGHGHGGFFHHHHHHHHHHHGGGGGHGGGGGCEHHHHHHHHHHHHHHHHHHGHHGGGGGGGGGGGGG.EFGGGGGGGGGFFFFFFFFFFBFFFFFFFFFBFFFFFFFFFFFFF
@M03558:539:GW210131Amp:1:2105:19762:13135 1:N:0:TCGACGTC+ACCTGGTT
GGTAGGCATCTACGAGCAAAACCATCATCCTTCAACGAATCCAGTTTAGTGATCCTCCCGTTGTCCCCAACTAACCTGGAACCAGCTCAAGATGCCTAAGCCAGTGGTACAGGTTGGTGGCGACCCCGATCCCTCCGGGTTCCAGATGAAGCCGAAGGCTATCTTCTGGGTGAAATCAAAGCCAAGGGTGAATTGGTAACCGTTGCCCTACGGTGGTGAGGTAATGTATCTTGTTTTATACAGTGCGTAC
+
>3>>AAFFFFFFGGGGEGGGGFEGGGFHFFHFFFGFGGGHFHHGGHHFHFGGHHHEHHGEFFDGHFFGCFEFHHHGGHHHHHFHFA@FHGFHHGHHHHHFBHGHFGHFGHHHHFHHGEGGHGGGGGGGGGCGHHHGGGGGFHHHGGHHHHHHHCACGGHHHHHHHHHHHHCFCFHHHHHHHHHHHHGG;CGFFGGGGGGGGGGGGFGGGGGGGCCECEBFFBFFFFFFFFFFFFFFFFFFFFFFFFBFFB
@M03558:539:GW210131Amp:1:2105:16666:13143 1:N:0:TCGACGTC+ACCTGGTT
GGTAGGCATCTACGAGCAAAACCATCATCCTTCAACGAATCCAGTTTAGTGATCCTCCCATTGTCCCCAACTAACCTGGAACCAGCTCAAGATGCCTAAGCCAGTGGTACAGGTTGGTGGCGACCCCGATCCCTCCGGGTTCCAGATGAAGCCGAAGGCTATCTTCTGGGTGAAATTGTGCAAGGGTGAATTGGTAACCGTTGCCCCTGGTGAGGTAATGTATCTTGTATTATACAGTGCGAACGGATAC
+
BCABBCFFFFFFGGGGGGGGGGGHHHHHHHHHHHHHGGGHGHHHHHHHHHHHHHHHHHGHHHHHHHHHHGGHHHHHHHHHHHGHHHHHHHHHHHHHHHHHHHHHGHHHHHHFBBGHGFGGHGGGGGGGGGGGHHHGGFGGGHHHHHHHHHFHHG>CGGHHCGHHHHHHGHHGHHHHHHHHHHFHGGGF.CHHH/CGHGGGGGGGGGGGAGFGGGEFGGFGGGGGGGGGFFFFFFFFFFFFFFFFDFDFFF
@M03558:539:GW210131Amp:1:2105:20907:13172 1:N:0:TCGACGTC+ACCTGGTT
GGTAGGCATCTACGAGCAAAACCGTCATCCTTCAACGAATCCAGTTTAGTGATCCTCCCATTGTCCCCAACTAACCTGGAACCAGCTCAAGATGCCTAAGCCAGTGGTACAGGTTGGTGGCGACCCCGATCCCTCGGATCGATCGGTGGTGAGGTAATGTATCTTGTTTTATACAGTGCGTACGGATACAGAAAACTGATGGAAAAGTAATTTGGAATCTATATGCAAACAATTTGACAAGTTATTTTAT
+
CCCCCCFFFFFFGGGGGGGGGGGGGGGHHHHHHHHHGGGHGHHHHHHHHHHHHHHHHHGHHHHHHHHHHGGHHHHHHHHHHHGHHHHHHHHHHHHHHHHHHHHHHHHHHHHHHHHHGGGGHGGGGGGGGGGGHHHGGGGGGGHHGGCEGCFHHHFGHHHHHHHHHHHHHHHHHHHHHHHGFGGGECFGGGGGBFFGGGGGGGGGGGGFGGGGGGGGGGGGGGGGGGFFFFFFFFFFFFFFFFFFFFFFFF
@M03558:539:GW210131Amp:1:2105:19703:13172 1:N:0:TCGACGTC+ACCTGGTT
GGTAGGCATCTACGAGCAAAACCATCATCCTTCAACGAATCCAGTTTAGTGGTCCTCCCATTGTCCCCAACTAACCTGGAACCAGCTCAAGATGCCTAAGCCAGTGGTACAGGTTGGTGGCGACCCCGATCCGAATGGCTCTTCATTTCGGAGGAGATGAAACGAATTGATCAGAGCAAGCCTTACGATGCCAAAAAGGCCTGCTCAAGGGTGAATTGGTAACCGGTGGTGAGGTAATGTATCTTGTTTT
+
CBABCBFFFFFFGGGGGGGGGGGHHHHHHHHGHHHHGGGHGHHHHHHHHHHHHHHHHHGHHHHHHHHHHGGHHHHHHHGHHHGHHHHGHHHHHHHHHHHHHHHHHHHHHHGHHGGHGGGGHGGGGGGGGGGGHGGGHHHHHHHHHHHHHHGGGA>CGHHHHHHGGGHHHHHHHHHHHGHHHGHGHFEGHGGHGHHECCDEEGGGGGGGGGGFFEGGGGGFGGGFFFFFFFFFFFBFFFFFFFFFFFFFFF
@M03558:539:GW210131Amp:1:2105:27244:13204 1:N:0:TCGACGTC+ACCTGGTT
GGTAGGCATCTACGAGCAAAACCATCATCCTTCAACGAATCCAGTTTAGTGATCCTCCCATTGTCCCCAACTAACCTGGAACCAGCTCAAGATGCCTAAGCCAGTGGTACAGGTTGGTGGCGACCCCGATCCCTCTTCATTTCGGAGGAGATGAAACGAATTGATCAGAGCAAGCCTTACGATGCCAAAAAGGCCTGCTCCAGATGAAGCCGAAGGCTATCTTCTGGGTGATAGAAATGGAAGTTTAGA
+
BCAABCFFFFFFGGGGGGGGGGGHHHHHHHHHHHHHGGGHGHHHHHHHHHHHHHHHHHGHHHHHHHHHHGGHHHHHHHHHHHGHHHHHHHHHHHHHHHHHHHHHGHHHHHHHHHHHGFGGHGGGGGGGGGGGHHHHHHHHHHHHGDGGGGHHHGGHHGGGHHHHHHHHHHHHHHHGHHHHGGHGGHHHHHHGGHHGGGGGGGGGGGGGGGGGGGGGGGGGGGFFFFFFFFFFFFFFFFFFFFFFFFFFF
@M03558:539:GW210131Amp:1:2105:22170:13226 1:N:0:TCGACGTC+ACCTGGTT
GGTAGGCATCTACGAGCAAAGAGTGAGAAGGTGTTACTCACATAGCC
+
ABAABA4FFFFFGGF?CEGGGFHHHCGHF4AGFHGHHHH5GHFH5G3
@M03558:539:GW210131Amp:1:2105:27275:13227 1:N:0:TCGACGTC+ACCTGGTT
GGTAGGCATCTACGAGCAAAACCATCATCCTTCAACGAATCCAGTTTAGTGATCCTCCCATTGTCCCCAACTAACCTGGAACCAGCTCAAGATGCCTAAGCCAGTGGTACAGGTTGGTGGCGACCCCGATCCCTCGGTGGTGAGGTAATGTATCTTGTTTTATACAGTGCGTACGGATACAGAAAACTGATGGAAAAGTAATTTGGAATCTATATGCAAACAATTTGACAAGTTATTTTATGATAGAAAT
+
BBABBBFFFFFFGFGCCGGFFGGHHGHHHHHHGHHHGGGHGHHHGHHHHHHHHHHGHHGHHHHHHGGHHGGHHHGHHGHHHHGHHGHHHHHHHGHHFHHHHHHHHHHGGHFFHFHHG?FGHEGEEGGGGGGGGHHFG/?D<FFGH??FHHGFGHHFGFHHHGHHHHGHHHGEGGGGGGGHGFGFFFHHHHHHHHHFFHCGHGGGGGGGGGGGGGGGGGGGGGGGGGGGGGGGGFGGGGGFGGFFFFFFFF
@M03558:539:GW210131Amp:1:2105:21063:13261 1:N:0:TCGACGTC+ACCTGGTT
GGTAGGCATCTACGAGCAAAACCATCATCCTTCAACGAATCCAGTTTAGTGATCCTCCCATTGTCCCCAACTAACCTGGAACCAGCTCAAGATGCCTAAGCCAGTGGTACAGGTTGGTGGCGACCCCGACCCCTCCGATGGCTCTTCATTTCGGAGGAGATGAAACGAATTGATCGGAGCAAGCCTTACGATGCCAAAAAGGCCTGGTGAATTGGTAACCGTTGCCCTACCGGTGGTGAGGTAATGTATC
+
BBBBBBFFFFFFGGGGGGGGGGGHHHHHHHHHHHHHGGGHGHHHHHHGHGHHHHHHHHGHHHGHHGHHHGGHHHHHHHHHHHGHHHHHHHHHHHHHHHHHHHHHGHHHHHHHGHHHGGGGHGGGGGGGGGGGGGGGGGGGGHHHHHHHHHHHHGGFGGGHHHHHGHGGGHHHHHHGGGGGHHHHGHGGGGGGGGGGGGGGGGGGGGGGFGGGGGFFFFFFFFFFFFFFFFFFFFFFFFFFFFFFFFFFFF
@M03558:539:GW210131Amp:1:2105:25219:13303 1:N:0:TCGACGTC+ACCTGGTT
GTAGGCATCTACGAGCAAACCACCAATTCATATGTATATCTCCTTCTTAGAAGGTGTTACTCACATAGCC
+
ABBAA4CFFFFFCEAE?GGGGGGGFHHHHHGHHHFAGHHHBGFFHHHHHHHHHHHGHFHFHHHHHHHGFF
@M03558:539:GW210131Amp:1:2105:27467:13340 1:N:0:TCGACGTC+ACCTGGTT
GGTAGGCATCTACGAGCAAAACCATCATCCTTCAACGAATCCAGTTTAGTGATCCTCCCATTGTCCCCAACTAACCTGGAACCAGCTCAAGATGCCTAAGCCAGTGGTACAGGTTGGTGGCGACCCCGATCCCTCCGGTGGTGAGGTAATGTATCTTGTTTTATACAGTGCGTACGGATACAGAAAACTGATGGAAAAGTAATTTGGAATCTATATGCAAACAATTTGACAAGTTATTTTATGATAGAA
+
CCBBCCFFFFFFGGGGGGGGGGGHHHHHHHHHHHHHGGGHGHHHGHHHHHHHHHHHHHGHHHHHHHHHHGGHHHHHHHHHHHGHHHHHHHHHHHHHHHHHHHHHHHHHHHHHHGHHGEGGHGGGGGGGGGGGHHHGGGBFGAFGHGHHHHHHHHHHHHHHHHHHHHHHHHHGGGGGGGGGHHHHHHHHHHGHHHGGHHGFGGGGGGGGGGFGGGGGGGGGGGGGGGGGGGGGGGGGGGGFFFFFFFFFF
@M03558:539:GW210131Amp:1:2105:7793:13345 1:N:0:TCGACGTC+ACCTGGTT
GGTAGGCATCTACGAGCAAAACCATCATCCTTCAACGAATCCAGTTTAGTGATCCTCCCATTGTCCCCAACTAACCTGGAACCAGCTCAAGATGCCTAAGCCAGTGGTACAGGTTGGTGGCGACCCCGATCCCGGTGGTGAGGTAATGTATCTTGTTTTATACAGTGCGTACGGGTACAGAAAACTGATGGAAAAGTAATTTGGAATCTATATGCAAACAATTTGACAAGTTATTTTATGATAGAAATGG
+
ABBBAAFFFFFFGF?EGFGGGGGHHHHHHHHHHHHHGGGDGHFGHHHHHHHHHHHHHHGHHFHGHDGHHFGHHHHHHHHHFHGHHHHHHHHHGHHHHHHHHHHHGGHHHHHBBBFHG>EECEGGGGGGCCGGFGC<BDGGHHFGG<D?@FGHHGHFGHHHHHFGHHHHGGDGGGGFGGGHHBFHHH;0<GHHFHHHGHGGGGGGGGGGGGGGGGGFGGGGGGGGGGGGGGFGGGGGGGGFFFFFFFFFFF
@M03558:539:GW210131Amp:1:2105:9783:13349 1:N:0:TCGACGTC+ACCTGGTT
GGTAGGCATCACGAGCAAAACCATCATCCTTCAACGAATCCAGTTTAGTGATCCTCCCATTGTCCCCAACTAACCTGGAACCAGCTCAAGATGCCTAAGCCAGTGGTACAGGTTGGTGGCGACCCCGATGGGTGAATTGGTAACCGTTGCCGTAATGTATCTTGTTTTATACAGTGCGTACGGATACAGAAAACTGATGGAAAAGTAATTTGGAATCTATATGCAAACAATTTGACAAGTTATTTTATG
+
CCABBBFFFFFFGGGGGGGGGGHHHHHHHHHHHHHGGGHGHHHHHHHHHHGHHHHHHGHHHHHHHHHHGGHHGHHHHHGHHGHHHHHHHHHHHHHHHHHHHHGGHHGHHHHHHHHGEGGHGGGGGGGDGGGAGE/GHHGGHHHHHGGGGGHGGGGFHHHHHHHHHHHHHHGHHHHHHGGGGGGGGFHHHHFHBGHHHHHGBF99FFGGGGGGFGGGGGGGGGGGFFGGGGGGGGGGGGFFFFFFFFFFF
@M03558:539:GW210131Amp:1:2105:16939:13395 1:N:0:TCGACGTC+ACCTGGTT
GGTAGGCATCTACGAGCAAAACCATCATCCTTCAACGAATCCAGTTTAGTGATCCTCCCATTGTCCCCAACTAACCTGGAACCAGCTCAAGATGCCTAAGCCAGTGGTACAGGTTGGTGGCGACCCCGATCCCAGATGAAGCCGAAGGCTATCTTCTGGGTGAAATCAAAGCAATCAAAGCGGTGGTGAGGTAATGTATCTTGTTTTATACAGTGCGTACGGATACGGAAAACTGATGGAAAAGTAATTT
+
ABABBBFFCFFFGGGGGGGGGGGGHHGHHHHHHGHHGGGHGHHHGHHGHHHHHHGHHHGHHHHHHHHHHGGHGHHHHHHGHHGGHHHHHGHGHHHHHHHHHHHHGHHHHHHGBFGHGFFGHGGGGGGGGGGGHHHHHGHHHHHGGGGGHHGHHGHHHHGF>CGHHHGHHHHHHGGHFHEHHCC;CEEE0;GCHHHHHGGGGGGGGGGGGGGGFFFFAGGGGGGGGGF?DECFFFF/BFFFFBBBBFB;FF
@M03558:539:GW210131Amp:1:2105:25901:13433 1:N:0:TCGACGTC+ACCTGGTT
GGTAGGCATCTACGAGCAAAACCATCATCCTTCAACGAATCCAGTTTAGTGATCCTCCCATTGTCCCCAACTAACCTGGAACCAGCTCAAGATGCCTAAGCCAGTGGTACAGGTTGGTGGCGACCCCGATCCCTCCTCATTTCGGAGGAGATGAAACGAATTGATCAGAGCAAGCCTTACGATGCCAAAAAGGCCTGCCGAAGCCGAAGGCTATCTTCTGGGTGAAATCAAAGGGTGAATTGGTAACCGG
+
BBBBBBFFFFFBGGGGGGGGGGGHHHHHHHHHHHFHEGFHGHHHHHHFHGHHHHHHHHGFHHHHHHHHHGGHHFHHHGFFHHGHHGHHHHGGHFHHHHHHHHHGHHHHHHHHHHHHGEFFHGEGGGGGCGGGHHHGHHFGHHHHGADDFD/>>>FGHEDFGGGFHHHFHHHHHHHGHHHHGEHEDHGGHCHDDHGGFGFDAGCGGGCGGGGGFFFFFFFFFFFFEFFFFEFFFFFFFFEFFFFFFFFFAF
@M03558:539:GW210131Amp:1:2105:26164:13489 1:N:0:TCGACGTC+ACCTGGTT
GGTAGGCATCTACGAGCAAAACCATCATCCTTCAACGAATCCAGTTTAGTGATCCTCCCATTGTCCCCAACTAACCTGGAACCAGCTCAAGATGCCTAAGCCAGTGGTACAGGTTGGTGGCGACCCCGATCCCTCCCGGGTGAATTGGTAACCGTTGCCGGTGGTGAGGTAATGTATCTTGTTTTATACAGTGCGTACGGATACAGAAAACTGATGGAAAAGTAATTTGGAATCTATATGCAAACAATTT
+
CCCCCCFFFFFFGGGGGGGGGGGHHHHHHHHHHHHHGGGHGHHHGHHHHHHHHHHHHHGHHHHHHHHHHGGHH3GHHHHHHHGHHHHHHHHHHHHHHHHHHHHHHHHHHHHGHHHHGEGGHGGGGGGGGGGGHHHGGGGGGGGFGHHHHHHHHGGGGGHGGGGGGGGGH/CHHHHHHHHHHHHHHHHHHHHHHGGGGGGGFGGGGGGGGGGGGFGGGGGGFFFFFFFFFBFFFFFFFFFFFFFFFFFFFF
@M03558:539:GW210131Amp:1:2105:25158:13497 1:N:0:TCGACGTC+ACCTGGTT
GGTAGGCATCTACGAGCAAAACCATCATCCTTCAACGAACCCAGTTTAGTGATCCTCCCATTGTCCCCAACTAACCTGGAACCAGCTCAAGATGCCTAAGCCAGTGGTACAGGTTGGTGGCGACCCCGATCCCTCCAAGGGTGAATTGGTAACCGTTGCCCTACCGGTGGTGAGGTAATGTATCTTGTTTTATACAGTGCGTACGGATACAGAAAACTGATGGAAAAGTAATTTGGAATCTATATGCAA
+
CCBCCCFFFFFFGGGGGGGGGGGHHHHHHHHHHHHHGGGGGGGHHHHHHHHHHHHHHHGHHHHHHHHHHGGHHHHHHHHHHHGHHHHHHHHHHHHHHHHHHHHHHHHHHHHGHBGHGFGGHGGGGGGGGGGGHHHGHHHGGGGHHHHHHHHHHHGGGGGHHHHHHGGEGGEGFHHGGHGHHHHHHHHHHHHHHHGGGGFFGEGGGGGGGGGGGGGGGGGFGGFFFFFFFFFFFFFFFFFFFFFFFFFFF
@M03558:539:GW210131Amp:1:2105:25119:13508 1:N:0:TCGACGTC+ACCTGGTT
GGTAGGCATCTACGAGCAAAACCATCATCCTTCAACGAATCCAGTTTAGTGATCCTCCCATTGTCCCCAACTAACCTGGAACCAGCTCAAGATGCCTAAGCCAGTGGTACAGGTTGGTGGCGACCCCGATCCCTCCCTCGGTGGTGAGGTAATGTATCTTGTTTTATACAGTGCGTACGGATACAGAAAACTGATGGAAAAGTAATTTGGAATCTATATGCAAACAATTTGACAAGTTATTTTATGAT
+
CBBBCBFFFFFFGGGGGGGGGGGHHHHHHHHHHHHHGGGHGHHHHHHHHHHHHHHHHHGHHHHHHHHHHGGHHHHHHHHHHHGHHHHHHHHHHHGHHHHHHHHHGHHGHHHGGFGHGGGGHGGGGGGGGGGGHHHGGHHGGGGGGGHHHFHHHHHHHHHHHHHHHHHHHHHHHHGGGGGGGGGHHHFHHHHHHHHC;;C9FFFFFFGGGGGGGGGGGGGGFGGGGGGGGGGGGGGGGGFFFFFFFFFF
@M03558:539:GW210131Amp:1:2105:29203:13529 1:N:0:TCGACGTC+ACCTGGTT
GGTAGGCATCTACGAGCAAAACCATCATCCTTCAACGAATCCAGTTTAGTGATCCTCCCATTGTCCCCAACTAACCTGGAACCAGCTCAAGATGCCTAAGCCAGTGGTACAGGTTGGTGGCGACCCCGATCCCTCCCGGTAGTGAGGTAATGTATCTTGTTTTATACAGTGCGTACGGATACAGAAAACTGATGGAAAAGTAGTTTGGAATCTATGTGCAAACAATTTGACAAGTTATTTTATGATAGA
+
BBBBBCFFFFFFGGGGGGGGGGGHHHHHHHHHHHHHGGGHGHHHHHHHHHHHHHHHHHGHHHHHHHHHHGGHHHHHHHHHHHGHHHHHHHHHHHHHHHHHHHHHHHHGHHHHFGGHGEFGHGGGGGGGGGGGHHHGGGGGGGGGHHHHHHHHHHHHHHHHHHHHHHHHHHHHGGGGGGGGGHHHHFCGHHHEHGHHHHHHGGGGGGGGGGGGHHGGGGGGGGGGGGGHGGGGGGGGGGGFFFFFFFFFF
@M03558:539:GW210131Amp:1:2105:8309:13559 1:N:0:TCGACGTC+ACCTGGTT
GGTAGGCATCTACGAGCAAAACCATCATCCTTCAACGAATCCAGTTTAGTGATCCTCCCATTGTCCCCAACTAACCTGGAACCAGCTCAAGATGCCTAAGCCAGTGGTACAGGTTGGTGGCGACCCCGATCCCTCCCCAAGGGTGAATTGGTAACCGTGGTGGTGAGGTAATGTATCTTGTTTTATACAGTGCGTACGGATACAGAAAACTGATGGAAAAGTAATTTGGAATCTATATGCAAACAATTCG
+
BBABCCFFFFFFGGGGGGGGGGGHHHHHHHHHHHHHGGGHGHHHHHHHHHHHHHHHHHGHHHHHHHHHHGGHHHHHHHHHHHGHHHHHHHHHHHHHHHHHHHHHHHHGHHHHHHHHGGGGHGGGGGGGGGGGHHHGGGHGHGGFFHHHHHGHHHHHGGHGGGGDCGHHHHHHGHHHHHHHGHHHHHHHHHHHHGGGGGGGGGGBFGGFGGGGFGGGFGGGGGGGGGGGFGGGGFFFFFFFFFFFFFFFFF
@M03558:539:GW210131Amp:1:2105:28672:13574 1:N:0:TCGACGTC+ACCTGGTT
GGTAGGCATCTACGAGCAAACCACCAATTCATATGTATATCTCCTTCTTAGAAGGTGTTACTCACATAGCC
+
CCCCCCFFFFFFGGGGGGGGGGHGGHFHHHHHHHHHHHHHHHHHHHHHHHHGHHHFGHGHHHHHHHHHHHH
@M03558:539:GW210131Amp:1:2105:18875:13602 1:N:0:TCGACGTC+ACCTGGTT
GGTAGGCATCTACGAGCAAAACCATCATCCTTCAACGAATCCAGTTTAGTGATCCTCCCATTGTCCCCAACTAACCTGGAACCAGCTCAAGATGCCTAAGCCAGTGGTACAGGTTGGTGGCGACCCCGATCGGTGGTGAGGTAATGTATCTTGTTTTATACAGTGCGTACGGATACAGAAAACTGATGGAAAAGTAATTTGGAATCTATATGCAAACAATTTGACAAGTTATTTTATGATAGAAATGGA
+
CCBBCCFFFFFFGGGGGGGGGGGHHHHHHHHHHHHHGGGHGHHHHHHHHHHHHHHHHHGHHHHHHHHHHGGHHHHHHHHHHHGHHHHHHHHHHHHHHHHHHHHHGHHHHHHHHHHHGFGGHGGGGGGGGGG>??CEEGHHHGHHHHHHHHHHHFHHHHHHHHHHHHGGGGGGCGGHHHHHHHHHHHHHHCGFGHCG:GGHHHHGGGGGGGGGGGGGGGGGGGGGGGGGGGGGGGGGGGFGGGGFFFFFF
@M03558:539:GW210131Amp:1:2105:17798:13611 1:N:0:TCGACGTC+ACCTGGTT
GGTAGGCATCTACGAGCAAAACCATCATCCTTCAGCGAATCCAGTTTAGTGATCCTCCCATTGTCCCCAACTAACCTGGAACCAGCTCAAGATGCCTAAGCCAGTGGTACAGGCTGGTGGCGACCCCGATCCCTCCGGGTTCCAGATGAAGCCGAAGGCTATCTTCTGGGTGAAATCAAAGCCAAGGGTGAATTGGTAACCGTTGCCCTACGGTGGTGAGGTAATGTATCTTGTTTTATACAGTGCGTAC
+
BBABBBFFFFFFGFEEFGGGGGGFHHHHFFHHHHHHGGGGGHHHFGHHHFGHHHHHHHGHHGHHHHGHHGGHHHHHFHFHHFGHHHHHFCGEGEHFHHHFFGGF3FFGGGFBB?GHGFEEFGFECFDCGGCGHHCEDCGGGHHHHGDGHHDFHDFD-A.GHHHHHHHBHH<<GGHHGHHBGHFCHEEDG::CFGEFGGFFFGGGGGGGGFGGG/AA;AFFAFFFFFFFFFFFFFFFFFFFF//BFFFFFC
@M03558:539:GW210131Amp:1:2105:28458:13646 1:N:0:TCGACGTC+ACCTGGTT
GGTAGGCATCTACGAGCAAAACCATCATCCTTCAACGAATCCAGTTTAGTGATCCTCCCATTGTCCCCAACTAACCTGGAACCAGCTCAAGATGCCTAAGCCAGTGGTACAGGTTGGTGGCGACCCCGATCCCTCCAAGGGTGAATTGGTAACCGTTGCCCTACCGGTGGTGAGGTAATGTATCTTGTTTTATACAGTGCGTACGGATACAGAAAACTGATGGAAAAGTAATTTGGAATCTATATGCAA
+
CCCCCCFFFFFFGGGGGGGGGGGHHHFHHHHHHHHHGGGHGHGHHHHHGHHHHHHHHHGHHHHHHHHHHGGHFCGHHHHHHHGHHHHHHHHHHHHHHHGGHHHHHHGHHHHFHGGHFGGDHGGGGGGG<DGGHHHGHFGGG@FABGHHHHGHHHGGGGGHHHFHHGGAFGGG0CCGHHHHHFHHHHHHHHHHHHHHFHGHAGGGGGGGGGGGGGGGGGGFFGGGGGGFFFFFFFFFFFFFFBFFFFFFF
@M03558:539:GW210131Amp:1:2105:13252:13704 1:N:0:TCGACGTC+ACCTGGTT
GGTAGGCATCTACGAGCAAAACCATCATCCTTCAACGAATCCAGTTTAGTGATCCTCCCATTGTCCCCAACTAACCTGGAACCAGCTCAAGATGCCTAAGCCAGTGGTACAGGTTGGTGGCGACCCCGATCCCTCCATGGCTCTTCATTTCGGAGGAGATGAAACGAATTGATCAGAGCAAGCCTTACGATGCCAAAAAGGCCTGCTGTAACCGTTGCGGTGGTGAGGTAATGTATCTTGTTTTATAC
+
BCBBCCFFFFFFGGGGGGGGGGGHHHHHHHHHHHHHGGGHGHHHHHHHHHHHHHHHHHGHHHHHHHHHHGGHHHHHHHHHHHGHHHHHHHHHHHHHHHHHHHHHHHHHHHHBBBFHGFGGHGGGGGGGGGGGHHHGHHH@FGHHHHHHHHHHGG<<EEGHHHHHHGGGHHHHHHHHHHHHHHHGHHHHGGHGGHHGHGGGGGGGGGGGGGGGGGFGGGGGFFFDFFFFFFFFFFFFFFFFFFFFFFFF
@M03558:539:GW210131Amp:1:2105:9257:13712 1:N:0:TCGACGTC+ACCTGGTT
GGTAGGCATCTACGAGCAAAGAGTGAGAAGGTGTTACTCACATAGCC
+
BBBABCFFFFFFGGGGGGGGGGHHHHHHHHHFGHGHHHHHHHHHHHH
@M03558:539:GW210131Amp:1:2105:9835:13729 1:N:0:TCGACGTC+ACCTGGTT
GGTAGGCATCTACGAGCAAAACCATCATCCTTCAACGAATCCAGTTTAGTGATCCTCCCATTGTCCCCAACTAACCTGGAACCAGCTCAAGATGCCTAAGCCAGTGGTACAGGTTGGTGGCGACCCCGATCCCTCCCGGTGGTGAGGTAATGTATCTTGTTTTATACAGTGCGTACGGATACAGAAAACTGATGGAAAAGTAATTCGGAATCTATATGCAAACAATTTGACAAGTTATTTTATGATAGA
+
CCCCCCFFFFFFGGGGGGGGGGGHHHHHHHHHHHHHGGGHGHHHHHHHHHHHHHHHHHGHHHHHHHHHHGGHHHHHHHHHHHGHHHHHHHHGHHHGHHHHHHHHHHHHHHHHFHHHGGGGHGGGGGGGGGGGHHHGGGGFGGEFGHHHH1GGGHHHHHHHHHHHHHHHHHHHGGGGGGGGGHHHG0CGHHHHHHHHHHGGGGBCGGEFGGGGGGGGGGGGGGGGEFGGFGGGGGFFFFFFFFFFBFFFF
@M03558:539:GW210131Amp:1:2105:27963:13781 1:N:0:TCGACGTC+ACCTGGTT
GGTAGGCATCTACGAGCAAAACCATCATCCTTCAACGAATCCAGTTTAGTGATCCTCCCATTGTCCCCAACTAACCTGGAACCAGCTCAAGATGCCTAAGCCAGTGGTACAGGTTGGTGGCGACCCCGATCCCGAGATGAAACGAATTGATCAGAGCAAGCCTTACGATGCCAAAAAGGCCTGCTGGGTTCCAGATGAAGCCGGTGGTGAGGTAATGTATCTTGTTTTATACAGTGCGTACGGATAC
+
CCBBCDFFFFFFGGGGGGGGGGGHHHHHHHHHHHHHGGGHGHHHHHHHHHHHHHHHHHGHHHHHHHHHHGGHHHHHHHHHHHGHHHHHHHHHHHHHHHHHHHHHHHHHHHHHHHHHGEGGHGGGGGGGGGGGHGDDCGHHHHHGGGHHHHHHHHHHHHHHHGHHFHGGHGGHHHHHHGGHHHGHHHHGGEHHHHGGGGGGGGGGGGGGEFFG;FGGGGGGGGGHFFFFFFFFFFFFFFFFFFFFFDF
@M03558:539:GW210131Amp:1:2105:19607:13791 1:N:0:TCGACGTC+ACCTGGTT
GGTAGGCATCTACGAGCAAAACCATCATCCTTCAACGAATCCAGTTTAGTGATCCTCCCATTGTCCCCAACTAACCTGGAACCAGCTCAAGATGCCTAAGCCAGTGGTACAGGTTGGTGGCGACCCCGATCCCTCCCAAGGGTGAATTGGTAACCGTTGCCCTGGTGGTGAGGTAATGTATCTTGTTTTATACAGTGCGTACGGATACAGAAAACTGATGGAAAAGTAATTTGGAATCTATATGCAAAC
+
BCBBCCFFFFFFGGGGGGGGGGGHHHHHHHHHHHHHGGGHGHHHHHHHHHHHHHHHHHGHHHHHHHHHHGGHHHHHGHHHHHGHHHHHHHHGHHHHHHHHHHHHHHHHHHHHHHHHGGGGHGGGGGGGGGGGHHHGGHHHGG?FGFHHHHHHHHHGGGGGHHHHHHHGGGGHC<CGHHHHHHHHHHHHGHHHHHHHHHGFGGGGGGGGGGGGGGGGGFGGFFFGGGGGGFGGGFFFFFFFFFFFFFFFF
@M03558:539:GW210131Amp:1:2105:3159:13820 1:N:0:TCGACGTC+ACCTGGTT
GGTAGGCATCTACGAGCAAAACCATCATCCTTCAACGAATCCAGTTTAGTGATCCTCCCATTGTCCCCAACTAACCTGGAACCAGCTCAAGATGCCTAAGTCAGTGGTACAGGTTGGTGGCGACCCCGAATGGCTCTTCATTTCGGAGGAGATGAAACGAATTGATCAGAGCAAGCCTTACGATGCCAAAAAGGCCTGCTTCCAGATGAAGCCGAAGGCTATCTTCTGGGTGAAATCAAAGGGTGAATTG
+
B@AABBFFFFFFGGGGGGGCFFEGGHHHHHHHGHHHGGGHGHHHHHHHHHHFGHHHHHGHHHHHHHHHHGGHHHHHHHHGGHGHHHHHHHHHHHHHGHHHHHHHHHHHHHGBBBBGEEGGHGGGGGGGGDGHHHHHHHHGHHHHGGDCGGGHHG?FGHGCEHHHHHHHHHHHHHHHGHHGHGEHGGHH0CGHGGGHHGHGGGGGGGGGGGGGGGGCGGGGGGGGGGGGFFFF?FFBFFFBFFFFEAFFFF
@M03558:539:GW210131Amp:1:2105:24276:13831 1:N:0:TCGACGTC+ACCTGGTT
GGTAGGCATCTACGAGCAAAGAAGGTGTTACTCACATAGCC
+
BBBBBBFFFFFFGGGGGGGGGGHHGFFHGHHHHHHHHHHHH
@M03558:539:GW210131Amp:1:2105:12351:13845 1:N:0:TCGACGTC+ACCTGGTT
GGTAGGCATCTACGAGCAAAACCATCATCCTTCAACGAATCCAGTTTAGTGATCCTCCCATTGTCCCCAACTAACCTGGAACCAGCTCAAGATGCCTAAGCCAGTGGTACAGGTTGGTGGCGACCCCGACCCCCCGGTTCCAGATGAAGCCGAAGGCTATCTTCTGGGTGAAATCAAAGCAAGGGTGAATTGGTAACCGTTGAATTGGTGGTGAGGTAATGTATCTTGTTTTATACGGTGCGTACGGAT
+
CBBBBCFFFFFFGGGGGGGGGGGHHHHHHHHHHHHHGGGHGHHHHHHHHHHHHHHHHHGHHGHHHHHHHGGHHHHHHHHHHHGHHHHHHHHHHHHHHHHHHHHHHHHGHHGBBBFGEEFGHGGGGGGGGGGGGGGGGGGGHHGHHHHGHHHGGGGGHHHHHHHHHHHHHGHFGGHHHHGHHGGGD:C;BFGGGFGGFGGGGGGGGGGGCEFFFFFFFFFFEFFFFFFFFFFFFFFFFFFFFFFDFFFDF
@M03558:539:GW210131Amp:1:2105:16656:13851 1:N:0:TCGACGTC+ACCTGGTT
GGTAGGCATCTACGAGCAAAACCATCATCCTTCAACGAATCCAGTTTAGTGATCCTCCCATTGTCCCCAACTAACCTGGAACCAGCCCAAGATGCCTAAGCCAGTGGTACAGGTTGGTGGCGACCCCGATCCACTCCCGGTGGTGAGGTAATGTATCTTGTTTTATACAGTGCGTACGGATACAGAAAACTGATGGAAAAGTAATTTGGAATCTATATGCAAACAATTTGACAAGTTATTTTACGAT
+
BABBBBFFFFFFGGE?EFGGGGGHHHHHHHGHHHHHEGGGDHFHHFGHFGHHFHHFHFGEGFFGHFHGFEGHFHHAFGFHHHGFEHEEGHHGFHHGHHGBHFEGGHHGBHF@3?BFEEFGGGGGGGGGGCGGHHGHHHGGCGG?<FGC0<GF=<<FGHHF=GHFHHGFHHGGHFGGGGGGGFHFF0;:/;CG0GFFFFFFF9CFGGGGBFGFGGGGGGGGGGGGGGGGGFFGGFFFFFFFFFFFEAF
@M03558:539:GW210131Amp:1:2105:23011:13870 1:N:0:TCGACGTC+ACCTGGTT
GGTAGGCATCTACGAGCAAAACCATCATCCTTCAACGAATCCAGTTTAGTGATCCTCCCATTGTCCCCAACTAACCTGGAACCAGCTCAAGGTGCCTAAGCCAGTGGTACAGGTTGGTGGCGACCCCGATCCCTCCCTGGCTCTTCATTTCGGAGGAGATGAAACGAATTGATCAGAGCAAGCCTTACGATGCCAAAAAGGCCTGCTCCAAGGGTGAATTGGTAACCGTTGGTGGTGAGGTAATGCATCT
+
ABAABCFFFFFFGGGGGGGGGGGHHGHHHHHHHHHHGGGHGHHHHHHHHHHHHGHHHHGHHHHHHGHHHGGHHHHHHHHHHHGHHHHHHHHHHHHHHHHHGHHHHHHHHHHGHHHHGGGGHGGGGGGGGGGGHHHGGHHHHHHHHHHHHHHHGDGGGGHHHHHHHGFFHHHHHHGHHHHHGHHGHHHHGGHGGHHGBEGGGGGGGGGGGGGGGGCEGGGGFGGGGFFFFFFFFFFAFF?FFFFFFFFFFF
@M03558:539:GW210131Amp:1:2105:10277:13882 1:N:0:TCGACGTC+ACCTGGTT
GGTAGGCATCTACGAGCAAACCACCAATTCATATGTATATCTCCTTCTTAGAAGGTGTTACTCACATAGCC
+
CCCCCCFFFFFFGGGGGGGGGGHGGHHHHHHHHHHHHHHHHHHHHHHHHHHHHHHHHIGHHHHHHHHHHHH
@M03558:539:GW210131Amp:1:2105:14683:13903 1:N:0:TCGACGTC+ACCTGGTT
GGTAGGCATCTACGAGCAAAACCATCATCCTTCAACGAATCCAGTTTAGTGATCCTCCCATTGTCCCCAACTAACCTGGAACCAGCTCAAGATGCCTAAGCCAGTGGTACAGGTTGGTGGCGACCCCGATCCCTCGAATGGCTCTTCATTTCGGAGGAGTGCGTACGGATACAGAAAACTGACGGAAAAGTAATTTGGAATCTATATGCAAACAATTTGACAAGTTATTTTATGATAGAAATGGAAGTTT
+
BBBBBBFFFFFFGGGGGGGFGGGGHHHHHHHHHHHHGGGHGHHHHHHHHHHHHHHHHHGHHHHHHHHHHGGHHHHHHHHHHHGHHHHHHHHHHHHHHHHHHHHHHHHHHHHHHHHHGGGGHGGGGGGGGGGGHHHGDGH@@@FGHHHHHHHHHC/CGGGHHHGGGGGGGGDHHHHHHHHHHHHGGGGCFGCFGGGGGGGGGGGGGGGGGGGGGGGGGGFGGGGGGFFFFFFFFFFFFFFFFFFFFFFFFF
@M03558:539:GW210131Amp:1:2105:5140:13916 1:N:0:TCGACGTC+ACCTGGTT
GGTAGGCATCTACGAGCAAAACCATCATCCTTCAACGAATCCAGTTTAGTGATCCTCCCATTGTCCCCAACTAACCTGGAACCAGCTCAAGATGCCTAAGCCAGTGGTACAGGTTGGTGGCGACCCCGATCCCTCCTTCATTTCGGCTCTTCATTCCGGAGGAGATGAAACGAATTGATCAGAGCAAGCCTTACGATGCCAACAGGGCCTGCTTCCAGATGAAGCCGAAGGCTATCTTCTGGGTGAAATC
+
?AABABFFFCDFGEGEEEGCGFEHGHHHGHHFFHHGDGGHGHFH5FDGFHGHFHHHHHGHGFGGGFGEGEEGHHGFGHHHGGGHHHHHHFHGHHGGHHHHHHGFBGFGFGEBB@BBEFGGGFEGGGGGGGGFHHHGFG22FDFG2/@FDHHHBGHHHEC.>C.ACGHFDHFFGEHGGFGHGBH0CGCCGFHFHHGGEGGF00.:9C.CAEEGGGGBFFFGGGFCFFAAF-9EFBF/BFFF/BFBA9BBBF
@M03558:539:GW210131Amp:1:2105:10371:13929 1:N:0:TCGACGTC+ACCTGGTT
GGTAGGCATCTACGAGCAAAACCATCATCCTTCAACGAATCCAGTTTAGTGATCCTCCCATTGTCCCCAACTAACCTGGAACCAGCTCAAGATGCCTAAGCCAGTGGTACAGGTTGGTGGCGACCCCGATCCCCGATGAATTGGTAACCCTGCCCGGTGGTGAGGTAATGTATCTTGTTTTATACAGTGCGTACGGATACAGAAAACTGATGGAAAAGTAATTTGGAATCTATATACAAACAATTTGAC
+
BBABCCFFFFFFGGGGGGGGGGGHHHHHHHHHHHHHGGGHGHHHHHHHHAFHHHHHHHGHHHHHHHHHHGGHHHHHHHHHHHGHHHHHHHHHHHHHHHHHHHHHHHHHHHHHGHHHGGGGHGGGGGGGGGGGHGGGGGHHHHHHHHHHHHHHHHHGGAEGCEGGHBGHHHGHHHHHHHHHHGHHHHHHHHGGGGGGGGGGGGE0FGGGGGGGGGGGGGFGGGGGGGGGGFFFFFFFFFFFFFEFFFFFF
@M03558:539:GW210131Amp:1:2105:14603:13945 1:N:0:TCGACGTC+ACCTGGTT
GGTAGGCATCTACGAGCAAAACCATCATCCTTCAACGAATCCAGTTTAGTGATCCTCCCATTGTCCCCAACTAACCTGGAACCAGCTCAAGATGCCTAAGCCAGTGGTACAGGTTGGTGGCGACCCCGATCCCTCCTCTTCATTTCGGAGGAGATGAAACGAATTGATCAGAGCAAGCCTTACGATGCCAAAAAGGCCTGTTCCAGATGAAGCCGAAGGCTATCTTCTGGGTGAAATCAAAGCAAGGGTG
+
ABABBCFFFFFFGGGGGGGGGGGGHHHGGHHHHHHHGGGHGHHHGHHHHHHHHHHHHHGHHHHHHHHHHGGHHHHHHHHHHHGHHHHHHHHHHHHHHHHHHHHHHHHHHHHHHGHHGGGGHGGGGGGGGGGGHHHGHHHGHHHHHHHGDGGFGHHHHHHHGGGHHHHHHHHHHHHHHHGHHHHGGHGGHHHGHHGGGGGGGGHGHHGGGGGGGGGGGGGGGGGFFFFFFFFBFFFFFFFFFFFFFFFFAE
@M03558:539:GW210131Amp:1:2105:2156:13966 1:N:0:TCGACGTC+ACCTGGTT
GGTAGGCATCTACGAGCAAAACCATCATCCTTCAACGAATCCAGTTTAGTGATCCTCCCATTGTCCCCAACTAACCTGGAACCAGCTCAAGATGCCTAAGCCAGTGGTACAGGTTGGTGGCGACCCCGATCCCTCCCGGTGGTGAGGTAATGTATCTTGTTTTATACAGTGCGTACGGATACAGAAAACTGATGGAAAAGTAATTTGGAATCTATATGCAAACAATTTGACAAGTTATTTTATGATAGA
+
AAA3A>DFFFFFGGECFFGGGFGHHHHGHHHHFHHHGGGGGHGHFGHHHGHHHHHHHHGHGFHHHHHHHGGHHFHHHHHHHGGH1GHHGHFEFHHHHHHHHHHHHHHHHHHHHHGHGEGGHGEGGGGGGGGGHHHGGGFFGG?FFGHHHFHHGHHHHHGHHHHHHHHFGGHHGGGGGGGGGHHHHHHHHHGHHHHHGCFGFG0CFGGFGGGGGGGGGGGGGGGGEGGGGGGGGGGGEFFFFFFF/BFFF
@M03558:539:GW210131Amp:1:2105:16200:13983 1:N:0:TCGACGTC+ACCTGGTT
GGTAGGCATCTACGAGCAAAACCATCATCCTTCAACGAATCCAGTTTAGTGATCCTCCCATTGTCCCCAACTAACCTGGAACCAGCTCAAGATGCCTAAGCCAGTGGTACAGGTTGGTGGCGACCCCGATCCCTCCTTCATTTCGGCTCTTCATTTCGGAGGAGATGAAACGAATTGATCAGAGCAAGCCTTACGATGCCAAAAAGGCCTGCTTCTAGATGAAGCCGAAGGCTATCTTCTGGGTGAAATC
+
AAAAA?FFF1D3DEA1E?GC0BFGFHGHFGCFEEGHGFGHGGHHEGGDFF1BAAEGDFFF1FFFHBGGHEGFFCCGHHFFF1FAGFHHHBG1FGHHHHHFBGGCBEC1BBGFBBFFE?FGGGGGGGGCCCCGHFFCHHHGGHFHF/CFGHHHFHHGHG-.<AEFFHHHHHFGGEGHHDHCCGCGHEHHHGHHHHGGGGGGBBFGAAFGGFEFGGGFGFBFFFGGFG@>9-BEFFFFFFFFFFE;:AFBBF
@M03558:539:GW210131Amp:1:2105:15009:14013 1:N:0:TCGACGTC+ACCTGGTT
GGTAGGCATCTACGAGCAAAACCATCATCCTTCAACGAATCCAGTTTAGTGATCCTCCCATTGTCCCCAACTAACCTGGAACCAGCTCAAGATGCCTAAGCCAGTGGTACAGGTTGGTGGCGACCCCGATCCCTCGAGATGAAGCCGAAGGCTATCTTCTGGGTGAAATCAAAGCAAGGGTGAATTGGTAACCGTTGCCCATCATCGTTGGTGAGGTAATGTATCTTGTTTTATACAGTGCGTACGGAT
+
BBBBBBFFFFFFGGGGGGGGGGGHHHHHHHHHHHHHGGGHGHHHHHHGHHHHHHHHHHGHHHHHHHHHHGGHHHHHHHHGHHGHHHHHHHHHHHHHHHHHHHHHHHHHHHHGHHHHGGGGHGGGGGGGGGGGHHHGGGGGHHHHHHGGGGGHHHGHHHHHHHGHEGGHHHHHHHHHHHEGCECHHHHHHGGGHCEGGGGGGGGGGGGFGGGGGEGGFGGGGGGGGGGGGFFFFFFFFFFFFFFFFFFAD
@M03558:539:GW210131Amp:1:2105:17069:14027 1:N:0:TCGACGTC+ACCTGGTT
GGTAGGCATCTACGAGCAAAGAGTGTAGAAGGTGTTACTCACATAGCC
+
CCCCCDFFFFFFGGGGGGGGGGHHHHHHHHGHHHHGHHHHHHHHHHHH
@M03558:539:GW210131Amp:1:2105:11573:14044 1:N:0:TCGACGTC+ACCTGGTT
GGTAGGCATCTACGAGCAAAGAGTGTAGAAGGTGTTACTCACATAGCC
+
CCBBCCFFFFFFGGGGGGGGGGHHHHHHHHHHHHHGHHHHHHHHHHHH
@M03558:539:GW210131Amp:1:2105:11495:14053 1:N:0:TCGACGTC+ACCTGGTT
GGTAGGCATCTACGAGCAAAACCATCATCCTTCAACGAATCCAGTTTAGTGATCCTCCCATTGTCCCCAACTAACCTGGAACCAGCTCAAGATGCCTAAGCCAGTGGTACAGGTTGGTGGCGTTGGTGGTGAGGTAATGTATCTTGTTTTATACAGTGCGTACGGATACAGAAAACTGATGGAAAAGTAATTTGGAATCTATATGCAAACAATTTGACAAGTTATTTTATGATAGAAATGGAAGTTT
+
CCCCCCFFFFFFGGGGGGGGGGGHHHHHHHHHHHHHGGGHGHHHHHHHHHHHHHHHHHGHHHHHHHHHHGGHHHHHHHHHHHGHHHHHHHHHHHHHHHHHHHHHHHHHHHHFGBGHGEGGHGFGGHGGGEGHHHGHHHHHGHHHHHGHHHHHHHHHHHHEFGGGGGGGHHHHHHHHHHHHFHHHHHGDD=GHHHDGFHHHHHHHHHHHHHHHHHHHHHHHHGGGGGGGGGGGGGGGGGGGBFGGGGG
@M03558:539:GW210131Amp:1:2105:4299:14061 1:N:0:TCGACGTC+ACCTGGTT
GGTAGGCATCTACGAGCAAAACCATCACCCTTCAACGAATCCAGTTTAGTGATCCTCCCATTGTCCCCAACTAACCTGGAACCAGCTCAAGATGCCTAAGCCAGTGGTACAGGTTGGTGGCGACCCCGATCCCTCCCTCGGTGGTGAGGTAATGTATCTTGTTTTATACAGTGCGTACGGATACAGAAAACTGATGGAAAAGTAATTTGGAATCTATATGCAAACAATTTGACAAGTTATTTTATGAT
+
CCCCCCFFFFFFGGGGGGGGGGGHHHHHHHHHHHHHGGGHGHHHHHHHHHHHHHHHHHGHHHHHHHHHHGGHHHHHHHHHHHGHHHHHHHHHHHHHHHHHHHHHHHHHHHHBBBBGEFGGHGGGGGGGGGGGHHGGGHHGF?EGEGGGHGHHHHFGHHHHHHHHEHHHHHHHHHGGGGGGGGGHGHHHCGHHHHHHGFGGGGGGGGGGGGGGGGGGGGGGGGGGGGGGGGGGGGGGFFFFFFFFFFFF
@M03558:539:GW210131Amp:1:2105:20360:14065 1:N:0:TCGACGTC+ACCTGGTT
GGTAGGCATCTACGAGCAAACCACCAATTCATATGTATATCTCCTTCTTAGAAGGTGTTACTCACATAGCC
+
BCABBCFFFFFFGGGGGGGGGGHGGHHHHHHHHHHGGHGHHHHHHHHHHHHHHHHGHHFHHHHHHHHHHHH
@M03558:539:GW210131Amp:1:2105:17355:14066 1:N:0:TCGACGTC+ACCTGGTT
GGTAGGCATCTACGAGCAAAACCATCATCCTTCAACGAATCCAGTTTAGTGATCCTCCCATTGTCCCCAACTAACCTGGAACCAGCTCAAGATGCCTAAGCCAGTGGTACAGGTTGGTGGCGACCCCGATCGGTGGTGAGGTAATGTATCTTGTTTTATACAGTGCGTACGGATACAGAAAACTGATGGAAAAGTAATTTGGAATCTATATGCAAACAATTTGACAAGTTATTTTATGATAGAAATGGA
+
CCBCCCFFFFFFGGGGGGGGGGGHHHHHHHHHHHHHGGGHGHHHHHHHHHHHHHHHHHGHHHHHHHHHHGGHHHHHHHHHHHGHHHHHHHHHHHHHHHHHHHHHGHHGHHHFBFGHGFGGHGGGGGGGGGGGGCGGEGHGHFHHHHHHHHHHGGHHHHHHHHHHHHGGGGGGGGGHHHHHGHHHHGHHHFGHHHGHHHHHHHHGGGGGGGGGGGGGGGGGGGGGGGGGGGGGGGGGGGFGGGGFFFFFF
@M03558:539:GW210131Amp:1:2105:29232:14071 1:N:0:TCGACGTC+ACCTGGTT
GGTAGGCATCTACGAGCAAAGAGTGTAGAAGGTGTTACTCACATAGCC
+
AAAAAAFFFFFFGGGGGGGGGGHHHHHFHHHHFGHGHHHHGHHHHHHH
@M03558:539:GW210131Amp:1:2105:23613:14076 1:N:0:TCGACGTC+ACCTGGTT
GGTAGGCATCTACGAGCAAAACCATCATCCTTCAACGAATCCAGTTTAGTGATCCTCCCATTGTCCCCAACTAACCTGGAACCAGCTCAAGATGCCTAAGCCAGTGGTACAGGTTGGTGGCGACCCCGATCCCGGGTGAGGTAATGTATCTTGTTTTATACAGTGCGTACGGATACAGAAAACTGATGGAAAAGTAATTTGGAATCTATATGCAAACAATTTGACAAGTTATTTTATGATAGAAATGGA
+
AAAABAFFFFFFGGGGGGGGGGGGHHHHHHHHHHHHGGGGGHHHHHHHHHHHHHHHHHGHHHHHHFHHHGGHHHHHHGHHGHGGHEFHFGHHFFHHHHHHHHHHHHGGGHHFFBFFFEFGHGGGGGGGFGGGHGGGEGGHHFHHHHFGHHHHHGHHHHHHHHHH<FDFGGGGGGGHFHHHHGHHFFHHHHHHGHGFHHFHGGGGGFGGGGGGGGGGGGGGGGGGFFFFFGGGGGGGGGFGGFEFFFFFF
@M03558:539:GW210131Amp:1:2105:19769:14080 1:N:0:TCGACGTC+ACCTGGTT
GGTAGGCATCTACGAGCAAAGAAGGTGTTACTCACATAGCC
+
CCBCCBFFFFFFGGGGGGGGGGHHHAAGEHHHHHHHHHHHH
@M03558:539:GW210131Amp:1:2105:18902:14086 1:N:0:TCGACGTC+ACCTGGTT
GGTAGGCATCTACGAGCAAAGAGTGAGAAGGTGTTACTCACATAGCC
+
CBCCCCFFFFFFGGGGGGGGGGHHHHHHHHHHHHGHHHHHHHHHHHH
@M03558:539:GW210131Amp:1:2105:5570:14102 1:N:0:TCGACGTC+ACCTGGTT
GGTAGGCATCTACGAGCAAAACCATCATCCTTCAACGAGTCCAGTTTAGTGATCCTCCCATTGTCCCCAACTAACCTGGAACCAGCTCAAGATGCCTAAGCCAGTGGTACAGGTTGGTGGCGACCCCGATCCCTCGGTGGTGAGGTAATGTATCTTGTTTTATACAGTGCGTACGGATACAGAAAACTGATGGAAAAGTAATTTGGAATCTATATGCAAACAATTTGACAAGTTATTTTATGATAGAAAT
+
BCBBCCFFFFFFGGGGGGGFGGGHHHGHHHHHHFHHGGGGHHHHGGHHHGHHHFHHHHGHHHHHHHHHHGGHHHHHHHHHGHGHHHHHGHHHHHHHHHHHHHHHGHHGHHGBBBBFEEFGHGGGGGGG@DGGHHHGGCEDGGHHHGHHHHHGHHHHHHHHHHHHHHHHHHGFGGGGGGGHHHFGFFHHHGGHHHHHFGHHGFFGGFGGGGGGGGGGGGGGGGGGGGGGGGGGGGGGGGGFGGFFFFFFFF
@M03558:539:GW210131Amp:1:2105:27350:14109 1:N:0:TCGACGTC+ACCTGGTT
GGTAGGCATCTACGAGCAAAACCATCATCCTTCAACGAATCCAGTTTAGTGATCCTCCCATTGTCCCCAACTAACCTGGAACCAGCTCAAGATGCCTAAGCCAGTGGTACAGGTTGGTGGCGACCCCGATCCCCCGGTGGTGAGGTAATGTATCTTGTTTTATACAGTGCGTACGGATACAGAAAACTGATGGAAAAGTAATTTGGAATCTATATGCAAACAATTTGACAAGTTATTTTATGATAGAAAT
+
ABAABAFFFFFFGGGGGGGGGGGHHFHHHHHHGFGGGGGHGFHGHHHHHHHHHFHHHHGHHHHGDHHHHGGHHHGHHHHHHHGHHHHHHFHHHHGHHHHHHHHHGHHHHHHHHHHHGEFGHGGGGGGGCFGGHGGGGAFGGGGHH<GHHHHHHHHHHGHHHHHHHHHHHHGGGGGGGGGHHHHHHHHHHGHHGGGGGGCFFGGGGGGGGGGGGGGGGGGGGGGGGGGGGGGFFFFFFFFFFFFFFFFFFF
@M03558:539:GW210131Amp:1:2105:26752:14157 1:N:0:TCGACGTC+ACCTGGTT
GGTAGGCATCTACGAGCAAAACCATCATCCTTCAACGAATCCAGTTTAGTGATCCTCCCATTGTCCCCAACTAACCTGGAACCAGCTCAAGATGCCTAAGCCAGTGGTACAGGTTGGTGGCGACCCCGATCCCCGATAGCCGAAGGCTATCTTCTGGGTGAAATCAAAGCAAGGGTGAATTGGTAACCGTTGCCGTGGTGGTGAGGTAATGTATCTTGTTTTATACAGTGCGTACGGATACAGAAAACTG
+
CBCCBCFFFFFFGGGGGGGGGGGHHHHHHHHHHHHHGGGHGHHHGHHHHHHHHHHHHHGHHHHHHHHHGGGHHHHHHHHHHHGHHHHHHHHHHHHHHHHHHHHHGHHHHHHHHHHHGFGGHGGGGGGGGGGGHGGGGGGHHGGGGGHHHHHHHHHHHHFEHHHHHHHHHHHHHGFGFHHHHHHHHHHHGGGGGGGGGGEGGGGGGGFGGGGGGGGGGGGGFFFFFFFFFFFFFFFFFFFFFFFFFFFFFF
@M03558:539:GW210131Amp:1:2105:22189:14217 1:N:0:TCGACGTC+ACCTGGTT
GTAGGCATCTACGAGCAAAACCATCATCCTTCAACGAATCCAGTTTAGTGATCCTCCCATTGTCCCCAACTAACCTGGAACCAGCTCAAGATGCCTAAGCCAGTGGTACAGGTTGGTGGCGACCCCGATCCCTCCGATCCCGGTGGTGAGGTAATGTATCTTGTTTTATACAGTGCGTACGGATACAGAAAACTGATGGAAAAGTAATTTGGAATCTATATGCAAACAATTTGACAAGTTATTTTATGAT
+
CCBCDFFFFFFFGGGGGGGGGGHHHHHHHHHHHHHGGGHGHHHHHHHHHHHHHHHHHGHHHHHHHHHHGGHHHHHHHHHHHGHHHHHHHHHHHHHHHHHHHHHGHGHHHHHHGHHGFGGHGGGGGGGGGGGHHHGGGGGGHGGGGGCFGHHHHHHHHHHHHHHHHHHHHHHHHHGHGGGGGGGGGHHHHHHHFFGFGGGGGGGGFGGGGGGGGGGGGGGGHGGGGGGGGGGFFFFFFFFFFFFFFFFFBF
@M03558:539:GW210131Amp:1:2105:22101:14266 1:N:0:TCGACGTC+ACCTGGTT
GGTAGGCATCTATGAGCAAAACCATCATCCTTCAACGAATCCAGTTTAGTGATCCTCCCATTGTCCCCAACTAACCTGGAACCAGCTCAAGATGCCTAAGCCAGTGGTACAGGTTGGTGGCGACCCCGATCCCTCCGGTTCCAGATGAAGCCGAAGGCTATCTTCTGGGTGAAATCAAAGCAGGTGGTGAGGTAATGTATCTTGTTTTATACAGTGCGTACGGATACAGAAAACTGATGGAAAAGTAATT
+
BCBBBCFFFFFFGGGGGGGGGGGHHHHHHHHHHHHHGGGHGHHHHHHHHHHHHHHHHHGHHHHHHHHHHGGHHHHHHHHHHHGHHHHHHHHHHHHHHHHHHHHHHHHHHHHHHHHHGGGGHGGGGGGGGGGGHHHGGGGGGHHHHHHHHHHHGGGGGHHHHHHHHHHHHGGHHHHHHHHHHHHHCGGFEGHH<GHHHHHHHHHHHGGGGGGGGGGGGGGGGGGGGGGGGGGGFFFFFFFFFFFFFFFFFF
@M03558:539:GW210131Amp:1:2105:28164:14287 1:N:0:TCGACGTC+ACCTGGTT
GGTAGGCATCTACGAGGGAAGGTGTTACTCACATAGCC
+
BBBABBFFFFFFGGGGGGGGGGHHHGHHHHHHHHHHHH
@M03558:539:GW210131Amp:1:2105:10282:14313 1:N:0:TCGACGTC+ACCTGGTT
GGTAGGCATCTACGAGCAAAGAGTGAGAAGGTGTTACTCACATAGCC
+
BBABBCFFFFFFGGGGGGGGGGGHFHHGFHHBGHGHHHHHHGHHHHH
@M03558:539:GW210131Amp:1:2105:8367:14380 1:N:0:TCGACGTC+ACCTGGTT
GGTAGGCATCTACGAGCAAAACCATCATCCTTCAACGAATCCAGTTTAGTGATCCTCCCATTGTCCCCAACTAACCTGGAACCAGCTCAAGATGCCTAAGCCAGTGGTACAGGTTGGTGGCGACCCCGATCCTGGTGGTGAGGTAATGTATCTTGTTTTATACAGTGCGTACGGATACAGAAAGCTGATGGAAAAGTAATTTGGAATCTATATGCAAACAATTTGACAAGTTATTTTATGATAGAAATGG
+
AAA3AAFFFFDFGGGEEEFCBEECFHFFHFGHGHHFGGGGECGGDG5GFGFHHHHHGGFGFGBFGHFGHFGHHHHGGHFBGHFHEHHHHEHGHHHHHHGHHFGGFFFBFHHHHHHHGEGGHGGGGGGGGGGGHHHGHGDFHHHFGHHHGFHHHHHHHHHHHHHHHHHHGGGGGGGGGHHHHHGHHHHHHHHHGHHHGHHHHHHHHHHGGGGGGGGGGGGGGGGGGGGGGGGGGGGGGGGGGGFFFGGGFF
@M03558:539:GW210131Amp:1:2105:18800:14424 1:N:0:TCGACGTC+ACCTGGTT
GGTAGGCATCTACGAGCAAAACCATCATCCTTCAACGAATCCAGTTTAGTGATCCTCCCATTGTCCCCAACTAACCTGGAACCAGCTCAAGATGCCTAAGCCAGTGGTACAGGTTGGTGGCGACCCCGATCCCTCCGATCCCGGTGGTGAGGTAATGTATCTTGTTTTATACAGTGCGTACGGATACAGAAAACTGATGGAAAAGTAATTTGGAATCTATATGCAAACAATTTGACAAGTTATTTTATG
+
CCCBCBFFFFFFGGGGGGGGGGGHHHHHHHHHHHHHGGGHGHHHGHHHHHHHHHHHGHGHHHHHHHHHHGGHHHHHHHHHHHGHGHHHHHHHHHHHHHHHHHHHHHHHHGHHHHHHGFGGHGGGGGGGGGGGHHHGGFGGGHGGDGGDFHHHGGGGHHHHHHHHHHHHHHHHHHHHHGGGGGGGG:CCHFFHGGGGGGGBCFFFGFGGGGGGGGGGGGGGGGGGGGGGGGFFFFFFFFFFFFFFFFFFF
@M03558:539:GW210131Amp:1:2105:27941:14450 1:N:0:TCGACGTC+ACCTGGTT
GGTAGGCATCTACGAGCAAAACCATCATCCTTCAACGAATCCAGTTTAGTGATCCTCCCATTGTCCCCAACTAACCTGGAACCAGCTCAAGATGCCTAAGCCAGTGGTACAGGTTGGTGGCGACCCCGATCCCTCCTGAAACGAATTGATCAGAGCAAGCCTTACGATGCCAAAAAGGCCTTCAGATGAAGCCGAAGGCTATCTTCTGGGTGAAATCAAAGGGTGAATTGGTAACGTTGCCCTACCGGTG
+
CCCCCCFFFFFFGGGGGGGGGGGHHHHHHHHHHHHHGGGHGHHHHHHHHHHHHHHHHHGHHHHHHHHHHGGHHHHHHHHHHHGHHGHHHHHHHHHHHHHHHHHHHHHFHHHHHHHGGFGGHGGGGGGGGGGGHHFGHHGHHHGGGHHHHHGHHHHHHHHHGHHGHGGHGGHHHGEHDGHHGHHH0GHHHHHHHGGCAFGGGGGGGGGFGGFGFGGGGGGGGGGFGGGGFFFFFFFFFFFFFFFFFFFFFF
@M03558:539:GW210131Amp:1:2105:24943:14457 1:N:0:TCGACGTC+ACCTGGTT
GGTAGGCATCTACGAGCAAAGAAGGTGTTACTCACATAGCC
+
CCCCCCFFFFFFGGGGGGGGGGHHHGHHGHHHHHHHHHHHH
@M03558:539:GW210131Amp:1:2105:15380:14525 1:N:0:TCGACGTC+ACCTGGTT
GGTAGGCATCTACGAGCAAAACCATCATCCTTCAACGAATCCAGTTTAGTGGTCCTCCCATTGTCCCCAACTAACCTGGAACCAGCTCAAGATGCCTAAGCCAGTGGTACAGGTTGGTGGCGACCCCGATCCCTTTTTTACCCCCCACCACGCCCCGGTGGTGAGGTAATGTATCTTGTTTTATACAGTGCGTACGGATACAGAAAACTGATGGAAAAGTAATTTGGAATCTATATGCAAACAATTTGAC
+
CCCBCCFFFFFFGGGGGGGGGGGHHHHHHHHHHHHHGGGHGGHHHHHHHHHHHHHHHHGHHHHHHHHHHGGHHHHHHHHHHHGHHGHGHHHHHHHHHHHHHHHHHHHHHHHHHGHHGGGGHGGGGGGGDGGGHHHHHHGHHHHHGGGGGHHGGGGGGGEEGEGG;GCGHHHHHGGHHGGGGGGGFGGGGGGGGGGGGGGGGHHFFFFFFFFFFFFFFFFFFFFFFFHFFFFFFFFFFFFFFFFFFFFFFF
@M03558:539:GW210131Amp:1:2105:12589:14526 1:N:0:TCGACGTC+ACCTGGTT
GGTAGGCATCTACGAGCAAAACCATCATCCTTCAACGAATCCAGTTTAGTGATCCTCCCATTGTCCCCGATGGCTCTTCATTTCGGAGGAGATGAAACGAATTGATCAGAGCAAGCCTTACGATGCCAAAAAGGCCTGGCGGTGGTGAGGTAATGTATCTTGTTTTATACAGTGCGTACGGATACAGAAAACTGATGGAAAAGTAATTTGGAATCTATATGCAAACAATTTGACAAGTTATTTTATGAT
+
BBABCCFFFFFFGGGGGGGGGGGHHGHHHHHHHHHHGGGHGHHHHHHHHHHHHHHHHHGHHHHHHHHHGGGGGHHHHHHHHHHHHGGGGGGHHHHHHHGGGHHHHHHHHHHHHHHHGHHHHGGHGGHHHHHHGGHHHF?FDGACG?FFHH<GHEHHHHHHHHHHHHFHGHHHHGHGGGGGCEFDHHFGGCGGHHCFFGFGGGGFGGGGGGFGGGGGGGGGGGGGGGGGGGGGFFFEFFFBFFFFFFFBF
@M03558:539:GW210131Amp:1:2105:10857:14579 1:N:0:TCGACGTC+ACCTGGTT
GGTAGGCATCTACGAGCAAAACCATCATCCTTCAACGAATCCAGTTTAGTGATCCTCCCATTGTCCCCAACTAACCTGGAACCAGCTCAAGATGCCTAAGCCAGTGGTACAGGTTGGTGGCGACCCCGATCCCGAATGGCTCTTCATTTCGGAGGAGATGAAACGAATTGATCAGAGCAAGCCTTACGATGCCAAAAAGGCCTGCTAGCCGAAGGTGAATTGGTAACCGTTGCCCTACCAGTGGTACAGG
+
ABABBBFFFFFFGGGGGGGGGGGHHHHHHHHHHHHHGGGHGHHHHHHHHHHHHHHHHHGHHHHHHHHHHGGHHHHHHHHHHHGGHHHHHHHHHHHHHHHHHHHHHHHHHHHFGBFHGEGGHGGGGGGGGGGGHGGGGC@FGHHHHHHHHHHGGAAAFHHHFFHHGGGHHHHHHHHHHHHHHHGHHHHGGHGGHHGGAACEEGGGGGGGGGGGGGGCGGGFFFFFFFFFFFFFFFFFFFFFFFFFFFFFFF
@M03558:539:GW210131Amp:1:2105:22871:14664 1:N:0:TCGACGTC+ACCTGGTT
GGTAGGCATCTACGAGCGAAACCATCATCCTTCAACGAATCCAGTTTAGTGATCCTCCCATTGTCCCCAACTAACCTGGAACCAGCTCAAGATGCCTAAGCCAGTGGTACAGGTTGGTGGCGACCCCGATCCCGGTGGTGAGGTAATGTATCTTGTTTTATGCAGTGCGTACGGATACAGAAAACTGATGGAAAAGTAATTTGGAATCTATATGCAAACAATTCGACAAGTTATTTTATGATAGAAATGG
+
CBBBCCFFFFFFGGGGGGGGGGHHHHHHHHHHHHHHGGGHGHHHGHHGHHHHHHHHHHGHHHHHGHHHHGGHHHHHHHHGFHGHHGHHHHHHHHGHHHHHHHHHHHHHHHHHHFGHGEFGHFGGGGGGGFGGHGFFFD?FFHHFG<FGFDHHGGHGHHHHHHHHHHGHGEGGGGGGGHHHHFCGHHHHHHGGBCBFFFFFFGGGGGGGGGGGGGGGGGGGGGGGGGGGFFFFFFFFFFFFFFFFFFFFFF
@M03558:539:GW210131Amp:1:2105:17263:14681 1:N:0:TCGACGTC+ACCTGGTT
GGTAGGCATCTACGAGCAAAGGTGTTACTCACATAGCC
+
CCBCCCFFFFFFGGGGGGGGGGHHHGHHGHHHHHHHHH
@M03558:539:GW210131Amp:1:2105:23156:14725 1:N:0:TCGACGTC+ACCTGGTT
GGTAGGCATCTACGAGCAAAACCATCATCCTTCAACGAATCCAGTTTAGTGATCCTCCCATTGTCCCCAACTAACCTGGAACCAGCTCAAGATGCCTAAGCCAGTGGTACGGGTTGGTGGCGACCCCGATCCCTCCCCGAATGGCTCTTCATTTCGGAGGAGATGAAACGAATTGATCAGAGCAAGCCTTACGATGCCAAAAAGGCCTGCTGAATTGGTAACCGTTGCCCTGGTGAGGTAATGTATCTTG
+
BBBBBBFFFFFFGGGGGGGGGGGHHHHHHHHHHHHHGGGHGHHGGGHHHHHHHHHHHHGGHHHHHHHGHGGGHHHGHHHHHHGGHGHHHHHGHGGHHHHHHHHHHHHHHHGGCEGGGEEFHGGGGGGGGGGGHHHGGGGCGGHGHFHHHHHGHHHFGACDEGHHHFGFHGDGHHHHHHHHGGHHHHGFGGGGGGEGGGGGFFGGGGGGGFFFFFFFFFBFFFFFFFFDFFFFFBFFFFFFFFFFFFFFFF
@M03558:539:GW210131Amp:1:2105:25444:14761 1:N:0:TCGACGTC+ACCTGGTT
GGTAGGCATCTACGAGCAAAGAGTGTAGAAGGTGTTACTCACATAGCC
+
BAAABCFFFFFFGGGGGGGGGGHGGDGFFHHGBFGGHHHHHHHGFHHH
@M03558:539:GW210131Amp:1:2105:20509:14769 1:N:0:TCGACGTC+ACCTGGTT
GGTAGGCATCTACGAGCAAAACCATCATCCTTCAACGAATCCAGTTTAGTGATCCTCCCATTGTCCCCAACTAACCTGGAACCAGCTCAAGATGCCTAAGCCAGTGGTACAGGTTGGTGGCGACCCCGATCCCTCCCCAAGGGTGAATTGGTAACCGTTGCGGTGGTGAGGTAATGTATCTTGTTTTATACAGTGCGTACGGATACAGAAAACTGATGGAAAAGTAATTTGGAATCTATATGCAAACAAT
+
AAAAABFFFFFFGGGGGGGFGGGGHHGHHGHCEDGHGGGHGHHHGGHFFBFGHHHHFFFHBFDGHGGFGGGFFEHHHHHGHHGFHAFFF3DGHFHHHHHGHHHHFFGFFHHHHGHHGGGGHGGGGGGGGGGGHHHGGGHGHGGFFGHHHHHHHHHHGGGGGGGGGD=CGGHGCGHHHHHHHHHHHHHHHHGHHHHHGEFGGGGGGGGGGGGGGGFFFGGGFGFFBFFFFFFFFFFFFFFFFFFFFFFFFF
@M03558:539:GW210131Amp:1:2105:6294:14775 1:N:0:TCGACGTC+ACCTGGTT
GGTAGGCATCTACGAGCAAAACCATCATCCTTCAACGAATCCAGTTTAGTGATCCTCCCATTGTCCCCAACTAACCTGGAACCAGCTCAAGATGCCTAAGCCAGTGGTACAGGTTGGTGGCGACCCCGATCCCTCCCGGTGGTGAGGTAATGTATCTTGTTTTATACAGTGCGTACGGATACAGAAAACTGATGGAAAAGTAATTTGGAATCTATATGCAAACAATTTGACAAGTTATTTTATGATAGA
+
ABAABCFFFFFFGGGGGGGGGGGHHHHHHHHHHHHHGGGHGHHHHHHHHHHHHHHHHHGHHHHHHHHHHGGHHHHHHHHHHHGHHHHHHHHHHHHHHHHHHHHHHHHHHHHGHFHHGFGGHGGGGGGGGGGGHHHGGGGGGGCFHHHFHHHHHHHHHHHHHHHHHHHHHHHGGGGGGGGGGHHHHHEHHHHHHGGHCHGGBFGGGGGGGGGGGGGGGGGGGGGGGGGGGGGGGGFGGFFFFFFFFFFFF
@M03558:539:GW210131Amp:1:2105:7898:14791 1:N:0:TCGACGTC+ACCTGGTT
GGTAGGCATCTACGAGCAAAACCATCATCCTTCAACGAATCCAGTTTAGTGATCCTCCCATTGTCCCCAACTAACCTGGAACCAGCTCAAGATGCCTAAGCCAGTGGTACAGGTTGGTGGCGACCCCGGTGGTGAGGTAATGTATCTTGTTTTATACAGTGCGTACGGATACAGAAAACTGATGGAAAAGTAATTTGGAATCTATATGCAAACAATTTGACAAGTTATTTTATGATAGAAATGGAAGTTT
+
BBAABBFFFFFFGGGGGGGGGGGHHHHHHHHHHHHHGGGHGHHHHHHHHHHHHHHHHHGHHHHHHHHHHGGHHHHHHHHHHHGHHHHHFHHGHHHHHHHHHHHHGHHEGGHHGBGFGEGGHGGGGGGGGGFD<FGGF@@GHHFGHHHHHHHHHHHHHGHHHHGGGGGGGGGHHHHHHHHHHDHHF/0CCCGHHHHHHHHHHHHGHHHHGGGGGGGGGGGGGGGGGGGGGGGGGGGGGGGGGGGGGGGFFF
@M03558:539:GW210131Amp:1:2105:8376:14816 1:N:0:TCGACGTC+ACCTGGTT
GGTAGGCATCTACGAGCAAAGAGTGTAGAAGGTGTTACTCACATAGCC
+
AAAABABFFFFFFFCC?EGGGGHHHHDGDFFCBFHFGFDDDGHHHFGH
@M03558:539:GW210131Amp:1:2105:5910:14864 1:N:0:TCGACGTC+ACCTGGTT
GGTAGGCATCTACGAGCAAAACCATCATCCTTCAACGAATCCAGTTTAGTGATCCTCCCATTGTCCCCAACTAACCTGGAACCAGCTCAAGATGCCTAAGCCAGTGGTACAGGTTGGTGGCGACCCCGATCCCCAAGGGTGAATTGGTAACCGTTGCCCTACCCTACCACCGGTGGTGAGGTAATGTATCTTGTTTTATACAGTGCGTACGGATACAGAAAACTGATGGAAAAGTAATTTGGAATCTAT
+
CCBCCCFFFFFFGGGGGGGGGGGHHHHHHHHHHHHHGGGHGHHHHHHHHHHHHHHHHHGHHHHHHHHHHGGHHHHHHHHHHHGHHGHHHHHHHHHHHHHHHHHHHHHHHHHHHHHHGFGGHGGGGGGGGGGGHGFGHGGGGHHHHHHFHHHHGGGGGHHHGHHHHGHHHHGGGGGGEEGHHGHFCHHHHHHHHHHHGGGHGGGGGGGGGGFEFGGGFGGGGEFFFFFFFFFFFF:FFFFFFFFFFFFFF
@M03558:539:GW210131Amp:1:2105:7954:14864 1:N:0:TCGACGTC+ACCTGGTT
GGTAGGCATCTACGAGCAAAACCATCATCCTTCAACGAATCCAGTTTAGTGATCCTCCCATTGTCCCCAACTAACCTGGAACCAGCTCAAGATGCCTAAGCCAGTGGTACAGGTTGGTGGCGACCCCGATCCCTGGTGGTGAGGTAATGTATCTTGTTTTATACAGTGCGTACGGATACAGAAAACTGATGGAAAAGTAATTTGGAATCTATATGCAAACAATTTGACAAGTTATTTTATGATAGAAATG
+
BCAACCFFFFFFGGGGGGGGGGGHHHHHHHHHHHHHGGFHGHHHGHHHHHHHHHHHHHGHHHHHHHHHHGGHHHHHHHHHHHGHHHHHHHHHHHHHHHHHHHHHHHHHHHHFGFHHGEGGHGGGGGGGGGGGHHHHHHGBFHHHFCHFHGHHHHHHHHHHHHHHHHHGHGGGGGGGGGHHHFHHGHHHHHHHHHHHHHHHHHHHHHGGGGGGGGGGGGGGGGGGGGGGGGGGGGGGGGGGGGGGGGGFFF
@M03558:539:GW210131Amp:1:2105:24692:14868 1:N:0:TCGACGTC+ACCTGGTT
GGTAGGCATCTACGAGCAAAACCATCATCCTTCAACGAATCCAGTTTAGTGATCCTCCCATTGTCCCCAACTAACCTGGAACCAGCTCAAGATGCCTAGGCCAGTGGTACAGGTTGGTGGCGACCCCGATCCCTCCTTGGAATGGCTCTTCATTTCGGAGGAGATGAAACGAATTGATCAGAGCAAGCCTTACGATGCCAAAAAGGCCTGCCGAAGGCTATCTTCTGGGTGAAATCAAAGGTGGTGAGGT
+
A3AAAAFFFFFFGG?AAEGFCGGGHFFGFHFHHGHHGADHEHHFFFHFFHHDHGEGHHAABGAGFHEFGEEHBFF1FG12B3?B11FFEE@3B3FFFH33B3?GBBBFGD@B3@BF/ECE0</EEEAB/<C/@@@ECB@<G@<1<0<FGFHHHDDHH@D<-.C.0<1GF0<A.<.00=<0<CCHC//:.CGCF.:..9C09999E..9CAGG@GG-..C0BBB9BFFB./:AFBF/9F/;.//9AEFF.B
@M03558:539:GW210131Amp:1:2105:9590:14872 1:N:0:TCGACGTC+ACCTGGTT
GGTAGGCATCTACGAGCAAAACCATCATCCTTCAACGAATCCAGTTTAGTGATCCTCCCATTGCCCCCAACTAACCTGGAACCAGCTCAAGATGCCTAAGCCAGTGGTACAGGTTGGTGGCGACCCCGATCCCTCTTCATTTCGGAGGAGATGAAACGAATTGATCAGAGCAAGCCTTACGATGCCAAAAGGTTCCAGATGAAGCCGAAGGCTATCTTCTGGGTGAAATCAAAGCAAGGGTGAATTGGT
+
BCABCCFFFFFFGGGGGGGGGGGHHHHHHHHHHHHHGGGHGHHHHHHHHHHHHHHHHHGHHHHHHHGGGGGHHHHHHHHHHHGHHHHHHHHHHHHHHHHHHHHHGHHGHHHHGHHHGGGGHGGGGGGGGGGGHHHHHHHHHHHHGDGGGGHHHHHHHGGGHHHHHHHHHHHHHHHGHHHHGGHGGHHCGHHGHHGGGGGGGGEGGGAGGGGGGGGGGGGGGGGFFFFFFFFFFFFFFFFFFFEFFFFFF
@M03558:539:GW210131Amp:1:2105:3151:14891 1:N:0:TCGACGTC+ACCTGGTT
GGTAGGCATCTACGAGCAAAACCATCATCCTTCAACGAATCCAGTTTAGTGATCCTCCCATTGTCCCCAACTAACCTGGAACCAGCTCAAGATGCCTAAGCCAGTGGTACAGGTTGGTGGCGACCCCGATCCCTCGAAATGAATAGCTCTTCATTTCGGAGGAGATGAAACGAATTGATCAGAGCAAGCCTCACGATGCCAAAAAGGCCTGCTGGGTTCCAGATGAAGCCGAAGGCTATCTTCTGGGTG
+
BBBBBBBCF4FFGFCGGCGGGGFCGFFFFHHHHFHHGGDHGHHHFGHHHHHHHHHHHHGFHHGHHHFHHGGHHFEHHHHHHFGFFHGHHHHEFFEHHHHHGFGHHHFHFGHB3BB?EEFGHEEEGGDCBCGGGHHC/@BFG><GGHHHHHHHGHHHFHGCCCGGEGGFGHHGEGHHFBGFHCCGH/CGHEHHHHE?CADFBF/;CA9EGGAFGGGGFGGFFGGGFFFFFF?B-BDFFFFFFFFFFFFBA
@M03558:539:GW210131Amp:1:2105:10452:14934 1:N:0:TCGACGTC+ACCTGGTT
GGTAGGCATCTACGAGCAAAACCATCATCCTTCAACGAATCCAGTTTAGTGATCCTCCCATTGTCCCCAACTAACCTGGAACCAGCTCAAGATGCCTAAGCCAGTGGTACAGGTTGGTGGCGACCCCGATCCCTCCTGGGCTCTTCATTTCGGAGGAGATGAAACGAATTGATCAGAGCAAGCCTTACGATGCCAAAAAGGCCTGCTCGGTGGTGAGGTAATGTATCTTGTTTTATACAGTGCGTACGG
+
AA>AAAFFBFFFDCECGEGFFGEGFHF3GFHHHCGEAEEGFHAEDFFEHHHHHHHGHHGHHHHHHGGHFGGFHHHHHHHHCHGHFHHHHHHHHHGHHHHHGHHHGHF@FHHHFHHHC?FGHGCGGGGGGGG/GHBCHCFCFHHHHHHHHHFGCFGCACHE<GFHHG?CGCGHFHHHGHGHGHHGHFFCEEHGGFFB/AE?FGGBFFFF9ABEGAEBFG9FFBFFFFFFFFFFFFFFFFFFFEF@EF@@B
@M03558:539:GW210131Amp:1:2105:3501:14964 1:N:0:TCGACGTC+ACCTGGTT
GGTAGGCATCTACGAGCAAAACCATCATCCTTCAACGAATCCAGTTTAGTGATCCTCCCATTGTCCCCAACTAACCTGGAACCAGCAGGTGGTGAGGTAATGTATCTTGTTTTATACAGTGCGTACGGATACAGAAAACTGATGGAAAAGTAATTTGGAATCTATATGCAAACAATTTGACAAGTTATTTTATGATAGAAATGGAAGTTTAGAAGGTGTTACTCACATAGCC
+
ABABBCFFFFFFGGGGGGGFGGGHHHHHHHHHHHHHGGGHGHHHHHHHHHHHHHHHHHGHHHHHHHHHHGGHHHHHHHGGHHGHHHHHHHHGGGHHHGGHHHHHHHHHHHHGHHHHHHHHHHGGGGGGGGGHHHHHHHHHHHHHHHHHHHGHHHHHHHHHHHHHGHHHHHHHHHHHHHHHHHHHHHHHHHHHHHHHHHHHHHHHHHHHHHHHHHHGCGHGHHHHHHHHGFHH
@M03558:539:GW210131Amp:1:2105:25957:14967 1:N:0:TCGACGTC+ACCTGGTT
GGTAGGCATCTACGAGCAAAACCATCATCCTTCAACGAATCCAGTTTAGTGATCCTCCCGTTGTCCCCAACTAACCTGGAACCAGCTCAAGATGCCTAAGCCAGTGGTACAGGTTGGTGGCGACCCCGATGAATGGCTCTTCATTTCGGAGGAGATGAAACGAATTGATCAGAGCAAGCCTTACGATGCCAAAAAGGCCTGCTTCTGGGTGAAATCTGGGTGGTGAGGTAATGTATCTTGTTTTATAC
+
ABBBBBFFFFFFGGGGGGGGGGGHHHHHHHHHHHHHGEGHGHHHHHHHHHHHHHHHHHGFHHGGHHHHHGGHHHHHHHFFHHGHHHHHHHHHHHHHHGHHHHHHGHHHHHHFFBGHGEEFHGGGGGGGGGGHGHHGHHHHHHHHHHHHG?CFDGGGHFFGGG<AGHGEGHHHEHHHGHHGHHHHGGHGGHHGHGEA.;EGGGGGGGGGGGGGGGGGGGGGFGGDEFFFFFFBFFFFFFFFFFFFBFBF
@M03558:539:GW210131Amp:1:2105:26639:14972 1:N:0:TCGACGTC+ACCTGGTT
GGTAGGCATCTACGAGCAAAGAGTGCAGAAGGTGTTACTCACATAGCC
+
BCBBCCFFFFFFGGGGGGGGGGHHHHHHHHHHGGGGHHHHHHHHHHHH
@M03558:539:GW210131Amp:1:2105:2485:15018 1:N:0:TCGACGTC+ACCTGGTT
GGTAGGCATCTACGAGCAAAACCATCATCCTTCGGCGAATCCAGTTTAGTGATCCTCCCATTGTCCCCAACTAACCTGGAACCAGCTCAAGATGCCTAAGCCAGTGGTACAGGTTGGTGGCGACCCCGATCCCTCCCCAAGGGTGAATTGGTAGCCGTTGCGGTGGTGAGGTAATGTATCTTGTTTTATACAGTGCGTACGGATACAGAAAACTGATGGAAAAGTAATTTGGAATCTATATGCAAACAAT
+
BBBBBBFFFFFFFFEEEGGGGGGHHHHGFGHHHDGGGCGGGHCFHFHHHHHHHFDFHFGHHHFHHHHEFGGHFFHHHGHGFGEFEGHHFFFHFHHHHHHCGHFHHHHFGHHHHFGHGEFEHGGGFGGCDCDGFHHGGGHGFGG0>FFHGHFDGG<GD<.AEDG:;E;CBGGGFHHH;GHHGGGGGFGGGFGFFFFBBEFGBA;CFGGGGFFFFFFFFFFFFFFFBFFFFFFFFFFFFFFFFFFFFFFFFF
@M03558:539:GW210131Amp:1:2105:24729:15048 1:N:0:TCGACGTC+ACCTGGTT
GGTAGGCATCTACGAGCAAAACCATCATCCTTCAACGAATCCAGTTTAGTGATCCTCCCATTGTCCCCAACTAACCTGGAACCAGCTCAAGATGCCTAAGCCAGTGGTACAGGTTGGTGGCGACCCCGATCCCTCGGTGGTGAGGTAATGTATCTTGTTTTATACAGTGCGTACGGATACAGAAAACTGATGGAAAAGTAATTTGGAATCTATATGCAAACAATTTGACAAGTTATTTTATGGTAGAAAT
+
BCABCCFFFFFFGGGGGGGGGGGHHHHHHHHHHHHHGGGHGHHHHHHHHHHHHHHHHHGHHHHHHHHHHGGHHHHHHHHHHHGHHHHHHHHHHHHHHHHHHHHHHHHGHHHFGFGHGEGGHGGGGGGGGGGGHHHGGGGGGGHGHFHHHHGHHHHHHHHHHHHHHHHHHHGGGGGGCGGHHHHHHGHHHHHHHHHHHHCGHGGGGGGGGGGHHHHGGGGGGGGGGGGGGGGGGGGGGHHGGGFFFFFFFF
@M03558:539:GW210131Amp:1:2105:2238:15050 1:N:0:TCGACGTC+ACCTGGTT
GGTAGGCATCTACGAGCAAAGAGTGTAGAAGGTGTTACTCACATAGCC
+
>AAAAABCFBFFFGGGCEFFGGHHHHFHFFHGBFGEHFHGEHHHHGGH
@M03558:539:GW210131Amp:1:2105:22199:15051 1:N:0:TCGACGTC+ACCTGGTT
GGTAGGCATCTACGAGCAAAACCATCATCCTTCAACGAATCCAGTTTAGTGATCCTCCCATTGTCCCCAACTAACCTGGAACCAGCTCAAGATGCCTAAGCCAGTGGTACAGGTTGGTGGCGACCCCGATCCCTCCGAATCGAATGGCTCTTCATTTCGGAGGAGATGAAACGAATTGATCAGAGCAAGCCTTACGATGCCAAAAAGGCCTGCTCGGTGGTGAGGTAATGTATCCTGTTTTATACAGTGC
+
AAAABBFFFFFFGGGGGGGGGGGHHHHHHHHHGHHHGGGHGHHHHHHHHHHHHHHHHHGHHHGHHHHHHGGHHHHHHHHHHHGHHHHHHHHHHHHHHHHHHHHHGHGGHHHHHDGHGGGGGGGGGGGGGGGGHHHGGGGGGHHHHHHHHHHHHGHHHHHFEEGGAGHHHHHHGGGGHGHHHHHHGHHHHHGHHHGGFGGGGGGGGGGGGGGGGGGGGEEDDFFFFFFFFFFFFFFFFFFFFFFFFFFFFF
@M03558:539:GW210131Amp:1:2105:13372:15056 1:N:0:TCGACGTC+ACCTGGTT
GGTAGGCATCTACGAGCAAAACCATCATCCTTCAACGAATCCAGTTTAGTGATCCTCCCATTGTCCCCAACTAACCTGGAACCAGCTCAAGATGCCTAAGCCAGTGGTACAGGTTGGTGGCGACCCCGATCCCTCCGATCCCGGTGGTGAGGTAATGTATCTTGTTCTATACAGTGCGTACGGATACAGAAAACTGATGGAAAAGTAATTTGGAATCTATATGCAAACAATTTGACAAGTTATTTTATG
+
AABBBCFFFFFFGGGGGGGGGGGHHHHHHHHHHHHHGGGHGHHHHHHHHHHHHHHHHHGHHHHHHHHHHGGHHHHHHHHGHHGHHHHHHHHHHHHHHHHGHHHHHHHHHGHHHGHHGEEGHGGGGGGGGGGGHHHGGFGGGHGGFGGCFHHHHHHHHHHHHHHHHHHHHHHHHHHHHGGGGGGGDDHHGHGCHGGGGGGG/FFFGGGGGGGGFGGGGGGGGGGGGGGGGFGFFFFFFFFFFFFFFFFFF
@M03558:539:GW210131Amp:1:2105:26763:15061 1:N:0:TCGACGTC+ACCTGGTT
GGTAGGCATCTACGAGCAAAACCATCATCCTTCAACGAATCCAGTTTAGTGATCCTCCCATTGTCCCCAACTAACCTGGAACCAGCTCAAGATGCCTAAGCCAGTGGTACAGGTTGGTGGCGACCCCGATCCCCGATCGAGAGAATGGCTCTTCATTTCGGAGGAGATGAAACGAATTGATCAGAGCAAGCCTTACGATGCCAAAAAGGCCGGTGGTGAGGTAATGTATCTTGTTTTATACAGTGCGTAC
+
BBBBB@FFFFFBGGCECFGGFGGFHHHHHGFHHGHGFGGHGGFHHHHHGHHHHHFFGHAHEGHHFHHEHEGHHHFHHHHFHHGHHFHHFHFHHEGHHHHHHHHHHHHGGHGHHFGHG?FEGGGGGGGGGGGGHGGGGGGGGHGGHHFHHFHHHHHHHHHGGGGGEFHHHHHHHGGGHGHGHHHHFHHHHGGGGGGGGGGGGGGGGGGDDEGCFDAF9ABFF9BFFFFFFFFFFFFFFFFFFFFFFFFFFA
@M03558:539:GW210131Amp:1:2105:28119:15069 1:N:0:TCGACGTC+ACCTGGTT
GGTAGGCATCTACGAGCAAAACCATCATCCTTCAACGAATCCAGTTTAGTGATCCTCCCATTGTCCCCAACTAACCTGGAACCAGCTCAAGATGCCTAAGCCAGTGGTACAGGTTGGTGGCGACCCCGATCCCGAAATGGCTCTTCATTTCGGAGGAGATGAAACGAATTGATCAGAGCAAGCCTTACGATGCCAAAAAGGCCTGCTGGGTTCCAGATGAAGCCGAAGGCTATCTTCTGGGTGAAATCA
+
CCCBCCFFFFFFGGGGGGGGGGGHHHHHHHHHHHHHGGGHGHHHGHHHHHHHHHHHHHGHHHHHHHHHHGGHHHHHHHHHHHGHHHHHHHHHHHHHHHHHHHHHHHHGHHHHHHHHGGGGHGGGGGGGGGGGHGGGGHHHHHHHHHHHHHHHGGGGGGHHHHHHHGGGHHHHHHHHHHHHHHHGHHHHGGGGGGGGGEFG?EGGGGGGGGGGGGGFGGGGGGGFFFFFFEFFFFFFFFFF/BDFFFFFF
@M03558:539:GW210131Amp:1:2105:16302:15076 1:N:0:TCGACGTC+ACCTGGTT
GGTAGGCATCTACGAGCAAAACCATCATCCTTCAACGAATCCAGTTTAGTGATCCTCCCATTGTCCCCAACTAACCTGGAACCAGCTCAAGATGCCTAAGCCAGTGGTACAGGTTGGTGGCGACCCCGATCCCTATGGCTATTCATTTCGGAGGAGATGAAACGAATTGATCAGAGCAAGCCTTACGATGCCAAAAAGGCCTGCCGGTGGTGAGGTAATGTATCTTGTTTTATACAGTGCGTACGGATAC
+
CBCCCCFFFFFFGGGGGGGGGGGHHHHHHHHHHHHHGGGHGHHHHHHHHHHHHHHHHHGHHHHHHHHHHGGHHHHHHHHHHHGHHHHHHHHHHHHHHHHHHHHHGHHHHHHFBFGHGEGGHGGGGGGGGGGGHHHHHHHHHHHHHHHHHHGGGCCDHHHHHHHGGGHHHHHHHGHHHHHHHGHHHHGGHGGHHHHHHFDGGGGGGGGCDGCEFGGBFGGGFFFFFFFFFFFFFFFFFFFFFFFFDFDFFF
@M03558:539:GW210131Amp:1:2105:14818:15094 1:N:0:TCGACGTC+ACCTGGTT
GGTAGGCATCTACGAGCAAAGAGTGAGAAGGTGTTACTCACATAGCC
+
ABBBBBFFFFFFFGGGGGGGGGHHFGHHHHHBGGEGFHHHHHHHFFG
@M03558:539:GW210131Amp:1:2105:28606:15114 1:N:0:TCGACGTC+ACCTGGTT
GGTAGGCATCTACGAGCAAAACCACCATCCTTCAACGAATCCAGTTTAGTGATCCTCCCATTGTCCCCAACTAACCTGGAACCAGCTCAAGATGCCTAAGCCAGTGGTACAGGTTGGTGGCGACCCCGATCCCTCCGGGATGGCTCTTCATTTCGGAGGAGATGAAACGAGTTGATCAGAGCAAGCCTTACGATGCCAAAGAGGCCTGGGTGAATTGGTAACCGTTGGTGGTGGTTGGTGGTGAGGTAAT
+
BBBBBBFFFFFFGGGGGGGGFGGHGGGHHHHHHHHHGGGHGHHHHHHFHHHGHHHHHHGHHHHHHHHHHGGHGHHHHHHGHHGHHHHHHHHHHHHHHHGHHHHHHHHFHHHH3FGHF/FGHGGGGGGGCFGGHHHGGGGGGGGHHHHHHHHHHHHGGGGGFHGHHHHHGGGGGHHHHHHHHHHHHHGHGGGEEFGGGGGGGGGGGGGGGFCCEFGFFFFFFFFFFFFFAEFDFFDFFFFFFAEFFF;BFF
@M03558:539:GW210131Amp:1:2105:19111:15182 1:N:0:TCGACGTC+ACCTGGTT
GGTAGGCATCTACGAGCAAAACCATCATCCTTCAACGAATCCAGTTTAGTGATCCTCCCATTGTCCCCAACTAACCTGGAACCAGCTCAAGATGCCTAAGCCAGTGGTACAGGTTGGTGGCGACCCCGATCCCTCCGAGTTCCAGATGAAGCCGAAGGCTATCTTCTGGGTGAAATCGGTGGTGAGGTAATGTATCTTGTTTTATACAGTGCGTACGGATACAGAAAACTGATGGAAAAGTAATTTGGA
+
BBBBCCFFFFFFGGGGGGGGGGGHHHHHHHGHHHHHGGGHGHHHHHHHHHHHGHHHHHGHHHHHHHHHHGGHHHHHGHHHHHGHHHHHHHHHHHHHHHHHGHHHGHHHHHHHHHHHGGGGHGGGGGGGGGGGHHHGGGGGGHHGGHHHHHHHHEAEGGHHHHHHHHHHGHGGAGGHHGGCGF:CGFHCBGHC;CGHGGGFGGGGGGGGGGGGGGGGGGGGGGGGGFFFFFFFFFFFFFFFFFFFFFFFF
@M03558:539:GW210131Amp:1:2105:15868:15238 1:N:0:TCGACGTC+ACCTGGTT
GGTAGGCATCTACGAGCAAAACCATCATCCTTCAACGAATCCAGTTTAGTGATCCTCCCATTGTCCCCAACTAACCTGGAACCAGCTCAAGATGCCTAAGCCAGTGGTACAGGTTGGTGGCGACCCCGATCCCAGATGAAGCCGAAGGCTATCTTCTGGGTGAAATCAAAGCAATCAAAGCGGTGGTGAGGTAGTGTATCTTGTTTTATACAGTGCGTACGGATACAGAAAACTGATGGAAAAGTAATTT
+
BBBBCCFFFFFFGGGGGGGGGGGHHHHHHHHHHHHHGGGHGHHHHHHHHHHHHHHHHHGHHHHHHHHHHGGHHHHHHHHHHHGHHHHHHHHHHHHHHHHHHHHHGHHHHHHFBBFHGEGGHGGGGGGGGGGGHHHHHHHHHHHGGGGGHHHHHHHHHHHG>CGHHHHHHHHHHHHHHHHHHCE;EGCFFGGCHHHHGGGGGGGGGGGGGGGGGGGGGGGGGGGGGGFFFFFFFFFFFFFFFFFFBFFFFF
@M03558:539:GW210131Amp:1:2105:22462:15249 1:N:0:TCGACGTC+ACCTGGTT
GGTAGGCATCTACGAGCAAAACCATCATCCTTCAACGAATCCAGTTTAGTGATCCTCCCATTGTCCCCAACTAACCTGGAACCAGCTCAAGATGCCTAAGCCAGTGGTACAGGTTGGTGGCGACCCCGATCCCTCCCGTTGCCCGGTGGTGAGGTAATGTATCTTGTTTTATACAGTGCGTACGGATACAGAAAACTGATGGAAAAGTAATTTGGAATCTATATGCAAACAATTTGACAAGTTATTTTAT
+
AAAAABFFFFFFGGGGFGGGGGGHHHHHHHHHHGHHGGGHGHHHFFHHHHHGGGHHHHGHHHHHHHHHHGGHHHHHHHHHHHGHHHHHHHHHHFHHHHHHHHHHGGHGGHHHHGGHGFGGHGGGGGGGGGGGHHHGGGGHADHHGGDFGEGHHE<>GHHHHHHHHHDGHHHHHHHFHHHGEDF@D:EGHGHG::;CGGFFGGFGGFGCGGGFFGGGGGGGGGFGGGGGGGGGFFFFFFFFFFFFFFFFBF
@M03558:539:GW210131Amp:1:2105:3572:15291 1:N:0:TCGACGTC+ACCTGGTT
GGTAGGCATCTACGAGCAAAACCATCATCCTTCAACGAATCCAGTTTAGTGATCCTCCCATTGTCCCCAATGGCTCTTCATTTCGGAGGAGATGAAACGAATTGATCAGAGCAAGCCTTACGATGCCAAAAAGGCCTGCTCCAGATGAAGCCGAAGGCTATCTTCTGGGTGAAATCAAAGGGTGAATTGGTAACCGTTGCCCTCAAACGTGGTGAGGTAATGTATCTTGTTTTATACAGTGCGTACGGAT
+
BBBBBAFFFFFFGGGGGGGFGGGHHHHHHHHHHHHHGGGHGHHHHHHFHHHHHHHHHHGHHHGHHHHHGFHHHHHHHHHHHHHHHFGGGGGHHHHHHHGGGHHHHHHHHHHHHHHHGHHHHGGHGGHHFGEHGFFHHGHHHHHHHHEHHHHHG?FFGHHFHHHHHHGHHHGHHHHGHFGHGDCEGDGHHHHHHHHGDGGGHGHHHHHHFCFEFGGGGGGGGGGGGGGGGGGGGGGGGGGGGGFFFFFFFF
@M03558:539:GW210131Amp:1:2105:19710:15291 1:N:0:TCGACGTC+ACCTGGTT
GGTAGGCACCTACGAGCAAAGAGTGAGAAGGAGTTACTCACATAGCC
+
AAA11>FF1A>@11E1AAF10F0D1FFFGFC00BB22GDGA1D11BB
@M03558:539:GW210131Amp:1:2105:10114:15300 1:N:0:TCGACGTC+ACCTGGTT
GGTAGGCATCTACGAGCAAACCACCAATTCATATGTATATCTCCTTCTTAGAAGGTGTTACTCACATAGCC
+
BBABBCFFFFFFGGGGGGGGGGHGGHHHHHHHHHHHHHHHHHHHHHHHHHHHHHHGHHGHHHHHHHHHHHH
@M03558:539:GW210131Amp:1:2105:13889:15331 1:N:0:TCGACGTC+ACCTGGTT
GGTAGGCATCTACGAGCAAAGAGTGAGAAGGTGTTACTCACATAGCC
+
??BBB3@FFFDFFGEGGGGCFCGFGGHGFFHGEEEHHHHFHHHGFHF
@M03558:539:GW210131Amp:1:2105:13771:15344 1:N:0:TCGACGTC+ACCTGGTT
GGTAGGCATCTACGAGCAAAACCATCATCCTTCAACGAATCCAGTTTAGTGATCCTCCCATTGTCCCCAACTAACCTGGAACCAGGAGATGAAACGAATTGATCAGAGCAAGCCTTACGATGCCAAAAAGGCCTGCTCCAGATGAAGCCGAAGGCTATCTTCTGGGCGAAATCAAAGCAAGGGTGAATTGGTAACCGTTGCCCCTGCGGTGGTGAGGTACTGTATCTTGTTTTATACAGTGCGTACGGAT
+
BBBBBAFFFFFFGEFEGGGGGGGHGH4FHDHGEFGHGGFAECGHHHHHFFAGDGGHHHGH55DGFBEE21EBF3BFGH1F3@?AFEGEFFGHDEGCEFHFHHDGF3BBGEGEHGHHH3FEFECCGGGHGE?GH2CGFFHHBB2F2GGHHGG?///?GFGHGFHFGC.->@CHFFFHFHFCCA.<<::C0CCGGGGFCGGF.;FEGGECG9BD9CFGGCFFGGFGGGGGFFFFFFFFFFFFFFFFFFFFDF
@M03558:539:GW210131Amp:1:2105:14528:15461 1:N:0:TCGACGTC+ACCTGGTT
GGTAGGCATCTACGAGCAAAACCATCATCCTTCAACGAATCCAGTTTAGTGATCCTCCCATTGTCCCCAACTAACCTGGAACCAGCTCAAGATGCCTAAGCCAGTGGTACAGGTTGGTGGCGACCCCGATCCCTCCAACCGGGTGGTGAGGTAATGTATCTTGTTTTATACAGTGCGTACGGATACAGAAAACTGATGGAAAAGTAATTTGGAATCTATATGCAAACAATTTGACAAGTTATTTTATGAT
+
CCBBCCFFFFFFGGGGGGGGGGGHHHHHHHHHHHHHGGGHGHHHHHHHHHHHHHHHHHGHHHHHHHHHHGGHHHHHHHHHHHGHHHHHHHHHHHHHHHHHHHHHHHHHHHHHHGHHGGGGHGGGGGGGGGGGHHHGHHHFGGGCCFEFGHHHHHHHHHHHHHHHHHHHHHHHHHHHGGGGGGDGGHHHHEFFGGGFGGGGFGGGGGGFGGGGGGGGGGGGGGGGGGGGFFFFFFFFFFFFFFFHHFFF0F
@M03558:539:GW210131Amp:1:2105:10009:15463 1:N:0:TCGACGTC+ACCTGGTT
GGTAGGCATCTACGAGCAAAACCATCATCCTTCAACGAATCCAGTTTAGTGATCCTCCCATTGTCCCCAACTAACCTGGAACCAGCTCAAGATGCCTAAGCCAGTGGTACAGGTTGGTGGCGACCCCGATCCCTCCGGTGGTGAGGTAATGTATCTTGTTTTATACAGTGCGTACGGATACAGAAAACTGATGGAAAAGTAATTTGGAATCTATATGCAAACAATTTGACAAGTTATTTTATGATAGAA
+
BCAABCFFFFFFGGGGGGGGGGGHHHHHHHHHHHHHGGGHGHHHGHHHHHHHHHHHHHGHHHHHHHHHHGGHHHHHHHHHHHGGHHHHHHHHHHHHHHHHHHHHHHHGHHHHHHHHGEGGHGGGGGGGGGGGHHHGGG@CE?FFHHHHHHHHHHHHHHHHHHHHHHHHHHGGGGGGGGGGHHHFHCGHHHGHHHBGBGFFGGGGGGBGFGGGGGGGGGGGGGGGGGGGGGGGGGGGGGGFFFFFFFFFF
@M03558:539:GW210131Amp:1:2105:9349:15497 1:N:0:TCGACGTC+ACCTGGTT
GGTAGGCATCTACGAGCAAACCACCAATTCATATGTATATCTCCTTCTTAGAAGGTGTTACTCACATAGCC
+
CCBBCCFFFFFFGGGGGGGGGGHGGHHHHHHHHHHHHHHHHHHHHHHHHHHHHHHHHHGHHHHHHHHHHHH
@M03558:539:GW210131Amp:1:2105:16835:15504 1:N:0:TCGACGTC+ACCTGGTT
GGTAGGCATCTACGAGCAAAACCATCATCCTTCAACGAATCCAGTTTAGTGATCCTCCCATTGTCCCCAACTAACCTGGAACCAGCTCAAGATGCCTAAGCCAGTGGTACAGGTTGGTGGCGACCCCGATCCCTCCCGGTGGTGAGGTAATGTATCTTGTTTTATACAGTGCGTACGGATACAGAAAACTGATGGAAAAGTAATTTGGAATCTATATGCAAACAATTTGACAAGTTATTTTATGATAG
+
BCBBCCFFFFFFGGGGGGGGGGGHHHHHHHHHHHHHGGGHGHGHHHHHGGHHHHHHHHGHHHGHHHHHHGGHHHHHHHFHHHGHHHGHHHHHHHHHHHHHHHHHHHHHHHHGBBGHGEFFHGGGGGGGGGGGHHHGGGGGGGEGHHHHHHHHHGHHHHHHHHHHHHHHHHHGGGGGGDDGDFHHHCHHHHHHHFHBGCFGFGGGGGGBFFGGGGGGGGGGGGGGGGFGGGGGGGGGGFFFFFFFBFFF
@M03558:539:GW210131Amp:1:2105:27056:15526 1:N:0:TCGACGTC+ACCTGGTT
GGTAGGCATCTACGAGCAAAACCATCATCCTTCAACGAATCCAGTTTAGTGATCCTCCCATTGTCCCCAACTAACCTGGAACCAGCTCAAGATGCCTAAGCCAGAGGTACAGGTTGGTGGCGACCCCGATCCCTCCCGTTGCCCGGGGGCGAGGTAATGTATCTTGTTTTATACAGCGCGTACGGATACAGAAAACTGATGGAAAAGTAATTTGGAATCTATATGCAAACAATTTGACAAGTTATCTTAT
+
A?AAAABFCBFFCF1A1EGBFGE0FCAG3F1FH1EGECFGCHHH21F2F11222DGHFGHG1D2FAF/0EFEF1GH1ECCGFFHHH11@1FGEFHEFECHH1F00?F1BFG2>FGFEEFAFGEEEGCC/C/EF10?FA/@AEF1<</><-;-:9900;09BCFFBF;9C:;;F0CFF@?A@>-@B-A-/:FFFBFB/B//9BFFFFFF/FFBFFBBFBBFFFFFFFFFFFFFFFFFFFFFFFFFFFFFFF
@M03558:539:GW210131Amp:1:2105:24377:15673 1:N:0:TCGACGTC+ACCTGGTT
GGTAGGCATCTACGAGCAAAACCATCATCCTTCAACGAATCCAGTTTAGTGATCCTCCCATTGTCCCCAACTAACCTGGAACCAGCTCAAGATGCCTAAGCCAGTGGTACAGGTTGGTGGCGACCCCGATCCCGGTGGTGAGGTAATGTATCTTGTTTTATACAGTGCGTACGGATACAGAAAACTGATGGAAAAGTAATTTGGAATCTATATGCAAACAATTTGACAAGTTATTTTATGATAGAAATGG
+
CCBBCCFFFFFFGGGGGGGGGGGGHHHHHHHHHHHHGGGHGHHHHHHHHHHHHHHHHHGHHHHHHHHHGGGHHHHHHHHHGHGHHHHHHHHHHHGHHHHHHHHHHHHHHHHHHGHHGGGGHGGGGGGGGGGGHGGGGGGGHHHHHHHHHHHHHHHHHHHHHHHHGHHHGGGGGGGGGHHHHHHHGHHHHGHGFHHC:CGGGGGGGGGGGGGGGGGGGGGGGGFGGGGGGGGGFFGGGGGFFFFFFFFFFF
@M03558:539:GW210131Amp:1:2105:13000:15690 1:N:0:TCGACGTC+ACCTGGTT
GGTAGGCATCTACGAGCAAAACCATCATCCTTCAACGAATCCAGTTTAGTGATCCTCCCATTGTCCCCAACTAACCTGGAACCAGCTCAAGATGCCTAAGCCAGTGGTACAGGTTGGTGGCGACCCCGATCCCTCCTTGGCTCTTCATTTCGGAGGAGATGAAACGAATTGATCAGAGCAAGCCTTACGATGCCAAAAAGGTGAATTGGTAGCCGTTGCCCTGCGGTGGTGAGGTAATGTATCTTGTTTT
+
CCCCCCFFFFFFGGGGGGGGGGGHHHGHHHHHHHHHGGGHGHHHHHHHHHHHHHHHHHGHHHHHHHHHHGGHHHHHHHHFHHGGHHHHHHHHHHHHHHHHHHHHHHHHHHGBFBFGEEGGHGGGGGGGGGGGHHHGHHHHHHHHHHHHHHHHG?FGDGHHHHHHGGDGHHGHHHHHHHHHHHHGHHHHGGHGGHGHCCCGFFFGFFGGGGGGGGGGGGGGGGGGFF9@FFFEFFFFFFFFFFFFFFFFFF
@M03558:539:GW210131Amp:1:2105:19237:15699 1:N:0:TCGACGTC+ACCTGGTT
GGTAGGCATCTACGAGCAAAACCATCATCCTTCAACGAATCCAGTTTAGTGATCCTCCCATTGTCCCCAACTAACCTGGAACCAGCTCAAGATGCCTAAGCCAGTGGTACAGGTTGGTGGCGACCCCGATCCCTCCCCGATCGGTGGTGAGGTAATGTATCCTGTTTTATACAGTGCGTACGGATACAGAAAACTGATGGGAAAGTAATTTGGAATCTATATGCAAACAATTTGACAAGCTATTTTATG
+
BCBBBBFFFFFFGGGGGGGGGGGHHHHHHHHHHHHHGGGHGHHHFGHHHHHHHHHHHHGHHHHHHHHHHGGHHHHGHHHHHHGHHHHHHHHHHHHHHHHHHHHHGHHGGHHHHHHHCFGGGGGGGGGGFFGGGHHGGGGGGGGGEGG<FHHHGHFGHHHGHHHHHHHHHHHHGHHGHGEGGCGFG:GGGCGFFFFGGGGGGBFFGFGGGGGFFGGGGGGGGGGGGGGGFFFFFFFFFFFFFFFFFFFFF
@M03558:539:GW210131Amp:1:2105:7583:15762 1:N:0:TCGACGTC+ACCTGGTT
GGTAGGCATCTACGAGCAAAACCATCATCCTTCAACGAATCCAGTTTAGTGATCCTCCCATTGTCCCCAACTAACCTGGAACCAGCTCAAGATGCCTAAGCCAGTGGTACAGGTTGGTGGCGACCCCGATCCCTCCATGGCTCTTCATTTCGGAGGAGATGAAACGAATTGATCAGAGCAAGCCTTACGATGCCAAAAAGGCCTGCTGGGTTCCAGATGAAGCCGACAAGGGTGAATTGGTAACCGTGGT
+
AAAAABFFFFFFGGGGGGGGGGGHHHHHHHHHHHHHGGGHGHGHHHHHHHHHHHHHHHGHHHHHHHHHHGGHHHHHHHHHHHGHHHHHHHHHHHHHHHHHHHHHHHHHHHHGHGHHGGGGHGGGGGGGGGGGHHHGHHHHHHHHHHHHHHHHGDGGFGHHHHHHHGAGHHHHHHHGHHHHHHHGHHFHFGHGGHHHBEGGAEEGGGGGGGCCFGGGGGGGGGGGGFFFFFFFFF?FFFF/FFFFFFDFCA
@M03558:539:GW210131Amp:1:2105:28234:15778 1:N:0:TCGACGTC+ACCTGGTT
GGTAGGCATCTACGAGCAAAACCATCATCCTTCAACGAATCCAGTTTAGTGATCCTCCCATTGTCCCCAACTAACCTGGAACCAGCTCAAGATGCCTAAGCCAGTGGTACAGGTTGGTGGCGACCCCGATCCCTCCTCAAGGATGAATTGGTAACCGTTGCCCTACCGGTGGTGAGGTAATGTATCTTGTTTTATACAGTGCGTACGGATACAGAAAACTGATGGAAAAGTAATTTGGAATCTATATGC
+
CCCCCCFFFFFFGGGGGGGGGGGHHHHHHHHHHHHHGGGHGHHHHHHHHHHHHGHHHHGHHHHHHHHHHGGHHHHHHHGFHHGHHHHHHHHHHGHHHHHHHHHHHHHHHHHGHHHHGEFGHGGGGGGGGGGGFHHGHHHHHHHHHBHHHHGHGHHHGGGGGHHHHHHGCCDGGGGHEGFHHHGHHHHHHHHHHHHHGHCGGHGGGGGGGGGGGGGGGGGGGGGGGGGGGFFFFFFFFFFFFFFFFFFFF
@M03558:539:GW210131Amp:1:2105:12853:15779 1:N:0:TCGACGTC+ACCTGGTT
GGTAGGCATCTACGAGCAAAACCATCATCCTTCAACGAATCCAGTTTAGTGATCCTCCCATTGTCCCCAACTAACCTGGAACCAGCTCAAGATGCCTAAGCCAGTGGTACGGGTTGGTGGCGACCCCGATCCCTCCGGGTTCCAGATGAAGCCGAAGGCTATCTTCTGGGTGAAATTGTGCAAGGGTGAATTGGTAACCGTTGCCCTGCGGTGGTGAGGTAATGTATCTTGTTTTATACAGTGCGTACGG
+
BCBBBCFFFFFFGGGGGGGGGGGHHHHHHHHHHHHHGGGHGHHHGHHHHHHHHHHHHHGHHHHHHHHHHGGHHHHHHHHGHHGHHHHHHHHHHHHHHHHHHHHHFHHHHHGEEEFGFFGGHGGGGGGGGGGGHHHGG@>?FHHHHHHHHHFHHEAEFGHHHHHHHHHHHHGGCGFGHHHHHHHHEC;EGFGGGFFFFGGGGGGGGGGGGGGGDF;EFFFFFFFFFFFFFFFFFFFFFFFFFFFFFFFFFF
@M03558:539:GW210131Amp:1:2105:5810:15797 1:N:0:TCGACGTC+ACCTGGTT
GGTAGGCATCTACGAGCAAAACCATCATCCTTCAACGAATCCAGTTTAGTGACCCTCCCATTGTCCCCAACTAACCTGGAACCAGCTCAAGATGCCTAAGCCAGTGGTACAGGTTGGTGGCGACCCCGATCCCTCCGAAGCCGAAGGCTATCTTCTGGGTGAAATCAAACAAGGGTGAATTGGTAACCGTTGCCCTACGGTGGTGAGGTAATGTATCTTGTTTTATACAGTGCGTACGGATACAGAAAAC
+
BCABCCFFFFFFGGGGGGGGGGGHHHGHHHHHHHHHGGGHGHHHHHHHHHHHHHHHHGGHHHHHHHHHHGGHHHHHHHHHHHGHHHHHHHHHHHHHHHHHHHHHHHHHHHHHHGHHGFGGHGGGGGGGGGGGHHHGGGFGGHGGGGGGHHHHHHHHHHHHGHHHHHHHHHHHHHGCEHHHHHHHGHHHGGGGGGGGGGGG/CEEEFGGFGGGGGGGGGGGGFFFBFFFF/BFBBADCDF?DDFBFFFFFF
@M03558:539:GW210131Amp:1:2105:22801:15818 1:N:0:TCGACGTC+ACCTGGTT
GGTAGGCATCTACGAGCAAAGAGTGTAGAAGGTGTTACTCACATAGCC
+
AABABBFFFFFFGGGCCFFGGFGHHGGFHBFHCGHFHGFHDHHHHDHH
@M03558:539:GW210131Amp:1:2105:14083:15838 1:N:0:TCGACGTC+ACCTGGTT
GGTAGGCATCTACGAGCAAAGAGTGAGAAGGTGTTACTCACATAGCC
+
BBBBCCFFFFFFGGGGGGGGGGHHHHHHHHHHHHGHHHHHHHHHHHH
@M03558:539:GW210131Amp:1:2105:9346:15881 1:N:0:TCGACGTC+ACCTGGTT
GGTAGGCATCTACGAGCAAAACCATCATCCTTCAACGAATCCAGTTTAGTGATCCTCCCATTGTCCCCAACTAACCTGGAACCAGCTCAAGATGCCTAAGCCAGTGGTACAGGTTGGTGGCGACCCCGATCCCTCGATACCACGGTGGTGAGGTAATGTATCTTGTTTTATACAGTGCGTACGGATACAGAAAACTGATGGAAAAGTAATTTGGAATCTATATGCAAACAATTTGACAAGCTATTTTATG
+
AA>AAAFFFFFFGGGGGGBGGGGHHHGHHHHHHHHHGGGHGHHHHHHHHGHGHHHHHHGHHHHHHHHHHGGHHFHHHHHHHHGFHHGHHFHHHHHHHHGHHHHHHHHHHHHGFFFHGGGGHGGGGGGGGGGGHHHGDHHGHHHGGFGGEGHHFGHHHHHHHHHHHHHHHHHHHHHHHGGGGGGGGGGHHHFH/CHHHFGGGG09CFFGGGGGFGGGGGGGGGGGGGGGGGGGGGGGFFFFFFBFFFFFFF
@M03558:539:GW210131Amp:1:2105:23629:15902 1:N:0:TCGACGTC+ACCTGGTT
GGTAGGCATCTACGAGCAAAACCATCATCCTTCAACGAATCCAGTTTAGTGATCCTCCCATTGTCCCCAACTAACCTGGAACCAGCTCAAGATGCCTAAGCCAGTGGTACAGGTTGGTGGCGACCCCGATCCCTCCGAATGAAACGAATTGATCAGAGCAAGCCTTACGATGCCAAAAAGGCCTGAAAAAGGCCTGAAGCCGAAGGCTATCTTCTGGGTGAAATCAAAGCAGGTGGTGGTGGTGAGGTA
+
BBAABCFFFFFFGGGGGGGGGGGHFHHHHHHHHHHHGGGHGHHHHHHHHHHHHHHHHHGHHHHHHHHHHGGHHHHHHHHHHHGHHHHHHHHHHHHHHHHHHHHHGHHHHHHGHGHHGFGGHGGGGGGGGGGGHHHGGGGGHHHHHGGGHHHHHHHHHHHHHHHGHHHHGGHGGHHHGHHGGHHHGH:GHHGGHHHECFGFFGGGGGGGGGGGGGGGGF;EEFFFFFFFFFFFFFFEDFFDFFFFBFFBF
@M03558:539:GW210131Amp:1:2105:12060:15930 1:N:0:TCGACGTC+ACCTGGTT
GGTAGGCATCTACGAGCAAAACCATCATCCTTCAACGAATCCAGTTTAGTGATCCTCCCATTGTCCCCAACTAACCTGGAACCAGCTCAAGATGCCTAAGCCAGTGGTACAGGTTGGTGGCGACCCCGATCCCTCTTCATTTCGGAGGAGATGAAACGAATTGATCAGAGCAAGCCTTACGATGCCAAAAAGGCCTGCTGCAAGGGTGAATTGGTAACCGTTGCCCGGTGGTGAGGTAATGTATCTTGTT
+
CCCBCCFFFFFFGGGGGGGGGGGHHHHHHHHHHHHHGGGHGHHHHHHHHHHHHHHHHHGHHHHHHHHHHGGHHHHHHHHHHHGHHHHHHHHHHHHHHHHHHHHHGHHHHHHBFBFHGEGGHGGGGGGGGGGGHHHGHHHHHHHHGGGGGGHHHHHHHGGGHHHHHHHHHHHHHHHGHHHHCEHGGHGHCCCFFHHGGGGGGGFGGGCEGGGGGGGGGGGGGGGDFFFFDFFAFEFFFFFFFFFFFFFFFF
@M03558:539:GW210131Amp:1:2105:26470:15945 1:N:0:TCGACGTC+ACCTGGTT
GGTAGGCATCTACGAGCAAACCACCAATTCATATGTATATCTCCTTCTTAGAAGGTGTTACTCACATAGCC
+
>11>A1@1BBDFFCFEEEGGFCGGCHHHDGFHGFFHFHHHHHHHFHHGHHFHHHG1BF/FEGDFC1FGGEG
@M03558:539:GW210131Amp:1:2105:21936:16028 1:N:0:TCGACGTC+ACCTGGTT
GGTAGGCATCTACGAGCAAAACCATCATCCTTCAACGAATCCAGTTTAGTGATCCTCCCATTGTCCCCAACTAACCTGGAACCAGCTCAAGATGCCTAAGCCAGTGGTACAGGTTGGTGGCTCTTCATTTCGGAGGAGATGAAACGAATTGATCAGAGCAAGCCTTACGATGCCAAAAAGGTGAATTGGTAACCGTTGCCCTGCGGTGGTGAGGTAATGTATCTTGTTTTATACAGTGCGTACGGATAC
+
BBABCCFFFFFFGGGGGGGGGGGHHHHHHHHHHHHHGGGHGHHHHHHHHHHHHHHHHHGHHHHHHHHHHGGHHHHHHHHHHHGHHHHHHHHHHHHHHHHHHHHHGHHGGHHHHHHHGGGGHHHHHHHHHHHHGGGGGGHHHHHHHGFGHHHHHHHHHHHHHHHGHHHHGGHGGHHHHHHGGDGHGHHHHHGHDHGGGGGHHHHHGGGGGCGGGG/FFGGFGGGGGGGGGGGGFGGGGGEGFFFFFFFFF
@M03558:539:GW210131Amp:1:2105:6186:16044 1:N:0:TCGACGTC+ACCTGGTT
GGTAGGCATCTACGAGCAAAACCATCATCCTTCAACGAATCCAGTTTAGTGATCCTCCCATTGTCCCCAACTAACCTGGAACCAGCTCAAGATGCCTAAGCCAGTGGTACAGGTTGGTGGCGACCCCGATCCCTCCTAAATGGCTCTTCATTTCGGAGGAGATGAAACGAATTGATCAGAGCAGGCCTTACGATGCCAAAAAGGCCTGCTTTCATTCAAGGGTGAATCATTCGGTGGTGAGGTAATGTAT
+
A?AABBFFFFFFGGGFGGGGGGGHHHHHHHHHHHHHGGGHGHHHGHHHHHHGHHHGHHGHHHHHHHHHHGGHHHHHHHHHHGGHHHHHHHGHHHHHHGHHGHHHGHHFGHHGFBGHGFGGGGGGGGGGGGGGHHHGHHFHHHGHHHHHHHHHHHHG?FGGGHHHFHHGGGGHHHHHHHGHHHHHHGGHHHHGEHGGHGGGFFFGGGGGGGGGGGGGGGGGGGFEGGGGFFFFFFEFDFABFFFFFFFFFF
@M03558:539:GW210131Amp:1:2105:8947:16101 1:N:0:TCGACGTC+ACCTGGTT
GGTAGGCATCTACGAGCAAAACCATCATCCTTCAACGAATCCAGTTTAGTGATCCTCCCATTGTCCCCAACTAACCTGGAACCAGCTCAAGATGCCTAAGCCAGTGGTACAGGTTGGTGGCGACCCCACCCCCTTTTACGGTGGTGAGGTAATGTATCTTGTTTTATACAGTGCGTACGGATACAGAAAACTGATGGAAAAGTAATTTGGAATCTATATGCAAACAATTTGACAAGTTATTTTATGAT
+
CCABCCFFFFFFGGGGGGGGGGGHHHHHHHHHHHHHGGGHGHHHHHHHHHHHHHHHHHGHHHHHHHHHHGGHHHHHHHHHHHGHHHHHHHHHHHHHHHHHHHHHHHHHHHHHGHHHGGGGHGGGGGGGGGGGGGHHHHHGGGHGCGGGHHHHHHHHHHHHHHHHHHHHHHGHHHGGGGGGGGGHHGHHHHHHHHHHHFHHHHH0FFGGFGFGGGGGHGHGHGFGGGGGGGGGGGFFGGGGGGHGFFFF
@M03558:539:GW210131Amp:1:2105:20304:16142 1:N:0:TCGACGTC+ACCTGGTT
GGTAGGCATCTACGAGCAAAACCATCATCCTTCAACGAATCCAGTTTAGTGATCCTCCCATTGTCCCCAACTAACCTGGAACCAGCTCAAGATGCCTAAGCCAGTGGTACAGGTTGGTGGCGACCCCGATCCCTCCGATGGCTCTTCATTTCGGAGGAGATGAAACGAATTGGTAACCCGGTGGTGAGGTAATGTATCTTGTTTTATACAGTGCGTACGGATACAGAAAACTGGTGGAAAAGTAATTTGG
+
BBBBBADFFFFFFGGA?EFGGGGGHHHHHHHHHHGHGFFHGHHHEGGHHHHHHGHHHHGGHHFHHHHHHGGHHGHHHHHBGHGHHHHHGHGHHHHHHHHHHHHHCGHGFHHGHGGHGFEGHGGGGGGGGGGGHHHGG@ADDHHHHGHHHHFHHG<DGDF.FFGFDHGFFEHHC=DHHHHC@DGGEEBFC:FFFFGFFGGGGBFGGGGGGGFGGGGEDGGFDDDFFFFFFFFFFFBFAEFFFFFFFFFFFF
@M03558:539:GW210131Amp:1:2105:26098:16143 1:N:0:TCGACGTC+ACCTGGTT
GGTAGGCATCTACGAGCAAAACCATCATCCTTCAACGAATCCAGTTTAGTGATCCTCCCATTGTCCCCAACTAACCTGGAGCCAGCTCAAGATGCCTAAGCCAGTGGTACAGGTTGGTGGCGACCCCGATCCCTCCGGTGGTGAGGTAATGTATCTTGTTTTATACAGTGCGTACGGATACAGAAAACTGATGGAAAAGTAATTTGGAATCTATATGCAAACAATTTGACAAGTTATTTTATGATAGAA
+
ABAAABFFFFFFGGGGGGGGGGGGHHHHHHHHHHHHGGGHGHHHHHHHHHHHHHHHHHGHHHHHHHHHHFGHHHHHHHHHHHGHHGHHHHHHHHHHHHHHHHHHHHHHHHHHHGHHGFGGHGGGGGGGGGGGHHHGGGCFGEGHHHFFHHHHHHHHHHHHHHHHHHHHHHHGGGGGGGGGHHHHHHHHHHHHHHHHHHGCFGFGGGGGGGFGGGGGGGGGGGGGGGGGGGGGGGGGGGFFFFFFFFFFF
@M03558:539:GW210131Amp:1:2105:16944:16144 1:N:0:TCGACGTC+ACCTGGTT
GGTAGGCATCTACGAGCAAAACCATCATCCTTCAACGAATCCAGTTTAGTGATCCTCCCATTGTCCCCAACTAACCTGGAACCAGCTCAAGATGCCTAAGCCAGTGGTACAGGTTGGTGGCGACCCCGATCCCTCCTCCCTTCGGAGGAGATGAAACGAATTGATCAGAGCAAGCCTTACGATGCCAAAAAGGCCTGCTCAAGGGTGAATTGGTAACCGTTGCCCTACCGGTGGTGAGGTAATGTATCTT
+
ABABBCFFFFFFGGGGGGGGGGGHHHHHHHHHHHHHGGGHGHHHGHHHHHHHHHHHHHGHHHHHHHHHHGGHHHHHHHHHHHGHHHHHHHHHHHHHHHHHHHHHGHHHHHHFBBGHGEFGHGGGGGGGGGGGHHHGHHHGHHHHGGGGGGHHHHHHHGGEHHHHHHHHHHHHHHHGFHHHGGHGGHHH/C.CGGGGGGGGGEGGGFGGGGGGGFGGGGGEFGFFFFFFFFFFFFDA0FFFF9BFFFFFFF
@M03558:539:GW210131Amp:1:2105:14553:16156 1:N:0:TCGACGTC+ACCTGGTT
GGTAGGCATCTACGAGCAAAACCATCATCCTTCAACGAATCCAGTTTAGTGATCCTCCCATTGTCCCCAACTAACCTGGAACCAGCTCAAGATGCCTAAGCCAGTGGTACAGGTTGGTGGCGACCCCGATCCCTCCTCTTTGGATTTGGAAACCGATTGGAAACCCTTTGGAAACGAATTGATCAGAGCAAGCCTTACGATGCCAAAAAGGCCTGCTGTTCCAGATGAAGCCGAAGGCTATCTTCTGGGT
+
BBABCBFFFFFFGGGGGGGGGGGHHHHHGHHHHHHHGGGHGHHHHHHHHHHHHHHHHHGHHHHHHHHHHGGHHHHHHHGHHHGHHHHHHEHHHHHHHHHHHHHHHHHHHHHHHGHHGGGGHGGGGGGGGGGGHHHGHHHGHHHFHHHHHGHHHG@>ADFHHHHHHGHHHHHHHHHGDGHHHHHHHGHHHHHHHGHHHHGGGGGGFGFGGGGGGGGGGGGGFGGGGGGFFFFFFDFFDFFFFFFFFFFFFF
@M03558:539:GW210131Amp:1:2105:17463:16179 1:N:0:TCGACGTC+ACCTGGTT
GGTAGGCATCTACGAGCAAAACCATCATCCTTCAACGAATCCAGTTTAGTGATCCTCCCATTGTCCCCAACTAACCTGGAACCAGCTCAAGACGCCTAAGCCAGTGGTACAGGTTGGTGGCGACCCCGATCCCTCCGGGAATAGGTAACCGTTGCCCGTGAATTGGTAACCGGTGGTGAGGTAATGTATCTTGTTTTATACAGTGCGTACGGATACAGAAAACTGATGGAAAAGTAATTTGGAACCTAT
+
CCBBCCFFFFFFGGGGGGGGGGGHHHHHHHHHHHHHGGGHGHHHHHHHHHHHHHHHHHGHHHHHHHHHHGGHHHHHHHHHHHGHHHHHHHHHHGGGHGHHHHHHGHHHHHHGBBGHGFGGHGGGGGGGGGGGHHHGGGGGGHHHHGHHHHGGGGGHHGGEECHHHHHHHHHGGGGG;EGHG;BGGGGGGGGGGGGGGGGGGGGGGGGGGGGGFFFFFFFFFFFFFFFFFFFFFFFFFFFFFFFFFFFFF
@M03558:539:GW210131Amp:1:2105:19854:16183 1:N:0:TCGACGTC+ACCTGGTT
GGTAGGCATCTACGAGCAAAACCATCATCCTTCAACGAATCCAGTTTAGTGATCCTCCCATTGTCCCCAACTAGCCTGGAACCAGCTCAAGATGCCTAAGCCAGTGGTACAGGTTGGTGGCGACCCCGATCCCGGTGAATTGGTAACCGTTGCCCTGAGGTAATGTATCTTGTTTTATACAGTGCGTACGGATACAGAAAACTGATGGAAAAGTAATTTGGAATCTATATGCAAACAATTTGACAAGTT
+
BCBBCCFFFFFFGGGGGGGGGGGHHHHHHHHHHHHGGGGHGHHHHHHHHHHHHHHHHHGHHHHHHHHHHGGHHHHHHHHHHHGHHHHHHHHHHHHHHHHHHHHHGHHHHHHHHHHHGGGGHGGGGGGGGGGGHGGGGGHHHHHHHHHHGGGGGHHHHHHGGHHHHHHHHHHHGHHHHHHHHHHHHGGGGGG?GGHHFHGGGGGGGGGGGGGGGFFGGGGGEGGGGGGGGHHGGGGGFFFFFFFFFFFFF
@M03558:539:GW210131Amp:1:2105:13276:16194 1:N:0:TCGACGTC+ACCTGGTT
GGTAGGCATCTACGAGCAAAACCATCATCCTTCAACGAATCCAGTTTAGTGATCCTCCCATTGTCCCCAACTAACCTGGAACCAGCTCAAGATGCCTAAGCCAGTGGTACAGGTTGGTGGCGACCCCGATCCAAAAAGGCCTGCTCAAGGGTGAATTGGTGACCGTGAGGTAATGTATCTTGTTTTATACAGTGCGTACGGATACAGAAAACTGATGGAAAAGTAATTTGGAATCTATATGCAAACAATT
+
BBBBCCFFFFFFGGGGGGGGGGGHHHHHHHHHHHHHGGGHGHHHHHHHHHHHHHHHHHGHHHHHHHHHHGGHHHHHHHHHHHGHHHHHHHHHHHHHHHHHHHHHHHHHHHHGHHHHGGGGHGGGGGGGGGGGHEHHHGGGHHGHHHHHHHGHGHEHHHHHFHHGECHGGGGGDGGHHHHHHHDHHHHGHGHHHFHGGGGGFGGGGFF1CFGGGGGGGGFGFGFBFFGGGGFG<FGFFFFFFFFFFFFEFF
@M03558:539:GW210131Amp:1:2105:15823:16213 1:N:0:TCGACGTC+ACCTGGTT
GGTAGGCATCTACGAGCAAAACCATCATCCTTCAACGAATCCAGTTTAGTGATCCTCCCATTGTCCCCAACTAACCTGGAACCAGCTCAAGATGCCTAAGCCAGTGGTACAGGTTGGTGGCGACCCCGATCCCTCCTGGCTCTTCATTTCGGAGGAGATGAAACGAATTGATCAGAGCAAGCCTTACGATGCCAAAAAGGCCTGCTGATGAAGCCGAAGGCTATCTTCTGGGTGAAATCAGAGCCGGTGG
+
CCCCCCFFFFFFGGGGGGGGGGGHHHHHHHHHHHHHGGGHGHHHGHHHHHHHHHHHHHGHHHHHHHHHHGGHHHHHHHHHHHGHHHHHHHHHHHHHHHHHHHHHGHHHHHHGFFHHGFGGHGGGGGGGGGGGHHHGHHHHHHHHHHHHHHHGGEAEGHHHGGHHGGGHHHHHHHHHHHHHHHGHHGHGGHGGHHHHHGGBGGGGGGGGGGGGGGGGGGGGGFFFFFFFFFFFFFF0FFFFFFFFFFFFFF
@M03558:539:GW210131Amp:1:2105:17210:16216 1:N:0:TCGACGTC+ACCTGGTT
GGTAGGCATCTACGAGCAAAACCATCATCCTTCAACGAATCCAGTTTAGTGATCCTCCCATTGTCCCCAACTAACCTGGAACCAGCTCAAGATGCCTAAGCCAGTGGTACAGGTTGGTGGCGACCCCGATCCCTCCTGGCTCTTCATTTCGGAGGAGATGAAACGAATTGATCAGAGCAAGCCTTACGATGCCAAAAAGGCCTGCTGATGAAGCCGAAGGCTATCTTCTGGGTGAAATCAAAGCCGGTGG
+
AAAAAAFFFFFFGGCGEGGGFFEHHGGHGHHHHGGHGGGGGHHHFGHHHFGHHHHHHHGHGHHHHHHHHGGHHHHHHHHHFHGHGFHHHHHHHFHHHHHGFGHHGHGGHHH@BBFGGEFGHGGGGGGGGGGGHHHGHHHHHHHHHHHHHHHGGA>CDGHGDGHHGGGHHHGHHHHHHHHHHHGHHGHGGHGGHHFHHGGGFGGGGGGFGGGFGGGGGGGGGFFFFFFFFFFFFFFFFFFFFFFFFFFFFD
@M03558:539:GW210131Amp:1:2105:19473:16219 1:N:0:TCGACGTC+ACCTGGTT
GGTAGGCATCTACGAGCAAAACCATCATCCTTCAACGAATCCAGTTTAGTGATCCTCCCATTGTCCCCAACTAACCTGGAACCAGCTCAAGATGCCTAAGCCAGTGGTACAGGTTGGTGGCGACCCCGGTGGTGAGGTAATGTATCTTGTTTTATACAGTGCGTACGGATACAGAAAACTGATGGAAAAGTAATTTGGAATCTATATGCAAACAATTTGACAAGTTATTTTATGATAGAAATGGAAGTTT
+
BBBBCCFFFFFFGGGGGGGGGGGHHHHHHHHHHHHHGGGHGHHHGHHHHGHHHHHHHHGHHHHHHHHHHGGHHHHHHHHHHHGHHHHHHHHHHHHHHHHHHHHHFHHGHHHHHHHHGGGGHGGGGGGGGBF???DGH@GHHHHHHHHHHHHHHHHHHHHHHHGGEGGGGGGHHHHHHHHHHHHHHF:C/GGCGHHHHHHHHHGHHHHHGGGGGGGGGGGGGGGGGGGGGGGGGGFGGGGGHGGGGGGFFF
@M03558:539:GW210131Amp:1:2105:13591:16222 1:N:0:TCGACGTC+ACCTGGTT
GGTAGGCATCTACGAGCAAAACCATCATCCTTCAACGAATCCAGTTTAGTGATCCTCCCATTGTCCCCAACTAACCTGGAACCAGCTCAAGATGCCTAAGCCAGTGGTACAGGTTGGTGGCGACCCCGATCCCTGGTGGTGAGGTAATGTATCTTGTTTTATACAGTGCGTACGGATACAGAAAACTGATGGAAAAGTAATTTGGAATCTATATGCAAACAATTTGACAAGTTATTTTATGATAGAAATG
+
ABABBBFFFFFFGGGGGGGGGGGGHHHHHHHHHHHHGFGHGCHHEHHHHFGHHHHHGFGCGFFGHHHGHGGHFFFHHHGHHHGHHHHHHGHHHHHHHHHHHHHHGFHGGHHHHBGHGFFGHGGGGGGGGGGGHHHH<FG/FGHHF<?FGGHHHHGHHHHHHHHHHHHHHGGGGGGGGGHHGHGFHHHHFHHHHFCGFHHHHHHHHHGGGGGGGGGGGFGFGFGGGEGGFFFGGGGGGGGGGFGGGGFFFF
@M03558:539:GW210131Amp:1:2105:12946:16260 1:N:0:TCGACGTC+ACCTGGTT
GGTAGGCATCTACGAGCAAAGAGTGAGAAGGTGTTACTCACATAGCC
+
BBABBCFFFFFFGGGGGGGGGGHHHHHHHHHGHHGHHHHHHHHHHHH
@M03558:539:GW210131Amp:1:2105:3291:16291 1:N:0:TCGACGTC+ACCTGGTT
GGTAGGCATCTACGAGCAAAACCATCATCCTTCAACGAATCCAGTTTAGTGATCCTCCCATTGTCCCCAACTAACCTGGAACCAGCTCAAGATGCCTAAGCCAGTGGTACAGGTTGGTGGCGACCCCGATCCCTCCCCAAATTATTTTTTTCAAAAATCAAAATTTGGGGGAAAATCAAAATTTAGTCAAAATCAAAAATGGCTCTTCATTTCGGAGGAGATGAAACGAATTGATCAGAGCAAGCCTTAC
+
ABAABCFFFFFFGGGGGGGGGGGHHHHHHHHHHHHHGGGHGHHHHHHHHHHHHHHHHHGHHHHHHHHHHGGHGHHHHHHHHHGHHHHHHHHHHHHHHHHHHHHHHHHHHHHBBBFGGFGGHGGGGGGGDGGGHHHGGGHDGGHFHHHHHGGHHHEHHHHFGHGDHHHHGGGGGHHHHHGHHGHHG0GHFGGGGGGGGGGGFGGGGGGGGGGGGGGDGGFFFFFFFFFFFFFFFFFFFFFFFFFFFFFFFF
@M03558:539:GW210131Amp:1:2105:6788:16362 1:N:0:TCGACGTC+ACCTGGTT
GGTAGGCATCTACGAGCAAAGAGTGTAGAAGGTGTTACTCACATAGCC
+
BCAABCFFFFFFGGGGGGGGGGHHHHGHHHHHGGGGHHHHHHHHHHHH
@M03558:539:GW210131Amp:1:2105:14059:16383 1:N:0:TCGACGTC+ACCTGGTT
GGTAGGCATCTACGAGCAAAACCATCATCCTTCAACGAATCCAGTTTAGTGATCCTCCCATTGTCCCCAACTAACCTGGAACCAGCTCAAGATGCCTAAGCCAGTGGTACAGGTTGGTGGCGACCCCGATCCCTCCCCGGTGGTGAGGTAATGTATCTTGTTTTATACAGTGCGTACGGATACAGAAAACTGATGGAAAAGTAATTTGGAATCTATATGCAAACAATTTGACAAGTTATCTTATGAT
+
BAABBBFFFFFFFG?A2ECGFFFFHBFFFH3GHHFH2EFDFFHHGHHBGFGHHHE5GHEGFFFDEH3FFG?HH3FG51GHFFEGAGGGEGHFHHHHHGHEGHBAB33BFFF4F3B?EEFGH?E/EGGGGCC<0FGGGAD/<//<<GHH>F1FG1111<F1DDFFF00DGFDF0AEDG?DC.;GGFFH//C0GFFFFBFFBF:0CFFBFGGGGFFGGFBBFFGGFFEFFFGFFBFFBFFFFFFFFFBF
@M03558:539:GW210131Amp:1:2105:19984:16404 1:N:0:TCGACGTC+ACCTGGTT
GGTAGGCATCTACGAGCAAAACCATCATCCTTCAACGAATCCAGTTTAGTGATCCTCCCATTGTCCCCAACTAACCTGGAACCAGCTCAAGATGCCTAAGCCAGCGGTACAGGTTGGTGGCGACCCCGATCCCTCCCAAATCAAATCAAAGGGTGAATTGGTAACCGTTGCCCTGTGGTGAGGTAATGTATCTTGTTTTATACAGTGCGTACGGATACAGAAAACTGATGGAAAAGTAATTTGGAATCT
+
CCCCCCFFFFFFGGGGGGGGGGGHHHHHHHHHHHHHGGGHGHHHHHHHHHHHHHHHHHGHHHHHHHHHHGGHHHHHHHHHHHGHHHHHHHHHHHHHHHHHHHHHGGGGGGHHHHHHGGGGHGGGGGGGGGGGHHHGGHHHHHHHHHHHHHHHG<FHHHHHHHHHHHGGGGGHHHHHHHHGHHHGH:CGCGHEHHHHHHGGGGGGGGGGGGGGGGGGGGGGGGGGGFFBFFFFFFFFFFFFFFFFFFFFF
@M03558:539:GW210131Amp:1:2105:16367:16465 1:N:0:TCGACGTC+ACCTGGTT
GGTAGGCATCTACGAGCAAAGAGTGAGAAGGTGTTACTCACATAGCC
+
ABAABBFFFFFFGGGGGGGGGGHGGFHHHHHAGGGHHHHFHHHHHGH
@M03558:539:GW210131Amp:1:2105:25339:16495 1:N:0:TCGACGTC+ACCTGGTT
GGTAGGCATCTACGAGCAAAACCATCATCCTTCAACGAATCCAGTTTAGTGATCCTCCCATTGTCCCCAACTAACCTGGAACCAGCTCAAGATGCCTAAGCCAGTGGTACAGGTTGGTGGCGACCCCGACCCCCCGGTTCCAGATGAAGCCGAAGGCTATCTTCTGGGTGAAATCAAAGCAAGGGTGAATTGGTAACCGTTGAATTGGTGGTGAGGTAATGTATCTTGTTTTATACGGTGCGTACGGAT
+
AB3AAAFFFFFFFGEECGGGGEEFHCGHGFHHHFH5EFGHG3EFDFFFGGHBGFFHHFFFGHGHHFHHEAEGFAGCGECCHHACGEHEBEEHHHFHHHHHFFFGBGG4BFHF3@BEC?CGHFCFCEGDC@CCGFGC@FDG1DGHHF1FF<>@-<-ECHHHGHGGHFFFHG.CGGFFBBCFCFFED9;.0CB9/CFFG0-EEDEFFGFGGGGAAFFFBBFFFFFFFFBBFFFF/FBFFFFFFFFDB@A99
@M03558:539:GW210131Amp:1:2105:19995:16505 1:N:0:TCGACGTC+ACCTGGTT
GTAGGCATCTACGAGCAAAGAGTGAGAAGGTGTTACTCACATAGCC
+
AABBBFFFFFFFCEGGGGGGGGHHGHHHHHHHGFGGHHBEFFGFHH
@M03558:539:GW210131Amp:1:2105:26303:16524 1:N:0:TCGACGTC+ACCTGGTT
GGTAGGCATCTACGAGCAAAACCATCATCCTTCAACGAATCCAGTTTAGTGATCCTCCCATTGTCCCCAACTAACCTGGAACCAGCTCAAGATGCCTAAGCCAGTGGTACAGGTTGGTGGCGACCCCGATCCCTCCGGCGGTGAGGTAATGTATCTTGTTTTATACAGTGCGTACGGATACAGAAAACTGATGGAAAAGTAATTTGGAATCTATATGCAAACAATTTGACAAGTTATTTTATGATAGAA
+
CCCBCCFFFFFFGGGGGGGGGGGHHHHHHHHHHHHHGGGHGHHHHHHHHHHHHHHHHHGHHHHHHHHHHGGHHHHHHHHHHHGHHHHHHHHHHHHHHHHHHHHHHHHGHHHHHHHHGEGFHGGGGGGGGGGGHHHGGGGDG>DFHH<CHHHHGGHFHHHHHHGHGHHHHHHGEGGGGFGGGGGGGBFFGFGGGGFGFGGCFGGGGGGGGGFGGGGGFFFFFFFFFFFFFFFFFFFFFFFFFFFFFFFFF
@M03558:539:GW210131Amp:1:2105:21385:16528 1:N:0:TCGACGTC+ACCTGGTT
GGTAGGCATCTACGAGCAAAACCATCATCCTTCAACGAATCCAGTTTAGTGATCCTCCCATTGTCCCCAACTAACCTGGAACCAGCTCAAGATGCCTAAGCCAGTGGTACAGGTTGGTGGCGACCCCGATCCCTCCCTGGCTCTTCATTTCGGAGGAGATGAAACGAATTGATCAGAGCAAGCCTTACGATGCCAAAAAGGCCTGCTGGGTGCCGAAGGCCATCTTCTGGGTGAAATCAAAGCGGTGGTG
+
BBBBCCFFFFFFGGGGGGGGGGGHHHHHHHHHHHHHGGGHGHHHHHHHHHHHHHHHHHGHHHHHHHHHHGGHHHHHHHHHHHGHHHHHHHHHHHHHHHHHHHHHGHHHHHHHFFGHGGGGHGEGGGGGGGGGHHHGGHHHHHHHHHHGHHHHGEEGGGHHHGHHHGGGHHHHHHHHHHHHHHHGHHHHGGHGGHHHFEGGGGGGGGGG0EFEGGGGGGFFFFFFHFHFFFFFFFFFFFFFFHFFFFFFDF
@M03558:539:GW210131Amp:1:2105:21483:16590 1:N:0:TCGACGTC+ACCTGGTT
GGTAGGCATCTACGAGCAAAGAGTGAGAAGGTGTTACTCACATAGCC
+
BBBBBCFFFFFFGGGGGGGGGGHHHHHHHHHFGHGHHHHHHHHHHHH
@M03558:539:GW210131Amp:1:2105:23238:16600 1:N:0:TCGACGTC+ACCTGGTT
GGTAGGCATCTACGAGCAAAACCATCATCCTTCAACGAATCCAGTTTAGTGATCCTCCCACTGTCCCCAACTAACCTGGAACCAGCCCAAGATGCCTAAGCCAGTGGTACAGGTTGGTGGCGACCCCGATCCCGGTGGTGAGGTAATGTATCTTGTTTTATACAGTGCGTACGGATACAGAAAACTGATGGAAAAGTAATTTGGAATCTATATGCAAACAATTTGACAAGTTATTTTATGATAGAAATGG
+
ABAAABFFFFFFGGGGGGGGGGGHHHHHHHHHHFHHGGGHGHGGHHHHHHHHHHHGHHGHHHHHHHHHHGGHHHHHHHHHHHEHHHGGHHHHHGGHHHHHHHHHFHHGGHHFHGHHGGGGHGGGGGGGGGFGHFGGGGDFHHHFGGH??=FGFHHHHHHHHHHHHHHHGGGGGGFGGHHHHHHHHHHHHGGHGHHB;CFGGGGGGGGGGGGGGGGGGGGGGGGGGGGGGFFGGGGGFFFFFFFFFFFFFF
@M03558:539:GW210131Amp:1:2105:22199:16601 1:N:0:TCGACGTC+ACCTGGTT
GGTAGGCATCTACGAGCAAAACCATCATCCTTCAACGAATCCAGTTTAGTGATCCTCCCATTGTCCCCAACTAACCTGGAACCAGCTCAAGATGCCTAAGCCAGTGGTACAGGTTGGTGGCGACCCCGATCCCTCCAAGGGGGAATTGGTAACCGTTGCCCTACCGGTGGTGAGGTAATGTATCTTGTTTTATACAGTGCGTACGGATACAGAAAACTGATGGAAAAGTAATTTGGAATCTATATGCAA
+
3?A>AAFFFFFFGFCCFGGFGGFFHFHHFDGFHBGBFGC2ECGHDFAGHDDGHHHFHCFHFFFDHHGHFGGHHHHGFHFFFHGFHGHHGHHFBGHHHHHHCGFGBFFFFGHHFBFHGEFGHGGGGGGGGGGGHHHGHFHGG/<CDHG<<1>>FDDFDGGHGEHHFCC-;D.:0;:/::CG;CGFHF0CFG/;FFB09;BB?9D?D?D.90BBFGGFF/999B/;BF.9:;BFFFF9F9/BFBBB///9F
@M03558:539:GW210131Amp:1:2105:5441:16652 1:N:0:TCGACGTC+ACCTGGTT
GGTAGGCATCTACGAGCAAAACCATCATCCTTCAACGAATCCAGTTTAGTGATCCTCCCATTGTCCCCAACTAACCTGGAACCAGCTCAAGATGCCTAAGCCAGTGGTACAGGTTGGTGGCGACCCCGATCCCTCCAAGGGTGAATTGGTAACCGTTGCCCTACCGGTGGTGAGGTAATGTATCTTGTTTTATACAGTGCGTACGGATACAGAAAACTGATGGAAAAGTAATTTGGAATCTATATGCAA
+
BCBBCCFFFFFFGGGGGGGGGGGHHHHHGHHHHHHHGGGHGHHHGHHHHGHFHHHHHHGHHHHHHHHHGGGHHHHHHHHHGHGFHHHHHGHHHHHHHHHHHHHHGHHGHHHHHFGHGEGGHGEEEGGGGCFGHHHGHHHGGFFFHHHHHHGFGGGGGGGHHHGHHGG<EG<CDGHGGHHHCHHHHHHHHHHHGGHFGFHHGEFGGGGGGGGGGGGGFGGGGGGGGGGFFFFFFFFFFFFFFFFFFFFFF
@M03558:539:GW210131Amp:1:2105:13972:16659 1:N:0:TCGACGTC+ACCTGGTT
GGTAGGCATCTACGAGCAAAGAAGGTGTTACTCACCATAGCC
+
?AAAAAFFCFFF1F1A11F1GGCGHBFBAFEGHBGGHHFHCH
@M03558:539:GW210131Amp:1:2105:18440:16660 1:N:0:TCGACGTC+ACCTGGTT
GGTAGGCATCTACGAGCAAAACCATCATCCTTCAACGAATCCAGTTTAGTGATCCTCCCATTGTCCCCAACTAACCTGGAACCAGCTCAAGATGCCTAAGCCAGTGGTACAGGTTGGTGGCGACCCCGATCCCTCCCAAGGGTGAATTGGTAACCGTTGCCCGTTGGTGGTGAGGTAATGTATCTTGTTTTATACAGTGCGTACGGATACAGAAAACTGATGGAAAAGTAATTTGGAATCTATATGCAA
+
BBBBCCFFFFFFGGGGGGGGGGGHHHHHHHHHHHHHGGGHGHHHHHHHHHHHHHHHHHGHHHHHHHHHHGGHHHHHHHHHHHGHHHHHHHHHHHHHHHHHHHHHHHHGHHHHHGGHGFGGHGGGGGGGGGGGHHHGGHHGGG?FHHHHHHHHHHHGGGGGHHGEHGHEGGEGFHHHHHHHGGHHHHHCGHGHHHHGFHHGGEGGGGGGGGGGGGGGGGGGGGGGGGGGBFFFFFFFFFFFFFFFFFFFF
@M03558:539:GW210131Amp:1:2105:28667:16673 1:N:0:TCGACGTC+ACCTGGTT
GGTAGGCATCTACGAGCAAAACCATCATCCTTCAACGAATCCAGTTTAGTGATCCTCCCATTGTCCCCAACTAACCTGGAACCAGCTCAAGATGCCTAAGCCAGTGGTACAGGTTGGTGGCGACCCCGATCCCTCCCCAAGGGTGAGGTAATGTATCTTGTTTTATACAGTGCGTACGGATACGGAAAACTGATGGAAAAGTAATTTGGGATCTATATGCAAACAATTTGACAAGTTATTTTATGAT
+
ABABB?FFFFFFGGA?EEGGGGGGHGHHHHHHHHGHGGGHEHHHHHHHHHHHHGHHHHGHHGGGFEHGEEEHCAFGFHFHHCFHGAEGHCHHGGHHHHHHBGHFBEFBE@F4BBFF?>FA0E@EE/CC//<CHG0/?/0/FF/?F/<F<1<<@G1F1GB1FFHH1G111><<1<<.<AAD..0;;..:;:CC0CHGHGGGF099000CFDFG?BFFFFGEF0FFF.CFGFGGF0F9B9FFFF/;F/F
@M03558:539:GW210131Amp:1:2105:21093:16713 1:N:0:TCGACGTC+ACCTGGTT
GTAGGCATACGAGCAAAACCATCATCCTTCAACGAATCCAGTTTAGTGATCCTCCCATTGTCCCCAACTAACCTGGAACCAGCTCAAGATGCCTAAGCCAGTGGTACAGGTTGGCGGCGACCCCGATCCCTCCCTGAAGGTGTCCCTGAGGGTGAATTGGTAACCGGTGGTGAGGTAATGTATCTTGTTTTATACAGTGCGTACGGATACAGAAAACTGATGGAAAAGTAATTTGGAATCTATATGCAA
+
CCBBCFFFFFFDGGGGGGGGGGHHHHHHHHHHHGGGHGHHHHHHHHHHHHHHHHHGHHHHHHHHHHGGHHHHHHHHHHHGHHHHHHHHHHHHHHHHHHHHHHHHGHHHHHGGGEGGGGGGGGGGGGGGGHHHGGHGGGHHHHHHHHH<<>CD<CGHHHHHHHHHHGGGGGEGGHHGGGGGFGGGHHFGGGGGGGGGGGGGGGGGGGGFFFFFFFFFFFFFFF0;FFFFFFFFFFFFFFFFFFFFFFFFF
@M03558:539:GW210131Amp:1:2105:11294:16716 1:N:0:TCGACGTC+ACCTGGTT
GGTAGGCATCTACGAGCAAAACCATCATCCTTCAACGAATCCAGTTTAGTGATCCTCCCATTGTCCCCAACTAACCTGGAACCAGCTCAAGATGCCTAAGCCAGTGGCTCTTCATTTCGGAGGAGATGAAACGAATTGATCAGAGCAAGCCTTACGATGCCGAAAAGGCCTGCTCTAGTTCCAGATGAAGCCGAAGGCTATCTTCTGGGTGAAATCAAAGCCCGGTGGTGAGGTAATGTATCTTGTTTT
+
BBBBBBFFFFFFGGGGGGGGGGGHHHHHHHHHHHHHGGGHGHHHHHHHHHHHHHHHHHGHHHHHHHHHHGGHHHHHHHHHHHGHHHHHHHHHHHHHHHHHHHHHHHHGHHHHHHHHHHHGGGGGGHHHGHHHGGGHHHHGHHHHHGHHHHGHHHHGGHGGHGGGFGHGHHHGHHHHHHHHHHHHHHHFBGHHGGGGGHHHHHGHHHGGGGGGGGGGGGGHGGGGGDAGEFFFFFFFFFFFFFFFFFFFF
@M03558:539:GW210131Amp:1:2105:6194:16724 1:N:0:TCGACGTC+ACCTGGTT
GGTAGGCATCTACGAGCAAAACCATCATCCTTCAACGAATCCAGTTTAGTGATCCTCCCATTGTCCCCAACTAACCTGGAACCGGCTCAAGATGCCTAAGCCAGTGGTACAGGTTGGTGGCGACCCCGATCCCTCCGGGTTCCAGATGAAGCCGAAGGCCACGGTGGTGAGGTAATGTATCTTGTTTTATACAGTGCGTACGGATACAGAAAACTGATGGAAAAGTAATTTGGAATCTATATGCAAACA
+
BBAACCFFFFFFGGGGGGGGGGGHHHHHHHHHHHHHGGGHGHHHHHHHHHHHHHHHHHGHHHHHHHHHHGGHHHHHHHHHHHGGGGGGHHHHHHHHHHHHHHHHGHHGHHHHHFGHGFFGHGGGGGGGGGGGHHHGGG?CFHHHGGHHHGGHHGGGFGHHGGGGEGGCEHHHCGHHFGHHHHHHFGGGGGFFFGFGGGCAAGGGGGGHGGGGFFFFFFFFFFFFFFFFFFFFFFFFFFFFHHFFFFFFF
@M03558:539:GW210131Amp:1:2105:13952:16725 1:N:0:TCGACGTC+ACCTGGTT
GGTAGGCATCTACGAGCAAAACCATCATCCTTCAACGAATCCAGTTTAGTGATCCTCCCATTGTCCCCAACTAACCTGGAACCAGCTCAAGATGCCTAAGCCAGTGGTACAGGTTGGTGGCGACCCCGAATCCGAGGTGGTGAGGTAATGTATCTTGTTTTATACAGTGCGTACGGATACAGAAAACTGATGGAAAAGTAATTTGGAATCTATATGCAAACAATTTGACAAGTTATTTTATGATAGAAAT
+
ABAAACFFFFFFGGGGGGGGGGGHHHHHHHHHHHHHGGGHGHHHGHHHHHHHHHHHHHGHHHHHHHHHHGGHHHHHHHHHHHGHHHHHHHHHHHHHHHHHHHHHGHHHHHHBFBFGGEGGHGGGGGGGGGGGHGECGEHGEFHHHGHHHHGHHHHHHGHHHHHHHHHHGHGGGGGGGGGHHHHHH:GHHHHHHHHHHHCGGGGGGGGGGGGGGGGGGGGGGGGGGGGGGGGGGGGGGGGGGFFFFFFFFF
@M03558:539:GW210131Amp:1:2105:26948:16727 1:N:0:TCGACGTC+ACCTGGTT
GGTAGGCATCTACGAGCAAAGAAGGTGTTACTCACATAGCC
+
BCAACCFFFFFFGGGGGGGGGGHHHFGGGHHHHFHHHHHHH
@M03558:539:GW210131Amp:1:2105:9125:16733 1:N:0:TCGACGTC+ACCTGGTT
GGTAGGCATCTACGAGCAAAACCATCATCCTTCAACGAATCCAGTTTAGTGATCCTCCCATTGTCCCCAACTAACCTGGAACCAGCCCAAGATGCCTAAGCCAGTGGTACAGGTTGGTGGCGACCCCGATCCCTCCCGGTGGTGAGGTAATGTATCTTGTTTTATACAGTGCGTACGGATACAGAAGACTGATGGAAAAGTAATTTGGAATCTATATGCAAACAATTTGACAAGTTATTTTATGATAGA
+
A>>AABFFFFFFGGGGGGGGGGGHHHFHHHHHHHHHGGGHGHHHGHHHHHHHHHHHHHGHHHHHHHHHHGGHHHHHHHGHGHGHHH1EHHHGHHHHHHHHGGHHGHHGHHGHHFGHGGGGHGFGGGGGGGGGGHFEGGGC@E<FFGG0<<FGFDGHHHHGFHHGHHHHHGHHGGGGGGGGGHHHGHGGHHHHFFHGBGGGCFFGGGGGGGGGGGGGGGGGEGGFGFFGGGGGGFFFFFFFFFFFFFFFB
@M03558:539:GW210131Amp:1:2105:13737:16752 1:N:0:TCGACGTC+ACCTGGTT
GGTAGGCATCTACGAGCAAAACCATCATCCTTCAACGAATCCAGTTTAGTGATCCTCCCATTGTCCCCAACTAACCTGGAACCAGCTCAAGATGCCTAAGCCAGTGGTACAGGTTGGTGGCGACCCCGATCCCCGATGAATTGGTAACCCTGCCCGGTGGTGAGGTAATGTATCTTGTTTTATACAGTGCGTACGGATACAGAAAACTGATGGAAGAGTAATTTGGAATCTATATGCAAACAATTTGAC
+
BCBACCFFFFFFGGGGGGGGGGGGHHHHHHHHHHHHGGGHGHHHGHHHHFHGHHHHHHGHHHGHHHHHHGGHHHHEHHHHGHGHHHFHHHHHHHGHHHHHHHHHBGHGGHHBFBBGF?FGHGGGGGGGGGGGHGGGGGHHHHHHHFGHHGHHHHHGG<EC<<D<</=DHHGHHHHHHHHHHHHHHCFGHHGGDEGGGGGGGGGGGFGGFFGGGFGGGGCFFGGGGGGGFFFFFFFFFFBFFFEFFFFFF
@M03558:539:GW210131Amp:1:2105:21886:16791 1:N:0:TCGACGTC+ACCTGGTT
GGTAGGCATCTACGAGCAAAACCATCATCCTTCAACGAATCCAGTTTAGTGATCCTCCCATTGTCCCCAACTAACCTGGAACCAGCTCAAGATGCCTAAGCCAGTGGTACAGGTTGGTGGCGACCCCGATCCCCCGGTGGTGAGGTAATGTATCTTGTTTTATACAGTGCGTACGGATACAGAAAACTGATGGAAAAGTAATTTGGAATCTATATGCAAACAATTTGACAAGTTATTTTATGATAGAAAT
+
BCAACCFFFFFFGGGGGGGGGGGHHHHHHHHHHHHHGGGHGHHHHHHHHHHHHHHHHHGHHHHHHHHHHGGHHHHHHHHHHHGHHHHHHHHHHHHHHHHHHHHHHHHHHHHHHGHHGGGGHGGGGGGGGGGGHGGDGAFDEFHHHFHFHHHHHHHHHHHHHHHHHHHHHHGGGGGGGGGHHGGHHHHHHHHHGGGGGGFGGGGGGGGGGGGHHHHGHHGGGGGGGGGGGGGFFFFFFHFFFFFFFEFFFF
@M03558:539:GW210131Amp:1:2105:7120:16813 1:N:0:TCGACGTC+ACCTGGTT
GGTAGGCATCTACGAGCAAAGAGTGAGAAGGTGTTACTCACATAGCC
+
A1AAA@FFFBDF111AEEGBGGCHFFFB3AG11BAFGDGFHFHGE1E
@M03558:539:GW210131Amp:1:2105:22676:16818 1:N:0:TCGACGTC+ACCTGGTT
GGTAGGCATCTACGAGCAAAGAGTGTAGAAGGTGTTACTCACATAGCC
+
CCCCCCFFFFFFGGGGGGGGGGHHHHHGGHHHHGHGHHHHGHHHHHHH
@M03558:539:GW210131Amp:1:2105:22356:16818 1:N:0:TCGACGTC+ACCTGGTT
GGTAGGCATCTACGAGCAAAGAAGGTGTTACTCATATAGCC
+
ABAABCFFFFFFGGGGGGGGGGHHHFGGGHHHHHHHHHHHH
@M03558:539:GW210131Amp:1:2105:26172:16870 1:N:0:TCGACGTC+ACCTGGTT
GGTAGGCATCTACGAGCAAAACCATCATCCTTCAACGAATCCAGTTTAGTGATCCTCCCATTGTCCCCAACTAACCTGGAACCAGCTCAAGATGCCTAAGCCAGTGGTACAGGTTGGTGGCGACCCCGATCCCTGGCTCTTCATTTCGGAGGAGATGAAACGAATTGATCAGAGCAAGCCTTACGATGCCAAAAAGGCCTGCCGAAGGCTATCTTCTGGGTGGTGGTGAGGTAATGTATCTTGTTTTAT
+
BBAABBFFFFFFGGGGGGGGGGGFHHHHHHHHHHHHGGGHGHHHHHHHHHHHHHHHHHGHHHHHHHHHHGGHHHHHHHHHHHGHHHHHHHHHHHHHHHHHHHHHGGHFGHHHHHHHGGGGHGGGGGGGGGGGHHHGHHHHHHHHHHHHGGGGGGHHHHHHHGDGHHHHHHHHHHHHHHGFHHHHGFHGGHHHHHHGGGGGGGGGGGFGGGGGGGGGGGGGFFFAEFFFFFFFFFFFFFFFFFFFFFFFF
@M03558:539:GW210131Amp:1:2105:23256:16886 1:N:0:TCGACGTC+ACCTGGTT
GGTAGGCATCTACGAGCAAAGAGTGTAGAAGGTGTTACTCACATAGCC
+
AA3AAAFFFFDFGGGGGGGGGGHGGHHGGHHGFEFEHHHHHHHHHHHH
@M03558:539:GW210131Amp:1:2105:26578:16889 1:N:0:TCGACGTC+ACCTGGTT
GGTAGGCATCTACGAGCAAAACCATCATCCTTCAACGAATCCAGTTTAGTGATCCTCCCATTGTCCCCAACTAACCTGGAACCAGCTCAAGATGCCTAAGCCAGTGGTACAGGTTGGTGGCGACCCCGATCCGGTGAATTGGTAACCGTTGCCCTACAAATTGAACGGTGGTGAGGTAATGTATCTTGTTTTATACAGTGCGTACGGATACAGAAAACTGATGGAAAAGTAATTTGGAATCTATATGCA
+
BCBBBAFFFFFFGGGGGGGGGGGHHHHHHHHHHHHHGGGHGHHHHHHHHHHHHHHHHHGHHHHHHGHFHGGHHHHHHHHHHHGHHHHHHHHHHHHHHHHHHHHHGHHGHHHFHGHHGGGGHGGGGGGGGGGGHGBDFFHHHHGHHHHDGGGGHHHGHGGFHHHHHHHGEGGEFGHHGFHHHGHHHHHHHHHHHHHHHHHHHGGGGGGGGGFGGGGGGGGGGGGGFFFGGFFFFFFFFFFFFFFFFFFFF
@M03558:539:GW210131Amp:1:2105:6901:16913 1:N:0:TCGACGTC+ACCTGGTT
GGTAGGCATCTACGAGCAAAACCATCATCCTTCAACGAATCCAGTTTAGTGATCCTCCCATTGTCCCCAACTAACCTGGAACCAGCTCAAGATGCCTAAGCCAGTGGTACAGGTTGGTGGCGACCCCGATCCCTCCGAGTTCCAGATGAAGCCGAAGGCTATCTTCTGGGTGAAATCGGTGGTGAGGTAATGTATCTTGTTTTATACAGTGCGTACGGATACAGAAAACCGATGGAAAAGTAATTTGGA
+
BCBBCCFFFFFFGGGGGGGGGGGHHHHHHHHHHHHHGGGHGHHHHHHHHHHHHHHHHHGHHHHHHHHHHGGHHHHHHHHHHHGHHHHHHHHHHHHHHHHHHHHHGHHHHHHHHFHHGFGGHGGGGGGGGGGGHHHGGFBFGHHHHHHHHHHHHGGGGGHHHHHHHHHHHHHGHHHHHGGGEG<EHHHCGHHHHHHHGHFCFFGGGGGGGGGGGGGGGGGGGGGGGFFFFFFFFFFFBFFFFFFFFFFHF
@M03558:539:GW210131Amp:1:2105:17031:16916 1:N:0:TCGACGTC+ACCTGGTT
GGTAGGCATCTACGAGCAAAACCATCATCCTTCAACGAATCCAGTTTAGTGATCCTCCCATTGTCCCCAACTAACCTGGAACCAGCTCAAGATGCCTAAGCCAGTGGTACAGGTTGGTGGCGACCCCGATCCCTCATGGTGAGGTAATGTATCTTGTTTTATACAGTGCGTACGGATACAGAAAACTGATGGAAAAGTAATTTGGAATCTATATGCAAACAATTTGACAAGTTATTTTATGATAGAAATG
+
CCBCCDFFFFFFGGGGGGGGGGGGHHHHHHHHHHHHGGGHGHHHHHHHHHHHHHHHHHGHHHHHHHHHHGGHHHHHHHHHHHGHHHHHHHHHHHHHHHHHHHHHHHHHHHHDFBGHGGGGHGGGGGGGGGGGHHHHHHHHHHHHHHHHHHHHHHHGGHHHHHHHGHHHHGGGGGGGGGHHHHHHHHHHHHHHFECGHHHHHHHHHGHHHGGGGGGGGGGGGGGGGGGGGGGHHHHGGGFGGGGFGGBGGG
@M03558:539:GW210131Amp:1:2105:25809:16927 1:N:0:TCGACGTC+ACCTGGTT
GGTAGGCATCTACGAGCAAAACCATCATCCTTCAACGAATCCAGTTTAGTGATCCTCCCATTGTCCCCGATGGCTCTTCATTTCGGAGGAGATGAAACGAATTGATCAGAGCAAGCCTTACGATGCCAAAAAGGCCTGGCGGTGGTGAGGTAATGTATCTTGTTTTATACAGTGCGTACGGATACAGAAAACTGATGGAAAAGTAATTTGGAATCTATATGCAAACAATTTGACAAGTTATTTTATGAT
+
BCBBCCFFFFFFGGGGGGGGGGGHHHHHHHHHHHHHGGGHGHHHHHHHHHHHHHHHHHGHHHHHHHHHGGGGGHHHHHHHHHHHHGGGGGGHHHHHHHGGGHHHHHHHHHHHHHHHGHHHHGGHGGHHHHHHGGHHHGHHGGADGEFHHHGHHGHHHHHHHFGGHHGHHHGF=<GFEGGGGGGGHBC<GFCGHGFFGGFFFGGFGGGGGEFFGGGGGGFGGGGFGGFEGGGBCFFFFFFFFFFFFFFFF
@M03558:539:GW210131Amp:1:2105:7416:16935 1:N:0:TCGACGTC+ACCTGGTT
GGTAGGCATCTACGAGCAAAACCATCATCCTTCAACGAATCCAGTTTAGTGATCCCCCCATTGTCCCCAACTAACCTGGAACCAGCTCAAGATGCCTAAGCCAGTGGTACAGGTTGGTGGCGACCCCGATCCCTCCCAAGGGTGAATTGGTAACCGTTGCCCGGTGGTGAGGTAATGTATCTTGTTTTATACAGTGCGTACGGATACAGAAAACTGATGGAAAAGTAATTTGGAATCTATATGCAAACA
+
CCBCCCFFFFFFGGGGGGGGGGGHHHHHHHHHHHHHGGGHGHHHHHHHHHHHHHHHGGGGHHHHHHHHHGGHHHHHHHHHHHGHHHHHHHHHHHHHHHGHGHHHGHHHHHHHFFHHGEGGHGGGGGGGGGGGHHHGGCGHGGGFHGHHHHHHHHHGGGGGHHGGEEF;EHHHHHHGHHHHHHHHHHHGGGGGGGGGGGECDGDGGGGGGGGGGGGFFFFFFFFFFFFFFFFFFFFFFFFFFFFFFFFFF
@M03558:539:GW210131Amp:1:2105:27352:16962 1:N:0:TCGACGTC+ACCTGGTT
GGTAGGCATCTACGAGCAAAACCATCATCCTTCAACGAATCCAGTTTAGTGATCCTCCCATTGCCCCCAACTAACCTGGAACCAGCTCAAGATGCCTAAGCCAGTGGTACAGGTTGGTGGCGACCCCGATCCCTGGGTTCCAGATGAAGCCGAAGGCTATCTTCTGGGTGAAATTGGTAACCGTTGCCCGTGGTTACCGGTGGTGAGGTAATGTATCTTGTTTTATACAGTGCGTACGGACACAGAAAAC
+
ABABCCFFFFFFGGGGGGGGGGGHHHHHHHHHHHHHGGGHGHHHHHHHHGHHHHHHHHGHHHHHHHGGGGGHHHHGHHHHHHGHHGHHHHHHHHHHHHHHHHHHFGH4GHHHHGHHGEFGHGGGGGGGGGGGGHGHGGEFHHHHHHHHHHHGGGGGHHHHHHHEHHHHGGGHGHHHHHHGHHGGGGGHHEDGGGGGGGGG@CDEEFAFCFFGGFGGGGGGFFFFFFFFFFFFFFFFFFFDFFFFFFFFFE
@M03558:539:GW210131Amp:1:2105:29414:17001 1:N:0:TCGACGTC+ACCTGGTT
TTTAGGCATCTACGAGCAAAACCATCATCCTTCAACGAATCCAGTTTAGTGATCCTCCCATTGTCCCCAACTAACCTGGAACCAGCTCAAGATGCCTAAGCCAGTGGTACAGGTTGGTGGCGACCCCGATCCCTCTTCATTTCGGAGGAGATGAAACGAATTGATCAGAGCAAGCCTTACGACGCCAAAAAGGCGGTGGTGAGGTAATGTATCTTGTTTTATACAGTGCGTACGGATACAGAAAACTGAT
+
>>>>AFFFFFFFGGGGGGGGGGGHHHHHHHHHHGHHGGGHGHHHGHHHHHHHHHHHHHGHHHHHHHHHHGGHHHHHHHHHHHGHHFHGHHHHHHHHHHHGHHHHGGFFHHHGFBGHGEFEGGGGGGGFFD?GHHHHHHHHHHHF@DFFD?CGHGFGGFGGHHHHHHHHHHH/<<<.GHHHE.;CCD.-:;:CEGGG=BGD:;AF;BFFFFFFFFFFFFFFFFFFFFFFFCEDDFFFFFFFFFFFFFFFFF
@M03558:539:GW210131Amp:1:2105:2572:17008 1:N:0:TCGACGTC+ACCTGGTT
GGTAGGCATCTACGAGCAAAGAGTGCAGAAGGTGTTACTCACATAGCC
+
AAA>AADFCFFFGGGEEEGFGGH5GHFFFHHHGCFEDGGBHHFFHFFG
@M03558:539:GW210131Amp:1:2105:25464:17011 1:N:0:TCGACGTC+ACCTGGTT
GGTAGGCATCTACGAGCAAAACCATCATCCTTCAACGAATCCAGTTTAGTGATCCTCCCATTGTCCCCAACTAACCTGGAACCAGCTCAAGATGCCTAAGCCAGTGGTACAGGTTGGTGGCGGCCCCGATCCCTCCTCTTCTGGGTGAAATCAAAGCAAGGGTGAATTGGTAACCGTTGCCCTACCTTCGGTGGTGAGGTAATGTATCTTGTTTTATACAGTGCGTACGGATACAGAAAACTGATGGAA
+
BCAACCFFFFFFGGGGGGGGGGGHHHHHHHHHHHHHGGGHGHHHHHHHHHHHHHHHHHGHHHHHHHHHHGGHHHHHHHHHHHGHHHHHHHHHHHHHHHHHHHHHGHHGHHHH?FGHGFGFHGGGGGGGGGGGGHHGHGHHHHHHH?EHHHHHHGHHGHHHGG<CHHHHHHGGFGHGEEGGHHHHHHHHHGECFGGEFGGBFGGGGGGGGGGGGGGGGGGGGGGGGFFFFFDFFFFFFFFFFFFFFFFFF
@M03558:539:GW210131Amp:1:2105:25749:17026 1:N:0:TCGACGTC+ACCTGGTT
GGTAGGCATCTACGAGCAAAACCATCATCCTTCAACGAATCCAGTTTAGTGATCCTCCCATTGTCCCCAACTAACCTGGAACCAGCTCAAGATGCCTAAGCCAGTGGTACAGGTTGGTGGCGACCCCGATCTGAAACGAATTGATCAGAGCAAGCCTTACGATGCCAAAAAGGCCTGCTTTCCAGATGAAGCCGAAGGCTATCTTCTGGGTGAAATCAAAGCAACCCAGGGTGAATTGGTAACCGTTGCC
+
AA>AAAFFFFFFFGGGGGGGGGFDHHGHHHHHHFHHGFGGGFHHGGHDHGHGHHHHFHGHHHHGFFHHHGGHHHHGHHHHHHGHHHGFHFHHHHHHHHHHHHHHFGHGGHHH3FGFGFFDHGGGGGGGGGGHHHBGHEBFGHHGHHFGFHHHFHHGHHHHGGHEGHHFHACDAHHHGHHHHHHHEBGHHGFHHGDCGGGGFGGGGGGGFFCEEFGGGFGGGGGGGGGGGEDFFEEFFFFFFFFFFFFFFF
@M03558:539:GW210131Amp:1:2105:23653:17070 1:N:0:TCGACGTC+ACCTGGTT
GGTAGGCATCTACGAGCAAAACCATCATCCTTCAACGAATCCAGTTTAGTGATCCTCCCATTGTCCCCAACTAACCTGGAACCAGCTCAAGATGCCTAAGCCAGTGGTACAGGTTGGTGGCGACCCCGATCCCTCCCCGTTGCACGGTGGTGAGGTAATGTATCTTGTTTTATACAGTGCGTACGGATACAGAAAACTGATGGAAAAGTAATTTGGAATCTATATGCAAACAATTTGACAAGTTATTTT
+
CCCCCCFFFFFFGGGGGGGGGGGGHHHHHHHHHHHHGGGHGHHHHHHHHHHHHHHHHHGHHHHHHHHHHGGHHHHHHHHHHHGHHHHHHHHHHHHHHHHHHHHHGHHHHHHH3FGHGFGGHGGGGGGGGGGGHHHGGGGGHGGHHGGFHGGGHGHGGHHHGHHHHHHHHHHHHHHHHHHHGGGGGGGGGHGGHHHGGGGGGGGGGGGGFGGGGGGGGGGGGGGGGGGGGGGGGFFFFFFFFFFFFFFFF
@M03558:539:GW210131Amp:1:2105:17606:17089 1:N:0:TCGACGTC+ACCTGGTT
GGTAGGCATCTACGAGCAAAGAGTGAGAAGGTGTTACTCACATAGCC
+
CCCCCCFFFFFFGGGGGGGGGGHHHHHHHHHFGHGHHHHHHHHHHHH
@M03558:539:GW210131Amp:1:2105:20892:17103 1:N:0:TCGACGTC+ACCTGGTT
GGTAGGCATCTACGAGCAAAACCATCATCCTTCAACGAATCCAGTTTAGTGATCCTCCCATTGTCCCCAACTAACCTGGAACCAGCTCAAGATGCCTAAGCCAGTGGTACAGGTTGGTGGCGACCCCGATCCCTCCGATCGATGGTGAGGTAATGTATCTTGTTTTATACAGTGCGTACGGATACAGAAAACTGATGGAAAAGTAATTTGGAATCTATATGCAAACAATTTGACAAGTTATTTTATGAT
+
BABBA?FFFFFFGFGGGFGGGGGHHHHHHHHHGFHHGGGHGFGHHGHHHHHFGHHHHHGHGHFEGGGHHGGGA3FHHHECGHGHEFFHHCEFHHHHHHHHHHHHFGF@FHF4FGHHGFGGGGGGGGGGGGGGHHHGGGGGGGHHGFF1FGGHFHHHHHHHHHHHHHHHHHHGHHHGGGGGGGGGHH0;CGHHHHGHHGGGGGGFFFGGGGFGGGGGGGGGGGGFGGGGGGGGGGGGFFFFFFFFFFFFF
@M03558:539:GW210131Amp:1:2105:11702:17114 1:N:0:TCGACGTC+ACCTGGTT
GGTAGGCATCTACGAGCAAAACCATCATCCTTCAACGAATCCAGTTTAGTGATCCTCCCATTGTCCCCAACTAACCTGGAACCAGCTCAAGATGCCTAAGCCAGTGGTACAGGTTGGTGGCGACCCCGATCCCTCCCCAAGGGTGAGGTAATGTATCTTGTTTTATACAGTGCGGACGGATACAGAAAACTGATGGAAAAGTAATTTGGAATCTATATGCAAACAATTTGACAAGTTATTTTATGAT
+
CCCCCCFFFFFFGGGGGGGGGGGHHHHHHHHHHHHHGGGHGHHHHHHHHHHHHHHHHHGHHHHHHHHHHGGHHHHHHHHHHHGHHHGHHHHHHHHHHHHHHHHHHHHHHHHHHGHHGEGGHGGGGGGGGGGGHHHGGGHGHGGGFHHHHGHGHFGGHHHHHHHHHHHHHHHHHGGGGGGGGFHHHHHHEHFGFGGGFGGGGFC;FFGGGGGGGGGGHHGGGGGGGGGGGFFFFFFFFFFFFFFFFFF
@M03558:539:GW210131Amp:1:2105:29289:17124 1:N:0:TCGACGTC+ACCTGGTT
TCTAGGCATCTACGAGCAAAGAGTGTAGAAGGTGTTACTCACATAGCC
+
>3>AAFBFFFFFBFGEGEGFGGHHHHGHGHGF3BGFHFAFDHHHHHHF
@M03558:539:GW210131Amp:1:2105:18059:17158 1:N:0:TCGACGTC+ACCTGGTT
GGTAGGCATCTACGAGCAAAACCATCATCCTTCAACGAATCCAGTTTAGTGATCCTCCCATTGTCCCCAACTAACCTGGAACCAGCTCAAGATGCCTAAGCCAGTGGTACAGGTTGGTGGCGACCCCGATCGAATGGCTCTTCATTTCGGAGGAGATGAAACGAATTGATCAGAGCAAGCCTTACGATGCCAAAAAGGCCTGCTGGCAAGGGTGAATTGGTAACCGTTGCCCTACCAACCGGTGGTGAGG
+
AA3AAAFFFFFFGGGGGGGGGGGHHHHHHHFHGHHHGGGHGHHHHHHFHHHHHHHHHHGHHHHHHHHHHGGHHHHHHHHHHHGGHFHHHHHHHHHHHHHHHHHHGHHHHHHBGFGHGGGGHGFGEGGG@DGGDHHHHHHHHHHHHHHFH?AF<<>>GFGFGHFFEHHHHHHHHBGHGBGHGHGFHGGHGFGH0CGGGGEGGGGGGGFGFGGGAAEFGGGFGGFGFFDDAAFFFFFFFFFFABFFF.ABAE
@M03558:539:GW210131Amp:1:2105:8817:17194 1:N:0:TCGACGTC+ACCTGGTT
GGTAGGCATCTACGAGCAAAACCATCATCCTTCAACGAATCCAGTTTAGTGATTCTCCCATTGTCCCCAACTAACCTGGAACCAGCTCAAGATGCCTAAGCCAGTGGCACAGGTTGGTGGCGACCCCGATCCCTCCCGGGTGAATTGGTAACCGTTGCCGGTGGTGAGGTAATGTATCTTGTTTTATACAGTGCGTACGGATACAGAAAACTGATGGAAAAGTAATTTGGAATCTATATGCAAACAATTT
+
BCCCCCFFFFFFGGGGGGGGGGGHHHHHHHHHHHHHGGGHGHHHHHHHHHHHHHHHHHHHHHHHHHHHHGGHHHHHHHGHHHGHHHHHHHHHHHHHHHHHHHHHHHHGHHHHHGHHGGGGHGGGGGGGGGGGHHHGGGGGCGGHHHHHHHHHHGGGGGHFGEGGGGHHHHHHHHHFHHHHHHHHHHHHHHHGGGGGGGBCCFDGGGGGGGGGGGGGGGFFFFFFFBFFFFFFFFFFFFFFFFFFFFFFFF
@M03558:539:GW210131Amp:1:2105:12215:17213 1:N:0:TCGACGTC+ACCTGGTT
GGTAGGCATCTACGAGCAAAACCATCATCCTTCAACGAATCCAGTTTAGCGATCCTCCCATTGTCCCCAACTAACCTGGAACCAGCTCAAGATGCCTAAGCCAGTGGTACAGGTTGGTGGCGACCCCGATCCCTCCATGGCTCTTCATTTCGGAGGAGATGAAACGAATTGATCAGAGCAAGCCTTACGATGCCAAAAAGGCCTGCTGGGTTCCAGATGAAGCCGAAGGCTATCTTCTGGGTGAATTGGT
+
BBABABFFFFFFGGGGGGGGGGGHHHFHHHHFGHHFFEFGGHGHHHHHGHEGHGGHHHGFGGHGGGHHHEGB3BEGFHFFHHGHEHFHHHHHFHHHHHHEHHHEHFEGHHHFFBGG@FE?GEEE<BDGGCDGHHHGHHHEFGCGFFDGFFFH@D?<.><<FFGHHE.<<CDDDGDD0:CCGC.CGH0C;CGGGGFFBEFD.AEGEFGFFDBAAFFFGGGGGFFFFFFFFFFFFFFFFFFFB;AEFFFFFF
@M03558:539:GW210131Amp:1:2105:3073:17216 1:N:0:TCGACGTC+ACCTGGTT
GGTAGGCATCTACGAGCAAAACCATCATCCTTCAACGAATCCAGTTTAGTGATCCTCCCATTGTCCCCAACTAACCTGGAACCAGCTCAAGATGCCTAAGCCAGTGGTACAGGTTGGTGGCGACCCCGATCCCTGGCTCTTCATTTCGGAGGAGATGAAACGAATTGATCAGAGCAAGCCTTACGATGCCAAAAAGGCCTGCTGCGGTGGTGAGGTAACGTATCTTGTTTTATACAGTGCGTACGGATAC
+
BBAABCFFFFFFFGGEFGGGGFEEGGGHHHHHHHFGGGGGGHHHGHHGHGHHHHHHHHGHGHHHHHHHHGGHHHHHHHHHHHGHHHHHHHHHHHHHHHHHHHHHHHHHHHHHHHHHGEEGHGGGGGGGGGGGHHHHHHHHHHHHHHHHGDGGGGHHHHHHHGGGHHHHHHHHHHHHFHHGHHHHGGHGGHHHGHHGGGGGGGGGGGGGGGGGGGGFGGGFFFFFFFFFFFFFFFFFFFFFFFFFFDDFDF
@M03558:539:GW210131Amp:1:2105:22406:17236 1:N:0:TCGACGTC+ACCTGGTT
GGTAGGCATCTACGAGCAAAGAGTGTAGAAGGTGTTACTCACATAGCC
+
BBAABCFFFFFFGGGGGGGGGGHHHHHHHHHHHHHGHHHHHHHHHHHH
@M03558:539:GW210131Amp:1:2105:12755:17255 1:N:0:TCGACGTC+ACCTGGTT
GGTAGGCATCTACGAGCAAAACCATCATCCTTCAACGAATCCAGTTTAGTGATCCTCCCATTGTCCCCAACTAACCTGGAACCAGCTCAAGATGCCTAAGCCAGTGGTACAGGTTGGTGGCGACCCCGATCCCTGGGTGAATTGGTAACCGGTGGTGAGGTAATGTATCTTGTTTTATACAGTGCGTACGGATACAGAAAACTGATGGAAAAGTAATTTGGAATCTATATGCAAACAATTTGACAAGTT
+
BCBBCCFFFFFFGGGGGGGGGGGHHHHHHHHHHHHHGGGHGHCHHHHHHHHHHHHHHHGHHHHHHHHHHGGHHHHHHHHHHHGHHHHHHHHHHHHHHHHHHHHHGHHHHHHHHGHHGGGGHGGGGGGGGGGGHHHC?@EGHHHHHHHHHHGGG>>>FHHF<FHHHHHHHHHHHHHHHHHHHHDHHGGG@CGGGGHHHHGGGGGGFFFGFGGGGFFGGGGGBFGGGGGGGGGGGGGGFFFFFFFFFFFFF
@M03558:539:GW210131Amp:1:2105:28754:17275 1:N:0:TCGACGTC+ACCTGGTT
GGTAGGCATCTACGAGCAAAGAGTGTAGAAGGTGTTACTCACATAGCC
+
BBBBBBFFFFFFGGGCEEGGGGHHFHHHGHHC3BGEGFHFFGHHHHHE
@M03558:539:GW210131Amp:1:2105:18838:17321 1:N:0:TCGACGTC+ACCTGGTT
GGTAGGCATCTACGAGCAAAACCATCGTCCTTCAACGAATCCAGTTTAGTGATCCTCCCATTGTCCCCAACTAACCTGGAACCAGCTCAAGATGCCTAAGCCAGTGGTACAGGTTGGTGGCGACCCCGATCCCTCCCCGATGGCTCTTCATTTCGGAGGAGATGAAACGAATTGATCAGAGCAAGCCTTACGATGCCAAAAAGGCCTGCTGGTGGTGGTGAGGTAATGTATCTTGTTTTATACAGTGCGT
+
CCCCCCFFFFFFGGGGGGGGGGGHHHGHHGGHHHHHGGGHGHHHHHHHHHHHHHHHHHGHHHHHHHHHHGGHHHHHHHHHHHGHHHHHHHHHHHHHHHHFHHHHHHHHFHHHHHHHGGGGHGGGGGGGGGGGHHHGGGGGGGGHHHHHHHHGHHGGGGGGGHHHHHHHGGGHHHHHHGHHHFHGHGGHHGGGEGGGGFGGGGGGGGGGGGGGFFDDFFAEFFFBFFFFFFFFFFFFFFFFFFFFFFFFFF
@M03558:539:GW210131Amp:1:2105:11863:17328 1:N:0:TCGACGTC+ACCTGGTT
GGTAGGCATCTACGAGCAAAGAGTGAGAAGGTGTTACTCACATAGCC
+
CCCCCDFFFFFFGGGGGGGGGGHHHHHHHHHFGHGHHHHHHHHHHHH
@M03558:539:GW210131Amp:1:2105:26615:17357 1:N:0:TCGACGTC+ACCTGGTT
GGTAGGCATCTACGAGCAAAGAGTGAGAAGGTGTTACTCACATAGCC
+
BCAACCFFFFFFGGGGGGGGGGHHHHHHHHHHHHGHHHHHHHHHHHH
@M03558:539:GW210131Amp:1:2105:4965:17374 1:N:0:TCGACGTC+ACCTGGTT
GGTAGGCATCTACGAGCAAAACCATCATCCTTCAACGAATCCAGTTTAGTGATCCTCCCATTGTCCCCAACTAACCTGGAACCAGCTCAAGATGCCTAAGCCAGTGGTACAGGTTGGTGGCGACCCCGATCCCCGATGAATTGGTAACCCTGCCCGGTGGTGAGGTAATGTATCTTGTTTTATACAGTGCGTACGGATACAGAAAACTGATGGAAAAGTAATTTGGAATCTATATGCAAACAATTTGAC
+
ABAAABFFFFFFFGCGGGGGGGGHHHHHHHHHHHHHGGGHGHHHHHHHHHHHHHHHHHGHHGHHHHHHHGGHHHHHHHHFHHGHHHHHHHHHHHHHHHHGHHHHHHHHHHHHHHHHGEGGHGGGGGGGGGGGHGGGGFGHHHGHHHHHHHHHHHHEGCGG>EGHHGFFGHHHHHHHHHHHHGHHHHBHGHGGGGGGBGGGGGGFGGGGGGGGGGGGGFFGFFGGGFGGGFFFFFFFFFFFFFFFFFFFF
@M03558:539:GW210131Amp:1:2105:20166:17415 1:N:0:TCGACGTC+ACCTGGTT
GGTAGGCATCTACGAGCAAAACCATCATCCTTCAACGAATCCAGTTTAGTGATCCTCCCATTGTCCCCAACTAACCTGGAACCAGCTCAAGATGCCTAAGCCAGTGGTACAGGTTGGTGGCGACCCCGATCCTCCGAATGGCTCTTCATTTCGGAGGAGATGAAACGAATTGATCAGAGCAAGCCTTACGATGCCAAAAAGGGGTGGTGAGGTAATGTATCTTGTTTTATACAGTGCGTACGGATAC
+
BCABBCFFFFFFGGGGGGGGGGGHHHHHHHHHHHHHGGGHGHHHHHHHHHHHHHHHHHGHHHHHHHHHHGGHHHHHHHHHHHGHHHHHHHHHHHHHHHHHHHHHGHHHHHHHHHHHGEGGHGGGGGGGGGGGHHHGGGGHHHHHHHHHHHHHHD?CDEGHHHHHHHGGGHHHHHHHHHHHHHHGGHHHGGEHGGGG0FFGGGGGCCGGGFGGGGGFFFFFFFFFFFFFFFFFFBFFFFFFFFFFFFF
@M03558:539:GW210131Amp:1:2105:19184:17429 1:N:0:TCGACGTC+ACCTGGTT
GGTAGGCATCTACGAGCAAAGAGTGAGAAGGTGTTACTCACATAGCC
+
B?ABBBFFFFFFGGGGGGGGGGHHHHHGHHHGGHGFHHHHHGHHHHH
@M03558:539:GW210131Amp:1:2105:21378:17432 1:N:0:TCGACGTC+ACCTGGTT
GGTAGGCATCTACGAGCAAAGAGTGAGAAGGTGTTACTCACATAGCC
+
CCCCCCFFFFFFGGGGGGGGGGHHHHHHHHHHHHGHHHHHHHHHHHH
@M03558:539:GW210131Amp:1:2105:10368:17489 1:N:0:TCGACGTC+ACCTGGTT
GGTAGGCATCTACGAGCAAAACCATCATCCTTCAACGAATCCAGTTTAGTGATCCTCCCATTGTCCCCAACTAACCTGGAACCAGCTCAAGATGCCTAAGCCAGTGGTACAGGTTGGTGGCGACCCCGATCCCTCGAGATGAAGCCGAAGGCTATCTTCTGGGTGAAATCAAAGCAAGGGTGAATTGGTAACCGTTGCCCATCATCGTTGGTGAGGTAATGTATCTTGTTTTATACAGTGCGTACGGAT
+
CCBBBCFFFFFFGGGGGGGGGGGHHHHHHHHHHHHHGGGHGHHHHHHHHHHHHHHHHHGHHHHHHHHHHGGHHHHHHHHHHHGHHHHHHHHHHHHHHHHHHHHHGHHHHHHHHHHHGGGGHGGGGGGGGGGGHHHGGGHGHGHGHHGGGGGHHHHHHHHHHHHHGHHHFHHHHHHEHHGG;EHHHHHHHHHHHGGGGGGGGGGGGGGGGGGGGGGGFGGFGGGGGGGGFFFFFFFFFFFBFFFFFFFFF
@M03558:539:GW210131Amp:1:2105:23515:17490 1:N:0:TCGACGTC+ACCTGGTT
GGTAGGCATCTACGAGCAAAACCATCATCCTTCAACGAATCCAGTTTAGTGATCCTCCCATTGTCCCCAACTAACCTGGAACCAGCTCAAGATGCCTAAGCCAGTGGTACAGGTTGGTGGCGACCCCGATCCCTCCGGTGGTGAGGTAATGTATCTTGTTTTATACAGTGCGTACGGATACAGAAAACTGATGGAAAAGTAATTTGGAATCTATATGCAAACAATTTGACAAGTTATTTTATGATAGAA
+
BCBBCCFFFFFFGGGGGGGFGGGHHHHHHHHHHHHHGGGHGHHHHHHGHHHHHHHHHHGHHHHHHHHHHGGHHFHHHHHHHHGHHHHHHHHHHHHHHHHHHHHHHHHHHHHHCGHHGGGGHGGGGGGGGGGGHHHGGGBCGGGHHHFGGHHHHHHHHHHHHHHHHHHHHHHGGGGGDEGGHHHHHHGHHHHHHHGHGHGGGGGGGGGGGGGGGGGGGGGGGGG?FFGGFGGGGGGGGGGFFFFFFFFFF
@M03558:539:GW210131Amp:1:2105:4029:17511 1:N:0:TCGACGTC+ACCTGGTT
GGTAGGCATCTACGAGCAAAACCATCATCCTTCAACGAATCCAGTTTAGTGATCCTCCCATTGTCCCCAACTAACCTGGAACCAGCTCAAGATGCCTAAGCCAGTGGTACAGGTTGGTGGCGACCCCGATCCCTCCGGTTCCAGATGAAGCGTGCGGTTACCCACGGTGAACAGTGCGTACGGATACAGAAAACTGATGGAAAAGTAATTTGGAATCTATATGCAAACAATTTGACAAGTTATTTTATG
+
ABAAABFFCBF5FFGC2AFFFAECFC4F5DGHHGF5F2FDD3AFEGFDFBFGE5GE3FF25ADH55BAEEEGHHGEHHFHFHFFCEHHFHFGGHFBFGHFFBGFFGHHHHHHHGHHGEFGHCEGGGGGGGGGHFGGGGGGGHFGHHHHHHGGGGGGGGDGHHHHFGGEGEFHEHFHHGEDGCG.AAFGGGGFFGGG9BFBBF0CF;FFBFGGCFGFGFFFFFFFFFFFFFFFFFFF//FFFFFFFFFFF
@M03558:539:GW210131Amp:1:2105:12215:17548 1:N:0:TCGACGTC+ACCTGGTT
GGTAGGCATCTACGAGCAAAACCATCATCCTTCAACGAATCCAGTTTAGTGATCCTCCCATTGTCCCCAACTAACCTGGAACCAGCTCAAGATGCCTAAGCCAGTGGTACAGGTTGGAGGCGACCCCGATCTCTGAAACGAATTGATCAGAGCAAGCCTTACGATGCCAAAAAGGCCTGCTGGGTTCCAGATGAAGCCGAAGGCTATCTTCTGGGTGAAATCAAAGCAACAGGGTGAATTGGTAACCGGT
+
BCBBCCFFFFFFGGGGGGGGGGGHHHHHHHHHHHHHGGGHGHHHGHHHHHHHHHHHHHGHHHHHHHHHHGGHHHHHHHHHHHGHHHHHHHHHHHHHHHHHHHHHHHHHHHHHHGHHGHHGGGGGGGGGGGGHHHHHHHHFCFHHHHHHHHHHHHHHHGHHHHGGHGGHHHHHHGGHHHGHHGGEHGHHEHGGHHFHHHFFFGDGGGGGGGGGGGGFDGGGGGGGGFFFFFFFFFFEFFFFEFFFFFFFA9
@M03558:539:GW210131Amp:1:2105:20972:17612 1:N:0:TCGACGTC+ACCTGGTT
GGTAGGCATCTACGAGCAAAACCATCATCCTTCAACGAATCCAGTTTAGTGATCCTCCCATTGTCCCCAACTAACCTGGAACCAGCTCAAGATGCCTAAGCCAGTGGTACAGGTTGGTGGCGACCCCGATCCCGAATGGCTCTTCATTTCGGAGGAGATGAAACGAATTGATCAGAGCAAGCCTTACGATGCCAAAAAGGCCTGCTCAAGGGTGAATTGGTAACCGTTGCCCGGTGGTGAGGTAATGTAT
+
BBBBBBFFFFFFGGGGEGGGGGGHHHHHHHHHHHHHGGGHGHHHHHHHHHGHHHHHHHGHHHHHHHHHHGGHHFHHHHHHHHGHHHHHHHHHHHHHHHHHHHHHHHHHHHHHHGHHGGGGHGGGGGGGGGGGHGGGGHHHHHHHHHHHHHHG?@CGGHHGHHHHGGGHHHGHHHGHHHHFHEGHHHHGEHGGHHHGAEDFGGGGGGGGGGGG;AEGGGGGGGGGGFFFFFFFFF@BFDEFFFFFFFFFFF
@M03558:539:GW210131Amp:1:2105:18606:17640 1:N:0:TCGACGTC+ACCTGGTT
GTAGGCATCTACGAGCAAAGAGTGTAGAAGGTGTTACTCACATAGCC
+
A1AAAFCFFFDFF1AEECGCGGHFFGHGGFGGFGEGHHHHHHHGFHH
@M03558:539:GW210131Amp:1:2105:6948:17663 1:N:0:TCGACGTC+ACCTGGTT
GGTAGGCATCTACGAGCAAAACCATCATCCTTCAACGAATCCAGTTTAGTGATCCTCCCATTGTCCCCAACTAACCTGGAACCAGCTCAAGATGCCTAAGCTAGTGGTACAGGTTGGTGGCGACCCCGATCCCTCCTGGCTCTTCATTTCGGAGGAGATGAAACGAATTGATCAGAGCAAGCCTTACGATGCCAAAAAGGCCTGCTGCGGTGGTGAGGTAATGTATCTTGTTTTATACAGTGCGTACGG
+
BBBBBBFFFFFFGGEGGGFFGGGDHHHHHHHHHGHHGFEHGHHHHGHHHHHFHHHHHHGHHHHHHHHHFGGHHGHHHHHHFGGHHHGHFHHHHHHHHHHGHHHHEHFHHHHHHGHHGEGGHGGGGGGGGGGGHHHGHHHHHHHHHFHHHHHGGCGGGHHHHHGHGDFGHHFHHHHGGHHFCGGHH0GGGHCDHHHHGEDAFGGGGGFFGGECG.;;FG9FFFBB9BFFFFFFFFBF/BBFF/:@A.@BF
@M03558:539:GW210131Amp:1:2105:24927:17699 1:N:0:TCGACGTC+ACCTGGTT
GGTAGGCATCTACGAGCAAAACCATCATCCTTCAACGAATCCAGTTTAGTGATCCTCCCATTGTCCCCAACTAACCTGGAACCAGCTCAAGATGCCTAAGCCAGTGGTACAGGTTGGTGGCGACCCCGATCCCTCCTCTTCATGGCTCTTCATTTCGGAGGAGATGAAACGAATTGATCAGAGCAAGCCTTACGATGCCAAAAAGGCCTGCTCGGTGGTGAGGTAATGTATCTTGTTTTATACAGTGCGT
+
AA>11AFFFCBF11EE?AG1EEEGHFDGFHBFHHHHGCFHEHHHHHFDHFFGHHFHHCF0GHFHGHGABEEGFHHG1F00BFAAGCHGCFB1GDHFFHHGHFGH1BFGG@1D01FFE?/EEGGGGG?C/BGGHG0?FHHHHHHH1FFGHFBGFHHHB@?C->A.F1DD00CFAGHFGH0<00:G//:..CCHGE.CCAF00;.9EFECFFGFFGG9A.CA0AA9BBBF9FFFF9FBFFFFFFF/BFFB-E
@M03558:539:GW210131Amp:1:2105:5543:17707 1:N:0:TCGACGTC+ACCTGGTT
GGTAGGCATCTACGAGCAAAACCATCATCCTTCAACGAATCCAGTTTAGTGATCCTCCCATTGTCCCCAACTAACCTGGAACCAGCTCAAGATGCCTAAGCCAGTGGTACAGGTTGGTGGCGACCCCGATCCACGGTGGTGAGGTAATGTATCTTGTTTTATGCAGTGCGTACGGATACAGAAAACTGATGGAAAAGTAATTTGGAATCTATATGCAAACAATTTGACAAGTTATTTTATGATAGAAATG
+
BBBBBBFFFFFFGGGGGGGGGGEHGBHFHGGHFFGGGGFGGHHGFGHHHGHHHHHHHHGHHHHHFHFHGGGHHHHFHGHGGHGFGHFHHGHHHHHGHHHHBGFGBGGFHHHHHGHHGFGGHGGGGGGGGGGGHHGGFGGCGHHH?FGHHHFGHHHGFHHHGHHHHHHHHGFGGGGGGGHHHCGHHHHHHHHGHHFHHHHHHHGGEGGGGGGGGGGGGGGGGGGGGGFGGGFGGGGGGGGGGEFBFFFFFF
@M03558:539:GW210131Amp:1:2105:25661:17773 1:N:0:TCGACGTC+ACCTGGTT
GGTAGGCATCTACGAGCAAAACCATCATCCTTCAACGAATCCGGTTTAGTGATCCTCCCATTGTCCCCAACTAACCTGGAACCAGCTCAAGATGCCTAAGCCAGTGGTACAGGTTGGTGGCGACCCCGATTGGTAACCGTTGCCCGGTGGTGAGGTAATGTATCTTGTTTTATACAGTGCGTACGGATACAGAAAACTGATGGAAAAGTAATTTGGAATCTATATGCAAACAATTTGACAAGTTATTTT
+
BBABABFFFFFFGGGGGGGGGGGHHHHHHHHHHHHGGGGHGHGGEGGHHFHHHHGHHHGHHHHHHHHHHGGHHHHHHHHHHHGHHHHHHGHHHHHHHHHHHHHHGFHHHHHHBFGHGEFEHGGGGGGGGGGGHFGHHHGGGDGHHGGGDGGGHGFGGHHHDFHHHHHGGHHHHGFHHHHHGGGGGGGDFFGFGBBFGGGGGGGGFGGGFGGFGGGGFGGGGGGGGGGGGFFFAFFFFFFFFFFFFFFFF
@M03558:539:GW210131Amp:1:2105:13574:17785 1:N:0:TCGACGTC+ACCTGGTT
GGTAGGCATCTACGAGCAAAACCATCATCCTTCAACGAATCCAGTTTAGTGATCCTCCCATTGTCCCCAACTAACCTGGAACCAGCTCAAGATGCCTAAGCCAGTGGTACAGGTTGGTGGCGACCCCGAGTCCGAGGTGGTGAGGTAATGTATCTTGTTTTATGCAGTGCGTACGGATACAGAAAACTGATGGAAAAGTAATTTGGAATCTATATGCAAACAATTTGACAAGTTATTTTATGATAGAAAT
+
BBAABCFFFFFFGGGCEGGGGGGHHHHHHHHHHHGHGGGHGHHGHHHHHHHHHHHHHHGHHHHHHHHHHGGHHGHHHHFHFHGHHHHHHHHHHHHHHHHHHHHHGHHFGHGBBBBGGEFGHGGGGGGGGGGHHGCCGEHGGGHHH<FGHGHHHHHHHFHHHHHHFHHGHHGEGGGGGGGHHHFGHCGHGHHHHGFFHHHHFGGGGGGGGGGGGGGGGGFFGGGGGFGFGGGGGGFGGGGGGFFFFFFFFF
@M03558:539:GW210131Amp:1:2105:18944:17788 1:N:0:TCGACGTC+ACCTGGTT
GGTAGGCATCTACGAGCAAAACCATCATCCTTCAACGAATCCAGTTTAGTGATCCTCCCATTGTCCCCAACTAACCTGGAACCAGCTCAAGATGCCTAAGCCAGTGGTACAGGTTGGTGGCGACCCCGATCCCGGTGGTGAGGTAATGTATCTTGTTTTATACAGTGCGTACGGATACAGAAAACTGATGGAAAAGTAATTTGGAATCTATATGCAAACAATTTGACAAGTTATTTTATGATAGAAATGG
+
BCCCCCFFFFFFGGGGGGGGGGGHHHHHHHHHHHHHGGGHGHHHHHHHHHHHHHHHHHGHHHHHHHHHHGGHHHHHHHHHHHGHHHHHHHHHHHHHHHHHHHHHHHHHHHHHHHHHGFGGHGGGGGGGGGGGHGGGGGEFHHHGHHHHHHHHHHGHHHHHHHHHHHHHGGGGGGGGGHHHGHGHHHHHHHHHBGHGHHHHGGGGGGGGGGGGGGGGGGGGGGGGGGGGGGGGGGGGGGGGGFFFFFFFEF
@M03558:539:GW210131Amp:1:2105:17084:17843 1:N:0:TCGACGTC+ACCTGGTT
GGTAGGCATCTACGAGCAAAACCATCATCCTTCAACGAATCCAGTTTAGTGATCCTCCCATTGTCCCCAACTAACCTGGAACCAGCTCAAGATGGTGGTGAGGTAATGTATCTTGTTTTATACAGTGCGTACGGATACAGAAAACTGATGGAAAAGTAATTTGGAATCGATATGCAAACAATTTGACAAGTTATTTTATGATAGAAATGGAAGTTTAGAAGGTGTTACTCACATAGCC
+
CCCCBCFFFFFFGGGGGGGGGGGHHHHHHHHHHHHHGGGHGHHHHHHGHHHHHHHHHHGHHHGHHHHHHGGHHHHHHHHHHHGHFHHHHHHGHHHFHGEGGHHGGGHHHGHHHHHGHHHHHHHHHHHHGGGGGGEGGHHHHHHHGHHHHHHHHBGGFHGGHHHGGHHHHGHHGHHHFGHGFHHHHHHHGHHHBGHFHHHHHHHHGHHHHBHHHHGHHHHGHHHCGGHGHHHHHHGFFG
@M03558:539:GW210131Amp:1:2105:10236:17850 1:N:0:TCGACGTC+ACCTGGTT
GGTAGGCATCTACGAGCAAAGAAGGTGTTACTCACATAGCC
+
BBABBCFFFFFFGGGGGGGGGGHHHGGGGHHHHHHHHHHHH
@M03558:539:GW210131Amp:1:2105:26111:17881 1:N:0:TCGACGTC+ACCTGGTT
GGTAGGCATCTACGAGCAAAACCATCATCCTTCAACGAATCCAGTTTAGTGATCCTCCCATTGTCCCCAACTAACCTGGAACCAGCTCAAGATGCCTAAGCCAGTGGTACAGGTTGGTGGCGACCCCGATGAGGTAATGTATCTTGTTTTATACAGTGCGTACGGATACAGAAAACTGATGGAAAAGTAATTTGGAATCTATATGCAAACAATTTGACAAGTTATTTTATGATAGAAATGGAAGTTT
+
CCCCCCFFFFFFGGGGGGGGGGGHHHHHHHHHHHHHGGGHGHHHHHHGHHHHHHHHHHGHHHHHHHHHHGGHHHHHHHHHGHGHHHHHHHHHHHHHHHHHHHHHGHHHHHHFHFGHGFGGHGGGGGGGGGGHHH@GHHHHHHHHHHFHHHHHHHHHHHHGGGGGGGGGHHHHHHHHHHHHHHFHHCGGHHHHHHHHHHHHHHHHHHHHHHHHHGGGGGGGGGGGGGGGGGGGGGGGFGGGFFGGGFG
@M03558:539:GW210131Amp:1:2105:7360:17883 1:N:0:TCGACGTC+ACCTGGTT
GGTAGGCATCTACGAGCAAAACCATCATCCTTCAACGAATCCAGTTTAGTGATCCTCCCATTGTCCCCAACTAACCTGGAACCAGCTCAAGATGCCTAAGCCAGTGGTACAGGTTGGCGGCGACCCCGATCCCTCCCTGAAGGTGTCCCTGAGGGTGAATTGGTAACCGGTGGTGAGGTAATGTATCTTGTTTTATACAGTGCGTACGGATACAGAAAACCGATGGAAAAGTAATTTGGAATCTATATGC
+
AA>AABFFFFFFGGGGFGGGGGGEHHHHHHHHHHHHGGDEGHHHHHHHHHGHHHHHHHGHGHHHHHHHHGGHHHGHHHHHHHGHHHHHHHHHHHHHHHHHHHHHGHHHHHHHHGHHGHGGGGGGGGGGGGGGHHHGGHFFGHHGHHHHHHHHHGGFEHHHHHHHHHHHGGCFGEGGGGFGGGGGGGGGGGGGGGGGGGGGGGGGGGGGFFFFFFFFFFFFFFFFFFFFFFFFFFFFFFFFFFFFFFFFFF
@M03558:539:GW210131Amp:1:2105:13228:17891 1:N:0:TCGACGTC+ACCTGGTT
GGTAGGCATCTACGAGCAAAACCATCATCCTTCAACGAATCCAGTTTAGTGATCCTCCCATTGTCCCCAACTAACCTGGAACCAGCTCAAGATGCCTAAGCCAGTGGTACAGGTTGGTGGCGACCCCGATCCCTCCGGTTCCAGATGAAGCCGAAGGCTATCTTCTGGGTGAAATCAAAGCAGGTGGTGAGGTAATGTATCTTGTTTTATACAGTGCGTACGGATACAGAAAACTGATGGAAAAGTAATT
+
ACABBCFFFFFFGGGGGGGGGFGHHHHHHHHHHHHHGGGHGHCGHHHHHHHHHHHHHHGGHHHHHHHHHGGHHHHHHHHHHHGHHHHHHHHHHGHHHHFHHHHHHHHHHHHGHFHHGDFFFGGGGGGGGGGGHHHGGGFEFHHHHHHHFHHHC-@CGHHEHHHHFHGHGGFHHHGHHFHGGFHG;CC:CGHHCGFFGFGGGGGGGGGGGFGGGGGGGGEGGGFDADFFFBFF.BFFFFFF;B/BFFF/;F
@M03558:539:GW210131Amp:1:2105:25781:17892 1:N:0:TCGACGTC+ACCTGGTT
GGTAGGCATCTACGAGCAAAGAAGGTGTTACTCACATAGCC
+
AABBAAFFFFFFGGCCGGGFGGGHHHHGEHHHHFHHHHHHH
@M03558:539:GW210131Amp:1:2105:13526:17911 1:N:0:TCGACGTC+ACCTGGTT
GGTAGGCATCTACGAGCAAAACCATCATCCTTCAACGAATCCAGTTTAGTGATCCTCCCATTGTCCCCAACTAACCTGGAACCAGCTCAAGATGCCTAAGCCAGTGGTACAGGTTGGTGGCGACCCCGATCCCTCCAGATTCCAGATGAAGCCGAAGGCTATCTTCTGGGTGAAATCAAAGTGGTGGTGAGGTAATGTATCTTGTTTTATACAGTGCGTACGGATACAGAAAACTGATGGAAAAGTAATT
+
CCCCDDFFFFFFGGGGGGGGGGGHHHHHHHHHHGHHGGGHGHHHHHHHHHHHHHHHHHGHHHHHHHHHHGGHHHHHHHGGHHGHHHHHHHHHHHHHHHHHHHHHHHHHHHGBBBBFEEFFHGGGGGGGFGGGHHHGHFHHHHHHGHHHHFGGHGECGGHHHHHGHHHHHHGEGHHHHHHGHDGHGGF:EGGHCGHHHHHHHHHHHGGGGGGGGGGGGGEGGGGGGGGGHGGGGFFFFFFFFFFFFFFFFF
@M03558:539:GW210131Amp:1:2105:5796:17926 1:N:0:TCGACGTC+ACCTGGTT
GGTAGGCATCTACGAGCAAAACCATCATCCTTCAACGAATCCAGTTTAGTGATCCTCCCATTGTCCCCAACTAACCTGGAACCAGCTCAAGATGCCTAAGCCAGTGGTACAGGTTGGTGGCGACCCCGATCCCTCCTGGCTCTTCATTTCGGAGGAGATGAAACGAATTGATCAGAGCAAGCCTTACGATGCCAAAAAGGCCTGCTGCGGTGGTGAGGTAATGTATCTTGTTTTATACAGTGCGTACGG
+
ABAAABFFFFFFGGGGFEGGGGGHHHHHHHHHHHHHGGGHGHHHHHHHHHHHHHHHHHGHHHHHHHHHHGGHHHHHHHHHHHGHGHHHHHHHHGHHHHHHHHHHGHHHHHHHFGHHGEEGHGGGEGGGGGGGHHHGHHGHHHHHHHHHHHHGGCGGGHHHGHHGGGGHHHEHHHHGHHHHHEGHHBGGGHEFHHGHHEEEEGGGGGGGGGADGDECFGBFFFFFFFFFFFFFFFFFBFFFFFFFFFFFD
@M03558:539:GW210131Amp:1:2105:21786:17941 1:N:0:TCGACGTC+ACCTGGTT
GGTAGGCATCTACGAGCAAAACCATCATCCTTCAACGAATCCAGTTTAGTGATCCTCCCATTGTCCCCAACTAACCTGGAACCAGCTCAAGATGCCTAAGCCAGTGGTACAGGTTGGTGGCGACCCCGATCCCTCCCAAGGGTGAATTGGTAACCGTTGCCCGGTGGTGAGGTAATGTATCTTGTTTTATACAGTGCGTACGGATACAGAAAACTGATGGAAAAGTAATTTGGAATCTATATGCAAACA
+
BCBBBCFFFFFFGGGGGGGGGGGHHHHHHHHHHHHHGGGHGHHHHHHHHHHHHHHHHHGHHHHHHHHHHGGHHHHHHHHHHHGHHHHHHHHHHHHHHHHHHHHHGHHHHHHHFBGHGGGGHGGGGGGGGGGGHHHGGHHHGG?FHHHFHHHHHHHGGGGGHHGGFGGEGHHHCGHHHHGHHHHHHHHHHHHHHHHGHGFGGGGGGGGGBFGGGGGGGGGGGGGFGGFFFFFFFFFFFFFFFFFFFFFFF
@M03558:539:GW210131Amp:1:2105:26773:17973 1:N:0:TCGACGTC+ACCTGGTT
GGTAGGCATCTACGAGCAAAACCATCATCCTTCAACGAATCCAGTTTAGTGATCCTCCCATTGTCCCCAACTAACCTGGAACCAGCTCAAGATGCCTAAGCCAGTGGTACAGGTTGGTGGCGACCCCGATCCCTCCCGGTGGTGAGGTAATGTATCTTGTTTTATACAGTGCGTACGGATACAGAAAACTGATGGAGAAGTAATTTGGAATCTATATGCAAACAATTTGACAAGTTATTTTATGATAGA
+
BCBBCCFFFFFFGGGGGGGGGGGHHHHHHHHHHHHHGGGHGHHHHHHHHHHHHHHHHHGHHHHHHHHHHGGHHHHHHHHHHHGHHHHHHHHHHHHHHHHHHHHHGHHFGHHHHHHHGFGGHGGGGGGGGGGGHHHGGGGGFGEFFGH?GHHHHHHHHHHHHHHHHHHHHHHHGGGGGGGGGHHHHEHHHHHHHHGGHGGGFGGGGGGFGGGGGGGHHHGHGGGGGGGHGGGGGGGFGFFFFFFFFFFFF
@M03558:539:GW210131Amp:1:2105:24971:17991 1:N:0:TCGACGTC+ACCTGGTT
GGTAGGCATCTACGAGCAAACCACCAATTCATATGTATATCTCCTTCTTAGAAGGTGTTACTCACATAGCC
+
CDCCCCFFFFFFGGGGGGGGGGHGGHHHHHHHHHHHHHHHHHHHHHHHHHHHHHHHHHGHHHHHHHHHHHH
@M03558:539:GW210131Amp:1:2105:16518:17991 1:N:0:TCGACGTC+ACCTGGTT
GGTAGGCATCTACGAGCAAAACCATCATCCTTCAACGAATCCAGTTTAGTGATCCTCCCATTGTCCCCAACTAACCTGGAACCAGCCCAAGATGCCTAAGCCAGTGGTACAGGTTGGTGGCGACCCCGATCCCTCCTTGGCTCTTCATTTCGGAGGAGATGAAACGAATTGATCAGAGCAAGCCTTACGATGCCAAAAAGGCCGGTGGTGAGGTAATGTATCTTGTTTTATACAGTGCGTACGGATAC
+
ABAAAAFFFFFFGGGGGGGGGGGHHHHHHHHHHHHHGGGHGHHHGHHHHHHHHHHHHHGHHHHHHHHHGGGHHHHHHHHHHHGHHHGGHHHHHHHHHHHHHHHHHHHHHHHFBBGHGEFGHGGGGGGGGGGGHHHGHHHFHHHHHHHHHHHG</>@EGHGHHHHHGEEHHHHHHHHHHHHHHHGHHHHGFHEGHFGGGGGGGGGGGGGCEGGFBFFFFFFFFFFFFFFFFFFFFFFFFFFFBFFFFFF
@M03558:539:GW210131Amp:1:2105:13941:17996 1:N:0:TCGACGTC+ACCTGGTT
GGTAGGCATCTACGAGCAAAACCATCATCCTTCAACGAATCCAGTTTAGTGATCCTCCCATTGTCCCCAACTAACCTGGAACCAGCCCAAGATGCCTAAGCCAGTGGTACAGGTTGGTGGCGACCCCGATCCCGGTGGTGAGGTAATGTATCTTGTTTTATACAGTGCGTGCGGATACAGAAAACTGATGGAAAAGTAATTTGGAATCTATATGCAAACAATTTGACAAGTTATTTTATGATAGAAATGG
+
BBBBBCFFFFFFGGGGGGGGGGGHHHHHHHHHHHHHGGGHGHHHHHHHHHHHHHHHHHGHHHHHHHHHHGGHHHHHHHHHHHGHHHGGHHHHHHGHHHHHHHHHGHHGHHH@BBBGGEFGHGGGGGGGGGGGHGGGGGEFHHHGHHHHHGHHHHHHHHHHHHHHHHGHGGGGGGGGGHHCCCGFHGHCGHHHFFFGFGGGGGGGGGGGGGHHHHHGGGGGGGGGGGGGGGGFFFFFFFFFFFFFFFFFF0
@M03558:539:GW210131Amp:1:2105:23863:18013 1:N:0:TCGACGTC+ACCTGGTT
GGTAGGCATCTACGAGCAAAACCATCATCCTTCAACGAATCCAGTTTAGTGATCCTCCCATTGTCCCCAACTAACCTGGAACCAGCTCAAGATGCCTAAGCCAGTGGTACAGGTTGGTGGCGACCCCGATCCCTCTTCATTTCGGAGGAGATGAAACGAATTGATCAGAGCAAGCCTTACGATGCCAAAAAGGCCTGCCGAAGGCTATCTTCTGGGTGAGATCAAAGCAACCGGTGGTGAGGTAATGTAT
+
BCCCCCFFFFFFGGGGGGGGGGGHHHHHHHHHHHHHGGGHGHHHHHHHHHHHHHHHHHGHHHHHHHHHHGGHHHHHHHHHHHGHHHHHHHHHHHHHHHHHHHHHHHHHHHHH3BGHGFGGHGGGGGGGGGGGHHHHHHHHHHHHGCFGDGHHHHHHHGGGHHHHHHHHHHHHFGGGHHHHGGHGGHFCGHHAEHHGGGGGGGFGGGGGGGGGGGGGGGGGGFFFFFFFFFFFFC;BAAEBFFFFFFFFFF
@M03558:539:GW210131Amp:1:2105:17993:18040 1:N:0:TCGACGTC+ACCTGGTT
GGTAGGCATCTACGAGCAAAACCATCATCCTTCAACGAATCCAGTTTAGTGATCCTCCCATTGTCCCCAACTAACCTGGAACCAGCTCAAGATGCCTAAGCCAGTGGTACAGGTTGGTGGCGACCCCGATCCCCGGGTGAATTGGTAACCGTTGCCCGGTGGTGAGGTAATGTATCTTGTTTTATACAGTGCGTACGGATACAGAAAACTGATGGAAAAGTAATTCGGAATCTATATGCAAACAATTTG
+
BBABBCFFFFFFGGGGGGGGGGGHHHHHHHHHHHHHGGGHGHHHHHHHHHHHHHHHHHGHHHHHHHHHHGGHHHHHHHHHHHGGEHHHHHHHHHHHHHHHHHHGGHHGHHHHEBGHGGGGHGGGGGGGGGGGHGGGGEDHHHHHGHHHHHGGAGFHHGGGGGEC0GG;GHHGHHHHHHHHHHHGHHHHHHHHGGGGGGGGFGGGEFGGGGGGGGGGGGFFFFFFFFEFFFFFFFFFFFEFFFFFFFFFF
@M03558:539:GW210131Amp:1:2105:26171:18053 1:N:0:TCGACGTC+ACCTGGTT
GGTAGGCATCTACGAGCAAAACCATCATCCTTCGACGAATCCAGTTTAGTGATCCTCCCATTGTCCCCAACTAACCTGGAACCAGCTCAAGATGCCTAAGCCAGTGGTACAGGTTGGTGGCGACCCCGGTGAATTGGTAACCGTTGCCCTACCCTACGGTGGTGAGGTAATGTATCTTGTTTTATACAGTGCGTACGGATACAGAAAACTGATGGAAAAGTAATTTGGAATCTATATGCAAACAATTTG
+
BBABBBFFFFFFGGGGGGGGGGGGHHHHHHHHHHHGGGGHGHHHHHHHHHHHHHHHHHGHHHHHHHHHHGGHHHHHHHHHHHGHHHHHHHHHHHHHHHHHHHHHHHHHHHHHGHHHGGGGHGGGGGGGGCGGHHHHHHHHHHGGGGGHHHHHHHHHHGGGGGCEHHHHHHHHHHHHHHHHHHHHHFHHHHHHGGGGGGGG.CFGGGGGGGGGGGGGGGGGGGGGGGFFFFFFFFFFFFFFFFFFFFFFF
@M03558:539:GW210131Amp:1:2105:10121:18077 1:N:0:TCGACGTC+ACCTGGTT
GGTAGGCATCTACGAGCAAAACCATCATCCTTCAACGAATCCAGTTTAGTGATCCTCCCATTGTCCCCAACTAACCTGGAACCAGCTCAAGATGCCTAAGCCAGTGGTACAGGTTGGTGGCGACCCCGATCCCTCCCCAAGGGTGAATTGGTAACCGTTGCCGGTGGTGAGGTAATGTATCTTGTTTTATACAGTGCGTACGGATACAGAAAACTGATGGAAAAGTAATTTGGAATCTATATGCAAACA
+
A?AAAAF@BCFFFEGAFEF1FGECGHHFGFGHHGFHEFFHGFGDHHDGHDGHHFHFECFFHF1GHFGHFGAAFEA01F0BGH/EAGFHF11F@FDFFFG>BFFH1@E1BGFHF@BG//F/FE@GG?/<C?<EFFHGFEF/FFGHC/FDDGFDGFH1@<E<<<ACGGG<CG.</000C:0;GFHHHGFCGH0:0CHFH@EC@?GG.9B0FGGGFBFB9BF9/00/:9FEFFFFFEBBFFFFFBBB//BAF
@M03558:539:GW210131Amp:1:2105:12254:18084 1:N:0:TCGACGTC+ACCTGGTT
GGTAGGCATCTACGAGCAAACCACCAATTCATATGTATATCTCCTTCTCAGAAGGTGTTACTCACATAGCC
+
AB>AABFFFFFFGGGGGGGGGGHGGHHHHHHHHHHGGHHHHHHHHHHHHHHHHHHFGHGHHHHHHHHHHHH
@M03558:539:GW210131Amp:1:2105:22704:18111 1:N:0:TCGACGTC+ACCTGGTT
GGTAGGCATCTACGAGCAAAACCATCATCCTTCAACGAATCCAGTTTAGTGATCCTCCCATTGTCCCCAACTAACCTGGAACCAGCTCAAGATGCCTAAGCCAGTGGTACAGGTTGGTGGCGACCCCGATCCCCCGGTGGTGAGGTAATGTATCTTGTTTTATACAATGCGTACGGATACAGAAAGCTGATGGAAAAGTAATTTGGAATCTATATGCAAACAATTTGACAAGTTATTTTATGATAGAAAT
+
ABAABCFFFFFFGGGGGGGGGGGHHHGHHHHHHHHHGGGHGHHHGHHHHHHHHHHHHHGHHGHHHHHHHGGHHHHHHHGHHHGHHHHHHHHHHHHHGHHHHHHHFGHFFHHHFFGHGEGGHGGGGGGGGGGGHGGBCADGGGGHHGHHHHHHHHHHHHHHHHHHHHHHHHGGGGGGGGGHHHGHHHHHHHHHGGGGGGCFGGGGGGGGGGGGGGGGGGGGGGGGGGGGGGGFFFFFFFFFFFFFFBFFFF
@M03558:539:GW210131Amp:1:2105:7642:18188 1:N:0:TCGACGTC+ACCTGGTT
GGTAGGCATCTACGAGCAAAACCATCATCCTTCAACGAATCCAGTTTAGTGATCCTCCCATTGTCCCCAACTAACCTGGAACCAGCTCAAGATGCCTAAGCCAGTGGTACAGGTTGGTGGCGACCCCGATCCCTCCGGTGGTGAGGTAATGTATCTTGTTTTATACAGTGCGTACGGATACAGAAAACTGATGGAAAAGTAATTTGGAATCTATATGCAAACAATTTGACAAGTTATTTTATGATAGAA
+
ABAABAFFFFFFGGGGGGGGGGGHHHHHHHHHHHHHGGGHGHHFGHHHGAGFFHHHHHGHHHHHHHHHHGGHGHHHHFHFHHGFHHHHHHHHHHHHHHHHHHHHGFHHHHHHFFGHG?FFHGGGGEGGGGGGFHCEF@<AECFFHH<FHHHFGHHHHGHHHHHHHHEHHHHGEGGGGFGGHHHFH/CCHHHHHHBFGH;;CFEGGGGFGGGGGGGGGEGEFGGGGGGGGFGGGGGGGGGFFFFFFFFFF
@M03558:539:GW210131Amp:1:2105:15837:18204 1:N:0:TCGACGTC+ACCTGGTT
GGTAGGCATCTACGAGCAAAGAGTGAGAAGGTGTTACTCACATAGCC
+
ABBBCAFFFFFFGGGGGGGGGGHHHHHHHHGHFHGHHHHFFHHHFHH
@M03558:539:GW210131Amp:1:2105:7278:18252 1:N:0:TCGACGTC+ACCTGGTT
GGTAGGCATCTACGAGCAAACCACCAATTCATATGTATATCTCCTTCTTAGAAGGTGTTACTCACATAGCC
+
AA?AABFFFFFFGGGGGGGGGGHGGHHHHHHHHHHHGHHHHHHGHGHHHHHHHHGFHHGHHHHHHGHHBHH
@M03558:539:GW210131Amp:1:2105:9234:18264 1:N:0:TCGACGTC+ACCTGGTT
GGTAGGCATCTACGAGCAAAACCATCATCCTTCAACGAATCCAGTTTAGTGATCCTCCCATTGTCCCCAACTAACCTGGAACCAGCTCAAGATGCCTAAGCCAGTGGTACAGGTTGGTGGCGACCCCGATCCCGGTGGTGAGGTAATGTATCTTGTTTTATACAGTGCGTACGGATACAGAAAACTGATGGAAAAGTAATTTGGAATCTATATGCAAACAATTTGACAAGTTATTTTATGATAGAAATGG
+
BBBBBBFFFFFFGGGGGGGGGGGGHHHHHHHHHHHHGGGHGHHHHHHHHHHHHHHHHHGHHHHHHHHHHGGHHHHHHHHHHHGHHHHHHHHHHHHHHHHHHHHHHHHHHHHHHFGH??FEHGGGGGGGGGGGHGGGGFAFGHHGBHHHHGHHHHHHHHHHHHHHGHHHGGGGGG?GGHHHGFHHHHHGHHGHHHFGCGHHGGGGGGGGGGGFGGGGGGGGGGGGGGGGGGGGGGGGGGGFFFFFF/9BF/
@M03558:539:GW210131Amp:1:2105:27112:18289 1:N:0:TCGACGTC+ACCTGGTT
GGTAGGCATCTACGAGCAAAACCATCATCCTTCAACGAATCCAGTTTAGTGATCCTCCCATTGTCCCCAACTAACCTGGAACCAGCTCAAGATGCCTAAGCCAGTGGTACAGGTTGGTGGCGACCCCGATCCCCCCGGGTTCCAGATGAAGCCGAAGGCTATCTTCTGGGTGAAATCAAAGCCAAGGGTGAATTGGTAACCGTTGCCCTACGGTGGTGAGGTAATGTATCTTGTTTTACACAGTGCGTAC
+
BBBBBBFFFFFFGGGGGGGGGFGGHHHHHHHHHHHHGGGHGHHHHHHHHHHHHHHHHHGHHHHHHHHHHGGHHHHEHHHHHHGHHGHHHHHHHHGHHHHHGHGHGHHGHFHFHGHHGFGGGGGGGGGGBDGGHGGGGDGGGHHFHFDGGGHHFGCGGGHHHHGHHHHHHHGDCGHHHHHHHGHGGEGGACEFGGFGFGGGGFFGGGGGGGGFF;EFAEFFFFFFFFFFFFFFFFFFFFBFFFFFFFFFFF
@M03558:539:GW210131Amp:1:2105:22107:18307 1:N:0:TCGACGTC+ACCTGGTT
GGTAGGCATCTACGAGCAAAACCATCATCCTTCAACGAATCCAGTTTAGTGATCCTCCCATTGTCCCCAACTAACCTGGAACCAGCTCAAGATGCCTAAGCCAGTGGTACAGGTTGGTGGCGACCCCGATCCCTCCCTCGGTGGTGAGGTAATGTATCTTGTTTTATACAGTGCGTACGGATACAGAAAACTGATGGAAAAGTAATTTGGAATCTATATGCAAACAATTTGCCAAGTTATTTTATGAT
+
AA>AAAFFFFFFGGGGGGGGGGGHHHHGGHFHHHHHGGGHGHHHHHHHHHHHHHHHHHGHHHHHHHHHHGGHHHHHHHGHHHGGHHHHHHHHHHHHHHHHHHHHGHHHHHHGGFGHEFGGHGGGGGGGFGGGHHHGGGHGGGGGCFB????<FGFHHHHHHHHHHHHHHHHHHHGGGGGGCDGHHHHHGHGHHFHG::CFGGFGGGGGEFGGGGGGGGGGGGGGGGGGGGGGGGGGGGFFFFFFFFFF
@M03558:539:GW210131Amp:1:2105:20294:18387 1:N:0:TCGACGTC+ACCTGGTT
GGTAGGCATCTACGAGCAAAGAGTGAGAAGGTGTTACTCACATAGCC
+
BBBBBBFFFFFFGGGGGGGGGGHHHHHGFGGFGGGHHHHHHHHHHHH
@M03558:539:GW210131Amp:1:2105:21680:18462 1:N:0:TCGACGTC+ACCTGGTT
GGTAGGCATCTACGAGCAAAACCATCATCCTTCAACGAATCCAGTTTAGTGATCCTCCCATTGTCCCCAACTAACCTGGAACCAGCTCAAGATGCCTAAGCCAGTGGTACAGGTTGGTGGCGACCCCGATCGGTGGTGAGGTAATGTATCTTGTTTTATACAGTGCGTACGGATACAGAAAACTGATGGAAAAGTAATTTGGAATCTATATGCAAACAATTTGACAAGTTATTTTATGATAGAAATGGA
+
BCBCBCFFFFFFGGGGGGGGGGGHHHGHHHHHHHHHGGGHGHHHGHHHHHHHHHHHHHGHHHHHHHHHHGGHHHHHHHHHHHGHHHHHHHHHHHHHHHHHHHHHHHHHHHHHFFGHGGGDHGGGGGGGFGGGGEGD?FGHHHHHHHHFHHHHHGHHHHHHHHHHGHGGGGGGGGGHHHHHHHHHHHHHFGGGFHHHHHHHHHHGGGGGGGGGGGGGGGGGGGBBFFGGGGGGGGGGGGGGGGGFFFFFF
@M03558:539:GW210131Amp:1:2105:27127:18490 1:N:0:TCGACGTC+ACCTGGTT
GGTAGGCATCTACGAGCAAAACCATCATCCTTCAACGAATCCAGTTTAGTGATCCTCCCATTGTCCCCAACTAACCTGGAACCAGCTCAAGATGCCTAAGCCAGTGGTACAGGTTGGTGGCGACCCCGATCCCTCGAATGGCTCTTCATTTCGGAGGAGTGCGTACGGATACAGGAAACTGATGGAAAAGTAATTTGGAATCTATATGCAAACAATTTGACAAGTTATTTTATGATAGAAATGGAAGTTT
+
ABAABBFFFFFFGGGGGGGGGGGHHHHHHHHHHHHHGGGHGHHHHHHHHGGFHGHHGHGHHHHHHHGHHGGHHHHHHGHFHHGHFHHHHGHHHHHHHGHGFFGHFFFGHHHHHFGGGEFEGGCGGGGGGGGGHHCCGHHHGHGHHHGHHHHHHGFFGGGHHHGCDDGGFGGHGGFHHFGHHFHHHGFFGG<GFFGGGGGGGGGGGGGGGGFGFGGGGGGGFGGGCFGGFGGGGGFFFFFFFFFFFFFFFF
@M03558:539:GW210131Amp:1:2105:19569:18499 1:N:0:TCGACGTC+ACCTGGTT
GGTAGGCATCTACGAGCAAAACCATCATCCTTCAACGAATCCAGTTTAGTGATCCTCCCATTGTTCCCAACTAACCTGGAACCAGCTCAAGATGCCTAAGCCAGTGGTACAGGTTGGTGGCGACCCCGATCCCCGATCGAGAGAATGGCTCTTCATTTCGGAGGAGATGAAACGAATTGATCAGAGCAAGCCTTACGATGCCGAAAAGGCCGGTGGTGAGGTAATGTATCTTGTTTTATACAGTGCGTAC
+
ABAAABFFFFFFGGGGGGGGGGGHHGHHHHHHHHHHGGGHGHHHHHHHHHHHHHHHHHGHHHHHHHHHHHGHHHHHHHHHHHGHHHHHHHHHHHHHHHHHHHHHGHHHHHHHHHHHGGGGHGGGGGGGGGGGHGGGGGGGGHGGHGHHHHHHHHHHHHHHGDGGGGHHHHHHHGGGHHHHHHHHHHHHCCEGGGGGGGGGGGGGGGGGGGGFF9>DAEFFFFFFFFFFFFFFFFFFFFFFFFFFFFFFAD
@M03558:539:GW210131Amp:1:2105:13263:18515 1:N:0:TCGACGTC+ACCTGGTT
GGTAGGCATCTACGAGCAAAACCATCATCCTTCAACGAATCCAGTTTAGTGATCCTCCCATTGTCCCCAACTAACCTGGAACCAGCTCAAGATGCCTAAGCCAGTGGTACAGGTTGGTGGCGACCCCGATCCCTCCCTCGGTGGTGAGGTAATGTATCTTGTTTTATACAGTGCGTACGGATACAGAAAACTGATGGAAAAGTAATTTGGAATCTATATGCAAACAATTTGACAAGTTATTTTATGAT
+
ABAAACFFFFFFGGGGGGGGGGGHHHHHHHHHHHHHGGGHGHHHHHHHHHHHHHHHHHGHHHHHHHHHHGGHHHHHHHHHHHGHHHHHHHHHHHHHHHHHHGHHGHHHHHGHHGHHGEGGHGGGGGGGGGGGHHHGGHHGGGGGCFGGHGHHHGFGHHHHHHHHHHHHHHHHHHGGGGGA;CEHHHHHFGHHHHHHHHHGGGFGGFGGGFGGGGGGGGGGGGGGGGGGGGGGGGGGGGFFFFFFFFFF
@M03558:539:GW210131Amp:1:2105:15856:18576 1:N:0:TCGACGTC+ACCTGGTT
GGTAGGCATCTACGAGCAAAACCATCATCCTTCAACGAATCCGGTTTAGTGATCCTCCCATTGTCCCCAACTAACCTGGAACCAGCTCAAGATGCCTAAGCCAGTGGTACAGGTTGGTGGCGACCCCGATGGGTGAATTGGTAACCGTTGCTGTAATGTATCTTGTTTTATACAGTGCGTACGGATACAGAAAACTGATGGAAAAGTAATTTGGAATCTATATGCAAACAATTTGACAAGTTATTTTATG
+
AABBBCFFFFFFGGGGGGGGGGGHHHHHHHHHHHHHGGGHGHGGGGGFHHHHHHHHHHGHHHHHHHHHHGGHHHHHHHHHHHGHHHHHHHHHHHHHHHHHHHHHHHHHHHHEFBGHEGGGHGGGGGGGCGGGHFEHHHHHHHHHHHGGGGGHD>>FGHHHHHHHHHHHHHHHHHHHHHGGGGFEDFGHHHHHFFHGHHGGGFGGFGFGGGGGFGGGGGGGGGGGGGGGGGGGGGGGGGFEFFFFFFFFFF
@M03558:539:GW210131Amp:1:2105:24252:18580 1:N:0:TCGACGTC+ACCTGGTT
GGTAGGCATCTACGAGCAAAACCATCATCCTTCAACGAATCCAGTTTAGTGATCCTCCCATTGTCCCCAACTAACCTGGAACCAGCTCAAGATGCCTAAGCCAGTGGTACAGGTTGGTGGCGACCCCGATCCCTGGTGGTGAGGTAATGTATCTTGTTTTATACAGTGCGTACGGATACAGAAAACTGATGGAAAAGTAATTTGGAATCTATATGCAAACAATTTGACAAGTTATTTTATGATAGAAATG
+
CCCCCCFFFFFFGGGGGGGGGGGHGHHHHHHHHHHHGGGHGHHHGHHHHHHHHHHHHHGHHHHHHGHHHGGGHHHHHHHHHHGHHHHHHHHHHHHHHHHHHHHFHHHGHHHH3FGHGEGGHGGGGGGGGGGGHHHHGFGEGHHHHFHHHHHHHHHHHHHHHHHHHHHHHGGGCGGGGGHHHHHHHHGHHHHHHHHGHHHHHHHHHHGGGGGGGGGGGGGGGGGGGGGGGGGGGGGGGGFGGGFFGGGFFF
@M03558:539:GW210131Amp:1:2105:27892:18617 1:N:0:TCGACGTC+ACCTGGTT
GGTAGGCATCTACGAGCAAAACCATCATCCTTCAACGAATCCAGTTTAGTGATCCTCCCATTGTCCCCAACTAACCTGGAACCAGCCCAAGATGCCTAAGCCAGTGGTACAGGTTGGTGGCGACCCCGATCCACTCCCGGTGGTGAGGTAATGTATCTTGTTTTATACAGTGCGTACGGATACAGAAAACTGATGGAAAAGTAATTTGGAATCTATATGCAAACAATTTGACAAGTTATTTTATGAT
+
CCBCCCFFFFFFGGGGGGGGGAEHHHHGHHHHHHHHGGGHGHHHGHHHHHHHHHHHHHGHHHHHHHHHHGGHHFHHHHHHHHGHHHGGHHHHHHGHHHHHHHHHGGHFHHHHHHHHGAGGHGGGGGGGGGGGHHHHHHGGCGGDFGHHFGGHHGHFHHHHHHHHHHHHHHHHHGGGGGGGGGHHHBGHFHHHHHHHGGGGGFGGGGGGGGFFGGGGGGGGGGGGGGGGGGGGGGGFFFFFFFFFFFF
@M03558:539:GW210131Amp:1:2105:26537:18675 1:N:0:TCGACGTC+ACCTGGTT
GGTAGGCATCTACGAGCAAAACCATCATCCTTCAACGAATCCAGTTTAGTGATCCTCCCATTGTCCCCAACTAACCTGGAACCAGCTCAAGATGCCTAAGCCAGTGGTACAGGTTGGTGGCGACCCCGATCCCTCCCCGTTGCACGGTGGTGAGGTAATGTATCTTGTTTTATACAGTGCGTATGGATACAGAAAACTGATGGAAAAGTAATTTGGAATCTATATGCAAACAATTTGACAAGTTATTTT
+
ABBABCFFFFFFGGGGGGGGGGGHHHHHHHHHHHHHGGGHGHHHHHHHHGHHHHHHHHGHHHHHHHHHHGGHHHHHHHHHHHGHHHHHHGHHHHHHHHHHHHHHFFGGHHHFHGHHGFGGHGFGFFGGGGCGHHGGGG@EHGDHHGG/FE>FGHFHFEHHHHHHHHHGFHHHHHHHHHHHECEFHGHHHHHHHHFGHHHHHGGFFFGGFGGGGGGGGGGGGGGGGGGGGGGGGGGGGGGGFFFFFFFFF
@M03558:539:GW210131Amp:1:2105:6277:18697 1:N:0:TCGACGTC+ACCTGGTT
GGTAGGCATCTACGAGCAAAACCATCATCCTTCAACGAATCCAGTTTAGTGATCCTCCCATTGTCCCCAACTAACCTGGAACCAGCTCAAGATGCCTAAGCCAGTGGTACAGGTTGGTGGCGACCCCGATCCTCTTCATTTCGGAGGAGATGAAACGAATTGATCAGAGCAAGCCTTACGATGCCAAAAAGGGTGAATTGGTAACCGTTGCCCCCCTGGTAACACGCCCCCCTGGTGGTGAGGTAATGT
+
CBBCCCFFFFFFGGGGGGGGGGGHHHHGHHHHHHHHGGGHGHHHGHHGHHHHHHHHHHGHHHHHHHHHHGGHHHHHHHHHHHGHHHHHHHHHHHHHHHHFHHHHGHHGGHHHFFGHGEGGHGGGGGGGGGGGHHHHHHHHHHHGGGGGGHHHHHHHGGGHHHHHHHHHHHGHHHGHHHHGGHGGHCGHGH.EE.CEGGGFFB9FGGGGGGGGGGGGFFFFFFFFFFFFAFFFFFEFFFDFFFFFFFFFF
@M03558:539:GW210131Amp:1:2105:5961:18704 1:N:0:TCGACGTC+ACCTGGTT
GGTAGGCATCTACGAGCAAAACCATCATCCTTCAACGAATCCAGTTTAGTGATCCTCCCATTGTCCCCAACTAACCTGGAACCAGCTCAAGATGCCTAAGCCAGTGGTACAGGTTGGTGGCGACCCCGATCCCCCAAGGGTGAATTGGTAACCGTTGCCCTACGGTGGTGAGGTAATGTATCTTGTTTTATACAGTGCGTACGGATACAGAAAACTGATGGAAAAGTAATTTGGAATCTATATGCAAAC
+
BAABBBFFFFFFGGGGGGGGGFGHHHHHHHHHHHHHGGGHGFHHHHHHHHHHHHHHHHGHHHGHHHHHHGGHHHHGHHHHHHGHHHHHHHGHHHHHHHHHHHHHHHFGHHHHFGGHGEFGHGGGGGGGFCGGHGDGDGAE?FGHHHFGGGGHHCEEGGFHHHHGGCGGDEDHGCGHHHGHHHHHHHHHHFHHHGFGHHC;EDFGGGGGGGGGGGFFGFGGGGGGGGFGFFFFFFFFFFFFFFFFFFFFF
@M03558:539:GW210131Amp:1:2105:27152:18741 1:N:0:TCGACGTC+ACCTGGTT
GGTAGGCATCTACGAGCAAAACCATCATCCTTCAACGAATCCAGTTTAGTGATCCTCCCATTGTCCCCAACTAACCTGGAACCAGCTCAAGATGCCTAAGCCAGTGGTACAGGTTGGTGGCGACCCCGATCCCTGGGTTCCAGATGAAGCCGAAGGCTATCTTCTGGGTGAAATTGGTAACCGTTGCCCGTGGTTACCGGTGGTGAGGTAATGTATCTTGTTTTATACAGTGCGTACGGATACAGAAAAC
+
A>>AAAFFFFFFGGGFEGGGGGGGFFGFFHHHHGHFGFEHDHHHADFHDFGHHGHEHBFFGHEGFHHEH?EHHFHFHHFBCCFHHHHHHHHHHHHFHGHHHHHGFGHGGHHGHHHHGEGCFGGGGGGGGGGGEGHFGGGHHDFHHHHGHEGGGGGGHGHHHHHHHHGHGG.GHHHHHHHGHHGGGGGHHEADCCEFBFGG?DGEEFFGCFGGEFGGGGGGGGGGFFFFFFFFFFFFFFFFFFFFFFFFFE
@M03558:539:GW210131Amp:1:2105:3651:18783 1:N:0:TCGACGTC+ACCTGGTT
GGTAGGCATCTACGAGCAAAACCATCATCCTTCAACGAATCCAGTTTAGTGATCCTCCCATTGTCCCCGATGGCTCTTCATTTCGGAGGAGATGAAACGAATTGACCAGAGCAAGCCTTACGATGCCAAAAAGGCCTGGCGGTGGTGAGGTAATGTATCTTGTTTTATACAGTGCGTACGGATACAGAAAACTGATGGAAAAGTAATTTGGAATCTATATGCAAACAATTTGACAAGTTATTTTATGAT
+
BABBBBFFFFFFGGGFGGGGGGGHHHHHHHHHHHHHGGGHGHHHGHHHGGHHHHHHHHGHHHHHHHHHGGGGGHHHHHHHHHHHHGGGGGGHHHHHHHGGGHHHHHHHHHHHHHHHGHHHHGGHGGHHHHHHGGHHHGHHGG<@GCFGHHCHHHHHHHHHHHGHHHHHHHHHHGHGGGGGGEFGHHBGGHGHGGGBFGGGGGG:FGGGGGGGGGGGGGGGGGGGGGGGGGGFFFFFFFFFFFFFFFEFF
@M03558:539:GW210131Amp:1:2105:20757:18854 1:N:0:TCGACGTC+ACCTGGTT
GGTAGGCATCTACGAGCAAAGAGTGAGAAGGTGTTACTCACATAGCC
+
CCBBBBFFFFFFGGGGGGGGGGHHHHHHHHHFHHGHHHHHHHHHHHH
@M03558:539:GW210131Amp:1:2105:28719:18856 1:N:0:TCGACGTC+ACCTGGTT
GGTAGGCATCTACGAGCAAAACCATCATCCTTCAACGAATCCAGTTTAGTGATCCTCCCATTGTCCCCAACTAACCTGGAACCAGCTCAAGATGCCTAAGCCAGTGGTACAGGTTGGTGGCGACCCCGATCCCTCCGGGTTCCAGATGAAGCCGAAGGCCACGGTGGTGAGGTAATGTATCTTGTTTTATACAGTGCGTACGGATACAGAAAACTGATGGAAAAGTAATTTGGAATCTATATGCAAACA
+
BBBBAAFFFFFFGGGCFGGGGGGHHHHHHHHHHHGHGCGHGHHHGHHHHHHHHHGHHHGHHHHHHHHHHGGHHHHHGHGHHHGHHHHGHHHHHHHHHHHHHHHHHHHGGHHFFBGHGEFEGFGGGGGGGG@EHHFGGCGGGGHDGD<GH1??FC@C?AGHHGGG<CGAE0CHCGHBGGHHFHHHHHFHHHFCCFFGFFFGGGGGGGGGGGGGGGEFGGGBFFFFF/BFFFFBFFFFFFFFFFF/FFFFA
@M03558:539:GW210131Amp:1:2105:9360:18859 1:N:0:TCGACGTC+ACCTGGTT
GGTAGGCATCTACGAGCAAAACCATCATCCTTCAACGAATCCAGTTTAGTGATCCTCCCATTGTCCCCAACTAACCTGGAACCAGCTCAAGATGCCTAAGCCAGTGGTACAGGTTGGTGGCGACCCCGATCCCTCCGGTGGTGAGGTAATGTATCTTGTTTTATACAGTGCGTACGGATACAGAAAACTGATGGAAAAGTAATTTGGAATCTATATGCAAACAATTTGACAAGTTATTTTATGATAGAA
+
>A>3AAFFFFFFGGFEGGGCFGGHHHHHHHHHHHHHGGGHGHGHHHHHFGGGHHHHHHGGHHHHHHHHGGGHHHHHHHHHGGGHHHGHHHHHHHHHHHHGFHHGFGHHHHHHFGHHGEFAFEFGGGGG@FGGHHHGGCBCGGGFHHCGHHHHFHHHHHHHHHFHHHGHHFHGGGGGGGGAHHHFBHBGGF0CG0/CGFCCFGFFGGGGGFGGGGGGGFGFGGGGFGGGGGFGGGGGGGGFFFFFFFFFF
@M03558:539:GW210131Amp:1:2105:17876:18863 1:N:0:TCGACGTC+ACCTGGTT
GGTAGGCATCTACGAGCAAAACCATCATCCTTCAACGAATCCAGTTTAGTGATCCTCCCATTGTCCCCAACTAACCTGGAACCAGCTCAAGATGCCTAAGCCAGTGGTACAGGTTGGTGGCGACCCCGATCCCTCTCTCCCCGACCCCTGGAAGGGTGAATTGGTAACCGTTGCCGGTGATGGTGGTGAGGTAATGTATCTTGTTGTCGGTGGTGAGGTAATGTATCTTGTTTTATACAGTGCGTACGG
+
CCABCCFFFFFFGGGGGGGGGGGHHHHHHHHHHHHHGGGHGHHHHHHHHHHHHHHHHHGHHHHHHHHHHGGHHHHHHHHHHHGFGHHHHHHHHHHHGHHHHHHHGHHHHHHFBBFHGFGGHGGGGGGGGGGGHHHHHHHGHGGGGGGGGGHHFHGGFFGHHHHHGHGHHGGGGGHGGEGEFHFGC;=CGGGCFGFFFGGGGGGGGGGGGGGGB9AFFFBFBFF9FFFFFFFFFFFFFFFBFFFFFFFFF
@M03558:539:GW210131Amp:1:2105:22487:18870 1:N:0:TCGACGTC+ACCTGGTT
GGTAGGCATCTACGAGCAAAACCATCATCCTTCAACGAATCCAGTTTAGTGATCCTCCCATTGTCCCCAACTAACCTGGAACCAGCTCAAGATGCCTAAGCCAATGGTACAGGTTGGTGGCGACCCCGATCCCTGGCTCTTCATTTCGGAGGAGATGAAACGAATTGATCAGAGCAAGCCTTACGACGCCAAAAAGGCCTGCCGAAGGCTATCTTCTGGGTGGTGGTGAGGTAATGTATCTTGTTTTAT
+
BBBBCCFFFFFFGGGGGGGGGGGHHHHHHHHHHHHHGGGHGHHHHHHHHHHHHHHHHHGHHHHHHHHHHGGHHHHHHHHHHHGHHHHHHHHHHHHHHHHHHHHHHHHHHHHHGFGHGFGGHGGGGGGGGGGGHHHHHHHHHHHHHHH?>ADGDDGHHHHHHGGGHHHHHHHHHHHGHHHGHHHHEGGGGGGGFGGG9EGGGGGGGGGGGGFFFFFFFFFFFD-.ADDFFFFFFFFFFFFFFFFFFFFFF
@M03558:539:GW210131Amp:1:2105:23963:18874 1:N:0:TCGACGTC+ACCTGGTT
GGTAGGCATCTACGAGCAAAACCATCATCCTTCAACGAATCCAGTTTAGTGATCCTCCCATTGTCCCCAACTAACCTGGAACCAGCTCAAGATGCCTAAGCCAGTGGTACAGGTTGGTGGCGACCCCGATCCCTCCTCGGTGGTGAGGTAATGTATCTTGTTTTATACAGTGCGTACGGATACAGAAAACTGATGGAAAAGTAATTTGGAATCTATATGCAAACAATTTGACAAGTTATTTTATGAT
+
BBBBBAFFFFFFGGGGGGGGGGGHHHHHHHHHHHHHGGGHGHHHHHHHHHHHGHHHHHGHHHHHHHHHHGGHHHHHHHHHHHGHHHHHHHHHHHHHHHHHHHHHGHHDGHHH3FHHGEFGFGGGGGGGGGGGHHHGHFGGGGGDF?GG?GHHHGHHHHHHHHHHHHHHHHHHHGGGGGGGDGHHHFGCFHHHHHHHCGHHF;CFGGGGGGGGGGGGGGGGGGGGGGGGGGGGGGFGGGGGGFFFFFF
@M03558:539:GW210131Amp:1:2105:5025:18878 1:N:0:TCGACGTC+ACCTGGTT
GGTAGGCATCTACGAGCAAAACCATCATCCTTCAACGAATCCAGTTTAGTGATCCTCCCATTGTCCCCAACTAACCTGGAACCAGCTCAAGATGCCTAAGCCAGTGGTACAGGTTGGTGGCGACCCCGATCCCTCCCAAATCAAATCAAAGGGTGAATTGGTAACCGTTGCCCTGTGGTGAGGTAATGTATCTTGTTTTATACAGTGCGTACGGATACAGAAAACTGATGGAAAAGTAATTTGGAATCT
+
BBBBBBFFFFFFGGGGGGFGFGGFHHHHHHHHHHHHGGGHGHHHHHHHGHHHHHHHHGGGFDHHHHHHHGGHGGHHHHHHHHGHHHHHHFHHHHHHHHHHGHHHFHHHGHHHHHHHGEGGHGGGGGGG@FGGHHHGGFHHHGHFHHHHH1GHG0FCDGHHHHGGHHGDEGGHHHHHHHGGB.CCGFGHGFHHHHHHHHHHHHGHHHHGGGGFGGGGGGGGGBFGGFGFGFCB0;FFFFFFFFFFF9BFF
@M03558:539:GW210131Amp:1:2105:29193:18885 1:N:0:TCGACGTC+ACCTGGTT
TTTAGGCATCTACGAGCAAAACCATCATCCTTCAACGAATCCAGTTTAGTGATCCTCCCATTGTCCCCAACTAACCTGGAACCAGCTCAAGATGCCTAAGCCAGTGGTACAGGTTGGTGGCGACCCCGATGGGTGAATTGGTAACCGTTGCCGTAATGTATCTTGTTTTATACAGTGCGTACGGATACAGAAAACTGATGGAAAAGTAATTTGGAATCTATATGCAAGCAATTTGACAAGTTATTTTATG
+
>>>AAFFFFFFFGGGGGGGGGGGHHHGHHHHHHHHHGGGHGGHHHHHHHHHHHHHHHHGHHHHHGHHHHGGHHHHHHHHHHHGHHHHFHHHHHHHHHHHHHHHHGHFGHHH4FBGHGFGEHFGGGGGGCGGDHHGHHHHHHFGHHFGGGDGHGEDGGHHHHHHHHHHHHHG0=<<=GHFGG-@EGGAGGHGHGFHHHHHHFBFFFGCFFGGGFBGGGGGGGFGGGGEGGGFFGGGEGGFFFFFFFFFFBB
@M03558:539:GW210131Amp:1:2105:12283:18956 1:N:0:TCGACGTC+ACCTGGTT
GGTAGGCATCTACGAGCAAAACCATCATCCTTCAACGAATCCAGTTTAGTGATCCTCCCATTGTCCCCAACTAACCTGGAACCAGCTCAAGATGCCTAAGCCAGTGGTACAGGTTGGTGGCGACCCCGAATCCGAGGTGGTGAGGTAATGTATCTTGTTTTATACGGTGCGTACGGATACAGAAAACTGATGGAAAAGTAATTTGGAATCTATATGCAAACAATTTGACAAGTTATTTTATGATAGAAAT
+
CCBBCDFFFFFFGGGGGGGGGGGHHHHHHHHHHHHHGGGHGHHHHHHHHHHHHHHHHHGHHHHHHHHHHGGHHHHHHHHHHHGHHHHHHHHHHHHHHHHHHHHHHHHFHHHHHGHHGEGGHGGGGGGGGGGGHGG>B?FF?FGHHFGHHGGHHHHHHHHHHHHGHHGHHGGGGGGGGGGHHCCGHHHHC:CHGHGHGG:CFGGGGFGGGGGGGGHHGGGGGGGGGGBFFGGGHGGFFHFFFFFFFFFFFF
@M03558:539:GW210131Amp:1:2105:8214:18980 1:N:0:TCGACGTC+ACCTGGTT
GGTAGGCATCTACGAGCAAAACCATCATCCTTCAACGAATCCAGTTTAGTGATCCTCCCATTGTCCCCAACTAACCTGGAACCAGCTCAAGATGCCTAAGCCAGTGGTACAGGTTGGTGGCGACCCCGATCCCCCAAGGGTGAATTGGTAACCGTTGCCCTACGGTGGTGAGGTAATGTATCTTGTTTTATACAGTGCGTACGGATACAGAAAACTGATGGAAAAGTAATTTGGAATCTATATGCAAAC
+
BCBBBBFFFFFFGGGGGGGGGGGHHHHHHHHHHHHHGGGHGHHHGHHGHFGHHHHHHHGHHHHHHHHHHGGHHGHHHHHHHHGHHHHHHHHGHHHHHHHHHHHHGHHHHHHHHGHHGGGGHGGGGGGGDGGGHGGGGHGGFGHHHGHHHHHHHGGGGGHHHHHGGGHGGGHHHGHGHHHHHHHHHGHHHHHHHHHHHHCEEGGGGGGGGGGGGGGGGGGGGFGGGGGGFFFFFEFFFFFFFFFFFFFFF
@M03558:539:GW210131Amp:1:2105:28533:18989 1:N:0:TCGACGTC+ACCTGGTT
GGTAGGCATCTACGAGCAAAGAGTGTAGAAGGTGTTACTCACATAGCC
+
AAAAAAFFFFFFGGGGGEBFGFHBGHHGBF5FBFFFFGHHHHHFHFHH
@M03558:539:GW210131Amp:1:2105:14368:19014 1:N:0:TCGACGTC+ACCTGGTT
GGTAGGCATCTACGAGCAAAACCATCATCCTTCAACGAATCCAGTTTAGTGATCCTCCCATTGTCCCCAACTAACCTGGAACCAGCTCAAGATGCCTAAGCCAGTGGTACAGGTTGGTGGCGACCCCGATCCCTCCGGCGATCCCTCCGGTGGTGAGGTAATGTATCTTGTTTTATACAGTGCGTACGGATACAGAAAACTGATGGAAAAGTAATTTGGAATCTATATGCAAACAATTTGACAAGTTATT
+
AAAAAAFFFFFFGGGGGGGGGGGHHHHHHHHHHHHHGGGHGHHHHHHHHHHGHHHHHHGGHHHHHHHHHGGHHHHHHGHHHHGHHHHHHHHHHHHHHHHHFHGHGHGGGHF@BBBFEEGGHGGGGGGGGGGGHHHGGGGGGGGGHHHGGGDDG<CGHHGFHHHDGHHGHHHHHHHHHHHGCCFDCDFGGBGGGGGGGGGGGGGGGGBFFGGFGGFFFFFFFFFFFFFFFFFFFFFFFFFFFFFFFFFFFF
@M03558:539:GW210131Amp:1:2105:12045:19044 1:N:0:TCGACGTC+ACCTGGTT
GGTAGGCATCTACGAGCAAAACCATCATCCTTCAACGAACCCAGTTTAGTGATCCTCCCATTGTCCCCAACTAACCTGGAACCAGCTCAAGATGCCTAAGCCAGTGGTACTGGTTGGTGGCGACCCCGATCCCTCCTTGGCTCTTCATTTCGGAGGAGATGAAACGAATTGATCAGAGCAAGCCTTACGATGCCAAAAAGGCCGGTGGTGGGGTAATGTATCTTGTTTTATACAGTGCGTACGGATAC
+
BBABCCFFFFFFGGGGGGGGGGGHHHHHHHHHHHHHGGGGGGGHGHHHHHHHHHHHHHGHHHHHHHHHHGGHHHHHHHHFHHGHHHHHHHHHHHHHHHHHHHHHFGHGHHHHGGHGG?FGHGGGGGGGGGGGHHHGHHHCFGHHFDGGHHHHGACEDGHHHGGHHGEGHHHHHHHHHHHGHCGFHHGGCCCEGGFGGG?CDGGGGCGD;EGCF;DFFFFFFFFFFFFFFFFFFFFFFFF;DFFFDFDF
@M03558:539:GW210131Amp:1:2105:25074:19081 1:N:0:TCGACGTC+ACCTGGTT
GGTAGGCATCTACGAGCAAAGAGTGAGAAGGTGTTACTCACATAGCC
+
BCCBCBFFFFFFGGGGGGGGGGHHGFHHHHHGHHGHHHHHHHHHHHH
@M03558:539:GW210131Amp:1:2105:13187:19136 1:N:0:TCGACGTC+ACCTGGTT
GGTAGGCATCTACGAGCAAAGAGTGAGAAGGTGTTACTCACATAGCC
+
CCCCCCFFFFFFGGGGGGGGGGHHHHHHHHHGHHGHHHHHHHHHHHH
@M03558:539:GW210131Amp:1:2105:22428:19174 1:N:0:TCGACGTC+ACCTGGTT
GGTAGGCATCTACGAGCAAAGAGTGTAGAAGGTGTTACTCACATAGCC
+
CCBBCBFFFFFFGGGGGGGGGGHHGHHHHHHHHGHFHHHHHHHHHHHF
@M03558:539:GW210131Amp:1:2105:20176:19181 1:N:0:TCGACGTC+ACCTGGTT
GGTAGGCATCTACGAGCAAAACCATCATCCTTCAACGAATCCAGTTTAGTGATCCTCCCATTGTCCCCAACTAACCTGGAACCAGCTCAAGATGCCTAAGCCAGTGGTACAGGTTGGTGGCGACCCCGGTGGTGAGGTAATGTATCTTGTTTTATACAGTGCGTACGGATACAGAAAACTGATGGAAAAGTAATTTGGAATCTATATGCAAACAATTTGACAAGTTATTTTATGATAGAAATGGAAGTTC
+
CCCCCCFFFFFFGGGGGGGGGGGHHHHHHHHHHHHHGGGHGHHHHHHHHHHHHHHHHHGHHHHHHHHHHGGHHHHHHHHHHHGHHHHHHHHHHHHHHHHHHHHHGHHHHHHHHGHHGEGGHGGGGGGGGCGGGGGGHGHHHHHHHHHHHHHHHHHHHHHHHHGGGGGGGGGHHHHHHHHHGGHHGGH:CGCGGHHHHHHHHHHHHHHHHGGGGGGGGHGGGGGGGGGGGHHFGGGGGGGGHGGGGGGFFF
@M03558:539:GW210131Amp:1:2105:19411:19270 1:N:0:TCGACGTC+ACCTGGTT
GTAGGCATCTACGAGCAAAACCATCATCCTTCAACGAATCCAGTTTAGTGATCCTCCCATTGTCCCCAACTAACCTGGAACCAGCTCAAGATGCCTAAGCCAGTGGTACAGGTTGGTGGCGACCCCGATCCCCCGAATGGCTCTTCATTTCGGAGGAGATGAAACGAATTGATCAGAGCAAGCCTTACGATGCCAACAAGGCCTGCTGGTGGTGAGGTAATGTATCTTGTTTTATACAGTGCGTACGGAT
+
BBBA?FFFFFFFGEEGGGGGGEHHHHHHHHHHCHGFGGGGHHHHHHHHHGHHHFHHHGFGFFHHFHHGGGHGHFHHHHHGHGFEEFFHGHGFHHHHHHHHHHHHHHHHHHF3BFHEEFEGGGGGGGGGGGAGFGGGCA1FF0CG<1@FGHHHG.CDAA<GHGGGFGDGHHHEGHHGHFHFF/CFHFHHEAAEEBB0.;99EFGFGGGGG9FE9C0FGFFFFFFFFFFFFFFFFFFFFFFFFFFFFFDFFF
@M03558:539:GW210131Amp:1:2105:17089:19282 1:N:0:TCGACGTC+ACCTGGTT
GGTAGGCATCTACGAGCAAAACCATCATCCTTCAACGAATCCAGTTTAGTGATCCTCCCATTGTCCCCAACTAACCTGGAACCAGCTCAAGATGCCTAAGCCAGTGGTACAGGTTGGTGGCGACCCCGGTGGTGAGGTAATGTATCTTGTTTTATACAGTGCGTACGGATACAGAAAACTGATGGAAAAGTAATTTGGAATCTGTATGCAAACAATTTGACAAGTTATTTTATGATAGAAATGGAAGTTT
+
CCCCCCFFFFFFGGGGGGGGGGGGHHHHHHHHHHHHGGGHGHHHHHHHHHHHHHHHHHGHHHHHHHHHHGGHHHHHHHHHHHGHHHHHHHHHHHHHHHHHHHHHHHHHHHHFFFGHGGGGHGGGGGGGGDDG?FFGHGHHHHHHHHHHHHHHHHHHHHHHHHGGGGGGGGGHGHHHHHHHHHHHCCG;CGCG0CGHHHHHHHHHHHHHGGGGGGGGGGGGGGGGGGGGGGGGGGGGGGGGGGFGGGGFFF
@M03558:539:GW210131Amp:1:2105:17450:19282 1:N:0:TCGACGTC+ACCTGGTT
GGTAGGCATCTACGAGCAAAACCATCATCCTTCAACGAATCCAGTTTAGTGATCCTCCCATTGTCCCCAACTAACCTGGAACCAGCTCAAGATGCCTAAGCCAGTGGTACAGGTTGGTGGCGACCCCGATCCCTCCGGGTTCCAGATGAAGCCGAAGGCTATCTTCTGGGTGAAATCAAAGCCAAGGGTGAATTGGTAACCGTTGCCCTACGGTGGTAAGGTAATGTATCTTGTTTTATACAGTGCGTAC
+
ABABBCFFFFFFGGGGGGGGGGGHHHHHHHHHHGHHGGGHGHHHHHHHHHHHHHHHHHGHHHHHHHHHHGGHHHHHHHHHHHGFHHHHHHHHHHHHHHHHHHHHGHHFHHHF?BFHGFGGHGGGGGGGGGGGHHHGGGGGGHHHHHHHHGHHFGGGGGHHHHGHHHHHHHHGHHHHHHHHHHHFBGFG:CGHHGGFFGGGGGGGGGGGGGGGECCECFGFGFFFFFFFFFFFFFFFFFFFFFFFFFFFFF
@M03558:539:GW210131Amp:1:2105:19599:19326 1:N:0:TCGACGTC+ACCTGGTT
GGTAGGCATCTACGAGCAAAGAAGGTGTTACTCACATAGCC
+
CCBBCCFFFFFFGGGGGGGGGGHHHGHHGHHHHHHHHHHHH
@M03558:539:GW210131Amp:1:2105:10697:19347 1:N:0:TCGACGTC+ACCTGGTT
GGTAGGCATCTACGAGCAAAACCATCATCCTTCAACGAATCCAGTTTAGCGATCCTCCCATTGTCCCCAACTAACCTGGAACCAGCTCAAGATGCCTAAGCCAGTGGTACAGGTTGGTGGCGACCCCGATGAGGTAATGTATCTTGTTTTATACAGTGCGTACGGATACAGAAAACTGATGGAAAAGTAATTTGGAATCTATATGCAAACAATTTGACAAGTTATTTTATGATAGAAATGGAAGTTT
+
ABBBBBFFFBFFGGGGGGGGGGGHHHHHHHHHHHHHGGGHGHHHHHHHHHGGHGGHHHGHHHHHHHHHHGGHHHHHHHHHHHGHHHHHHHHHHHHHHHHHHHHHHHHHHHHHHHHHGGGGHGGGGGGGCGGGGH@GHHHHHHHHHHHHHHHHGHHHHHGGGGGGCFGGHHHHHHHHHHHHHH<DGHGC0CGGHHGHHHHHHHHHHHHHHGGGGGGGGGGGGGGGGGGGGGGGGGGGGGGGFFGGFFG
@M03558:539:GW210131Amp:1:2105:9762:19396 1:N:0:TCGACGTC+ACCTGGTT
GGTAGGCATCTACGAGCAAAGAGTGAGAAGGTGTTACTCACATAGCC
+
?BABABFFFFFFGGGGGGGGGGHHHHHHHHHGHHGHHHHHHHHHHHH
@M03558:539:GW210131Amp:1:2105:3636:19439 1:N:0:TCGACGTC+ACCTGGTT
GGTAGGCATCTACGAGCAAAGAGTGTAGAAGGTGTTACTCACATAGCC
+
1>AAAABBF1@3AAA1A1GFGGCBFAFG33FC1BBEADD11ABDAGGB
@M03558:539:GW210131Amp:1:2105:27023:19486 1:N:0:TCGACGTC+ACCTGGTT
GGTAGGCATCTACGAGCAAAACCATCATCCTTCAACGAATCCAGTTTAGTGATCCTCCCATTGTCCCCAACTAACCTGGAACCAGCTCAAGATGCCTAAGCCAGTGGTACAGGTTGGTGGCTCTTCATTTCGGAGGAGATGAAACGAATTGATCAGAGCAAGCCTTACGATGCCAAAAAGTTCCAGATGAAGCCGAAGGCTATCTTCTGGGTGAAATCAAAGCAAAGGTGGTGAGGTAATGTATCTTGTT
+
CCBBCDFFFFFFGGGGGGGGGGGHHHHHHHHHHHHHGGGHGHHHHHHHHHHHHHHHHHGHHHHHHHHHHGGHHHHHHHHHHHGHHHHHHHHHHHHHHHHHHHHHHHHHHHHHHHHHGGGGHHGHHHHHHHHHGGGGGGHHHHHHHGGGHHHHHHHHHHHHHHHGHHHHGGHGGHHHHHHGHHHHHHHHHHHHHHGGGGGHHHHHHHHHHHHGGGGGGGGGGGGGGGGGCFEDGGGGBFGGGGGEFFFFFF
@M03558:539:GW210131Amp:1:2105:28706:19504 1:N:0:TCGACGTC+ACCTGGTT
GGTAGGCATCTACGAGCAAAGAAGGTGTTACTCACATAGCC
+
BABBBBFFFFFFGFCEEEFFG4AEGFGAE5D5GHH3FEGBG
@M03558:539:GW210131Amp:1:2105:21760:19505 1:N:0:TCGACGTC+ACCTGGTT
GGTAGGCATCTACGAGCAAAACCATCATCCTTCAACGAATCCAGTTTAGTGATCCTCCCATTGTCCCCAACTAACCTGGAACCAGCTCAAGATGCCTAAGCCAGTGGTACAGGTTGGTGGCGACCCCGATCCCTCCCCAAGGGTGAATTGGTAACCGTTGCCCGGTGGTGAGGTAATGTATCTTGTTTTATACAGTGCGTACGGATACAGAAAACTGATGGAAAAGTAATTTGGAATCTATATGCAAAC
+
BBBBBBFFFFFFGGGGGGGGGGGHHHHHHHHHHGGHGGGHGHHHHHHHHHHHHHHHHHGGHHHHHHHHHGGHHHHHHHHHHHGHHHHHHHHHHHHHHHHGHHHHGHHHFHHHHFGHGGGGHGGGGGGGGGGGHHHGGGHGHGG0FFGHHHHHHHHHGGGGGHHGCGGGCCGGHCGHHHGGHHHHEGHHHHHHHHGGHHGGGGGGGGGGGGFGGGGGGFGGGGGFFFBFFFFFFFFFFFFFFFFFFFFFF
@M03558:539:GW210131Amp:1:2105:26729:19541 1:N:0:TCGACGTC+ACCTGGTT
GGTAGGCATCTACGAGCAAAGAGTGTAGAAGGTGTTACTCACATAGCC
+
A?AAA?4FFFFFFGGAEGGGGGHHFHHHHHHGGGEEFFHFHHHHHFHH
@M03558:539:GW210131Amp:1:2105:18136:19594 1:N:0:TCGACGTC+ACCTGGTT
GGTAGGCATCTACGAGCAAAACCATCATCCTCCAACGAATCCAGTTTAGTGATCCTCCCATTGTCCCCAACTAACCTGGAACCAGCTCAAGATGCCTAAGCCAGTGGTACAGGTTGGTGGCGACCCCGATCCCTCCGGTGGTGAGGTAATGTATCTTGTTTTATACAGTGCGTACGGATACAGAAAACTGATGGAAAAGTAATTTGGAATCTATATGCAAACAATTTGACAAGTTATTTTATGATAGAA
+
BCABCCFFFFFFGGGGGGGGGGGHHHHHHHHHHHHHGGGHGHGHHHHFHHHHHHHHHHGHHHHHHHHHHGGHHHHHHHHGHHGHHHHHHGHHHHHHHHHHHHHHHHHHHHHGEBGHGEGGHGGGGGGGGGGGHHHGGGDCGGGHHHGGHHHHHHHHHHHHHHHHGHHFHHHGGGGGGEGGHHHCCHHHGHHHHH/CGFFCFGGGGGGGGFFGFGGGGGGGGGGEFGGGGGGFGGGGGGFFFFFFFFFFF
@M03558:539:GW210131Amp:1:2105:17514:19594 1:N:0:TCGACGTC+ACCTGGTT
GGTAGGCATCTACGAGCAAAACCATCATCCTTCAACGAATCCAGTTTAGTGATCCCCCCATTGTCCCCAACTAACCTGGAACCAGCTCAAGATGCCTAAGCCAGTGGTACAGGTTGGTGGCGACCCCGATCCCTCCCGGAGGTGAGGTAATGTATCTTGTTTTATACAGTGCGTACGGATACAGAAAACTGATGGAAAAGTAATTTGGAATCTATATGCAAACAATTTGACAAGTTATTTTATGATAGA
+
ACAABBFFFFFFGGGGGGGGGGGHHHHHHHHHHHHHGGGHGHHHGHHHHHHHHHHHGGGGHHHHHHHHHGGHHHHHHHHGHHGFHHHHFHHHHHHHHHHHHHHHHHHHHHHBFFGHGEGGHGGGGGGGGGGGHHFGGGGDDGCGHHHFGFHH<GHHHHHGHHHHHHHGHHHGDEFGGGGGGHHGGGGGGGGGGB:;CBFGGFFGGGGGGGGFGGGGGGGGGGGFFFFFFFFFFFFFFFFFFFFFFFFFF
@M03558:539:GW210131Amp:1:2105:9769:19598 1:N:0:TCGACGTC+ACCTGGTT
GGTAGGCATCTACGAGCAAAACCATCATCCTTCAACGAATCCAGTTTAGTGATCCTCCCATTGTCCCCAACTAACCTGGAACCAGCTCAAGATGCCTAAGCCAGTGGTACAGGTTGGTGGCGACCCCGATCCCGGGTGAGGTAATGTATCTTGTTTTATACAGTGCGTACGGATACAGAAAACTGATGGAAAAGTAATTTGGAATCTATATGCAAACAATTTGACAAGTTATTTTATGATAGAAATGGA
+
BBBBBBFFFFFFGGGGGGGGGGGHHHHHHHHHHHHHGGGHGHHHHHHHHHHHHHHHHHGHHHHHHHHHHGGHHHHHHHHHHHGHHHHHHHHHHHHHHHHHHHHHHHHHHHHHHHHHGEGGHGGGGGGGGGGGHGGGEGHGHFHHHHHHHHHHHHHHHHHHHHHHHHGGGGGGGGGHHHHHHHHHHHHHFHBGHFHHHHHHGGFGGGGGGGGGGGGGGGGGGGGGGGGGGGGGGGGGGGFGGFFFFFFFF
@M03558:539:GW210131Amp:1:2105:25072:19604 1:N:0:TCGACGTC+ACCTGGTT
GGTAGGCATCTACGAGCAAAGAGTCAGAAGGTGTTACTCACATAGCC
+
1AAAA?FBFB13EFC1EEGBGGFEF1GH1FG111AGGHHHHGGFBGF
@M03558:539:GW210131Amp:1:2105:24570:19609 1:N:0:TCGACGTC+ACCTGGTT
GGTAGGCATCTACGAGCAAAACCATCATCCTTCAACGAATCCAGTTTAGTGATCCTCCCATTGTCCCCAACTAACCTGGAACCAGCTCAAGATGCCTAAGCCAGTGATACAGGTTGGTGGCGACCCCGATCCCTCCTTGGCTCTTCATTTCGGAGGAGATGAAACGAATTGATCAGAGCAAGCCTTACGATGCCAAAAAGGCCGGTGGTGAGGTAATGTATCTTGTTTTATACAGTGCGTACGGATAC
+
BBBBABFFFFFFGGGGGGGGGGGHHHHHHHHHHHHHGGGHGHHHHHHGHHHHHHHHHHGHHHHHHHHHHGGHHHHHHHHHHHGHHHHHHHHHHHHHHHHHHHHHHHHHHHHH3FGHGFFGHGGGGGGGGGGGHHHGHHHHHHHHHHGHHHHHGFGGGGHHHHGHHGGGHHHHHHHGEHHHHHHGHHHHGGHEGHHHFGGGGGGGGGGGEGFFGFFGGGFFFFFFFFFFFFFFFFFFFFFFFFFFFFFF
@M03558:539:GW210131Amp:1:2105:15036:19612 1:N:0:TCGACGTC+ACCTGGTT
GGTAGGCATCTACGAGCAAAACCATCATCCTTCAACGAATCCAGTTTAGTGATCCTCCCATTGTCCCCAACTAACCTGGAACCAGCTCAAGATGCCTAAGCCAGTGGTACAGGTTGGTGGCGACCCCGATCCCTGGTAGTGAGGTAATGTATCTTGTTTTATACAGTGCGTACGGATACAGAAAACTGATGGAAAAGTAATTTGGAATCTATATGCAAACAATTTGACAAGTTATTTTATGATAGAAATG
+
BCCBCCFFFFFFGGGGGGGGGGGHHHHHHHHHHHHHGGGHGHHHHHHHHHHHHHHHHHGHHHHHHHHHHGGHHHHHHHHHHHGHHHHHHHHHHHHHHHHHHHHHGHHHHHHEFFGHGEGGHGGGGGGGGGGGHHHGHFHHHHHHGGGHHHHHHHHHHHHHHHHHHHHHHGGGGGGGGGHHHGHHGHHHHHHGHHHHHGHHHHHHHHHHHGGGGGGGGGGGGGGGGGGGGGGGGGGGGGGGGGGGGFGFF0
@M03558:539:GW210131Amp:1:2105:18033:19620 1:N:0:TCGACGTC+ACCTGGTT
GGTAGGCATCTACGAGCAAAGAGTGAGAAGGTGTTACTCACATAGCC
+
CDBCCDFFFFFFGGGGGGGGGGHHHHHHHHHGGHGHHHGHHHHHHHH
@M03558:539:GW210131Amp:1:2105:10324:19624 1:N:0:TCGACGTC+ACCTGGTT
GGTAGGCATCTACGAGCAAAACCATCATCCTTCAACGAATCCAGTTTAGTGATCCTCCCATTGTCCCCAACTAACCTGGAACCAGCTCAAGATGCCTAAGCCAGTGGTACAGGTTGGTGGCGACCCCGATCCCTCCTGGCTCTTCATTTCGGAGGAGATGAAACGAATTGATCAGAGCAAGCCTTACGATGCCAAAAAGGCCTGCTGCGGTGGTGAGGTAATGTATCTTGTTTTATACAGTGCGTACGG
+
A?AAA@FB44FFFFGCEGF4AGGHHGGHHHFGHFGHGGGHGHHH5FHBFGHHHFHFHH1F5FHHHHBGFEEHFCGHHHGBHFFFA1FHHHF3GFFFGHHFHHGHHHHHHHHHHDEGCEGCFEGGGGGGGCGGGGHGCCCFGHFGHGHHHHFGGCCDDCGFD=GHGGEGHFDD<GHDGFHFHHGHHGFE.::EHHBGGGEGGGGEFGFF@B;9DGEBF./;/B/;FFFFFFFFFFFFFFF/;FF?FBBBF
@M03558:539:GW210131Amp:1:2105:23870:19656 1:N:0:TCGACGTC+ACCTGGTT
GGTAGGCATCTACGAGCAAAACCATCATCCTTCAACGAATCCAGTTTAGTGATCCTCCCATTGTCCCCAACTAACCTGGAACCAGCTCAAGATGCCTAAGCCAGTGGTACAGGTTGGTGGCGACCCCGATCCCTCCTGGCTCTTCATTTCGGAGGAGATGAAACGAATTGATCAGAGCAAGCCTTACGATGCCAAAAAGGCCTGCTGATGAAGCCGAAGGCTATCTTCTGGGTGAAATCAAAGCCGGTGG
+
BCBCCCFFFFFFGGGGGGGGGGGHHHHHHHHHHHHHGGGHGHHHHHHHHHHHHHHHHHGHHHHHHHHHHGGHHHHHHHHHHHGHHHHHHHHHHHHHHHHHHHHHGHHHHHHH3FHHGGGGHGGGGGGGGGGGHHHGHHHHHHHHHHHHHHHGGEEGFHHHHHHHGGGHHHHHFHHHGHHHHHGHHGFGGHGGHHHHHGGGGGGGGGGGGGGGGGGGGGGGGFFFFFFFFFFFFFEFFFFFFFFFFFFCFF
@M03558:539:GW210131Amp:1:2105:9571:19660 1:N:0:TCGACGTC+ACCTGGTT
GGTAGGCTCTACGAGCAAAACCATCATCCTTCAACGAATCCAGTTTAGTGATCCTCCCATTGTCCCCAACTAACCTGGAACCAGCTCAAGATGCCTAAGCCAGTGGTACAGGTTGGTGGCGACCCCGATCCCTCCGGTTCCAGATGAAGCCGAAGGCTATCTTCTGGGTGAAATCAAAGCAGGGGTGCAGGGTGAATTGGTAACCGTCGCCCTACCACGGTGGTGAGGTAATGTATCTTGTTTTATAC
+
CCABBCFFFFFFGGGGGGGGGGHHHGHHHHHHHHHGGGHGHHHHHHHHHHGHHHHHHGHHHHHHHHHHGGHHHHHHHHHHHGHHHHHHHHHHHHHHHHHHHHHGHHHHHHHHHHHGGGGHGGGGGGGGGGGHHHGGGGGGHHHHHHHHHHHGGGGGHHHHHHHHHHHHHGHHHHHHHHHHHHHGGEGGGGGG=CEGGGFBCFFGGGGGGGGGFFFFFFFAEEFFFFFFBFFFFFFFFFFFFFFFFFBF
@M03558:539:GW210131Amp:1:2105:15992:19669 1:N:0:TCGACGTC+ACCTGGTT
GGTAGGCATCTACGAGCAAAACCATCATCCTTCAACGAATCCAGTTTAGTGATCCTCCCATTGCCCCCAACTAACCTGGAACCAGCTCAAGATGCCTAAGCCAGTGGTACAGGTTGGTGGCGACCCCGATCCCTCCCGGTGGTGAGGTAATGTATCTTGTTTTATACAGTGCGTACGGATACAGAAAACTGATGGAAAAGTAGTTTGGAATCTATATGCAAACAATTTGACAAGTTATTTTATGATAGA
+
BCCBCCFFFFFFGGGGGGGGGGGHHHHHHHHHHHHHGGGHGHHHHHHHHHHHHHHHHHGHHHHHHHGGGGGHHHHHHHHHHHGHHHHHHHHHHHHHHHHHHHHHGHHHHHHDFBGHGGGGHGGGGGGGGGGGHHHGGGGGGGEFHHHHHHHHDGHHHHHHHHHHHHHHHHHHGGGGGGGGGHGHGHHHHHHHHFBCFFGGGGGGGGGGGGGGGGGGGGGGGGGGGFGGGGGGFFFFFFFFFFFFFFFFF
@M03558:539:GW210131Amp:1:2105:24820:19685 1:N:0:TCGACGTC+ACCTGGTT
GGTAGGCATCTACGAGCAAAACCATCATCCTTCAACGAATCCAGTTTAGTGATCCTCCCATTGTCCCCAACTAACCTGGAACCAGCTCAAGATGCCTAAGCCAGTGGTACAGGTTGGTAGCGACCCCGATCCCTCCGTGAATAGGTAACCGTTGCCCGTGAATTGGTAACCGGTGGTGAGGTAATGTATCTTGCTTTATACAGTGCGTACGGATACAGAAAACTGATGGAAAAGTAATTTGGAATCTAT
+
CCBCCCFFFFFFGGGGGGGGGGGHHHHHHHHHHHHHGGGHGHHHHHHHHGHHHHHHHHGHHHHHHHHHHGGHHHHHHHHHHHGHHHHHHHHHHHHHHHHHHHHHHHHHHHHHBGHHGFHHHGGGGGGGGGGGHHHGGHGGGHHHHHHHHHGGGGDHHGGGGGHHGHHHHHHG@<AE:CGGGCGFHHFHGHHHHHHHHHHGGGGGGGGGGGGGGGGGGGGGGGGFFFFFFFFFFBFFFFFFFFFFFFFFF
@M03558:539:GW210131Amp:1:2105:23754:19693 1:N:0:TCGACGTC+ACCTGGTT
GGTAGGCATCTACGAGCAAAACCATCATCCTTCAACGAATCCAGTTTAGTGATCCTCCCATTGTCCCCAACTAACCTGGAACCAGCTCAAGATGCCTAAGCCAGTGGTACAGGTTGGTGGCGACCCCGATCCCTCCGGTAAATATATCCCTCCGGTATAAAACAAGATACATTACCTCCGGTGGTGAGGTAATGTATCTTGTTTTATACAGTGCGTACGGATACAGAAAACTGATGGAAAAGTAATTTGG
+
BCCCCCFFFFFFGGGGGGGGGGGHHHHHHHHHHHHHGGGHGHHHHHHHHHHHHHHHHHGHHHHHHHHHHGGHHHHHHHHGHHGHHHHHHGHHHHHHHHHHHHHHGHGHHHHH3GHHGGGGHGGGGGGGGGGGHHHGGCDFGGHHHHHHHHHHGGGGGGHHHHHHHHHHHHHHHHHHHHHGGEFGEFFHHCCGHHGGGGGGGFGGGGGGGGGGGGGGGGGGGGGGFFEFFFFFFFFFFFFFFFFFFFFFFF
@M03558:539:GW210131Amp:1:2105:14870:19707 1:N:0:TCGACGTC+ACCTGGTT
GGTAGGCATCTACGAGCAAAACCATCATCCTTCAACGAATCCAGTTTAGTGATCCTCCCATTGTCCCCAACTAACCTGGAACCAGCTCAAGATGCCTAAGCCAGTGGTACAGGTTGGTGGCGACCCCGATCCCTCCCGGTGGTGAGGTAATGTATCTTGTTTTATACAGTGCGTACGGATACAGAAGACTGATGGAAAAGTAATTTGGAATCTATATGCAAACAATTTGACAAGTTATTTTATGATAGA
+
BBBBCCFFFFFFGGGGGGGGGGGHHHHHHHHHHHGHGGGHGHFGGHHHHHHHHHHHHHGHHHHHHHHHHGGHHHHHHHHHHHGHHHHHHHHHHHHHHHHHHGHHHHHHHHHBBBFGFFGGHGGGGGGGGGGGHHHGGGGGGGCFGHHFHGHHGHHHHHHFHHHHHHHHHHHHGGGGGGGDGHHHGGHHHHHFHHFGHHGGCFFFGGFFGGGGHHGGGHGGGGGGGCFGGGGGGGGFEFFFFFFFFFFFF
@M03558:539:GW210131Amp:1:2105:14012:19743 1:N:0:TCGACGTC+ACCTGGTT
GGTAGGCATCTACGAGCAAAACCATCATCCTTCAACGAATCCAGTTTAGTGATCCTCCCATTGTCCCCAACTAACCTGGAACCAGCTCAAGATGCCTAAGCCAGTGGTACAGGTTGGTGGCGACCCCGATCCCTCCGGTGGTGAGGTAATGTATCTTGTTTTATACAGTGCGTACGGATACAGAAAACTGATGGAAAAGTAATTTGGAATCTATATGCAAACAATTTGACAAGTTATTTTATGATAGAA
+
BBBBBCFFFFFFGGGGGGGGGGGHHHHHHHHHHHHHGGGHGHHHHHHHHHHHHHHHHHGHHHHHHHHHHGGHHHHHHHHHHHGHHHHHHHHHHHHHHHHHHHHHGHHHHHHBFBFHGEGGHGGGGGGGGGGGHHHGGGGGGEGHHHHHHHHHHHHHHHHHHHHHGHHHHHHGGGGGGGGGHHHGHFGHHHFHHHFHHHGGFGGGGGGGGGGGGGGHGGHGGGGGGGGGGGGGGGHGGGGFFFFFFFFFF
@M03558:539:GW210131Amp:1:2105:17541:19773 1:N:0:TCGACGTC+ACCTGGTT
GGTAGGCATCTACGAGCAAAACCATCATCCTTCAACGAATCCAGTTTAGTGATCCTCCCATTGTCCCCAACTAACCTGGAACCAGCTCAAGATGCCTAAGCCAGTGGTACAGGTTGGTGGCGACCCCGATCCCTCCGGTGGTGAGGTAATGTATCTTGTTTTATGCAGAGCGTACGGATACAGAAAACTGATGGAAAAGTAATTTGGAATCTATATGCAAACAATTTGACAAGTTATTTTATGATAGAA
+
CCCBCBFFFFFFGGGGGGGGGGGHHHHGHHHHHHHHGGGHGHHHHHHHHHHHHHHHHHGHHHHHHHHHHGGHHHHHHHHHHGGFHHHHHHHHHHHHHHHHHHHHHHHGHHHHFBGHGEGGHGGGGGGGGGGGHHHGGGBDGDGHHHFGHHHHEHHHHHHHHHHHGHGHHHHGGGGGGFGGHHGCGHHHHHHHHC:;CFFFFGGGGGFGGGFGGGGGGGGGGGGGGGGGGGGFGGGGGFFFFFFFFFFFF
@M03558:539:GW210131Amp:1:2105:21289:19776 1:N:0:TCGACGTC+ACCTGGTT
GGTAGGCATCTACGAGCAAAGAGTGTAGAAGGTGTTACTCACATAGCC
+
BBBBABFFFFFFGGGGGGGGGGHGGHHHHHHHGGGGGHHHGGHHHHHH
@M03558:539:GW210131Amp:1:2105:9859:19814 1:N:0:TCGACGTC+ACCTGGTT
GGTAGGCATCTACGAGCAAAACCATCATCCTTCAACGAATCCAGTTTAGTGATCCTCCCATTGTCCCCAACTAACCTGGAACCAGCTCAAGATGCCTAAGACAGTGGTACAGGTTGGTGGCGACCCCGATCCCTTGGTGGTGAGGTAATGTATCTTGTTTTATACAGTGCGTACGGATACAGAAAACTGATGGAAAAGTAATTTGGAATCTATATGCAAACAATTTGACAAGTTATTTTATGATAGAAAT
+
CCCCCCFFFFFFGGGGGGGGGGGHHHHHHHHHHHHHGGGHGHHHHHHHHHHHHHHHHHGHHHHHHHHHHGGHHHHHHHHHHHGHHHHHHHHHHHHHHHHHHHHHHHHHHHHHHHHHGGGGHGGGGGGGGGGGHHHHHHGGEGHHHGHHHHHHHHHHHHHHHHHHHHHHHHGGGGGGGGGHHFFHHHHHHHHHGHGHHHCGHHHHHHGGGGGGGGGGGGFGGGGGGGGGGGFGGGGGGGGFFGBFGGEGFF
@M03558:539:GW210131Amp:1:2105:12680:19830 1:N:0:TCGACGTC+ACCTGGTT
GGTAGGCATCTACGAGCAAAGCCATCATCCTTCAACGAATCCAGTTTAGTGATCCTCCCATTGTCCCCAACTAACCTGGAACCAGCTCAAGATGCCTAAGCCAGTGGTACAGGTTGGTGGCGACCCCGATCCCTTTTTTTACCCCCCACCACGCCCCGGTGGTGAGGTAATGTATCTTGTTTTATACAGTGCGTACGGATACAGAAAACTGATGGAAAAGTAATTTGGAATCTATATGCAAGCAATTTG
+
AAAAAAFFFCDF11AEEGCBB0A0BBAFEEFEGDGDE0AEE1ABDAAGHBGD2F1BDFFA11AA2FGGF/FCAAFAGGH0GFFECGCGHCHDFGGHHFG0EGF0@@F1BFHHHFGHGEFGHGGGGGGGCCGGHHHHHHGGHHHHGGGGGGHHGGGGGGGGCGCEHHHGGGGGFGGGGGGGGGGGGGGFFFFGGGGGGGGGFFFFFFFFFFFFFFFFFFFFFFFFFFBFFFFFFFFFFFFFFFFFFFFFF
@M03558:539:GW210131Amp:1:2105:8121:19879 1:N:0:TCGACGTC+ACCTGGTT
GGTAGGCATCTACGAGCAAAACCATCATCCTTCAACGAATCCAGTTTAGTGATCCTCCCATTGTCCCCAACTAACCTGGAACCAGCTCAAGATGCCTAAGCCAGTGGTACAGGTTGGTGGCGACCCCGATCCCTGGGGTGAATTGGTAACCGTTGCCCTACGGTGGTGAGGTAATGTATCTTGTTTTATACAGTGCGTACGGATACAGAAAACTGATGGAAAAGTAATTTGGAATCTATATGCAAACAAT
+
BCABBBFFFFFFGGGGGGGGGGGHHHHHHHHHHHHHGGGHGHHHHHHHHHHHHHHHHHGHHHHHHHHHHGGHHHHHHHHHHHGHHHHHHHHHHHHHHHHHHHHHHHHHHHHHFBGHGEGGHGGGGGGGGGGGHHHGGGCCGFHHHHHHHHHGGGGGHHHHHGGHHG<EGGHHHHHHHHHHHHHHHHHHHHHHHHHHGGGGGGDFGGGGGGGGGGGGGGGGGGGGFGFFFFFFFFFFFFFFFFFFFFFFEF
@M03558:539:GW210131Amp:1:2105:23781:19884 1:N:0:TCGACGTC+ACCTGGTT
GGTAGGCATCTACGAGCAAAACCATCATCCTTCAACGAATCCAGTTTAGTGATCCTCCCATTGTCCCCAACTAACCTGGAACCAGCTCAAGATGCCTAAGCCAGTGGTACAGGTTGGTGGCGACCCCGATCCCGGGCGAGGTAATGTATCTTGTTTTATACAGTGCGTACGGATACAGAAAACTGATGGAAAAGTAATTTGGAATCTATATGCAAACAATTTGACAAGTTATTTTATGATAGAAATGGA
+
CCBCBBFFFFFFGGGGGGGGGGGHHHHHHHHHHHHHGGGHGHHHHHHHHHHHHHHHHHGHHHGHHHHHHGGHHHHHHHHHHHGHHHHHHHHHHHHHHHHFHHGHGHHHHHHHBFGHGFGGHGGGGGGGGGGGHGGGGCDDGEHHHHHHHHHHHHHHHHHHHHHHGHGGGGGGDGGHHHHHHHHHGGGGGFFFFGCFFFGGGGGGGGGGGGGGGGGGGGGGGGGFFFFFFFFFFFFFFFFFFFFFFFFFF
@M03558:539:GW210131Amp:1:2105:6403:19911 1:N:0:TCGACGTC+ACCTGGTT
GGTAGGCATCTACGAGCAAAACCATCATCCTTCAACGAATCCAGTTTAGTGATCCTCCCATTGTCCCCAACTAACCTGGAACCAGCTCAAGATGCCTAAGCCAGTGGTACAGGTTGGTGGCGACCCCGACCCCGTTGGTAACGGTGGTGAGGTAATGTATCTTGTTTTATACAGTGCGTACGGATACAGAAAACTGATGGAAAAGTAATTTGGAATCTATATGCAAACAATTTGACAAGTTATTTTATG
+
BBAABBFFFFFFGEE?EEGGGFGHHFHHHHHHHGHGEEFHGGHHFHHHFHHHHHHHHHGGHHHHHFHEH1EHBGHHHHHFHFFHHHHFHHHHHHHHHHHHHHGHBFFFGHHEFBBGEEEEFGGGGGGGGFGGGG/@EHADGHDGGHGGGHHHFCDGHHHHHHHHGHHHHHFHHHHHHGGGGDFDD?FFHFGGGHGGGFB99;0;FCFFGGGGGGGGGGGGGGFGGGGGGGGGGFF//FFFFFFFFFBFF
@M03558:539:GW210131Amp:1:2105:21751:19933 1:N:0:TCGACGTC+ACCTGGTT
GGTAGGCATCTACGAGCAAAACCATCATCCTTCAACGAATCCAGTTTAGTGATCCTCCCATTGTCCCCAACTAACCTGGAACCAGCTCAAGATGCCTAAGCCAGTGGTACAGGTTGGTGGCGACCCCGATCCCTGATGGCTCTTCATTTCGGAGGAGATGAAACGAATTGATCAGAGCAAGCCTTACGATGCCAAAAAGGTGGTGAGGTAATGTATCTTGTTTTATACAGTGCGTACGGATACAGAAAAC
+
BBBBBCFFFFFFGGGGGGGGGGGHHHHHHHHHHHHHGGGHGHHHGHHHHHHGHHHHHHGHHHGHHHHHHGGHHHHHHHHHHHGHHGHHHHHHHHHHHHHHHHHHHHHHHHHFCBGHGAGGHGGGGGGGGGGGHHHHHHFHHHHHHHHHHHHGGGFGGHHHHGHHGGGHHHHHHHHHHHHHHHGHHHFEAHFCFHHEGHFDFFEAEBCFFFGGGGGGGGGGGGGGGGFGGGGGGFEFFFFFFFFFFFFFFF
@M03558:539:GW210131Amp:1:2105:20678:19968 1:N:0:TCGACGTC+ACCTGGTT
GGTAGGCATCTACGAGCAAAACCATCATCCTTCAACGAATCCAGTTTAGTGATCCTCCCATTGTCCCCAACTAACCTGGAACCAGCTCAAGATGCCTAAGCCAGTGGTACAGGTTGGTGGCGACCCCGATCCCGGTGGTGAGGTAATGTATCTTGTTTTATACAGTGCGTACGGATACAGAAAACTGATGGAAAAGTAATTTGGAATCTATATGCAAACAATTTGACAAGTTATTTTATGATAGAAATGG
+
CCCCCCFFFFFFGGGGGGGGGGGHHHHHHHHHHHHHGGGHGHHHHHHGHHHHHHHHHHGHHHHHHHHHHGGHHHHHHHHHHHGHHHHHHHHHHHHHHHHHHHHHHHHHHHHFHGHHGGGGHGGGGGGGGGGGHGGGGGEFGHHGGHHHHHHHHHHHHHHHHHHHHHHHGGGGGGGGGHGHGHHHHHHBGHHHFHHHHGHHGGGGGGGGGHGHHGHGGGGGGGGHGGGHBFGGGGGGGGGGGFFF0FFFFF
@M03558:539:GW210131Amp:1:2105:8225:20042 1:N:0:TCGACGTC+ACCTGGTT
GGTAGGCATCTACGAGCAAAACCATCATCCTTCAACGAATCCAGTTTAGTGATCCTCCCATTGTCCCCAACTAACCTGGAACCAGCTCAAGATGCCTAAGCCAGTGGTACAGGTTGGTGGCGACCCCGATCCCTCTTCATTTCGGAGGAGATGAAACGAATTGATCAGAGCAAGCCTTACGATGCCAAAAAGGCCTGCTCAAGGGTGAATTGGTAACCGTTGCCCGGTGGTGAGGTAATGTATCTTGTTT
+
BCABCCFFFFFFGGGGGGGGGGGHHHHGHHHHHHHHGGGHGHHHGHHHHHHHHHHHHHGHHHHHHHHHHGGHHHHHHHHHHHGHHHHHHHHHHHHHHHHHHHHHGHHGHHHHHGHHGGGGHGGGGGGGGGGGHHHHHHEHHHHHGGGGGGHHHHGHHGDEHHHHHHHHHHHHHHHGHHHHGGHGGHHHHH.AEHHGGGGGGGGGGFEEFFGGGGGGGGGGGGGFGFFCFFAEFFFFFFFFFFFFFFFFFF
@M03558:539:GW210131Amp:1:2105:8754:20056 1:N:0:TCGACGTC+ACCTGGTT
GGTAGGCATCTACGAGCAAAGAGTGAGAAGGTGTTACTCACATAGCC
+
AAAABCFFFFFFGGGGGGGGGGHHHHHHHHHGHHGHHHHHHHHHHHH
@M03558:539:GW210131Amp:1:2105:26074:20059 1:N:0:TCGACGTC+ACCTGGTT
GGTAGGCATCTACGAGCAAAACCATCATCCTTCAACGAATCCAGTTTAGTGATCCTCCCATTGTCCCCAACTAACCTGGAACCAGCTCAAGATGCCTAAGCCAGTGGTACAGGTTGGTGGCGACCCCGATCCCTCCGGTGGTGAGGTAATGTATCTTGTTTTATACAGTGCGTACGGGTACAGAAAACTGATGGAAAAGTAATTTGGAATCTATATGCAAACAATTTGACAAGTTATTTTATGATAGAA
+
1>AA?AFFFFFFFG1FEEECFGECEFGHHHHHHFFHC0BGFHAGGGHHHHHHHHHHHHGHHHFHHFGHFAEHCGHHHHHHHHGHHFHHGCFHHHFHHHHHHHHHFHHGFGFBGDGHGEGGHGGGEGGCGGGGHH0EC?CCGC/FHHGHHHHHHHHHHHHHHHHHHGHHHGHGEG@CCGCGHGFFHCCCGHHHHHGGGGFFFGGGGGGGGGFFGGGGGGGFFGGEFGGGBBFGGFGGGFFFFFFFFFFFE
@M03558:539:GW210131Amp:1:2105:17903:20091 1:N:0:TCGACGTC+ACCTGGTT
GGTAGGCATCTACGAGCAAAACCATCATCCTTCAACGAATCCAGTTTAGTGATCCTCCCATTGTCCCCAACTAACCTGGAACCAGCTCAAGATGCCTAAGCCAGTGGTACAGGTTGGTGGCGACCCCGATCCCTCCTCTTGGCTCTTCATTTCGGAGGAGATGAAACGAATTGATCAGAGCAAGCCTTACGATGCCAAAAAGGCCTGCTGGTGAGGTAATGTATCTTGTTTTATACAGTGCGTACGGAT
+
CCCCCCFFFFFFGGGGGGGGGGGHHHGHHHHHHHHHGGGHGHHHHHHHHHHHHHHHHHGHHHHHHHHHHGGHHHHHHHHHHHGHHHHHHHHGHHHHHHHHHHHHCGHHHHHGFBGHGEGGHGGGGGGGFGGGHHHGHHHHHHHHHHHHHHHHHHGEGGGGHHHHFHHGGGHHGGHHHHHGHHHHHGHHGGFGECCGHGGEEGGGGGGGGGGGGGGGFFGFGGGGGGGFFGFFFFFFFFFBFFFFFFFFF
@M03558:539:GW210131Amp:1:2105:23928:20126 1:N:0:TCGACGTC+ACCTGGTT
GGTAGGCATCTACGAGCAAAACCATCATCCTTCAACGAATCCAGTTTAGTGATCCTCCCATTGTCCCCAACTAACCTGGAACCAGCTCAAGATGCCTAAGCCAGTGGTACAGGTTGGTGGCGACCCCGATCCCTCCGGGTTCCAGATGAAGCCGAAGGCTATCTTCTGGGTGAAATCAAAGCCAAGGGTGAATTGGTAACCGTTGCCCTACGGTGGTGAGGTAATGGGTCTTGTTTTATACAGTGCGTAC
+
BABABBFFFFFFEFGGGGGGGFEHHHHHHHHHHHHGGGGGEHHHHFHHHGGHBHHHHHGCHFFFH5GHHGGFFHHHHHGHGHGHFEHHHHGHHHHHHHHGGHHHGHHGGHHHFBFGGEGGGGGGGGGGGGGGHHGGGGGGGHHHHBGGHHHHHCD@DDHHHHHHHHHHHHCECHHHHHHHHHHHGHED;=GGHHHGGGGGFGGGGGGGGGGGGGGDAECCFBB;/F/A;BBBFFFFFBFBB/9BF/@AA-
@M03558:539:GW210131Amp:1:2105:25794:20144 1:N:0:TCGACGTC+ACCTGGTT
GGTAGGCATCTACGAGCAAAGAGTGCAGAAGGTGTTACTCACATAGCC
+
AA1AA?FFB1D31FE1EEGFGGHBGB3GGBFHGFHCFBEFGHFDFFBF
@M03558:539:GW210131Amp:1:2105:3596:20171 1:N:0:TCGACGTC+ACCTGGTT
GGTAGGCATCTACGAGCAAAACCATCATCCTTCAACGAATCCAGTTTAGTGATCCTCCCATTGTCCCCAACTAACCTGGAACCAGCTCAAGATGCCTAAGCCAGTGGTACAGGTTGGTGGCGACCCCGATGAATGGCTCCTCATTTCGGAGGAGATGAAACGAATTGATCAGAGCAAGCCTTACGATGCCAAAAAGGTTCCAGATGAAGCCGAAGGCTATCTTCTGGGTGAAATCAAAGCAAATGAATTG
+
BBBABBFFFFFFGGGFECFGGGGHHHHHHGHHFHHHGGGGGHHHHHHHHGGEHHHHHHGHHHHHHFHHHGGHHFHHHHHFHHGFHHHHHFHHHHHHHHHHHHHHHHHHHHHHHHHHGGGGHGGGGGGGGGGHGHHHHHHGHHHHHHHHGDGGGGGHHHHHHGGGHHHHHHHHHHHHFHHGHHHHGGHGGHHHHHHGGCFGGGGGGGGGGGGGGGGGGGGGGGGGGGGFFFFEFFFFFFFFFFFFFBFFFF
@M03558:539:GW210131Amp:1:2105:14349:20180 1:N:0:TCGACGTC+ACCTGGTT
GGTAGGCATCTACGAGCAAAACCATCATCCTTCAACGAATCCAGTTTAGTGATCCTCCCATTGTCCCCAACTAACCTGGAACCAGCTCAAGATGCCTAAGCCAGTGGTACAGGTTGGTGGCGACCCCGATCCCTCCCGGTGGTGAGGTAATGTATCTTGTTTTATACAGTGCGTACGGATACAGAAAACTGATGGAAAAGTAATTTGGAATCTATATGCAAACAATTTGACAAGTTATTTTATGATAGA
+
CCCCCBFFFFFFGGGGGGGGGGGHHHHHHHHHHHHHGGGHGHHHHHHHHHHHHHHHHHGHHHHHHHHHHGGHHHHHHHHHHHGHHHHHHHHHHHHHHHHHHHHHHHHHHHHFFBFHGFGGHGGGGGGGGGGGHHHGGGGGGGCFHHHFHFHHHHHHHHHGHHHHHHHHHHHHGGGGGGGGGHHHHGCHHHHHHGCGHHFGFGFGGGGGGGGGGGGGGGGGGGGGGGGGGGGGGGGGGFFFFFFFFFFFF
@M03558:539:GW210131Amp:1:2105:8427:20213 1:N:0:TCGACGTC+ACCTGGTT
GGTAGGCATCTACGAGCAAAGAGTGAGAAGGTGTTACTCACATAGCC
+
BCBBCCFFFFFFGGGGGGGGGGHHHHHHHHHGHHGHHHHHHHHHHHH
@M03558:539:GW210131Amp:1:2105:27997:20217 1:N:0:TCGACGTC+ACCTGGTT
GGTAGGCATCTACGAGCAAAACCATCATCCTTCAACGAATCCAGTTTAGTGGTCCTCCCATTGTCCCCAACTAACCTGGAACCAGCTCAAGATGCCTAAGCCAGTGGTACAGGTTGGTGGCGACCCCGATCCCTCCGATCGGTGGTGAGGTAATGTATCTTGTTTTATACAGTGCGTACGGATACAGAAAACTGATGGAAAAGTAATTTGGAATCTATATGCAAACAATTTGACAAGTTATTTTATGAT
+
BBABCBFFFFFFGGGGGGGGGGGHHHHHHHHHHHHHGGGHGHHHHHHHHHHHHHHHHHGHHHHHHHHHHGGHHHHHHHHHHHGHHHHHHHHHHHHHHHHHHHHHGHHHHHHHHHGHGFGGHGGGGGGGGGGGHHGGGGGGGGCEF?FGHHCGFHHHHHHHHHHHHHHHHHHHHHHGGDGGGGGGHFGGHHHHHGGGGGGGGGGFGFFFGGGGGGGGGGGGFFGGGGGGGGGFFFFFFFFFFFFFFFFFF
@M03558:539:GW210131Amp:1:2105:7440:20285 1:N:0:TCGACGTC+ACCTGGTT
GGTAGGCATCTACGAGCAAAGAGTGTAGAAGGTGTTACTCACATAGCC
+
BCAABCFFFFFFGGCGFGGGGGHHHHHHHHHHHHHGHHHHHHHHHHHH
@M03558:539:GW210131Amp:1:2105:21662:20287 1:N:0:TCGACGTC+ACCTGGTT
GGTAGGCATCTACGAGCAAAACCATCATCCTTCAACGAATCCAGTTTAGTGATCCTCCCATTGTCCCCAACTAACCTGGAACCAGCTCAAGATGCCTAAGCCAGCGGTACAGGTTGGTGGCGACCCCGATCCCTTACGATGCCAAAAAGGCGGTGGTGAGGTAATGTATCTTGTTTTATACAGTGCGTACGGATACAGAAAACTGATGGAAAAGTAATTTGGAATCTATATGCAAACAATTTGACAAGTT
+
BBABBBFCFFFFGGGGGGGGGGGHHHHHHHHHHGHHGGGHGHHHGHHHHGHFHHHHHHGHHHHHGHHHHGGHHHHHHHHHHHGHFHHHHHHHHHHHHHHGHHHFGGGFFGHHHFGHGEFGHGGGGGGGGGGGHHHHHGGHGGHHHHHHGGHGG<CECGGGHCHHHHHHHHHHHGHHHHHHHHHHBF?EGGGGGGGGGGGGGGGGGGGGFFFGFFFFFFFFFFFFFFFFFFFFFFFFFFFFFFFFFFFFFF
@M03558:539:GW210131Amp:1:2105:22604:20328 1:N:0:TCGACGTC+ACCTGGTT
GGTAGGCATCTACGAGCAAAGAAGGTGTTACTCACATAGCC
+
AABBBABFFFFFGGEE?CGGGFGBGHEFFFHHHFFFFDA3B
@M03558:539:GW210131Amp:1:2105:11732:20334 1:N:0:TCGACGTC+ACCTGGTT
GGTAGGCATCTACGAGCAAAACCATCATCCTTCAACGAATCCAGTTTAGTGATCCTCCCATTGTCCCCAACTAACCTGGAACCAGCTCAAGATGCCTAAGCCAGTGGTACAGGTTGGTGGCGACCCCGATCCCTCTTCATTTCGGAGGAGATGAAACGAATTGATCAGAGCAAGCCTTACGATGCCAAAAAGGCCTGTTCCAGATGAAGCCGAAGGCTATCTTCTGGGTGAAATCAAAGCAAAGGTGAAT
+
AAAAAAFFFCFFFG?EAEGGGGGEHFGFHHFEHGHGGGGGEHFHDFGHHDGDFHFHHGGHHFGGHHFHFGGGGHFFFCFHFHEHHGFCGHGHHFFGHHHHGHHG3FFFGGHGFFHGG?EEHGGGGGGGGGGGHHHHHHGHHHHHGGGGFGHHHHHHHGGGHHGHHHHHHHGHHHHGHGHHGGEGGHHHCGGDEHHGGGGGGGGGGGGGGGGGGGGGGGGGGGGGFFFF/DFFFFFFFFFFFBFFFBFFFF
@M03558:539:GW210131Amp:1:2105:25372:20356 1:N:0:TCGACGTC+ACCTGGTT
GGTAGGCATCTACGAGCAAAACCATCGTCCTTCAACGAATCCAGTTTAGTGATCCTCCCATTGTCCCCAACTAACCTGGAACCAGCTCAAGATGCCTAAGCCAGTGGTACAGGTTGGTGGCGACCCCGATCCCTCCCGGTGGTGAGGTAATGTATCTTGTTTTATACAGTGCGTACGGATACAGAAAACTGATGGAAAAGTAATTTGGAATCTATATGCAAACAATTTGACAAGTTATTTTATGATAGA
+
BBBBBBFFFFFFGGGGGGGFGGGHHHGHHGGHHHHHGGGHGHHHHHHHHHHHHHHHHHGHHHHHHHHHHGGHHHHHHHHHHHGHHHHHHHHHHHHHHHHHHHHHGHHHHHHHFFGHGGGGHGGGGGGGGGGGHHGGGGGDFGEFHHHHHHHHGHHHHHHHHHHHHHHHHHHHCCCCCEEGGHHHFHHHHHHHHHGGFFFGFGGGGGGGGGGGGGGGGGGGGGGGGGGGGGGGGFFFFFFFFFFFFFFFF
@M03558:539:GW210131Amp:1:2105:13034:20406 1:N:0:TCGACGTC+ACCTGGTT
GGTAGGCATCTACGAGCAAAGAGTGAGAAGGTGTTACTCACATAGCC
+
AAAAABFFFFFFGGGGGGGGGGHHHHHGHHHHHHGHHHHHHHHHHHH
@M03558:539:GW210131Amp:1:2105:4206:20456 1:N:0:TCGACGTC+ACCTGGTT
GGTAGGCATCTACGAGCAAAACCATCATCCTTCAACGAATCCAGTTTAGTGATCCTCCCATTGTCCCCAACTAACCTGGAACCAGCTCAAGATGCCTAAGCCAGTGGTACAGGTTGGTGGCGTTGGTGGTGAGGTAATGTATCTTGTTTTATACAGTGCGTACGGATACAGAAAACTGATGGAAAAGTAATTTGGAATCTATATGCAAACAATTTGACAAGTTATTTTATGATAGAAATGGAAGTTT
+
BBBBABFFFFFFGGGGGGGFGFEHHHHHHHHHHHHHGGGHGFHGFGHHFHHHGHHHFHGHFHGGGFDGGEEGHHHHHHHHFHGHHEHHHHHGHHHHHHHHHHHHGGHFGHHHHHHHGEFGHGGGGHEFGCFHHHFGFHHHHHHHHHFGFHHHHHGHHHHGGGGGGGGGGHHHHHHHHHGHHCGHHHFGGHHHHHHHHHHHGHHHHHHHHHHHHHHHHHHHHGGGGGGGGGGGGGGGGGGFGGGGGGG
@M03558:539:GW210131Amp:1:2105:13822:20502 1:N:0:TCGACGTC+ACCTGGTT
GGTAGGTCTACGAGCAAAACCATCATCCTTCAACGAATCCAGTTTAGTGATCCTCCCATTGTCCCCAACTAACCTGGAACCAGCTCAAGATGCCTAAGCCAGTGGTACAGGTTGGTGGCGACCCCGATCCCTCCTGGCTGTGAAAATGGCTCTTCATTTCGGAGGAGATGAAACGAATTGATCAGAACAAGCCTTACGATGCCAAAAAGGCCTGCTTCCAGATGAAGCCGAAGGCTATCTTCTGGGTGA
+
AAAABBFFFFFBGGGGGGGGGGHHHHHHHHHGHHGGGGGHHHHHHHGGHHHHHHHHGHHHHHHHHHHGGHHHFHHHHHHHGHHHHHHHHHHHHHHHHHHHHHFGHFGHHHHFHHGEGGHGGGGGGGGGGGHHHGHHHHHGHHHHHHHHHHHFFHHHHHHHHGE@CCGHHHHHHHGGGHHGGGHHHFHHFGGHEHHHHGGGFDGGGGGGGGFGGEGGGGGGGGGFGGGFFFFFFFFFFFFFFFFFFFFFE
@M03558:539:GW210131Amp:1:2105:11489:20503 1:N:0:TCGACGTC+ACCTGGTT
GGTAGGCATCTACGAGCAAAACCATCATCCTTCAACGAATCCAGTTTAGTGATCCTCCCATTGTCCCCAACTAACCTGGAACCAGCTCAAGATGCCTAAGCCAGTGGTACAGGTCGGTGGCGACCCCGAATCCGAGGTGGTGAGGTAATGTATCTTGTTTTATACAGTGCGTACGGATACAGAAAACTGATGGAAAAGTAATTTGGAATCTATATGCAAACAATTTGACAAGTTATTTTATGATAGAAAT
+
ABAABBFFFFFFGGGGGGGGFGGHHHHHHHHHHHHHGFGHGHHHHHHFHHHHHHHHHHGHHHHHHHHHHGGHHHHHHHHFHHGHHHGHHHHHHHGHGHHHHHHHGHGDGHHFCGGGGFEGHGGGGGGGGGGGHGF<<<?????GGFGHHHGHHHHHHFHHHHHHHHHFFHGGGGGGDGGHHG;CGHHHG0CHFGGHGGFFGGGGGGGGGGGGGGGGGGGGGGGGGGGGGGGGGGGGFFFFFFBFFFFFFF
@M03558:539:GW210131Amp:1:2105:17759:20560 1:N:0:TCGACGTC+ACCTGGTT
GGTAGGCATCTACGAGCAAAACCATCATCCTTCAACGAATCCGGTTTAGTGATCCTCCCATTGTCCCCAACTAACCTGGAACCAGCTCAAGATGCCTAAGCCAGTGGTACAGGTTGGTGGCGACCCCGATCCCACCGGTGGTGAGGTAATGTATCTTGTTTTATACAGTGCGTACGGATACAGAAAACTGATGGAAAAGTAATTCGGAATCTATATGCAAACAATTTGACAAGTCATTTTATGATAGAA
+
AA>AABFFFBFFGGGGGGGGGGGHHHHHHHHHHGHHGGGHGHEGEEDHHFHHHHHHHHGHHHHDGGHHHGGHHHHHFHFHHHGHHHHHGHHHHHHHHHHGFFGHFHHGHHHGHFGHFFEGHGGGGGGGGGGGHHHGGG@DGGGFHHHHHHHHHHHHHHHHHHHHFHHHHHGCEGGGGFGGHHH0CHHHHHGGGB/;CFBBFGGGGGGGGGGGGGGGGFGGGFGGGFFFFFFFFFFFFFFFFFFFFFFFF
@M03558:539:GW210131Amp:1:2105:10803:20578 1:N:0:TCGACGTC+ACCTGGTT
GGTAGGCATCTACGAGCAAAACCATCATCCTTCAACGAATCCAGTTTAGTGATCCTCCCATTGTCCCCAACTAACCTGGAACCAGCTCAAGATGCCTAAGCCAGTGGTACAGGTTGGTGGCGACCCCGATCCCTCCGGTGGTGAGGTAATGTATCTTGTTTTATACAGTGCGTACGGATACAGAAAACTGATGGAAAAGTAATTTGGAATCTATATGCAAACAATTTGACAAGTTATTTTATGATAGAA
+
CCBCCCFFFFFFGGGGGGGGGGGHHHHHHHHHHHHHGGGHGHHHHHHHHHHHHHHHHHGHHHHHHHHHHGGHHHHHHHHHHHGHHHHHHHHHHHHHHHHHHHHHHHHHHHHHGGHHGGGGHGGGGGGGGGGGHHHGGGF>??FGHHGGHHHHHHHHHHHHHHHHHHGHHHHGGGGGGGGGHHHHHHGHHHHHHHHGHHFCFGGGGGGGGGGGGGGGGGGGGGGGGGGGGGGGGGGGGGGFFFFFFFFFF
@M03558:539:GW210131Amp:1:2105:3145:20601 1:N:0:TCGACGTC+ACCTGGTT
GGTAGGCATCTACGAGCAAAACCATCATCCTTCAACGAATCCAGTTTAGTGATCCTCCCATTGTCCCCAACTAACCTGGAACCAGCTCAAGATGCCTAAGCCAGTGGTACAGGTTGGTGGCGACCCCGATCCTCCGAATGGCTCTTCATTTCGGAGGAGATGAAACGAATTGATCAGAGCAAGCCTTACGATGCCAAAAAGGGGTGGTGAGGTAATGTATCTTGTTTTATACAGTGCGTACGGATAC
+
AABAABFFFFFFGGGGGGFGGGGEGHHHHHHHHHHHGGGHGHHHHHHHHHHHHHHHHHGHGHHHHHHHHGGHHHHHHHFHHHGHHHHGHHHGHHHHHHHHHHHHHHHHHHHHHHHHGFEFHGGGGGGGDGGGHHHGG/FFGHHHHHHHHHHHH/CCGGDHHHHHHHGGGHHHHHHHHHHHHCFHGHHHHGFHGGHGGGEEDGDGEBDGGGGGFGGFFFFFFFFFFFFFFFFFFFFFFCFFFFFBFFF
@M03558:539:GW210131Amp:1:2105:9096:20609 1:N:0:TCGACGTC+ACCTGGTT
GGTAGGCATCTACGAGCAAAACCATCATCCTTCAACGAATCCAGTTTAGTGATCCTCCCATTGTCCCCAACTAACCTGGAACCAGCTCAAGATGCCTAAGCCAGTGGTACAGGTTGGTGGCGACCCCGATCCCGGGTGAGGTAATGTATCTTGTTTTATACAGTGCGTACGGATACAGAAAACTGATGGAAAAGTAATTTGGAATCTATATGCAAACAATTTGACAAGTTATTTTATGATAGAAATGGA
+
CCCCCCFFFFFFGGGGGGGGGGGHHHHHHHHHHHHHGGGHGHHHHHHHHHHHHHHHHHGHHHHHHHHHHGGHHHHHHHHHHHGHHHHHHHHHHHHHHHHHHHHHHHHHHHHHHHHHGGGGHGGGGGGGGGGGHGGGGGHGHHHHHHHHHHHHHHHHHHHHHHHHHHGGGGGGGGGHHGHHHHHHHFHHCG0GHGHGHHHHFGFGGGGGGGGGGHGGGGGGGGFFGGGGGGGGGGGGGGFGGFFFFFFFF
@M03558:539:GW210131Amp:1:2105:7713:20665 1:N:0:TCGACGTC+ACCTGGTT
GGTAGGCATCTACGAGCAAAACCATCATCCTTCAACGAATCCAGTTTAGTGATCCTCCCATTGTCCCCAACTAACCTGGAACCAGCTCAAGATGCCTAAGCCAGTGGTACAGGTTGGTGGCGACCCCGATCCCTTCATGGCTCTTCATTTCGGAGGAGATGAAACGAATTGATCAGAGCAAGCCTTACGATGCCAAAAAGGCCTGCACCAAGGGTGAATTGGTAACCGTTGCCCGGTGGTGAGGTAATGT
+
BBBBBBFFFFFFGGGGGGGFGGGCHHHHHHHHHHHHGGGHGHHHFHHHHHGHHHHHHHGHHHHHHHHHHGGHHHGHHGHHHHGHHGHHHHHHHHGHHHHHHHHHHHHGHHHHGGHHGEFGHGGGGGGGGGGGHHHHHHHGHHFHHHDGHHHHGDCFDGFHHHFHHGGGHHHHHHHHHHHHHHHGHHFFEEHGGHHHHEGGGGGGGGGFGGGGEG;EFGGGGGGGGGGFDDFDFFFF;BF;AFFF/9/FFF
@M03558:539:GW210131Amp:1:2105:11764:20755 1:N:0:TCGACGTC+ACCTGGTT
GGTAGGCATCTACGAGCAAAACCATCATCCTTCAACGAATCCAGTTTAGTGATCCTCCCATTGCCCCCAACTAACCTGGAACCAGCTCAAGATGCCTAAGCCAGTGGTACAGGTTGGTGGCGACCCCGAATGGCTCTTCATTTCGGAGGAGATGAAACGAATTGATCAGAGCAAGCCTTACGATGCCAAAAAGGCCTGCTGGGTTCCAGATGAAGCCGAAGGCTATCTTCTGGGTGAAATCAAAGCAAC
+
BAABBBFFFFFBGGG?EFGGGGGGHGHHHHHHHGHHEGFHGHHHFFHGFHHFHHGEHHFHFGHHGHGGGGGHHHHHHHHFFHGFFGHHHHHGHHHHHHHHHHHHHHHHHHHHHFFHGEEEHEGGGGGGGGGGFHFFHHHHHHHHHGGGGADEHD<=GGGGGGHFGHHGHFHHHHHHGHHHC:::.DFHCCCCCDGFGGGGGGGGGGGGGGFGFGFFGCCFGBEFFFFFFFFFFB;AAFBFFFFFBFFFF
@M03558:539:GW210131Amp:1:2105:23644:20811 1:N:0:TCGACGTC+ACCTGGTT
GGTAGGCATCTACGAGCAAAGAGTGAGAAGGTGTTACTCACATAGCC
+
AAAABCFFFFFFGGGGGGGGGGHHHHHHHHHFGHGHHHHHHHHHHHH
@M03558:539:GW210131Amp:1:2105:17751:20839 1:N:0:TCGACGTC+ACCTGGTT
GGTAGGCATCTACGAGCAAAACCATCATCCTTCAACGAATCCAGTTTAGTGATCCTCCCATTGTCCCCGATGGCTCTTCATTTCGGAGGAGATGAAACGAATTGATCAGAGCAAGCCTTACGATGCCAAAAAGGCCTGCTCCAGATGAAGCCAAAGGCTATCTTCTGGGTGATAGAAATGGAAGTTTAGAAGGTGTTACTCACATAGCC
+
BBBBBBFFFFFFGGGGGGGGGGGHHHHHHHHHHHHHGGGHGHHHGHHGHHHHHHHHHHGHHHHHHHHHGGGGGHHHHHHHHHHHHGEGGGGHHHHHHHGGGHHHHHHHHHHHHHHHGHHHHGGHGGHHHHHHGGHHHGHHHHHHHHHHHHGHHHHHHHHHHHHHHHHGHGFHHHHHHHHHHHGHHGHHFGHHHCCGFHHHHHHHHHHHH
@M03558:539:GW210131Amp:1:2105:28023:20893 1:N:0:TCGACGTC+ACCTGGTT
GGTAGGCATCTACGAGCAAAGAGTGAGAAGGTGTTACTCACATAGCC
+
AAAAAAFFFFFFGGGGGGGGFGHHHHHHHHHGHHGHHHHHHHHHHHH
@M03558:539:GW210131Amp:1:2105:23836:20901 1:N:0:TCGACGTC+ACCTGGTT
GTAGGCATCTACGAGCAAAACCATCATCCTTCAACGAATCCAGTTTAGTGATCCTCCCATTGTCCCCAACTAACCTGGAACCAGCTCAAGATGCCTAAGCCAGTGGTACAGGTTGGTGGCGACCCCGATCCCTCCGGTGAATTGGTAACCGTTGCCCTAATGGTGAGGTAATGTATCTTGTTTTATACAGTGCGTACGGATACGGAAAACTGATGGAAAAGTAATTCGGAATCTATATGCAAACAATTTG
+
CCABCFFFFFFFGGGGGGGGGGHHHHHHHHHHHHHGGGHGHHGGHHHHHHHHHHHHHGHFHHHHHHHHGGHHHHHHHHHHHGHGHHHHHHHHHHHHHHHHHHHHHGDGHHHGGHHGGGGHGGGGGGGGGGGHHHGGGCGEHHHHHHHHHHGGGGDHHHHHFHHGHGHHHHHHGGDHHHHHGHHHHHGHHHHHHGGGGGGGGGGGGGGGGGGGGGGGGGGGGBGGGGGGGFFFFFFFFFFFFFFFFFFFFF
@M03558:539:GW210131Amp:1:2105:7898:20933 1:N:0:TCGACGTC+ACCTGGTT
GGTAGGCATCTACGAGCGAAGGTGTTACTCACATAGCC
+
CCCACCFFFFFFGGGGGGGGGGHHHGHHHHHHHHHHHH
@M03558:539:GW210131Amp:1:2105:16431:20937 1:N:0:TCGACGTC+ACCTGGTT
GGTAGGCATCTACGAGCAAAACCATCATCCTTCAACGAATCCAGTTTAGTGATCCTCCCATTGTCCCCAACTAACCTGGAACCAGCTCAAGATGCCTAAGCCAGTGGTACAGGTTGGTGGCGACCCCGATCCCGAATGGCTCTTCATTTCGGAGGAGATGAAACGAATTGATCAGAGCAAGCCTTACGATGCCAAAAAGGCCTGCTGGGTTCCAGGTGAAGCCGAAGGCTATCTTCTGGGTGAAATCA
+
CCBBBCFFFFFFGGGGGGGGGGGHHHGHHHHHHHHHGGGHGHHHHHHHHHHHHHHHHHGHHHHHHHHHHGGHHHHHHHHHHHGHHHHHHHHHHHHHHHHHHHHHHHHHHHHHHHHHGGGGHGGGGGGGGGGGHGDGGHHHHHHHHGHHHHHGCGGGGHHHHHHHGGFHHHHHHHHHHHHHHHGHHHHGGHGGHHGGGGGDGGGGGGGGGGGGGGGGFGFGGGGFFFFFFFFFFFFFFFE/BAEFFFFF
@M03558:539:GW210131Amp:1:2105:12398:20981 1:N:0:TCGACGTC+ACCTGGTT
GGTAGGCATCTACGAGCAAAACCATCATCCTTCAACGAATCCAGTTTAGTGATCCTCCCATTGTCCCCAACTAACCTGGAACCAGCTCAAGATGCCTAAGCCAGTGGTACAGGTTGGTGGCGACCCCGATCCCGATGGTGAGGTAATGTATCTTGTTTTATACAGTGCGTACGGATACAGAAAACTGATGGAAAAGTAATTTGGAATCTATATGCAAACAATTTGACAAGTTATTTTATGATAGAAATGG
+
CCCCCCFFFFFFGGGGGGGGGGGHHHHHHHHHHHHHGGGHGHHHHHHHHHHHHHHHHHGHHHHHHHHHHGGHHHHHHHHHHHGHHHHHHHHHHHHHHHHHHHHHHHHHHHHGHGHHGFGFHGGGGGGGGGGGHGGFGGGFFGHFGHHHHGHHHGHHHHHHHHHHHHHHGGGGGGGGGHHHHHHHHHF0;GGHGHHHHHHHHHHHGGGGGGGGGGGGGGGGGGGGGGGGGGGGGGGGGGGGGGGGGFFFFF
@M03558:539:GW210131Amp:1:2105:20279:20998 1:N:0:TCGACGTC+ACCTGGTT
GGTAGGCATCTACGAGCAAAGAGTGAGAAGGTGTTACTCACATAGCC
+
AAAABCFFFFFFGGGGGGGGGGHHHHHHHHHGHHGHHHHHHHHHHHH
@M03558:539:GW210131Amp:1:2105:10054:21015 1:N:0:TCGACGTC+ACCTGGTT
GGTAGGCATCTACGAGCAAAACCATCATCCTTCAACGAATCCAGTTTAGTGATCCTCCCATTGTCCCCAACTAACCTGGAACCAGCTCAAGATGCCTAAGCCAGTGGTACAGGTTGGTGGCGACCCCGATCCCGGTGGTGAGGTAATGTATCTTGTTTTATACAGTGCGTACGGATACAGAAAACTGATGGAAAGGTAATTTGGAATCTATATGCAAACAATTTGACAAGTTATTTTATGATAGAAATGG
+
CCCCCBFFFFFFGGGGGGGGGGGHHHHHHHHHHHHHGGGHGHHHHHHHHHGGHHHHHHGHHHHHHGHHHGGHHHGHHHHHHHGHHHHHHHHHHHHHHHHHHHHHHHHHHHHHHHHHGGGGHGGGGGGGGGGGHGGGGGEFHHHHHHHHHHHHHHHHHHHHHHHHHHHHGGGGGGGGGHGHHHHHHHGHHHHHHHHHGHHHGGGGGGGGGGGGGGGGGGGGGGGGGGGGGGGGGGGGGGGFFFFFFFFFFB
@M03558:539:GW210131Amp:1:2105:22773:21037 1:N:0:TCGACGTC+ACCTGGTT
GGTAGGCATCTACGAGCAAAGAGTGAGAAGGTGTTACTCACATAGCC
+
BCCCCCFFFFFFGGGGGGGGGGHHHHHHHHHGGHGHHHHHHHHHHHH
@M03558:539:GW210131Amp:1:2105:11814:21041 1:N:0:TCGACGTC+ACCTGGTT
GGTAGGCATCTACGAGCAAAACCATCATCCTTCAACGAATCCAGTTTAGTGATCCTCCCATTGTCCCCAACTAACCTGGAACCAGCTCAAGATGCCTAAGCCAGTGGTACAGGTTGGTGGCGACCCCGAGGTGAGGTAATGTAACTTGTTTTATACAGTGCGTACGGATACAGAAAACTGGTGGAAAAGTAATTTGGAATCTATATGCAAACAATTTGACAAGTTATTTTATGATAGAAATGGAAGTTT
+
CCCCCCFFFFFFGGGGGGGGGGGGHHHHHHHHHHHHGGGHGHHHHHHHHHHHHHHHHHGHHHHHHHHHHGGHHHHHHHHHHHGHHHHHHHHHHHHHHHHGHHHHHHHHHHHHHGHHGEGGHGGGGGGGCGGBGGH@@FFHHHHHHHHHHHHHHHHHHHHFHGGGGGGGGGHHHHHHHHHHH<CEGHHG;;CCGHHHHHHHHHHHGHHHGGGGGGGGGGGGGGGGGGGGGGGGFFGGFGGGGGFFGGGFF
@M03558:539:GW210131Amp:1:2105:9656:21121 1:N:0:TCGACGTC+ACCTGGTT
GGTAGGCATCTACGAGCAAAACCATCATCCTTCAACGAATCCAGTTTAGTGATCCTCCCATTGTCCCCAACTAACCTGGAACCAGCTCAAGATGCCTAAGCCAGTGGTACAGGTTGGTGGCGACCCCGATCCCTCCAAGGGTGAATTGGTAACCGTTGCCCGGTGGTGAGGTAATGTATCTTGTTTTATACAGTGCGTACGGATACAGAAAACTGATGGAAAAGTAATTTGGAATCTATATGCAAACAAT
+
BBBBBBFFFFFFGGGGGGGFFGGGHHHHHHHHHHHHGGGHGHHHHHHHHHHHHHHHHHGHHHHHHHHHHGGHHHHHHHHHHHGHHHHHHHHHHHHHHHHHHHHHHHHHHHHHHGHHGFGGHGGGGGGGGGGGHHHGHFHGGFFGFHHHHHHHHHGGGGGHHGGGCGEEFGHGHGHHHHHHHHHHHHHGHHHHHHHHGGGGGG?FGGGGGGGGGGGGGGGGGGGGFFGGFFFFFFFFFFFBFFFFF/FFEF
@M03558:539:GW210131Amp:1:2105:26750:21178 1:N:0:TCGACGTC+ACCTGGTT
GGTAGGCATCTACGAGCAAAACCATCATCCTTCAACGAATCCAGTTTAGTGATCCTCCCATTGTCCCCAACTAACCTGGAACCAGCTCAAGATGCCTAAGCCAGTGGTACAGGTTGGTGGCGACCCCGACCCCCCGGTTCCAGATGAAGCCGAAGGCTATCTTCTGGGTGAAATCAAAGCAAGGGTGAATTGGTAACCGTTGAATTGGTGGTGAGGTAATGTATCTTGTTTTATACAGTGCGTACGGAT
+
BCBBCCFFFFFFGGGGGGGGGGGGHHHHHHHHHHHHGGGHGHHHGHHHHHHHHHHHHHGHHHHHHHHHHGGHHHHHHHHHHHGHHHHHHHHHHHHHHHHHHHHHFGHHHHHHHFGHGEGGHGGGGGGGGGGGGGGGGGGGHHHHHHHHHHHGGGGGHHHHHHHHHHHHHGHHHHHHHHHHHFGGGCGGGFGGGGGGGGGGGGGGGGGGGGGAFFFFFFFFFFFFFFFFFFFFFFFFFFFFFFFFFFFDF
@M03558:539:GW210131Amp:1:2105:9503:21233 1:N:0:TCGACGTC+ACCTGGTT
GGTAGGCATCTACGAGCAAAACCATCATCCTTCAACGAATCCAGTTTAGTGATCCTCCCATTGTCCCCAACTAACCTGGAACCAGCTCAAGATGCCTAAGCCAGTGGTACAGGTTGGTGGCGACCCCGATCCCTCCAAGGGTGAATTGGTAACCGTTGCCCTACGGTGGTGAGGTAATGTATCTTGTTTTATACAGTGCGTACGGATACAGAAAACTGATGGAGAAGTAATTTGGAATCTATATGCAAAC
+
ABA3AAFFFFFFGGGCFFGCGGGDGHFHEG3G5F5FFCFHGHHHFFG5GGHHHHHHHHGHHHDGGEFHHFGFHFCFHHHHHHGGACEFGHHEHGFHHHHHFGHCBFGFGHGHHHHFE>F?A@EGGGGGGCGGGHCBFGGFD@?GFHHGHHHFHHCDGG.F<GGGGG<<A<<DCC<<GGHGBGHHGHGGGGBGCFCFGHHGGGGCGDEGGFFFGGFFFFFFGG/99FCBFBFFFFFFFFFFFFFFFFFEFF
@M03558:539:GW210131Amp:1:2105:24123:21233 1:N:0:TCGACGTC+ACCTGGTT
GGTAGGCATCTACGAGCAAAGAAGGTGTTACTCCACATAGCC
+
BBBBBBFFFFFFGGGGGGGGGGHHHBFHGHHHFHHEGHHFHF
@M03558:539:GW210131Amp:1:2105:16612:21238 1:N:0:TCGACGTC+ACCTGGTT
GGTAGGCATCTACGAGCAAAACCATCATCCTTCGACGAATCCAGTTTAGTGATCCTCCCATTGTCCCCAACTAACCTGGAACCAGCTCAAGATGCCTAAGCCAGTGGTACAGGTTGGTGGCGACCCCGATCCCTCCGGCTCTTCATTTCGGAGGAGATGAAACGAATTGATCAGAGCAAGCCTTACGATGCCAAAAAGGCCGAAGGCTATCTTCTGGGTGAAATCAAAGCAAAATTCGCTTATTTAAGTG
+
BBBBBBFFFFFFGGGGGGGGGGGHHHHHHHHHHHHGGGGHGHHHHHHGHHHGHHHHHHGHHHHHHHHHHGGHHHHHHHHHHHGHHHHHHGHHHHHHHHHHHHHHHHHHGHHFHHHHGGGGHGGGGGGGGGGGHHHGGGGGGHHHHHHHHHF?><>CEHHFHHHGAEHHHHHHHGHHHHHHHGHHGHGGGGGGGGGGGGGGGGGGAEGGFFFFFFFFFFFDFEFFFFFFFFEFFFFFFFFFF?FFFF9FFF
@M03558:539:GW210131Amp:1:2105:13834:21338 1:N:0:TCGACGTC+ACCTGGTT
GGTAGGCATCTACGAGCAAAGAGTGAGAAGGTGTTACTCACATAGCC
+
CCCBCCFFFFFFGGGGGGGGGGHHHHHHHHHHHHGHHHHHHHHHHHH
@M03558:539:GW210131Amp:1:2105:25299:21342 1:N:0:TCGACGTC+ACCTGGTT
GGTAGGCATCTACGAGCAAAGAGTGCAGAAGGTGTTACTCACATAGCC
+
BBBBCCFFFFFFGGGGGGGGGGHHHHHHHHHHGGHGHHHHHHHHHHHH
@M03558:539:GW210131Amp:1:2105:17448:21374 1:N:0:TCGACGTC+ACCTGGTT
GGTAGGCATCTACGAGCAAAACCATCATCCTTCAACGAATCCAGTTTAGTGATCCTCCCATTGCCCCCAACTAACCTGGAACCAGCTCAAGATGCCTAAGCCAGTGGTACAGGTTGGTGGCGACCCCGATCCCTCCGGGTTCCAGATGAAGCCGAAGGCTATCTTCTGGGTGAAATTGTGCAAGGGTGAATTGGTAACCGTTGCCCTGCGGTGGTGAGGTAATGTATCTTGTTTTATACAGTGCGTACGG
+
CCCCCDFFFFFFGGGGGGGGGGGHHHHHHHHHHHHHGGGHGHHHHHHHHHHHHHHHHHGHHHHHHHGGGGGHHHHHHHHHHHGHHHHHHHHHHHHHHHHHHHHHHHHHHHHHHGHHGGGGHGGGGGGGGGGGHHHGGGGGGHHHHEHHHHHHHGFGGGHHHHHHHHHHHHGGHGHHHHHHHHHHC:=CHHHHHBFFGGGGGGGGGGGGGGGGGGEFFFFFFFFFFBFFFFFFFFFFFFFFFFFFFFDFFF
@M03558:539:GW210131Amp:1:2105:3965:21385 1:N:0:TCGACGTC+ACCTGGTT
GGTAGGCATCTACGAGCAAAACCATCATCCTTCAACGAATCCAGTTTAGTGACCCTCCCATCGTCCCCAACTAACCTGGAACCAGCTCAAGATGCCTAAGCCAGTGGTACAGGTTGGTGGCGACCCCGATCCCTCCCAAGGGTGAATTGGTAACCGTTGGTGAGGTAATGTATCTTGTTTTATACAGTGCGTACGGATACAGAAAACTGATGGAAAAGCAATTTGGAATCTATATGCAAACGATTTGAC
+
ABAABAFFFFFFGGGGGGGFGGGHHHHHHHHHHHHHGGGHGHHHHHHHHHFHHHHHHGGHFHGHHGGHHGGHHHHHHHHHHHGHHHHHGHHHHHHGHHHHHHHHHHHHHHHHHHHHGGGGHGGGGGGGGGGGHHHGGFHHGGFFHGHHHHHHHHHDEGGHEEDHHGHHHHHHHHHHHHHHHHHHHHHHGHGGGGGGGGGGGGGGGGGFGGGGGGGGGGGGGGGGGGGGFFFFFFFFFFFFFFFFFFFFF
@M03558:539:GW210131Amp:1:2105:5471:21405 1:N:0:TCGACGTC+ACCTGGTT
GGTAGGCATCTACGAGCAAAACCATCATCCTTCAACGAATCCAGTTTAGTGATCCTCCCATTGTCCCCAACTAACCTGGAACCAGCTCAAGATGCCTAAGCCAGTGGTACAGGTTGGTGGCGACCCCGATCCCTCGTTTCATCTCCCCGAGCTCTTCATTTCGGAGGAGATGAAACGAATTGATCAGAGCAAGCCTTACGATGCCAAAAAGGCCTGCTGCAAGGGTGAATTGGTAACCGTGGTGAGGTA
+
AAAABBFFFFFFGGCGGGGGGGGGHFHHHHHHHFHHGGGGGHHGGHHHHHHHGHHHHHGGHFFGHFFHHGGHHGHHHHHHHHGHHHHHHHHHHHGHHHHHFHGHFGGFGGHHHGGHGFGGHGGFGGGGGG?DHHBDGGGHHHGHHHHGGGGGGHHHHHHHHHHGGGGGGHHHHHHHGGGHHHHHGGHHHHHHGGGGGGGGGGGGGGGGGGGGGGGGGGGFFFFFFFFFFFFFFFFFFFDAEFFFFFFFF
@M03558:539:GW210131Amp:1:2105:15865:21408 1:N:0:TCGACGTC+ACCTGGTT
GGTAGGCATCTACGAGCAAAACCATCATCCTTCAACGAATCCAGTTTAGTGATCCTCCCATTGTCCCCAACTAACCTGGAACCAGCTCAAGATGCCCAAGCCAGTGGTACAGGTTGGTGGCGACCCCGATCCCCGATGGCTCTTCATTTCGGAGGAGATGAAACGAATTGATCAGAGCAAGCCTTACGATGCCAAAAAGGCCTGCTGGGTTCCAGATGAAGCCGAAGGCTATCTTCTGGGTGAAATCAA
+
>AAAA?FFFFFFFGEA2A4BGGFAGFHGFHFHHFHF?C2FEFFFFFFHEHH5FBAFGHGBFHBH5GD1GEAFGGCGHFG2FGAF11GHGHGFH3DFGHHEFGHGHGHHFHGBGBFF???EFGGGGGDCCCGGHGCCGD/FGHHHH1FGHHCCGCC.AA0DD0GG...CGFDFGDHHFFCCGHFHHHHCE:AFF00/:?EDGEG?AFBBDBAGBFF9FGFFFFF9@;99AFFFFFFFFF/.;;E/B:FFB
@M03558:539:GW210131Amp:1:2105:5139:21413 1:N:0:TCGACGTC+ACCTGGTT
GGTAGGCATCTACGAGCAAAACCATCATCCTTCCAGATTCCAGGTTCCAGATGAAGCCGAAGGCTATCTTCTGGGTGAAGTCAAAGCAAGGGTGAATTGGTAACCGTTGCCCTACCCCTGGTGGTGAGGTAATGTACCTTGTTTTATACAGTGCGTACGGATACAGAAAACTGATGGAAAAGTAATTTGGAATCTATATGCAAACAATTTGACAAGTTATTTTATGATAGAAATGGAAGTTTAGAAGGTG
+
ABBBAAFFFFFFGGGGGGGGGGGHHHHHHHGHHHHHHHHHHHHHHGHHHGHHHHHHHHGGFGGHHHHHHHHHHHHHGHHHHHHHHHHHHHGGGFHHHHHHHGHHHGGGGGHHHHHHHHGGGFHGGGHHHGHHHHHFHHHHHHHHHBHHHHHHHHGGGGGGGGGHHHHHFHHHHGGHHBHHH0FGHGHHFHHGHHHHHHHHHHHGHGHHHHHHHHHHHHHHHHHHHHGGGGGGGGGGGGGGGGFGGGGFFF
@M03558:539:GW210131Amp:1:2105:9979:21460 1:N:0:TCGACGTC+ACCTGGTT
GGTAGGCATCTACGAGCAAAGAGTGAGAAGGTGTTACTCACATAGCC
+
BCCCBCFFFFFFGGGGGGGGGGHHHGHHHHHGGHFHHHHHHHHHHHH
@M03558:539:GW210131Amp:1:2105:8156:21506 1:N:0:TCGACGTC+ACCTGGTT
GGTAGGCATCTACGAGCAAAACCATCATCCTTCAACGAATCCAGTTTAGTGATCCTCCCATTGTCCCCAACTAACCTGGAACCAGCTCAAGATGCCTAAGCCAGTGGTACAGGTTGGTGGCGACCCCGATCCCTCCCTCGGTGGTGAGGTAATGTATCTTGTTTTATACAGTGCGTACGGATACAGAAAACTGATGGAAAAGTAATTTGGAATCTATATGCAAACAATTTGACAAGTTATTTTATGAT
+
A1AAA?BFFCFFFFF1AEFGGFG0GFGHHGHHHHHGGGGHGHGHEGHHGHHHHHHFHHGGHHEHFHHHHGGHHHHHHGHHFHFHFHGHBGH1FFGHHHHHHHHF@EGF2FDHGHHHGGGGFEEEEGGGCGCCHHHGGHHGGCCGCE1?<?FDGGHFHGHHHFHGG1F=G1GHBFGGGGGG?EGHFG0//:CCGFGHFCGFFFBFFFFFGFBFFFFGGFGGGG09FGGGGGGBFGGFFGFFFFFFFFBF
@M03558:539:GW210131Amp:1:2105:6656:21521 1:N:0:TCGACGTC+ACCTGGTT
GGTAGGCATCTACGAGCAAAACCATCATCCTTCAACGAATCCAGTTTAGTGATCCTCCCATTGTCCCCAACTAACCTGGAACCAGCTCAAGATGCCTAAGCCAGTGGTACGGGTTGGTGGCGACCCCGATCCCTCCTCAGAGCAAGCCTTACGATGCCAAAAAGGCCGAAGGCTATCTTCTGGGTGAAAGGTAATGTATCTTGTTTTATACAGTGCGTACGGATACAGAAAACTGATGGAAAAGTAATTT
+
BCABCCFFFFFFGGGGGFGFGGGHHHHHHHHHHHHHGGGHGHHHHHHHHHHHHHHHHHGHHHHHHHHHHGGHHHHHHHGHHHGHHHHHHHGHHHHHHHHHHHHHHHHHHHGGGEGGGGGGHGGGGGGGCGGGHHHGHHFHDGHHHHHGHHHHGFHGGHHHHHGGGHHGGGGGHHHHHHHHHHHHHGHGGFGFCFFGGGGGGGGGGGGGFGFGGGGGGEGGGFFFDFFFFFFFFFFFFFFFFFFFFFFFFF
@M03558:539:GW210131Amp:1:2105:10326:21528 1:N:0:TCGACGTC+ACCTGGTT
GGTAGGCATCTACGAGCAAAACCATCATCCTTCAACGAATCCAGTTTAGTGATCCTCCCATTGTCCCCAACTAACCTGGAACCAGCTCAAGATGCCTAAGCCAGTGGTACAGGTTGGTGGCGACCCCGATCCCTCCCGGTGGTGAGGTAATGTATCTTGTTTTATACAGTGCGCACGGATACAGAAAACTGATGGAAAAGTAATTTGGAATCTATATGCAAACAATTTGACAAGTTATTTTATGATAGA
+
ABAABBFFFFFFGGGGGEGCGGGGHHHHHGHHHHHHGGGHGHHHFHHFHHHHHHHHHHGHHHHHHHHHHGGHHHHHHHFHGHGHHHHHHHHHHHHHHHHHHHHHHHHGGHHHHHHHGGGGHGGGGGGGGGGGHHGGGGGGGGDFDGHGHHHHGHHHHHHHHHHHGHGFHHHHGFGGGGGGGHHHFH/GGHHHHGGGEGGGFFBFGGGGGGGGGGGGGGGGGGGGGGGGGGGGFFFFFFFFFFFF/FFFB
@M03558:539:GW210131Amp:1:2105:14284:21562 1:N:0:TCGACGTC+ACCTGGTT
GGTAGGCATCTACGAGCAAAACCATCATCCTTCAACGAATCCCGTTTAGTGATCCTCCCATTGTCCCCAACTAACCTGGAACCAGCTCAAGATGCCTAAGCCAGTGGTACAGGTTGGTGGCGACCCCGATCCCTCGAGATGAAGCCGAAGGCTATCTTCTGGGTGAAATCAAAGCAAGGGTGAATTGGTAACCGTTGCCCATCATCGTTGGTGAGGTAATGTATCTTGTTTTATACAGTGCGTACGGAT
+
BCABCCFFFFFFGGGGGGGFGGGHHHHHHHHHHHHHGGGHGHHGHHHHHHHHHHHHHHGHHHHHHHHHGGGHHHHHHHHHHHGHHHHHHHHHHHHHHHHHHHHHFHHGHHHHHHHHGFGGHGGGGGGGGGGGHHHCBFHGHHGHHHGGGGGHGHGHHHHHHHHHGHHHHHHHHHHHHHGGCECGHHFHHHC<G@EGGGGGGGGGGGGGGGFCEFGGCFFGGGGGGGFFFFFFFFFFFFFFFFFFFFFAD
@M03558:539:GW210131Amp:1:2105:7228:21572 1:N:0:TCGACGTC+ACCTGGTT
GGTAGGCATCTACGAGCAAAACCATCATCTTTCAACGAATCCAGTTTAGTGATCCTCCCATTGTCCCCAACTAACCTGGAACCAGCTCAAGATGCCCAAGCCAGTGGTACAGGTTGGTGGCGACCCCGATCCCGATCCCTGAAACGTATTGATCAGGGCAAGCCTTACGATGCCAAAAAGGCCTGCTCGGTGGTGAGGTGATGTATCTTGTTTTATACAGCGCGTACGGATACAGAAAACTGATGGAAA
+
ABABBBFCCCDBGFGGGGGFFGFFHHFHFHHHGHHHGGFBE3EGBGGHG5GGFHHHHHGEHHFHHHHHFGGHGCFHGFHHGHGEEHHHHGHFDGEHHGHHFFFGBGHBFFFFHBGF@/FFAECEE/ACCG<EFGGGG/GCCGBFGG0<GGDGFG1<C0CCFG<FHHFBEFEGCH0<<CCEGAGFGEGH:-;9EEF0.A/;FGF9BB0;9C;9BFFGGGEG0DFD;B-@AD.DFFFFFFF/9FFFFFE99
@M03558:539:GW210131Amp:1:2105:7915:21618 1:N:0:TCGACGTC+ACCTGGTT
GGTAGGCATCTACGAGCAAAACCATCATCCTTCAACGAATCCAGTTTAGTGATCCTCCCATTGTCCCCAACTAACCTGGAACCAGCTCAAGATGCCTAAGCCAGTGGTACAGGTTGGTGGCGACCCCGATCCCTCCCGAATGGCTCTTCACTTCGGAGGAGATGAAACGAATTGATCAGAGCAAGCCTTACGATGCCAAAAAGGCCTGCCGGTGGTGAGGTAATGTATCTTGTTTTATACAGTGCGTACG
+
AAAABCFFFFFFGGGGGGGGGFEHHHHHHHHHHHHHGGGHGHHHFGHHHGGFHHHHHHGGGHHHFHHHGFGHHGGGHHHHGFF?FFGHFFHGHHHFHHHHGHHHFGHGGHFHHFGGGEFGHGEE>EDFGDDGHHHGGGGGFHHHHHHHHFFHHHGGGGGGFHHGFHHHFGGHHHGHHFHFHFHFG:;CGGGGECECCFFFFFGGEEGGFGBA;BF:AFFF:BFFFFFFFFFFFFFFFFFBBFFFFF99@B
@M03558:539:GW210131Amp:1:2105:10205:21651 1:N:0:TCGACGTC+ACCTGGTT
GGTAGGCATCTACGAGCAAAACCATCATCCTTCAACGAATCCAGTTTAGTGATCCTCCCATTGTCCCCAACTAACCTGGAACCAGCTCAAGATGCCTAAGCCAGTGGTACAGGTTGGTGGCGACCCCGATCCCTCCCCGTTGCACGGTGGTGAGGTAATGTATCTTGTTTTATACAGTGCGTACGGATACAGAAAACTGATGGAAAAGTAATTTGGAATCTATATGCAAACAATTTGACAAGTTATTTT
+
BCCBCCFFFFFFGGGEAEG4BBECHBGHHHHHHFFHGGGHGHHHFGHHHGHHHHHHHHGGHHHHHGHHHGGHHGHHHHHHFHGFGGHHCGHHHHHHHHHGHHGHFFFGGHFGHBFHGEFEGEEGEFGGGGGGHHHGGGGFHGEFHGF?GDCEDGH>FHHFGHGHHHHHHHHGHHHFHHHHGGGFA;ECAGFHGGHGGGGGGGGGFFGGFGGGGGGGGFGGGGGGGGGGGGGGFFFFFBBFFFFFFFFFF
@M03558:539:GW210131Amp:1:2105:24653:21668 1:N:0:TCGACGTC+ACCTGGTT
GGTAGGCATCTACGAGCAAAACCATCATCCTTCAACGAATCCAGTTTAGTGATCCTCCCATTGTCCCCAACTAACCTGGAACCAGCTCAAGATGCCTAAGCCAGTGGTACAGGTTGGTGGCGACCCCGATCCCTCCCCCAGGTGGTGAGGTAATGTATCTTGTTTTATACAGTGCGTACGGATACAGAAAACTGATGGAAAAGTAATTTGGAATCTATATGCAAACAATTTGACAAGTTATTTTATGAT
+
BCABCCFFFFFFGGGGGGGGGGGHHHHHHHHHGGHHGGGHGHHGFHHHHHHHHHHHHHGHHHHHHHHHHGGHHHHHHHHHHHGHHHHHFHHHHHHHHHHHGHGHFGHGHHHHHGHHGFGGGGEEEGGGGGFGHHHGGGGGGG?FF?FGHH?FGHHHGHHGHHGHHHHHGHHHHHHGGGGGGGGGHHHHHGHGHGHHHHHGGGGFGGGGGGGGGGGGGGGHGGGGGGGGGGGGGGFGGGGFFFFHFFFFF
@M03558:539:GW210131Amp:1:2105:12536:21700 1:N:0:TCGACGTC+ACCTGGTT
GGTAGGCATCTACGAGCAAAGAAGGTGTTACTCACATAGCC
+
ABBCBBFCFFFFGFEGGGGGGGGHHHHHGHFHHGHHHHHHH
@M03558:539:GW210131Amp:1:2105:7955:21715 1:N:0:TCGACGTC+ACCTGGTT
GGTAGGCATCTACGAGCAAAACCATCATCCTTCAACGAATCCAGTTTAGTGATCCTCCCATTGTCCCCAACTAACCTGGAACCAGCTCAAGATGCCTAAGCCAGTGGTACAGGTTGGTGGCGACCCCGATCCCTCCCAAGGGTGAATTGGTAACCGTTGCCCGGTGGTGAGGTAATGTATCTTGTTTTATACAGTGCGTACGGATACAGAAAACTGATGGAAAAGTAATTTGGAATCTATATGCAAACA
+
ABAABCFFFFFFGFGGGGGGGGGHHFFHHHHHHGGHGGGHGGHGFGHHGGGHGHHHHHGHGHFHHHHHGFGHGHHHHHHGFGF?FGGHFHHHHGEGHGHHHHFHGHHF@DGHHFGGG?FGFECE>EFDFDCFHHHGGHHHGG?FGFHHHHGFFFG@EGGEGHAC<AF<<DHG<CFFHGFGHHHCCHHHCCGCCC;C:@;A?DFDCDFFGGGGFFFFGGGGGFFFGBFFFFFFFFFFBFFFFFFBBFFFF
@M03558:539:GW210131Amp:1:2105:22679:21719 1:N:0:TCGACGTC+ACCTGGTT
GGTAGGCATCTACGAGCAAAACCATCATCCTTCAACGAATCCAGTTTAGTGATCCTCCCATTGTCCCCAACTAACCTGGAACCAGCTCAAGATGCCTAAGCCAGTGGTACAGGTTGGTGGCGACCCCGATCCCTCCGGTGGTGAGGTAATGTATCTTGTTTTATACAGTGCGTACGGATACAGAAAACTGATGGAAAAGTAATTTGGAATCTATATGCAAACAATTTGACAAGTTATTTTATGATAGAA
+
ABBBBCFFFFFFGGGGGGGGGGGHHHHHHHHHHGHHGGGHGHHHGHHHHHHHHHHHHHGHHHHHHHHHGGGHHGHHHHHGHHGHHHHHHHHHHHHGHHHHHHGHFHHGGHHHHFGHGEFGHGCGEGGGGGCGHHHGFG<AF?FHHH??FGHHHHFHHHGHHHHHFHHHHHHGGDGGGGGGHGHHHFFHHCCCGCFEHHG;BFGGGGGGGGGFGGGGGGGFGGFGGGGGGGGGGGGGGGGFFFFFFFFFF
@M03558:539:GW210131Amp:1:2105:27453:21756 1:N:0:TCGACGTC+ACCTGGTT
GGTAGGCATCTACGAGCAAAACCATCATCCTTCAACGAATCCAGTTTAGTGATCCTCCCATTGTCCCCAACTAACCTGGAACCAGCTCAAGATGCCTAAGCCAGTGGTACAGGTTGGTGGCGACCCCGATGGTGAGGTAATGTATCTTGTTTTATACAGTGCGTACGGATACAGAAAACTGATGGAAAAGTAATTTGGAATCTATATGCAAACAATTTGACAAGTTATTTTATGATAGAAATGGAAGTTT
+
ABAABCFFFFFFGGGGGGGCGEEHHHGHHHHHHHHHGGGGEFHHHHHHHHHGHFHGHHGHHGHHHHHHHGGHHHFHHHFHFHG1?BBBEHGFHHGHHHHGHBGHGHGBFFHHHGHHGEFGHGGGEEGFBCFGGHHHH@F>FH@GFHHHHFHHHHHHHGHHHHGFGGGGGGGHHHHHHGHHHGHHHHHFHHGHHHGFHHHHHHHHHHHHFHHHHGEFFGGGGGGGGGGGGGGGGGGGGGGGFGGGGGGGFG
@M03558:539:GW210131Amp:1:2105:17693:21770 1:N:0:TCGACGTC+ACCTGGTT
GGTAGGCATCTACGAGCAAAGAGTGAGAAGGTGTTACTCACATAGCC
+
ABAABBFFFFFFGFEFECGFGGHGGFHGGFHBFFEEGDGHGHHHHHH
@M03558:539:GW210131Amp:1:2105:8682:21810 1:N:0:TCGACGTC+ACCTGGTT
GGTAGGCATCTACGAGCAAAACCATCATCCTTCAACGAATCCAGTTTAGTGATCCTCCCATTGTCCCCAACTAACCTGGAACCAGCTCAAGATGCCTAAGCCAGTGGTACAGGTTGGTGGCGACCCCGATCCCTCCGGGCTCTTCATTTCGGAGGAGATGAAACGAATTGATCAGAGCAAGCCTTACGATGCCAAAAAGGCCTGCTGCAAGGGTGAATTGGTAACCGTTGCCCCGGTGGTGAGGTAATGT
+
ABAABBFFFFFFFCEAAEG4FABEEFHHFHHFFFFGGDECEFFGGFHHHHHHHHHH3GGHF5FGHDGHGGGHHHHHHHFFBFFFHGHFHHGEHFDGHHGGGGHHHHHDGFHGGBFGG?FGGGFCEGGDGGDGHHHGGGG@GEGFHBD1GHHGG@@FGE<GFFFHGGEHHHFHDGGHHHGHHAACF0;EECEGFFFFFGGGGEGGGGGGGGGGGACEGFFFFFFFBBFDDFFFFFDFFFF9AFFF9BBBF/
@M03558:539:GW210131Amp:1:2105:9910:21822 1:N:0:TCGACGTC+ACCTGGTT
GGTAGGCATCTACGAGCAAAACCATCATCCTTCAACGAATCCAGTTTAGTGATCCTCCCATTGTCCCCAACTAACCTGGAACCAGCTCAAGATGCCTAAGCCAGTGGTACAGGTTGGTGGCGACCCCGATCCCCGGTGGTGAGGTAATGTATCTTGTTTTATACAGTGCGTACGGATACAGAAAACTGATGGAAAAGTAATTTGGAATCTATATGCAAACAATTTGACAAGTTATTTTATGATAGAAATG
+
BBABCCFFFFFFGGGEEEG4FBBEGGHHHHHHHFFGGGGHGHHHGHHHHGHHHHHHHHGFGHHHHHHHGGGHHHHHHHHHGHGFGGHHHHHHHHHHHHHHHHGHFGHGHHHHHBGHGEGEGGGGGGGGGGFGHGGGCCF/FGHHGC?FGFGHHHHGFGHHGHGHHHGHHGEFFGGGGGHGHGHHFCGHHHHHGHHGG0FGGGGGGGGGGGGGGGGFGGGGGGGGGGGGGGGGGGGGFFFFFFFFFFFFFF
@M03558:539:GW210131Amp:1:2105:14886:21843 1:N:0:TCGACGTC+ACCTGGTT
GGTAGGCATCTACGAGCAAAACCATCATCCTTCAACGAATCCAGTTTAGTGATCCTCCCATTGTCCCCAACTAACCTGGAACCAGCTCAAGATGCCTAAGCCAGTGGTACAGGTTGGTGGCGACCCCGATCCCTCCTAAATGGCTCTTCATTTCGGAGGAGATGAAACGAATTGATCAGAGCAAGCCTTACGATGCCAAAAAGGCCTGCTTTCATTCAAGGGTGAATCATTCGGTGGTGAGGTAATGTAT
+
BBCABCFFFFFFGGGGGGGGGGGHHHHHHHHHHHGFGGGHGHGGHHHHHHHHHHHHHHGHFHHHHHHHFGGHHHHHHHHGHHGHHHHHHHHHHHHHHHHHHHHHGHHHHHHEGBFHGFGGHGGGGGGGGGCGHHHGHFHHHHHHGHHHHHHHHHHGEGGDGFHHHGGHGGEHHGGGHHHGHEHGHHGHGHHEEHEGHGGGGGGGGGGGGGGGGGGGGGGGGGFFGGGFGGFFFFEFFFEBFFFFFFFFFF
@M03558:539:GW210131Amp:1:2105:26478:21854 1:N:0:TCGACGTC+ACCTGGTT
GGTAGGCATCTACGAGCAAAGAGTGAGAAGGTGTTACTCACATAGCC
+
AAAAAAFFFFFFGGGCGGGCBFGDGHHFFHHB3FEGHDGHHGHHFGF
@M03558:539:GW210131Amp:1:2105:21321:21861 1:N:0:TCGACGTC+ACCTGGTT
GGTAGGCATCTACGAGCAAAACCATCATCCTTCAACGAATCCAGTTTAGTGATCCTCCCATTGTCCCCAACTAACCTGGAACCAGCTCAAGATGCCTAAGCCAGTGGTACAGGTTGGTGGCGACCCCGATCCCTCCGGGTTCCAGATGAAGCCGAAGGCTATCTTCTGGGTGAAATCAAAGCCAAGGGTGAATTGGTAACCGTTGCCCTACGGTGGTGAGGTAATGTATCTTGTTTTATACAGTGCGTAC
+
BBCBBCFFFFFFGGGGGGGGGGGHHHHHHHHHHHHHGGGHGHHHHHHHHHHHHHHHHHGHHHHHHHHHGGGHHHHHHHHGHHGHHHHHHHHHHHHHHHHHHHHHGHHGGHHHHHHHGGGGHGGGEEGGGGGGHHHGGGGGGHHHHHBGHHHHHGGGGGHHHHHHHHHHHHGFEHHHHHHHHHGHGFGGC::CGHHFFFGGGGGGGGGGGGGGGCEGGECFFBFFFFFFFFFFFFFFFFFFFFFFFFFFFF
@M03558:539:GW210131Amp:1:2105:18054:21863 1:N:0:TCGACGTC+ACCTGGTT
GGTAGGCATCTACGAGCAAAACCATCATCCTTCAACGAATCCAGTTTAGTGATCCTCCCATTGTCCCCAACTAACCTGGAGCCAGCTCAAGATGCCTAAGCCAGTGGTACAGGTTGGTGGCGACCCCGATCCCTCCCCAAGGGTGAATTGGTAACCGTTGCCCTACTGCCCGGTGGTGAGGTAATGTATCTTGTTTTATACAGTGTGTACGGATACAGAAAACTGATGGAAAAGTAATTTGGAATCTAT
+
BCBBBCFFFFFFGGGGGGGGGGGHHHHHHHHHHHHHGGGHGHHHHHHHHHHHHHHHHHGHHHHHHHHHFFGHHHGHHHHHHHGHHGHHHGHHHHHHHHHHHHHHGHHHHHHHHFHHGGGGHGEE>EGGGGGGHHHGGGHGHGGFFGHHHHGHHGHHGGG?EGHHHHHHHHHGGFGGEEFHHHHHGHHHHHHHHGHGGGGGGGGGGGGGGGGGGGGGGGGGGGGGGGGGGFFFFFFFFFFFFFFFFFFFF
@M03558:539:GW210131Amp:1:2105:14641:21864 1:N:0:TCGACGTC+ACCTGGTT
GGTAGGCATCTACGAGCAAAACCATCATCCTTCAACGAATCCAGTTTAGTGATCCTCCCATTGTCCCCAACTAACCTGGAACCAGCTCAAGATGCCTAAGCCAGTGGTACAGGTTGGTGGCGACCCCGATCCCTCCCCGTTGCACGGTGGTGAGGTAATGTATCTTGTTTTATACAGTGCGTACGGATACAGCAAACTGATGGAAAAGTAATTTGGAATCTATATGCAAACAATTTGACAAGTTATTTT
+
BBBBBBFFFFFFGGGGGGGGGGEFHGFHHHHHGHHGGGGHGHHGHHHHHFGHHHHHHHGHHFHHHHGHHGGHHHHHHHHHGHGHHHGHHHHEHHHGHHHFHHHHFHFHHHFHHHHHGFGGHGGGGGGGDGGGHHHFGGGGHGGHHGGEHGGFFHA0FDGGGHHGGHHHHHHFHBGFHHHHCEFFGGDD.GHH0;CFFGGFGGGG0FGGFGGFFGFBFBFGGFFBFFGGG0FGGFFFBFFFF.FFFFFFF
@M03558:539:GW210131Amp:1:2105:13852:21974 1:N:0:TCGACGTC+ACCTGGTT
GGTAGGCATCTACGAGCAAAACCATCATCCTTCAACGAATCCAGTTTAGTGATCCTCCCATTGTCCCCAACTAACCTGGAACCAGCTCAAGATGCCTAAGCCAGTGGTACGGGTTGGTGGCGACCCCGATCTGAAACGAATTGATCAGAGCAAGCCTTACGACGCCAAAAAGGCCTGCTTTCCAGATGAAGCCGAAGGCTATCTTCTGGGTGAAATCAAAGCAACCCAGGGTGAATTGGTAACCGCTGCC
+
ABAABBFFFFFFGGGGGGGGGGGHHHHHHHHHHHHHGGGHGHHHHHHHHHGHHHHHHHGHHHHHHHHHHGGHHHGHHHHHHHGHHHHHHHGHHHHHHGHHHHHHGHHGHHGFGEGGGFGGHGGGGGGGGGGHHHHHHGGGHHHHGHHHHHHHHHHGHHHHGGGGGGGGHHGGEHHHGHHHHHHHHFGGBFGGGGGGGGGGGGGGHGHHGG:EGFFFFFFFFFFFFFFFFFFFEFFFHFFFFFFFFFFFFF
@M03558:539:GW210131Amp:1:2105:19190:21976 1:N:0:TCGACGTC+ACCTGGTT
GGTAGGCATCTACGAGCAAAGAAGGTGTTACTCACATAGCC
+
BBB@AAFFFFFFDFCEEEAFGFAE4FBEEFF5DBFGGHHHF
@M03558:539:GW210131Amp:1:2105:18706:21982 1:N:0:TCGACGTC+ACCTGGTT
GGTAGGCATCTACGAGCAAAACCATCATCCTTCAACGAATCCAGTTTAGTGATCCTCCCATTGTCCCCAACTAACCTGGAACCAGCTCAAGATGCCTAAGCCAGTGGTACAGGTTGGTGGCGACCCCGATCCCTCCGAAGGCTATCTTCTGGGTGAAGTCAACCGAATTGGTGAACCGTTGGTGGTGAGGTAATGTATCTTGTTTTATACAGTGCGTACGGATACAGAAAACTGATGGAAAAGTAATTTG
+
BCBBCCFFFFFFGGGGGGGGGGGHHHHHHHHHHHHHGGGHGHHHHHHHHHHHHHHHHHGHHHHHHHHHHGGHHHHHHHHHHHGHHHHHHHHHHHHHHHHHGHHHGHHHHHHHHHHHGFGGHGGGGGGGGGGGHHHGGGGGGHHHHHHHHHHHF?DGGHHHHHHHGDGGHHHHGHHHHGGGGHCEECCGGGFGGGGFGGGGGGGGGGGGGGGGGGGGGGGGGGFFFFFFFFFFFFFFFFFFFFFFFFFFFF
@M03558:539:GW210131Amp:1:2105:26986:22001 1:N:0:TCGACGTC+ACCTGGTT
GGTAGGCATCTACGAGCAAAGAGTCAGAAGGTGTTACTCACATAGCC
+
AA3AABFFFB5DDFGEEGGEAFFFGG5DGHGGHHGFHHHHHGFHGHH
@M03558:539:GW210131Amp:1:2105:25566:22006 1:N:0:TCGACGTC+ACCTGGTT
GGTAGGCATCTACGAGCAAAGAGTGAGAAGGTGTTACTCACATAGCC
+
AAAAAAFFFFFFGGGGGGGGGGHFGGHHHHHAFFAGGGHHHHHHFHF
@M03558:539:GW210131Amp:1:2105:12762:22070 1:N:0:TCGACGTC+ACCTGGTT
GGTAGGCATCTACGAGCAAAACCATCATCCTTCAACGAATCCAGTTTAGTGATCCTCCCATTGTCCCCAACTAACCTGGAACCAGCTCAAGATGCCTAAGCCAGTGGTACAGGTTGGTGGCGACCCCCGATCCCCCAAGGGTGAATTGGTAACCGTTGCCCTACCGGTGGTGAGGTAATGTATCTTGTTTTATACAGTGCGTACGGATACAGAAAACTGATGGAAAAGTAATTTGGAATCTATATGCAA
+
ABAABBFFFFFFGFGGGGGGGGGHHHHHHHHGHHHHGGGHGHHFGHHHHHHHHHEHHHGHHHHHHHHHHGGHHHHHHHHHHHGGHHHHFHHHHHHHHHHGHHHHHHHHHHHH?BGHGEFGHGGGGGGGCGGGGHFDFGHFD?FHHHHHHHHHHHGFFGGHHHHHHGG@DGFGHHHHHHHHCGHHHHGHHHHHGFFFGGGGGGGGGGGGGGGGGGGGGGGGFFFFFFFF;FFFFFBFFFFFFFFFFFFFF
@M03558:539:GW210131Amp:1:2105:4575:22078 1:N:0:TCGACGTC+ACCTGGTT
GGTAGGCATCTACGAGCAAAGAGTGAGAAGGTGTTACTCACATAGCC
+
AA>>AAFFFFFFGGGGGGGFGGHHFHHFHHHBFFEGHHHHHHHHHHH
@M03558:539:GW210131Amp:1:2105:8173:22178 1:N:0:TCGACGTC+ACCTGGTT
GGTAGGCATCTACGAGCAAAGAGTGAGAAGGTGTTACTCACATAGCC
+
BCCCCDFFFFFFGGGGGCFGGGGHHFHHHHHBFFEEGGHFHHHHHHH
@M03558:539:GW210131Amp:1:2105:10013:22200 1:N:0:TCGACGTC+ACCTGGTT
GGTAGGCATCTACGAGCAAAGAGTGTAGAAGGCGTTACTCACATAGCC
+
A1AAA11B11BF1FEAE?C1BAGAG3DDDDEG0AAEE/A11BGFHFFH
@M03558:539:GW210131Amp:1:2105:27892:22201 1:N:0:TCGACGTC+ACCTGGTT
GGTAGGCATCTACGAGCAAAACCATCATCCTTCAACGAATCCAGTTTAGTGATCCTCCCATTGTCCCCAACTAACCTGGAACCAGCTCAAGATGCCTAAGCCAGTGGTACAGGTTGGTGGCGACCCCGATCCCTCCGGGCTCTTCATTTCGGAGGAGATGAAACGAATTGATCAGAGCAAGCCTTACGATGCCAAAAAGGCCTGCTGCAAGGGTGAATTGGTAACCGTTGCCCCGGTGGTGAGGTAATGT
+
AAAAA@FFFFFFGGGGGGGCGFEHHHHHHHHHHHHHGGGHGHHHGHHGHHHHHHHHHHGGGHHHHFHHHGGHHHHHHHHHHHG1BBBCGHHHHHHHHHHHHHHHHGHHGHHHHGHHEEEFGEEFEGGGFGCGHHFGGGFGGGHHG1FGHHHGGGGDAACHFGHFGGGGHGDGHGFGHHHHHFGGHGHGGGGGGGB/:.;.9EGGGGGGGFF..;CEFFB/9FFFFF-AD..9FFFFFFFDFFFFBBFBFF
@M03558:539:GW210131Amp:1:2105:22577:22202 1:N:0:TCGACGTC+ACCTGGTT
GGTAGGCATCTACGAGCAAAACCATCATCCTTCAACGAATCCAGTTTAGTGATCCTCCCATTGTCCCCAACTAACCTGGAACCAGCTCAAGATGCCTAAGCCAGTGGTACGGGTTGGTGGCGACCCCGATCCCTGGTGGTGAGGTAATGTATCTTGTTTTATACAGTGCGTACGGATACAGAAAACTGATGGAAAAGTAATTTGGAATCTATATGCAAACAATTTGACAAGTTATTTTATGATAGAAATG
+
BCAACCFFFFFFGGGGGGGGGGGHHHHHHHHHHHHHGGGHGHHHHHHHHHHHHHHHHHGHHHHHHHHHHGGHHHHHHHHHHHGHHHHHHHHHHHHHHHHHGHHHGHHHHHGGGGGGGEGGHGGGGGGGGGGGHHHH@FFGGHHHFGGGHHHHHHHHHHHHHHHHHHHHHGGGGGGGGGHHHGHGHHHHHHHHHHHHHFFGGGGGGGGFFGGGGGGFGGGGGGGGGGGGGGGGGGGGGGFFFFFFFEFFFF
@M03558:539:GW210131Amp:1:2105:4525:22254 1:N:0:TCGACGTC+ACCTGGTT
GGTAGGCATCTACGAGCAAAACCATCATCCTTCAACGAATCCAGTTTAGTGATCCTCCCATTGTCCCCAACTAACCTGGAACCAGCTCAAGATGCCTAAGCCAGTGGTACAGGTTGGTGGCGACCCCGATCCCTCCGGGCTCTTCATTTCGGAGGAGATGAAACGAATTGATCAGAGCAAGCCTTACGATGCCAAAAAGGCCTGCTGCAAGGGTGAATTGGTAACCGTTGCCCCGGTGGTGAGGTAATGT
+
BBABABFFFFFFGGGGGGGGGGGGHHHHHHHGGHHHGGGHGHHHHHHHHHHHHHHHHHGHHHHHHHHHHGGHHHHHHHHHHHGHHHHHHHHHHHGHHHHHHHHHGHHHHHHHGGHHGGGGHGGGGGGGGGGGHHHGGGGGGHHHHFHGHHHGGGGGGHHGHGHHGGGHHGHHHHHHHHHHGGGHHHHGCHGGGGFGGGFFGGGGGGGGGGFEGAEGGFF/FFFFFFFFFFFFFFFFFDFFFFFFFFFFFF
@M03558:539:GW210131Amp:1:2105:21813:22282 1:N:0:TCGACGTC+ACCTGGTT
GGTAGGCATCTACGAGCAAAACCATCATCCTTCAACGAATCCAGTTTAGTGATCCTCCCATTGTCCCCAACTAACCTGGAACCAGCTCAAGATGCCTAAGCCAGTGGTACAGGTTGGTGGCGACCCCGATCCCTCCCTCGGTGGTGAGGTAATGTATCTTGTTTTATACAGTGCGTACGGATACAGAAAACTGATGGAAAAGTAATTTGGAATCTATATGCAAACAATTTGACAAGTTATTTTATGAT
+
BCABBCFFFFFFGGGGGGGGGGGHHHHHHHHHHHHHGGGHGHHHHHHHHHHHHHHHHHGHHHHHHHHHFGGHHHHHHHHGHHGHHHHHHHHHHHHHHHHHHHHHHHHHHHHHHHHHGFGGHGGGGGGGGGGGHHHGGHHGGEGGEFFGHGHGHHFHHHHHHHHHHHHHHGHHHHGGFGGGGGGHHHHHHHHHHGHGCCHGGG<BFGGGGGGGGGGGGGGGGGGGGGGGGGGGGGGGGGFFFHFFFFFF
@M03558:539:GW210131Amp:1:2105:4316:22285 1:N:0:TCGACGTC+ACCTGGTT
GGTAGGCATCTACGAGCAAAGAAGGTGTTACTCACATAGCC
+
AAAABBFFFFBFBF?E?EGGBFAFA4FFEGBDGHHCGHHHC
@M03558:539:GW210131Amp:1:2105:10855:22295 1:N:0:TCGACGTC+ACCTGGTT
GGTAGGCATCTACGAGCAAAACCATCATCCTTCAACGAATCCAGTTTAGTGATCCTCCCATTGTCCCCAACTAACCTGGAACCAGCTCAAGATGCCTAAGCCAGTGGTACAGGTTGGTGGCGACCCCGATCCCTCCGGTGGTGAGGTAATGTATCTTGTTTTATACAGTGCGTACGGATACAGAAAACTGATGGAAAAGTAATTTGGAATCTATATGCAAACAATTTGACAAGTTATTTTATGATAGAA
+
BCBBCCFFFFFFGGGEEEG4BBEGHHHHHHHHHHHHGGGHGHHHHHHHHHHHHHHHHHGHHHHHHHHHHGGHHHHHHHHHHHGHHHHHHHHHHHHHHHHHHHHHHHHHHHHHFGHHGFGGHGGGGGGGCGGGHHHGGGFAECFHHHHHHHHHHHHHHHHHHHHH<GHHHHHGGGGGGGGGHHHHHHHHHHCGHFGHHHGFGGGGGGGGGGGGFGGGGGGGGGGGGGGGGGGGGGGGGGHHHFFFFFHFF
@M03558:539:GW210131Amp:1:2105:20778:22335 1:N:0:TCGACGTC+ACCTGGTT
GGTAGGCATCTACGAGCAAAACCATCATCCTTCAACGAATCCAGTTTAGTGATCCTCCCATTGTCCCCAACTAACCTGGAACCAGCTCAAGATGCCTAAGCCAGTGGTACAGGTTGGTGGCGACCCCGATCCCCGAATGGCTCTTCATTTCGGAGGAGATGAAACGAATTGATCAGAGCAAGCCTTACGATGCCAAAAAGGCCTGCTTTCCAGATGAAGCCGAAGGCTATCTTCTGGGTGAAATCAAAGC
+
AAAABAFFFFFFGGCFEEGFGGGHHHGFGHGHHHHHGGFHGHHHGHHHHHHGHHHGHFFGHHGHHHHHFGGFHHHHHG1FFCF1CFFHGGGHFGHHHHHF3G2FFGEHHHFFGDFGE>FFHEEGGGGG?BFGHGCCCFB<?GHFHHHHHFH0A.>-C<<GFGFFFCAEHHHHHHFD0:GFGHHGHHHHGGCCFG0FFGFDFGGFGFGFGGFGGGGFFB9FFGFFFDFBFBFFFFFF/BFDFBFFFFFFBF
@M03558:539:GW210131Amp:1:2105:26506:22350 1:N:0:TCGACGTC+ACCTGGTT
GGTAGGCATCTACGAGCAAAACCATCATCCTTCAACGAATCCAGTTTAGTGATCCTCCCATTGTCCCCAACTAACCTGGAACCAGCTCAAGATGCCTAAGCCAGTGGTACAGGTTGGTGGCGACCCCGATCCCTTACGATGCCAAAAAGGCGGTGGTGAGGTAATGTATCTTGTTTTATACAGTGCGTACGGATACAGAAAACTGATGGAAAAGTAATTTGGAATCTATATGCAAACAATTTGACAAGTT
+
BBBBBBFFFFFFGGGGGGGAFFEHHHHHHHHHHHHHGGGHGHHHHHHHHHHHHHHHHHGHHHHHHHHHHGGHHHHHHHHHHHG1??BGHHHHHHHHHHHHHHHHHHHHHHHHHHHHFEGGHGGGGGGGGGGGHHHHHGGEGGHHHHHHGGHGGACGGG=GHGGGHGGDDDGHHHHHHHHGHHHHHGGGGGGGGFGBFFFFFGFGGGGF0C<FGGGFGGGGGGFFFFFFFHHHFFFFFFFFFFFFFHFFFF
@M03558:539:GW210131Amp:1:2105:3625:22353 1:N:0:TCGACGTC+ACCTGGTT
GGTAGGCATCTACGAGCAAAACCATCATCCTTCAACGAATCCAGTTTAGTGATCCTCCCATTGTCCCCAACTAACCTGGAACCAGCTCAAGATGCCTAAGCCAGTGGTACAGGTTGGTGGCGACCCCGATCCCTGGGTGAATTGGTAACCGGTAGTGAGGTAATGTATCTTGTTTTATACAGTGCGTACGGATACAGAAAACTGATGGAAAAGTAATTTGGAATCTATATGCAAACAATTTGACAAGTT
+
BBBBBBFFFFFFGGGGGGFGGGGHHHHHHHHHHHHHGGGHGHHHHHHHGHHHHHHHHHGHHHHHHHHHHGGHHHHHHHHHHHGHHHHHHGHHHHHHHHHHHHHHHHHHHHHHBFGHCAFDHGGGGGGGGGGGHHHEF@CFGHHHHHHHHHGGGGCGGGF<FGHHHGFGHHHHHHHHHHHHH0GHHGGGGGGDGDHGHHHHGGGGGGGFFFBFGFGEFGG;FGGFGGGGFGGGGFGGA9FFFFFFFFFFF
@M03558:539:GW210131Amp:1:2105:14861:22364 1:N:0:TCGACGTC+ACCTGGTT
GGTAGGCATCTACGAGCAAAACCATCATCCTTCAACGAATCCAGTTTAGTGATCCTCCCATTGTCCCCAACTAACCTGGAACCAGCTCAAGATGCCTAAGCCAGTGGTACAGGTTGGTGGCGACCCCGATCCCTCCGGTGGTGAGGTAATGTATCTTGTTTTATACAGTGCGTACGGATACAGAAAACTGATGGAAAAGTAATTTGGAATCTATATGCAAACAATTTGACAAGTTATTTTATGATAGAA
+
BBAABCFFFFFFGGGGGGGGGGGHHHHHHHHHHHHHGGGHGHHHHHHHHHHHHHHHHHGHHHHHHHHHHGGHHHHHHHHHHHGHHHHHHHHHHHHHHHHHHHHHHHHHHHHGHGHHGGGGHGGGGGGGGGGGHHHGGGCDGGGHHHFFGHHHHHHHHHHHHHHHHHHHHHHGGGGGGGGGHHHHHHCGHHHHHFHHHHGGGGGGGGGGGGGGGGGGGGGGGGGGGGGGGGGGGGGGGGGFFFFFFFFFF
@M03558:539:GW210131Amp:1:2105:17839:22373 1:N:0:TCGACGTC+ACCTGGTT
GGTAGGCATCTACGAGCAAAGAGTCAGAAGGTGTTACTCACATAGCC
+
BCBBCCFFFFFFGGGGGGGGGGHHHFHHHHHFGHGHHHHHHHHHHHH
@M03558:539:GW210131Amp:1:2105:26190:22383 1:N:0:TCGACGTC+ACCTGGTT
GGTAGGCATCTACGAGCAAAACCATCATCCTTCAACGAATCCAGTTTAGTGATCCTCCCATTGTCCCCAACTAACCTGGAACCAGCTCAAGATGCCTAAGCCAGTGGTACAGGTTGGTGGCGACCCCGATCCCCCGGTGGTGAGGTAATGTATCTTGTTTTATACAGTGCGTACGGATACAGAAAACTGATGGAAAAGTAATTTGGAATCTATATGCAAACAATTTGACAAGTTATTTTATGATAGAAAT
+
ABAAB?FFFFFFGGGGGGGGGGGHHHHHHHHHHHHHGGGHGHHHFGHHHEGHHHHHHHGGHHHHHHHHHGGHHHHHHHHHHHG1?BBFGHHHHGHHHHHHFHGHGGGFGHHHHHHGGFGGHGGGGGGGDGGGHGGDF@DGCFFFH<1FHHFGFHHHHFGHHHHHHHHHHHGGGGGGGGGHHGGHFGHHHHHG;B=9;C;CFGGGGGGFGGGGGGGGGGFGGGGGGGFGGGGFFFFFFFFFFFFFFFFFFF
@M03558:539:GW210131Amp:1:2105:12876:22417 1:N:0:TCGACGTC+ACCTGGTT
GGTAGGCATCTACGAGCAAAGAGTGTAGAAGGTGTTACTCACATAGCC
+
BCBABCFFFFFFGGGGGGGGGGHHHHHHHHHHHHHGHHHHHHHHHHHH
@M03558:539:GW210131Amp:1:2105:11641:22424 1:N:0:TCGACGTC+ACCTGGTT
GGTAGGCATCTACGAGCAAAGAGTGTAGAAGGTGTTACTCACATAGCC
+
A@AABBFFFFFFGGCEEGGGGGHHHHFGFHHHAGHEHGHFFHHHHHFH
@M03558:539:GW210131Amp:1:2105:25436:22434 1:N:0:TCGACGTC+ACCTGGTT
GGTAGGCATTACGAGCAAAACCATCATCCTTCAACGAATCCAGTTTAGTGATCCTCCCATTGTCCCCAACTAACCTGGAACCAGCTCAAGATGCCTAAGCCAGTGGTACAGGTTGGTGGCGACCCCGATCCCTCCAAGGGTGAATTGGTAACCGTTGCCCTACCGGTGGTGAGGTAATGTATCTTGTTTTATACAGTGCGTACGGATACAGAAAACTGATGGAAAAGTAATTTGGAATCTATATGCAAAC
+
BCAACCFFFFFFGGFGGGGGGGHHHHHHHHHHHHHGGGHGHHHHHHHHHHHHHHHHHGHHHHHHHHHHGGHHHHHHHHHHHGHHHHHHHHHHHGHHHHHHHHHHHHGHHHHHGHHGFGGHGGGGGGGGGGGHHHGHHHGGGGHHHHHHGHHHHGGGGGHHHGHHGG@EGAEHHHGHHHHGHHHHHHHHHHHHFGHHHGHGGGGGGGGGGGGGGGGGGGGGGGGGGGFFFFFFFFFFFFFFFFFFFFFFFF
@M03558:539:GW210131Amp:1:2105:15367:22474 1:N:0:TCGACGTC+ACCTGGTT
GGTAGGCATCTACGAGCAAAACCATCATCCTTCAACGAATCCAGTTTAGTGATCCTCCCATTGTCCCCAACTAACCTGGAACCAGCTCAAGATGCCTAAGCCAGTGGTGCAGGTTGGTGGCGACCCCGATCCCTCCCCTCGGTGGTGAGGTAATGTATCTTGTTTTATACAGTGCGTACGGATACAGAAAACTGATGGAAAAGTAACTTGGAATCTATATGCAAACAATTTGACAAGTTATTTTATGAT
+
BBABACFFFFFFGGGGGGGGGGGHHHHHHHHHHHHHGGGHGHHHHHHGHHHHHHHHHHGHFHHHHHHHHGGHHHHHHHHHHHGHHHHHHHHHHHHGHHHHHHGHFGHFFHHGHGHHGEGGHGGGGGGGGGGGHHHGGGHGGGCEGEFHHH<FGHHHHHHHHHHHGHHHHHHHHHHGGGGGGGGGHHFHHHCGGHHGGGGGGGGGGGGGGGFFGGGGGGGGGGGGGGGGGGGGGGGFFFFFFFFFFFFFF
@M03558:539:GW210131Amp:1:2105:18484:22513 1:N:0:TCGACGTC+ACCTGGTT
GGTAGGCATCTACGAGCAAAACCATCATCCTTCAACGAATCCAGTTTAGTGATCCTCCCATTGTCCCCAACTAACCTGGAACCAGCTCAAGATGCCTAAGCCAGTGGTACAGGTTGGTGGCGACCCCGATCCACTCCCGGTGGTGAGGTAATGTATCTTGTTTTATACAGTGCGTACGGATACAGAAAACTGATGGAAAAGTAATTTGGAATCTATATGCAAACAATTTGACAAGTTATTTTATGAT
+
CCBBCCFFFFFFGGGGGGGGGGGHHHHHHHHHHHHHGGGHGHHHHHHHHHHHHHHHHHGHHHHHHHHHHGGHHHHHHHHHHHGHHHHHHHHGHHHHHHHHHHHHGHHHHHHHHHHHGGGGHGGGGGGGGGGGHHHHHHGGGGGEGHHHGGGGHFGHHHHHHHHHHHHHHHHHHGGGGGGGGGHHHHHGHHHHHHHHHHHGGFCFGGGGGGGGGGGGGGGGGGGGGGGGGGGGGGGGGGFFFFFFFFF
@M03558:539:GW210131Amp:1:2105:22891:22545 1:N:0:TCGACGTC+ACCTGGTT
GGTAGGCATCTACGAGCAAAACCATCATCCTTCAACGAATCCAGTTTAGTGATCCTCCCATTGTCCCCAACTAACCTGGAACCAGCTCAAGATGCCTAAGCCAGTGGTACAGGTTGGTGGCGACCCCGATCCCTGGTGGTGAGGTAATGTATCTTGTTTTATACAGTGCGTACGGATACAGAAAACTGATGGAAAAGTAATTTGGAATCTATATGCAAACAATTTGACAAGTTATTTTATGATAGAAATG
+
CCBBCCFFFFFFGGGGGGGGGGGHHHHHHHHHHHHHGGGHGHHHHHHHHHHHHHHHHHGHHHHHHHHHFFGHHHHHHGHHHHGHHHHHHHHHHHHHHHHHGHHHGHHHHHHHHHHHGEFGHGGGGGGGGGGGHHHC@GEGFHHH?GGHHHHHHHHHHHHHHHHHHHHHGGFGGGGGGGHHHHHHHHHHHHHHHHGHHGHHHHHHHHGGGGGGGGGGGGGGGGGGGGGGGGGGGGGGGGGGGGGGGGGFFF
@M03558:539:GW210131Amp:1:2105:9088:22589 1:N:0:TCGACGTC+ACCTGGTT
GGTAGGCATCTACGAGCAAAACCATCATCCTTCAACGAATCCAGTTTAGTGATCCTCCCATTGTCCCCAACTAACCTGGAACCAGCTCAAGATGCCTAAGCCAGTGGTACAGGTTGGTGGCGACCCCGATCCCTCCAGATTCCAGATGAAGCCGAAGGCTATCTTCTGGGTGAAATCAAAGTGGTGGTGAGGTAATGTATCTTGTTTTATACAGTGCGTACGGATACAGAAAACTGATGGAAAAGTAATT
+
ABAAABFFFFFFGGGEFGGFFGGHHHHHHHHHHHHGGGGGGHHHHHHGHFGHHHHHHHGHHHHHHHHGHGGHHHHHHHHGHGGHHHHHHHHHHHHHHHHHHHHHGHHHHHHHHGHHGGGGHGGGGGGGCGCGHHHGHHHHHHHHHHHD??FHH@DGFGHHHHHHHHHHHHGGAHHHHHHGGGHHDEACEHHH;GGFHFHHHHHHHGGGGGGGGGGGGGCDGGGGGGGGGGGGGFFFFFFFFFFFFFFFFF
@M03558:539:GW210131Amp:1:2105:22395:22623 1:N:0:TCGACGTC+ACCTGGTT
GGTAGGCATCTACGAGCAAAGAGTGTAGAAGGTGTTACTCACATAGCC
+
CCCBBBFFFFFFGGGGGGGGGGHGGGHHHHHHFHHGHHHGHHHHHHHH
@M03558:539:GW210131Amp:1:2105:14448:22650 1:N:0:TCGACGTC+ACCTGGTT
GGTAGGCATCTACGAGCAAAACCATCATCCTTCAACGAATCCAGTTTAGTGATCCTCCCATTGTCCCCAACTAACCTGGAACCAGCTCAAGATGCCTAAGCCAGTGGTACAGGTTGGTGGCGACCCCGATCCTCCGAATGGCTCTTCATTTCGGAGGAGATGAAACGAATTGATCAGAGCAAGCCTTACGATGCCAAAAAGGGGTGGTGAGGTAATGTATCTTGTTTTATACAGTGCGTACGGATAC
+
BCCCCDFFFFFFGGGGGGGGGGGHHHHHHHHHHHHHGGGHGHHHHHHHHHHHHHHHHHGHHHHHHHHHHGGHHHHHHHHHHHGHHHHHHHHHHHHHHHHHHHHHHHHHHHHHHHHHGGGGHGGGGGGGGGGGHHHGGFGHHHHHHHHHHHHHHGDGGGGHHHHHHHGGGHHHHHHHHHHHHHHHGHHHHGGHGGHGGGGGGGGGEGGEGGAF;CFFFFFFFHHHFFFFFFFFFFFFFFFFFFFFFFF
@M03558:539:GW210131Amp:1:2105:21025:22651 1:N:0:TCGACGTC+ACCTGGTT
GGTAGGCATCTACGAGCAAAACCATCATCCTTCAACGAATCCAGTTTAGTGATCCTCCCATTGTCCCCAACTAACCTGGAACCAGCTCAAGATGCCTAAGCCAGTGGTACAGGTTGGTGGCGACCCCGATGAAACGAATTGATCAGAGCAAGCCTTACGATGCCAAAAAGGCCTGCTGGGTTCCAGATGAAGCCGAAGGCTATCTTCTGGGTGAAATCAAAGCAAGGGTGAATTGGTAACCAAGGGTGGT
+
BCBBABFFFFFFGGGGGGGGFGGHHHHHHHHHHHHHGGGHGHHHHHHHHHHHHHHHHHGHHHHHHHHHHGGGHHHGHHHHHHGHHHHHHHHHHHHHHHHHHHHHHHHHHHHHHHHHGGGGHGGGGGGGGGGHHHHFEGHHHHHHHHHHHHHHHGHHHHGGHGGHHHHHHGGHHHGHHHHGGEHHHHHHHHHHHHGGGGGFGGGGGGGGGGGGGGGGGGGGGGGGGGGGFFFFFFFFFFFFFFFFFFAEFD
@M03558:539:GW210131Amp:1:2105:9870:22654 1:N:0:TCGACGTC+ACCTGGTT
GGTAGGCATCTACAAGCAAAACCATCATCCTTCAGCGAATCCAGTTTAGTGATCCTCCCATTGTCCCCAACCAACCTGGAACCAGCTCAAGATGCCTAAGCCAGTGGTACAGGTTGGTGGCGACCCCGATCCCTCCCGGTGGTGAGGTAATGTATCTTGTTTTATACAGTGCGTACGGATACAGAAAACTGATGGAAAAGTAATTTGGAATCTATATGCAAACAATTTGACAAGTTATTTTATGATAGA
+
BBBBBCFFFFFFGGGFGGGCFFEHHHHHHHHHHHHGGGGGGHHHHHHHGGHHHHHGHHGHGHHHHHHHHGGGGHGGHHHHHHGHHHHHHHHHHHHHHHHHHHHHGHHGHHHHGFHHGFGGHGGGGGGGGGGGHHHGGGG/ADAFGHH?GHHHHHHHHHHHHHHHHHHFGHHHE<EGGGGGGHHHHCG<CGHHHHHHFGGGGGGGGGGGGGGGGGGGHHGGGGGGGGGHGGGGGGFFFFFFFFFFFFFFF
@M03558:539:GW210131Amp:1:2105:19475:22678 1:N:0:TCGACGTC+ACCTGGTT
GGTAGGCATCTACGAGCAAAACCACCATCCTTCAACGAATCCAGTTTAGTGATCCTCCCATTGTCCCCAACTAACCTGGAACCAGCTCAAGATGCCTAAGCCAGTGGTACAGGTTGGTGGCGACCCCGATCCCTCCGGCGACGCGAATGGCTCTTCATTTCGGAGGAGATGAAACGAATTGATCAGAGCAAGCCTTACGATGCCAAAAAGGCCTGCCAAAAAGGCCTGAAGCCGAAGGCTATCTTCTGGG
+
BCBBBBFFFFFFGGGGGGGGGGGHGGHHHHHHHHHHGGGHGHHHFHHHHHHFFHHHHHGHHHHHHFHHHGGHHHHHHHHFHHGHHHHHHHHHHHHHHHHHHHHHHHHHHHHHHHHHGEFGHGGGGGGGGGGGHHHGGGGGGGGGGFCCGHHHHHHHHHHHHHGGGFDGGGGGGGGGGGGGGGGGGGGGGGGGGFFFFFFFFFFFFFFFFFFFFFFFFFFFFFFFFFFFFFFFFFDFFFFFFFFFFFFFFF
@M03558:539:GW210131Amp:1:2105:17300:22702 1:N:0:TCGACGTC+ACCTGGTT
GGTAGGCATCTACGAGCAAAACCATCATCCTTCAACGAATCCAGTTTAGTGATCCTCCCATTGTCCCCAACTAACCTGGAACCAGCTCAAGATGCCTAAGCCAGTGGTACAGGTTGGTGGCTCTTCATTTCGGAGGAGATGAAACGAATTGATCAGAGCAAGCCTTACGATGCCAAAAAGGTGAATTGGTAACCGTTGCCCTGCGGTGGTGAGGTAATGTATCTTGTTTTATACAGTGCGTACGGATAC
+
ACABBCFFFFFFGGGGGGGGGGGHHHHHHHHHHHHHGGGHGHHHHHHHHHHHHHHHHHGHHHHHHHHHHGGHHHHHHHHHHHGHHHHHHHHHHHHHHHHGHHHHHHHHHHHHHHHHGGGGHHHHHHHHHHHGGGGGGGHHHHHHHGGGHHHHHHHHHHHHHHHGHHHHGGGGGHHHHHHGGHHHHHHHHHHHHHGGGGGHHHHHGGCGGGGGGGCFGGGFGGGGGGGGGGGGGGGGGGGGFFFFFFFFF
@M03558:539:GW210131Amp:1:2105:26828:22720 1:N:0:TCGACGTC+ACCTGGTT
GGTAGGCATCTACGAGCAAAACCATCATCCTTCAACGAATCCAGTTTAGTGATCCTCCCATTGTCCCCAACTAACCTGGAACCAGCTCAAGATGCCTAAGCCAGTGGTACAGGTTGGTGGCGACCCCGATCCCTCCCCGATGGCTCTTCATTTCGGAGGAGATGAAACGAATTGATCAGAGCAAGCCTTACGATGCCAAAAAGGCCTGCTGGTGGTGGTGAGGTAATGTATCTTGTTTTATACAGTGCGT
+
CBCCCCFFFFFFGGGGGGGCGFEHHHHHHHHHHHHHGGGHGHHHHHHHHGHHHHHHHHGHHHHHHHHHHGGHHHHHHHHHHHG1??BFHHHHHHHHHHHHGHHHHHGGHHHHHHHHEEFGHGGGGGGGGGGGHHHGGGGGFGGHHGHHHHEHGHHGDDGGGGHGGGHFCDEHHHHHHHHHHGGHGHGHHHHGEEF.CBFGFG?EGGGA.FGGFGG:CDAEFFFFFFFFFFFFFFFFFFFFFFFFFFFFFF
@M03558:539:GW210131Amp:1:2105:21689:22811 1:N:0:TCGACGTC+ACCTGGTT
GGTAGGCATCTACGAGCAAAACCATCATCCTTCAACGAATCCAGTTTAGTGATCCTCCCATTGTCCCCAACTAACCTGGAACCAGCTCAAGATGCCTAAGCCAGTGGTACAGGTTGGTGGCGACCCCGATCCCGAATGGCTCTTCATTTCGGAGGAGATGAAACGAATTGATCAGAGCAAGCCTTACGATGCCAAAAAGGCCTGGCGGTGGTGAGGTAATGTATCTTGTTTTATACAGTGCGTACGGAT
+
BBBABBFFFFFFGGGGGGGGGGGHHHHHHHHHHHHHGGGGGHHHHHHHHHHHHHHHHHGHHHHHHFHHHGGHHHHHHHHHHHGHHHHHHHHHHHHHHHHHHHHHGHHGGHHHHGGHGGGGHGGGGGGGGGGGHGGGGHHHHHHHHHHHHHGGGGGGGHHHHHGHGGGHHHHHHHHHHHHHHGGHHHHGGFGGHHHGGGFGGGGGGGGGADFAEFFFFBFFFFFFFFFFFFFFFFFFFFFFFFFFFFF9A
@M03558:539:GW210131Amp:1:2105:17888:22858 1:N:0:TCGACGTC+ACCTGGTT
GGTAGGCATCTACGAGCAAAACCATCATCCCTCAACGAATCCAGTTTAGTGATCCTCCCATTGTCCCCAACTAACCCGGAACCAGCTCAAGATGCCTAAGCCAGTGGTACAGGTTGGTGGCGACCCCGATCCCTCCAGAATGGCTCTTCATTTCGGAGGAGATGAAACGAATTGATCAGAGCAAGCCTTACGATGCCAAAAAGGCCCGCTGAAGCCGAAGGCTATCTTCTGGGTGAAATCAAAGCAATGC
+
CCCCCCFFFFFFGGGGGGGGGGGHHHHHHHHHHHHHGGGHGHHHHHHHHHHHHHHHHHGHHHHHHHHHHGGHHHHHHGGGGGGHHHHHHHHHHHHHHHHHHHHHGHHGHHHHHHHHGGGGHGGGGGGGCGGGHHHGHHHHHHHHHHHHHHHHFHHGGGGGGHHHHHHHGGGHHHHHHHFHHHGGHHGHHGGGGGGGGGGGGGGGGGGGGGFFFFFFFFFFDEFFFFFFFFFFFFFFFFFFFFFFFFEFFF
@M03558:539:GW210131Amp:1:2105:21112:22866 1:N:0:TCGACGTC+ACCTGGTT
GGTAGGCATCTACGAGCAAAACCATCATCCTTCAACGAATCCAGTTTAGTGATCCTCCCATTGTCCCCAACTAACCTGGAACCAGCTCAAGATGCCTAAGCCAGTGGTACAGGTTGGTGGCGACCCCGATCCTCTTCATTTCGGAGGAGATGAAACGAATTGATCAGAGCAAGCCTTACGATGCCAAAAAGGGTGAATTGGTAACCGTTGCCCCCCTGGTAACACGCCCCCCTGGTGGTGAGGTAATGT
+
CCBBCCFFFFFFGGGGGGGGGGGHHHHHHHHHHHHHGGGHGHHHGHHHHHHHHHHHHHGHHHHHHHHHHGGHHHHHHHHHHHGHHHHHHHHHHHHHHHHHHHHHHHHHHHHHHHHHGFGGHGGGGGGGGGGGHHHHHHHHHHHGGGGGGHHHHHHHGGGHHHHHHHHHHHHHHHGHHHHGGHGGHHHHHFGGGHGGGGGGGFBFGGGGGGEGGGGGFFAFFFFFFFFFFFFFFFEFFFFFFFFFFFFFF
@M03558:539:GW210131Amp:1:2105:17244:22868 1:N:0:TCGACGTC+ACCTGGTT
GGTAGGCATCTACGAGCAAAACCATCATCCTTCAACGAATCCAGTTTAGTGATCCTCCCATTGTCCCCAACTAACCTGGAACCAGCTCAAGATGCCTAAGCCAGTGGTACAGGTTGGTGGCGACCCCGATCCCTCCGGTGGTGAGGTAATGTATCTTGTTTTATACAGTGCGTACGGATACAAAAAACTGATGGAAAAGTAATTTGGAATCTATATGCAAACAATTTGACAAGTTATTTTATGATAGAA
+
CCDCCDFFFFFFGGGGGGGGGGGHHHHHHHHHHHHHGGGHGHHHHHHHHHHHHHHHHHGHHHHHHHHHHGGHHHHHHHHHHHGHHHHHHHHHHHHHHHHHHHHHGHHHHHHHHHHHGGGGHGGGGGGGGGGGHHHGGGFGGEGHHHGGHHHHHHHHHHHHHHHHHHHHHHHGGGGGGGGGHHHHHEGGHHHHGGGGGGGGGGGGGGGGGGGGGHHHGGGGGGGGGGGGGGHFFFFFFFFFFFFFFFFFF
@M03558:539:GW210131Amp:1:2105:24714:22879 1:N:0:TCGACGTC+ACCTGGTT
GGTAGGCATCTACGAGCAAAACCATCATCCTTCAACGAATCCAGTTTAGTGATCCTCCCATTGTCCCCAACTAACCTGGGACCAGCTCAAGATGCCTAAGCCAGTGGTACAGGTTGGTGGCGACCCCGATCCCTCCTTGGCTCTTCATTTCGGAGGAGATGAAACGAATTGATCAGAGCAAGCCTTACGATGCCAAAAAGGCCGGTGGTGAGGTAATGTATCTTGTTTTATACAGTGCGTACGGATAC
+
BCBBCCFFFFFFGGGGGGGGGGGHHHHHHHHHHHHHGGGHGHHHHHHHHHHHHHHHHHGHHHHHHHHHHGGHHHHHHHHGHHGHHGHHHHHHHHHHHHHHHHHHHHHHHHHHHGGHGGGGHGGGGGGGGGGGHHHGHHHGHHHHHHHHHHGHGGGGGGHHHHHHHGDGHHHHHHHHHHHHHHHGHHHHGGHGGHHHGGGGGGGGGFGGAEFFGCFGGFFFFFFFFFFFFFFFFFFFFFFFFFFFFFFF
@M03558:539:GW210131Amp:1:2105:22861:22902 1:N:0:TCGACGTC+ACCTGGTT
GGTAGGCATCTACGAGCAAAGAGTGAGAAGGTGTTACTCACATAGCC
+
BBCCCCFFFFFFGGGGGGGGGGHHHHHHFFHHHHGHHHHHHHHGHHH
@M03558:539:GW210131Amp:1:2105:11079:22936 1:N:0:TCGACGTC+ACCTGGTT
GGTAGGCATCTACGAGCAAAGAGTGAGAAGGTGTTACTCACATAGCC
+
AAAACCFFFFFFGGGGGGGGGGHHHHHHHHHHHHGHHHHHHHHHHHH
@M03558:539:GW210131Amp:1:2105:11705:22954 1:N:0:TCGACGTC+ACCTGGTT
GGTAGGCATCTACGAGCAAAACCATCATCCTTCAACGAATCCAGTTTAGTGATCCTCCCATTGTCCCCAACTAACCTGGAACCAGCTCAAGATGCCTAAGCCAGTGGTACAGGTTGGTGGCGACCCCGATGAATGGCTCTTCATTTCGGAGGAGATGAAACGAATTGATCAGAGCAAGCCTTACGATGCCAAAAAGGCCTGCTTCCGGGTGAAATCTGGGTGGTGAGGTAATGTATCTTGTTTTATAC
+
BCABBCFFFFFFGGGGGGGGGGGHHHHHHHHHHHHHGGGHGHHHHHHHHHHHHHHHHHGHHHHHHHHHHGGHHHHHHHHHHHGHHHHHHHHHHHHHHHHHHHHHHHHHHHHHGGHHGGGGHGGGGGGGGGGHHHHHHHHHHHHHHHHHGGGGGGHHHHHHHGGGHHHHHHHHHHHHHHHGHHHHGGHGGHFHFCGEEHGGGGGGGBECGGGGGGGGGGGGFGFDFFFFFFFFFFFFFFHHHFFFFFFF
@M03558:539:GW210131Amp:1:2105:4745:22962 1:N:0:TCGACGTC+ACCTGGTT
GGTAGGCATCTACGAGCAAAGAGTGAGAAGGTGTTACTCACATAGCC
+
BABBB@BCF4FFAEEEEEGGGGHHBHGHHHFHFHGGHHHGHHHHHGH
@M03558:539:GW210131Amp:1:2105:26027:23031 1:N:0:TCGACGTC+ACCTGGTT
GGTAGGCATCTACGAGCAAAACCATCATCCTTCAACGAATCCAGTTTAGTGATCCTCCCATTGTCCCCAACTAACCTGGAACCAGCTCAAGATGCCTAAGCCAGTGGTACAGGTTGGTGGCGACCCCGATCCCTCCCGGTGGTGAGGTAATGTATCTTGTTTTATACAGTGCGTACGGATACAGAAAACTGATGGAAAAGTAATTTGGAATCTATATGCAAACAATTTGACAAGTTATTTTATGATAGA
+
ABABBCFFFFFFGGGGGGGGGGGHHHHHHHHHHHHHGGGHGHHHHHHHHHHHHHHHHHGHHHHHHHHHHGGHHHHHHHHHHHGHHHHHHHHHHHHHHHHHHHHHHHHHHHHHHHHHGGGGHGGGGGGDBDGGHHFGGGGCFG?FFGH?GFHHGHHHHHHHHHHHHHHDGDGHGGGGGGGFGHHHHFHHHGHFHCCFF0;FCFFGGGFFBFGGGGGGGGGGGGGGECGGGGGGGGFGFFFFFFFFBFBFF
@M03558:539:GW210131Amp:1:2105:25825:23045 1:N:0:TCGACGTC+ACCTGGTT
GGTAGGCATCTACGAGCAAAGAAGGTGTTACTCACATAGCC
+
BBBABBFFFFFFGGGGGGGGGFHCAFGHGHHCEBGHHHHHH
@M03558:539:GW210131Amp:1:2105:17118:23132 1:N:0:TCGACGTC+ACCTGGTT
GGTAGGCATCTACGAGCAAAACCATCATCCTTCAACGAATCCAGTTTAGTGATCCTCCCATTGTCCCCAACTAACCTGGAACCAGCTCAAGATGCCTAAGCCAGTGGTACAGGTTGGTGGCGACCCCGATCCCTCCGCGGTGGTGAGGTAATGTATCTTGTTTTATACAGTGCGTACGGATACAGAAAACTGATGGAAAAGTAATTTGGAATCTATATGCAAACAATTTGACAAGTTATTTTATGAT
+
CCCCCCFFFFFFGGGGGGGGGGGGHHHHHHHHHHHHGGGHGHHHHHHHHHHHHHHHHHGHHHHHHHHHHGGHHHHHHHHHHHGHHHHHHGHHHHHHHHHHHHHHGHHHHHHHHHHHGGGGHGGGGGGGGGGGHHHGGGGGGGGGGHHHHFHGDGHHHHHHHHHHHHHHHHHHHGGGGGGGGGHHHFHFHHHGGGGFGGGGGGGGGGGGFGGGGGGGGGGGGGGGGGGGGFFFFFFFFEFFFFFFFFF
@M03558:539:GW210131Amp:1:2105:11648:23135 1:N:0:TCGACGTC+ACCTGGTT
GGTAGGCATCTACGAGCAAAACCATCATCCTTCAACGAATCCAGTTTAGTGATCCTCCCATTGTCCCCAACTAACCTGGAACCAGCTCAAGATGCCTAAGCCAGTGGTACAGGTTGGTGGCGACCCCGATCCCTCCCCAAGGGTGAGGTAATGTATCTTGTTTTATACAGTGCGTACGGATACAGAAAACTGATGGAAAAGTAATTTGGAATCTATATGCAAACAATTTGACAAGTTATTTTATGAT
+
BCBBBCFFFFFFGGGGGGGGGGGHHHHHHHHHHHHHGGGHGHHHFGHHHHHHHHHHHHGHHHHHHHHHHGGHHFHHHHHGHHGFHHHHHHHHHHHHHHHHHHHHHHHFHHHHEBGHGEFGHGGGGGGGGGGGHHHGGGHGHGGGGGHHGBGGF@FGHHHHHHHHDHGHHHHHHGEGGGGGGGHHHHHHHHHHHHHFGFHHH9BBFGGGGGGGGGGGGGGGGGGGGGGGGGGGGGGGGGGGGGFFFFF
@M03558:539:GW210131Amp:1:2105:6828:23178 1:N:0:TCGACGTC+ACCTGGTT
GGTAGGCATCTACGAGCAAAACCATCATCCTTCAACGAATCCAGTTTAGTGATCCTCCCATTGTCCCCAACTAACCTGGAGCCAGCTCAAGATGCCTAAGCCAGCGGTACAGGTTGGTGGCGACCCCGATCCCTTCGTGGCTCTTCATTTCGGAGGAGATGAAACGAATTGATCAGAGCAAGCCTTACGATGCCAAAAAGGCCTGCTGGTTCCAGATGAAGCCGAAGGCTATCTTCTGGGTGAAATCAA
+
CCBCCCFFFFFFGGGGGGGGGGGHHHHHHHHHHHHHGGGHGHHHHHHHHHHHHHHHHHGHHHHHHGHHHGGHHHHHHHHGHHGHHGHHHHHHHHHHHHHFHHHHGGGGGGHHHHHHGGGGHGEDFGGGGGGGHHHHHHGGGHHHHHHHHHHGGEGGGGHHHHHHHGEGHHHHHHHHHHHHGHHGHHHHGGGGGGGGGGGGGGGGGGGGGGGGGGGGGFFFFFFFAFFFFFFFFFFFFFFFFFFFFFFFF
@M03558:539:GW210131Amp:1:2105:5634:23197 1:N:0:TCGACGTC+ACCTGGTT
GGTAGGCATCTACGAGCAAAACCATCATCCTTCAACGAATCCAGTTTAGTGATCCTCCCATTGTCCCCAACTAACCTGGAACCAGCTCAAGATGCCTAAGCCAGTGGTACAGGTTGGTGGCGACCCCGATCCCTCCCTAGTGTGGCTCTTCATTTCGGAGGAGATGAAACGAATTGATCAGAGCAAGCCTTACGATGCCAAAAAGGCCTGCTGCGGTGGTGAGGTAATGTATCTTGTTTTATACAGCGCG
+
CCCCCCFFFFFFGGGGGGGGGGGHHHHHHHHHHHHHGGGHGHHHHHHHHHHHHHHHHHGHHHHHHHHHHGGHHHHHHHHHHHGHHHHHHHHHHHHHHHHHHGHHHHHHHHHHHHHHGFGGHGGGGGGGGGGGHHHGGHHHHHHHGHHHHHHHHHHHHGGGGGGHHHHHHHGGGHHHHHHHHHHHHHHHGHHHHGGHGGGGGGGGGGGGGGGGGGGGFGGBFFFB<BFFFFFFFFHFFFFFFFFFFFFFFF
@M03558:539:GW210131Amp:1:2105:26181:23223 1:N:0:TCGACGTC+ACCTGGTT
GGTAGGCATCTACGAGCAAAGAGTCAGAAGGTGTTACTCACATAGCC
+
AABAB@FFFFFFGGGGGGGFGBHHHHFHHHHHHHGGHHHGHHHGGHH
@M03558:539:GW210131Amp:1:2105:16848:23282 1:N:0:TCGACGTC+ACCTGGTT
GGTAGGCATCTACGAGCAAAACCATCATCCTTCAACGAATCCAGTTTAGTGATCCTCCCATTGTCCCCAACTAACCTGGAACCAGCTCAAGATGCCTAAGCCAGTGGTACAGGTTGGTGGCGACCCCGATCCCTCCGGTTACCAGGTACCCGGTGGTGAGGTAATGTATCTTGTTTTATACAGTGCGTACGGATACAGAAAACTGATGGAAAAGTAATTTGGAATCTATATGCAAACAATTTGACAAGTT
+
CCBCCCFFFFFFGGGGGGGGGGGHHHHHHHHHHHHHGGGHGHHHHHHHHHHHHHHHHHGHHHHHHHHHHGGHHHHHHHHHHHGHHHHHHHHHHHHHHHHGHHHHHHHHHHHHHHHHGGGGHGGGGGGGGGGGHHGGGGFEGHHHHGGGHHHG->CFGGFFHHHGHHHHHHHHHHHHHHHHHHHHHH@EDGGGGGGGGGGGGGGGGGGGGGGGGGFFGGGGGGGGGGGGGFFFFFFFFFFFFFFFFFFFFF
@M03558:539:GW210131Amp:1:2105:21941:23299 1:N:0:TCGACGTC+ACCTGGTT
GGTAGGCATCTACGAGCAAAACCATCATCCTTCAACGAATCCAGTTTAGTGATCCTCCCATTGTCCCCAACTAACCTGGAACCAGCTCAAGATGCCTAAGCCAGTGGTACAGGTTGGTGGCGACCCCGATCCCTCTGGTGGTGAGGTAATGTATCTTGTTTTATACAGTGCGTACGGATACAGAAAACTGATGGAAAAGTAATTTGGAATCTATATGCAAACAATTTGACAAGTTATTTTATGATAGAA
+
A@AABBFFFFFFGG?ECGGGGGEDCFGGHGHHHCHFGFDHGFGHHHHHFHFEDGHHHHGHEHHHHHHFF1EGCG3FFCG23GCG1?FF@GFFHHFHHHHHHHFFFGHHGGHHEEFGGEFGHGEGCGGGGGGGHGHFHBFFDGFHGFFGHHHHHHDGHHGHHHHHHHHHHHBGFFGG?DGGGFDGH/GFHGCHF:GHCG/GG0CGHGFGGFFGGGGGGEFGGGGAFFGB0;CGGGF0FGGGBFF0C0BBB
@M03558:539:GW210131Amp:1:2105:5264:23303 1:N:0:TCGACGTC+ACCTGGTT
GGTAGGCATCTACGAGCAAAACCATCATCCTTCAACGGATCCAGTTTAGTGATCCTCCCATTGTCCCCAACTAACCTGGAACCAGCTCAAGATGCCTAAGCCAGTGGTACAGGTTGGTGGCGACCCCGATCCCGGTGGTGAGGTAATGTATCTTGTTTTATACAGTGCGTACGGATACAGAAAACTGATGGACAAGTAATTTGGAATCTATATGCAAACAATTTGACAAGTTATTTTATGATAGAAATGG
+
BBBBB@FFFFFFGGGGGGGGGGGGHHHHHHHHHHHHGGGGGHGHHHHHHHHHHHHHHHGHHHHHHHHHHGGHHHHHHHHHHHGHHHHHHHHHHGHHHHHHHHHHHHHHHHHHEHHHGGGGHGGGGGGGGGGDHGGGGGAFHHH???FGGHHHHHFHHHHHHHHHHHEHGGGGGGGGGGHHFFHHGHHGHHHH0CGHBFFFGGGGGGGGGGGGGGGGGGGGGGGGGGGGBFGGGGGGGFFFFFFFFFFFFF
@M03558:539:GW210131Amp:1:2105:4733:23310 1:N:0:TCGACGTC+ACCTGGTT
GGTAGGCATCTACGAGCAAAACCATCATCCTTCAACGAATCCAGTTTAGTGATCCTCCCATTGTCCCCAACTAACCTGGAACCAGCTCAAGATGCCTAAGCCAGTGGTACAGGTTGGTGGCGACCCCGATCCCGGTGGTGAGGTAATGTATCTTGTTTTATACAGTGCGTACGGATACAGAAAACTGATGGACAAGTAATTTGGAATCTATATGCAAACAATTTGACAAGTTATTTTATGATAGAAATGG
+
B@AAB?BBC>FFGFEEGGGBGFEDCGFHHHHGGGHHGGFGFHHHFHHFHGFFHHHFFGGHHBFHFHFHHGGHHFGHEFHHFHGH1FGHHHFFGDFFFGHEGGHHHHHHHHHHFGHH@EGGHGGGGGGGGGGGHG?<BECFHHHHF1@DGHHHHHHHHHHHHHHHFHFGGGGGCGGGGHHGHHHGHHBGGHHH0CC.<CFCGGGGGGGGGGGGGGGGGGGFFGGGGFGG0AFGGGGGGEFFGFFFEFBFFF
@M03558:539:GW210131Amp:1:2105:21298:23334 1:N:0:TCGACGTC+ACCTGGTT
GGTAGGCATCTACGAGCAAAGAAGGTGTTACTCACATAGCC
+
BBBCCBFFFFFFGGGGGGGGGGHHHGFGGHHHHHHHHHHHH
@M03558:539:GW210131Amp:1:2105:19541:23357 1:N:0:TCGACGTC+ACCTGGTT
GGTAGGCATCTACGAGCAAAACCATCATCCTTCAACGAATCCAGTTTAGTGATCCTCCCATTGTCCCCGACTAACCTGGAACCAGCTCAAGATGCCTAAGCCAGTGGTACAGGTTGGTGGCGACCCCGATCCCTCCCCTCGGTGGTGAGGTAATGTATCTTGTTTTATACAGTGCGTACGGATACAGAAAACTGATGGAAAAGTAATTTGGAATCTATATGCAAACAATTTGACAAGTTATTTTATGAT
+
ABBAABFFFFFFGGGGGGGGGGGHHHHHHHHHHHHHGGGHGHHHHHHHHHHHHHHHHHGHHHHHHHHHGGGGGHHHHHHHGHGHHHHHHHHHHHHHHHHHHHHHHHGHHHHHHHHHGGGGHGGGGGGGGGGGHHHGGGHGGGCEGCFHHHGGHHFGHHHHHHHHHHHHHHHHHHHGGGGGFGGGHHHHHHHGGGBFGGGGGGGGGGGGGGGGGGGGGHHHGGGGGGGGGFFFFFFFFFFFFFFHFFFFF
@M03558:539:GW210131Amp:1:2105:6652:23361 1:N:0:TCGACGTC+ACCTGGTT
GGTAGGCATCTACGAGCAAAGAAGGTGTTACTCACATAGCC
+
ABAAABFFFBDBGFFEGGGGGGHHGGFHEHFHHHHHGHHHH
@M03558:539:GW210131Amp:1:2105:8468:23467 1:N:0:TCGACGTC+ACCTGGTT
GTAGGCATTACGAGCAAAACCATCATCCTTCAACGAATCCAGTTTAGTGATCCTCCCATTGTCCCCAACTAACCTGGAACCAGCTCAAGATGCCTAAGCCAGTGGTACAGGTTGGTGGCGACCCCGATCCCTCCGGGTTCCAGATGAAGCCGAAGGCTATCTTCTGGGTGAAATCAAAGGGTGAATTGGTAACCGTTGCCCTACGGTTGCCCCTCACGGTGGTGAGGTAATGTATCCTGTTTTATACAGT
+
AAAABBCFFFFAGGGGGGFGGGHHHGHHHHHHHHGGGHGHHHHHHHHGHHHHHHHHGHHGHHHHHHHGGHHGHHHHGHHHGHGGHHHHHGHHHHHHHHEHHHHHHGGHHHHGHHGFFGHGGGGGGGGGGGGHHGGGGGGHHHHHHHFGGHFDCCGGHHHHHHHHHHHHHGHHHHHHEFHHGFEGHHHHHHHHHHGFGGGGGGGGGGGGGGGFGGDFGGGEFFDEFFFFFFFFFFFFFFFFFFFFFFFFFF
@M03558:539:GW210131Amp:1:2105:20000:23556 1:N:0:TCGACGTC+ACCTGGTT
GGTAGGCATTACGAGCAAAACCATCATCCTTCAACGAATCCAGTTTAGTGATCCTCCCATTGTCCCCAACTAACCTGGAACCAGCTCAAGATGCCTAAGCCAGTGGTACAGGTTGGTGGCGACCCCGATTCCCAGTGGTGAGGTAATGTATCTTGTTTTGTACAGTGCGTACGGATACAGAAAACTGATGGAAAAGTAATTTGGAATCTATATGCAAACAATTTGACAAGTTATTTTATGATAGAAATGG
+
BCBBCCFFFFFFGGGGGGGGGGHHHHHHHHHHHHHGGGHGHHHHHHHHHHHHHHHHHGHHHHHHHHHHGGHHHHHHHHHHHGHHHHHHHHHHHHHHHHHHHHHHHHHHHHHHHHHGGGGHGGGGGGGGGGHHHHHHHHHFHHHHHHHHHHHHHHHHHHHHHHHHHHHHGGGGGGGGGHHHHHHHHHHHHHHHFHFGCHHHHHHHHHHHHHHHHGGGGGGGGGGGGGGGGGGGGGGGGGGGFGGGGGGGFG
@M03558:539:GW210131Amp:1:2105:26609:23560 1:N:0:TCGACGTC+ACCTGGTT
GGTAGGCATCTACGAGCAAAACCATCATCCTTCAACGAATCCAGTTTAGTGATCCTCCCATTGTCCCCAACTAACCTGGAACCAGCTCAAGATGCCTAAGCCAGTGGTACAGGTTGGTGGCGACCCCGATCCCTCTGGTGGTGAGGTAATGTATCTTGTTTTATACAGTGCGTACGGATACAGAAAACTGATGGAAAGGTAATTTGAAATCTATATGCAAACACTTTGACAAGTTATTTTATGATAGAA
+
A@AAA1DFFFFFGCFGEAF1B0BCFFFFBFEGGHEGGFGHGHGFHHGDGGHDEFHFHFGEGGFHHFGHGGEBG1GHFFFBBEC0/BBFF1B1FFHHFFCEHHHGGGF1B2B@01@F/EE/>EEG//?C///?GGBFGFD0//?100?11@1G1?<1F<FGF<1>FG11=FG-<<<CGAACFHFHC//CCFG0:;/00.;:0;:GHC0;9C9FBFF0;FGFBFA.;CF009;0:CBBFFFGEFB9FFFFF
@M03558:539:GW210131Amp:1:2105:7396:23573 1:N:0:TCGACGTC+ACCTGGTT
GGTAGGCATCTACGAGCAAAACCATCATCCTTCAACGAATCCAGTTTAGTGATCCTCCCATTGTCCCCAACTAACCTGGAACCAGCTCAAGATGCCTAAGCCAGTGGTACAGGTTGGTGGCGACCCCGATCCATGGCTCTTCATTTCGGAGGAGATGAAACGAATTGATCAGAGCAAGCCTTACGATGCCAAAAAGGCCTGCTCAAGGGTGAATTGGTAACCGTTGCCCTACGGTGGTGAGGTAATGTAT
+
BABBA?FFFFFFGGGGGGGGGGGHGHHHHHGHFGGHGGGDGHHHHHFHHHHHHHHHHHGHHHHHGHHHHGGHHHHGHHEHHHGHEHHHHHGHHGHHHHHHHGHHHHHHHFHFHHHHGEFFFGGGGGGGGGGGFHHGFHHHHHFFHHFFGECC/C.FFHHHHGEGGHFHHHHHBHHHHHHGHHHHGGFFDHHHGAGGFGAFGGGGGGGGE9CEGFGGGGGG0CDGGGDFFFFFFDFEDA9/AF9FFFFFFF
@M03558:539:GW210131Amp:1:2105:10889:23592 1:N:0:TCGACGTC+ACCTGGTT
GGTAGGCATCTACGAGCAAAGAGTGAGAAGGTGTTACTCACATAGCC
+
AAAAAAFFFFFFGFGAAFGGGGHHHHHFHHHGHHGHHHHHHFHFHHH
@M03558:539:GW210131Amp:1:2105:14202:23593 1:N:0:TCGACGTC+ACCTGGTT
GGTAGGCATCTACGAGCAAAACCATCATCCTTCAACGAATCCAGTTTAGTGATCCTCCCATTGTCCCCAACTAACCTGGAACCAGCTCAAGATGCCTAAGCCAGTGGTACAGGCTGGTGGCGACCCCGATCCCTCCAACCGGGTGGTGAGGTAATGTATCTTGTTTTATACAGTGCGTACGGATACAGAAAACTGATGGAAAAGTAATTTGGAATCTATATGCAAACAATTTGACAAGTTATTTTATGAT
+
BCBCCCFFFFFFGGGGGGGGGGGHHHHHHHHHHHHHGGGHGHHHGHHHHHHHHHHHHHGHHHHHHHHHHGGHHHHHHHHGHHGHHHHHHHHHHHHHHHHHGHHHGHHHHHHFHGHHGHHGHGGGGGGGFGGGHHHGHF=EGGGCCGEFHHHHHHHHHHHHHHHHHHHGHHHHFHHHGGGGGGGGGHHF0CFFGGGFGGGGGGGGFGGGGGGFGGGGGGGGGGGGGGGGFFFFFFFFFFFFFFFFFFFFFF
@M03558:539:GW210131Amp:1:2105:9209:23663 1:N:0:TCGACGTC+ACCTGGTT
GGTAGGCATCTACGAGCAAAGCCATCATCCTTCAACGAATCCAGTTTAGTGATCCTCCCATTGTCCCCAACTAACCTGGAACCAGCTCAAGATGCCTAAGCCAGTGGTACAGGTTGGTGGCGACCCCGATCCCTGGTGGTGAGGTAATGTATCTTGTTTTATACAGTGCGTACGGATACAGAAAACTGATGGAAAAGTAATTTGGAATCTATATGCAAGCAATTTGACAAGTTATTTTATGATAGAAATG
+
ABABBBFFFFFFGGGAEEGCFFGHHHHHHHHHHHHHGGGHGHHHHHHGHHHHHHHHHHGHHHHHHHHHHGGHHHHHHHHHHHGHHHHHHHHHHHHHHHHHHHHHHHHHHHHHHGHHGGGGHGGGGGGGGGGGHHHHHHG?FHHHGGFGHHHHHHHHGHHHHHHHHHHHHGGGGGGGGGHHHHBGGHHHGHHHHGHHHHHHHHHHHHHGGGGGGGGGGGGGGGGGGGGGGGGGGEGGGGGGGGFFGGGGFF
@M03558:539:GW210131Amp:1:2105:7083:23720 1:N:0:TCGACGTC+ACCTGGTT
GGTAGGCATCTACGAGCAAAACCATCATCCTTCAACGAATCCAGTTTAGTGATCCTCCCATTGTCCCCAACTAACCTGGAACCAGCTCAAGATGCCTAAGCCAGTGGTACAGGTTGGTGGCGACCCCCGATGAAGCCGAAGGCTATCTTCTGGGTGAAATCAAAGCAACAGGGTGAATTGGTAACCGGTGGTGAGGTAATGTATCTTGTTTTATACAGTGCGTACGGATACAGAAAACTGATGGAAAAGT
+
ABBBBBDFFFFFGGGGGGGGGGGHHHHHHHHHHHHHGGGHGHHHHHHFHHHHHHHHHHGHHHHHHHHHHGGHFFHHHHGHHHGHHHHHHHHHHHHHHHHHHHHHHHHHHHHHHHHHGEFGHGGGGGGGGGGGHHHHHGGGGGHHHHGHHHHHHHHGGHHGHHHHFHHHHHHHGHGHHHHHHHHHHHGGDDGCEGGGFGGGGGFGGGGGGGGGGGGGGGGGGGGGGFDDDFFFFFFFFFFFFFFFFFFFFF
@M03558:539:GW210131Amp:1:2105:20477:23723 1:N:0:TCGACGTC+ACCTGGTT
GGTAGGCATCTACGAGCAAAACCATCATCCTTCAACGAATCCAGTTTAGTGATCCTCCCATTGTCCCCAACTAACCTGGAACCAGCTCAAGATGCCTAAGCCAGTGGTACAGGTTGGTGGCGACCCCGATGAAACGAATTGATCAGAGCAAGCCTTACGATGCCAAAAAGGCCTGCTGGGTTCCAGATGAAGCCGAAGGCTATCTTCTGGGTGAAATCAAAGCAAGGGTGAATTGGTAACCAAGGGTGGT
+
BCAABCFFFFFFGGGGGGGFGGGHHHGHHHHHHHHHGGGHGHHHHHHGHHHHHHHHHHGHHHHHHHHHHGGHHHHHHHHHHHGGHHGHHHHHHHHHHHHHHHHHGHHHHHHHHHHHGGGGHGGGGGGGGGGHHHHGGFHHHHHHHHGGHHHHHGHHHHGFHGGHHFGHHGGHHHGHHHHGHGHHHHGHHHHGHHGGGGGGGGGGGGGGGFFGGGGGGGGGGGGGGGGGFEEFFFFFFFFFFFFFFFFFAD
@M03558:539:GW210131Amp:1:2105:21878:23763 1:N:0:TCGACGTC+ACCTGGTT
GGCAGGCATCTACGAGCAAAACCATCATCCTTCAACGAATCCAGTTTAGTGATCCTCCCATTGTCCCCAACTAACCTGGAACCAGCTCAAGATGCCTAAGCCAGTGGTACAGGTTGGTGGCGACCCCGATCCCTCCAAGGGTGAATTGGTAACCGTTGGTGAGGTAATGTATCTTGTTTTATACAGTGCGTACGGATACAGAAAACTGATGGAAAAGTAATTTGGAATCTATATGCAAACAATTTGACA
+
AA1AAD11CFDDDEAAE00GGEFGHGHHHHDDFHGHFGGCEGBFFGDFGHDDEEGFFGFCHFGHHDHCCAEGH11FFGFGBFFHEE@FHC11FF11@GGGFEF0G@F@B@B@0FEG//??0<E<ECCCC/<EHFC/<11<E0FGHFHHHHFF11>ECGC.>GF<FCGFG<<DGGGHDGHFFH0DFGHEH@CA@-C:AEFGB999CBCF0CBGGBFGFFB9CFFEBBFGGG0;;B;FFFFFAABFFFFFB
@M03558:539:GW210131Amp:1:2105:21372:23763 1:N:0:TCGACGTC+ACCTGGTT
GGTAGGCATCTACGAGCAAAACCATCATCCTTCAACGAATCCAGTTTAGTGATCCTCCCATTGTCCCCAACTAACCTGGAACCAGCTCAAGATGCCTAAGCCAGTGGTACAGGTTGGTGGCGACCCCGATCCCTGGCTCTTCATTTCGGAGGAGATGAAACGAATTGATCAGAGCAAGCCTTACGATGCCAAAAAGGCCTGCTGGGTGAATTGGTAACCGTTGCCCTACGGTGGTGAGGTAATGTATCTT
+
BCABBAFFFFFFGGGGGGGGGGGHHHHHHHHHHHHHGGGHGHHHHHHHHHHHHHHHHHGHHHHHHHHHHGGHHHHHHHHHHHGHHHHGHHHHHHHHHHHHHHHHGHHHGHHHHHHHGEGGGGGGGGGGGGGGHHHGHHHHHHHHHHHHGGGGGGGHHHHHHGDFHHHHHHHHGHHHHHHGHHFHAEHGGHHHHHGEAEGGGGGGGGBEEFGGGGGGGGGGGGGFFFFFFFFFFFFFFFE/BFFFFFFFFF
@M03558:539:GW210131Amp:1:2105:5332:23783 1:N:0:TCGACGTC+ACCTGGTT
GGTAGGCATCTACGAGCAAAGAGTGAGAAGGTGTTACTCACATAGCC
+
AAABBBFFFFFFGFGFGGGGGGHHHHHGGHHFGGGHHGHHHHHHFGH
@M03558:539:GW210131Amp:1:2105:11717:23845 1:N:0:TCGACGTC+ACCTGGTT
GGTAGGCATCTACGAGCAAAACCATCATCCTTCAACGAATCCAGTTTAGTGATCCTCCCATTGTCCCCAACTAACCTGGAACCAGCTCAAGATGCCTAAGCCAGTGGTACAGGTTGGTGGCGACCCCGATCCCTCCGGTGGTGAGGTAATGTATCTTGTTTTATACAGTGCGTACGGATACAGAAAACTGATGGAAAAGTAATTTGGAATCTATATGCAAACAATTTGACAAGTTATTTTATGATAGAA
+
AAAAAAFFFFFFGGGGGGGGGFGDHHHHHHHFFHGGEGGEFGGHHHHHHHHHHHHBFHGHFHHHEHFHHGGFHHGHFHHHHHGHGHHHHHHHGFHGHHHHHHHHHHHEGHHHGBGHGFGGHGGGGGGGGGGGHHHGGGCAE?FHHGGGHHHHFHHHHHHHHHHHGHHHHGHGFGGGGGGGHHHHHHHHHG:GHHHHHGGGFGGGGGGGGGGGGGGGGGGGGGGGGGGGGGGGGGGGGGGFFFFFFFFFF
@M03558:539:GW210131Amp:1:2105:19866:23874 1:N:0:TCGACGTC+ACCTGGTT
GGTAGGCATCTACGAGCAAAACCATCATCCTTCAACGAATCCAGTTTAGTGATCCTCCCATTGTCCCCAACTAACCTGGAACCAGCTCAAGATGCCTAAGCCAGTGGTACAGGTTGGTGGCGACCCCGATCCCTCCCGGTGGTGAGGTAATGTATCTTGTTTTATACAGTGCGTACGGATACAGAAAACTGATGGAAAAGTAATTTGGAATCTATATGCAAACAATTTGACAAGTTATTTTATGATAGA
+
BCABCCFFFFFFGGGGGGGGGGGHHHHHHHHHHHHHGGGHGHHHHHHHHHHHHHHHHHGHHHHHHHHHHGGHHHHHHHHGHHGHHHHHHHHHHHHHHHHHHGHHHHHGHHHHGHHHGEGGHGEEFGGGGGGGHHHGGGGCGG?FHHHGHHHHHHHHHHHDHHHHHHHHHHHHGGGGGGFGGHHHHFHHHHHHHGCGHGGGBFFGGGGGGGGGGGGGGGGGGGGGGGGGGGGGGGFFGFFFFFFFFFFFF
@M03558:539:GW210131Amp:1:2105:20637:23992 1:N:0:TCGACGTC+ACCTGGTT
GGTAGGCATCTACGAGCAAAACCATCATCCTTCGACGAATCCAGTTTAGTGATCCTCCCATTGTCCCCAACTAACCTGGAACCAGCTCAAGATGCCTAAGCCAGTGGTACAGGTTGGTGGCGACCCCGAATCCGAGGTGGTGAGGTAATGTATCTTGTTTTATACAGTGCGTACGGATACAGAAAACTGATGGAAAAGTAATTTGGAATCTATATGCAAACAATTTGACAAGTTATTTTATGATAGAAAT
+
CDBCCCFFFFFFGGGGGGGGGGGHHHHHHHHHHHHGGGGHGHHHHHHHHHHHHHHHHHGHHHHHHHHHHGGHHHHHHHHHHHGHHHGHHHHHHHHHHHHHHHHHHHHHHHHHHHHHGGGGHGGGGGGGGGGGHGEBCCGGDGHHHGHHHHHHHHHHHHHHHHHHHHHHHHGGGGGGGGGHHHHFHHHHHHHHHGGGGGGGGGGGGGGGGGGFGGGGGGGGGGGGGGGGGGFGFFFFFFFFFFFFFFFFFF
@M03558:539:GW210131Amp:1:2105:20701:24021 1:N:0:TCGACGTC+ACCTGGTT
GGTAGGCATCTACGAGCGAAGGTGTTACTCACATAGCC
+
BCBBBCFFFFFFGGGGGGGGGGHHHGHHHHHHHHHHHH
@M03558:539:GW210131Amp:1:2105:25100:24047 1:N:0:TCGACGTC+ACCTGGTT
GGTAGGCATCTACGAGCAAAACCATCATCCTTCAACGAATCCAGTTTAGTGATCCTCCCATTGTCCCCAACTAACCTGGAACCAGCTCAAGATGCCTAAGCCAGTGGTACAGGTTGGTGGCGACCCCGATCCCTCCCAAATCAAATCAAAGGGTGAATTGGTAACCGCTGCCCTGTGGTGAGGTAATGTATCTTGTTTTATACAGTGCGTACGGATACAGAAAACTGATGGAAAAGTAATTTGGAATCT
+
CCCCCCFFFFFFGGGGGGGGGGGHHHHHHHHHHHHHGGGHGHHHHHHHHHHHHHHHHHGHHHHHHHHHHGGHHHHHHHHHHHGHHHHHGHHHHHHHHHHHHHHHHHHHHHHHGHHHGEGFHGGGGGGGGGGGHHHGGHHHHHHHHHHHHGHHGFGHHGHHHHHHHHGGGGGHHHHHHHCEHHHGHHHHHHHGHHHHHHHHGHHHGGGGGGGGGGGGGGGGGGGGGFGBFGGFBFFFFFFFFFFFFFFFF
@M03558:539:GW210131Amp:1:2105:18043:24050 1:N:0:TCGACGTC+ACCTGGTT
GGTAGGCATCTACGAGCAAAACCATCATCCTTCAACGAATCCAGTTTAGTGATCCTCCCATTGTCCCCAATGGCTCTTCATTTCGGAGGAGATGAAACGAATTGATCAGAGCAAGCCTTACGATGCCAAAAAGGCCTGCTCCAGATGAAGCCGAAGGCTATCTTCTGGGTGAAGTCAAAGGGTGAATTTGTAACCGTTGCCCTCAAACGTGGTGAGGTAATGTATCTTGTTTTATACAGTGCGTACGGAT
+
AAAAAA1CFFFFAFGC1ECGFGGCG11DEHDGHHHHEFFAEHHFAGHHFGFDFHHBGHGFH1FHHHHFF/BGGH0EGFE2GGHHFGGGCFG/>1FGHBFAFFED@F1F1>>EFFCCFFFDBFFE/EFBB0E/CGGFHGHHHHFGBHEB1<BH@@/</F<FGHGG1=11<GCF1FGGFHGH/.<<C<DH0=DGHHHCAECFHG/G:GFHGGEE9:BFG/;CFFBBFGFGGBFFGBFFFFFFGGGFB@@F-9
@M03558:539:GW210131Amp:1:2105:13505:24065 1:N:0:TCGACGTC+ACCTGGTT
GGTAGGCATCTACGAGCAAAACCATCATCCTTCAACGAATCCAGTTTAGTGATCCTCCCATTGTCCCCAACTAACCTGGAACCAGCTCAAGATGCCTAAGCCAGTGGTACAGGTTGGTGGCGACCCCCTCCAAGGCAACCAAGGGTGAATTGGTAACCGTTGCCCGGTGGTGAGGTAATGTATCTTGTTTTATACAGTGCGTACGGATACAGAAAACTGATGGAAAAGTAATTTGGAATCTATATGCA
+
BBBABBFFFFFFGGGGGGGGGGGHHHHHHGHHHHHHGGGHGHHHHHHHHHHHHHHHHHGHHHHHHHHHHGGHHHGHHHGHHHGHHHHHHHHHHHHHHHHHHHHHHHHHHHHFHGHHGGGGHGGGGGGGGGGHHHGHH0FHGHHGG?FGHHHHFFHHHHGGGGGHHGGDGGEGHHHCHHHHGHHHHHHHHHHHHHFHHHHHGEGGGGGGGGFGGGGGGGGGGGGFGFBFFFFFFFFFFFFFFFFFFFFF
@M03558:539:GW210131Amp:1:2105:13256:24079 1:N:0:TCGACGTC+ACCTGGTT
GGTAGGCATCTACGAGCAAAGAGTGAGAAGGTGTTACTCACATAGCC
+
AB>AAAFFFFFFFGGGCGFGGGGGGHHGHHGHHFFFHHHGHHHHHGF
@M03558:539:GW210131Amp:1:2105:12738:24140 1:N:0:TCGACGTC+ACCTGGTT
GGTAGGCATCTACGAGCAAAGAGTGAGAAGGTGTTACTCACATAGCC
+
AAAAAAFFFFFFGGGGGGGGGGHGGHHHHGG3FGGGHFHHGHHHHHH
@M03558:539:GW210131Amp:1:2105:18137:24272 1:N:0:TCGACGTC+ACCTGGTT
GGTAGGCATCTACGAGCAAAGAGTGTAGAAGGTGTTACTCACATAGCC
+
AAAAAAFFCFFFGGGGGAG1FGF3F3F1AEDG1FBEFGFEBGEHHFHH
@M03558:539:GW210131Amp:1:2105:7216:24283 1:N:0:TCGACGTC+ACCTGGTT
GGTAGGCATCTACGAGCAAAGAAGGTGTTACTCACATAGCC
+
BBBBB@FFFFFFGGGGGGGFGGHHGHHHGHHHHHHHHHHHH
@M03558:539:GW210131Amp:1:2105:20058:24312 1:N:0:TCGACGTC+ACCTGGTT
GGTAGGCATCTACGAGCAAAACCATCATCCTTCAACGAATCCAGTTTAGTGATCCTCCCATTGTCCCCAACTAACCTGGAACCAGCTCAAGATGCCTAAGCCAGTGGTACAGGTTGGTGGCGACCCCGATCCCTCCTTGGCTCTTCATTTCGGAGGAGATGAAACGAATTGATCAGAGCAAGCCTTACGATGCCAAAAAGGCCGGTGGTGAGGTAATGTATCTTGTTTTATACAGTGCGTACGGATAC
+
CCCCCCFFFFFFGGGGGGGGGGGHHHHHHHHHHGHHGGGHGHHHFGHHHHHHHHHHHHGHHHHHHHHHHGGHHHHHHHFHHHGHHHHHHHHHHHHHHHHHHHHHGHHHHHHHHHHHGEFGHGGGGGGGGGGGHHHGHHHHHHHHHHHHHHHHGGGGGGAHHGGHHGGGHHHHHHHHHHHHHHHGHHHHGGHGGHHHHGGGGGGGGDGGCEGFGCFFGGGFFFFFFFFFFFFFFFFFFFFFFFFFFFFF
@M03558:539:GW210131Amp:1:2105:23147:24347 1:N:0:TCGACGTC+ACCTGGTT
GGTAGGCATCTACGAGCAAAGAGTGAGAAGGTGTTACTCACATAGCC
+
BABAAAFFFFFFGFFGGGGGGGHHFHHHFGHBGFAGHHHHHCHGGHH
@M03558:539:GW210131Amp:1:2105:24408:24375 1:N:0:TCGACGTC+ACCTGGTT
GGTAGGCATCTACGAGCAAAACCATCATCCTTCAACGAATCCAGTTTAGTGATCCTCCCATTGTCCCCAACTAACCTGGAACCAGCTCAAGATGCCTAAGCCAGTGGTACAGGTTGGTGGCGACCCCGATCCCTCCCGGTGGTGAGGTAATGTATCTTGTTTTATACAGTGCGTACGGATACAGAAAACTGATGGAAAAGTAATTTGGAATCTATATGCAAACAATTTGACAAGTTATTTTATGATAGA
+
CCCCCCFFFFFFGGGGGGGGGGGHHHHHHHHHHHHHGGGHGHHHHHHHHHHHHHHHHHGGHHHHHHHHHGGHHHHHHHHHHHGHHHHHHHHHHHHHHHHHHHHHHHHHHHHHGHHHGEFGFEFGFGGGCGGGHHBEGGCDGGGFGACGFDFHHHHHHHHHHHGFHGHFHHHHCGGGGGGGGHHHGHHHHGHHHHFCGHGGFFFFGGFGGGGGGGGGGGGGGGGGGFGGFFGGGGGGGFFFFFFBFFFFF
@M03558:539:GW210131Amp:1:2105:12872:24451 1:N:0:TCGACGTC+ACCTGGTT
GGTAGGCATCTACGAGCAAAACCATCATCCTTCAACGAATCCAGTTTAGTGATCCTCCCATTGTCCCCAACTAACCTGGAACCAGCTCAAGATGCCTAAGCCAGTGGTACAGGTTGGTGGCGACCCCGATCCCTCCGGTGGTGAGGTAATGTATCTTGTTTTATACAGTGCGTACGGATACAGAAAACTGATGGAAAAGTAATTTGGAATCTATATGCAAACAATTTGACAAGTTATTTTATGATAGAA
+
ABAAABFFFFFFGG?CFGGGGGGGHHHHHHHGHHHHGGGHEHHHHHHHHHHGHHHHHHGHHGHHHFHHHGGHHHHHHHHFHGGHHHHHFHHHHHHHHHHHHHHHHHHHHHHH3BGHGEGGHGGGGGGGGGGGHHGFGFBAE?FHHHGGGHHHHHHHHHHHHHFH1=GHHHHGGGGGDGGGHHHHHHHGHF0CGFHGHHFBFFFGGGGGGGGGGGGGGFGGGGGGGGGGFGGGGGGGGGGFFFE9FFFFF
@M03558:539:GW210131Amp:1:2105:5447:24495 1:N:0:TCGACGTC+ACCTGGTT
GGTAGGCATCTACGAGCAAAACCATCATCATTCAACGAGTCCAGTTTAGTGATCCTCCCATTGTCCCCAACTAACCTGGAACCAGCTCAAGATGCCTAAGCCAGTGGTACAGGTTGGTGGCGACCCCGATCCCTCCTGGGCTCTTCATTTCGGAGGAGATGAAACGAATTGATCAGAGCAAGCCTTACGATGCCAAAAAGGCCTGCTCGGTGGTGAGGTAATGTATCTTGTTTTATACAGTGCGTACGG
+
AAA3AAFFFBFFGA2ECGGGG4EGHHHHG5DEBDFFECEEFHHHHHHHHHGHHFEHHHGHHHHHHGHHFGGGHHHGHHHHHHGHHGHHFHHFHHGHHHHHHHHFFGG4FGEGGFFHGGGGEECF/EF>BC//FGCDHFHFHHEHHFFHHHDG?AFGGGGHHFF1FF.<GHHGGGFGHHFFCCGGHHHFGGHGGHGHGGGGBFEGG?FBEGDDB;AFF:;;9BFFFE9FFFFFFFFFFFEBFFFFFFFFF
@M03558:539:GW210131Amp:1:2105:14856:24504 1:N:0:TCGACGTC+ACCTGGTT
GGTAGGCATCTACGAGCAAACCACCAATTCATATGTATATCTCCTTCTTAGAAGGTGTTACTCACATAGCC
+
ACABBBFFFFFFGGGGGGGGGGHGGHHHHHHHHHHHHHHHHHHHHHHHHHHHHHHGHHGHHHHHHHHHHHH
@M03558:539:GW210131Amp:1:2105:20981:24541 1:N:0:TCGACGTC+ACCTGGTT
GGTAGGCATCTACGAGCAAAGAGTGAGAAGGTGTTACTCACATAGCC
+
ABBBBCFFFFFFGGGGGGGGGGHHHHGHDHGFGGFHHHHGHGHHHGH
@M03558:539:GW210131Amp:1:2105:21411:24562 1:N:0:TCGACGTC+ACCTGGTT
GGTAGGCATCTACGAGCAAAGAGTGAGAAGGTGTTACTCACATAGCC
+
BCBACCFFFFFFGGGGGGGGGGHHHHHHHHHFFGGFHHHHHHHHHGH
@M03558:539:GW210131Amp:1:2105:15872:24563 1:N:0:TCGACGTC+ACCTGGTT
GGTAGGCATCTACGAGCAAAACCATCATCCTTCAACGAATCCAGTTTAGTGATCCTCCCATTGTCCCCAACTAACCTGGAACCAGCTCAAGATGCCTAAGCCAGTGGTACAGGTTGGTGGTGACCCCGACCCCCCGGTTCCAGATGAAGCCGAAGGCTATCTTCTGGGTGAAATCAAAGCAAGGGTGAATTGGTAACCGTTGAATTGGTGGTGAGGTAATGTATCTTGTTTTATACAGTGCGTACGGAT
+
A@BBB@BBFFFFFG?2AEG4GGECGAEFEGGGHC5GE2AG2GGB5AFEAGFAGF5FGHCEFHGH5GA1FA1GCBGHGHE23EA1?1BEHHHFDFFFGHH3GCGHGFHG@GHHH3@FG/??/EDBGHE?EGGCGGGGG//?GHDG11<GFFHGG--AEHHHEHBGGF0/<..::CC00C:GF/;.::..00C;:0;0;0;EDG.90B0999..90AF;FFFF/FFBFFFFFFFFFFFFFFBFBFD;BAAD
@M03558:539:GW210131Amp:1:2105:17755:24594 1:N:0:TCGACGTC+ACCTGGTT
GGTAGGCATCTACGAGCAAAACCATCATCCTTCAACGAATCCAGTTTAGTGATCCTCCCATTGTCCCCAACTAACCTGGAACCAGCTCAAGATGCCTAAGCCAGTGGTACAGGTTGGTGGCGACCCCGATCGGTGGTGAGGTAATGTATCTTGTTTTATACAGTGCGTACGGATACAGAAAACCGATGGAAAAGTAATTTGGAATCTATATGCAAACAATTTGACAAGTTATTTTATGATAGAAATGGA
+
CCCCCCFFFFFFGGGGGGGGGGGHHHHHHHHHHHHHGGGHGHHHGHHHHHHHHHHHHHGHHHHHHHHGHGGHHHHHHHHHHHGHHHHHHHHHHHHHHHHHHHHHHHHHHHHHHHHHGGGGHGGGGGGGGGGGGGGDCFHHHFHHHHHHHHHHBFHHHHHHHHHHHHGGGGGGGGGHHHHHHHHGGCEGDHHHGFFFGGGGFGFFGGGGGGGGGGGFGGGGGGGGGGGGGGGFFFFFFFFFFFFFFFFFF
@M03558:539:GW210131Amp:1:2105:12213:24595 1:N:0:TCGACGTC+ACCTGGTT
GGTAGGCATCTACGAGCAAAACCATCATCCTTCAACGAATCCAGTTTAGTGATCCTCCCATTGTCCCCAACTAACCTGGAACCAGCTCAAGATGCCTAAGCCAGTGGTACAGGTTGGTGGCGACCCCGATCCCTCCCGGTGGTGAGGTAATGTATCTTGTTTTATACAGTGCGTACGGATACAGAAAACTGATGGAAAAGTAATTTGGAATCTATATGCAAACAATTTGACAAGTTATTTTATGATAGA
+
ABABABFFFFFFGGGGGGGGGGGHGHHGHHHHHHHHGGGHGHHHGHHHHHHHHHHHHHGGHGHHHHHHHGGHHHHHHHHHHHGHHGHHGHGHHHHGHHHHHHHHHHHHHHHHFBFGGEFEHGEGGEDGGGGGHHCGGGGBCGEGGHHHHHHHFHHHHGHHHHHHHGHFHGHHGGGGGGGGGHFHHHHHHHHHHHHFFHGGGGGFGGGBFGGGGGGGGGGGGGGGGGGGGGGGGGGGGFFFFFFFFFFFF
@M03558:539:GW210131Amp:1:2105:19948:24684 1:N:0:TCGACGTC+ACCTGGTT
GGTAGGCATCTACGAGCAAAACCATCATCCTTCAACGAATCCAGTTTAGTGATCCTCCCATTGTCCCCAACTAACCTGGAACCAGCTCAAGATGCCTAAGCCAGTGGTACAGGTTGGTGGCGACCCCGATCCCTCCAAGGGTGAATTGGTAACCGTTGCCCTACCGGTGGTGAGGTAATGTATCTTGTTTTATACAGTGCGTACGGATACAGAAAACTGATGGAAAAGTAATTTGGAATCTATATGCAA
+
CCBBCCFFFFFFGGGGGGGGGGGHHHHHHHHHHHHHGGGHGHHHHHHHHHHHHHHHHHGHHHHHHGHHHGGHHHHHHHHHHHGHHGHHHHHHHHHHHHHHHHHHHHHHHHHHHHHHGFGGHGGGGGGGGGGGHHHGHHHGGFFHHHHGFGHHHHGFGGGHHHHHHGG@DGCEGHHHHHHHHHHHHHHHHHHHHHHHHHHHGGGGGGFGGGGGFGGGGGGGGGGGGGGFBFFFFFFFFFFFFFFFFFFFF
@M03558:539:GW210131Amp:1:2105:9098:24692 1:N:0:TCGACGTC+ACCTGGTT
TATCGCTGGATGTGTCTGCGGCGTTTTATCATCTTCCTCTTCATCCTGCTGCTATGCCTCATCTTCTTGTTGGTTCTTCTGGACTATCAAGGTATGTTGCCCGTTTGTCCTCTAATTCCAGGATCCTCAACCACCAGCACGGGACCATGCCGAACCTGCATGACTACTGCTCAAGGAACCTCTATGTATCCCTCCTGTTGCTGTACCAAACCTTCGGAC
+
AAAAAAFABFDFGDGGGGFCCEEGGGGFHHFHHHHHHHHGHHHFHHHHGHHFHHHHHHHHHHHHHHHHHHHHHEHHHHHHGHFFGGHHFFHHEGHHHHHGHGGEGHDHHHHHHDGHHGHGHGEHHBHHHFHHGFCCGHHFGCCGGFEG1GHG?@GCFA<<GH1GHFFFHHHHBCFBGFHGHHHHHFHGHHHHHHGHHHHGHHFGFFGGBEGGGFGEDDG
@M03558:539:GW210131Amp:1:2105:24176:24737 1:N:0:TCGACGTC+ACCTGGTT
GGTAGGCATCTACGAGCAAAACCATCATCCTTCAACGAATCCAGTTTAGTGATCCTCCCATTGTCCCCAACTAACCTGGAACCAGCTCAAGATGCCTAAGCCAGTGGTACAGGTTGGTGGCGACCCCGATCCCTCCGGAATGGCTCCTCATTTCGGAGGAGATGAAACGAATTGATCAGAGCAAGCCTTACGATGCCAAAAAGGCCTGCTGGGTTCCAGATGAAGCCGAAGGCTATCTTCTGGGTGAAAT
+
AA3A>AD4FBDF5FEGCGGGGCEHHGFHHHGHHHHHGDFHGFHHAEHDGHGHEDGGHHGHHGGHH5GHFGGGHGCFHHHGGHFHEGGHHHHHHFGHHHHHHHGGHGHDGHGFEGGEC/?/0EEEEEDGCC?CCFGFGGDCFHGC0CFGCGFHFGF@ACCEGCGDBGFHGCCGGFCFCGGH:CGGHGEFHHHGG?E?FEFF9.ADEFGGGFBFGG?.BFFFFFFFFFFBB?B??//BFFBBFFF9BDFFFF
@M03558:539:GW210131Amp:1:2105:21013:24825 1:N:0:TCGACGTC+ACCTGGTT
GGTAGGCATCTACGAGCAAAACCATCATCCTTCAACGAATCCAGTTTAGTGATCCTCCCATTGTCCCCAACTAACCTGGAACCAGCTCAAGATGCCTAAGCCAGTGGTACAGGTTGGTGGCGACCCCGATCCCTCCGGGTTCCAGATGAAGCCGAAGGCTATCTTCTGGGTGAAATTGTGCAAGGGTGAATTGGTAACCGTTGCCCTGCGGTGGTGAGGTAATGTATCTTGTTTTATACAGTGCGTACGG
+
AAAAAADFFF1F1FEEGGG100A0AGHGGBE2F1GFEF0FEGGBFFFHFHBDFGHBGGEFFHFHHBGHHEEHHFFGFHGFHHGG//CEFGFHHFFHHHHHGHHHHHH1FFHHHGGHC?FGHEGGGGGGCGGGHHHGGGGGGHHHHHHHGHFHHGCGGGFHHHHHHHHGGHHGHHHHHHHGHHHHAE;CHCHGHFHCFGGGGGBGGGGGGGGGGGCGGFFBFFFFFFFFFFFFFFFFFFBBFFFF@EA@@B
@M03558:539:GW210131Amp:1:2105:9378:24845 1:N:0:TCGACGTC+ACCTGGTT
GGTAGGCATCTACGAGCAAAACCATCATCCTTCAACGAATCCAGTTTAGTGATCCTCCCATTGTCCCCAACTAACCTGGAACCAGCTCAAGATGCCTAAGCCAGTGGTACAGGTTGGTGGCGACCCCGGTGGTGGTGAGGTAATGTATCTTGTTTTATACAGTGCGTACGGATACAGAAAACTGATGGAAAAGTAATTTGGAATCTATATGCAAACAATTTGACAAGTTATTTTATGATAGAAATGGA
+
ABBCCCFFFFFFGGGEEEF4BFEHHHGHHHHHHHHHGGFHGHHHHHHFHGHHHHHHHHGHHHHHHHHHHGGHHHHHHHHHHHGHHHHHHHHHHHHHHHHHHHHHHHHHHHHHHGHHGFGGHGGGGGGGGCDGEGGGGDG=???FHFHHHHHHGGHHFHGHHHHHHGFDGGDGGGHGHHHHHHHHHHHHHHHHHHHHHHHHHGHHGGGGGGGGGGGGGGGGGGGGGGGGGGGGGGGGGGGGGGEFGFFF
@M03558:539:GW210131Amp:1:2105:15346:24851 1:N:0:TCGACGTC+ACCTGGTT
GGTAGGCATCTACGAGCAAAGAGTGCAGAAGGTGTTACTCACATAGCC
+
A@ABB@FFFFFFGGGGGGGGGGGHHHHHHHHHHHHGHFHHHHHHHHHH
@M03558:539:GW210131Amp:1:2105:19678:24868 1:N:0:TCGACGTC+ACCTGGTT
GGTAGGCATCTACGAGCAAAACCATCATCCTTCAACGAATCCAGTTTAGTGATCCTCCCATTGTCCCCAACTAACCTGGAACCAGCTCAAGATGCCTAAGCCAGTGGTACAGGTTGGTGGCGACCCCGATCCCTCCTCAGAGCAAGCCTTACGATGCCAAAAAGGCCGAAGGCTATCTTCTGGGTGAAAGGTAATGTATCTTGTTTTATACAGTGCGTACGGATACAGAAAACTGATGGAAAAGTAATTT
+
CCCCCCFFFFFFGGGGGGGGGGGHHHHHHHHHHHHHGGGHGHHHHHHHHHHHHHHHHHGHHHHHHHHHHGGHHHHHHHHHHHGHHHHHHHHHHHHHHHHHHHHHHHHHHHHHHHHHGFGGHGGGGGGGGGGGHHHGHHHHHHHHHHHGHHHHGFGFGHHHHHGGGHHGGGGGHHHHHHHHHHHHGFHHFHHCGHHGGGGGHHGGGGGGHHGGHHGGGGGGGGGGGFHHHFFFFFFFFFFFFFFFFFFFFF
@M03558:539:GW210131Amp:1:2105:16795:24946 1:N:0:TCGACGTC+ACCTGGTT
GGTAGGCATCTACGAGCAAACCACCAATTCATATGTATATCTCCTTCTTAGAAGGTGTTACTCACATAGCC
+
ABAAABFFFFFFGGGGGGGGGGHGGHHHHHHHHHHGHHHHHHHHHHHHHHHHHHHHHHGHHHHHHHHHHHH
@M03558:539:GW210131Amp:1:2105:22160:24985 1:N:0:TCGACGTC+ACCTGGTT
GGTAGGCATTACGAGCAAAACCATCATCCTTCAACGAATCCAGTTTAGTGATCCTCCCATTGTCCCCAACTAACCTGGAACCAGCTCAAGATGCCTAAGCCAGTGGTACAGGTTGGTGGCGACCCCGATCCCTCCCGGTGGTGAGGTAATGTATCTTGTTTTATACAGTGCGTACGGATACAGAAAACTGATGGAAAAGTAATTTGGAATCTATATGCAAACAATTTGACAAGTTATTTTATGATAGAA
+
BCBBCCFFFFFFGGGGGGGGGGHHHHHHHHHHHHHGGGHGHHHHHHHHHHHHHHHHHGHHHHHHHHHHGGHHHHHHHHHHHGHHHHHHHHHHHHHHHHHHHHHHHHHHHHHHGHHGFGGHGGGGGGGGGGGHHHGGGGFDGDGHHGFGHHHHHHHHHHHHHHHHHHHHHHHGGGGGGGGGHHHFHFGHHCGHHGGFGHGFGGGGGGGGGGGGGGGHGGHGGGGGGGGGGGGGGGGHGHFFFFFFFFFFF
@M03558:539:GW210131Amp:1:2105:20574:24994 1:N:0:TCGACGTC+ACCTGGTT
GGTAGGCATCTACGAGCAAAACCATCATCCTTCAACGAATCCAGTTTAGTGATCCTCCCATTGTCCCCAACTAACCTGGAACCAGCTCAAGATGCCTAAGCCAGTGGTACAGGTTGGTGGCGACCCCGATCCCTCCCTCGGTGGTGAGGTAATGTATCTTGTTTTATACAGTGCGTACGGATACAGAAAACTGATGGAAAAGTAATTTGGAATCTATATGCAAACAATTTGACAAGTTATTTTATGAT
+
BBBBBBFFFFFFGGGGGGGGGGGHHHHHHHGHHHHHGGGHGHHHHHHGHHHHHHHHHHGHHHHHHHHHHGGHHHHHHHHHHHGHHHHHHHHHHHHHHHHHHHHHHHHHHHHHHHHHGGGGHGGGGGGGGGGGHHHGGHHGGEGGGGFFFFGFHHGHHHHHHHHHHHHHHHHHHHGGGGGGGGGHFHHHGHGHHHHHGHGFGGGGGFGGGFGGGGGGGGGGGGGGGGGGGGGGGGGGGGFFFFFBFFFF
@M03558:539:GW210131Amp:1:2105:21870:25008 1:N:0:TCGACGTC+ACCTGGTT
GGTAGGCATGTACGAGCAAAGAGTGAGAAGGTGTTACTCACATAGCC
+
BBABBBFFFFFFGGGEEFGGGGFFFHHFFGFAFHGHHHGGHHHHGFH
@M03558:539:GW210131Amp:1:2105:17397:25019 1:N:0:TCGACGTC+ACCTGGTT
GGTAGGCATCTACGAGCAAAGAGTGAGAAGGTGTTACTCACATAGCC
+
AAAAB@FFFFFFFF?EEGFF4GAGFGGH54ABBGEGHFHHHFGGGFE
@M03558:539:GW210131Amp:1:2105:11251:25061 1:N:0:TCGACGTC+ACCTGGTT
GGTAGGCATCTACGAGCAAAACCATCATCCTTCAACGAATCCAGTTTAGTGATCCTCCCATTGTCCCCAACTAACCTGGAACCAGCTCAAGATGCCTAAGCCAGTGGTACAGGTTGGTGGCGACCCCGATCCCTCCCGGTGGTGAGGTAATGTATCTTGTTTTATACAGTGCGTACGGATACAGAAAACTGATGGAAAAGTAATTTGGAATCTATATGCAAACAATTTGACAAGTTATTTTATGATAGA
+
BCBBCCFFFFFFGGGGGGGFGGGHHHHHHHHHHHHHGGGHGHHHHHHHHHHHHHHHHHGHHHHHHHHHHGGHHHHHGHHHHHGHHHHHHHHHHHHHHHHHHHHHHHHHHHHHGFHHGFGGHGGGGGGGGGGGHHHGGGGDDGCGHHHHGFHHHHHGHHHHHHHGHGHHHHHHGGGGGGGGGHHHHHGHHHHHHHHHHHGGGGBFFGGFGGGGGGGGGGGGGGGGGFGGGGGGGGGGGFFFFFFFBFFFF
@M03558:539:GW210131Amp:1:2105:12659:25071 1:N:0:TCGACGTC+ACCTGGTT
GGTAGGCATCTACGAGCAAACCACCAATTCATATGTATATCTCCTTCTTAGAAGGTGTTACTCACATAGCC
+
AAAABBFFFFFFGGGFGGGGCGHGGHHHHHHHHHHHHHHGHHHGHHHHHHFFHHHHHHGHHHGHHHHHHHH
@M03558:539:GW210131Amp:1:2105:7217:25089 1:N:0:TCGACGTC+ACCTGGTT
GGTAGGCATCTACGAGCAAAACCATCATCCTTCAACGAATCCAGTTTAGTGATCCTCCCATTGTCCCCAACTAACCTGGAACCAGCTCAAGATGCCTAAGCCAGTGGTACAGGTTGGTGGCGACCCCGATCCCGGTGGTGAGGTAATGTATCTTGTTTTATACAGTGCGTACGGATACAGAAAACTGATGGAAAAGTAATTTGGAATCTATATGCAAACAATTTGACAAGTTATTTTATGATAGAAATGG
+
BBBBBBFFFFFFGGGGGGGGGGGHHHHHHHHHHHHHGGGHGHHHHHHHHHHGHHHHHHGHHHHHHHHHHGGHHHHHHHHGHHGHHHHHHHHHHGHHHHHGHHHHHHHHHHHHHHHHGGGGHGGGGGGGGGGGHGGGGGDFHHHGHHHHHFHHHHHHHHHHHHHHHHHHGGGGGGGGGHHHHHHHHHHHHHHHHGHGCFHHGGGGGGGGGGGFGGGGGGGGGGGGGGGGGGGGGGGGGGGGGFFFFFFFFF
@M03558:539:GW210131Amp:1:2105:17065:25089 1:N:0:TCGACGTC+ACCTGGTT
GGTAGGCATCTACGAGCAAAACCATCATCCTTCAACGAATCCAGTTTAGTGATCCTCCCATTGTCCCCAACTAACCTGGAACCAGCTCAAGATGCCTAAGCCAGTGGTACAGGTTGGTGGCGACCCCGATCCCTGGCTCTTCATTTCGGAGGAGATGAAACGAATTGATCAGAGCAAGCCTTACGATGCCAAAAAGGCCTGCCGAAGGCTATCTTCTGGGTGGTGGTGAGGTAATGTATCTTGTTTTAT
+
BBB@BBFBFFFFGGFGGGGGGGGHHHHHHHHHHHHHGGGHGHHHHHHHHHHGHHGHHHGHHHFHGFGHHGGHGGHGHHGHHHGHGHHHHHHHHHHHHHHGHHHHHHFHHHHHHHHHGEFEHGGGGGGGCGFGHHGHHHHHHHFHHHHH///>/C.GFHBGHG.FGGHHHHHGHHHHFHHGHHHHGEGEGHFCGHHDGGGGGGGG?BADEGGGGGGGGGGGFFFFFFFFFFFFFBFFFFFFFFFFFFFFF
@M03558:539:GW210131Amp:1:2105:7609:25107 1:N:0:TCGACGTC+ACCTGGTT
GGTAGGCATCTACGAGCAAAACCATCATCCTTCAACGAATCCAGTTTAGTGATCCTCCCATTGTCCCCAACTAACCTGGAACCAGCTCAAGATGCCTAAGCCAGTGGTACAGGTTGGTGGCGACCCCGATCCCTCCCGGTGGTGAGGTAATGTATCTTGTTTTATACAGTGCGTACGGGTACAGAAAACTGATGGAAAAGTAATTTGGAATCTATATGCAAACAATTTGACAAGTTATTTTATGATAGA
+
CCABCBFFFFFFGGGGGGGGGGGHHHFHHHHHHHHHGGGHGHHHHGHFGHHHHHHHHHGHHHHHHHHHHEGHHHHHHHGHHHGHHHHHHHHHHHHHHHHHHHHHHHHHHHHHHHHHGEFFHGFGGGGGGGGGHHHGGGGDGGAFGFHHHFHHHHHHHHHGGHHHHHGHHHHGGGGGGGGGGGHHHHHGHHHHHHHHFGGGGGGGGGGGGGGGGGGGGGGGGGGGGGGGGGGGGGFFFFFFFFFFFFFFF
@M03558:539:GW210131Amp:1:2105:16033:25108 1:N:0:TCGACGTC+ACCTGGTT
GGTAGGCATCTACGAGCAAAACCATCATCCTTCAACGAATCCAGTTTAGTGATCCTCCCATTGTCCCCAACTAACCTGGAACCAGCTCAAGATGCCTAAGCCAGTGGTACAGGTTGGTGGCGACCCCGATCCCCCGGTGGTGAGGTAATGTATCTTGTTCTATACAGTGCGTACGGGTACAGAAAACTGATGGAAAAGTAATTTGGAATCTATATGCAAACAATTTGACAAGTTATTTTATGATAGAAAT
+
BBBBBBFFFFFFGGGGGGGGGGGHHHHHHHHHHHHHGGGHGHHHHHHHHHGHHHHHHHGGHHGHHHHHHGGHHHHHHHHHHHGHHHHHHHHHHHHHHHHHHHHHHHHHHFHHHHHHGEG?HGGGGGGGCGCGHGGDCCGGCFDGFHGHHHGHHHHHHHHHHGHHHHHHFHCGGGGGGGGHHBHHHHGHHHHHFBFBFGGFBFGGGGGGFFGFGGGGGGGGGGGGGGFFGGGFFFFFFFFFFFFFFBFFFF
@M03558:539:GW210131Amp:1:2105:12611:25138 1:N:0:TCGACGTC+ACCTGGTT
GGTAGGCATCTACGAGCAAAACCATCATCCTTCAACGAATCCAGTTTAGTGATCCTCCCATTGTCCCCAACTAACCTGGAACCAGCTCAAGATGCCTAAGCCAGTGGTACAGGTTGGTGGCGACCCCGATCCCTCCCAAATCAAATCAAAGGGTGAATTGGTAACCGTTGCCCTGTGGTGAGGTAATGTATCTTGTTTTATACAGTGCGTACGGATACAGAAAACTGATGGAAAAGTAATTTGGAATCT
+
AA>AABFCFFFFGGGCCEGGGGGGHHHHHHHHGGHHGFGHGHHHHHHHHHHFFHHHHHGHHHHGFDGHFGGHFAGHHH12FHGAGHHHFFFGGGFGHHGGGHHFHHHFGHGF3BFGE>F?HEEEEGFGGCGGHHFGGC<0GGGFHFFHH11?CGGHGHGFHGGHFHGGGFGHGHHGFFHGFEGHHBCFGHFHHHHHHGHHHHH00GGH@.EBBGDFGGGBFGGFGFFBCBF9BFFEFFBFFFFFF/FFF
@M03558:539:GW210131Amp:1:2105:8059:25140 1:N:0:TCGACGTC+ACCTGGTT
GGTAGGCATCTACGAGCAAAACCATCATCCTTCAACGAATCCAGTTTAGTGATCCTCCCATTGTCCCCAACTAACCTGGAACCAGCTCAAGATGCCTAAGCCAGTGGTACAGGTTGGTGGCGACCCCGATCCCTCCGGTGGTGAGGTAATGTATCTTGTTTTATACAGTGCGTACGGATACAGAAAACTGATGGAAAAGTAATTTGGAATCTATATGCAAACAATTTGACAAGTTATTTTATGATAGAA
+
BBBCCCFFFFFFGGGGGGGGGGGHHGHHHHHHHGHHGGGHGHHHHHHHHGHHHHHHHHGHHGHHHHHHHGGHHHHFGHHHHHGGHGHHHHHHHHHHHHHFHGGGFGHHH4FHHBGGEEFGGGGGEEGFGGGGHHGFECBDG?FGGG?GHHGFGHHHGHGHHHHHHGHHFGHGCEDCGGGFHGHHHHFHHGHHHBGHHHFFFGGGGGGGGGFGGGGGGGGGGGGGGGGGGGGGGGGGGGGFFFFFFFFFF
@M03558:539:GW210131Amp:1:2105:5824:25185 1:N:0:TCGACGTC+ACCTGGTT
GGTAGGCATCTACGAGCAAAACCATCATCCTTCAACGAATCCAGTTTAGTGATCCTCCCATTGTCCCCAACTAACCTGGAACCAGCTCAAGATGCCTAAGCCAGTGGTACAGGTTGGTGGCGACCCCGATCCCTCCGGTTCCAGATGAAGCCGAAGGCTATCTTCTGGGTGAAATCAAAGCAGGTGGTGAGGTAATGTATCTTGTTTTATACAGTGCGTACGGATACAGAAAACTGATGGAAAAGTAATT
+
ABABBBFBFFFFGGGGGGGBGF?FHHHHGHHHHHHHGGGHGHHHHHFDFFHGHHHHHHGHEGHHHHFHCEFHHGHHHHHEGCFHHEHHH3FFHHGHHGHHGHHHHHGHHHHHFFGHEGGFHGGGGEGGGGGGHHFGGGDEFHHHGHHHGFHGD@DCGHHHHHGHHHHHHHGHHHHHHHHHHHHHHHGGGHHHGHHHGGGGGGGGFGGGGGGFGGGGGGGGGGFDGGFFFFFFFFFFBFFFFFBFFBFFFF
@M03558:539:GW210131Amp:1:2105:7006:25186 1:N:0:TCGACGTC+ACCTGGTT
GGTAGGCATCTACGAGCAAACCACCAATTCATATGTATATCTCCTTCTCAGAAGGTGTTACTCACATAGCC
+
?AAAB3DFFFFFGEGEEGGGGGHFGHHHHHHHHHHHHHGHHGHHHHHHHHHHHHGBCGGHHHHHHHHGHGH
@M03558:539:GW210131Amp:1:2105:20715:25212 1:N:0:TCGACGTC+ACCTGGTT
GGTAGGCATCTACGAGCAAAGAAGGTGTTATTCACATAGCC
+
BBBBCCFFFFFFGGGGGGGGGGHHHHHHGHHHHHHHHHHHH
@M03558:539:GW210131Amp:1:2105:22239:25227 1:N:0:TCGACGTC+ACCTGGTT
GGTAGGCATCTACGAGCAAAACCATCATCCTTCAACGAATCCAGTTTAGTGATCCTCCCATTGTCCCCAACTAACCTGGAACCAGCTCAAGATGCCTAAGCCAGTGGTACAGGTTGGTGGCGACCCCGATCCCTCCGGTGGTGAGGTAATGTATCTTGTTTTATACAGTGCGTACGGATACAGAAAACTGATGGAAAAGTAATTTGGAATCTATATGCAAACAATTTGACAAGTTATTTTATGATAGAA
+
CCBBCCFFFFFFGGGGGGGGGGGHHHHHHHHHHHHHGGGHGHHHHHHHHHHHHHHHHHGHHHHHHHHHHGGHHHHHHHHHHHGHHHHHHHHHHHHHHHHHHHHHHHGGHHHHHHHHGGGGHGGGGGGGGGGGHHHGGGDCGEGFGHGHHHHHHHHHHHHHHHHHHHHGHHHGGGGGGGGGHHHFHGHHHGGHHFHBGHGGGGGGGGGGGFGGGGGGGGGGGGGGGGGGGGGGGGGGGGGFBFFBFFFFF
@M03558:539:GW210131Amp:1:2105:7609:25258 1:N:0:TCGACGTC+ACCTGGTT
GGTAGGCATCTACGAGCAAAACCATCATCCTTCAACGAATCCAGTTTAGTGATCCTCCCATTGTCCCCAACTAACCTGGAACCAGCTCAAGATGCCTAAGCCAGTGGTACAGGTTGGTGGCGACCCCGATCCCTCCATGGCTCTTCATTTCGGAGGAGATGAAACGAATTGATCAGAGCAAGCCTTACGATGCCAAAAAGGCCTGCTGTAACCGTTGCGGTGGTGAGGTAATGTATCTTGTTTTATAC
+
A1>>AADCFBFBDCG1EGGGGGGAGHHHHDGFHFHHFGGHGHHHFHHFHGGHFFHHHFGHHHHHHBGFHEEHHBGGFAA0B1EGEEHF1FFFGHHHGHHGFHHHHFGEGGHGFFFHEEGEHGGGEGGG?@CCGFHACDGFFHGHHGFHHHHHGCG?FFGHF1==FE.CGHHHHHHHHHHG/CEGFHFCEEHGGFH0:AEABEEGG.CFGGGGGG99CB?@A@?-9/:ABBBFFFFFFFFEFFFFFF/;
@M03558:539:GW210131Amp:1:2105:20237:25262 1:N:0:TCGACGTC+ACCTGGTT
GGTAGGCATCTACGAGCAAAACCATCATCCTTCAACGAATCCAGTTTAGTGATCCTCCCATTGTCCCCAACTAACCTGGAACCAGCTCAAGATGCCTAAGCCAGTGGTACAGGTTGGTGGCGACCCCACCCCCTTTTACGGTGGTGAGGTAATGTATCTTGTTTTATACAGTGCGTACGGATACAGAAAACTGATGGAAAAGTAATTTGGAATCTATATGCAAACAATTTGACAAGTTATTTTATGAT
+
AABAAAFFFFFFGGGGGGGBFGGHHHGHHHHHHHHHGGGHGGHHHHHFFHFHHHGHHHGHHHGHHGHHHGGHHHHHHHHFHHGACHHFHHHHHHHHHHHHHHHHHHHHHHHHGHGGGEFGHGGGGGGDGGGGGGHHHDGGGFHGEGGFG?FGHHFFBHHHHHHHHHHHHHHHHHGGGGGGDGDHFFHHFGHHHHHHHFFFFHHGGGGGGBFFGGGGGGGGGGFGFGGGGGGFFGGGGGFFFGGCFFFF
@M03558:539:GW210131Amp:1:2105:16134:25278 1:N:0:TCGACGTC+ACCTGGTT
GGTAGGCATCTACGAGCAAAGCCATCATCCTTCAACGAATCCAGTTTAGTGATCCTCCCATTGTCCCCAACTAACCTGGAACCAGCTCAAGATGCCTAAGCCAGTGGTACAGGTTGGTGGCGACCCCGATCCTCCGAATGGCTCTTCATTTCGGAGGAGATGAAACGAATTGATCAGAGCAAGCCTTACGATGCCAAAAAGGGGTGGTGAGGTAATGTATCTTGTTTTATACAGTGCGTACGGATAC
+
BBABBBFFFFFFGGGGGGGGGGHHHHHHHHHHHHHHGGGHGHHHHHHHHHHHHHHHHHGHHHGHHHHHHGGHHHHHHHHHHHGHHHHHHHHHHHHHHHHHHHHHHHHHHHHHHHHHGGGGHGGGGGGGGGGGHHHG@CGHHHHHHHHHHHHHCD?AGGGGHHHHHHGGEHHHFHHGHHHHHHHHGHHHHGEHGGHFGGFGGGGGDBDEABAFCFGGFFFFFFFFFFFFFFFFFFFFFFFDFFFFFFF
@M03558:539:GW210131Amp:1:2105:22748:25294 1:N:0:TCGACGTC+ACCTGGTT
GGTAGGCATCTACGAGCAAAGAGTGAGAAGGTGTTACTCACATAGCC
+
BBBBB@FFFFFFGGCEEGGGGGFGFFHHHHHHHHGHHHHGHHHHGHH
@M03558:539:GW210131Amp:1:2105:14343:25414 1:N:0:TCGACGTC+ACCTGGTT
GGTAGGCATCTACGAGCAAAGAGTGTAGAAGGTGTTACTCACATAGCC
+
ABAAAAFFFFFFFGEFCGGFGGHFFGGFHHHHAGGFHHHFHHHHHHHH
@M03558:539:GW210131Amp:1:2105:16984:25565 1:N:0:TCGACGTC+ACCTGGTT
GGTAGGCATCTACGAGCAAAGAGTGAGAAGGTGTTACTCACATAGCC
+
BCBBCCFFFFFFGGGGGGGGGGHHHHHHHHHGHHGHHHHHHHHHHHH
@M03558:539:GW210131Amp:1:2105:15845:25588 1:N:0:TCGACGTC+ACCTGGTT
GGTAGGCATCTACGAGCAAAGAAGGTGTTACTCACATAGCC
+
1>>>AAF1F>1DBA1EAEFFFGHCE1BA02GGDFBGHCFBE
@M03558:539:GW210131Amp:1:2105:20759:25590 1:N:0:TCGACGTC+ACCTGGTT
GGTAGGCATCTACGAGCAAAACCATCATCCTTCAACGAATCCAGTTTAGTGATCCTCCCATTGTCCCCAACTAACCTGGAACCAGCTCAAGATGCCTAAGCCAGTGGTACAGGTTGGTGGCGACCCCGATCCCTGATGGCTCTTCATTTCGGAGGAGATGAAACGAGTTGATCAGAGCAAGCCTTACGATGCCAAAAAGGTGGTGAGGTAATGTATCTTGTCTTATACAGTGCGTACGGATACAGAAAAC
+
AA>>AAFFFFFFGGCAEEGB00B0FGGHFBGFGFEHEEEHGGCHGGHHDAEF2DGGGFFH1GE2DDFGHCEHFHBGFHHFGFFFCGHFCCGBHFFHHHHEFGHHFFFGGHHEHHHHGGGGHGGGGGGGG?@FHHHEHHHHHHHHHHHHHHBCGGGGFGHHHHHHGGGGGHHHHHHHHHHHHHGHHGHGEGGGHHHHGGGGGF?EEGFGCFGGGFGGGGGGGGGGGGGGGGGGG@FF@@FFFFFFFFFFFF
@M03558:539:GW210131Amp:1:2105:19861:25626 1:N:0:TCGACGTC+ACCTGGTT
GGTAGGCATCTACGAGCAAAGAGTGTAGAAGGTGTTACTCACATAGCC
+
AA>3AAFFFFDFGFCCEAFCGECDG5FD6FHH3BBEBGEBGFHHFBHF
@M03558:539:GW210131Amp:1:2105:13216:25651 1:N:0:TCGACGTC+ACCTGGTT
GGTAGGCATCTACGAGCAAAACCATCATCCTTCAACGAATCCAGTTTAGTGATCCTCCCATTGTCCCCAACTAACCTGGAACCAGCTCAAGATGCCTAAGCCAGTGGTACAGGTTGGTGGCGACCCCGATCCCTCCCGGTGGTGAGGTAATGTATCTTGTTTTATACAGTGCGTACGGATACAGAAAACTGATGGAAAAGTAATTTGGAATCTATATGCAAACAATTTGACAAGTTATTTTATGATAGA
+
AAAAA?11BFFFGFGFEGGFGGGCGFGHHHGHHGFFCFEHACGGAFGHGBFBBGGEGCFFH1HFFGHHGGGHGHFHHECCHHGHHHHHHHGFH1FEDFCFFHHFBEFFGFHEF1FGG?FEAEEEEGCGCCCGGHGEFA@GCFEFDF0<F?GGH1FFFGHGGFCGBGFBGGHGGCAC-EGGGHFHH:C/CGH0C0::0G/C9CBFBBFFFGFFFGGFGGF99BFGGGGGGGGFFAFFFFFFFFFFFFFFF
@M03558:539:GW210131Amp:1:2105:6549:25665 1:N:0:TCGACGTC+ACCTGGTT
GGTAGGCATCTACGAGCAAACCACCAATTCATATGTATATCTCCTTCTTAGAAGGTGTTACTCACATAGCC
+
BBBBCCFFFFFFGGGGGGGGGGHGGHHHHHHHHHHHFGHHHHHHHHHHHHHHHHHGGHGHHHHHHHHHHHH
@M03558:539:GW210131Amp:1:2105:21268:25710 1:N:0:TCGACGTC+ACCTGGTT
GGTAGGCATTACGAGCAAAGAGTGAGAAGGTGTTACTCACATAGCC
+
AAAAABFFFFFDF2EEEGGGGFGGHHG5BGGGHEHFCBGFHHHGHF
@M03558:539:GW210131Amp:1:2105:9451:25715 1:N:0:TCGACGTC+ACCTGGTT
GGTAGGCATCTACGAGCAAAGAGTGAGAAGGTGTTACTCACATAGCC
+
BCABBCFFFFFFGGGEEEGCFGGHHFHHHHHGHHGHHHHHHHHHHHH
@M03558:539:GW210131Amp:1:2105:14073:25766 1:N:0:TCGACGTC+ACCTGGTT
GGTAGGCATCTACGAGCAAAACCATCATCCTTCAACGAATCCAGTTTAGTGATCCTCCCATTGTCCCCAACTAACCTGGAATCAGCTCAAGATGCCTAAGCCAGTGGTACAGGTTGGTGGCGACCCCGATCCCTCCATGGCTCTTCATTTCGGAGGAGATGAAACGAATTGATCAGAGCAAGCCTTACGATGCCAAAAAGGCCTGCTGGGTTCCAGATGAAGCCGACAAGGGTGAATTGGTAACCGTGGT
+
CCCCCCFFFFFFGGGGGGGFGGGHHHHHHHHHHHHHGGGHGHHHHHHHHHHHHHHHHHGHHHHHHGHHHGGHHHHHHHHHHHHHHHHHHHHHHHHHHHHHHHHHHHHHHHHFHHHHGGGGHGGGGGGGFGGGHHHGHHHHHHHHHHHHHHHHGCFGGGHHHHHHHGDEHHHHHHHHHHHHHHHGHHHHGGHGGHHHHHGGGGGGGGGGGGBCFGGGGGGGGGGGGGFFFFFFFEEFFFFFFFFFFFFFFE
@M03558:539:GW210131Amp:1:2105:19987:25811 1:N:0:TCGACGTC+ACCTGGTT
GGTAGGCATCTACGAGCAAAGAGTGAGAAGGTGTTACTCACATAGCC
+
BCBABBFFFFFFGGGGGGGGGGHHHHHHHHHGGHGHHHHHHHHHHGH
@M03558:539:GW210131Amp:1:2105:20946:25838 1:N:0:TCGACGTC+ACCTGGTT
GGTAGGCATCTACGAGCAAAGAGTGTAGAAGGTGTTACTCACATAGCC
+
ABBBBBFFFFFFGGGGGGGFGGHHHHHHHHHHGHHGHHHHHHHHHHHH
@M03558:539:GW210131Amp:1:2105:12876:25985 1:N:0:TCGACGTC+ACCTGGTT
GGTAGGCATCTACGAGCAAAACCATCATCCTTCAACGAATCCAGTTTAGTGATCCTCCCATTGTCCCCAACTAACCTGGAACCAGCTCAAGATGCCTAAGCCAGTGGTACAGGTTGGTGGCGACCCCGATCCCTCGAATGGCTCTTCATTTCGGAGGAGATGAAACGAATTGATCAGAGCAAGCCTTACGATGCCAAAAAGGCCTGCTTCCAGATGAAGCCGAAGGCTATCTTCTGGGTGAAATCAAAGC
+
BCBCCCFFFFFFGGGGGGGGGGGGHHHHHHHHHHHHGGGHGHHHHHHHHHHHHHHHHHGHHHHHHHHHHGGHHHHHHHHHHHGHHHGHHHHHHHHHHHHHHHHHHHHHHHHHBFHHGFGGHGGGGGGGGGGGHHHGGHHHGHHGHHHHHHHHHGEFGGGHHHHHFHGGGHHHGGHHHHHHHHHHGHHHHGAGGGHGGGGGGGGGGGGGGGGGGFGGGGGGGGGFFFFFFFFFFFFFFFFFFFFFFFFFFF
@M03558:539:GW210131Amp:1:2105:23196:26036 1:N:0:TCGACGTC+ACCTGGTT
GGTAGGCATCTACGAGCAAAACCATCATCCTTCAACGAATCCAGTTTAGTGATCCTCCCATTGTCCCCAACTAACCTGGAACCAGCTCAAGATGCCTAAGCCAGTGGTACAGGTTGGTGGCGACCCCGATCCCTGATGGCTCTTCATTTCGGAGGAGATGAAACGAATTGATCAGAGCAAGCCTTACGATGCCAAAAAGGTGGTGAGGTAATGTATCTTGTTTTATACAGTGCGTACGGATACAGAAAAC
+
AAAB3AFFFFFFGGGGGGGGGGGHHHHHHHHHHHHHGGGHGHHHFHHHHHHHHHHHHHGHHHHHHGHHHGGHHHHHHHHHHHGHHHHHHHHHHHHHHHHHHHHHHHHHHHHHHFHHGGGGHGGGGGGGCGGGHHHHHHFHHHHHHHHHHHHGDDGGGEGHHHHHGGGHHHBGHHHHHHHHHHGHHGHGGHGGHHHGCHGGGGG99;CFGGGGFFGGGGGGGGGGGGFFGFGGGFFFFFD.AAFBFFFFFF
@M03558:539:GW210131Amp:1:2105:23116:26041 1:N:0:TCGACGTC+ACCTGGTT
GGTAGGCATCTACGAGCAAAACCATCATCCTTCAACGAATCCAGTTTAGTGATCCTCCCATTGTCCCCAACTAACCTGGAACCAGCTCAAGATGCCTAAGCCAGTGGTACAGGTTGGTGGCGACCCCGATCCCTCCCGGTGGTGAGGTAATGTATCTTGTTTTATACAGTGCGTACGGATACAGAAAACTGATGGAAAAGTAATTTGGAATCTATATGCAAACAATTTGACAAGTTATTTTATGATAGA
+
ABAAABFFBFFFGG2EECGFGGGHHBFGFGHGCHHFEGGFGHHHHHFGHFGHHHHHHHGHHHFGHHHGFGGHHHHGHHHHBCFCAA@FFGB3FHGEHHHHEHHHFGHGGHHHGFHHGEFGHGGGFGGGGGGGHHGGGGGGGG<CFHHGHHHHGHHHHHHGHHHHGHHHGHHHGGGGGGGGGHHHHFHHHHHHHHHFFHFGGGBFFGGGGGGGGGGGGGGGGGGGGGGGGGGGGGGGFFFFFFFFFFFFF
@M03558:539:GW210131Amp:1:2105:22444:26072 1:N:0:TCGACGTC+ACCTGGTT
GGTAGGCATCTACGAGCAAACCACCAATTCATATGTATATCTCCTTCTTAGAAGGTGTTACTCACATAGCC
+
ABAAABFFFFFFGGGGGEGFGGFFGHFFHHGHGFHHHGHHHFHGHHHGHHHHGHHGGHGHHHHHHHGHGGH
@M03558:539:GW210131Amp:1:2105:18646:26114 1:N:0:TCGACGTC+ACCTGGTT
GGTAGGCATCTACGAGCAAAACCATCATCCTTCAACGAATCCAGTTTAGTGATCCTCCCATTGTCCCCAACTAACCTGGAACCAGCTCAAGATGCCTAAGCCAGTGGTACAGGTTGGTGGCGACCCCGATCCCTCTTCAATGGCTCTTCATTTCGGAGGAGATGAAACGAATTGATCAGAGCAAGCCTTACGATGCCAAAAAGGCCTGGTGGTGAGGTAATGTATCTTGTTTTATACAGTGCGTACGGAT
+
BBB@BBFFFFFFGGEEGGGGGGGHHHHHHHHHHHHHGGGHGHHHHHHHHFGHHHHHHHGHHFHHHGHHGGGHHHHHHHHHFHGGHHHGHHHHHHHHHHHHHHHHGGHHHHHHHHHHGGFGHGGGGGGGGGGGHHHHHHHHHHFHHHHHHHHHHHHGGGGADFGHHHHHGGGHHGHHHHHHHHHHHGGHHHHGGGGGHHHGGGGGGGGGGFGD;AFGGFGGGGGGGGGGGGFFFFFFFFFFFFFFFFFFFF
@M03558:539:GW210131Amp:1:2105:7671:26137 1:N:0:TCGACGTC+ACCTGGTT
GGTAGGCATCTACGAGCAAAACCATCATCCTTCAACGAATCCAGTTTAGTGATCCTCCCATTGTCCCCAACTAACCTGGAACCAGCTCAAGATGCCTAAGCCAGTGGTACAGGTTGGTGGCGACCCCGATCCCTGGTGGTGAGGTAATGTATCTTGTTTTATACAGTGCGTACGGATACAGAAAACTGACGGAAAAGTAATTTGGAATCTATATGCAAACAATTTGACAAGTTATTGTATGATAGAAATG
+
AAA3AAFFFFFFGGGGGFGGGGGHHGHHHHHGHHHHGFGHGHHHGHHHHHHHGHHHGHGHHHHHHHHHHGGHHHHHHHHHGHGHHGHHHFHHHHHHHHHHHHHHHHGGHHHHHFHHGEFGGEGGGGGGGGCGHHHHHHGFGHHHFFHHGGFGDHHHHFHHHHFGHHHHHGGGGGGGGGHHHHGHHHHHHHGGGEDFHCGGGGGGGGGGGGFFGGGGGGGGGGGGGGGGGGGGGGGFFFFFFFFFFFFFFF
@M03558:539:GW210131Amp:1:2105:18091:26164 1:N:0:TCGACGTC+ACCTGGTT
GGTAGGGCATCTACGAGCAAAACCATCATCCTTCAACGAATCCAGTTTAGTGATCCTCCCATTGTCCCCAACTAACCTGGAACCAGCTCAAGATGCCTAAGCCAGTGGTACAGGTTGGTGGCGACCCCGATCCCTCCCAAGGGTGAATTGGTAACCGTTGCCCGGTGGTGAGGTAATGTATCTTGTTTTATACAGTGCGTACGGATACAGAAAACTGATGGAAAAGTAATTTGGAATCTATATGCAAAC
+
BBBBBBBFBFFFGGGGGGGGGGHGHHHHHHHHHHHHHGGGHGHHHHHHHHHHHHHHHHHGHHHHHHHHHHGGHHHHHHGHHHHGHHHHHHHHHHHGHHHHHHHHHHHHHHHHHHHHGGGGGHGGGGGGGGGGGHHHGGGHHGGHFHHGHHFHHHHHGGGGGHHGGGCGEGFAGHHGGHHHHHHHFHHHHHGHHGHHHHGGGG-DADDF;BBFFGGGGBFFFFGFEBFFFBFFBFBFFFFFFFFFFFFFF
@M03558:539:GW210131Amp:1:2105:12192:26181 1:N:0:TCGACGTC+ACCTGGTT
GGTAGGCATCTACGAGCAAAACCATCATCCTTCAACGAATCCAGTTTAGTGATCCTCCCATTGTCCCCAACTAACCTGGAACCAGCTCAAGATGCCTAAGCCAGTGGTACAGGTTGGTGGCGACCCCGATCCCTCCGAATCGAATGGCTCTTCATTTCGGAGGAGATGAAACGAATTGATCAGAGCAAGCCTTACGATGCCAAAAAGGCCTGCTCGGTGGTGAGGTAATGTATCTTGTTTTATACAGTGC
+
BCCCBCFFFFFFGGGGGGGGGGGHHHHHHHHHHHHHGGGHGHHHGHHHHHHHHHHHHHGHHHHHHHHHHGGHHHHHHHHHHHGHHHHHHHHHHHHHHHHHHHHHHHHHHHHHBFGHGFGGHGGGGGGGGGGGHHHGGGGGGHHHHHHHHHHHHHHHHHHGGGGFEEHHHHHHGGGHHHHHHGHHHHHHHHGHHHHGGGGGGG0CEFGGGGGGGGGGGGFFFFFFFFFFFFFFFFFFFFFFFFFFFFFFFF
@M03558:539:GW210131Amp:1:2105:17563:26235 1:N:0:TCGACGTC+ACCTGGTT
GGTAGGCATCTACGAGCAAAACCATCATCCTTCAACGAATCCAGTTTAGTGATCCTCCCATTGTCCCCAACTAACCTGGAACCAGCTCAAGATGCCTAAGCCAGTGGTACAGGTTGGTGGCGACCCCGGTGGTGAGGTAATGTATCTTGTTTTATACAGTGCGTACGGATACAGAAAACTGATGGAAAAGTAATTTGGAATCTATATGCAAACAATTTGACAAGTTATTTTATGATAGAAATGGAAGTTT
+
BBBBBAFFFFFFGGGGGGGGGGGGHHHHHHHHHHGHEFFHGHFHGGHHHDGGFHHHGHGHHHHHHHHEHGGHHGHFFHHHHHGHGHHHFFFHGGHHHHHHBHHHBFEFGHHHHGGHGFFGFGGGGGGGGGGDAF2@F@FHHHHGHHHHHGHGGFGFGGFGHFGF.@CDGGGHFHBCGGHHHBGHF/:C/;CCCCGHHHHGHHHHHGHHFFGGGFFGGFGGGGGGGGGGGGGFGGBFBFFGFGGGGEGFFF
@M03558:539:GW210131Amp:1:2105:12650:26277 1:N:0:TCGACGTC+ACCTGGTT
GGTAGGCATCTACGAGCAAAACCATCATCCTTCAACGAATCCAGTTTAGTGATCCTCCCATTGTCCCCAACTAACCTGGAACCAGCTCAAGATGCCTAAGCCAGTGGTACAGGTTGGTGGCGACCCCGATCCCTCCCCTCGGTGGTGAGGTAATGTATCTTGTTTTATACAGTGCGTACGGATACAGAAAACTGATGGAAAAGTAATTTGGAATCTATATGCAAACAATTTGACAAGTTATTTTATGAT
+
AAAAAADFFFFFFFCEECF4GGEDFCGGGHFFEGGGEGGDGFHGGFHFHHHFF5GHHHGHHHHGD5BGAEGGHHHHHHHHHHG?GFGHFHHHHHGHFHHEFGHFGHHHHHGHEFGHGEFGHGGGGGGGGGGGHHHGGGHGGGEGGEGGHHFGHHHHHGHHHHHHHH<GHHHHHHHGGGGGGDGGHFFHHHCHHHHHHHGEFGGGGGGGGGFGGGGGGGGGGGGBFFGEGGGGGGGGFFFFFFFFFFFFF
@M03558:539:GW210131Amp:1:2105:17834:26394 1:N:0:TCGACGTC+ACCTGGTT
GGTAGGCATCTACGAGCAAAACCATCATCCTTCAACGAATCCAGTTTAGTGATCCTCCCATTGTCCCCAACTAACCTGGAACCAGCTCAAGATGCCTAAGCCAGTGGTACAGGTTGGTGGCGACTCCGATCCCTCCAACCGGGTGGTGAGGTACTGTATCTTGTTTTATACAGTGCGTACGGATACAGAAAACTGATGGAAAAGTAATTTGGAATCTATATGCAAACAATTTGACAAGTTATTTTATGAT
+
?1AAAAB1FFFBFFE1AEGGFGEAGFFH3FGHHFCHECEG/AGFFGHHFHHEHGHHHH/FFG1FFGGFFGAHFE1AB000FG/>/BGHGHHFHHGBGFHFHBG0BF0B2FFGHHGC/EFCA/EE/?1E///?GGFCH11ECG?/>///100>>1>FFGFGH1=>=C/=G=0=GGHE@E.C-..;:C0:0;:/CGF9FGBB0C//;FFGGF009FFFFGFGFBBFFGGGGGGGBFFF/AFFFFFFFFFFEF
@M03558:539:GW210131Amp:1:2105:20935:26426 1:N:0:TCGACGTC+ACCTGGTT
GGTAGGCATCTACGAGCAAAACCATCATCCTTCAACGAATCCAGTTTAGTGATCCTCCCATTGTCCCCAACTAACCTGGAACCAGCTCAAGATGCCTAAGCCAGTGGTACAGGTTGGTGGCGACCCCGAATGGCTCTTCATTTCGGAGGAGATGAAACGAATTGATCAGAGCAAGCCTTACGATGCCAAAAAGGCCTGCTTCCAGATGAAGCCGAAGGCTATCTTCTGGGTGAAATCAAAGGGTGAATTG
+
ABAABCFFFFFFGGGGGGGGGGGHHHHHHHHHHHHHGGGHGHHHHHHHHHHHHHHHHHGHHHHHHHHHHGGHHHHHHHHHHHGHHHHHHHHHHHHHHHHHHHHHHHHHHHHHGHHHGGGGHGGGGGGGGGGGGHHHHHHHHHHHHGDDGGGHHHFHHHGGGHHHHHHHHHHHHHHHGHHHHGFHEGHHHHHGGDHHHGGGGGGGGGGGGGGGGGGGGGGGGGGGGFFFFFFFFFFFFF0BFFFFEEBBFF
@M03558:539:GW210131Amp:1:2105:10427:26477 1:N:0:TCGACGTC+ACCTGGTT
GGTAGGCATCTACGAGCAAAACCATCATCCTTCAACGAATCCAGTTTAGTGATCCTCCCATTGTCCCCAACTAACCTGGAACCAGCTCAAGATGCCTAAGCCAGTGGTACAGGTTGGTGGCGACCCCGATCCCTCCCAAGGGTGAATTGGTAACCGTTGCCCGGTGGTGAGGTAATGTATCTTGTTTTATACAGTGCGTACGGATACAGAAAACTGATGGAAAAGTAATTTGGAATCTATATGCAAACA
+
BBAABBFFFFFFGGGAEEGBFGGHHHHHHGHHHGHHFGGHGHHHHHHFHHHHHHHHHHGHHHHHHHHHHGGHHHHHHHHGHHGHHHHHHHHHHHHHHHHHHHGHGHGEHHHHHFHHGEGGHGGGGGGGGGGGHHHGGHF?????GBDGHGHHHHHFEGGGHHGGGCECCGHHCGFHHGHHHHHHCGHHHHHHHHGHGGGGGGGGGGGGGFGFGGGGGGGGGFGGGGFFFFFFFFFFFFFFFFFFFFFFF
@M03558:539:GW210131Amp:1:2105:22759:26616 1:N:0:TCGACGTC+ACCTGGTT
GGTAGGCATCTACGAGCAAAACCATCATCCTTCAACGAATCCAGTTTAGTGATCCTCCCATTGTCCCCAACTAACCTGGAACCAGCTCAAGATGCCTAAGCCAGTGGTACAGGTTGGTGGCGACCCCGATGAGGTAATGTATCTTGTTTTATACAGTGCGTACGGATACAGAAAACTGATGGAAAAGTAATTTGGAATCTATATGCAAACAATTTGACAAGTTATTTTATGATAGAAATGGAAGTTT
+
AAABBBFFFFFFGGGGGGGGGGGHHHHHHHHHHHHHGGGHGHGHHHHHHHHHHHHHHHGGHHHHHHHHHGGHHHHHHGHHHHGHHHHHHHHGHHHHHHHHHHHHHHHHHHHHGHGHFEGGHGGGFGGGDGGHHHFGHHHHHHHHHGGHHHHHHHHHHGFFGGGA<CEGHHHHHHHHHHHHHHCGHHHHHHHHHFEFHHHHHH0GFHHCGHFCGGGGFFFGGGGGGGGGGGGBFGFGGGGGBFGGGGG
@M03558:539:GW210131Amp:1:2105:14436:26703 1:N:0:TCGACGTC+ACCTGGTT
GGTAGGCATCTACGAGCAAAACCATCATCCTTCAACGAATCCAGTTTAGTGATCCTCCCATTGTCCCCAACTAACCTGGAACCAGCTCAAGATGCCTAAGCCAGTGGTACAGGTTGGTGGCGACCCCGATCCCTCCCCGATCGGTGGTGAGGTAATGTATCTTGTTTTATACAGTGCGTACGGATACAGAAAACTGATGGAAAAGTAATTTGGAATCTATATGCAGACAATTTGACAAGTTATTTTATG
+
AAAAA1DFB>DBAFEE1EGCG0AF1GFFBGBEGHFFEFC0/ABFBFFHFDA2B2F1DBFGF1DAA1FGHCGF11FH1F001BF0?/@@@FHHGFGFHFFE0FFG@GFBF2GHHGGGG?FEFEEE?@A<C<<<GHGGGCC@ACCG?CC.FFGF<FBGHDFHHHHHHHGHFFFGFHDFDCCCCCCC?:C0CG:;=:CBBFFGFFFGGFFEFGGFFFFFGGFGGGFBFGGGGFFFFFFBFFFFFFFFFFFFF
@M03558:539:GW210131Amp:1:2105:8718:26704 1:N:0:TCGACGTC+ACCTGGTT
GGTAGGCATCTACGAGCAAAGAAGGTGTTACTCACATAGCC
+
AAABABFCFCD@BFCGEFEBGBCFGBFBEGGHFDGFGHHHH
@M03558:539:GW210131Amp:1:2105:16459:26729 1:N:0:TCGACGTC+ACCTGGTT
GGTAGGCATCTACGAGCAAAACCATCATCCTTCAACGAATCCAGTTTAGTGATCCTCCCATTGTCCCCAACTAACCTGGAACCAGCTCAAGATGCCTAAGCCAGTGGTACAGGTTGGTGGCGACCCCGATACCTCCCAAGGGAGAATTGGTAACCGTTGCCCGTTGGTGGTGAGGTAATGTATCTTGTTTTATACAGTGCGTACGGATACAGAAAACTGATGGAAAAGTAATTTGGAATCTATATGCAA
+
A@>AAABCFFFFGFEEEAFFBBAAEAA5FFFHDDDFEGGCEBFGDGHEGDGG5FF5FCGFFGFHE5BFCEEGHF3BFAGFF@F?CBFBCGHFHGGHHHHHCGGCBFFBFFG@B3BB???E0@EE<EGBDC//2F@//GFCFG//??1?FF<?1?1<<.><<<.>C<G<EF<<0CH;CGHH;GHEHHHGGGHFEHFHHGHGA;;?ADDEFFBBBFFGFBFFFFCFFFFFFBFFBFFFBFFFFFFFFF9BF
@M03558:539:GW210131Amp:1:2105:11357:26743 1:N:0:TCGACGTC+ACCTGGTT
GGTAGGCATCTACGAGCAAAACCATCATCCTTCAACGAATCCAGTTTAGTGATCCTCCCATTGTCCCCAACTAACCTGGAACCAGCTCAAGATGCCTAAGCCAGTGGTACAGGTTGGTGGCGACCCCGATCCCTCCATGGCTCTTCATTTCGGAGGAGATGAAACGAATTGATCAGAGCAAGCCTTACGATGCCAAAAAGGCCGAAGGCTATCTTCTGGGTGAAATCAAAGCAACCGGTGGTGAGGTAAT
+
AA1>AABCFCFFFFEFGACGC0AF1AB3DAFHDEDDEGE0ABBGEGHFH1FF2DA1BGFAFGE2D1BAAEEGEC1AGEHHE1/FGGHB1FHFFGHFHHFHFGCF@FCBBBGGFBFFEEFF0EE<EEFCG/>CCF0?GHHHGF10GHFH1?1?/A@CCC.FGGGHHGCEHHHF==DGHCGBGFGAFF:;EFHECGFHFEECGEGGGGGGGGFFGGBBF;BB9:ABFFFFFFFFFFFF@?9@B-ABA;9;BB
@M03558:539:GW210131Amp:1:2105:18197:26765 1:N:0:TCGACGTC+ACCTGGTT
GGTAGGCATCTACGAGCAAAACCATCATCCTTCAACGAATCCAGTTTAGTGATCCTCCCATTGTCCCCAACTAACCTGGAACCAGCTCAAGATGCCTAAGCCAGTGGTACAGGTTGGTGGCGACCCCGATCCCTCCAATGGCTCTTCATTTCGGAGGAGATGAAACGAATTGATCAGAGCAAGCCTTACGATGCCAAAAAGGCCTGCTAGCCGAAGGGTGAATTGGTAACCGTTGCCCTACGGTGGTG
+
AA>>AA@CF4DDFFCEEEGCFBECGEGHHHHHFDEFEGGDGGHFFGFHGHHHHHHHHHGGGHHHHHFHHDGHHGGGHGHFHGF?GBFGFFHHHFG3GGHGFFGHFGHBFGG@BBBFEEFGGFGGGGGCDCDFHHHGHHHGHHHGHHHGHHHHHGC@CDGFHHGGHHFEFHHHGHHHHHGHHHHEGHHHHCCCEAGHHGGGFGAEFGFGGFCFEBGGGG.AEFFFFF:FFFFDADFDFFFFFDDBAD9A
@M03558:539:GW210131Amp:1:2105:20628:26768 1:N:0:TCGACGTC+ACCTGGTT
GGTAGGCATCTACGAGCAAAACCATCATCCTTCAACGAATCCAGTTTAGTGATCCTCCCATTGTCCCCAACTAACCTGGAACCAGCTCAAGATGCCTAAGCCAGTGGTACAGGTTGGTGGCGACCCCGATCCCTCGGTGGTGAGGTAATGTATCTTGTTTTATACAGTGCGTACGGATACAGAAAACTGATGGAAAAGTAATTTGGAATCTATATGCAAACAATTTGACAAGTTATTTTATGATAGAAAT
+
ABBABADCFCFFGFFEEEGGGGGFGHHHFHGHHFFFEFFGEHHGAFFHFFGHGGHHHHGFGHFHHHHHHGGHFHHHHGFHFHGHHGGHGHHHHHHGHGHHBGGHFGHBEGFHH@GGG??ECEEGEEDBDCCGHHFFG?B/??=GF?FFHGHFHHHHF>D<FFFFHHHHHHGCDGGFFGGHHHGHFHHHHHHFHHFFGG:0;;CFGGGGGGGGGGGGGGFGGGGGGGGGGGGFFGGGGGGGGGFFFFFFFF
@M03558:539:GW210131Amp:1:2105:8426:26859 1:N:0:TCGACGTC+ACCTGGTT
TTTCTTCCTCTACGAGCAAAACCATCATCCTTCAACGAATCCAGTTTAGTGATCCTCCCATTGTCCCCAACTAACCTGGAACCAGCTCAAGATGCCTAAGCCAGTGGTACAGTTTGGTGGCGACCCCGATCCCTGGTGGTGAGGTAATGTATCTTGTTTTATACGGTGCGTACGGATACAGAAAACTGATGGAAAAGTAATTTGGAATCTATATGCAAACAATTTGACAAGTTATTTTATGATAGAAATG
+
>>>AAFDFDDB4BFGEFFFFGFECGHFHHGGFHFFGEFGHEBFGGHHFHFGFGFGHHHGCFFHHHHHEGGGGHFFGGHHHFGFFHGHH3EFFHHFHHGHGHCEGBGHBBBEH44BGG/FFHFEEEGGECCDDFGG/@<???@GG@FDFHFDGHHF???FGFHG1GA>FDGCEDGDDDAGFHDFBGGHC00<::;CFH:0:C0GHGHGGFEFFFFGFBBFFFEGGFFFCBBFGFGFGGGFBFFEFFFFFFF
@M03558:539:GW210131Amp:1:2105:10571:26860 1:N:0:TCGACGTC+ACCTGGTT
GGTAGGCATCTACGAGCAAAACCATCATCCTTCAACGAATCCAGTTTAGTGATCCTCCCATTGTCCCCAACTAACCTGGAACCAGCTCAAGATGCCTAAGCCAGTGGTACAGGTTGGTGGCGACCCCGATCCCTCCGGGTTCCAGATGAAGCCGAAGGCTATCTTCTGGGTGAAATGGTATCCGTTACCCTACGGTGGTGAGGTAATGTATCTTGTTTTATACAGTGCGTACGGATACAGAAAACTGATG
+
>A>>AAFFFFBDGGGGEEFFF42ABBAFFGHCGADAEED2BFGG5D5EFDGE5BF5AGGEB5DDDDGHFEEFHBAFBFFFBB?CGFFBFCGFFFGGHFGF3BBFBFGB@BGF33BBE?FFGEE<EE/>C/<EHGHGF/<?FC??GF?FHGDGGDC<@DGFGHBGHHHHHH<<CBF0DG;GF0:;;C..;/CCGDA;E..;CFG;9BBFFFBFGGG;F/9CFGCFGFB=@EF?;9A.AB/FFFBBBFBB/F
@M03558:539:GW210131Amp:1:2105:16425:26912 1:N:0:TCGACGTC+ACCTGGTT
GGTAGGCATCTACGAGCAAAGAGTGAGAAGGTGTTACTCACATAGCC
+
>3A>A?FBFBD55FECEGFGGGHHHHHFBGHFGGEBFFADF3FFHC3
@M03558:539:GW210131Amp:1:2105:22978:26929 1:N:0:TCGACGTC+ACCTGGTT
GGTAGGCATCTACGAGCAAAACCATCATCCTTCAACGAATCCAGTTTAGTGATCCTCCCATTGTCCCCAACTAACCTGGAACCAGCTCAAGATGCCTAAGCCAGTGGTACAGGTTGGTGGCGACCCCGATCCCTCCCGGTGGTGAGGTAATGTATCTTGTTTTATACAGTGCGTACGGATACAGAAAACTGATGGAAAAGTAATTTGGAATCTATATGCAAACAATTTGACAAGTTATTTTATGATAGA
+
3>>3>ADFFFFDGFFGGFGGFFAEFBGGHFCGHEGFEFGGE3GGFGHHHGGGBGHFGHGHHGHHGFFHFEGGFFHFHHHFFHGFHAFHFFHHHHEFHGHHGGFGBFHBFFGG3BFGF?FEGG@E>EFDFGFGHHCDGGGDDF<??GH?FGHFFHBGFHF>=FHFHGF<GFGHGEFGGGGGDCFHFBFFHHHHHCGC<GGG;BCFCFFGGGGBFGGGGGGFFGGGGFGFFGGFFF;FFFFFFFFFFFFFF
@M03558:539:GW210131Amp:1:2105:21285:26994 1:N:0:TCGACGTC+ACCTGGTT
GGTAGGCATCTACGAGCAAAACCATCATCCTTCAACGAATCCAGTTTAGTGATCCTCCCATTGTCCCCAACTAACCTGGAACCAGCTCAAGATGCCTAAGCTAGTGGTACAGGTTGGTGGCGACCCCGATCCCTCCCGGTGGTGAGGTAATGTATCTTGTTTTATACAGTGCGTACGGATACAGAAAACTGATGGAAAAGTAATTTGGAACCTATATGCAAACAATTTGACAAGTTATTTTATGATAGA
+
BBBBBBFFFFFFFAEEGGGGGEEDHFFHHGHFHHHHGGGHGGHHFHHHGGHHHHHHHHGHHHGGHBHHFEEHGHECGHHEHHGHHFHGHHHGHHHHHHHHGHHHHHHGGHHH3BFGGEGCHGEFGGGGGGGGHHHGGGGGGGGFFHHHHFHHHHHHHHHHHHHHHHHDGGHHGGGGGGGGGHHHHGHFHHHHHHHFGHGGFGBFFGFGGGGGGGGGGGGGGGGGGGGGGGGGGFGGFFFFFFFFFFFEF
@M03558:539:GW210131Amp:1:2105:10026:27081 1:N:0:TCGACGTC+ACCTGGTT
GGTAGGCATCTACGAGCAAAACCATCATCCTTCAACGAATCCAGTTTAGTGATCCTCCCATTGTCCCCAACTAACCTGGAACCAGCTCAAGATGCCTAAGCCAGTGGTACAGTTTGGTGGCGACCCCGATCCCTCCCGGTGGTGAGGTAATGTATCTTGTTTTATACAGTGCGTACGGATACAGACAACTGATGGAAAAGTAATTTGGAATCTATATGCAAACAATTTGACAAGTTATTTTATGATAGA
+
BBBBBBFFFFFFGGFGGGGGGFGHHHHHHHHGHHHHGGGHGHHHHHHHHHHHHHHHHHGGHGGHHHHHHGGHHHHHHHHHHHGHHHHHGHHHHHHHHHHHHHHHHHHHGHHH4BBGFGGGHGGGGGGGGGGGHHHGGDB>CFCFGGHHH<GGHHHHHHHGHHHHGHHHHHHHGGGGGGGGGHHHH.:;C/GHHHHHHHHGGGGFGGGGGGFFGGGGGFFFGGGGGGGGGGGGGGFGGGGGFFFFFFFFF
@M03558:539:GW210131Amp:1:2105:13232:27103 1:N:0:TCGACGTC+ACCTGGTT
GGTAGGCATCTACGAGCAAAACCATCATCCTTCAACGAATCCAGTTTAGTGATCCTCCCATTGTCCCCAACTAACCTGGAACCAGCTCAAGATGCCTAAGCCAGTGGTACAGGTTGGTGGCGACCCCGATCCCTGATGGCTCTTCATTTCGGAGGAGATGAAACGAATTGATCAGAGCAAGCCTTACGATGCCAAAAAGGCCTGCTCAAGGGTGAATTGGTAACCGTTGCCCTACCGGTGGTGAGGTAAT
+
BBABBAFFFFFFGGGGGGGGGGGHFHHHHHHHHHHHGGGHFHHHHHHHHGHHHHHHHHGHHHHHHGHHHGGHHHHHHHHHHHGHHHHHHHHHHGGHHHHHHHHHGHHHHHHFHHHHGEFGHGGGGGGGGGGGHHHGHHHHHHHHHHHHHHHGGGCGGHHHHHHHGGGHHHHHHHHHGHHHHHGHHHHGGHFGHHHHHEDDGGGGGGGGGGGGCCFGGGF9;FFGGGGFFFFFFFFFDCC-DDFB;:;;FF
@M03558:539:GW210131Amp:1:2105:13513:27111 1:N:0:TCGACGTC+ACCTGGTT
GGTAGGCATCTACGAGCAAAGAAGGTGTTACTCACATAGCC
+
?A>AAABCCCDFGF?EEEGGGGHHHGGGGHGFGGHHHHCHF
@M03558:539:GW210131Amp:1:2105:17842:27134 1:N:0:TCGACGTC+ACCTGGTT
GGTAGGCATCTACGAGCAAACCACCAATTCATATGTATATCTCCTTCTTAGAAGGTGTTACTCACATAGCC
+
AAAAABFFFFFFGGGGGGGGGGHGGHHHHHHHHHHFFGHHHHHHHHHHHGHHHHHGGGEHHHHHHHHHFGH
@M03558:539:GW210131Amp:1:2105:9118:27189 1:N:0:TCGACGTC+ACCTGGTT
GGTAGGCATCTACGAGCAAAACCATCATCCTTCAACGAATCCAGCTTAGAGATCCTCCCATTGTCCCCAACTAACCTGGAACCAGCTCAAGATGCCTAAGCCAGTGGTACAGGTTGGTGGCGACCCCGATCCCTCCTTCTTCTGGGTGACATCAAAGCAAGGGGGAATTGGTAACCGCTGCCCCTGTGTGGAGGTAATGTATCTTGTTTTATACAGTGCGTACGGATACAGAAAACTGATGGAAAAGTA
+
AAA3AAFFFFFFFAAE2EFF44BAFCH5DBEFGDFH2AFGG3BE3AA5D53B5BBABCEC5F55BGHGH1FHFEGBBG1FGHGEC1BFG3GHHHHHFFF3EGG1333BB@BF3BFGGEEGHGGGGGGG@C@EHHGEHGGHEGHGHG0CH1F?<GD<GCCGGFD-<<CGHHGFHHHHG?@DGHEGEGFB0=;0CEDGEF0CBFFGGGGFGG0;FCFEGB9;ED-@AFFFEBFFFBFFFFFB/BBFF.BBF
@M03558:539:GW210131Amp:1:2105:15177:27216 1:N:0:TCGACGTC+ACCTGGTT
GGTAGGCATCTACGAGCAAAACCATCATCCTTCAACGAATCCAGTTTAGTGATCCTCCCATTGTCCCCAACTAACCTGGAACCAGCTCAAGATGCCTAAGCCAGTGGTACAGGTTGGTGGCGACCCCGATCCCTGTGAATTGGTAACCGTTGCCCTACCCGGATACAGAAAACTGATGGAAAAGTAATTTGGAATCTATATGCAAACAATTTGACAAGTTATTTTATGATAGAAATGGAAGTTTAGAAGG
+
AABBBBFFFFFFGGGGGGGGGGGHHHHHHHHHHHHHGGGHGHFGHHHHHGHHHHHHGHGGGGHHHHHHHGGHHHHHHHGHHHGEFGHHGHGHHHHGHHHHHHHHHHGHHHHFHHHHCFGGHGGGGGGGGDFGHHHHHHHHHHHHGFDFGGGFGHHHHGHHGG?G.GGFGHHHHHHHHHGHFCCGBGGFHHHHBGHHHHHGHHHHHGGGGGGGBGGGFGGGGGGGGGGGEGGFFFGGFGFGGGFGFFFFFF
@M03558:539:GW210131Amp:1:2105:19862:27230 1:N:0:TCGACGTC+ACCTGGTT
GGTAGGCATCTACGAGCAAAACCATCATCCTTCAACGAATCCAGTTTAGTGATCCTCCCATTGTCCCCAACTAACCTGGAACCAGCTCAAGATGCCTAAGCCAGTGGTACAGTTTGGTGGCTCTTCATTTCGGAGGAGATGAAACGAATTGATCAGAGCAAGCCTTACGATGCCAAAAAGGTGAATTGGTAACCGTTGCCCTGCGGTGGTGAGGTAATGTATCTTGTTTTATACAGTGCGTACGGATAC
+
?AAABBFBCCFBAFAEEEG4FGFFHFAGGHHHHCDGGAFHAHHDAFFEFFDFHHHGFHGHFHHHHHFABEECHHHHHHCGBECB??GHFHFHFBFCGGHECHHAHHHGGHHF4BB4?FCEFHBGDGBGD4FC//<@/AGGGGBGFEGG<EFF>F2F1CHGFFFGHHBGGEHEGCGHHEHGE1<GDFDBHHFDGDCGGAEGGHHEC@A??:AFFA:;FGFFFFFFFGGGFGGGGGGEFFG-:;@-AAFFF
@M03558:539:GW210131Amp:1:2105:11153:27290 1:N:0:TCGACGTC+ACCTGGTT
GGTAGGCATCTACGAGCAAAACCATCATCCTTCAACGAATCCAGTTTAGTGATCCTCCCATTGTCCCCAACTAACCTGGAACCAGCTCAAGATGCCTAAGCCAGTGGTACAGGTTGGTGGCGACCCCGATCCCTCCTTCCAGATGAAGCCGAAGGCTATCTTCTGGGTGAAATCAAAGGTAATGTATCTTGTTTTATACAGTGCGTACGGATACAGAAAACTGATGGAAAAGTAATTTGGAATCTATATG
+
BBABBBFFFFFFGGFFGGGCGGGHHHHHHHHHHHHHGGGHGHHHHHHHHGHHHHHHHHGHHHHHHHHHHGGHHHHHHHHHHHGHHHHHHGHHHHHHHHHHHHHHGHHHHHH4GGHHG?FEHGGGGGGGGGGGHHHGHHHHHHGHH1GHHHGGGGGHHHHHHHHHHHHFEHHHHHHHHHHHHHHHHHHHHHHHHHHHHHHHGHHHGGGGGGGGGGGGGGGGGGFFGGGFFG/C:BFCFFF9FFFFFFFFFF
@M03558:539:GW210131Amp:1:2105:18786:27403 1:N:0:TCGACGTC+ACCTGGTT
GGTAGGCATCTACGAGCAAAACCATCATCCTTCAACGAATCCAGTTTAGTGATCCTCCCATTGTCCCCAACTAACCTGGAACCAGCTCAAGATGCCTAAGCCAGTGGTACAGGTTGGTGGCGACCCCGATCCCTCCGCAAGGGTGAATTGGTAACCGTTGCCCTACGGTGGTGAGGTAATGTATCTTGTTTTATACAGTGCGTACGGATACAGAAAACAGATGGAAAAGTAATTCGGAATCTATATGCA
+
ABBABCFFFFFFGGGGGGGGGGGHHHHHHHHHHHHHGGGHGHHHHHHHHHHHHHHHHHGHHHGHHHHHHGGHHHHHHHHHHHGHHHHHHHHHHHHHHHHHHHHFHHHHHHHH3BFGGGGGHGGGGGGGGGGGHHHGGGGGGGGHGCGFHHHHHHHHGEGEEGHHHHGG<CE.CDHHHHGFHHHHHHHHGHGGHHHHHFGGGGGDDGGGGGGGGFGGGGGGGGGBFFFFFFFFFFFFEFFFFFFFFFFFF
@M03558:539:GW210131Amp:1:2105:14684:27446 1:N:0:TCGACGTC+ACCTGGTT
GGTAGGCATCTACGAGCAAAACCATCATCCTTCAACGAATCCAGTTTAGTGATCCTCCCATTGTCCCCAACTAACCTGGAACCAGCTCAAGATGCCTAAGCCGGTGGTACAGGTTGGTGGCGACCCCGGTGAATCGGTAACCGTTGCCCTACCCTACGGTGGTGAGGTAATGTATCTTGTTTTATACAGTGCGTACGGATACAGAAAACTGATGGAAAAGTAATTTGGAATCTATATGCAAACAATTTG
+
AB>AABFFFFFFGGGGGGGGGGGHHHHHHHHHGHHHGGGGGFHGHHHHHHHHHGHHHHGHHHHHHHHHHGGHHHHHHHHHHHGFHHHHHHHHHHHHHHHHHHGGGGGGHHHHHHHHGGGGHGGGDGGGGDGFFHHHGAHFHHGGGGGHHHHHHHHHHGDHHG<E0CHHHHHHHHHHHHGHHHHHHHHGHHEHAGGGGGGGGGGGFGGGGGGGGGGGFGGFFFFFFFFFBFFFFFFFFFFFBFFFEFFFF
@M03558:539:GW210131Amp:1:2105:10309:27517 1:N:0:TCGACGTC+ACCTGGTT
GGTAGGCATCTACGAGCAAAGAGTGAGAAGGTGTTACTCACATAGCC
+
ABAABBFFFFFFGGGGGGGGFGHHHGHGHGHGHHGFFFGHHHHHHHH
@M03558:539:GW210131Amp:1:2105:21690:27630 1:N:0:TCGACGTC+ACCTGGTT
[truncated: 21,345,207 more chars]
