# Supplementary material for: Suppressing mosquito populations with precision guided sterile males
Source: Nat Commun. 2021 Sep 10;12:5374. doi: 10.1038/s41467-021-25421-w (PMC8433431; doi:10.1038/s41467-021-25421-w)
Supplement: Supplementary file 2 — Supplemental Data File 1 [file 41467_2021_25421_MOESM2_ESM.zip › Supplemental Data File 1/1067K myo-fem/1067K Myosin Pooled data.xlsx]

## Sheet: Plate1-A1-pgSIT Female+Male
	Reads	AvgQScore	Type	Pct	IndelLength	TargetAA	ReferenceAA	WideTargetSeq	WideReference	TargetLeftFlank	TargetRightFlank
ACCATCATCCTTCAACGAATCCAGTTTAGTGATCCTCCCATTGTCCCCAACTAACCTGGAACCAGCTCAAGATGCCTAAGCCAGTGGTACAGGTTGG----------------------TGGCTCTTCATTTCGGAGGAGATGAAACGAATTGATCAGAGCAAGCCTTACGATGCCAAAAA-------------------------------------------------------------GGTGAATTGGTAACCGTTGCCCT--GCGGTGGTGAGGTAATGTATCTTGTTTTATACAGTGCGTACGGATACAGAAAACTGATGGAAAAGTAATTTGGAATCTATATGCAAACAATTTGACAAGTTATTTTATGATAGAAATGGAAGTTT	137	36	Deletion	1.41	-85	TIILQRIQFSDPPIVPN*	TIILQRIQFSDPPIVPN*	ACCATCATCCTTCAACGAATCCAGTTTAGTGATCCTCCCATTGTCCCCAACTAACCTGGAACCAGCTCAAGATGCCTAAGCCAGTGGTACAGGTTGG----------------------TGGCTCTTCATTTCGGAGGAGATGAAACGAATTGATCAGAGCAAGCCTTACGATGCCAAAAA-------------------------------------------------------------GGTGAATTGGTAACCGTTGCCCT--GCGGTGGTGAGGTAATGTATCTTGTTTTATACAGTGCGTACGGATACAGAAAACTGATGGAAAAGTAATTTGGAATCTATATGCAAACAATTTGACAAGTTATTTTATGATAGAAATGGAAGTTT	ACCATCATCCTTCAACGAATCCAGTTTAGTGATCCTCCCATTGTCCCCAACTAACCTGGAACCAGCTCAAGATGCCTAAGCCAGTGGTACAGGTTGGTGGCGACCCCGATCCCTCCGAATGGCTCTTCATTTCGGAGGAGATGAAACGAATTGATCAGAGCAAGCCTTACGATGCCAAAAAGGCCTGCTGGGTTCCAGATGAAGCCGAAGGCTATCTTCTGGGTGAAATCAAAGCAACCAAGGGTGAATTGGTAACCGTTGCCCTACCCGGTGGTGAGGTAATGTATCTTGTTTTATACAGTGCGTACGGATACAGAAAACTGATGGAAAAGTAATTTGGAATCTATATGCAAACAATTTGACAAGTTATTTTATGATAGAAATGGAAGTTT
ACCATCATCCTTCAACGAATCCAGTTTAGTGATCCTCCCATTGTCCCCAACTAACCTGGAACCAGCTCAAGATGCCTAAGCCAGTGGTACAGGTTGGTGGCGACCCCGACCCCCC---------------------------------------------------------------------------GGTTCCAGATGAAGCCGAAGGCTATCTTCTGGGTGAAATCAAAG----CAAGGGTGAATTGGTAACCGTTG----AATTGGTGGTGAGGTAATGTATCTTGTTTTATACAGTGCGTACGGATACAGAAAACTGATGGAAAAGTAATTTGGAATCTATATGCAAACAATTTGACAAGTTATTTTATGATAGAAATGGAAGTTT	109	36	Deletion	1.13	-83	TIILQRIQFSDPPIVPN*	TIILQRIQFSDPPIVPN*	ACCATCATCCTTCAACGAATCCAGTTTAGTGATCCTCCCATTGTCCCCAACTAACCTGGAACCAGCTCAAGATGCCTAAGCCAGTGGTACAGGTTGGTGGCGACCCCGACCCCCC---------------------------------------------------------------------------GGTTCCAGATGAAGCCGAAGGCTATCTTCTGGGTGAAATCAAAG----CAAGGGTGAATTGGTAACCGTTG----AATTGGTGGTGAGGTAATGTATCTTGTTTTATACAGTGCGTACGGATACAGAAAACTGATGGAAAAGTAATTTGGAATCTATATGCAAACAATTTGACAAGTTATTTTATGATAGAAATGGAAGTTT	ACCATCATCCTTCAACGAATCCAGTTTAGTGATCCTCCCATTGTCCCCAACTAACCTGGAACCAGCTCAAGATGCCTAAGCCAGTGGTACAGGTTGGTGGCGACCCCGATCCCTCCGAATGGCTCTTCATTTCGGAGGAGATGAAACGAATTGATCAGAGCAAGCCTTACGATGCCAAAAAGGCCTGCTGGGTTCCAGATGAAGCCGAAGGCTATCTTCTGGGTGAAATCAAAGCAACCAAGGGTGAATTGGTAACCGTTGCCCTACCCGGTGGTGAGGTAATGTATCTTGTTTTATACAGTGCGTACGGATACAGAAAACTGATGGAAAAGTAATTTGGAATCTATATGCAAACAATTTGACAAGTTATTTTATGATAGAAATGGAAGTTT
ACCATCATCCTTCAACGAATCCAGTTTAGTGATCCTCCCATTGTCCCCAACTAACCTGGAACCAGCTCAAGATGCCTAAGCCAGTGGTACAGGTTGGTGGCGACCCCGATCCC------TGGCTCTTCATTTCGGAGGAGATGAAACGAATTGATCAGAGCAAGCCTTACGATGCCAAAAAGGCCT-----------------GCCGAAGGCTATCTTCTGGGT---------------------------------------------GGTGGTGAGGTAATGTATCTTGTTTTATACAGTGCGTACGGATACAGAAAACTGATGGAAAAGTAATTTGGAATCTATATGCAAACAATTTGACAAGTTATTTTATGATAGAAATGGAAGTTT	98	36	Deletion	1.01	-68	TIILQRIQFSDPPIVPN*	TIILQRIQFSDPPIVPN*	ACCATCATCCTTCAACGAATCCAGTTTAGTGATCCTCCCATTGTCCCCAACTAACCTGGAACCAGCTCAAGATGCCTAAGCCAGTGGTACAGGTTGGTGGCGACCCCGATCCC------TGGCTCTTCATTTCGGAGGAGATGAAACGAATTGATCAGAGCAAGCCTTACGATGCCAAAAAGGCCT-----------------GCCGAAGGCTATCTTCTGGGT---------------------------------------------GGTGGTGAGGTAATGTATCTTGTTTTATACAGTGCGTACGGATACAGAAAACTGATGGAAAAGTAATTTGGAATCTATATGCAAACAATTTGACAAGTTATTTTATGATAGAAATGGAAGTTT	ACCATCATCCTTCAACGAATCCAGTTTAGTGATCCTCCCATTGTCCCCAACTAACCTGGAACCAGCTCAAGATGCCTAAGCCAGTGGTACAGGTTGGTGGCGACCCCGATCCCTCCGAATGGCTCTTCATTTCGGAGGAGATGAAACGAATTGATCAGAGCAAGCCTTACGATGCCAAAAAGGCCTGCTGGGTTCCAGATGAAGCCGAAGGCTATCTTCTGGGTGAAATCAAAGCAACCAAGGGTGAATTGGTAACCGTTGCCCTACCCGGTGGTGAGGTAATGTATCTTGTTTTATACAGTGCGTACGGATACAGAAAACTGATGGAAAAGTAATTTGGAATCTATATGCAAACAATTTGACAAGTTATTTTATGATAGAAATGGAAGTTT
ACCATCATCCTTCAACGAATCCAGTTTAGTGATCCTCCCATTGTCCCCAACTAACCTGGAACCAGCTCAAGATGCCTAAGCCAGTGGTACAGGTTGGTGGCGACCCCGAT-CCTCCGAATGGCTCTTCATTTCGGAGGAGATGAAACGAATTGATCAGAGCAAGCCTTACGATGCCAAAAAGG--------------------------------------------------------------------------------------GGTGGTGAGGTAATGTATCTTGTTTTATACAGTGCGTACGGATACAGAAAACTGATGGAAAAGTAATTTGGAATCTATATGCAAACAATTTGACAAGTTATTTTATGATAGAAATGGAAGTTT	82	36	Deletion	0.85	-87	TIILQRIQFSDPPIVPN*	TIILQRIQFSDPPIVPN*	ACCATCATCCTTCAACGAATCCAGTTTAGTGATCCTCCCATTGTCCCCAACTAACCTGGAACCAGCTCAAGATGCCTAAGCCAGTGGTACAGGTTGGTGGCGACCCCGAT-CCTCCGAATGGCTCTTCATTTCGGAGGAGATGAAACGAATTGATCAGAGCAAGCCTTACGATGCCAAAAAGG--------------------------------------------------------------------------------------GGTGGTGAGGTAATGTATCTTGTTTTATACAGTGCGTACGGATACAGAAAACTGATGGAAAAGTAATTTGGAATCTATATGCAAACAATTTGACAAGTTATTTTATGATAGAAATGGAAGTTT	ACCATCATCCTTCAACGAATCCAGTTTAGTGATCCTCCCATTGTCCCCAACTAACCTGGAACCAGCTCAAGATGCCTAAGCCAGTGGTACAGGTTGGTGGCGACCCCGATCCCTCCGAATGGCTCTTCATTTCGGAGGAGATGAAACGAATTGATCAGAGCAAGCCTTACGATGCCAAAAAGGCCTGCTGGGTTCCAGATGAAGCCGAAGGCTATCTTCTGGGTGAAATCAAAGCAACCAAGGGTGAATTGGTAACCGTTGCCCTACCCGGTGGTGAGGTAATGTATCTTGTTTTATACAGTGCGTACGGATACAGAAAACTGATGGAAAAGTAATTTGGAATCTATATGCAAACAATTTGACAAGTTATTTTATGATAGAAATGGAAGTTT
ACCATCATCCTTCAACGAATCCAGTTTAGTGATCCTCCCATTGTCCCCAACTAACCTGGAACCAGCTCAAGATGCCTAAGCCAGTGGTACAGGTTGGTGGCGACCCCGATCCCTCC-------------------------------------------------------------------------GGGTTCCAGATGAAGCCGAAGGCTATCTTCTGGGTGAAATCAAAG---CCAAGGGTGAATTGGTAACCGTTGCCCTA--CGGTGGTGAGGTAATGTATCTTGTTTTATACAGTGCGTACGGATACAGAAAACTGATGGAAAAGTAATTTGGAATCTATATGCAAACAATTTGACAAGTTATTTTATGATAGAAATGGAAGTTT	75	36	Deletion	0.77	-78	TIILQRIQFSDPPIVPN*	TIILQRIQFSDPPIVPN*	ACCATCATCCTTCAACGAATCCAGTTTAGTGATCCTCCCATTGTCCCCAACTAACCTGGAACCAGCTCAAGATGCCTAAGCCAGTGGTACAGGTTGGTGGCGACCCCGATCCCTCC-------------------------------------------------------------------------GGGTTCCAGATGAAGCCGAAGGCTATCTTCTGGGTGAAATCAAAG---CCAAGGGTGAATTGGTAACCGTTGCCCTA--CGGTGGTGAGGTAATGTATCTTGTTTTATACAGTGCGTACGGATACAGAAAACTGATGGAAAAGTAATTTGGAATCTATATGCAAACAATTTGACAAGTTATTTTATGATAGAAATGGAAGTTT	ACCATCATCCTTCAACGAATCCAGTTTAGTGATCCTCCCATTGTCCCCAACTAACCTGGAACCAGCTCAAGATGCCTAAGCCAGTGGTACAGGTTGGTGGCGACCCCGATCCCTCCGAATGGCTCTTCATTTCGGAGGAGATGAAACGAATTGATCAGAGCAAGCCTTACGATGCCAAAAAGGCCTGCTGGGTTCCAGATGAAGCCGAAGGCTATCTTCTGGGTGAAATCAAAGCAACCAAGGGTGAATTGGTAACCGTTGCCCTACCCGGTGGTGAGGTAATGTATCTTGTTTTATACAGTGCGTACGGATACAGAAAACTGATGGAAAAGTAATTTGGAATCTATATGCAAACAATTTGACAAGTTATTTTATGATAGAAATGGAAGTTT
ACCATCATCCTTCAACGAATCCAGTTTAGTGATCCTCCCATTGTCCCCAACTAACCTGGAACCAGCTCAAGATGCCTAAGCCAGTGGTACAGGTTGGTGGCGACCCCGATC---CCGAATGGCTCTTCATTTCGGAGGAGATGAAACGAATTGATCAGAGCAAGCCTTACGATGCCAAAAAGGCCTGCT-------------AGCCGAA---------------------------------GGTGAATTGGTAACCGTTGCCCTACCagtggtacAGGTTGTGAGGTAATGTATCTTGTTTTATACAGTGCGTACGGATACAGAAAACTGATGGAAAAGTAATTTGGAATCTATATGCAAACAATTTGACAAGTTATTTTATGATAGAAATGGAAGTTT	60	37	Insertion and Deletion	0.62	-41	TIILQRIQFSDPPIVPN*	TIILQRIQFSDPPIVPN*	ACCATCATCCTTCAACGAATCCAGTTTAGTGATCCTCCCATTGTCCCCAACTAACCTGGAACCAGCTCAAGATGCCTAAGCCAGTGGTACAGGTTGGTGGCGACCCCGATC---CCGAATGGCTCTTCATTTCGGAGGAGATGAAACGAATTGATCAGAGCAAGCCTTACGATGCCAAAAAGGCCTGCT-------------AGCCGAA---------------------------------GGTGAATTGGTAACCGTTGCCCTACCAGTGGTACAGGTTGTGAGGTAATGTATCTTGTTTTATACAGTGCGTACGGATACAGAAAACTGATGGAAAAGTAATTTGGAATCTATATGCAAACAATTTGACAAGTTATTTTATGATAGAAATGGAAGTTT	ACCATCATCCTTCAACGAATCCAGTTTAGTGATCCTCCCATTGTCCCCAACTAACCTGGAACCAGCTCAAGATGCCTAAGCCAGTGGTACAGGTTGGTGGCGACCCCGATCCCTCCGAATGGCTCTTCATTTCGGAGGAGATGAAACGAATTGATCAGAGCAAGCCTTACGATGCCAAAAAGGCCTGCTGGGTTCCAGATGAAGCCGAAGGCTATCTTCTGGGTGAAATCAAAGCAACCAAGGGTGAATTGGTAACCGTTGCCCTACCCGGTGGTGAGGTAATGTATCTTGTTTTATACAGTGCGTACGGATACAGAAAACTGATGGAAAAGTAATTTGGAATCTATATGCAAACAATTTGACAAGTTATTTTATGATAGAAATGGAAGTTT
ACCATCATCCTTCAACGAATCCAGTTTAGTGATCCTCCCATTGTCCCCAACTAACCTGGAACCAGCTCAAGATGCCTAAGCCAGTGGTACAGGTTGGTGGCGACCCCGATCCCTCC--------------------------------------------------------------------------GGTTCCAGATGAAGCCGAAGGCTATCTTCTGGGTGAAATCA--------AAGGGTGAATTGGTAACCGTTGCCCTA--CGGTGGTGAGGTAATGTATCTTGTTTTATACAGTGCGTACGGATACAGAAAACTGATGGAAAAGTAATTTGGAATCTATATGCAAACAATTTGACAAGTTATTTTATGATAGAAATGGAAGTTT	60	36	Deletion	0.62	-84	TIILQRIQFSDPPIVPN*	TIILQRIQFSDPPIVPN*	ACCATCATCCTTCAACGAATCCAGTTTAGTGATCCTCCCATTGTCCCCAACTAACCTGGAACCAGCTCAAGATGCCTAAGCCAGTGGTACAGGTTGGTGGCGACCCCGATCCCTCC--------------------------------------------------------------------------GGTTCCAGATGAAGCCGAAGGCTATCTTCTGGGTGAAATCA--------AAGGGTGAATTGGTAACCGTTGCCCTA--CGGTGGTGAGGTAATGTATCTTGTTTTATACAGTGCGTACGGATACAGAAAACTGATGGAAAAGTAATTTGGAATCTATATGCAAACAATTTGACAAGTTATTTTATGATAGAAATGGAAGTTT	ACCATCATCCTTCAACGAATCCAGTTTAGTGATCCTCCCATTGTCCCCAACTAACCTGGAACCAGCTCAAGATGCCTAAGCCAGTGGTACAGGTTGGTGGCGACCCCGATCCCTCCGAATGGCTCTTCATTTCGGAGGAGATGAAACGAATTGATCAGAGCAAGCCTTACGATGCCAAAAAGGCCTGCTGGGTTCCAGATGAAGCCGAAGGCTATCTTCTGGGTGAAATCAAAGCAACCAAGGGTGAATTGGTAACCGTTGCCCTACCCGGTGGTGAGGTAATGTATCTTGTTTTATACAGTGCGTACGGATACAGAAAACTGATGGAAAAGTAATTTGGAATCTATATGCAAACAATTTGACAAGTTATTTTATGATAGAAATGGAAGTTT
ACCATCATCCTTCAACGAATCCAGTTTAGTGATCCTCCCATTGTCCCCAACTAACCTGGAACCAGCTCAAGATGCCTAAGCCAGTGGTACAGGTTGGTGGCGACCCCGATCCCTCC------------------------------------------------------------------------------------GAAGCCGAAGGCTATCTTCTGGGTGAAATCAAA-----CAAGGGTGAATTGGTAACCGTTGCCCTA--CGGTGGTGAGGTAATGTATCTTGTTTTATACAGTGCGTACGGATACAGAAAACTGATGGAAAAGTAATTTGGAATCTATATGCAAACAATTTGACAAGTTATTTTATGATAGAAATGGAAGTTT	54	36	Deletion	0.56	-91	TIILQRIQFSDPPIVPN*	TIILQRIQFSDPPIVPN*	ACCATCATCCTTCAACGAATCCAGTTTAGTGATCCTCCCATTGTCCCCAACTAACCTGGAACCAGCTCAAGATGCCTAAGCCAGTGGTACAGGTTGGTGGCGACCCCGATCCCTCC------------------------------------------------------------------------------------GAAGCCGAAGGCTATCTTCTGGGTGAAATCAAA-----CAAGGGTGAATTGGTAACCGTTGCCCTA--CGGTGGTGAGGTAATGTATCTTGTTTTATACAGTGCGTACGGATACAGAAAACTGATGGAAAAGTAATTTGGAATCTATATGCAAACAATTTGACAAGTTATTTTATGATAGAAATGGAAGTTT	ACCATCATCCTTCAACGAATCCAGTTTAGTGATCCTCCCATTGTCCCCAACTAACCTGGAACCAGCTCAAGATGCCTAAGCCAGTGGTACAGGTTGGTGGCGACCCCGATCCCTCCGAATGGCTCTTCATTTCGGAGGAGATGAAACGAATTGATCAGAGCAAGCCTTACGATGCCAAAAAGGCCTGCTGGGTTCCAGATGAAGCCGAAGGCTATCTTCTGGGTGAAATCAAAGCAACCAAGGGTGAATTGGTAACCGTTGCCCTACCCGGTGGTGAGGTAATGTATCTTGTTTTATACAGTGCGTACGGATACAGAAAACTGATGGAAAAGTAATTTGGAATCTATATGCAAACAATTTGACAAGTTATTTTATGATAGAAATGGAAGTTT
ACCATCATCCTTCAACGAATCCAGTTTAGTGATCCTCCCATTGTCCCCAACTAACCTGGAACCAGCTCAAGATGCCTAAGCCAGTGGTACAGGTTGGTGGCGACCCCGATCCC------TGGCTCTTCATTTCGGAGGAGATGAAACGAATTGATCAGAGCAAGCCTTACGATGCCAAAAAGGCCTGCT----------------------------------------------------GGGTGAATTGGTAACCGTTGCCCTA--CGGTGGTGAGGTAATGTATCTTGTTTTATACAGTGCGTACGGATACAGAAAACTGATGGAAAAGTAATTTGGAATCTATATGCAAACAATTTGACAAGTTATTTTATGATAGAAATGGAAGTTT	48	36	Deletion	0.5	-60	TIILQRIQFSDPPIVPN*	TIILQRIQFSDPPIVPN*	ACCATCATCCTTCAACGAATCCAGTTTAGTGATCCTCCCATTGTCCCCAACTAACCTGGAACCAGCTCAAGATGCCTAAGCCAGTGGTACAGGTTGGTGGCGACCCCGATCCC------TGGCTCTTCATTTCGGAGGAGATGAAACGAATTGATCAGAGCAAGCCTTACGATGCCAAAAAGGCCTGCT----------------------------------------------------GGGTGAATTGGTAACCGTTGCCCTA--CGGTGGTGAGGTAATGTATCTTGTTTTATACAGTGCGTACGGATACAGAAAACTGATGGAAAAGTAATTTGGAATCTATATGCAAACAATTTGACAAGTTATTTTATGATAGAAATGGAAGTTT	ACCATCATCCTTCAACGAATCCAGTTTAGTGATCCTCCCATTGTCCCCAACTAACCTGGAACCAGCTCAAGATGCCTAAGCCAGTGGTACAGGTTGGTGGCGACCCCGATCCCTCCGAATGGCTCTTCATTTCGGAGGAGATGAAACGAATTGATCAGAGCAAGCCTTACGATGCCAAAAAGGCCTGCTGGGTTCCAGATGAAGCCGAAGGCTATCTTCTGGGTGAAATCAAAGCAACCAAGGGTGAATTGGTAACCGTTGCCCTACCCGGTGGTGAGGTAATGTATCTTGTTTTATACAGTGCGTACGGATACAGAAAACTGATGGAAAAGTAATTTGGAATCTATATGCAAACAATTTGACAAGTTATTTTATGATAGAAATGGAAGTTT
ACCATCATCCTTCAACGAATCCAGTTTAGTGATCCTCCCATTGTCCCCAACTAACCTGGAACCAGCTCAAGATGCCTAAGCCAGTGGTACAGGTTGGTGGCGACCCC--------------------------------GATGAAACGAATTGATCAGAGCAAGCCTTACGATGCCAAAAAGGC----------------GAAGCCGAAGGCTATCTTCTGGGTGAAATCAAAG----CAAGGGTGAATTGGTAACCGTTG------CCGGTGGTGAGGTAATGTATCTTGTTTTATACAGTGCGTACGGATACAGAAAACTGATGGAAAAGTAATTTGGAATCTATATGCAAACAATTTGACAAGTTATTTTATGATAGAAATGGAAGTTT	43	36	Deletion	0.44	-58	TIILQRIQFSDPPIVPN*	TIILQRIQFSDPPIVPN*	ACCATCATCCTTCAACGAATCCAGTTTAGTGATCCTCCCATTGTCCCCAACTAACCTGGAACCAGCTCAAGATGCCTAAGCCAGTGGTACAGGTTGGTGGCGACCCC--------------------------------GATGAAACGAATTGATCAGAGCAAGCCTTACGATGCCAAAAAGGC----------------GAAGCCGAAGGCTATCTTCTGGGTGAAATCAAAG----CAAGGGTGAATTGGTAACCGTTG------CCGGTGGTGAGGTAATGTATCTTGTTTTATACAGTGCGTACGGATACAGAAAACTGATGGAAAAGTAATTTGGAATCTATATGCAAACAATTTGACAAGTTATTTTATGATAGAAATGGAAGTTT	ACCATCATCCTTCAACGAATCCAGTTTAGTGATCCTCCCATTGTCCCCAACTAACCTGGAACCAGCTCAAGATGCCTAAGCCAGTGGTACAGGTTGGTGGCGACCCCGATCCCTCCGAATGGCTCTTCATTTCGGAGGAGATGAAACGAATTGATCAGAGCAAGCCTTACGATGCCAAAAAGGCCTGCTGGGTTCCAGATGAAGCCGAAGGCTATCTTCTGGGTGAAATCAAAGCAACCAAGGGTGAATTGGTAACCGTTGCCCTACCCGGTGGTGAGGTAATGTATCTTGTTTTATACAGTGCGTACGGATACAGAAAACTGATGGAAAAGTAATTTGGAATCTATATGCAAACAATTTGACAAGTTATTTTATGATAGAAATGGAAGTTT
ACCATCATCCTTCAACGAATCCAGTTTAGTGATCCTCCCATTGTCCCCAACTAACCTGGAACCAGCTCAAGATGCCTAAGCCAGTGGTACAGGTTGGTGGCGACCCCGATCC----------CTCTTCATTTCGGAGGAGATGAAACGAATTGATCAGAGCAAGCCTTACGATGCCAAAAAGGCCT-----------------GCCGAAGGCTATCTTCTGGGTGAAATCAAAGCAA------------------------------CCGGTGGTGAGGTAATGTATCTTGTTTTATACAGTGCGTACGGATACAGAAAACTGATGGAAAAGTAATTTGGAATCTATATGCAAACAATTTGACAAGTTATTTTATGATAGAAATGGAAGTTT	43	36	Deletion	0.44	-57	TIILQRIQFSDPPIVPN*	TIILQRIQFSDPPIVPN*	ACCATCATCCTTCAACGAATCCAGTTTAGTGATCCTCCCATTGTCCCCAACTAACCTGGAACCAGCTCAAGATGCCTAAGCCAGTGGTACAGGTTGGTGGCGACCCCGATCC----------CTCTTCATTTCGGAGGAGATGAAACGAATTGATCAGAGCAAGCCTTACGATGCCAAAAAGGCCT-----------------GCCGAAGGCTATCTTCTGGGTGAAATCAAAGCAA------------------------------CCGGTGGTGAGGTAATGTATCTTGTTTTATACAGTGCGTACGGATACAGAAAACTGATGGAAAAGTAATTTGGAATCTATATGCAAACAATTTGACAAGTTATTTTATGATAGAAATGGAAGTTT	ACCATCATCCTTCAACGAATCCAGTTTAGTGATCCTCCCATTGTCCCCAACTAACCTGGAACCAGCTCAAGATGCCTAAGCCAGTGGTACAGGTTGGTGGCGACCCCGATCCCTCCGAATGGCTCTTCATTTCGGAGGAGATGAAACGAATTGATCAGAGCAAGCCTTACGATGCCAAAAAGGCCTGCTGGGTTCCAGATGAAGCCGAAGGCTATCTTCTGGGTGAAATCAAAGCAACCAAGGGTGAATTGGTAACCGTTGCCCTACCCGGTGGTGAGGTAATGTATCTTGTTTTATACAGTGCGTACGGATACAGAAAACTGATGGAAAAGTAATTTGGAATCTATATGCAAACAATTTGACAAGTTATTTTATGATAGAAATGGAAGTTT
ACCATCATCCTTCAACGAATCCAGTTTAGTGATCCTCCCATTGTCCCCAACTAACCTGGAACCAGCTCAAGATGCCTAAGCCAGTGGTACAGGTTGGTGGCGACCCCGATCCC------------------------GAGATGAAACGAATTGATCAGAGCAAGCCTTACGATGCCAAAAAGGCCTGCTGGGTTCCAGATGAAG---------------------------------------------------------------CCGGTGGTGAGGTAATGTATCTTGTTTTATACAGTGCGTACGGATACAGAAAACTGATGGAAAAGTAATTTGGAATCTATATGCAAACAATTTGACAAGTTATTTTATGATAGAAATGGAAGTTT	43	36	Deletion	0.44	-87	TIILQRIQFSDPPIVPN*	TIILQRIQFSDPPIVPN*	ACCATCATCCTTCAACGAATCCAGTTTAGTGATCCTCCCATTGTCCCCAACTAACCTGGAACCAGCTCAAGATGCCTAAGCCAGTGGTACAGGTTGGTGGCGACCCCGATCCC------------------------GAGATGAAACGAATTGATCAGAGCAAGCCTTACGATGCCAAAAAGGCCTGCTGGGTTCCAGATGAAG---------------------------------------------------------------CCGGTGGTGAGGTAATGTATCTTGTTTTATACAGTGCGTACGGATACAGAAAACTGATGGAAAAGTAATTTGGAATCTATATGCAAACAATTTGACAAGTTATTTTATGATAGAAATGGAAGTTT	ACCATCATCCTTCAACGAATCCAGTTTAGTGATCCTCCCATTGTCCCCAACTAACCTGGAACCAGCTCAAGATGCCTAAGCCAGTGGTACAGGTTGGTGGCGACCCCGATCCCTCCGAATGGCTCTTCATTTCGGAGGAGATGAAACGAATTGATCAGAGCAAGCCTTACGATGCCAAAAAGGCCTGCTGGGTTCCAGATGAAGCCGAAGGCTATCTTCTGGGTGAAATCAAAGCAACCAAGGGTGAATTGGTAACCGTTGCCCTACCCGGTGGTGAGGTAATGTATCTTGTTTTATACAGTGCGTACGGATACAGAAAACTGATGGAAAAGTAATTTGGAATCTATATGCAAACAATTTGACAAGTTATTTTATGATAGAAATGGAAGTTT
ACCATCATCCTTCAACGAATCCAGTTTAGTGATCCTCCCATTGTCCCCAACTAACCTGGAACCAGCTCAAGATGCCTAAGCCAGTGGTACAGGTTGGTGGCGACCCCGATCCCTCC---TGGCTCTTCATTTCGGAGGAGATGAAACGAATTGATCAGAGCAAGCCTTACGATGCCAAAAAGGCCTGCT--------GATGAAGCCGAAGGCTATCTTCTGGGTGAAATCAAAG---------------------------------CCGGTGGTGAGGTAATGTATCTTGTTTTATACAGTGCGTACGGATACAGAAAACTGATGGAAAAGTAATTTGGAATCTATATGCAAACAATTTGACAAGTTATTTTATGATAGAAATGGAAGTTT	42	37	Deletion	0.43	-44	TIILQRIQFSDPPIVPN*	TIILQRIQFSDPPIVPN*	ACCATCATCCTTCAACGAATCCAGTTTAGTGATCCTCCCATTGTCCCCAACTAACCTGGAACCAGCTCAAGATGCCTAAGCCAGTGGTACAGGTTGGTGGCGACCCCGATCCCTCC---TGGCTCTTCATTTCGGAGGAGATGAAACGAATTGATCAGAGCAAGCCTTACGATGCCAAAAAGGCCTGCT--------GATGAAGCCGAAGGCTATCTTCTGGGTGAAATCAAAG---------------------------------CCGGTGGTGAGGTAATGTATCTTGTTTTATACAGTGCGTACGGATACAGAAAACTGATGGAAAAGTAATTTGGAATCTATATGCAAACAATTTGACAAGTTATTTTATGATAGAAATGGAAGTTT	ACCATCATCCTTCAACGAATCCAGTTTAGTGATCCTCCCATTGTCCCCAACTAACCTGGAACCAGCTCAAGATGCCTAAGCCAGTGGTACAGGTTGGTGGCGACCCCGATCCCTCCGAATGGCTCTTCATTTCGGAGGAGATGAAACGAATTGATCAGAGCAAGCCTTACGATGCCAAAAAGGCCTGCTGGGTTCCAGATGAAGCCGAAGGCTATCTTCTGGGTGAAATCAAAGCAACCAAGGGTGAATTGGTAACCGTTGCCCTACCCGGTGGTGAGGTAATGTATCTTGTTTTATACAGTGCGTACGGATACAGAAAACTGATGGAAAAGTAATTTGGAATCTATATGCAAACAATTTGACAAGTTATTTTATGATAGAAATGGAAGTTT
ACCATCATCCTTCAACGAATCCAGTTTAGTGATCCTCCCATTGTCCCCAACTAACCTGGAACCAGCTCAAGATGCCTAAGCCAGTGGTACAGGTTGGTGGCGACC---------CCGAATGGCTCTTCATTTCGGAGGAGATGAAACGAATTGATCAGAGCAAGCCTTACGATGCCAAAAAGGCCTGCTG----------------------------------------------------------------------------------GGTGAGGTAATGTATCTTGTTTTATACAGTGCGTACGGATACAGAAAACTGATGGAAAAGTAATTTGGAATCTATATGCAAACAATTTGACAAGTTATTTTATGATAGAAATGGAAGTTT	40	36	Deletion	0.41	-91	TIILQRIQFSDPPIVPN*	TIILQRIQFSDPPIVPN*	ACCATCATCCTTCAACGAATCCAGTTTAGTGATCCTCCCATTGTCCCCAACTAACCTGGAACCAGCTCAAGATGCCTAAGCCAGTGGTACAGGTTGGTGGCGACC---------CCGAATGGCTCTTCATTTCGGAGGAGATGAAACGAATTGATCAGAGCAAGCCTTACGATGCCAAAAAGGCCTGCTG----------------------------------------------------------------------------------GGTGAGGTAATGTATCTTGTTTTATACAGTGCGTACGGATACAGAAAACTGATGGAAAAGTAATTTGGAATCTATATGCAAACAATTTGACAAGTTATTTTATGATAGAAATGGAAGTTT	ACCATCATCCTTCAACGAATCCAGTTTAGTGATCCTCCCATTGTCCCCAACTAACCTGGAACCAGCTCAAGATGCCTAAGCCAGTGGTACAGGTTGGTGGCGACCCCGATCCCTCCGAATGGCTCTTCATTTCGGAGGAGATGAAACGAATTGATCAGAGCAAGCCTTACGATGCCAAAAAGGCCTGCTGGGTTCCAGATGAAGCCGAAGGCTATCTTCTGGGTGAAATCAAAGCAACCAAGGGTGAATTGGTAACCGTTGCCCTACCCGGTGGTGAGGTAATGTATCTTGTTTTATACAGTGCGTACGGATACAGAAAACTGATGGAAAAGTAATTTGGAATCTATATGCAAACAATTTGACAAGTTATTTTATGATAGAAATGGAAGTTT
ACCATCATCCTTCAACGAATCCAGTTTAGTGATCCTCCCATTGTCCCCAACTAACCTGGAACCAGCTCAAGATGCCTAAGCCAGTGGTACAGGTTGGTGGCGACCCCGATCCCTCC-------------------------------------------------------------------------GGGTTCCAGATGAAGCCGAAGGCTATCTTCTGGGTGAAATTgtgc---------AAGGGTGAATTGGTAACCGTTGCCCT--GCGGTGGTGAGGTAATGTATCTTGTTTTATACAGTGCGTACGGATACAGAAAACTGATGGAAAAGTAATTTGGAATCTATATGCAAACAATTTGACAAGTTATTTTATGATAGAAATGGAAGTTT	39	36	Insertion and Deletion	0.4	-80	TIILQRIQFSDPPIVPN*	TIILQRIQFSDPPIVPN*	ACCATCATCCTTCAACGAATCCAGTTTAGTGATCCTCCCATTGTCCCCAACTAACCTGGAACCAGCTCAAGATGCCTAAGCCAGTGGTACAGGTTGGTGGCGACCCCGATCCCTCC-------------------------------------------------------------------------GGGTTCCAGATGAAGCCGAAGGCTATCTTCTGGGTGAAATTGTGC---------AAGGGTGAATTGGTAACCGTTGCCCT--GCGGTGGTGAGGTAATGTATCTTGTTTTATACAGTGCGTACGGATACAGAAAACTGATGGAAAAGTAATTTGGAATCTATATGCAAACAATTTGACAAGTTATTTTATGATAGAAATGGAAGTTT	ACCATCATCCTTCAACGAATCCAGTTTAGTGATCCTCCCATTGTCCCCAACTAACCTGGAACCAGCTCAAGATGCCTAAGCCAGTGGTACAGGTTGGTGGCGACCCCGATCCCTCCGAATGGCTCTTCATTTCGGAGGAGATGAAACGAATTGATCAGAGCAAGCCTTACGATGCCAAAAAGGCCTGCTGGGTTCCAGATGAAGCCGAAGGCTATCTTCTGGGTGAAATCAAAGCAACCAAGGGTGAATTGGTAACCGTTGCCCTACCCGGTGGTGAGGTAATGTATCTTGTTTTATACAGTGCGTACGGATACAGAAAACTGATGGAAAAGTAATTTGGAATCTATATGCAAACAATTTGACAAGTTATTTTATGATAGAAATGGAAGTTT
ACCATCATCCTTCAACGAATCCAGTTTAGTGATCCTCCCATTGTCCCCAACTAACCTGGAACCAGCTCAAGATGCCTAAGCCAGTGGTACAGGTTGGTGGCGACCCCGATCCCTCC--TTGGCTCTTCATTTCGGAGGAGATGAAACGAATTGATCAGAGCAAGCCTTACGATGCCAAAAAGG------------------------------------------------------------------------------------CCGGTGGTGAGGTAATGTATCTTGTTTTATACAGTGCGTACGGATACAGAAAACTGATGGAAAAGTAATTTGGAATCTATATGCAAACAATTTGACAAGTTATTTTATGATAGAAATGGAAGTTT	38	36	Deletion	0.39	-86	TIILQRIQFSDPPIVPN*	TIILQRIQFSDPPIVPN*	ACCATCATCCTTCAACGAATCCAGTTTAGTGATCCTCCCATTGTCCCCAACTAACCTGGAACCAGCTCAAGATGCCTAAGCCAGTGGTACAGGTTGGTGGCGACCCCGATCCCTCC--TTGGCTCTTCATTTCGGAGGAGATGAAACGAATTGATCAGAGCAAGCCTTACGATGCCAAAAAGG------------------------------------------------------------------------------------CCGGTGGTGAGGTAATGTATCTTGTTTTATACAGTGCGTACGGATACAGAAAACTGATGGAAAAGTAATTTGGAATCTATATGCAAACAATTTGACAAGTTATTTTATGATAGAAATGGAAGTTT	ACCATCATCCTTCAACGAATCCAGTTTAGTGATCCTCCCATTGTCCCCAACTAACCTGGAACCAGCTCAAGATGCCTAAGCCAGTGGTACAGGTTGGTGGCGACCCCGATCCCTCCGAATGGCTCTTCATTTCGGAGGAGATGAAACGAATTGATCAGAGCAAGCCTTACGATGCCAAAAAGGCCTGCTGGGTTCCAGATGAAGCCGAAGGCTATCTTCTGGGTGAAATCAAAGCAACCAAGGGTGAATTGGTAACCGTTGCCCTACCCGGTGGTGAGGTAATGTATCTTGTTTTATACAGTGCGTACGGATACAGAAAACTGATGGAAAAGTAATTTGGAATCTATATGCAAACAATTTGACAAGTTATTTTATGATAGAAATGGAAGTTT
ACCATCATCCTTCAACGAATCCAGTTTAGTGATCCTCCCATTGTCCCCAACTAACCTGGAACCAGCTCAAGATGCCTAAGCCAGTGGTACAGGTTGGTGGCGACCCCGATCCCTCC--TTGGCTCTTCATTTCGGAGGAGATGAAACGAATTGATCAGAGCAAGCCTTACGATGCCAAAAAGGCCTGCTG---------------------------------------------------GGGTGAATTGGTAACCGTTGCCCTA-CCGGTGGTGAGGTAATGTATCTTGTTTTATACAGTGCGTACGGATACAGAAAACTGATGGAAAAGTAATTTGGAATCTATATGCAAACAATTTGACAAGTTATTTTATGATAGAAATGGAAGTTT	36	36	Deletion	0.37	-54	TIILQRIQFSDPPIVPN*	TIILQRIQFSDPPIVPN*	ACCATCATCCTTCAACGAATCCAGTTTAGTGATCCTCCCATTGTCCCCAACTAACCTGGAACCAGCTCAAGATGCCTAAGCCAGTGGTACAGGTTGGTGGCGACCCCGATCCCTCC--TTGGCTCTTCATTTCGGAGGAGATGAAACGAATTGATCAGAGCAAGCCTTACGATGCCAAAAAGGCCTGCTG---------------------------------------------------GGGTGAATTGGTAACCGTTGCCCTA-CCGGTGGTGAGGTAATGTATCTTGTTTTATACAGTGCGTACGGATACAGAAAACTGATGGAAAAGTAATTTGGAATCTATATGCAAACAATTTGACAAGTTATTTTATGATAGAAATGGAAGTTT	ACCATCATCCTTCAACGAATCCAGTTTAGTGATCCTCCCATTGTCCCCAACTAACCTGGAACCAGCTCAAGATGCCTAAGCCAGTGGTACAGGTTGGTGGCGACCCCGATCCCTCCGAATGGCTCTTCATTTCGGAGGAGATGAAACGAATTGATCAGAGCAAGCCTTACGATGCCAAAAAGGCCTGCTGGGTTCCAGATGAAGCCGAAGGCTATCTTCTGGGTGAAATCAAAGCAACCAAGGGTGAATTGGTAACCGTTGCCCTACCCGGTGGTGAGGTAATGTATCTTGTTTTATACAGTGCGTACGGATACAGAAAACTGATGGAAAAGTAATTTGGAATCTATATGCAAACAATTTGACAAGTTATTTTATGATAGAAATGGAAGTTT
ACCATCATCCTTCAACGAATCCAGTTTAGTGATCCTCCCATTGTCCCCAACTAACCTGGAACCAGCTCAAGATGCCTAAGCCAGTGGTACAGGTTGGTGGCGACCCCGATCCCT---GATGGCTCTTCATTTCGGAGGAGATGAAACGAATTGATCAGAGCAAGCCTTACGATGCCAAAAA----------------------------------------------------------------------------------------GGTGGTGAGGTAATGTATCTTGTTTTATACAGTGCGTACGGATACAGAAAACTGATGGAAAAGTAATTTGGAATCTATATGCAAACAATTTGACAAGTTATTTTATGATAGAAATGGAAGTTT	35	36	Deletion	0.36	-91	TIILQRIQFSDPPIVPN*	TIILQRIQFSDPPIVPN*	ACCATCATCCTTCAACGAATCCAGTTTAGTGATCCTCCCATTGTCCCCAACTAACCTGGAACCAGCTCAAGATGCCTAAGCCAGTGGTACAGGTTGGTGGCGACCCCGATCCCT---GATGGCTCTTCATTTCGGAGGAGATGAAACGAATTGATCAGAGCAAGCCTTACGATGCCAAAAA----------------------------------------------------------------------------------------GGTGGTGAGGTAATGTATCTTGTTTTATACAGTGCGTACGGATACAGAAAACTGATGGAAAAGTAATTTGGAATCTATATGCAAACAATTTGACAAGTTATTTTATGATAGAAATGGAAGTTT	ACCATCATCCTTCAACGAATCCAGTTTAGTGATCCTCCCATTGTCCCCAACTAACCTGGAACCAGCTCAAGATGCCTAAGCCAGTGGTACAGGTTGGTGGCGACCCCGATCCCTCCGAATGGCTCTTCATTTCGGAGGAGATGAAACGAATTGATCAGAGCAAGCCTTACGATGCCAAAAAGGCCTGCTGGGTTCCAGATGAAGCCGAAGGCTATCTTCTGGGTGAAATCAAAGCAACCAAGGGTGAATTGGTAACCGTTGCCCTACCCGGTGGTGAGGTAATGTATCTTGTTTTATACAGTGCGTACGGATACAGAAAACTGATGGAAAAGTAATTTGGAATCTATATGCAAACAATTTGACAAGTTATTTTATGATAGAAATGGAAGTTT
ACCATCATCCTTCAACGAATCCAGTTTAGTGATCCTCCCATTGTCCCCAACTAACCTGGAACCAGCTCAAGATGCCTAAGCCAGTGGTACAGGTTGGTGGCGACCCCGATCCCTCC---TGGCTCTTCATTTCGGAGGAGATGAAACGAATTGATCAGAGCAAGCCTTACGATGCCAAAAA-------TGGGTTCCAGATGAAGCCGAAGGCTATCTTCTGGGTGAAATCAAAG----CAAGGGTGAATTGGTAACCGT----------GGTGGTGAGGTAATGTATCTTGTTTTATACAGTGCGTACGGATACAGAAAACTGATGGAAAAGTAATTTGGAATCTATATGCAAACAATTTGACAAGTTATTTTATGATAGAAATGGAAGTTT	35	37	Deletion	0.36	-24	TIILQRIQFSDPPIVPN*	TIILQRIQFSDPPIVPN*	ACCATCATCCTTCAACGAATCCAGTTTAGTGATCCTCCCATTGTCCCCAACTAACCTGGAACCAGCTCAAGATGCCTAAGCCAGTGGTACAGGTTGGTGGCGACCCCGATCCCTCC---TGGCTCTTCATTTCGGAGGAGATGAAACGAATTGATCAGAGCAAGCCTTACGATGCCAAAAA-------TGGGTTCCAGATGAAGCCGAAGGCTATCTTCTGGGTGAAATCAAAG----CAAGGGTGAATTGGTAACCGT----------GGTGGTGAGGTAATGTATCTTGTTTTATACAGTGCGTACGGATACAGAAAACTGATGGAAAAGTAATTTGGAATCTATATGCAAACAATTTGACAAGTTATTTTATGATAGAAATGGAAGTTT	ACCATCATCCTTCAACGAATCCAGTTTAGTGATCCTCCCATTGTCCCCAACTAACCTGGAACCAGCTCAAGATGCCTAAGCCAGTGGTACAGGTTGGTGGCGACCCCGATCCCTCCGAATGGCTCTTCATTTCGGAGGAGATGAAACGAATTGATCAGAGCAAGCCTTACGATGCCAAAAAGGCCTGCTGGGTTCCAGATGAAGCCGAAGGCTATCTTCTGGGTGAAATCAAAGCAACCAAGGGTGAATTGGTAACCGTTGCCCTACCCGGTGGTGAGGTAATGTATCTTGTTTTATACAGTGCGTACGGATACAGAAAACTGATGGAAAAGTAATTTGGAATCTATATGCAAACAATTTGACAAGTTATTTTATGATAGAAATGGAAGTTT
ACCATCATCCTTCAACGAATCCAGTTTAGTGATCCTCCCATTGTCCCCAACTAACCTGGAACCAGCTCAAGATGCCTAAGCCAGTGGTACAGGTTGGTGGCGACCCCGATCCCTCC--ATGGCTCTTCATTTCGGAGGAGATGAAACGAATTGATCAGAGCAAGCCTTACGATGCCAAAAAGGCCTGCTGGGTTCCAGATGAAGCCGAAGGCTATCTTCTGGGTGAAATCAAAG----CAAGGGTGAATTGGTAACCGTTG-----CACGGTGGTGAGGTAATGTATCTTGTTTTATACAGTGCGTACGGATACAGAAAACTGATGGAAAAGTAATTTGGAATCTATATGCAAACAATTTGACAAGTTATTTTATGATAGAAATGGAAGTTT	35	37	Deletion	0.36	-11	TIILQRIQFSDPPIVPN*	TIILQRIQFSDPPIVPN*	ACCATCATCCTTCAACGAATCCAGTTTAGTGATCCTCCCATTGTCCCCAACTAACCTGGAACCAGCTCAAGATGCCTAAGCCAGTGGTACAGGTTGGTGGCGACCCCGATCCCTCC--ATGGCTCTTCATTTCGGAGGAGATGAAACGAATTGATCAGAGCAAGCCTTACGATGCCAAAAAGGCCTGCTGGGTTCCAGATGAAGCCGAAGGCTATCTTCTGGGTGAAATCAAAG----CAAGGGTGAATTGGTAACCGTTG-----CACGGTGGTGAGGTAATGTATCTTGTTTTATACAGTGCGTACGGATACAGAAAACTGATGGAAAAGTAATTTGGAATCTATATGCAAACAATTTGACAAGTTATTTTATGATAGAAATGGAAGTTT	ACCATCATCCTTCAACGAATCCAGTTTAGTGATCCTCCCATTGTCCCCAACTAACCTGGAACCAGCTCAAGATGCCTAAGCCAGTGGTACAGGTTGGTGGCGACCCCGATCCCTCCGAATGGCTCTTCATTTCGGAGGAGATGAAACGAATTGATCAGAGCAAGCCTTACGATGCCAAAAAGGCCTGCTGGGTTCCAGATGAAGCCGAAGGCTATCTTCTGGGTGAAATCAAAGCAACCAAGGGTGAATTGGTAACCGTTGCCCTACCCGGTGGTGAGGTAATGTATCTTGTTTTATACAGTGCGTACGGATACAGAAAACTGATGGAAAAGTAATTTGGAATCTATATGCAAACAATTTGACAAGTTATTTTATGATAGAAATGGAAGTTT
ACCATCATCCTTCAACGAATCCAGTTTAGTGATCCTCCCATTGTCCCCAACTAACCTGGAACCAGCTCAAGATGCCTAAGCCAGTGGTACAGGTTGGTGGCGACCCCGATCCCTCC-------------------------------------------------------------------------GGGTTCCAGATGAAGCCGAAGGCTATCTTCTGGGTGAAA---------------------TGGTAACCGTTGCCCTA--CGGTGGTGAGGTAATGTATCTTGTTTTATACAGTGCGTACGGATACAGAAAACTGATGGAAAAGTAATTTGGAATCTATATGCAAACAATTTGACAAGTTATTTTATGATAGAAATGGAAGTTT	34	36	Deletion	0.35	-96	TIILQRIQFSDPPIVPN*	TIILQRIQFSDPPIVPN*	ACCATCATCCTTCAACGAATCCAGTTTAGTGATCCTCCCATTGTCCCCAACTAACCTGGAACCAGCTCAAGATGCCTAAGCCAGTGGTACAGGTTGGTGGCGACCCCGATCCCTCC-------------------------------------------------------------------------GGGTTCCAGATGAAGCCGAAGGCTATCTTCTGGGTGAAA---------------------TGGTAACCGTTGCCCTA--CGGTGGTGAGGTAATGTATCTTGTTTTATACAGTGCGTACGGATACAGAAAACTGATGGAAAAGTAATTTGGAATCTATATGCAAACAATTTGACAAGTTATTTTATGATAGAAATGGAAGTTT	ACCATCATCCTTCAACGAATCCAGTTTAGTGATCCTCCCATTGTCCCCAACTAACCTGGAACCAGCTCAAGATGCCTAAGCCAGTGGTACAGGTTGGTGGCGACCCCGATCCCTCCGAATGGCTCTTCATTTCGGAGGAGATGAAACGAATTGATCAGAGCAAGCCTTACGATGCCAAAAAGGCCTGCTGGGTTCCAGATGAAGCCGAAGGCTATCTTCTGGGTGAAATCAAAGCAACCAAGGGTGAATTGGTAACCGTTGCCCTACCCGGTGGTGAGGTAATGTATCTTGTTTTATACAGTGCGTACGGATACAGAAAACTGATGGAAAAGTAATTTGGAATCTATATGCAAACAATTTGACAAGTTATTTTATGATAGAAATGGAAGTTT
ACCATCATCCTTCAACGAATCCAGTTTAGTGATCCTCCCATTGTCCCCAACTAACCTGGAACCAGCTCAAGATGCCTAAGCCAGTGGTACAGGTTGGTGGCGACCCCGATCCC--------------------------------------------------------------------------------TCCAGATGAAGCCGAAGGCTATCTTCTGGGTGAAATCAAAG----CAAGGGTGAATTGGTAACCGTTG-----CCCGGTGGTGAGGTAATGTATCTTGTTTTATACAGTGCGTACGGATACAGAAAACTGATGGAAAAGTAATTTGGAATCTATATGCAAACAATTTGACAAGTTATTTTATGATAGAAATGGAAGTTT	33	37	Deletion	0.34	-89	TIILQRIQFSDPPIVPN*	TIILQRIQFSDPPIVPN*	ACCATCATCCTTCAACGAATCCAGTTTAGTGATCCTCCCATTGTCCCCAACTAACCTGGAACCAGCTCAAGATGCCTAAGCCAGTGGTACAGGTTGGTGGCGACCCCGATCCC--------------------------------------------------------------------------------TCCAGATGAAGCCGAAGGCTATCTTCTGGGTGAAATCAAAG----CAAGGGTGAATTGGTAACCGTTG-----CCCGGTGGTGAGGTAATGTATCTTGTTTTATACAGTGCGTACGGATACAGAAAACTGATGGAAAAGTAATTTGGAATCTATATGCAAACAATTTGACAAGTTATTTTATGATAGAAATGGAAGTTT	ACCATCATCCTTCAACGAATCCAGTTTAGTGATCCTCCCATTGTCCCCAACTAACCTGGAACCAGCTCAAGATGCCTAAGCCAGTGGTACAGGTTGGTGGCGACCCCGATCCCTCCGAATGGCTCTTCATTTCGGAGGAGATGAAACGAATTGATCAGAGCAAGCCTTACGATGCCAAAAAGGCCTGCTGGGTTCCAGATGAAGCCGAAGGCTATCTTCTGGGTGAAATCAAAGCAACCAAGGGTGAATTGGTAACCGTTGCCCTACCCGGTGGTGAGGTAATGTATCTTGTTTTATACAGTGCGTACGGATACAGAAAACTGATGGAAAAGTAATTTGGAATCTATATGCAAACAATTTGACAAGTTATTTTATGATAGAAATGGAAGTTT
ACCATCATCCTTCAACGAATCCAGTTTAGTGATCCTCCCATTGTCCCCAACTAACCTGGAACCAGCTCAAGATGCCTAAGCCAGTGGTACAGGTTGGTGGCGACCCCGAT------GAATGGCTCTTCATTTCGGAGGAGATGAAACGAATTGATCAGAGCAAGCCTTACGATGCCAAAAAGGCCTG----------------------------CTTCTGGGTGAAATC-----------------------------TG--------GGTGGTGAGGTAATGTATCTTGTTTTATACAGTGCGTACGGATACAGAAAACTGATGGAAAAGTAATTTGGAATCTATATGCAAACAATTTGACAAGTTATTTTATGATAGAAGTGGAAGTTT	30	37	Deletion	0.31	-71	TIILQRIQFSDPPIVPN*	TIILQRIQFSDPPIVPN*	ACCATCATCCTTCAACGAATCCAGTTTAGTGATCCTCCCATTGTCCCCAACTAACCTGGAACCAGCTCAAGATGCCTAAGCCAGTGGTACAGGTTGGTGGCGACCCCGAT------GAATGGCTCTTCATTTCGGAGGAGATGAAACGAATTGATCAGAGCAAGCCTTACGATGCCAAAAAGGCCTG----------------------------CTTCTGGGTGAAATC-----------------------------TG--------GGTGGTGAGGTAATGTATCTTGTTTTATACAGTGCGTACGGATACAGAAAACTGATGGAAAAGTAATTTGGAATCTATATGCAAACAATTTGACAAGTTATTTTATGATAGAAGTGGAAGTTT	ACCATCATCCTTCAACGAATCCAGTTTAGTGATCCTCCCATTGTCCCCAACTAACCTGGAACCAGCTCAAGATGCCTAAGCCAGTGGTACAGGTTGGTGGCGACCCCGATCCCTCCGAATGGCTCTTCATTTCGGAGGAGATGAAACGAATTGATCAGAGCAAGCCTTACGATGCCAAAAAGGCCTGCTGGGTTCCAGATGAAGCCGAAGGCTATCTTCTGGGTGAAATCAAAGCAACCAAGGGTGAATTGGTAACCGTTGCCCTACCCGGTGGTGAGGTAATGTATCTTGTTTTATACAGTGCGTACGGATACAGAAAACTGATGGAAAAGTAATTTGGAATCTATATGCAAACAATTTGACAAGTTATTTTATGATAGAAATGGAAGTTT
ACCATCATCCTTCAACGAATCCAGTTTAGTGATCCTCCCATTGTCCCCAACTAACCTGGAACCAGCTCAAGATGCCTAAGCCAGTGGTACAGGTTGGTGGCGACCCCGATCCCTCC---TGGCTCTTCATTTCGGAGGAGATGAAACGAATTGATCAGAGCAAGCCTTACGATGCCAAAAAGGCCTGCT----------------------------------------------------GGGTGAATTGGTAACCGTTGC----CCCGGTGGTGAGGTAATGTATCTTGTTTTATACAGTGCGTACGGATACAGAAAACTGATGGAAAAGTAATTTGGAATCTATATGCAAACAATTTGACAAGTTATTTTATGATAGAAATGGAAGTTT	30	36	Deletion	0.31	-59	TIILQRIQFSDPPIVPN*	TIILQRIQFSDPPIVPN*	ACCATCATCCTTCAACGAATCCAGTTTAGTGATCCTCCCATTGTCCCCAACTAACCTGGAACCAGCTCAAGATGCCTAAGCCAGTGGTACAGGTTGGTGGCGACCCCGATCCCTCC---TGGCTCTTCATTTCGGAGGAGATGAAACGAATTGATCAGAGCAAGCCTTACGATGCCAAAAAGGCCTGCT----------------------------------------------------GGGTGAATTGGTAACCGTTGC----CCCGGTGGTGAGGTAATGTATCTTGTTTTATACAGTGCGTACGGATACAGAAAACTGATGGAAAAGTAATTTGGAATCTATATGCAAACAATTTGACAAGTTATTTTATGATAGAAATGGAAGTTT	ACCATCATCCTTCAACGAATCCAGTTTAGTGATCCTCCCATTGTCCCCAACTAACCTGGAACCAGCTCAAGATGCCTAAGCCAGTGGTACAGGTTGGTGGCGACCCCGATCCCTCCGAATGGCTCTTCATTTCGGAGGAGATGAAACGAATTGATCAGAGCAAGCCTTACGATGCCAAAAAGGCCTGCTGGGTTCCAGATGAAGCCGAAGGCTATCTTCTGGGTGAAATCAAAGCAACCAAGGGTGAATTGGTAACCGTTGCCCTACCCGGTGGTGAGGTAATGTATCTTGTTTTATACAGTGCGTACGGATACAGAAAACTGATGGAAAAGTAATTTGGAATCTATATGCAAACAATTTGACAAGTTATTTTATGATAGAAATGGAAGTTT
ACCATCATCCTTCAACGAATCCAGTTTAGTGATCCTCCCATTGTCCCCAACTAACCTGGAACCAGCTCAAGATGCCTAAGCCAGTGGTACAGGTTGGTGGCGACCCCGATCCCTCC---TGGCTCTTCATTTCGGAGGAGATGAAACGAATTGATCAGAGCAAGCCTTACGATGCCAAAAAGGCCTGCTG------------------------------------------------------------------------------CGGTGGTGAGGTAATGTATCTTGTTTTATACAGTGCGTACGGATACAGAAAACTGATGGAAAAGTAATTTGGAATCTATATGCAAACAATTTGACAAGTTATTTTATGATAGAAATGGAAGTTT	28	36	Deletion	0.29	-81	TIILQRIQFSDPPIVPN*	TIILQRIQFSDPPIVPN*	ACCATCATCCTTCAACGAATCCAGTTTAGTGATCCTCCCATTGTCCCCAACTAACCTGGAACCAGCTCAAGATGCCTAAGCCAGTGGTACAGGTTGGTGGCGACCCCGATCCCTCC---TGGCTCTTCATTTCGGAGGAGATGAAACGAATTGATCAGAGCAAGCCTTACGATGCCAAAAAGGCCTGCTG------------------------------------------------------------------------------CGGTGGTGAGGTAATGTATCTTGTTTTATACAGTGCGTACGGATACAGAAAACTGATGGAAAAGTAATTTGGAATCTATATGCAAACAATTTGACAAGTTATTTTATGATAGAAATGGAAGTTT	ACCATCATCCTTCAACGAATCCAGTTTAGTGATCCTCCCATTGTCCCCAACTAACCTGGAACCAGCTCAAGATGCCTAAGCCAGTGGTACAGGTTGGTGGCGACCCCGATCCCTCCGAATGGCTCTTCATTTCGGAGGAGATGAAACGAATTGATCAGAGCAAGCCTTACGATGCCAAAAAGGCCTGCTGGGTTCCAGATGAAGCCGAAGGCTATCTTCTGGGTGAAATCAAAGCAACCAAGGGTGAATTGGTAACCGTTGCCCTACCCGGTGGTGAGGTAATGTATCTTGTTTTATACAGTGCGTACGGATACAGAAAACTGATGGAAAAGTAATTTGGAATCTATATGCAAACAATTTGACAAGTTATTTTATGATAGAAATGGAAGTTT
ACCATCATCCTTCAACGAATCCAGTTTAGTGATCCTCCCATTGTCCCCAACTAACCTGGAACCAGCTCAAGATGCCTAAGCCAGTGGTACAGGTTGGTGGCGACCCCG----------ATGGCTCTTCATTTCGGAGGAGATGAAACGAATTGATCAGAGCAAGCCTTACGATGCCAAAAAGGCCTGCT-------------------------------------------------------------------------------CGGTGGTGAGGTAATGTATCTTGTTTTATACAGTGCGTACGGATACAGAAAACTGATGGAAAAGTAATTTGGAATCTATATGCAAACAATTTGACAAGTTATTTTATGATAGAAATGGAAGTTT	27	36	Deletion	0.28	-89	TIILQRIQFSDPPIVPN*	TIILQRIQFSDPPIVPN*	ACCATCATCCTTCAACGAATCCAGTTTAGTGATCCTCCCATTGTCCCCAACTAACCTGGAACCAGCTCAAGATGCCTAAGCCAGTGGTACAGGTTGGTGGCGACCCCG----------ATGGCTCTTCATTTCGGAGGAGATGAAACGAATTGATCAGAGCAAGCCTTACGATGCCAAAAAGGCCTGCT-------------------------------------------------------------------------------CGGTGGTGAGGTAATGTATCTTGTTTTATACAGTGCGTACGGATACAGAAAACTGATGGAAAAGTAATTTGGAATCTATATGCAAACAATTTGACAAGTTATTTTATGATAGAAATGGAAGTTT	ACCATCATCCTTCAACGAATCCAGTTTAGTGATCCTCCCATTGTCCCCAACTAACCTGGAACCAGCTCAAGATGCCTAAGCCAGTGGTACAGGTTGGTGGCGACCCCGATCCCTCCGAATGGCTCTTCATTTCGGAGGAGATGAAACGAATTGATCAGAGCAAGCCTTACGATGCCAAAAAGGCCTGCTGGGTTCCAGATGAAGCCGAAGGCTATCTTCTGGGTGAAATCAAAGCAACCAAGGGTGAATTGGTAACCGTTGCCCTACCCGGTGGTGAGGTAATGTATCTTGTTTTATACAGTGCGTACGGATACAGAAAACTGATGGAAAAGTAATTTGGAATCTATATGCAAACAATTTGACAAGTTATTTTATGATAGAAATGGAAGTTT
ACCATCATCCTTCAACGAATCCAGTTTAGTGATCCTCCCATTGTCCCCAACTAACCTGGAACCAGCTCAAGATGCCTAAGCCAGTGGTACAGGTTGGTGGCGACCCCGATCCC-----------------------------------------------CAAGCCTTACGATGCCAAAAAGGCCTG-------------------------------CTGGGTGAAATCAAAG----CAAGGGTGAATTGGTAACCGTTGCCCTACCTacGGTGGTGAGGTAATGTATCTTGTTTTATACAGTGCGTACGGATACAGAAAACTGATGGAAAAGTAATTTGGAATCTATATGCAAACAATTTGACAAGTTATTTTATGATAGAAATGGAAGTTT	27	36	Insertion and Deletion	0.28	-80	TIILQRIQFSDPPIVPN*	TIILQRIQFSDPPIVPN*	ACCATCATCCTTCAACGAATCCAGTTTAGTGATCCTCCCATTGTCCCCAACTAACCTGGAACCAGCTCAAGATGCCTAAGCCAGTGGTACAGGTTGGTGGCGACCCCGATCCC-----------------------------------------------CAAGCCTTACGATGCCAAAAAGGCCTG-------------------------------CTGGGTGAAATCAAAG----CAAGGGTGAATTGGTAACCGTTGCCCTACCTACGGTGGTGAGGTAATGTATCTTGTTTTATACAGTGCGTACGGATACAGAAAACTGATGGAAAAGTAATTTGGAATCTATATGCAAACAATTTGACAAGTTATTTTATGATAGAAATGGAAGTTT	ACCATCATCCTTCAACGAATCCAGTTTAGTGATCCTCCCATTGTCCCCAACTAACCTGGAACCAGCTCAAGATGCCTAAGCCAGTGGTACAGGTTGGTGGCGACCCCGATCCCTCCGAATGGCTCTTCATTTCGGAGGAGATGAAACGAATTGATCAGAGCAAGCCTTACGATGCCAAAAAGGCCTGCTGGGTTCCAGATGAAGCCGAAGGCTATCTTCTGGGTGAAATCAAAGCAACCAAGGGTGAATTGGTAACCGTTGCCCTACCCGGTGGTGAGGTAATGTATCTTGTTTTATACAGTGCGTACGGATACAGAAAACTGATGGAAAAGTAATTTGGAATCTATATGCAAACAATTTGACAAGTTATTTTATGATAGAAATGGAAGTTT
ACCATCATCCTTCAACGAATCCAGTTTAGTGATCCTCCCATTGTCCCCAACTAACCTGGAACCAGCTCAAGATGCCTAAGCCAGTGGTACAGGTTGGTGGCGACC---------CCGAATGGCTCTTCATTTCGGAGGAGATGAAACGAATTGATCAGAGCAAGCCTTACGATGCCAAAAAGGCCTGC----TTCCAGATGAAGCCGAAGGCTATCTTCTGGGTGAAATCA--------AAGGGTGAATTGGTAACCGTTGCCCTA--CGGTGGTGAGGTAATGTATCTTGTTTTATACAGTGCGTACGGATACAGAAAACTGATGGAAAAGTAATTTGGAATCTATATGCAAACAATTTGACAAGTTATTTTATGATAGAAATGGAAGTTT	26	37	Deletion	0.27	-23	TIILQRIQFSDPPIVPN*	TIILQRIQFSDPPIVPN*	ACCATCATCCTTCAACGAATCCAGTTTAGTGATCCTCCCATTGTCCCCAACTAACCTGGAACCAGCTCAAGATGCCTAAGCCAGTGGTACAGGTTGGTGGCGACC---------CCGAATGGCTCTTCATTTCGGAGGAGATGAAACGAATTGATCAGAGCAAGCCTTACGATGCCAAAAAGGCCTGC----TTCCAGATGAAGCCGAAGGCTATCTTCTGGGTGAAATCA--------AAGGGTGAATTGGTAACCGTTGCCCTA--CGGTGGTGAGGTAATGTATCTTGTTTTATACAGTGCGTACGGATACAGAAAACTGATGGAAAAGTAATTTGGAATCTATATGCAAACAATTTGACAAGTTATTTTATGATAGAAATGGAAGTTT	ACCATCATCCTTCAACGAATCCAGTTTAGTGATCCTCCCATTGTCCCCAACTAACCTGGAACCAGCTCAAGATGCCTAAGCCAGTGGTACAGGTTGGTGGCGACCCCGATCCCTCCGAATGGCTCTTCATTTCGGAGGAGATGAAACGAATTGATCAGAGCAAGCCTTACGATGCCAAAAAGGCCTGCTGGGTTCCAGATGAAGCCGAAGGCTATCTTCTGGGTGAAATCAAAGCAACCAAGGGTGAATTGGTAACCGTTGCCCTACCCGGTGGTGAGGTAATGTATCTTGTTTTATACAGTGCGTACGGATACAGAAAACTGATGGAAAAGTAATTTGGAATCTATATGCAAACAATTTGACAAGTTATTTTATGATAGAAATGGAAGTTT
ACCATCATCCTTCAACGAATCCAGTTTAGTGATCCTCCCATTGTCCCCAACTAACCTGGAACCAGCTCAAGATGCCTAAGCCAGTGGTACAGGTTGGTGGCGACCCCGATCCC------TGGCT---------GGA--AAATGAAACGAATTGATCAGAGCAAGCCTTACGATGCCAAAAAGG-----------CCAGATG--------------------------------------AAGGGTGAATTGGTAACCGTTG-----CCCGGTGGTGAGGTAATGTATCTTGTTTTATACAGTGCGTACGGATACAGAAAACTGATGGAAAAGTAATTTGGAATCTATATGCAAACAATTTGACAAGTTATTTTATGATAGAAATGGAAGTTT	25	36	Deletion	0.26	-71	TIILQRIQFSDPPIVPN*	TIILQRIQFSDPPIVPN*	ACCATCATCCTTCAACGAATCCAGTTTAGTGATCCTCCCATTGTCCCCAACTAACCTGGAACCAGCTCAAGATGCCTAAGCCAGTGGTACAGGTTGGTGGCGACCCCGATCCC------TGGCT---------GGA--AAATGAAACGAATTGATCAGAGCAAGCCTTACGATGCCAAAAAGG-----------CCAGATG--------------------------------------AAGGGTGAATTGGTAACCGTTG-----CCCGGTGGTGAGGTAATGTATCTTGTTTTATACAGTGCGTACGGATACAGAAAACTGATGGAAAAGTAATTTGGAATCTATATGCAAACAATTTGACAAGTTATTTTATGATAGAAATGGAAGTTT	ACCATCATCCTTCAACGAATCCAGTTTAGTGATCCTCCCATTGTCCCCAACTAACCTGGAACCAGCTCAAGATGCCTAAGCCAGTGGTACAGGTTGGTGGCGACCCCGATCCCTCCGAATGGCTCTTCATTTCGGAGGAGATGAAACGAATTGATCAGAGCAAGCCTTACGATGCCAAAAAGGCCTGCTGGGTTCCAGATGAAGCCGAAGGCTATCTTCTGGGTGAAATCAAAGCAACCAAGGGTGAATTGGTAACCGTTGCCCTACCCGGTGGTGAGGTAATGTATCTTGTTTTATACAGTGCGTACGGATACAGAAAACTGATGGAAAAGTAATTTGGAATCTATATGCAAACAATTTGACAAGTTATTTTATGATAGAAATGGAAGTTT
ACCATCATCCTTCAACGAATCCAGTTTAGTGATCCTCCCATTGTCCCCAACTAACCTGGAACCAGCTCAAGATGCCTAAGCCAGTGGTACAGGTTGGTGGCGACCCCGATCCCTCC------------------GAGGAGATGAAACGAATTGATCAGAGCAAGCCTTACGATGCCAAAAAGGCCCGCTGGGTTCCAGATGAAGCCGAAGGCTATCTTCTGGGTGAAATCAAAGCAatggtaACC----GTGAATTGGTAACCGTTG-------CGGTGGTGAGGTAATGTATCTTGTTTTATACAGTGCGTACGGATACAGAAAACTGATGGAAAAGTAATTTGGAATCTATATGCAAACAATTTGACAAGTTATTTTATGATAGAAATGGAAGTTT	25	37	Insertion and Deletion	0.26	-23	TIILQRIQFSDPPIVPN*	TIILQRIQFSDPPIVPN*	ACCATCATCCTTCAACGAATCCAGTTTAGTGATCCTCCCATTGTCCCCAACTAACCTGGAACCAGCTCAAGATGCCTAAGCCAGTGGTACAGGTTGGTGGCGACCCCGATCCCTCC------------------GAGGAGATGAAACGAATTGATCAGAGCAAGCCTTACGATGCCAAAAAGGCCCGCTGGGTTCCAGATGAAGCCGAAGGCTATCTTCTGGGTGAAATCAAAGCAATGGTAACC----GTGAATTGGTAACCGTTG-------CGGTGGTGAGGTAATGTATCTTGTTTTATACAGTGCGTACGGATACAGAAAACTGATGGAAAAGTAATTTGGAATCTATATGCAAACAATTTGACAAGTTATTTTATGATAGAAATGGAAGTTT	ACCATCATCCTTCAACGAATCCAGTTTAGTGATCCTCCCATTGTCCCCAACTAACCTGGAACCAGCTCAAGATGCCTAAGCCAGTGGTACAGGTTGGTGGCGACCCCGATCCCTCCGAATGGCTCTTCATTTCGGAGGAGATGAAACGAATTGATCAGAGCAAGCCTTACGATGCCAAAAAGGCCTGCTGGGTTCCAGATGAAGCCGAAGGCTATCTTCTGGGTGAAATCAAAGCAACCAAGGGTGAATTGGTAACCGTTGCCCTACCCGGTGGTGAGGTAATGTATCTTGTTTTATACAGTGCGTACGGATACAGAAAACTGATGGAAAAGTAATTTGGAATCTATATGCAAACAATTTGACAAGTTATTTTATGATAGAAATGGAAGTTT
ACCATCATCCTTCAACGAATCCAGTTTAGTGATCCTCCCATTGTCCCCAACTAACCTGGAACCAGCTCAAGATGCCTAAGCCAGTGGTACAGGTTGGTGGCGACCCCGATCCCTCTtc-AATGGCTCTTCATTTCGGAGGAGATGAAACGAATTGATCAGAGCAAGCCTTACGATGCCAAAAAGGCCT-----------------------------------------------------------------------------------GGTGGTGAGGTAATGTATCTTGTTTTATACAGTGCGTACGGATACAGAAAACTGATGGAAAAGTAATTTGGAATCTATATGCAAACAATTTGACAAGTTATTTTATGATAGAAATGGAAGTTT	25	36	Insertion and Deletion	0.26	-82	TIILQRIQFSDPPIVPN*	TIILQRIQFSDPPIVPN*	ACCATCATCCTTCAACGAATCCAGTTTAGTGATCCTCCCATTGTCCCCAACTAACCTGGAACCAGCTCAAGATGCCTAAGCCAGTGGTACAGGTTGGTGGCGACCCCGATCCCTCTTC-AATGGCTCTTCATTTCGGAGGAGATGAAACGAATTGATCAGAGCAAGCCTTACGATGCCAAAAAGGCCT-----------------------------------------------------------------------------------GGTGGTGAGGTAATGTATCTTGTTTTATACAGTGCGTACGGATACAGAAAACTGATGGAAAAGTAATTTGGAATCTATATGCAAACAATTTGACAAGTTATTTTATGATAGAAATGGAAGTTT	ACCATCATCCTTCAACGAATCCAGTTTAGTGATCCTCCCATTGTCCCCAACTAACCTGGAACCAGCTCAAGATGCCTAAGCCAGTGGTACAGGTTGGTGGCGACCCCGATCCCTCCGAATGGCTCTTCATTTCGGAGGAGATGAAACGAATTGATCAGAGCAAGCCTTACGATGCCAAAAAGGCCTGCTGGGTTCCAGATGAAGCCGAAGGCTATCTTCTGGGTGAAATCAAAGCAACCAAGGGTGAATTGGTAACCGTTGCCCTACCCGGTGGTGAGGTAATGTATCTTGTTTTATACAGTGCGTACGGATACAGAAAACTGATGGAAAAGTAATTTGGAATCTATATGCAAACAATTTGACAAGTTATTTTATGATAGAAATGGAAGTTT
ACCATCATCCTTCAACGAATCCAGTTTAGTGATCCTCCCATTGTCCCCAACTAACCTGGAACCAGCTCAAGATGCCTAAGCCAGTGGTACAGGTTGGTGGCGACCCCGAT------GAATGGCTCTTCATTTCGGAGGAGATGAAACGAATTGATCAGAGCAAGCCTTACGATGCCAAAAAGGCCTG----------------------------CTTCTGGGTGAAATC-----------------------------TG--------GGTGGTGAGGTAATGTATCTTGTTTTATACAGTGCGTACGGATACAGAAAACTGATGGAAAAGTAATTTGGAATCTATATGCAAACAATTTGACAAGTTATTTTATGATAGAAATGGAAGTTT	24	36	Deletion	0.25	-71	TIILQRIQFSDPPIVPN*	TIILQRIQFSDPPIVPN*	ACCATCATCCTTCAACGAATCCAGTTTAGTGATCCTCCCATTGTCCCCAACTAACCTGGAACCAGCTCAAGATGCCTAAGCCAGTGGTACAGGTTGGTGGCGACCCCGAT------GAATGGCTCTTCATTTCGGAGGAGATGAAACGAATTGATCAGAGCAAGCCTTACGATGCCAAAAAGGCCTG----------------------------CTTCTGGGTGAAATC-----------------------------TG--------GGTGGTGAGGTAATGTATCTTGTTTTATACAGTGCGTACGGATACAGAAAACTGATGGAAAAGTAATTTGGAATCTATATGCAAACAATTTGACAAGTTATTTTATGATAGAAATGGAAGTTT	ACCATCATCCTTCAACGAATCCAGTTTAGTGATCCTCCCATTGTCCCCAACTAACCTGGAACCAGCTCAAGATGCCTAAGCCAGTGGTACAGGTTGGTGGCGACCCCGATCCCTCCGAATGGCTCTTCATTTCGGAGGAGATGAAACGAATTGATCAGAGCAAGCCTTACGATGCCAAAAAGGCCTGCTGGGTTCCAGATGAAGCCGAAGGCTATCTTCTGGGTGAAATCAAAGCAACCAAGGGTGAATTGGTAACCGTTGCCCTACCCGGTGGTGAGGTAATGTATCTTGTTTTATACAGTGCGTACGGATACAGAAAACTGATGGAAAAGTAATTTGGAATCTATATGCAAACAATTTGACAAGTTATTTTATGATAGAAATGGAAGTTT
ACCATCATCCTTCAACGAATCCAGTTTAGTGATCCTCCCATTGTCCCCAACTAACCTGGAACCAGCTCAAGATGCCTAAGCCAGTGGTACAGGTTGGTGGCGACCCCGATCCCTCC--ATGGCTCTTCATTTCGGAGGAGATGAAACGAATTGATCAGAGCAAGCCTTACGATGCCAAAAAGGCCTGCT--------------------------------------------------------------GTAACCGTTG-------CGGTGGTGAGGTAATGTATCTTGTTTTATACAGTGCGTACGGATACAGAAAACTGATGGAAAAGTAATTTGGAATCTATATGCAAACAATTTGACAAGTTATTTTATGATAGAAATGGAAGTTT	24	37	Deletion	0.25	-71	TIILQRIQFSDPPIVPN*	TIILQRIQFSDPPIVPN*	ACCATCATCCTTCAACGAATCCAGTTTAGTGATCCTCCCATTGTCCCCAACTAACCTGGAACCAGCTCAAGATGCCTAAGCCAGTGGTACAGGTTGGTGGCGACCCCGATCCCTCC--ATGGCTCTTCATTTCGGAGGAGATGAAACGAATTGATCAGAGCAAGCCTTACGATGCCAAAAAGGCCTGCT--------------------------------------------------------------GTAACCGTTG-------CGGTGGTGAGGTAATGTATCTTGTTTTATACAGTGCGTACGGATACAGAAAACTGATGGAAAAGTAATTTGGAATCTATATGCAAACAATTTGACAAGTTATTTTATGATAGAAATGGAAGTTT	ACCATCATCCTTCAACGAATCCAGTTTAGTGATCCTCCCATTGTCCCCAACTAACCTGGAACCAGCTCAAGATGCCTAAGCCAGTGGTACAGGTTGGTGGCGACCCCGATCCCTCCGAATGGCTCTTCATTTCGGAGGAGATGAAACGAATTGATCAGAGCAAGCCTTACGATGCCAAAAAGGCCTGCTGGGTTCCAGATGAAGCCGAAGGCTATCTTCTGGGTGAAATCAAAGCAACCAAGGGTGAATTGGTAACCGTTGCCCTACCCGGTGGTGAGGTAATGTATCTTGTTTTATACAGTGCGTACGGATACAGAAAACTGATGGAAAAGTAATTTGGAATCTATATGCAAACAATTTGACAAGTTATTTTATGATAGAAATGGAAGTTT
ACCATCATCCTTCAACGAATCCAGTTTAGTGATCCTCCCATTGTCCCCAACTAACCTGGAACCAGCTCAAGATGCCTAAGCCAGTGGTACAGGTTGGTGGCGACCCCGATCCCTCCgaatcGAATGGCTCTTCATTTCGGAGGAGATGAAACGAATTGATCAGAGCAAGCCTTACGATGCCAAAAAGGCCTGCT-------------------------------------------------------------------------------CGGTGGTGAGGTAATGTATCTTGTTTTATACAGTGCGTACGGATACAGAAAACTGATGGAAAAGTAATTTGGAATCTATATGCAAACAATTTGACAAGTTATTTTATGATAGAAATGGAAGTTT	24	36	Insertion and Deletion	0.25	-74	TIILQRIQFSDPPIVPN*	TIILQRIQFSDPPIVPN*	ACCATCATCCTTCAACGAATCCAGTTTAGTGATCCTCCCATTGTCCCCAACTAACCTGGAACCAGCTCAAGATGCCTAAGCCAGTGGTACAGGTTGGTGGCGACCCCGATCCCTCCGAATCGAATGGCTCTTCATTTCGGAGGAGATGAAACGAATTGATCAGAGCAAGCCTTACGATGCCAAAAAGGCCTGCT-------------------------------------------------------------------------------CGGTGGTGAGGTAATGTATCTTGTTTTATACAGTGCGTACGGATACAGAAAACTGATGGAAAAGTAATTTGGAATCTATATGCAAACAATTTGACAAGTTATTTTATGATAGAAATGGAAGTTT	ACCATCATCCTTCAACGAATCCAGTTTAGTGATCCTCCCATTGTCCCCAACTAACCTGGAACCAGCTCAAGATGCCTAAGCCAGTGGTACAGGTTGGTGGCGACCCCGATCCCTCCGAATGGCTCTTCATTTCGGAGGAGATGAAACGAATTGATCAGAGCAAGCCTTACGATGCCAAAAAGGCCTGCTGGGTTCCAGATGAAGCCGAAGGCTATCTTCTGGGTGAAATCAAAGCAACCAAGGGTGAATTGGTAACCGTTGCCCTACCCGGTGGTGAGGTAATGTATCTTGTTTTATACAGTGCGTACGGATACAGAAAACTGATGGAAAAGTAATTTGGAATCTATATGCAAACAATTTGACAAGTTATTTTATGATAGAAATGGAAGTTT
ACCATCATCCTTCAACGAATCCAGTTTAGTGATCCTCCCATTGTCCCCAACTAACCTGGAACCAGCTCAAGATGCCTAAGCCAGTGGTACAGGTTGGTGGCGACCCCGATC------------------------------TGAAACGAATTGATCAGAGCAAGCCTTACGATGCCAAAAAGGCCTGCT---TTCCAGATGAAGCCGAAGGCTATCTTCTGGGTGAAATCAAAGCAACCCAGGGTGAATTGGTAACCGTTGCCCTACCCtactaccctacgttgcGGTGGTGAGGTAATGTATCTTGTTTTATACAGTGCGTACGGATACAGAAAACTGATGGAAAAGTAATTTGGAATCTATATGCAAACAATTTGACAAGTTATTTTATGATAGAAA…	23	37	Insertion and Deletion	0.24	-17	TIILQRIQFSDPPIVPN*	TIILQRIQFSDPPIVPN*	ACCATCATCCTTCAACGAATCCAGTTTAGTGATCCTCCCATTGTCCCCAACTAACCTGGAACCAGCTCAAGATGCCTAAGCCAGTGGTACAGGTTGGTGGCGACCCCGATC------------------------------TGAAACGAATTGATCAGAGCAAGCCTTACGATGCCAAAAAGGCCTGCT---TTCCAGATGAAGCCGAAGGCTATCTTCTGGGTGAAATCAAAGCAACCCAGGGTGAATTGGTAACCGTTGCCCTACCCTACTACCCTACGTTGCGGTGGTGAGGTAATGTATCTTGTTTTATACAGTGCGTACGGATACAGAAAACTGATGGAAAAGTAATTTGGAATCTATATGCAAACAATTTGACAAGTTATTTTATGATAGAAA…	ACCATCATCCTTCAACGAATCCAGTTTAGTGATCCTCCCATTGTCCCCAACTAACCTGGAACCAGCTCAAGATGCCTAAGCCAGTGGTACAGGTTGGTGGCGACCCCGATCCCTCCGAATGGCTCTTCATTTCGGAGGAGATGAAACGAATTGATCAGAGCAAGCCTTACGATGCCAAAAAGGCCTGCTGGGTTCCAGATGAAGCCGAAGGCTATCTTCTGGGTGAAATCAAAGCAACCAAGGGTGAATTGGTAACCGTTGCCCTACCCGGTGGTGAGGTAATGTATCTTGTTTTATACAGTGCGTACGGATACAGAAAACTGATGGAAAAGTAATTTGGAATCTATATGCAAACAATTTGACAAGTTATTTTATGATAGAAATGGAAGTTT
ACCATCATCCTTCAACGAATCCAGTTTAGTGATCCTCCCATTGTCCCCAACTAACCTGGAACCAGCTCAAGATGCCTAAGCCAGTGGTACAGGTTGGTGGCGACCCCGATCCCTCC--ATGGCTCTTCATTTCGGAGGAGATGAAACGAATTGATCAGAGCAAGCCTTACGATGCCAAAAAGGCCTGCTGGGTTCCAGATGAAGCCGA------------------------------CAAGGGTGAATTGGTAACCGT----------GGTGGTGAGGTAATGTATCTTGTTTTATACAGTGCGTACGGATACAGAAAACTGATGGAAAAGTAATTTGGAATCTATATGCAAACAATTTGACAAGTTATTTTATGATAGAAATGGAAGTTT	23	37	Deletion	0.24	-42	TIILQRIQFSDPPIVPN*	TIILQRIQFSDPPIVPN*	ACCATCATCCTTCAACGAATCCAGTTTAGTGATCCTCCCATTGTCCCCAACTAACCTGGAACCAGCTCAAGATGCCTAAGCCAGTGGTACAGGTTGGTGGCGACCCCGATCCCTCC--ATGGCTCTTCATTTCGGAGGAGATGAAACGAATTGATCAGAGCAAGCCTTACGATGCCAAAAAGGCCTGCTGGGTTCCAGATGAAGCCGA------------------------------CAAGGGTGAATTGGTAACCGT----------GGTGGTGAGGTAATGTATCTTGTTTTATACAGTGCGTACGGATACAGAAAACTGATGGAAAAGTAATTTGGAATCTATATGCAAACAATTTGACAAGTTATTTTATGATAGAAATGGAAGTTT	ACCATCATCCTTCAACGAATCCAGTTTAGTGATCCTCCCATTGTCCCCAACTAACCTGGAACCAGCTCAAGATGCCTAAGCCAGTGGTACAGGTTGGTGGCGACCCCGATCCCTCCGAATGGCTCTTCATTTCGGAGGAGATGAAACGAATTGATCAGAGCAAGCCTTACGATGCCAAAAAGGCCTGCTGGGTTCCAGATGAAGCCGAAGGCTATCTTCTGGGTGAAATCAAAGCAACCAAGGGTGAATTGGTAACCGTTGCCCTACCCGGTGGTGAGGTAATGTATCTTGTTTTATACAGTGCGTACGGATACAGAAAACTGATGGAAAAGTAATTTGGAATCTATATGCAAACAATTTGACAAGTTATTTTATGATAGAAATGGAAGTTT
ACCATCATCCTTCAACGAATCCAGTTTAGTGATCCTCCCATTGTCCCCAACTAACCTGGAACCAGCTCAAGATGCCTAAGCCAGTGGTACAGGTTGGTGGCGACCCCGATCCCTCC--CTGGCTCTTCATTTCGGAGGAGATGAAACGAATTGATCAGAGCAAGCCTTACGATGCCAAAAAGGCCTGCCgatatcgaaGGGAccaTCCAGATGAAGCCGAAG-----------------------------------------------------------GGTGGTGAGGTAATGTATCTTGTTTTATACAGTGCGTACGGATACAGAAAACTGATGGAAAAGTAATTTGGAATCTATATGCAAACAATTTGACAAGTTATTTTATGATAGAAATGGA…	23	TargetSequence	Insertion and Deletion	0.24	-49	TIILQRIQFSDPPIVPN*	TIILQRIQFSDPPIVPN*	ACCATCATCCTTCAACGAATCCAGTTTAGTGATCCTCCCATTGTCCCCAACTAACCTGGAACCAGCTCAAGATGCCTAAGCCAGTGGTACAGGTTGGTGGCGACCCCGATCCCTCC--CTGGCTCTTCATTTCGGAGGAGATGAAACGAATTGATCAGAGCAAGCCTTACGATGCCAAAAAGGCCTGCCGATATCGAAGGGACCATCCAGATGAAGCCGAAG-----------------------------------------------------------GGTGGTGAGGTAATGTATCTTGTTTTATACAGTGCGTACGGATACAGAAAACTGATGGAAAAGTAATTTGGAATCTATATGCAAACAATTTGACAAGTTATTTTATGATAGAAATGGA…	ACCATCATCCTTCAACGAATCCAGTTTAGTGATCCTCCCATTGTCCCCAACTAACCTGGAACCAGCTCAAGATGCCTAAGCCAGTGGTACAGGTTGGTGGCGACCCCGATCCCTCCGAATGGCTCTTCATTTCGGAGGAGATGAAACGAATTGATCAGAGCAAGCCTTACGATGCCAAAAAGGCCTGCTGGGTTCCAGATGAAGCCGAAGGCTATCTTCTGGGTGAAATCAAAGCAACCAAGGGTGAATTGGTAACCGTTGCCCTACCCGGTGGTGAGGTAATGTATCTTGTTTTATACAGTGCGTACGGATACAGAAAACTGATGGAAAAGTAATTTGGAATCTATATGCAAACAATTTGACAAGTTATTTTATGATAGAAATGGAAGTTT
ACCATCATCCTTCAACGAATCCAGTTTAGTGATCCTCCCATTGTCCCCAACTAACCTGGAACCAGCTCAAGATGCCTAAGCCAGTGGTACAGGTTGGTGGCGACCCCGATCCCTCCTg---GGCTCTTCATTTCGGAGGAGATGAAACGAATTGATCAGAGCAAGCCTTACGATGCCAAAAAGGCCTGCT-------------------------------------------------------------------------------CGGTGGTGAGGTAATGTATCTTGTTTTATACAGTGCGTACGGATACAGAAAACTGATGGAAAAGTAATTTGGAATCTATATGCAAACAATTTGACAAGTTATTTTATGATAGAAATGGAAGTTT	23	35	Insertion and Deletion	0.24	-81	TIILQRIQFSDPPIVPN*	TIILQRIQFSDPPIVPN*	ACCATCATCCTTCAACGAATCCAGTTTAGTGATCCTCCCATTGTCCCCAACTAACCTGGAACCAGCTCAAGATGCCTAAGCCAGTGGTACAGGTTGGTGGCGACCCCGATCCCTCCTG---GGCTCTTCATTTCGGAGGAGATGAAACGAATTGATCAGAGCAAGCCTTACGATGCCAAAAAGGCCTGCT-------------------------------------------------------------------------------CGGTGGTGAGGTAATGTATCTTGTTTTATACAGTGCGTACGGATACAGAAAACTGATGGAAAAGTAATTTGGAATCTATATGCAAACAATTTGACAAGTTATTTTATGATAGAAATGGAAGTTT	ACCATCATCCTTCAACGAATCCAGTTTAGTGATCCTCCCATTGTCCCCAACTAACCTGGAACCAGCTCAAGATGCCTAAGCCAGTGGTACAGGTTGGTGGCGACCCCGATCCCTCCGAATGGCTCTTCATTTCGGAGGAGATGAAACGAATTGATCAGAGCAAGCCTTACGATGCCAAAAAGGCCTGCTGGGTTCCAGATGAAGCCGAAGGCTATCTTCTGGGTGAAATCAAAGCAACCAAGGGTGAATTGGTAACCGTTGCCCTACCCGGTGGTGAGGTAATGTATCTTGTTTTATACAGTGCGTACGGATACAGAAAACTGATGGAAAAGTAATTTGGAATCTATATGCAAACAATTTGACAAGTTATTTTATGATAGAAATGGAAGTTT
ACCATCATCCTTCAACGAATCCAGTTTAGTGATCCTCCCATTGTCCCCAACTAACCTGGAACCAGCTCAAGATGCCTAAGCCAGTGGTACAGGTTGGTGGCGACCCCGATCCCTCCG---GGCTCTTCATTTCGGAGGAGATGAAACGAATTGATCAGAGCAAGCCTTACGATGCCAAAAAGGCCTGCTG------------------------------------------------CAAGGGTGAATTGGTAACCGTTGC----CCCGGTGGTGAGGTAATGTATCTTGTTTTATACAGTGCGTACGGATACAGAAAACTGATGGAAAAGTAATTTGGAATCTATATGCAAACAATTTGACAAGTTATTTTATGATAGAAATGGAAGTTT	22	37	Deletion	0.23	-55	TIILQRIQFSDPPIVPN*	TIILQRIQFSDPPIVPN*	ACCATCATCCTTCAACGAATCCAGTTTAGTGATCCTCCCATTGTCCCCAACTAACCTGGAACCAGCTCAAGATGCCTAAGCCAGTGGTACAGGTTGGTGGCGACCCCGATCCCTCCG---GGCTCTTCATTTCGGAGGAGATGAAACGAATTGATCAGAGCAAGCCTTACGATGCCAAAAAGGCCTGCTG------------------------------------------------CAAGGGTGAATTGGTAACCGTTGC----CCCGGTGGTGAGGTAATGTATCTTGTTTTATACAGTGCGTACGGATACAGAAAACTGATGGAAAAGTAATTTGGAATCTATATGCAAACAATTTGACAAGTTATTTTATGATAGAAATGGAAGTTT	ACCATCATCCTTCAACGAATCCAGTTTAGTGATCCTCCCATTGTCCCCAACTAACCTGGAACCAGCTCAAGATGCCTAAGCCAGTGGTACAGGTTGGTGGCGACCCCGATCCCTCCGAATGGCTCTTCATTTCGGAGGAGATGAAACGAATTGATCAGAGCAAGCCTTACGATGCCAAAAAGGCCTGCTGGGTTCCAGATGAAGCCGAAGGCTATCTTCTGGGTGAAATCAAAGCAACCAAGGGTGAATTGGTAACCGTTGCCCTACCCGGTGGTGAGGTAATGTATCTTGTTTTATACAGTGCGTACGGATACAGAAAACTGATGGAAAAGTAATTTGGAATCTATATGCAAACAATTTGACAAGTTATTTTATGATAGAAATGGAAGTTT
ACCATCATCCTTCAACGAATCCAGTTTAGTGATCCTCCCATTGTCCCCAACTAACCTGGAACCAGCTCAAGATGCCTAAGCCAGTGGTACAGGTTGGTGGCGACCCCGATCCCTTC-------------------AGGAGATGAAACGAATTGATCAGAGCAAGCCTTACGATGCCAAAAAGGCCTGCTG------------------------------------------------------------------------------CGGTGGTGAGGTAATGTATCTTGTTTTATACAGTGCGTACGGATACAGAAAACTGATGGAAAAGTAATTTGGAATCTATATGCAAACAATTTGACAAGTTATTTTATGATAGAAATGGAAGTTT	21	36	Deletion	0.22	-97	TIILQRIQFSDPPIVPN*	TIILQRIQFSDPPIVPN*	ACCATCATCCTTCAACGAATCCAGTTTAGTGATCCTCCCATTGTCCCCAACTAACCTGGAACCAGCTCAAGATGCCTAAGCCAGTGGTACAGGTTGGTGGCGACCCCGATCCCTTC-------------------AGGAGATGAAACGAATTGATCAGAGCAAGCCTTACGATGCCAAAAAGGCCTGCTG------------------------------------------------------------------------------CGGTGGTGAGGTAATGTATCTTGTTTTATACAGTGCGTACGGATACAGAAAACTGATGGAAAAGTAATTTGGAATCTATATGCAAACAATTTGACAAGTTATTTTATGATAGAAATGGAAGTTT	ACCATCATCCTTCAACGAATCCAGTTTAGTGATCCTCCCATTGTCCCCAACTAACCTGGAACCAGCTCAAGATGCCTAAGCCAGTGGTACAGGTTGGTGGCGACCCCGATCCCTCCGAATGGCTCTTCATTTCGGAGGAGATGAAACGAATTGATCAGAGCAAGCCTTACGATGCCAAAAAGGCCTGCTGGGTTCCAGATGAAGCCGAAGGCTATCTTCTGGGTGAAATCAAAGCAACCAAGGGTGAATTGGTAACCGTTGCCCTACCCGGTGGTGAGGTAATGTATCTTGTTTTATACAGTGCGTACGGATACAGAAAACTGATGGAAAAGTAATTTGGAATCTATATGCAAACAATTTGACAAGTTATTTTATGATAGAAATGGAAGTTT
ACCATCATCCTTCAACGAATCCAGTTTAGTGATCCTCCCATTGTCCCCAACTAACCTGGAACCAGCTCAAGATGCCTAAGCCAGTGGTACAGGTTGGTGGCGACCCCGATCCCGATGAA--GCTCTTCATTTCGGAGGAGATGAAACGAATTGATCAGAGCAAGCCTTACGATGCCAAAAAGGCCTGCT------------------------------------------------------------------------------CCGGTGGTGAGGTAATGTATCTTGTTTTATACAGTGCGTACGGATACAGAAAACTGATGGAAAAGTAATTTGGAATCTATATGCAAACAATTTGACAAGTTATTTTATGATAGAAATGGAAGTTT	20	36	Deletion	0.21	-80	TIILQRIQFSDPPIVPN*	TIILQRIQFSDPPIVPN*	ACCATCATCCTTCAACGAATCCAGTTTAGTGATCCTCCCATTGTCCCCAACTAACCTGGAACCAGCTCAAGATGCCTAAGCCAGTGGTACAGGTTGGTGGCGACCCCGATCCCGATGAA--GCTCTTCATTTCGGAGGAGATGAAACGAATTGATCAGAGCAAGCCTTACGATGCCAAAAAGGCCTGCT------------------------------------------------------------------------------CCGGTGGTGAGGTAATGTATCTTGTTTTATACAGTGCGTACGGATACAGAAAACTGATGGAAAAGTAATTTGGAATCTATATGCAAACAATTTGACAAGTTATTTTATGATAGAAATGGAAGTTT	ACCATCATCCTTCAACGAATCCAGTTTAGTGATCCTCCCATTGTCCCCAACTAACCTGGAACCAGCTCAAGATGCCTAAGCCAGTGGTACAGGTTGGTGGCGACCCCGATCCCTCCGAATGGCTCTTCATTTCGGAGGAGATGAAACGAATTGATCAGAGCAAGCCTTACGATGCCAAAAAGGCCTGCTGGGTTCCAGATGAAGCCGAAGGCTATCTTCTGGGTGAAATCAAAGCAACCAAGGGTGAATTGGTAACCGTTGCCCTACCCGGTGGTGAGGTAATGTATCTTGTTTTATACAGTGCGTACGGATACAGAAAACTGATGGAAAAGTAATTTGGAATCTATATGCAAACAATTTGACAAGTTATTTTATGATAGAAATGGAAGTTT
ACCATCATCCTTCAACGAATCCAGTTTAGTGATCCTCCCATTGTCCCCAACTAACCTGGAACCAGCTCAAGATGCCTAAGCCAGTGGTACAGGTTGGTGGCGACCCCGATCCCTC-------CTCTTTggATTT----GGAAaccgATTggaaaccctttggAAACGAATTGATCAGAGCAAGCCTTACGATGCCAAAAAGGCCTGCT--GTTCCAGATGAAGCCGAAGGCTATCTTCTGGGTGAAATCAAAG--------------------------------CCCGGTGGTGAGGTAATGTATCTTGTTTTATACAGTGCGTACGGATACAGAAAACTGATGGAAAAGTAATTTGGAATCTATATGCAAACAATTTGACAAGTTATTTTATGATAG…	20	37	Insertion and Deletion	0.21	-26	TIILQRIQFSDPPIVPN*	TIILQRIQFSDPPIVPN*	ACCATCATCCTTCAACGAATCCAGTTTAGTGATCCTCCCATTGTCCCCAACTAACCTGGAACCAGCTCAAGATGCCTAAGCCAGTGGTACAGGTTGGTGGCGACCCCGATCCCTC-------CTCTTTGGATTT----GGAAACCGATTGGAAACCCTTTGGAAACGAATTGATCAGAGCAAGCCTTACGATGCCAAAAAGGCCTGCT--GTTCCAGATGAAGCCGAAGGCTATCTTCTGGGTGAAATCAAAG--------------------------------CCCGGTGGTGAGGTAATGTATCTTGTTTTATACAGTGCGTACGGATACAGAAAACTGATGGAAAAGTAATTTGGAATCTATATGCAAACAATTTGACAAGTTATTTTATGATAG…	ACCATCATCCTTCAACGAATCCAGTTTAGTGATCCTCCCATTGTCCCCAACTAACCTGGAACCAGCTCAAGATGCCTAAGCCAGTGGTACAGGTTGGTGGCGACCCCGATCCCTCCGAATGGCTCTTCATTTCGGAGGAGATGAAACGAATTGATCAGAGCAAGCCTTACGATGCCAAAAAGGCCTGCTGGGTTCCAGATGAAGCCGAAGGCTATCTTCTGGGTGAAATCAAAGCAACCAAGGGTGAATTGGTAACCGTTGCCCTACCCGGTGGTGAGGTAATGTATCTTGTTTTATACAGTGCGTACGGATACAGAAAACTGATGGAAAAGTAATTTGGAATCTATATGCAAACAATTTGACAAGTTATTTTATGATAGAAATGGAAGTTT
ACCATCATCCTTCAACGAATCCAGTTTAGTGATCCTCCCATTGTCCCCAACTAACCTGGAACCAGCTCAAGATGCCTAAGCCAGTGGTACAGGTTGGTGGCGACCCCGATCCCTCC-AATGGCTCTTCATTTCGGAGGAGATGAAACGAATTGATCAGAGCAAGCCTTACGATGCCAAAAAGGCCTGCT-------------AGCCG--------------------------------AAGGGTGAATTGGTAACCGTTGCCCTA--CGGTGGTGAGGTAATGTATCTTGTTTTATACAGTGCGTACGGATACAGAAAACTGATGGAAAAGTAATTTGGAATCTATATGCAAACAATTTGACAAGTTATTTTATGATAGAAATGGAAGTTT	20	36	Deletion	0.21	-48	TIILQRIQFSDPPIVPN*	TIILQRIQFSDPPIVPN*	ACCATCATCCTTCAACGAATCCAGTTTAGTGATCCTCCCATTGTCCCCAACTAACCTGGAACCAGCTCAAGATGCCTAAGCCAGTGGTACAGGTTGGTGGCGACCCCGATCCCTCC-AATGGCTCTTCATTTCGGAGGAGATGAAACGAATTGATCAGAGCAAGCCTTACGATGCCAAAAAGGCCTGCT-------------AGCCG--------------------------------AAGGGTGAATTGGTAACCGTTGCCCTA--CGGTGGTGAGGTAATGTATCTTGTTTTATACAGTGCGTACGGATACAGAAAACTGATGGAAAAGTAATTTGGAATCTATATGCAAACAATTTGACAAGTTATTTTATGATAGAAATGGAAGTTT	ACCATCATCCTTCAACGAATCCAGTTTAGTGATCCTCCCATTGTCCCCAACTAACCTGGAACCAGCTCAAGATGCCTAAGCCAGTGGTACAGGTTGGTGGCGACCCCGATCCCTCCGAATGGCTCTTCATTTCGGAGGAGATGAAACGAATTGATCAGAGCAAGCCTTACGATGCCAAAAAGGCCTGCTGGGTTCCAGATGAAGCCGAAGGCTATCTTCTGGGTGAAATCAAAGCAACCAAGGGTGAATTGGTAACCGTTGCCCTACCCGGTGGTGAGGTAATGTATCTTGTTTTATACAGTGCGTACGGATACAGAAAACTGATGGAAAAGTAATTTGGAATCTATATGCAAACAATTTGACAAGTTATTTTATGATAGAAATGGAAGTTT
ACCATCATCCTTCAACGAATCCAGTTTAGTGATCCTCCCATTGTCCCCAACTAACCTGGAACCAGCTCAAGATGCCTAAGCCAGTGGTACAGGTTGGTGGCGACCCCGATCCCTCCAgagccagA---------GATTCCAGAGCcagAGATGAAACGAATTGATCAGAGCAAGCCTTACGATGCCAAAAAGGCCTGCT---TTC-----GAAGgCCGAAGGCTATCTTCTGGGTGAAAT---------CAAGGGTGAATTGGTAACCGTTGCCCTA--CGGTGGTGAGGTAATGTATCTTGTTTTATACAGTGCGTACGGATACAGAAAACTGATGGAAAAGTAATTTGGAATCTATATGCAAACAATTTGACAAGTTATTTTATGATAGAAATGGAA…	20	37	Insertion and Deletion	0.21	-17	TIILQRIQFSDPPIVPN*	TIILQRIQFSDPPIVPN*	ACCATCATCCTTCAACGAATCCAGTTTAGTGATCCTCCCATTGTCCCCAACTAACCTGGAACCAGCTCAAGATGCCTAAGCCAGTGGTACAGGTTGGTGGCGACCCCGATCCCTCCAGAGCCAGA---------GATTCCAGAGCCAGAGATGAAACGAATTGATCAGAGCAAGCCTTACGATGCCAAAAAGGCCTGCT---TTC-----GAAGGCCGAAGGCTATCTTCTGGGTGAAAT---------CAAGGGTGAATTGGTAACCGTTGCCCTA--CGGTGGTGAGGTAATGTATCTTGTTTTATACAGTGCGTACGGATACAGAAAACTGATGGAAAAGTAATTTGGAATCTATATGCAAACAATTTGACAAGTTATTTTATGATAGAAATGGAA…	ACCATCATCCTTCAACGAATCCAGTTTAGTGATCCTCCCATTGTCCCCAACTAACCTGGAACCAGCTCAAGATGCCTAAGCCAGTGGTACAGGTTGGTGGCGACCCCGATCCCTCCGAATGGCTCTTCATTTCGGAGGAGATGAAACGAATTGATCAGAGCAAGCCTTACGATGCCAAAAAGGCCTGCTGGGTTCCAGATGAAGCCGAAGGCTATCTTCTGGGTGAAATCAAAGCAACCAAGGGTGAATTGGTAACCGTTGCCCTACCCGGTGGTGAGGTAATGTATCTTGTTTTATACAGTGCGTACGGATACAGAAAACTGATGGAAAAGTAATTTGGAATCTATATGCAAACAATTTGACAAGTTATTTTATGATAGAAATGGAAGTTT
ACCATCATCCTTCAACGAATCCAGTTTAGTGATCCTCCCATTGTCCCCAACTAACCTGGAACCAGCTCAAGATGCCTAAGCCAGTGGTACAGGTTGGTGGCGACCCCGATCCC-------------------------------------------------------------------------------TTCCAGATGAAGCCGAAGGCTATCTTCTGGGTGAAATCAAAGCAACCAAGGGTGAATTGGTAA------------CCGGTGGTGAGGTAATGTATCTTGTTTTATACAGTGCGTACGGATACAGAAAACTGATGGAAAAGTAATTTGGAATCTATATGCAAACAATTTGACAAGTTATTTTATGATAGAAATGGAAGTTT	19	36	Deletion	0.2	-91	TIILQRIQFSDPPIVPN*	TIILQRIQFSDPPIVPN*	ACCATCATCCTTCAACGAATCCAGTTTAGTGATCCTCCCATTGTCCCCAACTAACCTGGAACCAGCTCAAGATGCCTAAGCCAGTGGTACAGGTTGGTGGCGACCCCGATCCC-------------------------------------------------------------------------------TTCCAGATGAAGCCGAAGGCTATCTTCTGGGTGAAATCAAAGCAACCAAGGGTGAATTGGTAA------------CCGGTGGTGAGGTAATGTATCTTGTTTTATACAGTGCGTACGGATACAGAAAACTGATGGAAAAGTAATTTGGAATCTATATGCAAACAATTTGACAAGTTATTTTATGATAGAAATGGAAGTTT	ACCATCATCCTTCAACGAATCCAGTTTAGTGATCCTCCCATTGTCCCCAACTAACCTGGAACCAGCTCAAGATGCCTAAGCCAGTGGTACAGGTTGGTGGCGACCCCGATCCCTCCGAATGGCTCTTCATTTCGGAGGAGATGAAACGAATTGATCAGAGCAAGCCTTACGATGCCAAAAAGGCCTGCTGGGTTCCAGATGAAGCCGAAGGCTATCTTCTGGGTGAAATCAAAGCAACCAAGGGTGAATTGGTAACCGTTGCCCTACCCGGTGGTGAGGTAATGTATCTTGTTTTATACAGTGCGTACGGATACAGAAAACTGATGGAAAAGTAATTTGGAATCTATATGCAAACAATTTGACAAGTTATTTTATGATAGAAATGGAAGTTT
ACCATCATCCTTCAACGAATCCAGTTTAGTGATCCTCCCATTGTCCCCAACTAACCTGGAACCAGCTCAAGATGCCTAAGCCAGTGGTACAGGTTGGTGGCGACCCCGATCCCTC-------CTCTTCATTTCGGAGGAGATGAAACGAATTGATCAGAGCAAGCCTTACGATGCCAAAAAGGCCTGC----TTCCAGATGAAGCCGAAGGCTATCTTCTGGGTGAAATCAAA---------GGTGAATTGGTAACCGTT---------GGTGGTGAGGTAATGTATCTTGTTTTATACAGTGCGTACGGATACAGAAAACTGATGGAAAAGTAATTTGGAATCTATATGCAAACAATTTGACAAGTTATTTTATGATAGAAATGGAAGTTT	19	37	Deletion	0.2	-29	TIILQRIQFSDPPIVPN*	TIILQRIQFSDPPIVPN*	ACCATCATCCTTCAACGAATCCAGTTTAGTGATCCTCCCATTGTCCCCAACTAACCTGGAACCAGCTCAAGATGCCTAAGCCAGTGGTACAGGTTGGTGGCGACCCCGATCCCTC-------CTCTTCATTTCGGAGGAGATGAAACGAATTGATCAGAGCAAGCCTTACGATGCCAAAAAGGCCTGC----TTCCAGATGAAGCCGAAGGCTATCTTCTGGGTGAAATCAAA---------GGTGAATTGGTAACCGTT---------GGTGGTGAGGTAATGTATCTTGTTTTATACAGTGCGTACGGATACAGAAAACTGATGGAAAAGTAATTTGGAATCTATATGCAAACAATTTGACAAGTTATTTTATGATAGAAATGGAAGTTT	ACCATCATCCTTCAACGAATCCAGTTTAGTGATCCTCCCATTGTCCCCAACTAACCTGGAACCAGCTCAAGATGCCTAAGCCAGTGGTACAGGTTGGTGGCGACCCCGATCCCTCCGAATGGCTCTTCATTTCGGAGGAGATGAAACGAATTGATCAGAGCAAGCCTTACGATGCCAAAAAGGCCTGCTGGGTTCCAGATGAAGCCGAAGGCTATCTTCTGGGTGAAATCAAAGCAACCAAGGGTGAATTGGTAACCGTTGCCCTACCCGGTGGTGAGGTAATGTATCTTGTTTTATACAGTGCGTACGGATACAGAAAACTGATGGAAAAGTAATTTGGAATCTATATGCAAACAATTTGACAAGTTATTTTATGATAGAAATGGAAGTTT
ACCATCATCCTTCAACGAATCCAGTTTAGTGATCCTCCCATTGTCCCCAACTAACCTGGAACCAGCTCAAGATGCCTAAGCCAGTGGTACAGGTTGGTGGCGACCCCGATCCCTCCGgAATGGCTCTTCATTTCGGAGGAGATGAAACGAATTGATCAGAGCAAGCCTTACGATGCCAAAAAGGCCT-------------------------------------------------------GGGTGAATTGGTAACCGTTG--------GTggtggttggTGGTGAGGTAATGTATCTTGTTTTATACAGTGCGTACGGATACAGAAAACTGATGGAAAAGTAATTTGGAATCTATATGCAAACAATTTGACAAGTTATTTTATGATAGAAATGGAAG…	19	36	Insertion and Deletion	0.2	-53	TIILQRIQFSDPPIVPN*	TIILQRIQFSDPPIVPN*	ACCATCATCCTTCAACGAATCCAGTTTAGTGATCCTCCCATTGTCCCCAACTAACCTGGAACCAGCTCAAGATGCCTAAGCCAGTGGTACAGGTTGGTGGCGACCCCGATCCCTCCGGAATGGCTCTTCATTTCGGAGGAGATGAAACGAATTGATCAGAGCAAGCCTTACGATGCCAAAAAGGCCT-------------------------------------------------------GGGTGAATTGGTAACCGTTG--------GTGGTGGTTGGTGGTGAGGTAATGTATCTTGTTTTATACAGTGCGTACGGATACAGAAAACTGATGGAAAAGTAATTTGGAATCTATATGCAAACAATTTGACAAGTTATTTTATGATAGAAATGGAAG…	ACCATCATCCTTCAACGAATCCAGTTTAGTGATCCTCCCATTGTCCCCAACTAACCTGGAACCAGCTCAAGATGCCTAAGCCAGTGGTACAGGTTGGTGGCGACCCCGATCCCTCCGAATGGCTCTTCATTTCGGAGGAGATGAAACGAATTGATCAGAGCAAGCCTTACGATGCCAAAAAGGCCTGCTGGGTTCCAGATGAAGCCGAAGGCTATCTTCTGGGTGAAATCAAAGCAACCAAGGGTGAATTGGTAACCGTTGCCCTACCCGGTGGTGAGGTAATGTATCTTGTTTTATACAGTGCGTACGGATACAGAAAACTGATGGAAAAGTAATTTGGAATCTATATGCAAACAATTTGACAAGTTATTTTATGATAGAAATGGAAGTTT
ACCATCATCCTTCAACGAATCCAGTTTAGTGATCCTCCCATTGTCCCCAACTAACCTGGAACCAGCTCAAGATGCCTAAGCCAGTGGTACAGGTTGGTGGCGACCCCGATCCCTCCTcttCATGGCTCTTCATTTCGGAGGAGATGAAACGAATTGATCAGAGCAAGCCTTACGATGCCAAAAAGGCCTGCT-------------------------------------------------------------------------------CGGTGGTGAGGTAATGTATCTTGTTTTATACAGTGCGTACGGATACAGAAAACTGATGGAAAAGTAATTTGGAATCTATATGCAAACAATTTGACAAGTTATTTTATGATAGAAATGGAAGTTT	19	36	Insertion and Deletion	0.2	-76	TIILQRIQFSDPPIVPN*	TIILQRIQFSDPPIVPN*	ACCATCATCCTTCAACGAATCCAGTTTAGTGATCCTCCCATTGTCCCCAACTAACCTGGAACCAGCTCAAGATGCCTAAGCCAGTGGTACAGGTTGGTGGCGACCCCGATCCCTCCTCTTCATGGCTCTTCATTTCGGAGGAGATGAAACGAATTGATCAGAGCAAGCCTTACGATGCCAAAAAGGCCTGCT-------------------------------------------------------------------------------CGGTGGTGAGGTAATGTATCTTGTTTTATACAGTGCGTACGGATACAGAAAACTGATGGAAAAGTAATTTGGAATCTATATGCAAACAATTTGACAAGTTATTTTATGATAGAAATGGAAGTTT	ACCATCATCCTTCAACGAATCCAGTTTAGTGATCCTCCCATTGTCCCCAACTAACCTGGAACCAGCTCAAGATGCCTAAGCCAGTGGTACAGGTTGGTGGCGACCCCGATCCCTCCGAATGGCTCTTCATTTCGGAGGAGATGAAACGAATTGATCAGAGCAAGCCTTACGATGCCAAAAAGGCCTGCTGGGTTCCAGATGAAGCCGAAGGCTATCTTCTGGGTGAAATCAAAGCAACCAAGGGTGAATTGGTAACCGTTGCCCTACCCGGTGGTGAGGTAATGTATCTTGTTTTATACAGTGCGTACGGATACAGAAAACTGATGGAAAAGTAATTTGGAATCTATATGCAAACAATTTGACAAGTTATTTTATGATAGAAATGGAAGTTT
ACCATCATCCTTCAACGAATCCAGTTTAGTGATCCTCCCATTGTCCCCAACTAACCTGGAACCAGCTCAAGATGCCTAAGCCAGTGGTACAGGTTGGTGGCGACCCCGATCCCTCC--------CTTCATTTCGGAGGAGATGAAACGAATTGATCAGAGCAAGCCTTACGATGCCAAAAAGGCCTGCT--------------------------------------------------------------------------------GGTGGTGAGGTAATGTATCTTGTTTTATACAGTGCGTACGGATACAGAAAACTGATGGAAAAGTAATTTGGAATCTATATGCAAACAATTTGACAAGTTATTTTATGATAGAAATGGAAGTTT	18	36	Deletion	0.19	-88	TIILQRIQFSDPPIVPN*	TIILQRIQFSDPPIVPN*	ACCATCATCCTTCAACGAATCCAGTTTAGTGATCCTCCCATTGTCCCCAACTAACCTGGAACCAGCTCAAGATGCCTAAGCCAGTGGTACAGGTTGGTGGCGACCCCGATCCCTCC--------CTTCATTTCGGAGGAGATGAAACGAATTGATCAGAGCAAGCCTTACGATGCCAAAAAGGCCTGCT--------------------------------------------------------------------------------GGTGGTGAGGTAATGTATCTTGTTTTATACAGTGCGTACGGATACAGAAAACTGATGGAAAAGTAATTTGGAATCTATATGCAAACAATTTGACAAGTTATTTTATGATAGAAATGGAAGTTT	ACCATCATCCTTCAACGAATCCAGTTTAGTGATCCTCCCATTGTCCCCAACTAACCTGGAACCAGCTCAAGATGCCTAAGCCAGTGGTACAGGTTGGTGGCGACCCCGATCCCTCCGAATGGCTCTTCATTTCGGAGGAGATGAAACGAATTGATCAGAGCAAGCCTTACGATGCCAAAAAGGCCTGCTGGGTTCCAGATGAAGCCGAAGGCTATCTTCTGGGTGAAATCAAAGCAACCAAGGGTGAATTGGTAACCGTTGCCCTACCCGGTGGTGAGGTAATGTATCTTGTTTTATACAGTGCGTACGGATACAGAAAACTGATGGAAAAGTAATTTGGAATCTATATGCAAACAATTTGACAAGTTATTTTATGATAGAAATGGAAGTTT
ACCATCATCCTTCAACGAATCCAGTTTAGTGATCCTCCCATTGTCCCCAACTAACCTGGAACCAGCTCAAGATGCCTAAGCCAGTGGTACAGGTTGGTGGCGACCCCGATCCCTCCCtagTGTGGCTCTTCATTTCGGAGGAGATGAAACGAATTGATCAGAGCAAGCCTTACGATGCCAAAAAGGCCTGCTG------------------------------------------------------------------------------CGGTGGTGAGGTAATGTATCTTGTTTTATACAGTGCGTACGGATACAGAAAACTGATGGAAAAGTAATTTGGAATCTATATGCAAACAATTTGACAAGTTATTTTATGATAGAAATGGAAGTTT	18	36	Insertion and Deletion	0.19	-75	TIILQRIQFSDPPIVPN*	TIILQRIQFSDPPIVPN*	ACCATCATCCTTCAACGAATCCAGTTTAGTGATCCTCCCATTGTCCCCAACTAACCTGGAACCAGCTCAAGATGCCTAAGCCAGTGGTACAGGTTGGTGGCGACCCCGATCCCTCCCTAGTGTGGCTCTTCATTTCGGAGGAGATGAAACGAATTGATCAGAGCAAGCCTTACGATGCCAAAAAGGCCTGCTG------------------------------------------------------------------------------CGGTGGTGAGGTAATGTATCTTGTTTTATACAGTGCGTACGGATACAGAAAACTGATGGAAAAGTAATTTGGAATCTATATGCAAACAATTTGACAAGTTATTTTATGATAGAAATGGAAGTTT	ACCATCATCCTTCAACGAATCCAGTTTAGTGATCCTCCCATTGTCCCCAACTAACCTGGAACCAGCTCAAGATGCCTAAGCCAGTGGTACAGGTTGGTGGCGACCCCGATCCCTCCGAATGGCTCTTCATTTCGGAGGAGATGAAACGAATTGATCAGAGCAAGCCTTACGATGCCAAAAAGGCCTGCTGGGTTCCAGATGAAGCCGAAGGCTATCTTCTGGGTGAAATCAAAGCAACCAAGGGTGAATTGGTAACCGTTGCCCTACCCGGTGGTGAGGTAATGTATCTTGTTTTATACAGTGCGTACGGATACAGAAAACTGATGGAAAAGTAATTTGGAATCTATATGCAAACAATTTGACAAGTTATTTTATGATAGAAATGGAAGTTT
ACCATCATCCTTCAACGAATCCAGTTTAGTGATCCTCCCATTGTCCCCAACTAACCTGGAACCAGCTCAAGATGCCTAAGCCAGTGGTACAGGTTGGTGGCGACCCCGA----TCCGAATGGCTCTTCATTTCGGAGGAGATGAAACGAATTGATCAGAGCAAGCCTTACGATGCCAAAAAGGCCTGCT-------------------------------------------------CAAGGGTGAATTGGTAA------------CCGGTGGTGAGGTAATGTATCTTGTTTTATACAGTGCGTACGGATACAGAAAACTGATGGAAAAGTAATTTGGAATCTATATGCAAACAATTTGACAAGTTATTTTATGATAGAAATGGAAGTTT	17	37	Deletion	0.18	-65	TIILQRIQFSDPPIVPN*	TIILQRIQFSDPPIVPN*	ACCATCATCCTTCAACGAATCCAGTTTAGTGATCCTCCCATTGTCCCCAACTAACCTGGAACCAGCTCAAGATGCCTAAGCCAGTGGTACAGGTTGGTGGCGACCCCGA----TCCGAATGGCTCTTCATTTCGGAGGAGATGAAACGAATTGATCAGAGCAAGCCTTACGATGCCAAAAAGGCCTGCT-------------------------------------------------CAAGGGTGAATTGGTAA------------CCGGTGGTGAGGTAATGTATCTTGTTTTATACAGTGCGTACGGATACAGAAAACTGATGGAAAAGTAATTTGGAATCTATATGCAAACAATTTGACAAGTTATTTTATGATAGAAATGGAAGTTT	ACCATCATCCTTCAACGAATCCAGTTTAGTGATCCTCCCATTGTCCCCAACTAACCTGGAACCAGCTCAAGATGCCTAAGCCAGTGGTACAGGTTGGTGGCGACCCCGATCCCTCCGAATGGCTCTTCATTTCGGAGGAGATGAAACGAATTGATCAGAGCAAGCCTTACGATGCCAAAAAGGCCTGCTGGGTTCCAGATGAAGCCGAAGGCTATCTTCTGGGTGAAATCAAAGCAACCAAGGGTGAATTGGTAACCGTTGCCCTACCCGGTGGTGAGGTAATGTATCTTGTTTTATACAGTGCGTACGGATACAGAAAACTGATGGAAAAGTAATTTGGAATCTATATGCAAACAATTTGACAAGTTATTTTATGATAGAAATGGAAGTTT
ACCATCATCCTTCAACGAATCCAGTTTAGTGATCCTCCCATTGTCCCCAACTAACCTGGAACCAGCTCAAGATGCCTAAGCCAGTGGTACAGGTTGGTGGCGACCCCGATCCC------TGGCTCTTCATTTCGGAGGAGATGAAACGAATTGATCAGAGCAAGCCTTACGATGCCAAAAAGGCCTG---------------------------------------------------------------------------------CGGTGGTGAGGTAATGTATCTTGTTTTATACAGTGCGTACGGATACAGAAAACTGATGGAAAAGTAATTTGGAATCTATATGCAAACAATTTGACAAGTTATTTTATGATAGAAATGGAAGTTT	17	36	Deletion	0.18	-87	TIILQRIQFSDPPIVPN*	TIILQRIQFSDPPIVPN*	ACCATCATCCTTCAACGAATCCAGTTTAGTGATCCTCCCATTGTCCCCAACTAACCTGGAACCAGCTCAAGATGCCTAAGCCAGTGGTACAGGTTGGTGGCGACCCCGATCCC------TGGCTCTTCATTTCGGAGGAGATGAAACGAATTGATCAGAGCAAGCCTTACGATGCCAAAAAGGCCTG---------------------------------------------------------------------------------CGGTGGTGAGGTAATGTATCTTGTTTTATACAGTGCGTACGGATACAGAAAACTGATGGAAAAGTAATTTGGAATCTATATGCAAACAATTTGACAAGTTATTTTATGATAGAAATGGAAGTTT	ACCATCATCCTTCAACGAATCCAGTTTAGTGATCCTCCCATTGTCCCCAACTAACCTGGAACCAGCTCAAGATGCCTAAGCCAGTGGTACAGGTTGGTGGCGACCCCGATCCCTCCGAATGGCTCTTCATTTCGGAGGAGATGAAACGAATTGATCAGAGCAAGCCTTACGATGCCAAAAAGGCCTGCTGGGTTCCAGATGAAGCCGAAGGCTATCTTCTGGGTGAAATCAAAGCAACCAAGGGTGAATTGGTAACCGTTGCCCTACCCGGTGGTGAGGTAATGTATCTTGTTTTATACAGTGCGTACGGATACAGAAAACTGATGGAAAAGTAATTTGGAATCTATATGCAAACAATTTGACAAGTTATTTTATGATAGAAATGGAAGTTT
ACCATCATCCTTCAACGAATCCAGTTTAGTGATCCTCCCATTGTCCCCAACTAACCTGGAACCAGCTCAAGATGCCTAAGCCAGTGGTACAGGTTGGTGGCGACCCCGATCCCTCC----------------------------------------------------------------------------TTCCAGATGAAGCCGAAGGCTATCTTCTGGGTGAAATCAAAG----CAAGGGTGAATTGGTAACCGTTGCCCT----GGTGGTGAGGTAATGTATCTTGTTTTATACAGTGCGTACGGATACAGAAAACTGATGGAAAAGTAATTTGGAATCTATATGCAAACAATTTGACAAGTTATTTTATGATAGAAATGGAAGTTT	17	36	Deletion	0.18	-84	TIILQRIQFSDPPIVPN*	TIILQRIQFSDPPIVPN*	ACCATCATCCTTCAACGAATCCAGTTTAGTGATCCTCCCATTGTCCCCAACTAACCTGGAACCAGCTCAAGATGCCTAAGCCAGTGGTACAGGTTGGTGGCGACCCCGATCCCTCC----------------------------------------------------------------------------TTCCAGATGAAGCCGAAGGCTATCTTCTGGGTGAAATCAAAG----CAAGGGTGAATTGGTAACCGTTGCCCT----GGTGGTGAGGTAATGTATCTTGTTTTATACAGTGCGTACGGATACAGAAAACTGATGGAAAAGTAATTTGGAATCTATATGCAAACAATTTGACAAGTTATTTTATGATAGAAATGGAAGTTT	ACCATCATCCTTCAACGAATCCAGTTTAGTGATCCTCCCATTGTCCCCAACTAACCTGGAACCAGCTCAAGATGCCTAAGCCAGTGGTACAGGTTGGTGGCGACCCCGATCCCTCCGAATGGCTCTTCATTTCGGAGGAGATGAAACGAATTGATCAGAGCAAGCCTTACGATGCCAAAAAGGCCTGCTGGGTTCCAGATGAAGCCGAAGGCTATCTTCTGGGTGAAATCAAAGCAACCAAGGGTGAATTGGTAACCGTTGCCCTACCCGGTGGTGAGGTAATGTATCTTGTTTTATACAGTGCGTACGGATACAGAAAACTGATGGAAAAGTAATTTGGAATCTATATGCAAACAATTTGACAAGTTATTTTATGATAGAAATGGAAGTTT
ACCATCATCCTTCAACGAATCCAGTTTAGTGATCCTCCCATTGTCCCCAACTAACCTGGAACCAGCTCAAGATGCCTAAGCCAGTGGTACAGGTTGGTGGCGACCCCGATCCCTCCCCATGGCTCTTCATTTCGGAGGAGATGAAACGAATTGATCAGAGCAAGCCTTACGATGCCAAAAAGGC----------------GAAGCCGAAGGCTATCTTCTGGGTGAAATCAAAGCAA----------------------------------TGGTGAGGTAATGTATCTTGTTTTATACAGTGCGTACGGATACAGAAAACTGATGGAAAAGTAATTTGGAATCTATATGCAAACAATTTGACAAGTTATTTTATGATAGAAATGGAAGTTT	17	37	Deletion	0.18	-50	TIILQRIQFSDPPIVPN*	TIILQRIQFSDPPIVPN*	ACCATCATCCTTCAACGAATCCAGTTTAGTGATCCTCCCATTGTCCCCAACTAACCTGGAACCAGCTCAAGATGCCTAAGCCAGTGGTACAGGTTGGTGGCGACCCCGATCCCTCCCCATGGCTCTTCATTTCGGAGGAGATGAAACGAATTGATCAGAGCAAGCCTTACGATGCCAAAAAGGC----------------GAAGCCGAAGGCTATCTTCTGGGTGAAATCAAAGCAA----------------------------------TGGTGAGGTAATGTATCTTGTTTTATACAGTGCGTACGGATACAGAAAACTGATGGAAAAGTAATTTGGAATCTATATGCAAACAATTTGACAAGTTATTTTATGATAGAAATGGAAGTTT	ACCATCATCCTTCAACGAATCCAGTTTAGTGATCCTCCCATTGTCCCCAACTAACCTGGAACCAGCTCAAGATGCCTAAGCCAGTGGTACAGGTTGGTGGCGACCCCGATCCCTCCGAATGGCTCTTCATTTCGGAGGAGATGAAACGAATTGATCAGAGCAAGCCTTACGATGCCAAAAAGGCCTGCTGGGTTCCAGATGAAGCCGAAGGCTATCTTCTGGGTGAAATCAAAGCAACCAAGGGTGAATTGGTAACCGTTGCCCTACCCGGTGGTGAGGTAATGTATCTTGTTTTATACAGTGCGTACGGATACAGAAAACTGATGGAAAAGTAATTTGGAATCTATATGCAAACAATTTGACAAGTTATTTTATGATAGAAATGGAAGTTT
ACCATCATCCTTCAACGAATCCAGTTTAGTGATCCTCCCATTGTCCCCAACTAACCTGGAACCAGCTCAAGATGCCTAAGCCAGTGGTACAGGTTGGTGGCGACCCCGATCCCTCCG------------------------------------------------------------------------GGGTTCCAGATGAAGCCGAAGGCTATCTTCTGGGTGAAATCAAATCAAAtcaaagcAAAGGGTGAATTGGTAACCGTT---------GGTGGTGAGGTAATGTATCTTGTTTTATACAGTGCGTACGGATACAGAAAACTGATGGAAAAGTAATTTGGAATCTATATGCAAACAATTTGACAAGTTATTTTATGATAGAAATGGAAGTTT	17	36	Insertion and Deletion	0.18	-74	TIILQRIQFSDPPIVPN*	TIILQRIQFSDPPIVPN*	ACCATCATCCTTCAACGAATCCAGTTTAGTGATCCTCCCATTGTCCCCAACTAACCTGGAACCAGCTCAAGATGCCTAAGCCAGTGGTACAGGTTGGTGGCGACCCCGATCCCTCCG------------------------------------------------------------------------GGGTTCCAGATGAAGCCGAAGGCTATCTTCTGGGTGAAATCAAATCAAATCAAAGCAAAGGGTGAATTGGTAACCGTT---------GGTGGTGAGGTAATGTATCTTGTTTTATACAGTGCGTACGGATACAGAAAACTGATGGAAAAGTAATTTGGAATCTATATGCAAACAATTTGACAAGTTATTTTATGATAGAAATGGAAGTTT	ACCATCATCCTTCAACGAATCCAGTTTAGTGATCCTCCCATTGTCCCCAACTAACCTGGAACCAGCTCAAGATGCCTAAGCCAGTGGTACAGGTTGGTGGCGACCCCGATCCCTCCGAATGGCTCTTCATTTCGGAGGAGATGAAACGAATTGATCAGAGCAAGCCTTACGATGCCAAAAAGGCCTGCTGGGTTCCAGATGAAGCCGAAGGCTATCTTCTGGGTGAAATCAAAGCAACCAAGGGTGAATTGGTAACCGTTGCCCTACCCGGTGGTGAGGTAATGTATCTTGTTTTATACAGTGCGTACGGATACAGAAAACTGATGGAAAAGTAATTTGGAATCTATATGCAAACAATTTGACAAGTTATTTTATGATAGAAATGGAAGTTT
ACCATCATCCTTCAACGAATCCAGTTTAGTGATCCTCCCATTGTCCCCAACTAACCTGGAACCAGCTCAAGATGCCTAAGCCAGTGGTACAGGTTGGTGGCGACCCCGATCCCTCCGAA------------------------------------------------------------------------GTTCCGaaGAAG-AGCCGAAGGCTATCTTCTGGGTGAAATCAAAGCAACCAAGGGTGAATTGGTAACCGTTGCCCTGgatgttttctggtggtccctggattaccaACCGGTGGTGAGGTAATGTATCTTGTTTTATACAGTGCGTACGGATACAGAAAACTGATGGAAAAGTAATTTGGAATCTATATGCAAACAATTTGACAAGTT…	17	37	Insertion and Deletion	0.18	-42	TIILQRIQFSDPPIVPN*	TIILQRIQFSDPPIVPN*	ACCATCATCCTTCAACGAATCCAGTTTAGTGATCCTCCCATTGTCCCCAACTAACCTGGAACCAGCTCAAGATGCCTAAGCCAGTGGTACAGGTTGGTGGCGACCCCGATCCCTCCGAA------------------------------------------------------------------------GTTCCGAAGAAG-AGCCGAAGGCTATCTTCTGGGTGAAATCAAAGCAACCAAGGGTGAATTGGTAACCGTTGCCCTGGATGTTTTCTGGTGGTCCCTGGATTACCAACCGGTGGTGAGGTAATGTATCTTGTTTTATACAGTGCGTACGGATACAGAAAACTGATGGAAAAGTAATTTGGAATCTATATGCAAACAATTTGACAAGTT…	ACCATCATCCTTCAACGAATCCAGTTTAGTGATCCTCCCATTGTCCCCAACTAACCTGGAACCAGCTCAAGATGCCTAAGCCAGTGGTACAGGTTGGTGGCGACCCCGATCCCTCCGAATGGCTCTTCATTTCGGAGGAGATGAAACGAATTGATCAGAGCAAGCCTTACGATGCCAAAAAGGCCTGCTGGGTTCCAGATGAAGCCGAAGGCTATCTTCTGGGTGAAATCAAAGCAACCAAGGGTGAATTGGTAACCGTTGCCCTACCCGGTGGTGAGGTAATGTATCTTGTTTTATACAGTGCGTACGGATACAGAAAACTGATGGAAAAGTAATTTGGAATCTATATGCAAACAATTTGACAAGTTATTTTATGATAGAAATGGAAGTTT
ACCATCATCCTTCAACGAATCCAGTTTAGTGATCCTCCCATTGTCCCCAACTAACCTGGAACCAGCTCAAGATGCCTAAGCCAGTGGTACAGGTTGGTGGCGACCCCGATCC---------------------------------------------------------------------------CTGGGTTCCAGATGAAGCCGAAGGCTATCTTCTGGGTGA--------------------AATTGGTAACCGTTGCCCGtggttA-CCGGTGGTGAGGTAATGTATCTTGTTTTATACAGTGCGTACGGATACAGAAAACTGATGGAAAAGTAATTTGGAATCTATATGCAAACAATTTGACAAGTTATTTTATGATAGAAATGGAAGTTT	16	36	Insertion and Deletion	0.17	-91	TIILQRIQFSDPPIVPN*	TIILQRIQFSDPPIVPN*	ACCATCATCCTTCAACGAATCCAGTTTAGTGATCCTCCCATTGTCCCCAACTAACCTGGAACCAGCTCAAGATGCCTAAGCCAGTGGTACAGGTTGGTGGCGACCCCGATCC---------------------------------------------------------------------------CTGGGTTCCAGATGAAGCCGAAGGCTATCTTCTGGGTGA--------------------AATTGGTAACCGTTGCCCGTGGTTA-CCGGTGGTGAGGTAATGTATCTTGTTTTATACAGTGCGTACGGATACAGAAAACTGATGGAAAAGTAATTTGGAATCTATATGCAAACAATTTGACAAGTTATTTTATGATAGAAATGGAAGTTT	ACCATCATCCTTCAACGAATCCAGTTTAGTGATCCTCCCATTGTCCCCAACTAACCTGGAACCAGCTCAAGATGCCTAAGCCAGTGGTACAGGTTGGTGGCGACCCCGATCCCTCCGAATGGCTCTTCATTTCGGAGGAGATGAAACGAATTGATCAGAGCAAGCCTTACGATGCCAAAAAGGCCTGCTGGGTTCCAGATGAAGCCGAAGGCTATCTTCTGGGTGAAATCAAAGCAACCAAGGGTGAATTGGTAACCGTTGCCCTACCCGGTGGTGAGGTAATGTATCTTGTTTTATACAGTGCGTACGGATACAGAAAACTGATGGAAAAGTAATTTGGAATCTATATGCAAACAATTTGACAAGTTATTTTATGATAGAAATGGAAGTTT
ACCATCATCCTTCAACGAATCCAGTTTAGTGATCCTCCCATTGTCCCCAACTAACCTGGAACCAGCTCAAGATGCCTAAGCCAGTGGTACAGGTTGGTGGCGACCCCGATCCCTCCTtggAATGGCTCTTCATTTCGGAGGAGATGAAACGAATTGATCAGAGCAAGCCTTACGATGCCAAAAAGGCCT--------------------------------------------------------GGTGAATTGGTAACCGTT---------GGTGGTGAGGTAATGTATCTTGTTTTATACAGTGCGTACGGATACAGAAAACTGATGGAAAAGTAATTTGGAATCTATATGCAAACAATTTGACAAGTTATTTTATGATAGAAATGGAAGTTT	16	37	Insertion and Deletion	0.17	-62	TIILQRIQFSDPPIVPN*	TIILQRIQFSDPPIVPN*	ACCATCATCCTTCAACGAATCCAGTTTAGTGATCCTCCCATTGTCCCCAACTAACCTGGAACCAGCTCAAGATGCCTAAGCCAGTGGTACAGGTTGGTGGCGACCCCGATCCCTCCTTGGAATGGCTCTTCATTTCGGAGGAGATGAAACGAATTGATCAGAGCAAGCCTTACGATGCCAAAAAGGCCT--------------------------------------------------------GGTGAATTGGTAACCGTT---------GGTGGTGAGGTAATGTATCTTGTTTTATACAGTGCGTACGGATACAGAAAACTGATGGAAAAGTAATTTGGAATCTATATGCAAACAATTTGACAAGTTATTTTATGATAGAAATGGAAGTTT	ACCATCATCCTTCAACGAATCCAGTTTAGTGATCCTCCCATTGTCCCCAACTAACCTGGAACCAGCTCAAGATGCCTAAGCCAGTGGTACAGGTTGGTGGCGACCCCGATCCCTCCGAATGGCTCTTCATTTCGGAGGAGATGAAACGAATTGATCAGAGCAAGCCTTACGATGCCAAAAAGGCCTGCTGGGTTCCAGATGAAGCCGAAGGCTATCTTCTGGGTGAAATCAAAGCAACCAAGGGTGAATTGGTAACCGTTGCCCTACCCGGTGGTGAGGTAATGTATCTTGTTTTATACAGTGCGTACGGATACAGAAAACTGATGGAAAAGTAATTTGGAATCTATATGCAAACAATTTGACAAGTTATTTTATGATAGAAATGGAAGTTT
ACCATCATCCTTCAACGAATCCAGTTTAGTGATCCTCCCATTGTCCCCAACTAACCTGGAACCAGCTCAAGATGCCTAAGCCAGTGGTACAGGTTGGTGGCGACCCCGATCCCTGgggaaTGAATGGCTCTTCATTTCGGAGGAGATGAAACGAATTGATCAGAGCAAGCCTTACGATGCCAAAAAGGCCTGC----TTCCAGATGAAGCCGAAGGCTATCTTCTGGGTGAAATCAAAG----------------------------------CGGTGGTGAGGTAATGTATCTTGTTTTATACAGTGCGTACGGATACAGAAAACTGATGGAAAAGTAATTTGGAATCTATATGCAAACAATTTGACAAGTTATTTTATGATAGAAATGGAAGTTT	16	37	Insertion and Deletion	0.17	-33	TIILQRIQFSDPPIVPN*	TIILQRIQFSDPPIVPN*	ACCATCATCCTTCAACGAATCCAGTTTAGTGATCCTCCCATTGTCCCCAACTAACCTGGAACCAGCTCAAGATGCCTAAGCCAGTGGTACAGGTTGGTGGCGACCCCGATCCCTGGGGAATGAATGGCTCTTCATTTCGGAGGAGATGAAACGAATTGATCAGAGCAAGCCTTACGATGCCAAAAAGGCCTGC----TTCCAGATGAAGCCGAAGGCTATCTTCTGGGTGAAATCAAAG----------------------------------CGGTGGTGAGGTAATGTATCTTGTTTTATACAGTGCGTACGGATACAGAAAACTGATGGAAAAGTAATTTGGAATCTATATGCAAACAATTTGACAAGTTATTTTATGATAGAAATGGAAGTTT	ACCATCATCCTTCAACGAATCCAGTTTAGTGATCCTCCCATTGTCCCCAACTAACCTGGAACCAGCTCAAGATGCCTAAGCCAGTGGTACAGGTTGGTGGCGACCCCGATCCCTCCGAATGGCTCTTCATTTCGGAGGAGATGAAACGAATTGATCAGAGCAAGCCTTACGATGCCAAAAAGGCCTGCTGGGTTCCAGATGAAGCCGAAGGCTATCTTCTGGGTGAAATCAAAGCAACCAAGGGTGAATTGGTAACCGTTGCCCTACCCGGTGGTGAGGTAATGTATCTTGTTTTATACAGTGCGTACGGATACAGAAAACTGATGGAAAAGTAATTTGGAATCTATATGCAAACAATTTGACAAGTTATTTTATGATAGAAATGGAAGTTT
ACCATCATCCTTCAACGAATCCAGTTTAGTGATCCTCCCATTGTCCCCAACTAACCTGGAACCAGCTCAAGATGCCTAAGCCAGTGGTACAGGTTGGTGGCGACCCCG--------------------ATTTCGGAGGAGATGAAACGAATTGATCAGAGCAAGCCTTACGATGCCAAAAAGGCCTGCT---------------------------TT-----------------------GGGTGAATTGGTAACCGTTGCCCTACC---TGGTGAGGTAATGTATCTTGTTTTATACAGTGCGTACGGATACAGAAAACTGATGGAAAAGTAATTTGGAATCTATATGCAAACAATTTGACAAGTTATTTTATGATAGAAATGGAAGTTT	15	37	Deletion	0.15	-73	TIILQRIQFSDPPIVPN*	TIILQRIQFSDPPIVPN*	ACCATCATCCTTCAACGAATCCAGTTTAGTGATCCTCCCATTGTCCCCAACTAACCTGGAACCAGCTCAAGATGCCTAAGCCAGTGGTACAGGTTGGTGGCGACCCCG--------------------ATTTCGGAGGAGATGAAACGAATTGATCAGAGCAAGCCTTACGATGCCAAAAAGGCCTGCT---------------------------TT-----------------------GGGTGAATTGGTAACCGTTGCCCTACC---TGGTGAGGTAATGTATCTTGTTTTATACAGTGCGTACGGATACAGAAAACTGATGGAAAAGTAATTTGGAATCTATATGCAAACAATTTGACAAGTTATTTTATGATAGAAATGGAAGTTT	ACCATCATCCTTCAACGAATCCAGTTTAGTGATCCTCCCATTGTCCCCAACTAACCTGGAACCAGCTCAAGATGCCTAAGCCAGTGGTACAGGTTGGTGGCGACCCCGATCCCTCCGAATGGCTCTTCATTTCGGAGGAGATGAAACGAATTGATCAGAGCAAGCCTTACGATGCCAAAAAGGCCTGCTGGGTTCCAGATGAAGCCGAAGGCTATCTTCTGGGTGAAATCAAAGCAACCAAGGGTGAATTGGTAACCGTTGCCCTACCCGGTGGTGAGGTAATGTATCTTGTTTTATACAGTGCGTACGGATACAGAAAACTGATGGAAAAGTAATTTGGAATCTATATGCAAACAATTTGACAAGTTATTTTATGATAGAAATGGAAGTTT
ACCATCATCCTTCAACGAATCCAGTTTAGTGATCCTCCCATTGTCCCCAACTAACCTGGAACCAGCTCAAGATGCCTAAGCCAGTGGTACAGGTTGGTGGCGACCCCGA-------AAATGGCTCTTCATTTCGGAGGAGATGAAACGAATTGATCAGAGCAAGCCTTACGATGCCAAAAAGGCCTGCTG------------------------------------------------CAAGGGTGAATTGGTAACCGTTG--------------TATGTAATGTATCTTGTTTTATACAGTGCGTACGGATACAGAAAACTGATGGAAAAGTAATTTGGAATCTATATGCAAACAATTTGACAAGTTATTTTATGATAGAAATGGAAGTTT	15	36	Deletion	0.15	-69	TIILQRIQFSDPPIVPN*	TIILQRIQFSDPPIVPN*	ACCATCATCCTTCAACGAATCCAGTTTAGTGATCCTCCCATTGTCCCCAACTAACCTGGAACCAGCTCAAGATGCCTAAGCCAGTGGTACAGGTTGGTGGCGACCCCGA-------AAATGGCTCTTCATTTCGGAGGAGATGAAACGAATTGATCAGAGCAAGCCTTACGATGCCAAAAAGGCCTGCTG------------------------------------------------CAAGGGTGAATTGGTAACCGTTG--------------TATGTAATGTATCTTGTTTTATACAGTGCGTACGGATACAGAAAACTGATGGAAAAGTAATTTGGAATCTATATGCAAACAATTTGACAAGTTATTTTATGATAGAAATGGAAGTTT	ACCATCATCCTTCAACGAATCCAGTTTAGTGATCCTCCCATTGTCCCCAACTAACCTGGAACCAGCTCAAGATGCCTAAGCCAGTGGTACAGGTTGGTGGCGACCCCGATCCCTCCGAATGGCTCTTCATTTCGGAGGAGATGAAACGAATTGATCAGAGCAAGCCTTACGATGCCAAAAAGGCCTGCTGGGTTCCAGATGAAGCCGAAGGCTATCTTCTGGGTGAAATCAAAGCAACCAAGGGTGAATTGGTAACCGTTGCCCTACCCGGTGGTGAGGTAATGTATCTTGTTTTATACAGTGCGTACGGATACAGAAAACTGATGGAAAAGTAATTTGGAATCTATATGCAAACAATTTGACAAGTTATTTTATGATAGAAATGGAAGTTT
ACCATCATCCTTCAACGAATCCAGTTTAGTGATCCTCCCATTGTCCCCAACTAACCTGGAACCAGCTCAAGATGCCTAAGCCAGTGGTACAGGTTGGTGGCGACCCCGATCC----------CTCTTCATTTCGGAGGAGATGAAACGAATTGATCAGAGCAAGCCTTACGATGCCAAAAAGGCCT-----GTTCCAGATGAAGCCGAAGGCTATCTTCTGGGTGAAATCAAAG----CAAAGGTGAATTGGTAACCGTTG-------CGGTGGTGAGGTAATGTATCTTGTTTTATACAGTGCGTACGGATACAGAAAACTGATGGAAAAGTAATTTGGAATCTATATGCAAACAATTTGACAAGTTATTTTATGATAGAAATGGAAGTTT	15	37	Deletion	0.15	-26	TIILQRIQFSDPPIVPN*	TIILQRIQFSDPPIVPN*	ACCATCATCCTTCAACGAATCCAGTTTAGTGATCCTCCCATTGTCCCCAACTAACCTGGAACCAGCTCAAGATGCCTAAGCCAGTGGTACAGGTTGGTGGCGACCCCGATCC----------CTCTTCATTTCGGAGGAGATGAAACGAATTGATCAGAGCAAGCCTTACGATGCCAAAAAGGCCT-----GTTCCAGATGAAGCCGAAGGCTATCTTCTGGGTGAAATCAAAG----CAAAGGTGAATTGGTAACCGTTG-------CGGTGGTGAGGTAATGTATCTTGTTTTATACAGTGCGTACGGATACAGAAAACTGATGGAAAAGTAATTTGGAATCTATATGCAAACAATTTGACAAGTTATTTTATGATAGAAATGGAAGTTT	ACCATCATCCTTCAACGAATCCAGTTTAGTGATCCTCCCATTGTCCCCAACTAACCTGGAACCAGCTCAAGATGCCTAAGCCAGTGGTACAGGTTGGTGGCGACCCCGATCCCTCCGAATGGCTCTTCATTTCGGAGGAGATGAAACGAATTGATCAGAGCAAGCCTTACGATGCCAAAAAGGCCTGCTGGGTTCCAGATGAAGCCGAAGGCTATCTTCTGGGTGAAATCAAAGCAACCAAGGGTGAATTGGTAACCGTTGCCCTACCCGGTGGTGAGGTAATGTATCTTGTTTTATACAGTGCGTACGGATACAGAAAACTGATGGAAAAGTAATTTGGAATCTATATGCAAACAATTTGACAAGTTATTTTATGATAGAAATGGAAGTTT
ACCATCATCCTTCAACGAATCCAGTTTAGTGATCCTCCCATTGTCCCCAACTAACCTGGAACCAGCTCAAGATGCCTAAGCCAGTGGTACAGGTTGGTGGCGACCCCGATCC-------TG---------------GGGGATGAAACGAATTGATCAGAGCAAGCCTTACGATGCCAAAAAGGCCTGCT--GTTCCAGATGAAGCCGAAGGCTATCTTCTG------------------------------------------------GGTGGTGAGGTAATGTATCTTGTTTTATACAGTGCGTACGGATACAGAAAACTGATGGAAAAGTAATTTGGAATCTATATGCAAACAATTTGACAAGTTATTTTATGATAGAAATGGAAGTTT	15	37	Deletion	0.15	-72	TIILQRIQFSDPPIVPN*	TIILQRIQFSDPPIVPN*	ACCATCATCCTTCAACGAATCCAGTTTAGTGATCCTCCCATTGTCCCCAACTAACCTGGAACCAGCTCAAGATGCCTAAGCCAGTGGTACAGGTTGGTGGCGACCCCGATCC-------TG---------------GGGGATGAAACGAATTGATCAGAGCAAGCCTTACGATGCCAAAAAGGCCTGCT--GTTCCAGATGAAGCCGAAGGCTATCTTCTG------------------------------------------------GGTGGTGAGGTAATGTATCTTGTTTTATACAGTGCGTACGGATACAGAAAACTGATGGAAAAGTAATTTGGAATCTATATGCAAACAATTTGACAAGTTATTTTATGATAGAAATGGAAGTTT	ACCATCATCCTTCAACGAATCCAGTTTAGTGATCCTCCCATTGTCCCCAACTAACCTGGAACCAGCTCAAGATGCCTAAGCCAGTGGTACAGGTTGGTGGCGACCCCGATCCCTCCGAATGGCTCTTCATTTCGGAGGAGATGAAACGAATTGATCAGAGCAAGCCTTACGATGCCAAAAAGGCCTGCTGGGTTCCAGATGAAGCCGAAGGCTATCTTCTGGGTGAAATCAAAGCAACCAAGGGTGAATTGGTAACCGTTGCCCTACCCGGTGGTGAGGTAATGTATCTTGTTTTATACAGTGCGTACGGATACAGAAAACTGATGGAAAAGTAATTTGGAATCTATATGCAAACAATTTGACAAGTTATTTTATGATAGAAATGGAAGTTT
ACCATCATCCTTCAACGAATCCAGTTTAGTGATCCTCCCATTGTCCCCAACTAACCTGGAACCAGCTCAAGATGCCTAAGCCAGTGGTACAGGTTGGTGGCGACCCCGATCCCTC---------CTTCATTTCGGAGGAGATGAAACGAATTGATCAGAGCAAGCCTTACGATGCCAAAAAGGCCTGC-----------TGAAGCCGAAGGCTATCTTCTGGGTGAAAT---------CAAGGGTGAATTGGTAACCGTTGCCCTACC--GTGGTGAGGTAATGTATCTTGTTTTATACAGTGCGTACGGATACAGAAAACTGATGGAAAAGTAATTTGGAATCTATATGCAAACAATTTGACAAGTTATTTTATGATAGAAATGGAAGTTT	15	36	Deletion	0.15	-31	TIILQRIQFSDPPIVPN*	TIILQRIQFSDPPIVPN*	ACCATCATCCTTCAACGAATCCAGTTTAGTGATCCTCCCATTGTCCCCAACTAACCTGGAACCAGCTCAAGATGCCTAAGCCAGTGGTACAGGTTGGTGGCGACCCCGATCCCTC---------CTTCATTTCGGAGGAGATGAAACGAATTGATCAGAGCAAGCCTTACGATGCCAAAAAGGCCTGC-----------TGAAGCCGAAGGCTATCTTCTGGGTGAAAT---------CAAGGGTGAATTGGTAACCGTTGCCCTACC--GTGGTGAGGTAATGTATCTTGTTTTATACAGTGCGTACGGATACAGAAAACTGATGGAAAAGTAATTTGGAATCTATATGCAAACAATTTGACAAGTTATTTTATGATAGAAATGGAAGTTT	ACCATCATCCTTCAACGAATCCAGTTTAGTGATCCTCCCATTGTCCCCAACTAACCTGGAACCAGCTCAAGATGCCTAAGCCAGTGGTACAGGTTGGTGGCGACCCCGATCCCTCCGAATGGCTCTTCATTTCGGAGGAGATGAAACGAATTGATCAGAGCAAGCCTTACGATGCCAAAAAGGCCTGCTGGGTTCCAGATGAAGCCGAAGGCTATCTTCTGGGTGAAATCAAAGCAACCAAGGGTGAATTGGTAACCGTTGCCCTACCCGGTGGTGAGGTAATGTATCTTGTTTTATACAGTGCGTACGGATACAGAAAACTGATGGAAAAGTAATTTGGAATCTATATGCAAACAATTTGACAAGTTATTTTATGATAGAAATGGAAGTTT
ACCATCATCCTTCAACGAATCCAGTTTAGTGATCCTCCCATTGTCCCCAACTAACCTGGAACCAGCTCAAGATGCCTAAGCCAGTGGTATAGGTTGGTGGCGACCCCGATCCCTCC---------------------------------------------------------------------------------GATGAAGCCGAAGGCTATCTTCTGGGTGAAATCAAAG-GTGCAAGGGTGAATTGGTAACCGTTGCCCTACAtggtaatgTGGTGGTGAGGTAATGTATCTTGTTTTATACAGTGCGTACGGATACAGAAAACTGATGGAAAAGTAATTTGGAATCTATATGCAAACAATTTGACAAGTTATTTTATGATAGAAATGGAAGTTT	15	36	Insertion and Deletion	0.15	-74	TIILQRIQFSDPPIVPN*	TIILQRIQFSDPPIVPN*	ACCATCATCCTTCAACGAATCCAGTTTAGTGATCCTCCCATTGTCCCCAACTAACCTGGAACCAGCTCAAGATGCCTAAGCCAGTGGTATAGGTTGGTGGCGACCCCGATCCCTCC---------------------------------------------------------------------------------GATGAAGCCGAAGGCTATCTTCTGGGTGAAATCAAAG-GTGCAAGGGTGAATTGGTAACCGTTGCCCTACATGGTAATGTGGTGGTGAGGTAATGTATCTTGTTTTATACAGTGCGTACGGATACAGAAAACTGATGGAAAAGTAATTTGGAATCTATATGCAAACAATTTGACAAGTTATTTTATGATAGAAATGGAAGTTT	ACCATCATCCTTCAACGAATCCAGTTTAGTGATCCTCCCATTGTCCCCAACTAACCTGGAACCAGCTCAAGATGCCTAAGCCAGTGGTACAGGTTGGTGGCGACCCCGATCCCTCCGAATGGCTCTTCATTTCGGAGGAGATGAAACGAATTGATCAGAGCAAGCCTTACGATGCCAAAAAGGCCTGCTGGGTTCCAGATGAAGCCGAAGGCTATCTTCTGGGTGAAATCAAAGCAACCAAGGGTGAATTGGTAACCGTTGCCCTACCCGGTGGTGAGGTAATGTATCTTGTTTTATACAGTGCGTACGGATACAGAAAACTGATGGAAAAGTAATTTGGAATCTATATGCAAACAATTTGACAAGTTATTTTATGATAGAAATGGAAGTTT
ACCATCATCCTTCAACGAATCCAGTTTAGTGATCCTCCCATTGTCCCCAACTAACCTGGAACCAGCTCAAGATGCCTAAGCCAGTGGTACAGGTTGGTGGCGACCCCGACCCC----------------------------------------------------------------------------CGGTTCCAGATGAAGCCGAAGGCTATCTTCTGGGTGAAATCAAAG----CAAGGGTGAATTGGTAACCGTTGCCCTA-TCGGTGGTGAGGTAATGTATCTTGTTTTATACAGTGCGTACGGATACAGAAAACTGATGGAAAAGTAATTTGGAATCTATATGCAAACAATTTGACAAGTTATTTTATGATAGAAATGGAAGTTT	14	36	Deletion	0.14	-81	TIILQRIQFSDPPIVPN*	TIILQRIQFSDPPIVPN*	ACCATCATCCTTCAACGAATCCAGTTTAGTGATCCTCCCATTGTCCCCAACTAACCTGGAACCAGCTCAAGATGCCTAAGCCAGTGGTACAGGTTGGTGGCGACCCCGACCCC----------------------------------------------------------------------------CGGTTCCAGATGAAGCCGAAGGCTATCTTCTGGGTGAAATCAAAG----CAAGGGTGAATTGGTAACCGTTGCCCTA-TCGGTGGTGAGGTAATGTATCTTGTTTTATACAGTGCGTACGGATACAGAAAACTGATGGAAAAGTAATTTGGAATCTATATGCAAACAATTTGACAAGTTATTTTATGATAGAAATGGAAGTTT	ACCATCATCCTTCAACGAATCCAGTTTAGTGATCCTCCCATTGTCCCCAACTAACCTGGAACCAGCTCAAGATGCCTAAGCCAGTGGTACAGGTTGGTGGCGACCCCGATCCCTCCGAATGGCTCTTCATTTCGGAGGAGATGAAACGAATTGATCAGAGCAAGCCTTACGATGCCAAAAAGGCCTGCTGGGTTCCAGATGAAGCCGAAGGCTATCTTCTGGGTGAAATCAAAGCAACCAAGGGTGAATTGGTAACCGTTGCCCTACCCGGTGGTGAGGTAATGTATCTTGTTTTATACAGTGCGTACGGATACAGAAAACTGATGGAAAAGTAATTTGGAATCTATATGCAAACAATTTGACAAGTTATTTTATGATAGAAATGGAAGTTT
ACCATCATCCTTCAACGAATCCAGTTTAGTGATCCTCCCATTGTCCCCAACTAACCTGGAACCAGCTCAAGATGCCTAAGCCAGTGGTACAGGTTGGTGGCGACCCCGAT-----CGAATGGCTCTTCATTTCGGAGGAGATGAAACGAATTGATCAGAGCAAGCCTTACGATGCCAAAAAGGCCTGCTGG-----------------------------------------------CAAGGGTGAATTGGTAACCGTTGCCCTACCaacCGGTGGTGAGGTAATGTATCTTGTTTTATACAGTGCGTACGGATACAGAAAACTGATGGAAAAGTAATTTGGAATCTATATGCAAACAATTTGACAAGTTATTTTATGATAGAAATGGAAGTTT	14	37	Insertion and Deletion	0.14	-49	TIILQRIQFSDPPIVPN*	TIILQRIQFSDPPIVPN*	ACCATCATCCTTCAACGAATCCAGTTTAGTGATCCTCCCATTGTCCCCAACTAACCTGGAACCAGCTCAAGATGCCTAAGCCAGTGGTACAGGTTGGTGGCGACCCCGAT-----CGAATGGCTCTTCATTTCGGAGGAGATGAAACGAATTGATCAGAGCAAGCCTTACGATGCCAAAAAGGCCTGCTGG-----------------------------------------------CAAGGGTGAATTGGTAACCGTTGCCCTACCAACCGGTGGTGAGGTAATGTATCTTGTTTTATACAGTGCGTACGGATACAGAAAACTGATGGAAAAGTAATTTGGAATCTATATGCAAACAATTTGACAAGTTATTTTATGATAGAAATGGAAGTTT	ACCATCATCCTTCAACGAATCCAGTTTAGTGATCCTCCCATTGTCCCCAACTAACCTGGAACCAGCTCAAGATGCCTAAGCCAGTGGTACAGGTTGGTGGCGACCCCGATCCCTCCGAATGGCTCTTCATTTCGGAGGAGATGAAACGAATTGATCAGAGCAAGCCTTACGATGCCAAAAAGGCCTGCTGGGTTCCAGATGAAGCCGAAGGCTATCTTCTGGGTGAAATCAAAGCAACCAAGGGTGAATTGGTAACCGTTGCCCTACCCGGTGGTGAGGTAATGTATCTTGTTTTATACAGTGCGTACGGATACAGAAAACTGATGGAAAAGTAATTTGGAATCTATATGCAAACAATTTGACAAGTTATTTTATGATAGAAATGGAAGTTT
ACCATCATCCTTCAACGAATCCAGTTTAGTGATCCTCCCATTGTCCCCAACTAACCTGGAACCAGCTCAAGATGCCTAAGCCAGTGGTACAGGTTGGTGGCGACCCCGATC---CCGAATGGCTCTTCATTTCGGAGGAGATGAAACGAATTGATCAGAGCAAGCCTTACGATGCCAAAAAGGCCTGCTGGGTTCCAGAT---------------------------------------------------------------------GGTGGTGAGGTAATGTATCTTGTTTTATACAGTGCGTACGGATACAGAAAACTGATGGAAAAGTAATTTGGAATCTATATGCAAACAATTTGACAAGTTATTTTATGATAGAAATGGAAGTTT	14	36	Deletion	0.14	-72	TIILQRIQFSDPPIVPN*	TIILQRIQFSDPPIVPN*	ACCATCATCCTTCAACGAATCCAGTTTAGTGATCCTCCCATTGTCCCCAACTAACCTGGAACCAGCTCAAGATGCCTAAGCCAGTGGTACAGGTTGGTGGCGACCCCGATC---CCGAATGGCTCTTCATTTCGGAGGAGATGAAACGAATTGATCAGAGCAAGCCTTACGATGCCAAAAAGGCCTGCTGGGTTCCAGAT---------------------------------------------------------------------GGTGGTGAGGTAATGTATCTTGTTTTATACAGTGCGTACGGATACAGAAAACTGATGGAAAAGTAATTTGGAATCTATATGCAAACAATTTGACAAGTTATTTTATGATAGAAATGGAAGTTT	ACCATCATCCTTCAACGAATCCAGTTTAGTGATCCTCCCATTGTCCCCAACTAACCTGGAACCAGCTCAAGATGCCTAAGCCAGTGGTACAGGTTGGTGGCGACCCCGATCCCTCCGAATGGCTCTTCATTTCGGAGGAGATGAAACGAATTGATCAGAGCAAGCCTTACGATGCCAAAAAGGCCTGCTGGGTTCCAGATGAAGCCGAAGGCTATCTTCTGGGTGAAATCAAAGCAACCAAGGGTGAATTGGTAACCGTTGCCCTACCCGGTGGTGAGGTAATGTATCTTGTTTTATACAGTGCGTACGGATACAGAAAACTGATGGAAAAGTAATTTGGAATCTATATGCAAACAATTTGACAAGTTATTTTATGATAGAAATGGAAGTTT
ACCATCATCCTTCAACGAATCCAGTTTAGTGATCCTCCCATTGTCCCCAACTAACCTGGAACCAGCTCAAGATGCCTAAGCCAGTGGTACAGGTTGGTGGCGACCCCGATCC------ATGGCTCTTCATTTCGGAGGAGATGAAACGAATTGATCAGAGCAAGCCTTACGATGCCAAAAAGGCCTGCT-------------------------------------------------CAAGGGTGAATTGGTAACCGTTGCCCTA--CGGTGGTGAGGTAATGTATCTTGTTTTATACAGTGCGTACGGATACAGAAAACTGATGGAAAAGTAATTTGGAATCTATATGCAAACAATTTGACAAGTTATTTTATGATAGAAATGGAAGTTT	14	36	Deletion	0.14	-57	TIILQRIQFSDPPIVPN*	TIILQRIQFSDPPIVPN*	ACCATCATCCTTCAACGAATCCAGTTTAGTGATCCTCCCATTGTCCCCAACTAACCTGGAACCAGCTCAAGATGCCTAAGCCAGTGGTACAGGTTGGTGGCGACCCCGATCC------ATGGCTCTTCATTTCGGAGGAGATGAAACGAATTGATCAGAGCAAGCCTTACGATGCCAAAAAGGCCTGCT-------------------------------------------------CAAGGGTGAATTGGTAACCGTTGCCCTA--CGGTGGTGAGGTAATGTATCTTGTTTTATACAGTGCGTACGGATACAGAAAACTGATGGAAAAGTAATTTGGAATCTATATGCAAACAATTTGACAAGTTATTTTATGATAGAAATGGAAGTTT	ACCATCATCCTTCAACGAATCCAGTTTAGTGATCCTCCCATTGTCCCCAACTAACCTGGAACCAGCTCAAGATGCCTAAGCCAGTGGTACAGGTTGGTGGCGACCCCGATCCCTCCGAATGGCTCTTCATTTCGGAGGAGATGAAACGAATTGATCAGAGCAAGCCTTACGATGCCAAAAAGGCCTGCTGGGTTCCAGATGAAGCCGAAGGCTATCTTCTGGGTGAAATCAAAGCAACCAAGGGTGAATTGGTAACCGTTGCCCTACCCGGTGGTGAGGTAATGTATCTTGTTTTATACAGTGCGTACGGATACAGAAAACTGATGGAAAAGTAATTTGGAATCTATATGCAAACAATTTGACAAGTTATTTTATGATAGAAATGGAAGTTT
ACCATCATCCTTCAACGAATCCAGTTTAGTGATCCTCCCATTGTCCCCAACTAACCTGGAACCAGCTCAAGATGCCTAAGCCAGTGGTACAGGTTGGTGGCGACCCCGATCCC------TGGCTCTTCATTTCGGAGGAGATGAAACGAATTGATCAGAGCAAGCCTTACGATGCCAAAAAGGC---CTGGGTTCCAGATGAAGCCGAAGGCTATCTTCTGGGTGAAATCAA-------AAGGGTGAATTGGTAACCGTTGCCCTACC---TGGTGAGGTAATGTATCTTGTTTTATACAGTGCGTACGGATACAGAAAACTGATGGAAAAGTAATTTGGAATCTATATGCAAACAATTTGACAAGTTATTTTATGATAGAAATGGAAGTTT	14	37	Deletion	0.14	-19	TIILQRIQFSDPPIVPN*	TIILQRIQFSDPPIVPN*	ACCATCATCCTTCAACGAATCCAGTTTAGTGATCCTCCCATTGTCCCCAACTAACCTGGAACCAGCTCAAGATGCCTAAGCCAGTGGTACAGGTTGGTGGCGACCCCGATCCC------TGGCTCTTCATTTCGGAGGAGATGAAACGAATTGATCAGAGCAAGCCTTACGATGCCAAAAAGGC---CTGGGTTCCAGATGAAGCCGAAGGCTATCTTCTGGGTGAAATCAA-------AAGGGTGAATTGGTAACCGTTGCCCTACC---TGGTGAGGTAATGTATCTTGTTTTATACAGTGCGTACGGATACAGAAAACTGATGGAAAAGTAATTTGGAATCTATATGCAAACAATTTGACAAGTTATTTTATGATAGAAATGGAAGTTT	ACCATCATCCTTCAACGAATCCAGTTTAGTGATCCTCCCATTGTCCCCAACTAACCTGGAACCAGCTCAAGATGCCTAAGCCAGTGGTACAGGTTGGTGGCGACCCCGATCCCTCCGAATGGCTCTTCATTTCGGAGGAGATGAAACGAATTGATCAGAGCAAGCCTTACGATGCCAAAAAGGCCTGCTGGGTTCCAGATGAAGCCGAAGGCTATCTTCTGGGTGAAATCAAAGCAACCAAGGGTGAATTGGTAACCGTTGCCCTACCCGGTGGTGAGGTAATGTATCTTGTTTTATACAGTGCGTACGGATACAGAAAACTGATGGAAAAGTAATTTGGAATCTATATGCAAACAATTTGACAAGTTATTTTATGATAGAAATGGAAGTTT
ACCATCATCCTTCAACGAATCCAGTTTAGTGATCCTCCCATTGTCCCCAACTAACCTGGAACCAGCTCAAGATGCCTAAGCCAGTGGTACAGGTTGGTGGCGACCCCGATCCCTCC-------------------------------------------------------------------------GGGTTCCAGATGAAGCCGAAGGCTATCTTCTGGGTGAAATCA--------AAGGGTGAATTGGTAACCGTTGCCCTACggttgcccctcACGGTGGTGAGGTAATGTATCTTGTTTTATACAGTGCGTACGGATACAGAAAACTGATGGAAAAGTAATTTGGAATCTATATGCAAACAATTTGACAAGTTATTTTATGATAGAAATGGAA…	14	36	Insertion and Deletion	0.14	-70	TIILQRIQFSDPPIVPN*	TIILQRIQFSDPPIVPN*	ACCATCATCCTTCAACGAATCCAGTTTAGTGATCCTCCCATTGTCCCCAACTAACCTGGAACCAGCTCAAGATGCCTAAGCCAGTGGTACAGGTTGGTGGCGACCCCGATCCCTCC-------------------------------------------------------------------------GGGTTCCAGATGAAGCCGAAGGCTATCTTCTGGGTGAAATCA--------AAGGGTGAATTGGTAACCGTTGCCCTACGGTTGCCCCTCACGGTGGTGAGGTAATGTATCTTGTTTTATACAGTGCGTACGGATACAGAAAACTGATGGAAAAGTAATTTGGAATCTATATGCAAACAATTTGACAAGTTATTTTATGATAGAAATGGAA…	ACCATCATCCTTCAACGAATCCAGTTTAGTGATCCTCCCATTGTCCCCAACTAACCTGGAACCAGCTCAAGATGCCTAAGCCAGTGGTACAGGTTGGTGGCGACCCCGATCCCTCCGAATGGCTCTTCATTTCGGAGGAGATGAAACGAATTGATCAGAGCAAGCCTTACGATGCCAAAAAGGCCTGCTGGGTTCCAGATGAAGCCGAAGGCTATCTTCTGGGTGAAATCAAAGCAACCAAGGGTGAATTGGTAACCGTTGCCCTACCCGGTGGTGAGGTAATGTATCTTGTTTTATACAGTGCGTACGGATACAGAAAACTGATGGAAAAGTAATTTGGAATCTATATGCAAACAATTTGACAAGTTATTTTATGATAGAAATGGAAGTTT
ACCATCATCCTTCAACGAATCCAGTTTAGTGATCCTCCCATTGTCCCCAACTAACCTGGAACCAGCTCAAGATGCCTAAGCCAGTGGTACAGGTTGGTGGCGACCCCGATCCCTCccCG-ATGGCTCTTCATTTCGGAGGAGATGAAACGAATTGATCAGAGCAAGCCTTACGATGCCAAAAAGGCCTGCTGG-----------------------------------------------------------------------------TGGTGGTGAGGTAATGTATCTTGTTTTATACAGTGCGTACGGATACAGAAAACTGATGGAAAAGTAATTTGGAATCTATATGCAAACAATTTGACAAGTTATTTTATGATAGAAATGGAAGTTT	14	36	Insertion and Deletion	0.14	-76	TIILQRIQFSDPPIVPN*	TIILQRIQFSDPPIVPN*	ACCATCATCCTTCAACGAATCCAGTTTAGTGATCCTCCCATTGTCCCCAACTAACCTGGAACCAGCTCAAGATGCCTAAGCCAGTGGTACAGGTTGGTGGCGACCCCGATCCCTCCCCG-ATGGCTCTTCATTTCGGAGGAGATGAAACGAATTGATCAGAGCAAGCCTTACGATGCCAAAAAGGCCTGCTGG-----------------------------------------------------------------------------TGGTGGTGAGGTAATGTATCTTGTTTTATACAGTGCGTACGGATACAGAAAACTGATGGAAAAGTAATTTGGAATCTATATGCAAACAATTTGACAAGTTATTTTATGATAGAAATGGAAGTTT	ACCATCATCCTTCAACGAATCCAGTTTAGTGATCCTCCCATTGTCCCCAACTAACCTGGAACCAGCTCAAGATGCCTAAGCCAGTGGTACAGGTTGGTGGCGACCCCGATCCCTCCGAATGGCTCTTCATTTCGGAGGAGATGAAACGAATTGATCAGAGCAAGCCTTACGATGCCAAAAAGGCCTGCTGGGTTCCAGATGAAGCCGAAGGCTATCTTCTGGGTGAAATCAAAGCAACCAAGGGTGAATTGGTAACCGTTGCCCTACCCGGTGGTGAGGTAATGTATCTTGTTTTATACAGTGCGTACGGATACAGAAAACTGATGGAAAAGTAATTTGGAATCTATATGCAAACAATTTGACAAGTTATTTTATGATAGAAATGGAAGTTT
ACCATCATCCTTCAACGAATCCAGTTTAGTGATCCTCCCATTGTCCCCAACTAACCTGGAACCAGCTCAAGATGCCTAAGCCAGTGGTACAGGTTGGTGGCGACCCCGATCCCTCCTaAATGGCTCTTCATTTCGGAGGAGATGAAACGAATTGATCAGAGCAAGCCTTACGATGCCAAAAAGGCCTGCT---------------------------TT----------------CATTCAAGGGTGAAT-------CATT--------CGGTGGTGAGGTAATGTATCTTGTTTTATACAGTGCGTACGGATACAGAAAACTGATGGAAAAGTAATTTGGAATCTATATGCAAACAATTTGACAAGTTATTTTATGATAGAAATGGAAGTTT	14	36	Insertion and Deletion	0.14	-57	TIILQRIQFSDPPIVPN*	TIILQRIQFSDPPIVPN*	ACCATCATCCTTCAACGAATCCAGTTTAGTGATCCTCCCATTGTCCCCAACTAACCTGGAACCAGCTCAAGATGCCTAAGCCAGTGGTACAGGTTGGTGGCGACCCCGATCCCTCCTAAATGGCTCTTCATTTCGGAGGAGATGAAACGAATTGATCAGAGCAAGCCTTACGATGCCAAAAAGGCCTGCT---------------------------TT----------------CATTCAAGGGTGAAT-------CATT--------CGGTGGTGAGGTAATGTATCTTGTTTTATACAGTGCGTACGGATACAGAAAACTGATGGAAAAGTAATTTGGAATCTATATGCAAACAATTTGACAAGTTATTTTATGATAGAAATGGAAGTTT	ACCATCATCCTTCAACGAATCCAGTTTAGTGATCCTCCCATTGTCCCCAACTAACCTGGAACCAGCTCAAGATGCCTAAGCCAGTGGTACAGGTTGGTGGCGACCCCGATCCCTCCGAATGGCTCTTCATTTCGGAGGAGATGAAACGAATTGATCAGAGCAAGCCTTACGATGCCAAAAAGGCCTGCTGGGTTCCAGATGAAGCCGAAGGCTATCTTCTGGGTGAAATCAAAGCAACCAAGGGTGAATTGGTAACCGTTGCCCTACCCGGTGGTGAGGTAATGTATCTTGTTTTATACAGTGCGTACGGATACAGAAAACTGATGGAAAAGTAATTTGGAATCTATATGCAAACAATTTGACAAGTTATTTTATGATAGAAATGGAAGTTT
ACCATCATCCTTCAACGAATCCAGTTTAGTGATCCTCCCATTGTCCCCAACTAACCTGGAACCAGCTCAAGATGCCTAAGCCAGTGGTACAGGTTGGTGGCGACCCCGATCCCTCctcctcccCG-ATGGCTCTTCATTTCGGAGGAGATGAAACGAATTGATCAGAGCAAGCCTTACGATGCCAAAAAGGCCTG----------------------------CTACTGCgGTG------------------------------CC--TGCGGTACCTgcGGTGGTGAGGTAATGTATCTTGTTTTATACAGTGCGTACGGATACAGAAAACTGATGGAAAAGTAATTTGGAATCTATATGCAAACAATTTGACAAGTTATTTTATGATAGAAATGGAA…	14	37	Insertion and Deletion	0.14	-50	TIILQRIQFSDPPIVPN*	TIILQRIQFSDPPIVPN*	ACCATCATCCTTCAACGAATCCAGTTTAGTGATCCTCCCATTGTCCCCAACTAACCTGGAACCAGCTCAAGATGCCTAAGCCAGTGGTACAGGTTGGTGGCGACCCCGATCCCTCCTCCTCCCCG-ATGGCTCTTCATTTCGGAGGAGATGAAACGAATTGATCAGAGCAAGCCTTACGATGCCAAAAAGGCCTG----------------------------CTACTGCGGTG------------------------------CC--TGCGGTACCTGCGGTGGTGAGGTAATGTATCTTGTTTTATACAGTGCGTACGGATACAGAAAACTGATGGAAAAGTAATTTGGAATCTATATGCAAACAATTTGACAAGTTATTTTATGATAGAAATGGAA…	ACCATCATCCTTCAACGAATCCAGTTTAGTGATCCTCCCATTGTCCCCAACTAACCTGGAACCAGCTCAAGATGCCTAAGCCAGTGGTACAGGTTGGTGGCGACCCCGATCCCTCCGAATGGCTCTTCATTTCGGAGGAGATGAAACGAATTGATCAGAGCAAGCCTTACGATGCCAAAAAGGCCTGCTGGGTTCCAGATGAAGCCGAAGGCTATCTTCTGGGTGAAATCAAAGCAACCAAGGGTGAATTGGTAACCGTTGCCCTACCCGGTGGTGAGGTAATGTATCTTGTTTTATACAGTGCGTACGGATACAGAAAACTGATGGAAAAGTAATTTGGAATCTATATGCAAACAATTTGACAAGTTATTTTATGATAGAAATGGAAGTTT
ACCATCATCCTTCAACGAATCCAGTTTAGTGATCCTCCCATTGTCCCCAACTAACCTGGAACCAGCTCAAGATGCCTAAGCCAGTGGTACAGGTTGGTGGCGACCCCGATCCCTCCTtcatCCTGGCTCTTCATTTCGGAGGAGATGAAACGAATTGATCAGAGCAAGCCTTACGATGCCAAAAAGGCCTGCT-------------------------------------------------------------------------------CGGTGGTGAGGTAATGTATCTTGTTTTATACAGTGCGTACGGATACAGAAAACTGATGGAAAAGTAATTTGGAATCTATATGCAAACAATTTGACAAGTTATTTTATGATAGAAATGGAAGTTT	14	37	Insertion and Deletion	0.14	-75	TIILQRIQFSDPPIVPN*	TIILQRIQFSDPPIVPN*	ACCATCATCCTTCAACGAATCCAGTTTAGTGATCCTCCCATTGTCCCCAACTAACCTGGAACCAGCTCAAGATGCCTAAGCCAGTGGTACAGGTTGGTGGCGACCCCGATCCCTCCTTCATCCTGGCTCTTCATTTCGGAGGAGATGAAACGAATTGATCAGAGCAAGCCTTACGATGCCAAAAAGGCCTGCT-------------------------------------------------------------------------------CGGTGGTGAGGTAATGTATCTTGTTTTATACAGTGCGTACGGATACAGAAAACTGATGGAAAAGTAATTTGGAATCTATATGCAAACAATTTGACAAGTTATTTTATGATAGAAATGGAAGTTT	ACCATCATCCTTCAACGAATCCAGTTTAGTGATCCTCCCATTGTCCCCAACTAACCTGGAACCAGCTCAAGATGCCTAAGCCAGTGGTACAGGTTGGTGGCGACCCCGATCCCTCCGAATGGCTCTTCATTTCGGAGGAGATGAAACGAATTGATCAGAGCAAGCCTTACGATGCCAAAAAGGCCTGCTGGGTTCCAGATGAAGCCGAAGGCTATCTTCTGGGTGAAATCAAAGCAACCAAGGGTGAATTGGTAACCGTTGCCCTACCCGGTGGTGAGGTAATGTATCTTGTTTTATACAGTGCGTACGGATACAGAAAACTGATGGAAAAGTAATTTGGAATCTATATGCAAACAATTTGACAAGTTATTTTATGATAGAAATGGAAGTTT
ACCATCATCCTTCAACGAATCCAGTTTAGTGATCCTCCCATTGTCCCCAACTAACCTGGAACCAGCTCAAGATGCCTAAGCCAG-----------------------------------TGGCTCTTCATTTCGGAGGAGATGAAACGAATTGATCAGAGCAAGCCTTACGATGCCAAAAAGGCCTGCTCtAGTTCCAGATGAAGCCGAAGGCTATCTTCTGGGTGAAATCAAAG--------------------------------CCCGGTGGTGAGGTAATGTATCTTGTTTTATACAGTGCGTACGGATACAGAAAACTGATGGAAAAGTAATTTGGAATCTATATGCAAACAATTTGACAAGTTATTTTATGATAGAAATGGAAGTTT	13	37	Insertion and Deletion	0.13	-66	TIILQRIQFSDPPIVPN*	TIILQRIQFSDPPIVPN*	ACCATCATCCTTCAACGAATCCAGTTTAGTGATCCTCCCATTGTCCCCAACTAACCTGGAACCAGCTCAAGATGCCTAAGCCAG-----------------------------------TGGCTCTTCATTTCGGAGGAGATGAAACGAATTGATCAGAGCAAGCCTTACGATGCCAAAAAGGCCTGCTCTAGTTCCAGATGAAGCCGAAGGCTATCTTCTGGGTGAAATCAAAG--------------------------------CCCGGTGGTGAGGTAATGTATCTTGTTTTATACAGTGCGTACGGATACAGAAAACTGATGGAAAAGTAATTTGGAATCTATATGCAAACAATTTGACAAGTTATTTTATGATAGAAATGGAAGTTT	ACCATCATCCTTCAACGAATCCAGTTTAGTGATCCTCCCATTGTCCCCAACTAACCTGGAACCAGCTCAAGATGCCTAAGCCAGTGGTACAGGTTGGTGGCGACCCCGATCCCTCCGAATGGCTCTTCATTTCGGAGGAGATGAAACGAATTGATCAGAGCAAGCCTTACGATGCCAAAAAGGCCTGCTGGGTTCCAGATGAAGCCGAAGGCTATCTTCTGGGTGAAATCAAAGCAACCAAGGGTGAATTGGTAACCGTTGCCCTACCCGGTGGTGAGGTAATGTATCTTGTTTTATACAGTGCGTACGGATACAGAAAACTGATGGAAAAGTAATTTGGAATCTATATGCAAACAATTTGACAAGTTATTTTATGATAGAAATGGAAGTTT
ACCATCATCCTTCAACGAATCCAGTTTAGTGATCCTCCCATTGTCCCCAACTAACCTGGAACCAGCTCAAGATGCCTAAGCCAGTGGTACAGGTTGGTGGCGACCCCGATC-----------CTCTTCATTTCGGAGGAGATGAAACGAATTGATCAGAGCAAGCCTTACGATGCCAAA------------------------------------------------------------AAGGGTGAATTGGTAACCGTTGCCCCcctggtAAcacgcccccCTGGTGGTGAGGTAATGTATCTTGTTTTATACAGTGCGTACGGATACAGAAAACTGATGGAAAAGTAATTTGGAATCTATATGCAAACAATTTGACAAGTTATTTTATGATAGAAAT…	13	36	Insertion and Deletion	0.13	-56	TIILQRIQFSDPPIVPN*	TIILQRIQFSDPPIVPN*	ACCATCATCCTTCAACGAATCCAGTTTAGTGATCCTCCCATTGTCCCCAACTAACCTGGAACCAGCTCAAGATGCCTAAGCCAGTGGTACAGGTTGGTGGCGACCCCGATC-----------CTCTTCATTTCGGAGGAGATGAAACGAATTGATCAGAGCAAGCCTTACGATGCCAAA------------------------------------------------------------AAGGGTGAATTGGTAACCGTTGCCCCCCTGGTAACACGCCCCCCTGGTGGTGAGGTAATGTATCTTGTTTTATACAGTGCGTACGGATACAGAAAACTGATGGAAAAGTAATTTGGAATCTATATGCAAACAATTTGACAAGTTATTTTATGATAGAAAT…	ACCATCATCCTTCAACGAATCCAGTTTAGTGATCCTCCCATTGTCCCCAACTAACCTGGAACCAGCTCAAGATGCCTAAGCCAGTGGTACAGGTTGGTGGCGACCCCGATCCCTCCGAATGGCTCTTCATTTCGGAGGAGATGAAACGAATTGATCAGAGCAAGCCTTACGATGCCAAAAAGGCCTGCTGGGTTCCAGATGAAGCCGAAGGCTATCTTCTGGGTGAAATCAAAGCAACCAAGGGTGAATTGGTAACCGTTGCCCTACCCGGTGGTGAGGTAATGTATCTTGTTTTATACAGTGCGTACGGATACAGAAAACTGATGGAAAAGTAATTTGGAATCTATATGCAAACAATTTGACAAGTTATTTTATGATAGAAATGGAAGTTT
ACCATCATCCTTCAACGAATCCAGTTTAGTGATCCTCCCATTGTCCCCAACTAACCTGGAACCAGCTCAAGATGCCTAAGCCAGTGGTACAGGTTGGTGGCGACCCCGATCCC----AAT--------------------CTGAAACGAATTGATCAGAGCAAGCCTTACGATGCCAAAAAGGCCTTcatCT-GGTTCCAGATGAAGCCGAAGGCTATCTTCTGGGTGAAATCA--------AAGGGTGAATTGGTAACCGTTG-------CGGTGGTGAGGTAATGTATCTTGTTTTATACAGTGCGTACGGATACAGAAAACTGATGGAAAAGTAATTTGGAATCTATATGCAAACAATTTGACAAGTTATTTTATGATAGAAATGGAAGTTT	13	37	Insertion and Deletion	0.13	-37	TIILQRIQFSDPPIVPN*	TIILQRIQFSDPPIVPN*	ACCATCATCCTTCAACGAATCCAGTTTAGTGATCCTCCCATTGTCCCCAACTAACCTGGAACCAGCTCAAGATGCCTAAGCCAGTGGTACAGGTTGGTGGCGACCCCGATCCC----AAT--------------------CTGAAACGAATTGATCAGAGCAAGCCTTACGATGCCAAAAAGGCCTTCATCT-GGTTCCAGATGAAGCCGAAGGCTATCTTCTGGGTGAAATCA--------AAGGGTGAATTGGTAACCGTTG-------CGGTGGTGAGGTAATGTATCTTGTTTTATACAGTGCGTACGGATACAGAAAACTGATGGAAAAGTAATTTGGAATCTATATGCAAACAATTTGACAAGTTATTTTATGATAGAAATGGAAGTTT	ACCATCATCCTTCAACGAATCCAGTTTAGTGATCCTCCCATTGTCCCCAACTAACCTGGAACCAGCTCAAGATGCCTAAGCCAGTGGTACAGGTTGGTGGCGACCCCGATCCCTCCGAATGGCTCTTCATTTCGGAGGAGATGAAACGAATTGATCAGAGCAAGCCTTACGATGCCAAAAAGGCCTGCTGGGTTCCAGATGAAGCCGAAGGCTATCTTCTGGGTGAAATCAAAGCAACCAAGGGTGAATTGGTAACCGTTGCCCTACCCGGTGGTGAGGTAATGTATCTTGTTTTATACAGTGCGTACGGATACAGAAAACTGATGGAAAAGTAATTTGGAATCTATATGCAAACAATTTGACAAGTTATTTTATGATAGAAATGGAAGTTT
ACCATCATCCTTCAACGAATCCAGTTTAGTGATCCTCCCATTGTCCCCAACTAACCTGGAACCAGCTCAAGATGCCTAAGCCAGTGGTACAGGTTGGTGGCGACCCCGATCCCTCC----GGCTCTTCATTTCGGAGGAGATGAAACGAATTGATCAGAGCAAGCCTTACGATGCCAAAAAGGCCTGCTGGGTTCCAGATGAAGCCGAAGGCTATCTTCTGGGTGAAAT-----------------------------------------GTGGTGAGGTAATGTATCTTGTTTTATACAGTGCGTACGGATACAGAAAACTGATGGAAAAGTAATTTGGAATCTATATGCAAACAATTTGACAAGTTATTTTATGATAGAAATGGAAGTTT	13	37	Deletion	0.13	-45	TIILQRIQFSDPPIVPN*	TIILQRIQFSDPPIVPN*	ACCATCATCCTTCAACGAATCCAGTTTAGTGATCCTCCCATTGTCCCCAACTAACCTGGAACCAGCTCAAGATGCCTAAGCCAGTGGTACAGGTTGGTGGCGACCCCGATCCCTCC----GGCTCTTCATTTCGGAGGAGATGAAACGAATTGATCAGAGCAAGCCTTACGATGCCAAAAAGGCCTGCTGGGTTCCAGATGAAGCCGAAGGCTATCTTCTGGGTGAAAT-----------------------------------------GTGGTGAGGTAATGTATCTTGTTTTATACAGTGCGTACGGATACAGAAAACTGATGGAAAAGTAATTTGGAATCTATATGCAAACAATTTGACAAGTTATTTTATGATAGAAATGGAAGTTT	ACCATCATCCTTCAACGAATCCAGTTTAGTGATCCTCCCATTGTCCCCAACTAACCTGGAACCAGCTCAAGATGCCTAAGCCAGTGGTACAGGTTGGTGGCGACCCCGATCCCTCCGAATGGCTCTTCATTTCGGAGGAGATGAAACGAATTGATCAGAGCAAGCCTTACGATGCCAAAAAGGCCTGCTGGGTTCCAGATGAAGCCGAAGGCTATCTTCTGGGTGAAATCAAAGCAACCAAGGGTGAATTGGTAACCGTTGCCCTACCCGGTGGTGAGGTAATGTATCTTGTTTTATACAGTGCGTACGGATACAGAAAACTGATGGAAAAGTAATTTGGAATCTATATGCAAACAATTTGACAAGTTATTTTATGATAGAAATGGAAGTTT
ACCATCATCCTTCAACGAATCCAGTTTAGTGATCCTCCCATTGTCCCCAACTAACCTGGAACCAGCTCAAGATGCCTAAGCCAGTGGTACAGGTTGG----------------------TGGCTCTTCATTTCGGAGGAGATGAAACGAATTGATCAGAGCAAGCCTTACGATGCCAAAAA-------------------------------------------------------------GGTGAATTGGTAACCGTTGCCCT--GCGGTGGTGAGGTAATGTATCTTGTTTTATACAGTGCGTACGGATACAGAAAACTGATGGAAAAGTAATTTGGAATCTATATGCAAACAATTTGGCAAGTTATTTTATGATAGAAATGGAAGTTT	12	37	Deletion	0.12	-85	TIILQRIQFSDPPIVPN*	TIILQRIQFSDPPIVPN*	ACCATCATCCTTCAACGAATCCAGTTTAGTGATCCTCCCATTGTCCCCAACTAACCTGGAACCAGCTCAAGATGCCTAAGCCAGTGGTACAGGTTGG----------------------TGGCTCTTCATTTCGGAGGAGATGAAACGAATTGATCAGAGCAAGCCTTACGATGCCAAAAA-------------------------------------------------------------GGTGAATTGGTAACCGTTGCCCT--GCGGTGGTGAGGTAATGTATCTTGTTTTATACAGTGCGTACGGATACAGAAAACTGATGGAAAAGTAATTTGGAATCTATATGCAAACAATTTGGCAAGTTATTTTATGATAGAAATGGAAGTTT	ACCATCATCCTTCAACGAATCCAGTTTAGTGATCCTCCCATTGTCCCCAACTAACCTGGAACCAGCTCAAGATGCCTAAGCCAGTGGTACAGGTTGGTGGCGACCCCGATCCCTCCGAATGGCTCTTCATTTCGGAGGAGATGAAACGAATTGATCAGAGCAAGCCTTACGATGCCAAAAAGGCCTGCTGGGTTCCAGATGAAGCCGAAGGCTATCTTCTGGGTGAAATCAAAGCAACCAAGGGTGAATTGGTAACCGTTGCCCTACCCGGTGGTGAGGTAATGTATCTTGTTTTATACAGTGCGTACGGATACAGAAAACTGATGGAAAAGTAATTTGGAATCTATATGCAAACAATTTGACAAGTTATTTTATGATAGAAATGGAAGTTT
ACCATCATCCTTCAACGAATCCAGTTTAGTGATCCTCCCATTGTCCCCAACTAACCTGGAACCAGCTCAAGATGCCTAAGCCAGTGGTACAGGTTGGTGGCGACCCC--------------------------------GATGAAACGAATTGATCAGAGCAAGCCTTACGATGCCAAAAAGGCCTGCTGGGTTCCAGATGAAGCCGAAGGCTATCTTCTGGGTGAAATCAAAG----CAAGGGTGAATTGGTAACCAag-----------GGTGGTGAGGTAATGTATCTTGTTTTATACAGTGCGTACGGATACAGAAAACTGATGGAAAAGTAATTTGGAATCTATATGCAAACAATTTGACAAGTTATTTTATGATAGAAATGGAAGTTT	12	37	Insertion and Deletion	0.12	-45	TIILQRIQFSDPPIVPN*	TIILQRIQFSDPPIVPN*	ACCATCATCCTTCAACGAATCCAGTTTAGTGATCCTCCCATTGTCCCCAACTAACCTGGAACCAGCTCAAGATGCCTAAGCCAGTGGTACAGGTTGGTGGCGACCCC--------------------------------GATGAAACGAATTGATCAGAGCAAGCCTTACGATGCCAAAAAGGCCTGCTGGGTTCCAGATGAAGCCGAAGGCTATCTTCTGGGTGAAATCAAAG----CAAGGGTGAATTGGTAACCAAG-----------GGTGGTGAGGTAATGTATCTTGTTTTATACAGTGCGTACGGATACAGAAAACTGATGGAAAAGTAATTTGGAATCTATATGCAAACAATTTGACAAGTTATTTTATGATAGAAATGGAAGTTT	ACCATCATCCTTCAACGAATCCAGTTTAGTGATCCTCCCATTGTCCCCAACTAACCTGGAACCAGCTCAAGATGCCTAAGCCAGTGGTACAGGTTGGTGGCGACCCCGATCCCTCCGAATGGCTCTTCATTTCGGAGGAGATGAAACGAATTGATCAGAGCAAGCCTTACGATGCCAAAAAGGCCTGCTGGGTTCCAGATGAAGCCGAAGGCTATCTTCTGGGTGAAATCAAAGCAACCAAGGGTGAATTGGTAACCGTTGCCCTACCCGGTGGTGAGGTAATGTATCTTGTTTTATACAGTGCGTACGGATACAGAAAACTGATGGAAAAGTAATTTGGAATCTATATGCAAACAATTTGACAAGTTATTTTATGATAGAAATGGAAGTTT
ACCATCATCCTTCAACGAATCCAGTTTAGTGATCCTCCCATTGTCCCCAACTAACCTGGAACCAGCTCAAGATGCCTAAGCCAGTGGTACAGGTTGGTGGCGACCCCGATCC----------CTCTTCATTTCGGAGGAGATGAAACGAATTGATCAGAGCAAGCCTTACGATGCCAAAAAGGCCTGCTG------------------------------------------------CAAGGGTGAATTGGTAACCGTTG-----CCCGGTGGTGAGGTAATGTATCTTGTTTTATACAGTGCGTACGGATACAGAAAACTGATGGAAAAGTAATTTGGAATCTATATGCAAACAATTTGACAAGTTATTTTATGATAGAAATGGAAGTTT	12	36	Deletion	0.12	-63	TIILQRIQFSDPPIVPN*	TIILQRIQFSDPPIVPN*	ACCATCATCCTTCAACGAATCCAGTTTAGTGATCCTCCCATTGTCCCCAACTAACCTGGAACCAGCTCAAGATGCCTAAGCCAGTGGTACAGGTTGGTGGCGACCCCGATCC----------CTCTTCATTTCGGAGGAGATGAAACGAATTGATCAGAGCAAGCCTTACGATGCCAAAAAGGCCTGCTG------------------------------------------------CAAGGGTGAATTGGTAACCGTTG-----CCCGGTGGTGAGGTAATGTATCTTGTTTTATACAGTGCGTACGGATACAGAAAACTGATGGAAAAGTAATTTGGAATCTATATGCAAACAATTTGACAAGTTATTTTATGATAGAAATGGAAGTTT	ACCATCATCCTTCAACGAATCCAGTTTAGTGATCCTCCCATTGTCCCCAACTAACCTGGAACCAGCTCAAGATGCCTAAGCCAGTGGTACAGGTTGGTGGCGACCCCGATCCCTCCGAATGGCTCTTCATTTCGGAGGAGATGAAACGAATTGATCAGAGCAAGCCTTACGATGCCAAAAAGGCCTGCTGGGTTCCAGATGAAGCCGAAGGCTATCTTCTGGGTGAAATCAAAGCAACCAAGGGTGAATTGGTAACCGTTGCCCTACCCGGTGGTGAGGTAATGTATCTTGTTTTATACAGTGCGTACGGATACAGAAAACTGATGGAAAAGTAATTTGGAATCTATATGCAAACAATTTGACAAGTTATTTTATGATAGAAATGGAAGTTT
ACCATCATCCTTCAACGAATCCAGTTTAGTGATCCTCCCATTGTCCCCAACTAACCTGGAACCAGCTCAAGATGCCTAAGCCAGTGGTACAGGTTGGTGGCGACCCCGATCCCTC---------CTTCATTTCGGAGGAGATGAAACGAATTGATCAGAGCAAGCCTTACGATGCCAAAAAGGCCT-----------------GCCGAAGGCTATCTTCTGGGTGAAATCAAAG----CAAGGGTGAATTGGTAACCGTTGCCCTACC--------------------------------------------ACAGAAAACTGATGGAAAAGTAATTTGGAATCTATATGCAAACAATTTGACAAGTTATTTTATGATAGAAATGGAAGTTT	12	36	Deletion	0.12	-74	TIILQRIQFSDPPIVPN*	TIILQRIQFSDPPIVPN*	ACCATCATCCTTCAACGAATCCAGTTTAGTGATCCTCCCATTGTCCCCAACTAACCTGGAACCAGCTCAAGATGCCTAAGCCAGTGGTACAGGTTGGTGGCGACCCCGATCCCTC---------CTTCATTTCGGAGGAGATGAAACGAATTGATCAGAGCAAGCCTTACGATGCCAAAAAGGCCT-----------------GCCGAAGGCTATCTTCTGGGTGAAATCAAAG----CAAGGGTGAATTGGTAACCGTTGCCCTACC--------------------------------------------ACAGAAAACTGATGGAAAAGTAATTTGGAATCTATATGCAAACAATTTGACAAGTTATTTTATGATAGAAATGGAAGTTT	ACCATCATCCTTCAACGAATCCAGTTTAGTGATCCTCCCATTGTCCCCAACTAACCTGGAACCAGCTCAAGATGCCTAAGCCAGTGGTACAGGTTGGTGGCGACCCCGATCCCTCCGAATGGCTCTTCATTTCGGAGGAGATGAAACGAATTGATCAGAGCAAGCCTTACGATGCCAAAAAGGCCTGCTGGGTTCCAGATGAAGCCGAAGGCTATCTTCTGGGTGAAATCAAAGCAACCAAGGGTGAATTGGTAACCGTTGCCCTACCCGGTGGTGAGGTAATGTATCTTGTTTTATACAGTGCGTACGGATACAGAAAACTGATGGAAAAGTAATTTGGAATCTATATGCAAACAATTTGACAAGTTATTTTATGATAGAAATGGAAGTTT
ACCATCATCCTTCAACGAATCCAGTTTAGTGATCCTCCCATTGTCCCCAACTAACCTGGAACCAGCTCAAGATGCCTAAGCCAGTGGTACAGGTTGGTGGCGACCCCGATCCCTCC-AATGGCTCTTCATTTCGGAGGAGATGAAACGAATTGATCAGAGCAAGCCTTACGATGCCAAAAAGGCCTGCT------------------------------------------------CCAAGGGTGAATTGGTAACCGTTGCCCTA--CGGTGGTGAGGTAATGTATCTTGTTTTATACAGTGCGTACGGATACAGAAAACTGATGGAAAAGTAATTTGGAATCTATATGCAAACAATTTGACAAGTTATTTTATGATAGAAATGGAAGTTT	12	36	Deletion	0.12	-51	TIILQRIQFSDPPIVPN*	TIILQRIQFSDPPIVPN*	ACCATCATCCTTCAACGAATCCAGTTTAGTGATCCTCCCATTGTCCCCAACTAACCTGGAACCAGCTCAAGATGCCTAAGCCAGTGGTACAGGTTGGTGGCGACCCCGATCCCTCC-AATGGCTCTTCATTTCGGAGGAGATGAAACGAATTGATCAGAGCAAGCCTTACGATGCCAAAAAGGCCTGCT------------------------------------------------CCAAGGGTGAATTGGTAACCGTTGCCCTA--CGGTGGTGAGGTAATGTATCTTGTTTTATACAGTGCGTACGGATACAGAAAACTGATGGAAAAGTAATTTGGAATCTATATGCAAACAATTTGACAAGTTATTTTATGATAGAAATGGAAGTTT	ACCATCATCCTTCAACGAATCCAGTTTAGTGATCCTCCCATTGTCCCCAACTAACCTGGAACCAGCTCAAGATGCCTAAGCCAGTGGTACAGGTTGGTGGCGACCCCGATCCCTCCGAATGGCTCTTCATTTCGGAGGAGATGAAACGAATTGATCAGAGCAAGCCTTACGATGCCAAAAAGGCCTGCTGGGTTCCAGATGAAGCCGAAGGCTATCTTCTGGGTGAAATCAAAGCAACCAAGGGTGAATTGGTAACCGTTGCCCTACCCGGTGGTGAGGTAATGTATCTTGTTTTATACAGTGCGTACGGATACAGAAAACTGATGGAAAAGTAATTTGGAATCTATATGCAAACAATTTGACAAGTTATTTTATGATAGAAATGGAAGTTT
ACCATCATCCTTCAACGAATCCAGTTTAGTGATCCTCCCATTGTCCCCAACTAACCTGGAACCAGCTCAAGATGCCTAAGCCAGTGGTACAGGTTGGTGGCGACCCCGATCCCTCccCGAATGGCTCTTCATTTCGGAGGAGATGAAACGAATTGATCAGAGCAAGCCTTACGATGCCAAAAAGGCCTGCTGGGTTCCAGATGAAG---------------------------------------------------------------CCGGTGGTGAGGTAATGTATCTTGTTTTATACAGTGCGTACGGATACAGAAAACTGATGGAAAAGTAATTTGGAATCTATATGCAAACAATTTGACAAGTTATTTTATGATAGAAATGGAAGTTT	12	37	Insertion and Deletion	0.12	-61	TIILQRIQFSDPPIVPN*	TIILQRIQFSDPPIVPN*	ACCATCATCCTTCAACGAATCCAGTTTAGTGATCCTCCCATTGTCCCCAACTAACCTGGAACCAGCTCAAGATGCCTAAGCCAGTGGTACAGGTTGGTGGCGACCCCGATCCCTCCCCGAATGGCTCTTCATTTCGGAGGAGATGAAACGAATTGATCAGAGCAAGCCTTACGATGCCAAAAAGGCCTGCTGGGTTCCAGATGAAG---------------------------------------------------------------CCGGTGGTGAGGTAATGTATCTTGTTTTATACAGTGCGTACGGATACAGAAAACTGATGGAAAAGTAATTTGGAATCTATATGCAAACAATTTGACAAGTTATTTTATGATAGAAATGGAAGTTT	ACCATCATCCTTCAACGAATCCAGTTTAGTGATCCTCCCATTGTCCCCAACTAACCTGGAACCAGCTCAAGATGCCTAAGCCAGTGGTACAGGTTGGTGGCGACCCCGATCCCTCCGAATGGCTCTTCATTTCGGAGGAGATGAAACGAATTGATCAGAGCAAGCCTTACGATGCCAAAAAGGCCTGCTGGGTTCCAGATGAAGCCGAAGGCTATCTTCTGGGTGAAATCAAAGCAACCAAGGGTGAATTGGTAACCGTTGCCCTACCCGGTGGTGAGGTAATGTATCTTGTTTTATACAGTGCGTACGGATACAGAAAACTGATGGAAAAGTAATTTGGAATCTATATGCAAACAATTTGACAAGTTATTTTATGATAGAAATGGAAGTTT
ACCATCATCCTTCAACGAATCCAGTTTAGTGATCCTCCCATTGTCCCCAACTAACCTGGAACCAGCTCAAGATGCCTAAGCCAGTGGTACAGGTTGGTGGCGACCCCGATCCCTCCTtAATGGCTCTTCATTTCGGAGGAGATGAAACGAATTGATCAGAGCAAGCCTTACGATGCCAAAAAGGCCTG---------------------------------------------------CAAGGGTGAATTGGTAACCGTTGCCCTACcCCGGTGGTGAGGTAATGTATCTTGTTTTATACAGTGCGTACGGATACAGAAAACTGATGGAAAAGTAATTTGGAATCTATATGCAAACAATTTGACAAGTTATTTTATGATAGAAATGGAAGTTT	12	37	Insertion and Deletion	0.12	-49	TIILQRIQFSDPPIVPN*	TIILQRIQFSDPPIVPN*	ACCATCATCCTTCAACGAATCCAGTTTAGTGATCCTCCCATTGTCCCCAACTAACCTGGAACCAGCTCAAGATGCCTAAGCCAGTGGTACAGGTTGGTGGCGACCCCGATCCCTCCTTAATGGCTCTTCATTTCGGAGGAGATGAAACGAATTGATCAGAGCAAGCCTTACGATGCCAAAAAGGCCTG---------------------------------------------------CAAGGGTGAATTGGTAACCGTTGCCCTACCCCGGTGGTGAGGTAATGTATCTTGTTTTATACAGTGCGTACGGATACAGAAAACTGATGGAAAAGTAATTTGGAATCTATATGCAAACAATTTGACAAGTTATTTTATGATAGAAATGGAAGTTT	ACCATCATCCTTCAACGAATCCAGTTTAGTGATCCTCCCATTGTCCCCAACTAACCTGGAACCAGCTCAAGATGCCTAAGCCAGTGGTACAGGTTGGTGGCGACCCCGATCCCTCCGAATGGCTCTTCATTTCGGAGGAGATGAAACGAATTGATCAGAGCAAGCCTTACGATGCCAAAAAGGCCTGCTGGGTTCCAGATGAAGCCGAAGGCTATCTTCTGGGTGAAATCAAAGCAACCAAGGGTGAATTGGTAACCGTTGCCCTACCCGGTGGTGAGGTAATGTATCTTGTTTTATACAGTGCGTACGGATACAGAAAACTGATGGAAAAGTAATTTGGAATCTATATGCAAACAATTTGACAAGTTATTTTATGATAGAAATGGAAGTTT
ACCATCATCCTTCAACGAATCCAGTTTAGTGATCCTCCCATTGTCTCCAACTAACCTGGAACCAGCTCAAGATGCCTAAGCCAGTGGTACAGGTTGGTGGCGACCCCGATCCCTCC------------------------------------------------------------------------------------GAAGCCGAAGGCTATCTTCTGGGTGAAATCAAAGCAACCAAGGGTGAATTGGTAACCGTTG------CCGGTGGTGAGGTAATGTATCTTGTTTTATACAGTGCGTACGGATACAGAAAACTGATGGAAAAGTAATTTGGAATCTATATGCAAACAATTTGACAAGTTATTTTATGATAGAAATGGAAGTTT	12	36	Deletion	0.12	-90	TIILQRIQFSDPPIVSN*	TIILQRIQFSDPPIVPN*	ACCATCATCCTTCAACGAATCCAGTTTAGTGATCCTCCCATTGTCTCCAACTAACCTGGAACCAGCTCAAGATGCCTAAGCCAGTGGTACAGGTTGGTGGCGACCCCGATCCCTCC------------------------------------------------------------------------------------GAAGCCGAAGGCTATCTTCTGGGTGAAATCAAAGCAACCAAGGGTGAATTGGTAACCGTTG------CCGGTGGTGAGGTAATGTATCTTGTTTTATACAGTGCGTACGGATACAGAAAACTGATGGAAAAGTAATTTGGAATCTATATGCAAACAATTTGACAAGTTATTTTATGATAGAAATGGAAGTTT	ACCATCATCCTTCAACGAATCCAGTTTAGTGATCCTCCCATTGTCCCCAACTAACCTGGAACCAGCTCAAGATGCCTAAGCCAGTGGTACAGGTTGGTGGCGACCCCGATCCCTCCGAATGGCTCTTCATTTCGGAGGAGATGAAACGAATTGATCAGAGCAAGCCTTACGATGCCAAAAAGGCCTGCTGGGTTCCAGATGAAGCCGAAGGCTATCTTCTGGGTGAAATCAAAGCAACCAAGGGTGAATTGGTAACCGTTGCCCTACCCGGTGGTGAGGTAATGTATCTTGTTTTATACAGTGCGTACGGATACAGAAAACTGATGGAAAAGTAATTTGGAATCTATATGCAAACAATTTGACAAGTTATTTTATGATAGAAATGGAAGTTT
ACCATCATCCTTCAACGAATCCAGTTTAGTGATCCTCCCATTGTCCCCAACTAACCTGGAACCAGCTCAAGATGCCTAAGCCAGTGGTACAGGTT---------------------GAATGGCTCTTCATTTCGGAGGAGATGAAACGAATTGATCAGAGCAAGCCTTACGATGCCAAAAAGGCCTGCT-------------------------------------------------------------------------------CGGTGGTGAGGTAATGTATCTTGTTTTATACAGTGCGTACGGATACAGAAAACTGATGGAAAAGTAATTTGGAATCTATATGCAAACAATTTGACAAGTTATTTTATGATAGAAATGGAAGTTT	11	36	Deletion	0.11	-100	TIILQRIQFSDPPIVPN*	TIILQRIQFSDPPIVPN*	ACCATCATCCTTCAACGAATCCAGTTTAGTGATCCTCCCATTGTCCCCAACTAACCTGGAACCAGCTCAAGATGCCTAAGCCAGTGGTACAGGTT---------------------GAATGGCTCTTCATTTCGGAGGAGATGAAACGAATTGATCAGAGCAAGCCTTACGATGCCAAAAAGGCCTGCT-------------------------------------------------------------------------------CGGTGGTGAGGTAATGTATCTTGTTTTATACAGTGCGTACGGATACAGAAAACTGATGGAAAAGTAATTTGGAATCTATATGCAAACAATTTGACAAGTTATTTTATGATAGAAATGGAAGTTT	ACCATCATCCTTCAACGAATCCAGTTTAGTGATCCTCCCATTGTCCCCAACTAACCTGGAACCAGCTCAAGATGCCTAAGCCAGTGGTACAGGTTGGTGGCGACCCCGATCCCTCCGAATGGCTCTTCATTTCGGAGGAGATGAAACGAATTGATCAGAGCAAGCCTTACGATGCCAAAAAGGCCTGCTGGGTTCCAGATGAAGCCGAAGGCTATCTTCTGGGTGAAATCAAAGCAACCAAGGGTGAATTGGTAACCGTTGCCCTACCCGGTGGTGAGGTAATGTATCTTGTTTTATACAGTGCGTACGGATACAGAAAACTGATGGAAAAGTAATTTGGAATCTATATGCAAACAATTTGACAAGTTATTTTATGATAGAAATGGAAGTTT
ACCATCATCCTTCAACGAATCCAGTTTAGTGATCCTCCCATTGTCCCCAACTAACCTGGAACCAGCTCAAGATGCCTAAGCCAGTGGTACAGGTTGGTGGCGACCCCGATCC----------CTCTTCATTTCGGAGGAGATGAAACGAATTGATCAGAGCAAGCCTTACGATGCCAAAAAGG-------------------------------------------------------------------------------------CGGTGGTGAGGTAATGTATCTTGTTTTATACAGTGCGTACGGATACAGAAAACTGATGGAAAAGTAATTTGGAATCTATATGCAAACAATTTGACAAGTTATTTTATGATAGAAATGGAAGTTT	11	36	Deletion	0.11	-95	TIILQRIQFSDPPIVPN*	TIILQRIQFSDPPIVPN*	ACCATCATCCTTCAACGAATCCAGTTTAGTGATCCTCCCATTGTCCCCAACTAACCTGGAACCAGCTCAAGATGCCTAAGCCAGTGGTACAGGTTGGTGGCGACCCCGATCC----------CTCTTCATTTCGGAGGAGATGAAACGAATTGATCAGAGCAAGCCTTACGATGCCAAAAAGG-------------------------------------------------------------------------------------CGGTGGTGAGGTAATGTATCTTGTTTTATACAGTGCGTACGGATACAGAAAACTGATGGAAAAGTAATTTGGAATCTATATGCAAACAATTTGACAAGTTATTTTATGATAGAAATGGAAGTTT	ACCATCATCCTTCAACGAATCCAGTTTAGTGATCCTCCCATTGTCCCCAACTAACCTGGAACCAGCTCAAGATGCCTAAGCCAGTGGTACAGGTTGGTGGCGACCCCGATCCCTCCGAATGGCTCTTCATTTCGGAGGAGATGAAACGAATTGATCAGAGCAAGCCTTACGATGCCAAAAAGGCCTGCTGGGTTCCAGATGAAGCCGAAGGCTATCTTCTGGGTGAAATCAAAGCAACCAAGGGTGAATTGGTAACCGTTGCCCTACCCGGTGGTGAGGTAATGTATCTTGTTTTATACAGTGCGTACGGATACAGAAAACTGATGGAAAAGTAATTTGGAATCTATATGCAAACAATTTGACAAGTTATTTTATGATAGAAATGGAAGTTT
ACCATCATCCTTCAACGAATCCAGTTTAGTGATCCTCCCATTGTCCCCAACTAACCTGGAACCAGCTCAAGATGCCTAAGCCAGTGGTACAGGTTGGTGGCGACCCCGATCCC--------------------------------------------------------CGAT-----------------------------AGCCGAAGGCTATCTTCTGGGTGAAATCAAAG----CAAGGGTGAATTGGTAACCGTTGCCGT----GGTGGTGAGGTAATGTATCTTGTTTTATACAGTGCGTACGGATACAGAAAACTGATGGAAAAGTAATTTGGAATCTATATGCAAACAATTTGACAAGTTATTTTATGATAGAAATGGAAGTTT	11	36	Deletion	0.11	-93	TIILQRIQFSDPPIVPN*	TIILQRIQFSDPPIVPN*	ACCATCATCCTTCAACGAATCCAGTTTAGTGATCCTCCCATTGTCCCCAACTAACCTGGAACCAGCTCAAGATGCCTAAGCCAGTGGTACAGGTTGGTGGCGACCCCGATCCC--------------------------------------------------------CGAT-----------------------------AGCCGAAGGCTATCTTCTGGGTGAAATCAAAG----CAAGGGTGAATTGGTAACCGTTGCCGT----GGTGGTGAGGTAATGTATCTTGTTTTATACAGTGCGTACGGATACAGAAAACTGATGGAAAAGTAATTTGGAATCTATATGCAAACAATTTGACAAGTTATTTTATGATAGAAATGGAAGTTT	ACCATCATCCTTCAACGAATCCAGTTTAGTGATCCTCCCATTGTCCCCAACTAACCTGGAACCAGCTCAAGATGCCTAAGCCAGTGGTACAGGTTGGTGGCGACCCCGATCCCTCCGAATGGCTCTTCATTTCGGAGGAGATGAAACGAATTGATCAGAGCAAGCCTTACGATGCCAAAAAGGCCTGCTGGGTTCCAGATGAAGCCGAAGGCTATCTTCTGGGTGAAATCAAAGCAACCAAGGGTGAATTGGTAACCGTTGCCCTACCCGGTGGTGAGGTAATGTATCTTGTTTTATACAGTGCGTACGGATACAGAAAACTGATGGAAAAGTAATTTGGAATCTATATGCAAACAATTTGACAAGTTATTTTATGATAGAAATGGAAGTTT
ACCATCATCCTTCAACGAATCCAGTTTAGTGATCCTCCCATTGTCCCCAACTAACCTGGAACCAGCTCAAGATGCCTAAGCCAGTGGTACAGGTTGGTGGCGACCCCGATCCCCgatCGagaGAATGGCTCTTCATTTCGGAGGAGATGAAACGAATTGATCAGAGCAAGCCTTACGATGCCAAAAAGG------------------------------------------------------------------------------------CCGGTGGTGAGGTAATGTATCTTGTTTTATACAGTGCGTACGGATACAGAAAACTGATGGAAAAGTAATTTGGAATCTATATGCAAACAATTTGACAAGTTATTTTATGATAGAAATGGAAGTTT	11	37	Insertion and Deletion	0.11	-78	TIILQRIQFSDPPIVPN*	TIILQRIQFSDPPIVPN*	ACCATCATCCTTCAACGAATCCAGTTTAGTGATCCTCCCATTGTCCCCAACTAACCTGGAACCAGCTCAAGATGCCTAAGCCAGTGGTACAGGTTGGTGGCGACCCCGATCCCCGATCGAGAGAATGGCTCTTCATTTCGGAGGAGATGAAACGAATTGATCAGAGCAAGCCTTACGATGCCAAAAAGG------------------------------------------------------------------------------------CCGGTGGTGAGGTAATGTATCTTGTTTTATACAGTGCGTACGGATACAGAAAACTGATGGAAAAGTAATTTGGAATCTATATGCAAACAATTTGACAAGTTATTTTATGATAGAAATGGAAGTTT	ACCATCATCCTTCAACGAATCCAGTTTAGTGATCCTCCCATTGTCCCCAACTAACCTGGAACCAGCTCAAGATGCCTAAGCCAGTGGTACAGGTTGGTGGCGACCCCGATCCCTCCGAATGGCTCTTCATTTCGGAGGAGATGAAACGAATTGATCAGAGCAAGCCTTACGATGCCAAAAAGGCCTGCTGGGTTCCAGATGAAGCCGAAGGCTATCTTCTGGGTGAAATCAAAGCAACCAAGGGTGAATTGGTAACCGTTGCCCTACCCGGTGGTGAGGTAATGTATCTTGTTTTATACAGTGCGTACGGATACAGAAAACTGATGGAAAAGTAATTTGGAATCTATATGCAAACAATTTGACAAGTTATTTTATGATAGAAATGGAAGTTT
ACCATCATCCTTCAACGAATCCAGTTTAGTGATCCTCCCATTGTCCCCAACTAACCTGGAACCAGCTCAAGATGCCTAAGCCAGTGGTACAGGTTGGTGGCGACCCCGATCCCTC-------CTCTTCATTTCGGAGGAGATGAAACGAATTGATCAGAGCAAGCCTTACGATGCCAAAAAGGCCTGCT--GTTCCAGATGAAGCCGAAG----------------------------------------------------------TGGTGGTGAGGTAATGTATCTTGTTTTATACAGTGCGTACGGATACAGAAAACTGATGGAAAAGTAATTTGGAATCTATATGCAAACAATTTGACAAGTTATTTTATGATAGAAATGGAAGTTT	11	37	Deletion	0.11	-67	TIILQRIQFSDPPIVPN*	TIILQRIQFSDPPIVPN*	ACCATCATCCTTCAACGAATCCAGTTTAGTGATCCTCCCATTGTCCCCAACTAACCTGGAACCAGCTCAAGATGCCTAAGCCAGTGGTACAGGTTGGTGGCGACCCCGATCCCTC-------CTCTTCATTTCGGAGGAGATGAAACGAATTGATCAGAGCAAGCCTTACGATGCCAAAAAGGCCTGCT--GTTCCAGATGAAGCCGAAG----------------------------------------------------------TGGTGGTGAGGTAATGTATCTTGTTTTATACAGTGCGTACGGATACAGAAAACTGATGGAAAAGTAATTTGGAATCTATATGCAAACAATTTGACAAGTTATTTTATGATAGAAATGGAAGTTT	ACCATCATCCTTCAACGAATCCAGTTTAGTGATCCTCCCATTGTCCCCAACTAACCTGGAACCAGCTCAAGATGCCTAAGCCAGTGGTACAGGTTGGTGGCGACCCCGATCCCTCCGAATGGCTCTTCATTTCGGAGGAGATGAAACGAATTGATCAGAGCAAGCCTTACGATGCCAAAAAGGCCTGCTGGGTTCCAGATGAAGCCGAAGGCTATCTTCTGGGTGAAATCAAAGCAACCAAGGGTGAATTGGTAACCGTTGCCCTACCCGGTGGTGAGGTAATGTATCTTGTTTTATACAGTGCGTACGGATACAGAAAACTGATGGAAAAGTAATTTGGAATCTATATGCAAACAATTTGACAAGTTATTTTATGATAGAAATGGAAGTTT
ACCATCATCCTTCAACGAATCCAGTTTAGTGATCCTCCCATTGTCCCCAACTAACCTGGAACCAGCTCAAGATGCCTAAGCCAGTGGTACAGGTTGGTGGCGACCCCGATCCCTCC----------------------------------------------------------------------------TTCCAGATGAAGCCGAAGGCTATCTTCTGGGTGAAATCAAAGCTgaaatcaaaATCAAGGGTGAATTGGTAACCGTTG-----CCCGGTGGTGAGGTAATGTATCTTGTTTTATACAGTGCGTACGGATACAGAAAACTGATGGAAAAGTAATTTGGAATCTATATGCAAACAATTTGACAAGTTATTTTATGATAGAAATGGAAGT…	11	36	Insertion and Deletion	0.11	-72	TIILQRIQFSDPPIVPN*	TIILQRIQFSDPPIVPN*	ACCATCATCCTTCAACGAATCCAGTTTAGTGATCCTCCCATTGTCCCCAACTAACCTGGAACCAGCTCAAGATGCCTAAGCCAGTGGTACAGGTTGGTGGCGACCCCGATCCCTCC----------------------------------------------------------------------------TTCCAGATGAAGCCGAAGGCTATCTTCTGGGTGAAATCAAAGCTGAAATCAAAATCAAGGGTGAATTGGTAACCGTTG-----CCCGGTGGTGAGGTAATGTATCTTGTTTTATACAGTGCGTACGGATACAGAAAACTGATGGAAAAGTAATTTGGAATCTATATGCAAACAATTTGACAAGTTATTTTATGATAGAAATGGAAGT…	ACCATCATCCTTCAACGAATCCAGTTTAGTGATCCTCCCATTGTCCCCAACTAACCTGGAACCAGCTCAAGATGCCTAAGCCAGTGGTACAGGTTGGTGGCGACCCCGATCCCTCCGAATGGCTCTTCATTTCGGAGGAGATGAAACGAATTGATCAGAGCAAGCCTTACGATGCCAAAAAGGCCTGCTGGGTTCCAGATGAAGCCGAAGGCTATCTTCTGGGTGAAATCAAAGCAACCAAGGGTGAATTGGTAACCGTTGCCCTACCCGGTGGTGAGGTAATGTATCTTGTTTTATACAGTGCGTACGGATACAGAAAACTGATGGAAAAGTAATTTGGAATCTATATGCAAACAATTTGACAAGTTATTTTATGATAGAAATGGAAGTTT
ACCATCATCCTTCAACGAATCCAGTTTAGTGATCCTCCCATTGTCCCCAACTAACCTGGAACCAGCTCAAGATGCCTAAGCCAGTGGTACAGGTTGGTGGCGACCCCGATCCCTCC----------------------------------------------------CCGATCCC----------------TTCCAGATGAAGCCGAAGGCTATCTTCTGGGTGAAATCAAAGCA---AAG--------------------------CGGTGGTGAGGTAATGTATCTTGTTTTATACAGTGCGTACGGATACAGAAAACTGATGGAAAAGTAATTTGGAATCTATATGCAAACAATTTGACAAGTTATTTTATGATAGAAATGGAAGTTT	11	36	Deletion	0.11	-97	TIILQRIQFSDPPIVPN*	TIILQRIQFSDPPIVPN*	ACCATCATCCTTCAACGAATCCAGTTTAGTGATCCTCCCATTGTCCCCAACTAACCTGGAACCAGCTCAAGATGCCTAAGCCAGTGGTACAGGTTGGTGGCGACCCCGATCCCTCC----------------------------------------------------CCGATCCC----------------TTCCAGATGAAGCCGAAGGCTATCTTCTGGGTGAAATCAAAGCA---AAG--------------------------CGGTGGTGAGGTAATGTATCTTGTTTTATACAGTGCGTACGGATACAGAAAACTGATGGAAAAGTAATTTGGAATCTATATGCAAACAATTTGACAAGTTATTTTATGATAGAAATGGAAGTTT	ACCATCATCCTTCAACGAATCCAGTTTAGTGATCCTCCCATTGTCCCCAACTAACCTGGAACCAGCTCAAGATGCCTAAGCCAGTGGTACAGGTTGGTGGCGACCCCGATCCCTCCGAATGGCTCTTCATTTCGGAGGAGATGAAACGAATTGATCAGAGCAAGCCTTACGATGCCAAAAAGGCCTGCTGGGTTCCAGATGAAGCCGAAGGCTATCTTCTGGGTGAAATCAAAGCAACCAAGGGTGAATTGGTAACCGTTGCCCTACCCGGTGGTGAGGTAATGTATCTTGTTTTATACAGTGCGTACGGATACAGAAAACTGATGGAAAAGTAATTTGGAATCTATATGCAAACAATTTGACAAGTTATTTTATGATAGAAATGGAAGTTT
ACCATCATCCTTCAACGAATCCAGTTTAGTGATCCTCCCATTGTCCCCAACTAACCTGGAACCAGCTCAAGATGCCTAAGCCAGTGGTACAGGTTGGTGGCGACCCCGATCCCTCC----------TCCTTTCGGAGGAGATGAAACGAATTGATCAGAGCAAGCCTTACGATGCCAAAAAGGCCTGCT-------------------------------------------------CAAGGGTGAATTGGTAACCGTTGCCCTA-CCGGTGGTGAGGTAATGTATCTTGTTTTATACAGTGCGTACGGATACAGAAAACTGATGGAAAAGTAATTTGGAATCTATATGCAAACAATTTGACAAGTTATTTTATGATAGAAATGGAAGTTT	11	36	Deletion	0.11	-60	TIILQRIQFSDPPIVPN*	TIILQRIQFSDPPIVPN*	ACCATCATCCTTCAACGAATCCAGTTTAGTGATCCTCCCATTGTCCCCAACTAACCTGGAACCAGCTCAAGATGCCTAAGCCAGTGGTACAGGTTGGTGGCGACCCCGATCCCTCC----------TCCTTTCGGAGGAGATGAAACGAATTGATCAGAGCAAGCCTTACGATGCCAAAAAGGCCTGCT-------------------------------------------------CAAGGGTGAATTGGTAACCGTTGCCCTA-CCGGTGGTGAGGTAATGTATCTTGTTTTATACAGTGCGTACGGATACAGAAAACTGATGGAAAAGTAATTTGGAATCTATATGCAAACAATTTGACAAGTTATTTTATGATAGAAATGGAAGTTT	ACCATCATCCTTCAACGAATCCAGTTTAGTGATCCTCCCATTGTCCCCAACTAACCTGGAACCAGCTCAAGATGCCTAAGCCAGTGGTACAGGTTGGTGGCGACCCCGATCCCTCCGAATGGCTCTTCATTTCGGAGGAGATGAAACGAATTGATCAGAGCAAGCCTTACGATGCCAAAAAGGCCTGCTGGGTTCCAGATGAAGCCGAAGGCTATCTTCTGGGTGAAATCAAAGCAACCAAGGGTGAATTGGTAACCGTTGCCCTACCCGGTGGTGAGGTAATGTATCTTGTTTTATACAGTGCGTACGGATACAGAAAACTGATGGAAAAGTAATTTGGAATCTATATGCAAACAATTTGACAAGTTATTTTATGATAGAAATGGAAGTTT
ACCATCATCCTTCAACGAATCCAGTTTAGTGATCCTCCCATTGTCCCCAACTAACCTGGAACCAGCTCAAGATGCCTAAGCCAGTGGTACAGGTTGGTGGCGACCCCGATCCCTCC----GGCTCTTCATTTCGGAGGAGATGAAACGAATTGATCAGAGCAAGCCTTACGATGCCAAAAAG---------------------GCCGAAGGCTATCTTCTGGGTGAAATCAAAGCAA--AATtcgcttatttaAGTGAATTGGTAACCGTTGCCCTACAtacgttggtaacCGGTGGTGAGGTAATGTATCTTGTTTTATACAGTGCGTACGGATACAGAAAACTGATGGAAAAGTAATTTGGAATCTATATGCAAACAATTTGACAAGTTATTTTATG…	11	37	Insertion and Deletion	0.11	-4	TIILQRIQFSDPPIVPN*	TIILQRIQFSDPPIVPN*	ACCATCATCCTTCAACGAATCCAGTTTAGTGATCCTCCCATTGTCCCCAACTAACCTGGAACCAGCTCAAGATGCCTAAGCCAGTGGTACAGGTTGGTGGCGACCCCGATCCCTCC----GGCTCTTCATTTCGGAGGAGATGAAACGAATTGATCAGAGCAAGCCTTACGATGCCAAAAAG---------------------GCCGAAGGCTATCTTCTGGGTGAAATCAAAGCAA--AATTCGCTTATTTAAGTGAATTGGTAACCGTTGCCCTACATACGTTGGTAACCGGTGGTGAGGTAATGTATCTTGTTTTATACAGTGCGTACGGATACAGAAAACTGATGGAAAAGTAATTTGGAATCTATATGCAAACAATTTGACAAGTTATTTTATG…	ACCATCATCCTTCAACGAATCCAGTTTAGTGATCCTCCCATTGTCCCCAACTAACCTGGAACCAGCTCAAGATGCCTAAGCCAGTGGTACAGGTTGGTGGCGACCCCGATCCCTCCGAATGGCTCTTCATTTCGGAGGAGATGAAACGAATTGATCAGAGCAAGCCTTACGATGCCAAAAAGGCCTGCTGGGTTCCAGATGAAGCCGAAGGCTATCTTCTGGGTGAAATCAAAGCAACCAAGGGTGAATTGGTAACCGTTGCCCTACCCGGTGGTGAGGTAATGTATCTTGTTTTATACAGTGCGTACGGATACAGAAAACTGATGGAAAAGTAATTTGGAATCTATATGCAAACAATTTGACAAGTTATTTTATGATAGAAATGGAAGTTT
ACCATCATCCTTCAACGAATCCAGTTTAGTGATCCTCCCATTGTCCCCAACTAACCTGGAACCAGCTCAAGATGCCTAAGCCAGTGGTACAGGTTGGTGGCGACCCCGATCCCTCCG-ATGGCTCTTCATTTCGGAGGAGATGAAACGAATTGATCAGAGCAAGCCTTACGATGCCAAAAAGGCCTGCTG------------------------------------------------CAAGGGTGAATTGGTAACCGTTGCCGtTAACCGGTGGTGAGGTAATGTATCTTGTTTTATACAGTGCGTACGGATACAGAAAACTGATGGAAAAGTAATTTGGAATCTATATGCAAACAATTTGACAAGTTATTTTATGATAGAAATGGAAGTTT	11	36	Insertion and Deletion	0.11	-48	TIILQRIQFSDPPIVPN*	TIILQRIQFSDPPIVPN*	ACCATCATCCTTCAACGAATCCAGTTTAGTGATCCTCCCATTGTCCCCAACTAACCTGGAACCAGCTCAAGATGCCTAAGCCAGTGGTACAGGTTGGTGGCGACCCCGATCCCTCCG-ATGGCTCTTCATTTCGGAGGAGATGAAACGAATTGATCAGAGCAAGCCTTACGATGCCAAAAAGGCCTGCTG------------------------------------------------CAAGGGTGAATTGGTAACCGTTGCCGTTAACCGGTGGTGAGGTAATGTATCTTGTTTTATACAGTGCGTACGGATACAGAAAACTGATGGAAAAGTAATTTGGAATCTATATGCAAACAATTTGACAAGTTATTTTATGATAGAAATGGAAGTTT	ACCATCATCCTTCAACGAATCCAGTTTAGTGATCCTCCCATTGTCCCCAACTAACCTGGAACCAGCTCAAGATGCCTAAGCCAGTGGTACAGGTTGGTGGCGACCCCGATCCCTCCGAATGGCTCTTCATTTCGGAGGAGATGAAACGAATTGATCAGAGCAAGCCTTACGATGCCAAAAAGGCCTGCTGGGTTCCAGATGAAGCCGAAGGCTATCTTCTGGGTGAAATCAAAGCAACCAAGGGTGAATTGGTAACCGTTGCCCTACCCGGTGGTGAGGTAATGTATCTTGTTTTATACAGTGCGTACGGATACAGAAAACTGATGGAAAAGTAATTTGGAATCTATATGCAAACAATTTGACAAGTTATTTTATGATAGAAATGGAAGTTT
ACCATCATCCTTCAACGAATCCAGTTTAGTGATCCTCCCATTGTCCCCAACTAACCTGGAACCAGCTCAAGATGCCTAAGCCAGTGGTACAGGTTGGTGGCGACCCCGATCCCTCTtc-AATGGCTCTTCATTTCGGAGGAGATGAAACGAATTGATCAAAGCAAGCCTTACGATGCCAAAAAGGCCT-----------------------------------------------------------------------------------GGTGGTGAGGTAATGTATCTTGTTTTATACAGTGCGTACGGATACAGAAAACTGATGGAAAAGTAATTTGGAATCTATATGCAAACAATTTGACAAGTTATTTTATGATAGAAATGGAAGTTT	11	37	Insertion and Deletion	0.11	-82	TIILQRIQFSDPPIVPN*	TIILQRIQFSDPPIVPN*	ACCATCATCCTTCAACGAATCCAGTTTAGTGATCCTCCCATTGTCCCCAACTAACCTGGAACCAGCTCAAGATGCCTAAGCCAGTGGTACAGGTTGGTGGCGACCCCGATCCCTCTTC-AATGGCTCTTCATTTCGGAGGAGATGAAACGAATTGATCAAAGCAAGCCTTACGATGCCAAAAAGGCCT-----------------------------------------------------------------------------------GGTGGTGAGGTAATGTATCTTGTTTTATACAGTGCGTACGGATACAGAAAACTGATGGAAAAGTAATTTGGAATCTATATGCAAACAATTTGACAAGTTATTTTATGATAGAAATGGAAGTTT	ACCATCATCCTTCAACGAATCCAGTTTAGTGATCCTCCCATTGTCCCCAACTAACCTGGAACCAGCTCAAGATGCCTAAGCCAGTGGTACAGGTTGGTGGCGACCCCGATCCCTCCGAATGGCTCTTCATTTCGGAGGAGATGAAACGAATTGATCAGAGCAAGCCTTACGATGCCAAAAAGGCCTGCTGGGTTCCAGATGAAGCCGAAGGCTATCTTCTGGGTGAAATCAAAGCAACCAAGGGTGAATTGGTAACCGTTGCCCTACCCGGTGGTGAGGTAATGTATCTTGTTTTATACAGTGCGTACGGATACAGAAAACTGATGGAAAAGTAATTTGGAATCTATATGCAAACAATTTGACAAGTTATTTTATGATAGAAATGGAAGTTT
ACCATCATCCTTCAACGAATCCAGTTTAGTGATCCTCCCATTGTCCCCAACTAACCTGGAACCAGCTCAAGATGCCTAAGCCAGTGGTACAGGTTGGTGGCGACCCCGATCCCTTC--ATGGCTCTTCATTTCGGAGGAGATGAAACGAATTGATCAGAGCAAGCCTTACGATGCCAAAAAGGCCTGC------------------------------------------------ACCAAGGGTGAATTGGTAACCGTTG-----CCCGGTGGTGAGGTAATGTATCTTGTTTTATACAGTGCGTACGGATACAGAAAACTGATGGAAAAGTAATTTGGAATCTATATGCAAACAATTTGACAAGTTATTTTATGATAGAAATGGAAGTTT	11	37	Deletion	0.11	-55	TIILQRIQFSDPPIVPN*	TIILQRIQFSDPPIVPN*	ACCATCATCCTTCAACGAATCCAGTTTAGTGATCCTCCCATTGTCCCCAACTAACCTGGAACCAGCTCAAGATGCCTAAGCCAGTGGTACAGGTTGGTGGCGACCCCGATCCCTTC--ATGGCTCTTCATTTCGGAGGAGATGAAACGAATTGATCAGAGCAAGCCTTACGATGCCAAAAAGGCCTGC------------------------------------------------ACCAAGGGTGAATTGGTAACCGTTG-----CCCGGTGGTGAGGTAATGTATCTTGTTTTATACAGTGCGTACGGATACAGAAAACTGATGGAAAAGTAATTTGGAATCTATATGCAAACAATTTGACAAGTTATTTTATGATAGAAATGGAAGTTT	ACCATCATCCTTCAACGAATCCAGTTTAGTGATCCTCCCATTGTCCCCAACTAACCTGGAACCAGCTCAAGATGCCTAAGCCAGTGGTACAGGTTGGTGGCGACCCCGATCCCTCCGAATGGCTCTTCATTTCGGAGGAGATGAAACGAATTGATCAGAGCAAGCCTTACGATGCCAAAAAGGCCTGCTGGGTTCCAGATGAAGCCGAAGGCTATCTTCTGGGTGAAATCAAAGCAACCAAGGGTGAATTGGTAACCGTTGCCCTACCCGGTGGTGAGGTAATGTATCTTGTTTTATACAGTGCGTACGGATACAGAAAACTGATGGAAAAGTAATTTGGAATCTATATGCAAACAATTTGACAAGTTATTTTATGATAGAAATGGAAGTTT
ACCATCATCCTTCAACGAATCCAGTTTAGTGATCCTCCCATTGTCCCCAACTAACCTGGAACCAGCTCAAGATGCCTAAGCCAGTGGTACAGGTTGGTGGCGACCCCGATCC-------------------------GAGATGAAACGAATTGATCAGAGCAAGCCTTACGATGCCAAAAAGGCCTGCT---------------------------------------TCAAAGCA-------------------------------TCGGTGGTGAGGTAATGTATCTTGTTTTATACAGTGCGTACGGATACAGAAAACTGATGGAAAAGTAATTTGGAATCTATATGCAAACAATTTGACAAGTTATTTTATGATAGAAATGGAAGTTT	10	36	Deletion	0.1	-95	TIILQRIQFSDPPIVPN*	TIILQRIQFSDPPIVPN*	ACCATCATCCTTCAACGAATCCAGTTTAGTGATCCTCCCATTGTCCCCAACTAACCTGGAACCAGCTCAAGATGCCTAAGCCAGTGGTACAGGTTGGTGGCGACCCCGATCC-------------------------GAGATGAAACGAATTGATCAGAGCAAGCCTTACGATGCCAAAAAGGCCTGCT---------------------------------------TCAAAGCA-------------------------------TCGGTGGTGAGGTAATGTATCTTGTTTTATACAGTGCGTACGGATACAGAAAACTGATGGAAAAGTAATTTGGAATCTATATGCAAACAATTTGACAAGTTATTTTATGATAGAAATGGAAGTTT	ACCATCATCCTTCAACGAATCCAGTTTAGTGATCCTCCCATTGTCCCCAACTAACCTGGAACCAGCTCAAGATGCCTAAGCCAGTGGTACAGGTTGGTGGCGACCCCGATCCCTCCGAATGGCTCTTCATTTCGGAGGAGATGAAACGAATTGATCAGAGCAAGCCTTACGATGCCAAAAAGGCCTGCTGGGTTCCAGATGAAGCCGAAGGCTATCTTCTGGGTGAAATCAAAGCAACCAAGGGTGAATTGGTAACCGTTGCCCTACCCGGTGGTGAGGTAATGTATCTTGTTTTATACAGTGCGTACGGATACAGAAAACTGATGGAAAAGTAATTTGGAATCTATATGCAAACAATTTGACAAGTTATTTTATGATAGAAATGGAAGTTT
ACCATCATCCTTCAACGAATCCAGTTTAGTGATCCTCCCATTGTCCCCAACTAACCTGGAACCAGCTCAAGATGCCTAAGCCAGTGGTACAGGTTGGTGGCGACCCCGATCCC--------------------------------------------------------------------------------TCGAGATGAAGCCGAAGGCTATCTTCTGGGTGAAATCAAAG----CAAGGGTGAATTGGTAACCGTTGCCC-ATCAtcGTTGGTGAGGTAATGTATCTTGTTTTATACAGTGCGTACGGATACAGAAAACTGATGGAAAAGTAATTTGGAATCTATATGCAAACAATTTGACAAGTTATTTTATGATAGAAATGGAAGTTT	10	36	Insertion and Deletion	0.1	-83	TIILQRIQFSDPPIVPN*	TIILQRIQFSDPPIVPN*	ACCATCATCCTTCAACGAATCCAGTTTAGTGATCCTCCCATTGTCCCCAACTAACCTGGAACCAGCTCAAGATGCCTAAGCCAGTGGTACAGGTTGGTGGCGACCCCGATCCC--------------------------------------------------------------------------------TCGAGATGAAGCCGAAGGCTATCTTCTGGGTGAAATCAAAG----CAAGGGTGAATTGGTAACCGTTGCCC-ATCATCGTTGGTGAGGTAATGTATCTTGTTTTATACAGTGCGTACGGATACAGAAAACTGATGGAAAAGTAATTTGGAATCTATATGCAAACAATTTGACAAGTTATTTTATGATAGAAATGGAAGTTT	ACCATCATCCTTCAACGAATCCAGTTTAGTGATCCTCCCATTGTCCCCAACTAACCTGGAACCAGCTCAAGATGCCTAAGCCAGTGGTACAGGTTGGTGGCGACCCCGATCCCTCCGAATGGCTCTTCATTTCGGAGGAGATGAAACGAATTGATCAGAGCAAGCCTTACGATGCCAAAAAGGCCTGCTGGGTTCCAGATGAAGCCGAAGGCTATCTTCTGGGTGAAATCAAAGCAACCAAGGGTGAATTGGTAACCGTTGCCCTACCCGGTGGTGAGGTAATGTATCTTGTTTTATACAGTGCGTACGGATACAGAAAACTGATGGAAAAGTAATTTGGAATCTATATGCAAACAATTTGACAAGTTATTTTATGATAGAAATGGAAGTTT
ACCATCATCCTTCAACGAATCCAGTTTAGTGATCCTCCCATTGTCCCCAACTAACCTGGAACCAGCTCAAGATGCCTAAGCCAGTGGTACAGGTTGGTGGCGACCCCGATCCCTCC-----------------------GATGAAACGAATTGATCAGAGCAAGCCTTACGATGCCAAAAATGC-----------------------------------------------------CAAAGGGTGAATTGGTAA--GGT-------AAGGTGGTGAGGTAATGTATCTTGTTTTATACAGTGCGTACGGATACAGAAAACTGATGGAAAAGTAATTTGGAATCTATATGCAAACAATTTGACAAGTTATTTTATGATAGAAATGGAAGTTT	10	35	Deletion	0.1	-85	TIILQRIQFSDPPIVPN*	TIILQRIQFSDPPIVPN*	ACCATCATCCTTCAACGAATCCAGTTTAGTGATCCTCCCATTGTCCCCAACTAACCTGGAACCAGCTCAAGATGCCTAAGCCAGTGGTACAGGTTGGTGGCGACCCCGATCCCTCC-----------------------GATGAAACGAATTGATCAGAGCAAGCCTTACGATGCCAAAAATGC-----------------------------------------------------CAAAGGGTGAATTGGTAA--GGT-------AAGGTGGTGAGGTAATGTATCTTGTTTTATACAGTGCGTACGGATACAGAAAACTGATGGAAAAGTAATTTGGAATCTATATGCAAACAATTTGACAAGTTATTTTATGATAGAAATGGAAGTTT	ACCATCATCCTTCAACGAATCCAGTTTAGTGATCCTCCCATTGTCCCCAACTAACCTGGAACCAGCTCAAGATGCCTAAGCCAGTGGTACAGGTTGGTGGCGACCCCGATCCCTCCGAATGGCTCTTCATTTCGGAGGAGATGAAACGAATTGATCAGAGCAAGCCTTACGATGCCAAAAAGGCCTGCTGGGTTCCAGATGAAGCCGAAGGCTATCTTCTGGGTGAAATCAAAGCAACCAAGGGTGAATTGGTAACCGTTGCCCTACCCGGTGGTGAGGTAATGTATCTTGTTTTATACAGTGCGTACGGATACAGAAAACTGATGGAAAAGTAATTTGGAATCTATATGCAAACAATTTGACAAGTTATTTTATGATAGAAATGGAAGTTT
ACCATCATCCTTCAACGAATCCAGTTTAGTGATCCTCCCATTGTCCCCAACTAACCTGGAACCAGCTCAAGATGCCTAAGCCAGTGGTACAGGTTGGTGGCGACCCCGATCCCTCC---TGGCTCTTCATTTCGGAGGAGATGAAACGAATTGATCAGAGCAAGCCTTACGATGCCAAAAAGGCCTGCTGGGTTCCAGATGAAGCCGAAGGCTATCT------------------------------------------------------TGGTGAGGTAATGTATCTTGTTTTATACAGTGCGTACGGATACAGAAAACTGATGGAAAAGTAATTTGGAATCTATATGCAAACAATTTGACAAGTTATTTTATGATAGAAATGGAAGTTT	10	37	Deletion	0.1	-57	TIILQRIQFSDPPIVPN*	TIILQRIQFSDPPIVPN*	ACCATCATCCTTCAACGAATCCAGTTTAGTGATCCTCCCATTGTCCCCAACTAACCTGGAACCAGCTCAAGATGCCTAAGCCAGTGGTACAGGTTGGTGGCGACCCCGATCCCTCC---TGGCTCTTCATTTCGGAGGAGATGAAACGAATTGATCAGAGCAAGCCTTACGATGCCAAAAAGGCCTGCTGGGTTCCAGATGAAGCCGAAGGCTATCT------------------------------------------------------TGGTGAGGTAATGTATCTTGTTTTATACAGTGCGTACGGATACAGAAAACTGATGGAAAAGTAATTTGGAATCTATATGCAAACAATTTGACAAGTTATTTTATGATAGAAATGGAAGTTT	ACCATCATCCTTCAACGAATCCAGTTTAGTGATCCTCCCATTGTCCCCAACTAACCTGGAACCAGCTCAAGATGCCTAAGCCAGTGGTACAGGTTGGTGGCGACCCCGATCCCTCCGAATGGCTCTTCATTTCGGAGGAGATGAAACGAATTGATCAGAGCAAGCCTTACGATGCCAAAAAGGCCTGCTGGGTTCCAGATGAAGCCGAAGGCTATCTTCTGGGTGAAATCAAAGCAACCAAGGGTGAATTGGTAACCGTTGCCCTACCCGGTGGTGAGGTAATGTATCTTGTTTTATACAGTGCGTACGGATACAGAAAACTGATGGAAAAGTAATTTGGAATCTATATGCAAACAATTTGACAAGTTATTTTATGATAGAAATGGAAGTTT
ACCATCATCCTTCAACGAATCCAGTTTAGTGATCCTCCCATTGTCCCCAACTAACCTGGAACCAGCTCAAGATGCCTAAGCCAGTGGTACAGGTTGGTGGCGACCCCGATCCCTCC--ATGGCTCTTCATTTCGGAGGAGATGAAACGAATTGATCAGAGCAAGCCTTACGATGCCAAAAAGGCCTGCTGGGTTCCAGATGAAGCCGAAGGCTATCTTCTGGGTGAAATCAAAG---------------------------------CCGGTGGTGAGGTAATGTATCTTGTTTTATACAGTGCGTACGGATACAGAAAACTGATGGAAAAGTAATTTGGAATCTATATGCAAACAATTTGACAAGTTATTTTATGATAGAAATGGAAGTTT	10	37	Deletion	0.1	-35	TIILQRIQFSDPPIVPN*	TIILQRIQFSDPPIVPN*	ACCATCATCCTTCAACGAATCCAGTTTAGTGATCCTCCCATTGTCCCCAACTAACCTGGAACCAGCTCAAGATGCCTAAGCCAGTGGTACAGGTTGGTGGCGACCCCGATCCCTCC--ATGGCTCTTCATTTCGGAGGAGATGAAACGAATTGATCAGAGCAAGCCTTACGATGCCAAAAAGGCCTGCTGGGTTCCAGATGAAGCCGAAGGCTATCTTCTGGGTGAAATCAAAG---------------------------------CCGGTGGTGAGGTAATGTATCTTGTTTTATACAGTGCGTACGGATACAGAAAACTGATGGAAAAGTAATTTGGAATCTATATGCAAACAATTTGACAAGTTATTTTATGATAGAAATGGAAGTTT	ACCATCATCCTTCAACGAATCCAGTTTAGTGATCCTCCCATTGTCCCCAACTAACCTGGAACCAGCTCAAGATGCCTAAGCCAGTGGTACAGGTTGGTGGCGACCCCGATCCCTCCGAATGGCTCTTCATTTCGGAGGAGATGAAACGAATTGATCAGAGCAAGCCTTACGATGCCAAAAAGGCCTGCTGGGTTCCAGATGAAGCCGAAGGCTATCTTCTGGGTGAAATCAAAGCAACCAAGGGTGAATTGGTAACCGTTGCCCTACCCGGTGGTGAGGTAATGTATCTTGTTTTATACAGTGCGTACGGATACAGAAAACTGATGGAAAAGTAATTTGGAATCTATATGCAAACAATTTGACAAGTTATTTTATGATAGAAATGGAAGTTT
ACCATCATCCTTCAACGAATCCAGTTTAGTGATCCTCCCATTGTCCCCAACTAACCTGGAACCAGCTCAAGATGCCTAAGCCAGTGGTACAGGTTGGTGGCGACCCCGATCCCTCccCG-ATGGCTCTTCATTTCGGAGGAGATGAAACGAATTGATCAGAGCAAGCCTTACGATGCCAAAAAGGCCTGC---------------------------------------------CCCACCAAGGGTGAATTGGTAACCGTTGC----CCCGGTGGTGAGGTAATGTATCTTGTTTTATACAGTGCGTACGGATACAGAAAACTGATGGAAAAGTAATTTGGAATCTATATGCAAACAATTTGACAAGTTATTTTATGATAGAAATGGAAGTTT	10	37	Insertion and Deletion	0.1	-48	TIILQRIQFSDPPIVPN*	TIILQRIQFSDPPIVPN*	ACCATCATCCTTCAACGAATCCAGTTTAGTGATCCTCCCATTGTCCCCAACTAACCTGGAACCAGCTCAAGATGCCTAAGCCAGTGGTACAGGTTGGTGGCGACCCCGATCCCTCCCCG-ATGGCTCTTCATTTCGGAGGAGATGAAACGAATTGATCAGAGCAAGCCTTACGATGCCAAAAAGGCCTGC---------------------------------------------CCCACCAAGGGTGAATTGGTAACCGTTGC----CCCGGTGGTGAGGTAATGTATCTTGTTTTATACAGTGCGTACGGATACAGAAAACTGATGGAAAAGTAATTTGGAATCTATATGCAAACAATTTGACAAGTTATTTTATGATAGAAATGGAAGTTT	ACCATCATCCTTCAACGAATCCAGTTTAGTGATCCTCCCATTGTCCCCAACTAACCTGGAACCAGCTCAAGATGCCTAAGCCAGTGGTACAGGTTGGTGGCGACCCCGATCCCTCCGAATGGCTCTTCATTTCGGAGGAGATGAAACGAATTGATCAGAGCAAGCCTTACGATGCCAAAAAGGCCTGCTGGGTTCCAGATGAAGCCGAAGGCTATCTTCTGGGTGAAATCAAAGCAACCAAGGGTGAATTGGTAACCGTTGCCCTACCCGGTGGTGAGGTAATGTATCTTGTTTTATACAGTGCGTACGGATACAGAAAACTGATGGAAAAGTAATTTGGAATCTATATGCAAACAATTTGACAAGTTATTTTATGATAGAAATGGAAGTTT
ACCATCATCCTTCAACGAATCCAGTTTAGTGATCCTCCCATTGTCCCCAACTAACCTGGAACCAGCTCAAGATGCCTAAGCCAGTGGTACAGGTTGGTGGCGACCCCGATCCCTCCGA----------------------ATGAAACGAATTGATCAGAGCAAGCCTTACGATGCCAAAAAGGCCTG---------AAAAaggcctGAAGCCGAAGGCTATCTTCTGGGTGAAATCAAAGCA------GGTG-----------GT----------GGTGGTGAGGTAATGTATCTTGTTTTATACAGTGCGTACGGATACAGAAAACTGATGGAAAAGTAATTTGGAATCTATATGCAAACAATTTGACAAGTTATTTTATGATAGAAATGGAAGTTT	10	37	Insertion and Deletion	0.1	-52	TIILQRIQFSDPPIVPN*	TIILQRIQFSDPPIVPN*	ACCATCATCCTTCAACGAATCCAGTTTAGTGATCCTCCCATTGTCCCCAACTAACCTGGAACCAGCTCAAGATGCCTAAGCCAGTGGTACAGGTTGGTGGCGACCCCGATCCCTCCGA----------------------ATGAAACGAATTGATCAGAGCAAGCCTTACGATGCCAAAAAGGCCTG---------AAAAAGGCCTGAAGCCGAAGGCTATCTTCTGGGTGAAATCAAAGCA------GGTG-----------GT----------GGTGGTGAGGTAATGTATCTTGTTTTATACAGTGCGTACGGATACAGAAAACTGATGGAAAAGTAATTTGGAATCTATATGCAAACAATTTGACAAGTTATTTTATGATAGAAATGGAAGTTT	ACCATCATCCTTCAACGAATCCAGTTTAGTGATCCTCCCATTGTCCCCAACTAACCTGGAACCAGCTCAAGATGCCTAAGCCAGTGGTACAGGTTGGTGGCGACCCCGATCCCTCCGAATGGCTCTTCATTTCGGAGGAGATGAAACGAATTGATCAGAGCAAGCCTTACGATGCCAAAAAGGCCTGCTGGGTTCCAGATGAAGCCGAAGGCTATCTTCTGGGTGAAATCAAAGCAACCAAGGGTGAATTGGTAACCGTTGCCCTACCCGGTGGTGAGGTAATGTATCTTGTTTTATACAGTGCGTACGGATACAGAAAACTGATGGAAAAGTAATTTGGAATCTATATGCAAACAATTTGACAAGTTATTTTATGATAGAAATGGAAGTTT
ACCATCATCCTTCAACGAATCCAGTTTAGTGATCCTCCCATTGTCCCCAACTAACCTGGAACCAGCTCAAGATGCCTAAGCCAGTGGTACAGGTTGGTGGCGACCCCGATCCCTTC--ATGGCTCTTCATTTCGGAGGAGATGAAACGAATTGATCAGAGCAAGCCTTACGATGCCAAAAAGGCCTGCTGGGTTCCAGATGAAGCCGAAGGCTATCTTCTGGGTGAAATCAAAGCAACcCAAGGGTGAATTG--AA-------------CGGTGGTGAGGTAATGTATCTTGTTTTATACAGTGCGTACGGATACAGAAAACTGATGGAAAAGTAATTTGGAATCTATATGCAAACAATTTGACAAGTTATTTTATGATAGAAATGGAAGTTT	10	37	Insertion and Deletion	0.1	-16	TIILQRIQFSDPPIVPN*	TIILQRIQFSDPPIVPN*	ACCATCATCCTTCAACGAATCCAGTTTAGTGATCCTCCCATTGTCCCCAACTAACCTGGAACCAGCTCAAGATGCCTAAGCCAGTGGTACAGGTTGGTGGCGACCCCGATCCCTTC--ATGGCTCTTCATTTCGGAGGAGATGAAACGAATTGATCAGAGCAAGCCTTACGATGCCAAAAAGGCCTGCTGGGTTCCAGATGAAGCCGAAGGCTATCTTCTGGGTGAAATCAAAGCAACCCAAGGGTGAATTG--AA-------------CGGTGGTGAGGTAATGTATCTTGTTTTATACAGTGCGTACGGATACAGAAAACTGATGGAAAAGTAATTTGGAATCTATATGCAAACAATTTGACAAGTTATTTTATGATAGAAATGGAAGTTT	ACCATCATCCTTCAACGAATCCAGTTTAGTGATCCTCCCATTGTCCCCAACTAACCTGGAACCAGCTCAAGATGCCTAAGCCAGTGGTACAGGTTGGTGGCGACCCCGATCCCTCCGAATGGCTCTTCATTTCGGAGGAGATGAAACGAATTGATCAGAGCAAGCCTTACGATGCCAAAAAGGCCTGCTGGGTTCCAGATGAAGCCGAAGGCTATCTTCTGGGTGAAATCAAAGCAACCAAGGGTGAATTGGTAACCGTTGCCCTACCCGGTGGTGAGGTAATGTATCTTGTTTTATACAGTGCGTACGGATACAGAAAACTGATGGAAAAGTAATTTGGAATCTATATGCAAACAATTTGACAAGTTATTTTATGATAGAAATGGAAGTTT
ACCATCATCCTTCAACGAATCCAGTTTAGTGATCCTCCCATTGTCCCCAACTAACCTGGAACCAGCTCAAGATGCCTAAGCCAGTGGTACAGGTTGGTGGCGACCCCGA--------AAT----------------GAAGATGAAACGAATTGATCAGAGCAAGCCTTACGATGCCAAAAAGGCCTGCT-GGTTCCAGATGAAGCCGAAGGCTATCTTCTGGGTGAAATCAAAGCA--------------------------------GGGTGGTGAGGTAATGTATCTTGTTTTATACAGTGCGTACGGATACAGAAAACTGATGGAAAAGTAATTTGGAATCTATATGCAAACAATTTGACAAGTTATTTTATGATAGAAATGGAAGTTT	9	36	Deletion	0.09	-57	TIILQRIQFSDPPIVPN*	TIILQRIQFSDPPIVPN*	ACCATCATCCTTCAACGAATCCAGTTTAGTGATCCTCCCATTGTCCCCAACTAACCTGGAACCAGCTCAAGATGCCTAAGCCAGTGGTACAGGTTGGTGGCGACCCCGA--------AAT----------------GAAGATGAAACGAATTGATCAGAGCAAGCCTTACGATGCCAAAAAGGCCTGCT-GGTTCCAGATGAAGCCGAAGGCTATCTTCTGGGTGAAATCAAAGCA--------------------------------GGGTGGTGAGGTAATGTATCTTGTTTTATACAGTGCGTACGGATACAGAAAACTGATGGAAAAGTAATTTGGAATCTATATGCAAACAATTTGACAAGTTATTTTATGATAGAAATGGAAGTTT	ACCATCATCCTTCAACGAATCCAGTTTAGTGATCCTCCCATTGTCCCCAACTAACCTGGAACCAGCTCAAGATGCCTAAGCCAGTGGTACAGGTTGGTGGCGACCCCGATCCCTCCGAATGGCTCTTCATTTCGGAGGAGATGAAACGAATTGATCAGAGCAAGCCTTACGATGCCAAAAAGGCCTGCTGGGTTCCAGATGAAGCCGAAGGCTATCTTCTGGGTGAAATCAAAGCAACCAAGGGTGAATTGGTAACCGTTGCCCTACCCGGTGGTGAGGTAATGTATCTTGTTTTATACAGTGCGTACGGATACAGAAAACTGATGGAAAAGTAATTTGGAATCTATATGCAAACAATTTGACAAGTTATTTTATGATAGAAATGGAAGTTT
ACCATCATCCTTCAACGAATCCAGTTTAGTGATCCTCCCATTGTCCCCAACTAACCTGGAACCAGCTCAAGATGCCTAAGCCAGTGGTACAGGTTGGTGGCGACCCCGACCCC----GATGGCTCTTCATTTCGGAGGAGATGAAACGAATTGATCAGAGCAAGCCTTACGATGCCAAA----------------------------AAGGCTATCTTCTGGGTGAAATCAAAG----------------------------------CGGTGGTGAGGTAATGTATCTTGTTTTATACAGTGCGTACGGATACAGAAAACTGATGGAAAAGTAATTTGGAATCTATATGCAAACAATTTGACAAGTTATTTTATGATAGAAATGGAAGTTT	9	37	Deletion	0.09	-66	TIILQRIQFSDPPIVPN*	TIILQRIQFSDPPIVPN*	ACCATCATCCTTCAACGAATCCAGTTTAGTGATCCTCCCATTGTCCCCAACTAACCTGGAACCAGCTCAAGATGCCTAAGCCAGTGGTACAGGTTGGTGGCGACCCCGACCCC----GATGGCTCTTCATTTCGGAGGAGATGAAACGAATTGATCAGAGCAAGCCTTACGATGCCAAA----------------------------AAGGCTATCTTCTGGGTGAAATCAAAG----------------------------------CGGTGGTGAGGTAATGTATCTTGTTTTATACAGTGCGTACGGATACAGAAAACTGATGGAAAAGTAATTTGGAATCTATATGCAAACAATTTGACAAGTTATTTTATGATAGAAATGGAAGTTT	ACCATCATCCTTCAACGAATCCAGTTTAGTGATCCTCCCATTGTCCCCAACTAACCTGGAACCAGCTCAAGATGCCTAAGCCAGTGGTACAGGTTGGTGGCGACCCCGATCCCTCCGAATGGCTCTTCATTTCGGAGGAGATGAAACGAATTGATCAGAGCAAGCCTTACGATGCCAAAAAGGCCTGCTGGGTTCCAGATGAAGCCGAAGGCTATCTTCTGGGTGAAATCAAAGCAACCAAGGGTGAATTGGTAACCGTTGCCCTACCCGGTGGTGAGGTAATGTATCTTGTTTTATACAGTGCGTACGGATACAGAAAACTGATGGAAAAGTAATTTGGAATCTATATGCAAACAATTTGACAAGTTATTTTATGATAGAAATGGAAGTTT
ACCATCATCCTTCAACGAATCCAGTTTAGTGATCCTCCCATTGTCCCCAACTAACCTGGAACCAGCTCAAGATGCCTAAGCCAGTGGTACAGGTTGGTGGCGACCCCGATCC----------------------------------CGAATTGATCAGAGCAAGCCTTACGATGCCAAAAAGGCCTGCT-------------------------------------------------CAAGGGTGAATTGGTAACCGTTGCCCTA--CGGTGGTGAGGTAATGTATCTTGTTTTATACAGTGCGTACGGATACAGAAAACTGATGGAAAAGTAATTTGGAATCTATATGCAAACAATTTGACAAGTTATTTTATGATAGAAATGGAAGTTT	9	36	Deletion	0.09	-85	TIILQRIQFSDPPIVPN*	TIILQRIQFSDPPIVPN*	ACCATCATCCTTCAACGAATCCAGTTTAGTGATCCTCCCATTGTCCCCAACTAACCTGGAACCAGCTCAAGATGCCTAAGCCAGTGGTACAGGTTGGTGGCGACCCCGATCC----------------------------------CGAATTGATCAGAGCAAGCCTTACGATGCCAAAAAGGCCTGCT-------------------------------------------------CAAGGGTGAATTGGTAACCGTTGCCCTA--CGGTGGTGAGGTAATGTATCTTGTTTTATACAGTGCGTACGGATACAGAAAACTGATGGAAAAGTAATTTGGAATCTATATGCAAACAATTTGACAAGTTATTTTATGATAGAAATGGAAGTTT	ACCATCATCCTTCAACGAATCCAGTTTAGTGATCCTCCCATTGTCCCCAACTAACCTGGAACCAGCTCAAGATGCCTAAGCCAGTGGTACAGGTTGGTGGCGACCCCGATCCCTCCGAATGGCTCTTCATTTCGGAGGAGATGAAACGAATTGATCAGAGCAAGCCTTACGATGCCAAAAAGGCCTGCTGGGTTCCAGATGAAGCCGAAGGCTATCTTCTGGGTGAAATCAAAGCAACCAAGGGTGAATTGGTAACCGTTGCCCTACCCGGTGGTGAGGTAATGTATCTTGTTTTATACAGTGCGTACGGATACAGAAAACTGATGGAAAAGTAATTTGGAATCTATATGCAAACAATTTGACAAGTTATTTTATGATAGAAATGGAAGTTT
ACCATCATCCTTCAACGAATCCAGTTTAGTGATCCTCCCATTGTCCCCAACTAACCTGGAACCAGCTCAAGATGCCTAAGCCAGTGGTACAGGTTGGTGGCGACCCCGATCCCTCC-----GCTCTTCATTTCGGAGGAGATGAAACGAATTGATCAGAGCAAGCCTTACGATGCCAAAAAGG-----------CCAaaaaGATGAAGCCGAAGGCTATCTTCT-----------------CCAAGGGTGAATTGGTAACCGTTG-------CGGTGGTGAGGTAATGTATCTTGTTTTATACAGTGCGTACGGATACAGAAAACTGATGGAAAAGTAATTTGGAATCTATATGCAAACAATTTGACAAGTTATTTTATGATAGAAATGGAAGTTT	9	37	Insertion and Deletion	0.09	-36	TIILQRIQFSDPPIVPN*	TIILQRIQFSDPPIVPN*	ACCATCATCCTTCAACGAATCCAGTTTAGTGATCCTCCCATTGTCCCCAACTAACCTGGAACCAGCTCAAGATGCCTAAGCCAGTGGTACAGGTTGGTGGCGACCCCGATCCCTCC-----GCTCTTCATTTCGGAGGAGATGAAACGAATTGATCAGAGCAAGCCTTACGATGCCAAAAAGG-----------CCAAAAAGATGAAGCCGAAGGCTATCTTCT-----------------CCAAGGGTGAATTGGTAACCGTTG-------CGGTGGTGAGGTAATGTATCTTGTTTTATACAGTGCGTACGGATACAGAAAACTGATGGAAAAGTAATTTGGAATCTATATGCAAACAATTTGACAAGTTATTTTATGATAGAAATGGAAGTTT	ACCATCATCCTTCAACGAATCCAGTTTAGTGATCCTCCCATTGTCCCCAACTAACCTGGAACCAGCTCAAGATGCCTAAGCCAGTGGTACAGGTTGGTGGCGACCCCGATCCCTCCGAATGGCTCTTCATTTCGGAGGAGATGAAACGAATTGATCAGAGCAAGCCTTACGATGCCAAAAAGGCCTGCTGGGTTCCAGATGAAGCCGAAGGCTATCTTCTGGGTGAAATCAAAGCAACCAAGGGTGAATTGGTAACCGTTGCCCTACCCGGTGGTGAGGTAATGTATCTTGTTTTATACAGTGCGTACGGATACAGAAAACTGATGGAAAAGTAATTTGGAATCTATATGCAAACAATTTGACAAGTTATTTTATGATAGAAATGGAAGTTT
ACCATCATCCTTCAACGAATCCAGTTTAGTGATCCTCCCATTGTCCCCAACTAACCTGGAACCAGCTCAAGATGCCTAAGCCAGTGGTACAGGTTGGTGGCGACCCCGATCCCTCC--ATGGCTCTTCATTTCGGAGGAGATGAAACGAATTGATCAGAGCAAGCCTTACGATGCCAAAAAGGCCTGCT--------------------------------------------------------------GTAACCGTTG-------CGGTGGTGAGGTAATGTATCTTGTTTTATACAGTGCGTACGGATACAGAAAACTGATGGAAAAGTAATTTGGAATCTATATGCAGACAATTTGACAAGTTATTTTATGATAGAAATGGAAGTTT	9	37	Deletion	0.09	-71	TIILQRIQFSDPPIVPN*	TIILQRIQFSDPPIVPN*	ACCATCATCCTTCAACGAATCCAGTTTAGTGATCCTCCCATTGTCCCCAACTAACCTGGAACCAGCTCAAGATGCCTAAGCCAGTGGTACAGGTTGGTGGCGACCCCGATCCCTCC--ATGGCTCTTCATTTCGGAGGAGATGAAACGAATTGATCAGAGCAAGCCTTACGATGCCAAAAAGGCCTGCT--------------------------------------------------------------GTAACCGTTG-------CGGTGGTGAGGTAATGTATCTTGTTTTATACAGTGCGTACGGATACAGAAAACTGATGGAAAAGTAATTTGGAATCTATATGCAGACAATTTGACAAGTTATTTTATGATAGAAATGGAAGTTT	ACCATCATCCTTCAACGAATCCAGTTTAGTGATCCTCCCATTGTCCCCAACTAACCTGGAACCAGCTCAAGATGCCTAAGCCAGTGGTACAGGTTGGTGGCGACCCCGATCCCTCCGAATGGCTCTTCATTTCGGAGGAGATGAAACGAATTGATCAGAGCAAGCCTTACGATGCCAAAAAGGCCTGCTGGGTTCCAGATGAAGCCGAAGGCTATCTTCTGGGTGAAATCAAAGCAACCAAGGGTGAATTGGTAACCGTTGCCCTACCCGGTGGTGAGGTAATGTATCTTGTTTTATACAGTGCGTACGGATACAGAAAACTGATGGAAAAGTAATTTGGAATCTATATGCAAACAATTTGACAAGTTATTTTATGATAGAAATGGAAGTTT
ACCATCATCCTTCAACGAATCCAGTTTAGTGATCCTCCCATTGTCCCCAACTAACCTGGAACCAGCTCAAGATGCCTAAGCCAGTGGTACAGGTTGGTGGCGACCCCGATCCCTCcCGAATGGCTCTTCATTTCGGAGGAGATGAAACGAATTGATCAGAGCAAGCCTTACGATGCCAAAAAGGCCTGCT--GTTCCAGATGAAGCCGAAGGCTATCTT---GGTGAATT------------GGGTGAATTGGTAACCGTTGCCGT----TGTGGTGAGGTAATGTATCTTGTTTTATACAGTGCGTACGGATACAGAAAACTGATGGAAAAGTAATTTGGAATCTATATGCAAACAATTTGACAAGTTATTTTATGATAGAAATGGAAGTTT	9	37	Insertion and Deletion	0.09	-20	TIILQRIQFSDPPIVPN*	TIILQRIQFSDPPIVPN*	ACCATCATCCTTCAACGAATCCAGTTTAGTGATCCTCCCATTGTCCCCAACTAACCTGGAACCAGCTCAAGATGCCTAAGCCAGTGGTACAGGTTGGTGGCGACCCCGATCCCTCCCGAATGGCTCTTCATTTCGGAGGAGATGAAACGAATTGATCAGAGCAAGCCTTACGATGCCAAAAAGGCCTGCT--GTTCCAGATGAAGCCGAAGGCTATCTT---GGTGAATT------------GGGTGAATTGGTAACCGTTGCCGT----TGTGGTGAGGTAATGTATCTTGTTTTATACAGTGCGTACGGATACAGAAAACTGATGGAAAAGTAATTTGGAATCTATATGCAAACAATTTGACAAGTTATTTTATGATAGAAATGGAAGTTT	ACCATCATCCTTCAACGAATCCAGTTTAGTGATCCTCCCATTGTCCCCAACTAACCTGGAACCAGCTCAAGATGCCTAAGCCAGTGGTACAGGTTGGTGGCGACCCCGATCCCTCCGAATGGCTCTTCATTTCGGAGGAGATGAAACGAATTGATCAGAGCAAGCCTTACGATGCCAAAAAGGCCTGCTGGGTTCCAGATGAAGCCGAAGGCTATCTTCTGGGTGAAATCAAAGCAACCAAGGGTGAATTGGTAACCGTTGCCCTACCCGGTGGTGAGGTAATGTATCTTGTTTTATACAGTGCGTACGGATACAGAAAACTGATGGAAAAGTAATTTGGAATCTATATGCAAACAATTTGACAAGTTATTTTATGATAGAAATGGAAGTTT
ACCATCATCCTTCAACGAATCCAGTTTAGTGATCCTCCCATTGTCCCCAACTAACCTGGAACCAGCTCAAGATGCCTAAGCCAGTGGTACAGGTTGGTGGCGACCCCGATCCCTCCTtggctataTTTGGCTCTTCATTTCGGAGGAGATGAAACGAATTGATCAGAGCAAGCCTTACGATGCCAAAAAGGCCTGCTGGGTTCCAGATGAAGCCGAAGGCTATCTTCTGGGTGAAATCAAAGCAA-------------------------------AGGTGGTGAGGTAATGTATCTTGTTTTATACAGTGCGTACGGATACAGAAAACTGATGGAAAAGTAATTTGGAATCTATATGCAAACAATTTGACAAGTTATTTTATGATAGAAATGGAAGTTT	9	37	Insertion and Deletion	0.09	-23	TIILQRIQFSDPPIVPN*	TIILQRIQFSDPPIVPN*	ACCATCATCCTTCAACGAATCCAGTTTAGTGATCCTCCCATTGTCCCCAACTAACCTGGAACCAGCTCAAGATGCCTAAGCCAGTGGTACAGGTTGGTGGCGACCCCGATCCCTCCTTGGCTATATTTGGCTCTTCATTTCGGAGGAGATGAAACGAATTGATCAGAGCAAGCCTTACGATGCCAAAAAGGCCTGCTGGGTTCCAGATGAAGCCGAAGGCTATCTTCTGGGTGAAATCAAAGCAA-------------------------------AGGTGGTGAGGTAATGTATCTTGTTTTATACAGTGCGTACGGATACAGAAAACTGATGGAAAAGTAATTTGGAATCTATATGCAAACAATTTGACAAGTTATTTTATGATAGAAATGGAAGTTT	ACCATCATCCTTCAACGAATCCAGTTTAGTGATCCTCCCATTGTCCCCAACTAACCTGGAACCAGCTCAAGATGCCTAAGCCAGTGGTACAGGTTGGTGGCGACCCCGATCCCTCCGAATGGCTCTTCATTTCGGAGGAGATGAAACGAATTGATCAGAGCAAGCCTTACGATGCCAAAAAGGCCTGCTGGGTTCCAGATGAAGCCGAAGGCTATCTTCTGGGTGAAATCAAAGCAACCAAGGGTGAATTGGTAACCGTTGCCCTACCCGGTGGTGAGGTAATGTATCTTGTTTTATACAGTGCGTACGGATACAGAAAACTGATGGAAAAGTAATTTGGAATCTATATGCAAACAATTTGACAAGTTATTTTATGATAGAAATGGAAGTTT
ACCATCATCCTTCAACGAATCCAGTTTAGTGATCCTCCCATTGTCCCCAACTAACCTGGAACCAGCTCAAGATGCCTAAGCCAGTGGTACAGGTTGGTGGCGACCCCG--------------------ATTTCGGAGGAGATGAAACGAATTGATCAGAGCAAGCCTTACGATGCCAAAAAGGCCTGCT---------------------------TT-----------------------GGGTGAATTGGTAACCGTTGCCCTACC---TGGTGAGGTAATGTATCTTGTTTTATACAGTGCGTACGGATACAGAAAACTGATGGAAAAGTAATTTGGAATCTATATGCAAACAATTTGACAGGTTATTTTATGATAGAAATGGAAGTTT	8	36	Deletion	0.08	-73	TIILQRIQFSDPPIVPN*	TIILQRIQFSDPPIVPN*	ACCATCATCCTTCAACGAATCCAGTTTAGTGATCCTCCCATTGTCCCCAACTAACCTGGAACCAGCTCAAGATGCCTAAGCCAGTGGTACAGGTTGGTGGCGACCCCG--------------------ATTTCGGAGGAGATGAAACGAATTGATCAGAGCAAGCCTTACGATGCCAAAAAGGCCTGCT---------------------------TT-----------------------GGGTGAATTGGTAACCGTTGCCCTACC---TGGTGAGGTAATGTATCTTGTTTTATACAGTGCGTACGGATACAGAAAACTGATGGAAAAGTAATTTGGAATCTATATGCAAACAATTTGACAGGTTATTTTATGATAGAAATGGAAGTTT	ACCATCATCCTTCAACGAATCCAGTTTAGTGATCCTCCCATTGTCCCCAACTAACCTGGAACCAGCTCAAGATGCCTAAGCCAGTGGTACAGGTTGGTGGCGACCCCGATCCCTCCGAATGGCTCTTCATTTCGGAGGAGATGAAACGAATTGATCAGAGCAAGCCTTACGATGCCAAAAAGGCCTGCTGGGTTCCAGATGAAGCCGAAGGCTATCTTCTGGGTGAAATCAAAGCAACCAAGGGTGAATTGGTAACCGTTGCCCTACCCGGTGGTGAGGTAATGTATCTTGTTTTATACAGTGCGTACGGATACAGAAAACTGATGGAAAAGTAATTTGGAATCTATATGCAAACAATTTGACAAGTTATTTTATGATAGAAATGGAAGTTT
ACCATCATCCTTCAACGAATCCAGTTTAGTGATCCTCCCATTGTCCCCAACTAACCTGGAACCAGCTCAAGATGCCTAAGCCAGTGGTACAGGTTGGTGGCGACCCCGATCC-------TGGCTCTTCATTTCGGAGGAGATGAAACGAATTGATCAGAGCAAGCCTTACGATGCCAAAAAGGCCTGCT----------------------------------------------------GGGTGAATTGGTAACCGTTGCCCTA--CGGTGGTGAGGTAATGTATCTTGTTTTATACAGTGCGTACGGATACAGAAAACTGATGGAAAAGTAATTTGGAATCTATATGCAAACAATTTGACAAGTTATTTTATGATAGAAATGGAAGTTT	8	37	Deletion	0.08	-61	TIILQRIQFSDPPIVPN*	TIILQRIQFSDPPIVPN*	ACCATCATCCTTCAACGAATCCAGTTTAGTGATCCTCCCATTGTCCCCAACTAACCTGGAACCAGCTCAAGATGCCTAAGCCAGTGGTACAGGTTGGTGGCGACCCCGATCC-------TGGCTCTTCATTTCGGAGGAGATGAAACGAATTGATCAGAGCAAGCCTTACGATGCCAAAAAGGCCTGCT----------------------------------------------------GGGTGAATTGGTAACCGTTGCCCTA--CGGTGGTGAGGTAATGTATCTTGTTTTATACAGTGCGTACGGATACAGAAAACTGATGGAAAAGTAATTTGGAATCTATATGCAAACAATTTGACAAGTTATTTTATGATAGAAATGGAAGTTT	ACCATCATCCTTCAACGAATCCAGTTTAGTGATCCTCCCATTGTCCCCAACTAACCTGGAACCAGCTCAAGATGCCTAAGCCAGTGGTACAGGTTGGTGGCGACCCCGATCCCTCCGAATGGCTCTTCATTTCGGAGGAGATGAAACGAATTGATCAGAGCAAGCCTTACGATGCCAAAAAGGCCTGCTGGGTTCCAGATGAAGCCGAAGGCTATCTTCTGGGTGAAATCAAAGCAACCAAGGGTGAATTGGTAACCGTTGCCCTACCCGGTGGTGAGGTAATGTATCTTGTTTTATACAGTGCGTACGGATACAGAAAACTGATGGAAAAGTAATTTGGAATCTATATGCAAACAATTTGACAAGTTATTTTATGATAGAAATGGAAGTTT
ACCATCATCCTTCAACGAATCCAGTTTAGTGATCCTCCCATTGTCCCCAACTAACCTGGAACCAGCTCAAGATGCCTAAGCCAGTGGTACAGGTTGGTGGCGACCCCGATCC--CCG-ATGGCTCTTCATTTCGGAGGAGATGAAACGAATTGATCAGAGCAAGCCTTACGATGCCAAAAAGGCCTGCTGGGTTCCAGATGAAGCCGAAGGCTATCTTCTGGGTGAAATCAAAGCAA-CAAGGGTGAATTGGTAACCGTTGCCCTACCCtacgttaccctacGGTGGTGAGGTAATGTATCTTGTTTTATACAGTGCGTACGGATACAGAAAACTGATGGAAAAGTAATTTGGAATCTATATGCAAACAATTTGACAAGTTATTTTATGATAGAAATGG…	8	37	Insertion and Deletion	0.08	9	TIILQRIQFSDPPIVPN*	TIILQRIQFSDPPIVPN*	ACCATCATCCTTCAACGAATCCAGTTTAGTGATCCTCCCATTGTCCCCAACTAACCTGGAACCAGCTCAAGATGCCTAAGCCAGTGGTACAGGTTGGTGGCGACCCCGATCC--CCG-ATGGCTCTTCATTTCGGAGGAGATGAAACGAATTGATCAGAGCAAGCCTTACGATGCCAAAAAGGCCTGCTGGGTTCCAGATGAAGCCGAAGGCTATCTTCTGGGTGAAATCAAAGCAA-CAAGGGTGAATTGGTAACCGTTGCCCTACCCTACGTTACCCTACGGTGGTGAGGTAATGTATCTTGTTTTATACAGTGCGTACGGATACAGAAAACTGATGGAAAAGTAATTTGGAATCTATATGCAAACAATTTGACAAGTTATTTTATGATAGAAATGG…	ACCATCATCCTTCAACGAATCCAGTTTAGTGATCCTCCCATTGTCCCCAACTAACCTGGAACCAGCTCAAGATGCCTAAGCCAGTGGTACAGGTTGGTGGCGACCCCGATCCCTCCGAATGGCTCTTCATTTCGGAGGAGATGAAACGAATTGATCAGAGCAAGCCTTACGATGCCAAAAAGGCCTGCTGGGTTCCAGATGAAGCCGAAGGCTATCTTCTGGGTGAAATCAAAGCAACCAAGGGTGAATTGGTAACCGTTGCCCTACCCGGTGGTGAGGTAATGTATCTTGTTTTATACAGTGCGTACGGATACAGAAAACTGATGGAAAAGTAATTTGGAATCTATATGCAAACAATTTGACAAGTTATTTTATGATAGAAATGGAAGTTT
ACCATCATCCTTCAACGAATCCAGTTTAGTGATCCTCCCATTGTCCCCAACTAACCTGGAACCAGCTCAAGATGCCTAAGCCAGTGGTACAGGTTGGTGGCGACCCCGATCCC--------------------------------------------------------------------------------TCCAGATGAAGCCGAAGGCTATCTTCTGGGTGAAATCA--------AAGGGTGAATTGGTAACCGTTG-------CGGTGGTGAGGTAATGTATCTTGTTTTATACAGTGCGTACGGATACAGAAAACTGATGGAAAAGTAATTTGGAATCTATATGCAAACAATTTGACAAGTTATTTTATGATAGAAATGGAAGTTT	8	36	Deletion	0.08	-95	TIILQRIQFSDPPIVPN*	TIILQRIQFSDPPIVPN*	ACCATCATCCTTCAACGAATCCAGTTTAGTGATCCTCCCATTGTCCCCAACTAACCTGGAACCAGCTCAAGATGCCTAAGCCAGTGGTACAGGTTGGTGGCGACCCCGATCCC--------------------------------------------------------------------------------TCCAGATGAAGCCGAAGGCTATCTTCTGGGTGAAATCA--------AAGGGTGAATTGGTAACCGTTG-------CGGTGGTGAGGTAATGTATCTTGTTTTATACAGTGCGTACGGATACAGAAAACTGATGGAAAAGTAATTTGGAATCTATATGCAAACAATTTGACAAGTTATTTTATGATAGAAATGGAAGTTT	ACCATCATCCTTCAACGAATCCAGTTTAGTGATCCTCCCATTGTCCCCAACTAACCTGGAACCAGCTCAAGATGCCTAAGCCAGTGGTACAGGTTGGTGGCGACCCCGATCCCTCCGAATGGCTCTTCATTTCGGAGGAGATGAAACGAATTGATCAGAGCAAGCCTTACGATGCCAAAAAGGCCTGCTGGGTTCCAGATGAAGCCGAAGGCTATCTTCTGGGTGAAATCAAAGCAACCAAGGGTGAATTGGTAACCGTTGCCCTACCCGGTGGTGAGGTAATGTATCTTGTTTTATACAGTGCGTACGGATACAGAAAACTGATGGAAAAGTAATTTGGAATCTATATGCAAACAATTTGACAAGTTATTTTATGATAGAAATGGAAGTTT
ACCATCATCCTTCAACGAATCCAGTTTAGTGATCCTCCCATTGTCCCCAACTAACCTGGAACCAGCTCAAGATGCCTAAGCCAGTGGTACAGGTTGGTGGCGACCCCGATCCCT-CGAATGGCTCTTCATTTCGGAGGAGATGAAACGAATTGATCAGAGCAAGCCTTACGATGCCAAAAAGGCCTGC----TTCCAGATGAAGCCGAAGGCTATCTTCTGGGTGAAATCAAAG----CAAGGGTGAATTGGTAACCGTTGCCCTA--CGGTGGTGAGGTAATGTATCTTGTTTTATACAGTGCGTACGGATACAGAAAACTGATGGAAAAGTAATTTGGAATCTATATGCAAACAATTTGACAAGTTATTTTATGATAGAAATGGAAGTTT	8	36	Deletion	0.08	-11	TIILQRIQFSDPPIVPN*	TIILQRIQFSDPPIVPN*	ACCATCATCCTTCAACGAATCCAGTTTAGTGATCCTCCCATTGTCCCCAACTAACCTGGAACCAGCTCAAGATGCCTAAGCCAGTGGTACAGGTTGGTGGCGACCCCGATCCCT-CGAATGGCTCTTCATTTCGGAGGAGATGAAACGAATTGATCAGAGCAAGCCTTACGATGCCAAAAAGGCCTGC----TTCCAGATGAAGCCGAAGGCTATCTTCTGGGTGAAATCAAAG----CAAGGGTGAATTGGTAACCGTTGCCCTA--CGGTGGTGAGGTAATGTATCTTGTTTTATACAGTGCGTACGGATACAGAAAACTGATGGAAAAGTAATTTGGAATCTATATGCAAACAATTTGACAAGTTATTTTATGATAGAAATGGAAGTTT	ACCATCATCCTTCAACGAATCCAGTTTAGTGATCCTCCCATTGTCCCCAACTAACCTGGAACCAGCTCAAGATGCCTAAGCCAGTGGTACAGGTTGGTGGCGACCCCGATCCCTCCGAATGGCTCTTCATTTCGGAGGAGATGAAACGAATTGATCAGAGCAAGCCTTACGATGCCAAAAAGGCCTGCTGGGTTCCAGATGAAGCCGAAGGCTATCTTCTGGGTGAAATCAAAGCAACCAAGGGTGAATTGGTAACCGTTGCCCTACCCGGTGGTGAGGTAATGTATCTTGTTTTATACAGTGCGTACGGATACAGAAAACTGATGGAAAAGTAATTTGGAATCTATATGCAAACAATTTGACAAGTTATTTTATGATAGAAATGGAAGTTT
ACCATCATCCTTCAACGAATCCAGTTTAGTGATCCTCCCATTGTCCCCAACTAACCTGGAACCAGCTCAAGATGCCTAAGCCAGTGGTACAGGTTGGTGGCGACCCCGATCCCTCC------------------GAGGAGATGAAACGAATTGATCAGAGCAAGCCTTACGATGCCAAAAAGGCCTGCTGGGTTCCAGATGAAGCCGAAGGCTATCTTCTGGGTGAAATCAAAGCAatggtaACC----GTGAATTGGTAACCGTTG-------CGGTGGTGAGGTAATGTATCTTGTTTTATACAGTGCGTACGGATACAGAAAACTGATGGAAAAGTAATTTGGAATCTATATGCAAACAATTTGACAAGTTATTTTATGATAGAAATGGAAGTTT	8	36	Insertion and Deletion	0.08	-23	TIILQRIQFSDPPIVPN*	TIILQRIQFSDPPIVPN*	ACCATCATCCTTCAACGAATCCAGTTTAGTGATCCTCCCATTGTCCCCAACTAACCTGGAACCAGCTCAAGATGCCTAAGCCAGTGGTACAGGTTGGTGGCGACCCCGATCCCTCC------------------GAGGAGATGAAACGAATTGATCAGAGCAAGCCTTACGATGCCAAAAAGGCCTGCTGGGTTCCAGATGAAGCCGAAGGCTATCTTCTGGGTGAAATCAAAGCAATGGTAACC----GTGAATTGGTAACCGTTG-------CGGTGGTGAGGTAATGTATCTTGTTTTATACAGTGCGTACGGATACAGAAAACTGATGGAAAAGTAATTTGGAATCTATATGCAAACAATTTGACAAGTTATTTTATGATAGAAATGGAAGTTT	ACCATCATCCTTCAACGAATCCAGTTTAGTGATCCTCCCATTGTCCCCAACTAACCTGGAACCAGCTCAAGATGCCTAAGCCAGTGGTACAGGTTGGTGGCGACCCCGATCCCTCCGAATGGCTCTTCATTTCGGAGGAGATGAAACGAATTGATCAGAGCAAGCCTTACGATGCCAAAAAGGCCTGCTGGGTTCCAGATGAAGCCGAAGGCTATCTTCTGGGTGAAATCAAAGCAACCAAGGGTGAATTGGTAACCGTTGCCCTACCCGGTGGTGAGGTAATGTATCTTGTTTTATACAGTGCGTACGGATACAGAAAACTGATGGAAAAGTAATTTGGAATCTATATGCAAACAATTTGACAAGTTATTTTATGATAGAAATGGAAGTTT
ACCATCATCCTTCAACGAATCCAGTTTAGTGATCCTCCCATTGTCCCCAACTAACCTGGAACCAGCTCAAGATGCCTAAGCCAGTGGTACAGGTTGGTGGCGACCCCGATCCCTCC----------TCATTTCGGAGGAGATGAAACGAATTGATCAGAGCAAGCCTTACGATGCCAAAAAGGCCTGC-----------CGAAGCCGAAGGCTATCTTCTGGGTGAAATCA--------AAGGGTGAATTGGTAA------------CCGGTGGTGAGGTAATGTATCTTGTTTTATACAGTGCGTACGGATACAGAAAACTGATGGAAAAGTAATTTGGAATCTATATGCAAACAATTTGACAAGTTATTTTATGATAGAAATGGAAGTTT	8	37	Deletion	0.08	-41	TIILQRIQFSDPPIVPN*	TIILQRIQFSDPPIVPN*	ACCATCATCCTTCAACGAATCCAGTTTAGTGATCCTCCCATTGTCCCCAACTAACCTGGAACCAGCTCAAGATGCCTAAGCCAGTGGTACAGGTTGGTGGCGACCCCGATCCCTCC----------TCATTTCGGAGGAGATGAAACGAATTGATCAGAGCAAGCCTTACGATGCCAAAAAGGCCTGC-----------CGAAGCCGAAGGCTATCTTCTGGGTGAAATCA--------AAGGGTGAATTGGTAA------------CCGGTGGTGAGGTAATGTATCTTGTTTTATACAGTGCGTACGGATACAGAAAACTGATGGAAAAGTAATTTGGAATCTATATGCAAACAATTTGACAAGTTATTTTATGATAGAAATGGAAGTTT	ACCATCATCCTTCAACGAATCCAGTTTAGTGATCCTCCCATTGTCCCCAACTAACCTGGAACCAGCTCAAGATGCCTAAGCCAGTGGTACAGGTTGGTGGCGACCCCGATCCCTCCGAATGGCTCTTCATTTCGGAGGAGATGAAACGAATTGATCAGAGCAAGCCTTACGATGCCAAAAAGGCCTGCTGGGTTCCAGATGAAGCCGAAGGCTATCTTCTGGGTGAAATCAAAGCAACCAAGGGTGAATTGGTAACCGTTGCCCTACCCGGTGGTGAGGTAATGTATCTTGTTTTATACAGTGCGTACGGATACAGAAAACTGATGGAAAAGTAATTTGGAATCTATATGCAAACAATTTGACAAGTTATTTTATGATAGAAATGGAAGTTT
ACCATCATCCTTCAACGAATCCAGTTTAGTGATCCTCCCATTGTCCCCAACTAACCTGGAACCAGCTCAAGATGCCTAAGCCAGTGGTACAGGTTGGTGGCGACCCCGATCCCTCC---TGGCTCTTCATTTCGGAGGAGATGAAACGAATTGATCAGAGCAAGCCTTACGATGCCAAAAAGGCCTGCT-GGTTCCAGATGAAGCCGAAGGCTATCTTCTGGGTGAAATCAAA-----------TCAATTGGTAACCGTTG------CCGGTGGTGAGGTAATGTATCTTGTTTTATACAGTGCGTACGGATACAGAAAACTGATGGAAAAGTAATTTGGAATCTATATGCAAACAATTTGACAAGTTATTTTATGATAGAAATGGAAGTTT	8	37	Deletion	0.08	-21	TIILQRIQFSDPPIVPN*	TIILQRIQFSDPPIVPN*	ACCATCATCCTTCAACGAATCCAGTTTAGTGATCCTCCCATTGTCCCCAACTAACCTGGAACCAGCTCAAGATGCCTAAGCCAGTGGTACAGGTTGGTGGCGACCCCGATCCCTCC---TGGCTCTTCATTTCGGAGGAGATGAAACGAATTGATCAGAGCAAGCCTTACGATGCCAAAAAGGCCTGCT-GGTTCCAGATGAAGCCGAAGGCTATCTTCTGGGTGAAATCAAA-----------TCAATTGGTAACCGTTG------CCGGTGGTGAGGTAATGTATCTTGTTTTATACAGTGCGTACGGATACAGAAAACTGATGGAAAAGTAATTTGGAATCTATATGCAAACAATTTGACAAGTTATTTTATGATAGAAATGGAAGTTT	ACCATCATCCTTCAACGAATCCAGTTTAGTGATCCTCCCATTGTCCCCAACTAACCTGGAACCAGCTCAAGATGCCTAAGCCAGTGGTACAGGTTGGTGGCGACCCCGATCCCTCCGAATGGCTCTTCATTTCGGAGGAGATGAAACGAATTGATCAGAGCAAGCCTTACGATGCCAAAAAGGCCTGCTGGGTTCCAGATGAAGCCGAAGGCTATCTTCTGGGTGAAATCAAAGCAACCAAGGGTGAATTGGTAACCGTTGCCCTACCCGGTGGTGAGGTAATGTATCTTGTTTTATACAGTGCGTACGGATACAGAAAACTGATGGAAAAGTAATTTGGAATCTATATGCAAACAATTTGACAAGTTATTTTATGATAGAAATGGAAGTTT
ACCATCATCCTTCAACGAATCCAGTTTAGTGATCCTCCCATTGTCCCCAACTAACCTGGAACCAGCTCAAGATGCCTAAGCCAGTGGTACAGGTTGGTGGCGACCCCGATCCCTCC---TGGCTCTTCATTTCGGAGGAGATGAAACGAATTGATCAGAGCAAGCCTTACGATGCCAAAAAGGCCTGCTTTGATTtcaccCAGAAGATaGCCTtcggcttcaggCAGGC---CTTTTTGG------CAATTCA--CAGGGGTGAATTGGTAACCGTTGCCCTA-CCGGTGGTGAGGTAATGTATCTTGTTTTATACAGTGCGTACGGATACAGAAAACTGATGGAAAAGTAACTTGGAATCTATATGCAAACAATTTGACAAGTTATTTTATGATAGAA…	8	38	Insertion and Deletion	0.08	2	TIILQRIQFSDPPIVPN*	TIILQRIQFSDPPIVPN*	ACCATCATCCTTCAACGAATCCAGTTTAGTGATCCTCCCATTGTCCCCAACTAACCTGGAACCAGCTCAAGATGCCTAAGCCAGTGGTACAGGTTGGTGGCGACCCCGATCCCTCC---TGGCTCTTCATTTCGGAGGAGATGAAACGAATTGATCAGAGCAAGCCTTACGATGCCAAAAAGGCCTGCTTTGATTTCACCCAGAAGATAGCCTTCGGCTTCAGGCAGGC---CTTTTTGG------CAATTCA--CAGGGGTGAATTGGTAACCGTTGCCCTA-CCGGTGGTGAGGTAATGTATCTTGTTTTATACAGTGCGTACGGATACAGAAAACTGATGGAAAAGTAACTTGGAATCTATATGCAAACAATTTGACAAGTTATTTTATGATAGAA…	ACCATCATCCTTCAACGAATCCAGTTTAGTGATCCTCCCATTGTCCCCAACTAACCTGGAACCAGCTCAAGATGCCTAAGCCAGTGGTACAGGTTGGTGGCGACCCCGATCCCTCCGAATGGCTCTTCATTTCGGAGGAGATGAAACGAATTGATCAGAGCAAGCCTTACGATGCCAAAAAGGCCTGCTGGGTTCCAGATGAAGCCGAAGGCTATCTTCTGGGTGAAATCAAAGCAACCAAGGGTGAATTGGTAACCGTTGCCCTACCCGGTGGTGAGGTAATGTATCTTGTTTTATACAGTGCGTACGGATACAGAAAACTGATGGAAAAGTAATTTGGAATCTATATGCAAACAATTTGACAAGTTATTTTATGATAGAAATGGAAGTTT
ACCATCATCCTTCAACGAATCCAGTTTAGTGATCCTCCCATTGTCCCCAACTAACCTGGAACCAGCTCAAGATGCCTAAGCCAGTGGTACAGGTTGGTGGCGACCCCGATCCCTCC-AATGGCTCTTCATTTCGGAGGAGATGAAACGAATTGATCAGAGCAAGCCTTACGATGCCAAAAAGGCCTGCT-------------------------------------------------------------------------------CGGTGGTGAGGTAATGTATCTTGTTTTATACAGTGCGTACGGATACAGAAAACTGATGGAAAAGTAATTTGGAATCTATATGCAAACAATTTGACAAGTTATTTTATGATAGAAATGGAAGTTT	8	36	Deletion	0.08	-80	TIILQRIQFSDPPIVPN*	TIILQRIQFSDPPIVPN*	ACCATCATCCTTCAACGAATCCAGTTTAGTGATCCTCCCATTGTCCCCAACTAACCTGGAACCAGCTCAAGATGCCTAAGCCAGTGGTACAGGTTGGTGGCGACCCCGATCCCTCC-AATGGCTCTTCATTTCGGAGGAGATGAAACGAATTGATCAGAGCAAGCCTTACGATGCCAAAAAGGCCTGCT-------------------------------------------------------------------------------CGGTGGTGAGGTAATGTATCTTGTTTTATACAGTGCGTACGGATACAGAAAACTGATGGAAAAGTAATTTGGAATCTATATGCAAACAATTTGACAAGTTATTTTATGATAGAAATGGAAGTTT	ACCATCATCCTTCAACGAATCCAGTTTAGTGATCCTCCCATTGTCCCCAACTAACCTGGAACCAGCTCAAGATGCCTAAGCCAGTGGTACAGGTTGGTGGCGACCCCGATCCCTCCGAATGGCTCTTCATTTCGGAGGAGATGAAACGAATTGATCAGAGCAAGCCTTACGATGCCAAAAAGGCCTGCTGGGTTCCAGATGAAGCCGAAGGCTATCTTCTGGGTGAAATCAAAGCAACCAAGGGTGAATTGGTAACCGTTGCCCTACCCGGTGGTGAGGTAATGTATCTTGTTTTATACAGTGCGTACGGATACAGAAAACTGATGGAAAAGTAATTTGGAATCTATATGCAAACAATTTGACAAGTTATTTTATGATAGAAATGGAAGTTT
ACCATCATCCTTCAACGAATCCAGTTTAGTGATCCTCCCATTGTCCCCAACTAACCTGGAACCAGCTCAAGATGCCTAAGCCAGTGGTACAGGTTGGTGGCGACCCCGATCCCTCcCGAATGGCTCTTCATTTCGGAGGAGATGAAACGAATTGACCAGAGCAAGCCTTACGATGCCAAAAAGGCCTGCT------------------------------------------------CCAAGGGTGAATTGGTAACCGTTGCCCT----GGTGGTGAGGTAATGTATCTTGTTTTATACAGTGCGTACGGATACAGAAAACTGATGGAAAAGTAATTTGGAATCTATATGCAAACAATTTGACAAGTTATTTTATGATAGAAATGGAAGTTT	8	37	Insertion and Deletion	0.08	-51	TIILQRIQFSDPPIVPN*	TIILQRIQFSDPPIVPN*	ACCATCATCCTTCAACGAATCCAGTTTAGTGATCCTCCCATTGTCCCCAACTAACCTGGAACCAGCTCAAGATGCCTAAGCCAGTGGTACAGGTTGGTGGCGACCCCGATCCCTCCCGAATGGCTCTTCATTTCGGAGGAGATGAAACGAATTGACCAGAGCAAGCCTTACGATGCCAAAAAGGCCTGCT------------------------------------------------CCAAGGGTGAATTGGTAACCGTTGCCCT----GGTGGTGAGGTAATGTATCTTGTTTTATACAGTGCGTACGGATACAGAAAACTGATGGAAAAGTAATTTGGAATCTATATGCAAACAATTTGACAAGTTATTTTATGATAGAAATGGAAGTTT	ACCATCATCCTTCAACGAATCCAGTTTAGTGATCCTCCCATTGTCCCCAACTAACCTGGAACCAGCTCAAGATGCCTAAGCCAGTGGTACAGGTTGGTGGCGACCCCGATCCCTCCGAATGGCTCTTCATTTCGGAGGAGATGAAACGAATTGATCAGAGCAAGCCTTACGATGCCAAAAAGGCCTGCTGGGTTCCAGATGAAGCCGAAGGCTATCTTCTGGGTGAAATCAAAGCAACCAAGGGTGAATTGGTAACCGTTGCCCTACCCGGTGGTGAGGTAATGTATCTTGTTTTATACAGTGCGTACGGATACAGAAAACTGATGGAAAAGTAATTTGGAATCTATATGCAAACAATTTGACAAGTTATTTTATGATAGAAATGGAAGTTT
ACCATCATCCTTCAACGAATCCAGTTTAGTGATCCTCCCATTGTCCCCAACTAACCTGGAACCAGCTCAAGATGCCTAAGCCAGTGGTACAGGTTGGTGGCGACCCCGATCCCTttCGGA--------TCATTTCGGAGGAGATGAAACGAATTGATCAGAGCAAGCCTTACGATGCCAAAAAGGCCTGCTGGGTTCCAGATGAAGCCGAAGGCTATCTTCTGGGTGAAATC-------CCAAGGGTGAATTGGTAACCGTTGCCCTACCC--TGGTGAGGTAATGTATCTTGTTTTATACAGTGCGTACGGATACAGAAAACTGATGGAAAAGTAATTTGGAATCTATATGCAAACAATTTGACAAGTTATTTTATGATAGAAATGGAAGTTT	8	38	Insertion and Deletion	0.08	-15	TIILQRIQFSDPPIVPN*	TIILQRIQFSDPPIVPN*	ACCATCATCCTTCAACGAATCCAGTTTAGTGATCCTCCCATTGTCCCCAACTAACCTGGAACCAGCTCAAGATGCCTAAGCCAGTGGTACAGGTTGGTGGCGACCCCGATCCCTTTCGGA--------TCATTTCGGAGGAGATGAAACGAATTGATCAGAGCAAGCCTTACGATGCCAAAAAGGCCTGCTGGGTTCCAGATGAAGCCGAAGGCTATCTTCTGGGTGAAATC-------CCAAGGGTGAATTGGTAACCGTTGCCCTACCC--TGGTGAGGTAATGTATCTTGTTTTATACAGTGCGTACGGATACAGAAAACTGATGGAAAAGTAATTTGGAATCTATATGCAAACAATTTGACAAGTTATTTTATGATAGAAATGGAAGTTT	ACCATCATCCTTCAACGAATCCAGTTTAGTGATCCTCCCATTGTCCCCAACTAACCTGGAACCAGCTCAAGATGCCTAAGCCAGTGGTACAGGTTGGTGGCGACCCCGATCCCTCCGAATGGCTCTTCATTTCGGAGGAGATGAAACGAATTGATCAGAGCAAGCCTTACGATGCCAAAAAGGCCTGCTGGGTTCCAGATGAAGCCGAAGGCTATCTTCTGGGTGAAATCAAAGCAACCAAGGGTGAATTGGTAACCGTTGCCCTACCCGGTGGTGAGGTAATGTATCTTGTTTTATACAGTGCGTACGGATACAGAAAACTGATGGAAAAGTAATTTGGAATCTATATGCAAACAATTTGACAAGTTATTTTATGATAGAAATGGAAGTTT
ACCATCATCCTTCAACGAATCCAGTTTAGTGATCCTCCCATTGTCCCCAACTAACCTGGAACCAGCTCAAGATGCCTAAGCCAGTGGTACTGGTTGGTGGCGACC---------CCGAATGGCTCTTCATTTCGGAGGAGATGAAACGAATTGATCAGAGCAAGCCTTACGATGCCAAAAAGGCCTGCTGG----------------------------------------------------------------------------CCGGTGGTGAGGTAATGTATCTTGTTTTATACAGTGCGTACGGATACAGAAAACTGATGGAAAAGTAATTTGGAATCTATATGCAAACAATTTGACAAGTTATTTTATGATAGAAATGGAAGTTT	8	36	Deletion	0.08	-85	TIILQRIQFSDPPIVPN*	TIILQRIQFSDPPIVPN*	ACCATCATCCTTCAACGAATCCAGTTTAGTGATCCTCCCATTGTCCCCAACTAACCTGGAACCAGCTCAAGATGCCTAAGCCAGTGGTACTGGTTGGTGGCGACC---------CCGAATGGCTCTTCATTTCGGAGGAGATGAAACGAATTGATCAGAGCAAGCCTTACGATGCCAAAAAGGCCTGCTGG----------------------------------------------------------------------------CCGGTGGTGAGGTAATGTATCTTGTTTTATACAGTGCGTACGGATACAGAAAACTGATGGAAAAGTAATTTGGAATCTATATGCAAACAATTTGACAAGTTATTTTATGATAGAAATGGAAGTTT	ACCATCATCCTTCAACGAATCCAGTTTAGTGATCCTCCCATTGTCCCCAACTAACCTGGAACCAGCTCAAGATGCCTAAGCCAGTGGTACAGGTTGGTGGCGACCCCGATCCCTCCGAATGGCTCTTCATTTCGGAGGAGATGAAACGAATTGATCAGAGCAAGCCTTACGATGCCAAAAAGGCCTGCTGGGTTCCAGATGAAGCCGAAGGCTATCTTCTGGGTGAAATCAAAGCAACCAAGGGTGAATTGGTAACCGTTGCCCTACCCGGTGGTGAGGTAATGTATCTTGTTTTATACAGTGCGTACGGATACAGAAAACTGATGGAAAAGTAATTTGGAATCTATATGCAAACAATTTGACAAGTTATTTTATGATAGAAATGGAAGTTT
ACCATCATCCTTCAACGAATCCAGTTTAGTGATCCTCCCATTGTCCCCAACTAACCTGGAACCAGCTCAAGATGCCTAAGCCAGTGGTACAGGTTGG----------------------TGGCTCTTCATTTCGGAGGAGATGAAACGAATTGATCAGAGCAAGCCTTACGATGCCAAAAAGGCCT-----------------------GGCTATCTTCTGGGTGAAATCAAAGCA---AAGGGTGAATTGGTAACCGT---------------TGAGGTAATGTATCTTGTTTTATACAGTGCGTACGGATACAGAAAACTGATGGAAAAGTAATTTGGAATCTATATGCAAACAATTTGACAAGTTATTTTATGATAGAAATGGAAGTTT	7	37	Deletion	0.07	-63	TIILQRIQFSDPPIVPN*	TIILQRIQFSDPPIVPN*	ACCATCATCCTTCAACGAATCCAGTTTAGTGATCCTCCCATTGTCCCCAACTAACCTGGAACCAGCTCAAGATGCCTAAGCCAGTGGTACAGGTTGG----------------------TGGCTCTTCATTTCGGAGGAGATGAAACGAATTGATCAGAGCAAGCCTTACGATGCCAAAAAGGCCT-----------------------GGCTATCTTCTGGGTGAAATCAAAGCA---AAGGGTGAATTGGTAACCGT---------------TGAGGTAATGTATCTTGTTTTATACAGTGCGTACGGATACAGAAAACTGATGGAAAAGTAATTTGGAATCTATATGCAAACAATTTGACAAGTTATTTTATGATAGAAATGGAAGTTT	ACCATCATCCTTCAACGAATCCAGTTTAGTGATCCTCCCATTGTCCCCAACTAACCTGGAACCAGCTCAAGATGCCTAAGCCAGTGGTACAGGTTGGTGGCGACCCCGATCCCTCCGAATGGCTCTTCATTTCGGAGGAGATGAAACGAATTGATCAGAGCAAGCCTTACGATGCCAAAAAGGCCTGCTGGGTTCCAGATGAAGCCGAAGGCTATCTTCTGGGTGAAATCAAAGCAACCAAGGGTGAATTGGTAACCGTTGCCCTACCCGGTGGTGAGGTAATGTATCTTGTTTTATACAGTGCGTACGGATACAGAAAACTGATGGAAAAGTAATTTGGAATCTATATGCAAACAATTTGACAAGTTATTTTATGATAGAAATGGAAGTTT
ACCATCATCCTTCAACGAATCCAGTTTAGTGATCCTCCCATTGTCCCCAACTAACCTGGAACCAGCTCAAGATGCCTAAGCCAGTGGTACAGGTTGGTGGCGACCC----------------------------------------CGAATTGATCAGAGCAAGCCTTACGATGCCAAAAAGGCCTGCT-GGTTCCAGATGAAGCCGAAGGCTATCTTCTGGGTGAAATCAAAG----CAAGGGTGAATTGGTAACCGTTGCCCTA--CGGTGGTGAGGTAATGTATCTTGTTTTATACAGTGCGTACGGATACAGAAAACTGATGGAAAAGTAATTTGGAATCTATATGCAAACAATTTGACAAGTTATTTTATGATAGAAATGGAAGTTT	7	37	Deletion	0.07	-47	TIILQRIQFSDPPIVPN*	TIILQRIQFSDPPIVPN*	ACCATCATCCTTCAACGAATCCAGTTTAGTGATCCTCCCATTGTCCCCAACTAACCTGGAACCAGCTCAAGATGCCTAAGCCAGTGGTACAGGTTGGTGGCGACCC----------------------------------------CGAATTGATCAGAGCAAGCCTTACGATGCCAAAAAGGCCTGCT-GGTTCCAGATGAAGCCGAAGGCTATCTTCTGGGTGAAATCAAAG----CAAGGGTGAATTGGTAACCGTTGCCCTA--CGGTGGTGAGGTAATGTATCTTGTTTTATACAGTGCGTACGGATACAGAAAACTGATGGAAAAGTAATTTGGAATCTATATGCAAACAATTTGACAAGTTATTTTATGATAGAAATGGAAGTTT	ACCATCATCCTTCAACGAATCCAGTTTAGTGATCCTCCCATTGTCCCCAACTAACCTGGAACCAGCTCAAGATGCCTAAGCCAGTGGTACAGGTTGGTGGCGACCCCGATCCCTCCGAATGGCTCTTCATTTCGGAGGAGATGAAACGAATTGATCAGAGCAAGCCTTACGATGCCAAAAAGGCCTGCTGGGTTCCAGATGAAGCCGAAGGCTATCTTCTGGGTGAAATCAAAGCAACCAAGGGTGAATTGGTAACCGTTGCCCTACCCGGTGGTGAGGTAATGTATCTTGTTTTATACAGTGCGTACGGATACAGAAAACTGATGGAAAAGTAATTTGGAATCTATATGCAAACAATTTGACAAGTTATTTTATGATAGAAATGGAAGTTT
ACCATCATCCTTCAACGAATCCAGTTTAGTGATCCTCCCATTGTCCCCAACTAACCTGGAACCAGCTCAAGATGCCTAAGCCAGTGGTACAGGTTGGTGGCGACCCCGATCC----------CTCTTCATTTCGGAGGAGATGAAACGAATTGATCAGAGCAAGCCTTACGATGCCAAAAAGGCCTGCTGGGTTCCAGATGAAGCCGAAGGCT------------------------------------------------------TCGGTGGTGAGGTAATGTATCTTGTTTTATACAGTGCGTACGGATACAGAAAACTGATGGAAAAGTAATTTGGAATCTATATGCAAACAATTTGACAAGTTATTTTATGATAGAAATGGAAGTTT	7	36	Deletion	0.07	-64	TIILQRIQFSDPPIVPN*	TIILQRIQFSDPPIVPN*	ACCATCATCCTTCAACGAATCCAGTTTAGTGATCCTCCCATTGTCCCCAACTAACCTGGAACCAGCTCAAGATGCCTAAGCCAGTGGTACAGGTTGGTGGCGACCCCGATCC----------CTCTTCATTTCGGAGGAGATGAAACGAATTGATCAGAGCAAGCCTTACGATGCCAAAAAGGCCTGCTGGGTTCCAGATGAAGCCGAAGGCT------------------------------------------------------TCGGTGGTGAGGTAATGTATCTTGTTTTATACAGTGCGTACGGATACAGAAAACTGATGGAAAAGTAATTTGGAATCTATATGCAAACAATTTGACAAGTTATTTTATGATAGAAATGGAAGTTT	ACCATCATCCTTCAACGAATCCAGTTTAGTGATCCTCCCATTGTCCCCAACTAACCTGGAACCAGCTCAAGATGCCTAAGCCAGTGGTACAGGTTGGTGGCGACCCCGATCCCTCCGAATGGCTCTTCATTTCGGAGGAGATGAAACGAATTGATCAGAGCAAGCCTTACGATGCCAAAAAGGCCTGCTGGGTTCCAGATGAAGCCGAAGGCTATCTTCTGGGTGAAATCAAAGCAACCAAGGGTGAATTGGTAACCGTTGCCCTACCCGGTGGTGAGGTAATGTATCTTGTTTTATACAGTGCGTACGGATACAGAAAACTGATGGAAAAGTAATTTGGAATCTATATGCAAACAATTTGACAAGTTATTTTATGATAGAAATGGAAGTTT
ACCATCATCCTTCAACGAATCCAGTTTAGTGATCCTCCCATTGTCCCCAACTAACCTGGAACCAGCTCAAGATGCCTAAGCCAGTGGTACAGGTTGGTGGCGACCCCGATCCC-CCG-ATGGCTCTTCATTTCGGAGGAGATGAAACGAATTGATCAGAGCAAGCCTTACGATGCCAAAAAGGCCTGCTGGGTTCCAGATGAAGCCGAAGGCTATCTTCTGGGTGAAATCAAAG----CAAGGGTGAATTGGTAACCGTTGCCCTACGcggtggccctaccgttgcccctgCGGTGGTGAGGTAATGTATCTTGTTTTATACAGTGCGTACGGATACAGAAAACTGATGGAAAAGTAATTTGGAATCTATATGCAAACAATTTGACAAGTTATTTTATG…	7	37	Insertion and Deletion	0.07	17	TIILQRIQFSDPPIVPN*	TIILQRIQFSDPPIVPN*	ACCATCATCCTTCAACGAATCCAGTTTAGTGATCCTCCCATTGTCCCCAACTAACCTGGAACCAGCTCAAGATGCCTAAGCCAGTGGTACAGGTTGGTGGCGACCCCGATCCC-CCG-ATGGCTCTTCATTTCGGAGGAGATGAAACGAATTGATCAGAGCAAGCCTTACGATGCCAAAAAGGCCTGCTGGGTTCCAGATGAAGCCGAAGGCTATCTTCTGGGTGAAATCAAAG----CAAGGGTGAATTGGTAACCGTTGCCCTACGCGGTGGCCCTACCGTTGCCCCTGCGGTGGTGAGGTAATGTATCTTGTTTTATACAGTGCGTACGGATACAGAAAACTGATGGAAAAGTAATTTGGAATCTATATGCAAACAATTTGACAAGTTATTTTATG…	ACCATCATCCTTCAACGAATCCAGTTTAGTGATCCTCCCATTGTCCCCAACTAACCTGGAACCAGCTCAAGATGCCTAAGCCAGTGGTACAGGTTGGTGGCGACCCCGATCCCTCCGAATGGCTCTTCATTTCGGAGGAGATGAAACGAATTGATCAGAGCAAGCCTTACGATGCCAAAAAGGCCTGCTGGGTTCCAGATGAAGCCGAAGGCTATCTTCTGGGTGAAATCAAAGCAACCAAGGGTGAATTGGTAACCGTTGCCCTACCCGGTGGTGAGGTAATGTATCTTGTTTTATACAGTGCGTACGGATACAGAAAACTGATGGAAAAGTAATTTGGAATCTATATGCAAACAATTTGACAAGTTATTTTATGATAGAAATGGAAGTTT
ACCATCATCCTTCAACGAATCCAGTTTAGTGATCCTCCCATTGTCCCCAACTAACCTGGAACCAGCTCAAGATGCCTAAGCCAGTGGTACAGGTTGGTGGCGACCCCGATCCCTC---------CTTCATTTCGGAGGAGATGAAACGAATTGATCAGAGCAAGCCTTACGATGCCAAAAAGGCCTGCTCcagatgaagccgaaggcctGGTTCCAGATGAAGCCGAAGGCTATCTTCTGGGTGAAAT---------CAAGGGTGAATTGATAACCGTTG------CCGGTGGTGAGGTAATGTATCTTGTTTTATACAGTGCGTACGGATACAGAAAACTGATGGAAAAGTAATTTGGAATCTATATGCAAACAATTTGACAAGTTATTTTATGATAG…	7	37	Insertion and Deletion	0.07	-5	TIILQRIQFSDPPIVPN*	TIILQRIQFSDPPIVPN*	ACCATCATCCTTCAACGAATCCAGTTTAGTGATCCTCCCATTGTCCCCAACTAACCTGGAACCAGCTCAAGATGCCTAAGCCAGTGGTACAGGTTGGTGGCGACCCCGATCCCTC---------CTTCATTTCGGAGGAGATGAAACGAATTGATCAGAGCAAGCCTTACGATGCCAAAAAGGCCTGCTCCAGATGAAGCCGAAGGCCTGGTTCCAGATGAAGCCGAAGGCTATCTTCTGGGTGAAAT---------CAAGGGTGAATTGATAACCGTTG------CCGGTGGTGAGGTAATGTATCTTGTTTTATACAGTGCGTACGGATACAGAAAACTGATGGAAAAGTAATTTGGAATCTATATGCAAACAATTTGACAAGTTATTTTATGATAG…	ACCATCATCCTTCAACGAATCCAGTTTAGTGATCCTCCCATTGTCCCCAACTAACCTGGAACCAGCTCAAGATGCCTAAGCCAGTGGTACAGGTTGGTGGCGACCCCGATCCCTCCGAATGGCTCTTCATTTCGGAGGAGATGAAACGAATTGATCAGAGCAAGCCTTACGATGCCAAAAAGGCCTGCTGGGTTCCAGATGAAGCCGAAGGCTATCTTCTGGGTGAAATCAAAGCAACCAAGGGTGAATTGGTAACCGTTGCCCTACCCGGTGGTGAGGTAATGTATCTTGTTTTATACAGTGCGTACGGATACAGAAAACTGATGGAAAAGTAATTTGGAATCTATATGCAAACAATTTGACAAGTTATTTTATGATAGAAATGGAAGTTT
ACCATCATCCTTCAACGAATCCAGTTTAGTGATCCTCCCATTGTCCCCAACTAACCTGGAACCAGCTCAAGATGCCTAAGCCAGTGGTACAGGTTGGTGGCGACCCCGATCCCTCC---------------------------------------------------------------------------GTTCCAGATGAAGCCGAAGGCTATCTTCTGGGTGAAATCA--------AAGGGTGAATTGGTAACCGTTGCCCTACggttgccCCGGTGGTGAGGTAATGTATCTTGTTTTATACAGTGCGTACGGATACAGAAAACTGATGGAAAAGTAATTTGGAATCTATATGCAAACAATTTGACAAGTTATTTTATGATAGAAATGGAAGTTT	7	36	Insertion and Deletion	0.07	-76	TIILQRIQFSDPPIVPN*	TIILQRIQFSDPPIVPN*	ACCATCATCCTTCAACGAATCCAGTTTAGTGATCCTCCCATTGTCCCCAACTAACCTGGAACCAGCTCAAGATGCCTAAGCCAGTGGTACAGGTTGGTGGCGACCCCGATCCCTCC---------------------------------------------------------------------------GTTCCAGATGAAGCCGAAGGCTATCTTCTGGGTGAAATCA--------AAGGGTGAATTGGTAACCGTTGCCCTACGGTTGCCCCGGTGGTGAGGTAATGTATCTTGTTTTATACAGTGCGTACGGATACAGAAAACTGATGGAAAAGTAATTTGGAATCTATATGCAAACAATTTGACAAGTTATTTTATGATAGAAATGGAAGTTT	ACCATCATCCTTCAACGAATCCAGTTTAGTGATCCTCCCATTGTCCCCAACTAACCTGGAACCAGCTCAAGATGCCTAAGCCAGTGGTACAGGTTGGTGGCGACCCCGATCCCTCCGAATGGCTCTTCATTTCGGAGGAGATGAAACGAATTGATCAGAGCAAGCCTTACGATGCCAAAAAGGCCTGCTGGGTTCCAGATGAAGCCGAAGGCTATCTTCTGGGTGAAATCAAAGCAACCAAGGGTGAATTGGTAACCGTTGCCCTACCCGGTGGTGAGGTAATGTATCTTGTTTTATACAGTGCGTACGGATACAGAAAACTGATGGAAAAGTAATTTGGAATCTATATGCAAACAATTTGACAAGTTATTTTATGATAGAAATGGAAGTTT
ACCATCATCCTTCAACGAATCCAGTTTAGTGATCCTCCCATTGTCCCCAACTAACCTGGAACCAGCTCAAGATGCCTAAGCCAGTGGTACAGGTTGGTGGCGACCCCGATCCCTCC----GGCTCTTCATTTCAGAGGAGATGAAACGAATTGATCAGAGCAAGCCTTACGATGCCAAAAAGGCCTG-------CCAGATGAAGCCGAA---------------------------------------------------------------GGTGAGGTAATGTATCTTGTTTTATACAGTGCGTACGGATACAGAAAACTGATGGAAAAGTAATTTGGAATCTATATGCAAACAATTTGACAAGTTATTTTATGATAGAAATGGAAGTTT	7	37	Deletion	0.07	-74	TIILQRIQFSDPPIVPN*	TIILQRIQFSDPPIVPN*	ACCATCATCCTTCAACGAATCCAGTTTAGTGATCCTCCCATTGTCCCCAACTAACCTGGAACCAGCTCAAGATGCCTAAGCCAGTGGTACAGGTTGGTGGCGACCCCGATCCCTCC----GGCTCTTCATTTCAGAGGAGATGAAACGAATTGATCAGAGCAAGCCTTACGATGCCAAAAAGGCCTG-------CCAGATGAAGCCGAA---------------------------------------------------------------GGTGAGGTAATGTATCTTGTTTTATACAGTGCGTACGGATACAGAAAACTGATGGAAAAGTAATTTGGAATCTATATGCAAACAATTTGACAAGTTATTTTATGATAGAAATGGAAGTTT	ACCATCATCCTTCAACGAATCCAGTTTAGTGATCCTCCCATTGTCCCCAACTAACCTGGAACCAGCTCAAGATGCCTAAGCCAGTGGTACAGGTTGGTGGCGACCCCGATCCCTCCGAATGGCTCTTCATTTCGGAGGAGATGAAACGAATTGATCAGAGCAAGCCTTACGATGCCAAAAAGGCCTGCTGGGTTCCAGATGAAGCCGAAGGCTATCTTCTGGGTGAAATCAAAGCAACCAAGGGTGAATTGGTAACCGTTGCCCTACCCGGTGGTGAGGTAATGTATCTTGTTTTATACAGTGCGTACGGATACAGAAAACTGATGGAAAAGTAATTTGGAATCTATATGCAAACAATTTGACAAGTTATTTTATGATAGAAATGGAAGTTT
ACCATCATCCTTCAACGAATCCAGTTTAGTGATCCTCCCATTGTCCCCAACTAACCTGGAACCAGCTCAAGATGCCTAAGCCAGTGGTACAGGTTGGTGGCGACCCCGATCCCTCC--ATGGCTCTTCATTTCGGAGGAGATGAAACGAATTGATCAGAGCAAGCCTTACGATGCCAAAAAGGCCTGCTGGGTTCCAGATGAAGCCGAAGGCTATCTTCT---------------------GGGTGAATTGGTAACCGTTG-------CGGTGGTGAGGTAATGTATCTTGTTTTATACAGTGCGTACGGATACAGAAAACTGATGGAAAAGTAATTTGGAATCTATATGCAAACAATTTGACAAGTTATTTTATGATAGAAATGGAAGTTT	7	37	Deletion	0.07	-30	TIILQRIQFSDPPIVPN*	TIILQRIQFSDPPIVPN*	ACCATCATCCTTCAACGAATCCAGTTTAGTGATCCTCCCATTGTCCCCAACTAACCTGGAACCAGCTCAAGATGCCTAAGCCAGTGGTACAGGTTGGTGGCGACCCCGATCCCTCC--ATGGCTCTTCATTTCGGAGGAGATGAAACGAATTGATCAGAGCAAGCCTTACGATGCCAAAAAGGCCTGCTGGGTTCCAGATGAAGCCGAAGGCTATCTTCT---------------------GGGTGAATTGGTAACCGTTG-------CGGTGGTGAGGTAATGTATCTTGTTTTATACAGTGCGTACGGATACAGAAAACTGATGGAAAAGTAATTTGGAATCTATATGCAAACAATTTGACAAGTTATTTTATGATAGAAATGGAAGTTT	ACCATCATCCTTCAACGAATCCAGTTTAGTGATCCTCCCATTGTCCCCAACTAACCTGGAACCAGCTCAAGATGCCTAAGCCAGTGGTACAGGTTGGTGGCGACCCCGATCCCTCCGAATGGCTCTTCATTTCGGAGGAGATGAAACGAATTGATCAGAGCAAGCCTTACGATGCCAAAAAGGCCTGCTGGGTTCCAGATGAAGCCGAAGGCTATCTTCTGGGTGAAATCAAAGCAACCAAGGGTGAATTGGTAACCGTTGCCCTACCCGGTGGTGAGGTAATGTATCTTGTTTTATACAGTGCGTACGGATACAGAAAACTGATGGAAAAGTAATTTGGAATCTATATGCAAACAATTTGACAAGTTATTTTATGATAGAAATGGAAGTTT
ACCATCATCCTTCAACGAATCCAGTTTAGTGATCCTCCCATTGTCCCCAACTAACCTGGAACCAGCTCAAGATGCCTAAGCCAGTGGTACAGGTTGGTGGCGACCCCGATCCCTCC--TTGGCTCTTCATTTCGGAGGAGATGAAACGAATTGATCAGAGCAAGCCTTACGATGCCAAAAAGGCCTTC---ATTCCAGATGAAGCCGAAGGCTATCTTCTGGGTGAAATCAAAGC------GGGTGAATTGGTAACCGTTGCCCTA-CCGGTGGTGAGGTAATGTATCTTGTTTTATACAGTGCGTACGGATACAGAAAACTGATGGAAAAGTAATTTGGAATCTATATGCAAACAATTTGACAAGTTATTTTATGATAGAAATGGAAGTTT	7	38	Deletion	0.07	-12	TIILQRIQFSDPPIVPN*	TIILQRIQFSDPPIVPN*	ACCATCATCCTTCAACGAATCCAGTTTAGTGATCCTCCCATTGTCCCCAACTAACCTGGAACCAGCTCAAGATGCCTAAGCCAGTGGTACAGGTTGGTGGCGACCCCGATCCCTCC--TTGGCTCTTCATTTCGGAGGAGATGAAACGAATTGATCAGAGCAAGCCTTACGATGCCAAAAAGGCCTTC---ATTCCAGATGAAGCCGAAGGCTATCTTCTGGGTGAAATCAAAGC------GGGTGAATTGGTAACCGTTGCCCTA-CCGGTGGTGAGGTAATGTATCTTGTTTTATACAGTGCGTACGGATACAGAAAACTGATGGAAAAGTAATTTGGAATCTATATGCAAACAATTTGACAAGTTATTTTATGATAGAAATGGAAGTTT	ACCATCATCCTTCAACGAATCCAGTTTAGTGATCCTCCCATTGTCCCCAACTAACCTGGAACCAGCTCAAGATGCCTAAGCCAGTGGTACAGGTTGGTGGCGACCCCGATCCCTCCGAATGGCTCTTCATTTCGGAGGAGATGAAACGAATTGATCAGAGCAAGCCTTACGATGCCAAAAAGGCCTGCTGGGTTCCAGATGAAGCCGAAGGCTATCTTCTGGGTGAAATCAAAGCAACCAAGGGTGAATTGGTAACCGTTGCCCTACCCGGTGGTGAGGTAATGTATCTTGTTTTATACAGTGCGTACGGATACAGAAAACTGATGGAAAAGTAATTTGGAATCTATATGCAAACAATTTGACAAGTTATTTTATGATAGAAATGGAAGTTT
ACCATCATCCTTCAACGAATCCAGTTTAGTGATCCTCCCATTGTCCCCAACTAACCTGGAACCAGCTCAAGATGCCTAAGCCAGTGGTACAGGTTGGTGGCGACCCCGATCCCTCC-AATGGCTCTTCATTTCGGAGGAGATGAAACGAATTGATCAGAGCAAGCCTTACGATGCCAAAAAGGCCTGCTGGGTTCCAGATGAAGCCGAAGGCTATCTTCT---------------------GGGTGAATTGGTAA------------CCGGTGGTGAGGTAATGTATCTTGTTTTATACAGTGCGTACGGATACAGAAAACTGATGGAAAAGTAATTTGGAATCTATATGCAAACAATTTGACAAGTTATTTTATGATAGAAATGGAAGTTT	7	37	Deletion	0.07	-34	TIILQRIQFSDPPIVPN*	TIILQRIQFSDPPIVPN*	ACCATCATCCTTCAACGAATCCAGTTTAGTGATCCTCCCATTGTCCCCAACTAACCTGGAACCAGCTCAAGATGCCTAAGCCAGTGGTACAGGTTGGTGGCGACCCCGATCCCTCC-AATGGCTCTTCATTTCGGAGGAGATGAAACGAATTGATCAGAGCAAGCCTTACGATGCCAAAAAGGCCTGCTGGGTTCCAGATGAAGCCGAAGGCTATCTTCT---------------------GGGTGAATTGGTAA------------CCGGTGGTGAGGTAATGTATCTTGTTTTATACAGTGCGTACGGATACAGAAAACTGATGGAAAAGTAATTTGGAATCTATATGCAAACAATTTGACAAGTTATTTTATGATAGAAATGGAAGTTT	ACCATCATCCTTCAACGAATCCAGTTTAGTGATCCTCCCATTGTCCCCAACTAACCTGGAACCAGCTCAAGATGCCTAAGCCAGTGGTACAGGTTGGTGGCGACCCCGATCCCTCCGAATGGCTCTTCATTTCGGAGGAGATGAAACGAATTGATCAGAGCAAGCCTTACGATGCCAAAAAGGCCTGCTGGGTTCCAGATGAAGCCGAAGGCTATCTTCTGGGTGAAATCAAAGCAACCAAGGGTGAATTGGTAACCGTTGCCCTACCCGGTGGTGAGGTAATGTATCTTGTTTTATACAGTGCGTACGGATACAGAAAACTGATGGAAAAGTAATTTGGAATCTATATGCAAACAATTTGACAAGTTATTTTATGATAGAAATGGAAGTTT
ACCATCATCCTTCAACGAATCCAGTTTAGTGATCCTCCCATTGTCCCCAACTAACCTGGAACCAGCTCAAGATGCCTAAGCCAGTGGTACAGGTTGGTGGCGACCCCGATCCCTCcCGAATGGCTCTTCATTTCGGAGGAGATGAAACGAATTGATCAGAGCAAGCCTTACGATGCCAAAAAGGCCTGCT--GTTCCAGATGAAGCCGAAGGCTATCTTCTGGGTGAAATCAAAG----CAAGGGTGAATTGGTAACCGTTGCCCTACCTacGGTGGTGAGGTAATGTATCTTGTTTTATACAGTGCGTACGGATACAGAAAACTGATGGAAAAGTAATTTGGAATCTATATGCAAACAATTTGACAAGTTATTTTATGATAGAAATGGAAGTTT	7	37	Insertion and Deletion	0.07	-3	TIILQRIQFSDPPIVPN*	TIILQRIQFSDPPIVPN*	ACCATCATCCTTCAACGAATCCAGTTTAGTGATCCTCCCATTGTCCCCAACTAACCTGGAACCAGCTCAAGATGCCTAAGCCAGTGGTACAGGTTGGTGGCGACCCCGATCCCTCCCGAATGGCTCTTCATTTCGGAGGAGATGAAACGAATTGATCAGAGCAAGCCTTACGATGCCAAAAAGGCCTGCT--GTTCCAGATGAAGCCGAAGGCTATCTTCTGGGTGAAATCAAAG----CAAGGGTGAATTGGTAACCGTTGCCCTACCTACGGTGGTGAGGTAATGTATCTTGTTTTATACAGTGCGTACGGATACAGAAAACTGATGGAAAAGTAATTTGGAATCTATATGCAAACAATTTGACAAGTTATTTTATGATAGAAATGGAAGTTT	ACCATCATCCTTCAACGAATCCAGTTTAGTGATCCTCCCATTGTCCCCAACTAACCTGGAACCAGCTCAAGATGCCTAAGCCAGTGGTACAGGTTGGTGGCGACCCCGATCCCTCCGAATGGCTCTTCATTTCGGAGGAGATGAAACGAATTGATCAGAGCAAGCCTTACGATGCCAAAAAGGCCTGCTGGGTTCCAGATGAAGCCGAAGGCTATCTTCTGGGTGAAATCAAAGCAACCAAGGGTGAATTGGTAACCGTTGCCCTACCCGGTGGTGAGGTAATGTATCTTGTTTTATACAGTGCGTACGGATACAGAAAACTGATGGAAAAGTAATTTGGAATCTATATGCAAACAATTTGACAAGTTATTTTATGATAGAAATGGAAGTTT
ACCATCATCCTTCAACGAATCCAGTTTAGTGATCCTCCCATTGTCCCCAACTAACCTGGAACCAGCTCAAGATGCCTAAGCCAGTGGTACAGGTTGGTGGCGACCCCGATCCCTCCCGATGGCTCTTCATTTCGGAGGAGATGAAACGAATTGATCAGAGCAAGCCTTACGATGCCAAAAAGGCCTGCT---------ATGAAGCCGAAGCCT-----------------------------------------------------CACGGTGGTGAGGTAATGTATCTTGTTTTATACAGTGCGTACGGATACAGAAAACTGATGGAAAAGTAATTTGGAATCTATATGCAAACAATTTGACAAGTTATTTTATGATAGAAATGGAAGTTT	7	36	Deletion	0.07	-62	TIILQRIQFSDPPIVPN*	TIILQRIQFSDPPIVPN*	ACCATCATCCTTCAACGAATCCAGTTTAGTGATCCTCCCATTGTCCCCAACTAACCTGGAACCAGCTCAAGATGCCTAAGCCAGTGGTACAGGTTGGTGGCGACCCCGATCCCTCCCGATGGCTCTTCATTTCGGAGGAGATGAAACGAATTGATCAGAGCAAGCCTTACGATGCCAAAAAGGCCTGCT---------ATGAAGCCGAAGCCT-----------------------------------------------------CACGGTGGTGAGGTAATGTATCTTGTTTTATACAGTGCGTACGGATACAGAAAACTGATGGAAAAGTAATTTGGAATCTATATGCAAACAATTTGACAAGTTATTTTATGATAGAAATGGAAGTTT	ACCATCATCCTTCAACGAATCCAGTTTAGTGATCCTCCCATTGTCCCCAACTAACCTGGAACCAGCTCAAGATGCCTAAGCCAGTGGTACAGGTTGGTGGCGACCCCGATCCCTCCGAATGGCTCTTCATTTCGGAGGAGATGAAACGAATTGATCAGAGCAAGCCTTACGATGCCAAAAAGGCCTGCTGGGTTCCAGATGAAGCCGAAGGCTATCTTCTGGGTGAAATCAAAGCAACCAAGGGTGAATTGGTAACCGTTGCCCTACCCGGTGGTGAGGTAATGTATCTTGTTTTATACAGTGCGTACGGATACAGAAAACTGATGGAAAAGTAATTTGGAATCTATATGCAAACAATTTGACAAGTTATTTTATGATAGAAATGGAAGTTT
ACCATCATCCTTCAACGAATCCAGTTTAGTGATCCTCCCATTGTCCCCAACTAACCTGGAACCAGCTCAAGATGCCTAAGCCAGTGGTACAGGTTGGTGGCGACCCCGATCCCTCCG-ATGGCTCTTcatctCATTTCGGAGGAGATGAAACGAATTGATCAGAGCAAGCCTTACGATGCCAAAAAGGCCTGCTGGGTTCCAGATGAAGCCGAAGGCTATCTTCTGGGTGAAATCAAAG----CAAGGGTGAATTGGTAACCGTTGCCCTACGtaacCG-----------------------TTA-CCAGTGCGTACGGATACAGAAAACTGATGGAAAAGTAATTTGGAATCTATATGCAAACAATTTGACAAGTTATTTTATGATAGAAATGGAAGT…	7	38	Insertion and Deletion	0.07	-20	TIILQRIQFSDPPIVPN*	TIILQRIQFSDPPIVPN*	ACCATCATCCTTCAACGAATCCAGTTTAGTGATCCTCCCATTGTCCCCAACTAACCTGGAACCAGCTCAAGATGCCTAAGCCAGTGGTACAGGTTGGTGGCGACCCCGATCCCTCCG-ATGGCTCTTCATCTCATTTCGGAGGAGATGAAACGAATTGATCAGAGCAAGCCTTACGATGCCAAAAAGGCCTGCTGGGTTCCAGATGAAGCCGAAGGCTATCTTCTGGGTGAAATCAAAG----CAAGGGTGAATTGGTAACCGTTGCCCTACGTAACCG-----------------------TTA-CCAGTGCGTACGGATACAGAAAACTGATGGAAAAGTAATTTGGAATCTATATGCAAACAATTTGACAAGTTATTTTATGATAGAAATGGAAGT…	ACCATCATCCTTCAACGAATCCAGTTTAGTGATCCTCCCATTGTCCCCAACTAACCTGGAACCAGCTCAAGATGCCTAAGCCAGTGGTACAGGTTGGTGGCGACCCCGATCCCTCCGAATGGCTCTTCATTTCGGAGGAGATGAAACGAATTGATCAGAGCAAGCCTTACGATGCCAAAAAGGCCTGCTGGGTTCCAGATGAAGCCGAAGGCTATCTTCTGGGTGAAATCAAAGCAACCAAGGGTGAATTGGTAACCGTTGCCCTACCCGGTGGTGAGGTAATGTATCTTGTTTTATACAGTGCGTACGGATACAGAAAACTGATGGAAAAGTAATTTGGAATCTATATGCAAACAATTTGACAAGTTATTTTATGATAGAAATGGAAGTTT
ACCATCATCCTTCAACGAATCCAGTTTAGTGATCCTCCCATTGTCCCCAACTAACCTGGAACCAGCTCAAGATGCCTAAGCCAGTGGTACAGGTTGGTGGCGACCCCGATCCCTCCTggctgtgaaAATGGCTCTTCATTTCGGAGGAGATGAAACGAATTGATCAGAGCAAGCCTTACGATGCCAAAAAGGCCTGC----TTCCAGATGAAGCCGAAGGCTATCTTCTGGGTGAAATCAAAGC-----AGGGTGAATTGGTAACCGTTGCCCTACCGttgccccgttGGTGGTGAGGTAATGTATCTTGTTTTATACAGTGCGTACGGATACAGAAAACTGATGGAAAAGTAATTTGGAATCTATATGCAAACAATTTGACAAGTTATTTTATGATAG…	7	38	Insertion and Deletion	0.07	10	TIILQRIQFSDPPIVPN*	TIILQRIQFSDPPIVPN*	ACCATCATCCTTCAACGAATCCAGTTTAGTGATCCTCCCATTGTCCCCAACTAACCTGGAACCAGCTCAAGATGCCTAAGCCAGTGGTACAGGTTGGTGGCGACCCCGATCCCTCCTGGCTGTGAAAATGGCTCTTCATTTCGGAGGAGATGAAACGAATTGATCAGAGCAAGCCTTACGATGCCAAAAAGGCCTGC----TTCCAGATGAAGCCGAAGGCTATCTTCTGGGTGAAATCAAAGC-----AGGGTGAATTGGTAACCGTTGCCCTACCGTTGCCCCGTTGGTGGTGAGGTAATGTATCTTGTTTTATACAGTGCGTACGGATACAGAAAACTGATGGAAAAGTAATTTGGAATCTATATGCAAACAATTTGACAAGTTATTTTATGATAG…	ACCATCATCCTTCAACGAATCCAGTTTAGTGATCCTCCCATTGTCCCCAACTAACCTGGAACCAGCTCAAGATGCCTAAGCCAGTGGTACAGGTTGGTGGCGACCCCGATCCCTCCGAATGGCTCTTCATTTCGGAGGAGATGAAACGAATTGATCAGAGCAAGCCTTACGATGCCAAAAAGGCCTGCTGGGTTCCAGATGAAGCCGAAGGCTATCTTCTGGGTGAAATCAAAGCAACCAAGGGTGAATTGGTAACCGTTGCCCTACCCGGTGGTGAGGTAATGTATCTTGTTTTATACAGTGCGTACGGATACAGAAAACTGATGGAAAAGTAATTTGGAATCTATATGCAAACAATTTGACAAGTTATTTTATGATAGAAATGGAAGTTT
ACCATCATCCTTCAACGAATCCAGTTTAGTGATCCTCCCATTGTCCCCAACTAACCTGGAACCAGCTCAAGATGCCTAAGCCAGTGGTACAGGTTGGTGGCGACCCCGATCCCTCCTtCATTTCTCTTCATTTCGGAGGAGATGAAACGAATTGATCAGAGCAAGCCTTACGATGCCAAAAAGGCCT----GGTTCCAGATGAAGCCGAAGGCTATCTTCTGGGTGAAATCA--------AAGGGTGAATTGGT-ACCGTTGC--------GTGGTGAGGTAATGTATCTTGTTTTATACAGTGCGTACGGATACAGAAAACTGATGGAAAAGTAATTTGGAATCTATATGCAAACAATTTGACAAGTTATTTTATGATAGAAATGGAAGTTT	7	36	Insertion and Deletion	0.07	-20	TIILQRIQFSDPPIVPN*	TIILQRIQFSDPPIVPN*	ACCATCATCCTTCAACGAATCCAGTTTAGTGATCCTCCCATTGTCCCCAACTAACCTGGAACCAGCTCAAGATGCCTAAGCCAGTGGTACAGGTTGGTGGCGACCCCGATCCCTCCTTCATTTCTCTTCATTTCGGAGGAGATGAAACGAATTGATCAGAGCAAGCCTTACGATGCCAAAAAGGCCT----GGTTCCAGATGAAGCCGAAGGCTATCTTCTGGGTGAAATCA--------AAGGGTGAATTGGT-ACCGTTGC--------GTGGTGAGGTAATGTATCTTGTTTTATACAGTGCGTACGGATACAGAAAACTGATGGAAAAGTAATTTGGAATCTATATGCAAACAATTTGACAAGTTATTTTATGATAGAAATGGAAGTTT	ACCATCATCCTTCAACGAATCCAGTTTAGTGATCCTCCCATTGTCCCCAACTAACCTGGAACCAGCTCAAGATGCCTAAGCCAGTGGTACAGGTTGGTGGCGACCCCGATCCCTCCGAATGGCTCTTCATTTCGGAGGAGATGAAACGAATTGATCAGAGCAAGCCTTACGATGCCAAAAAGGCCTGCTGGGTTCCAGATGAAGCCGAAGGCTATCTTCTGGGTGAAATCAAAGCAACCAAGGGTGAATTGGTAACCGTTGCCCTACCCGGTGGTGAGGTAATGTATCTTGTTTTATACAGTGCGTACGGATACAGAAAACTGATGGAAAAGTAATTTGGAATCTATATGCAAACAATTTGACAAGTTATTTTATGATAGAAATGGAAGTTT
ACCATCATCCTTCAACGAATCCAGTTTAGTGATCCTCCCATTGTCCCCAACTAACCTGGAACCAGCTCAAGATGCCTAAGCCAGTGGTACAGGTTGGTGGCGACCCCGATCCCTCTtcatttcGATCGGCTCTTCATTTCGGAGGAGATGAAACGAATTGATCAGAGCAAGCCTTACGATGCCAAA------------------------------------------------------------AAGGGTGAATTGGTAACCGTTGCCC--CCCGGTGGTGAGGTAATGTATCTTGTTTTATACAGTGCGTACGGATACAGAAAACTGATGGAAAAGTAATTTGGAATCTATATGCAAACAATTTGACAAGTTATTTTATGATAGAAATGGAAGTTT	7	35	Insertion and Deletion	0.07	-55	TIILQRIQFSDPPIVPN*	TIILQRIQFSDPPIVPN*	ACCATCATCCTTCAACGAATCCAGTTTAGTGATCCTCCCATTGTCCCCAACTAACCTGGAACCAGCTCAAGATGCCTAAGCCAGTGGTACAGGTTGGTGGCGACCCCGATCCCTCTTCATTTCGATCGGCTCTTCATTTCGGAGGAGATGAAACGAATTGATCAGAGCAAGCCTTACGATGCCAAA------------------------------------------------------------AAGGGTGAATTGGTAACCGTTGCCC--CCCGGTGGTGAGGTAATGTATCTTGTTTTATACAGTGCGTACGGATACAGAAAACTGATGGAAAAGTAATTTGGAATCTATATGCAAACAATTTGACAAGTTATTTTATGATAGAAATGGAAGTTT	ACCATCATCCTTCAACGAATCCAGTTTAGTGATCCTCCCATTGTCCCCAACTAACCTGGAACCAGCTCAAGATGCCTAAGCCAGTGGTACAGGTTGGTGGCGACCCCGATCCCTCCGAATGGCTCTTCATTTCGGAGGAGATGAAACGAATTGATCAGAGCAAGCCTTACGATGCCAAAAAGGCCTGCTGGGTTCCAGATGAAGCCGAAGGCTATCTTCTGGGTGAAATCAAAGCAACCAAGGGTGAATTGGTAACCGTTGCCCTACCCGGTGGTGAGGTAATGTATCTTGTTTTATACAGTGCGTACGGATACAGAAAACTGATGGAAAAGTAATTTGGAATCTATATGCAAACAATTTGACAAGTTATTTTATGATAGAAATGGAAGTTT
ACCATCATCCTTCAACGAATCCAGTTTAGTGATCCTCCCATTGTCCCCAACTAACCTGGAACCAGCTCAAGATGCCTAAGCCAGTGGTACAGGTTGGTGGCGACCCCGATCCCTtATGAATGGCTCTTCATTTCGGAGGAGATGAAACGAATTGATCAGAGCAAGCCTTACGATGCCAAAAAGGCCTGCT------------------------------------------------CCAAGGGTGAATTGGTAACCGTTG-----CCCGGTGGTGAGGTAATGTATCTTGTTTTATACAGTGCGTACGGATACAGAAAACTGATGGAAAAGTAATTTGGAATCTATATGCAAACAATTTGACAAGTTATTTTATGATAGAAATGGAAGTTT	7	37	Insertion and Deletion	0.07	-52	TIILQRIQFSDPPIVPN*	TIILQRIQFSDPPIVPN*	ACCATCATCCTTCAACGAATCCAGTTTAGTGATCCTCCCATTGTCCCCAACTAACCTGGAACCAGCTCAAGATGCCTAAGCCAGTGGTACAGGTTGGTGGCGACCCCGATCCCTTATGAATGGCTCTTCATTTCGGAGGAGATGAAACGAATTGATCAGAGCAAGCCTTACGATGCCAAAAAGGCCTGCT------------------------------------------------CCAAGGGTGAATTGGTAACCGTTG-----CCCGGTGGTGAGGTAATGTATCTTGTTTTATACAGTGCGTACGGATACAGAAAACTGATGGAAAAGTAATTTGGAATCTATATGCAAACAATTTGACAAGTTATTTTATGATAGAAATGGAAGTTT	ACCATCATCCTTCAACGAATCCAGTTTAGTGATCCTCCCATTGTCCCCAACTAACCTGGAACCAGCTCAAGATGCCTAAGCCAGTGGTACAGGTTGGTGGCGACCCCGATCCCTCCGAATGGCTCTTCATTTCGGAGGAGATGAAACGAATTGATCAGAGCAAGCCTTACGATGCCAAAAAGGCCTGCTGGGTTCCAGATGAAGCCGAAGGCTATCTTCTGGGTGAAATCAAAGCAACCAAGGGTGAATTGGTAACCGTTGCCCTACCCGGTGGTGAGGTAATGTATCTTGTTTTATACAGTGCGTACGGATACAGAAAACTGATGGAAAAGTAATTTGGAATCTATATGCAAACAATTTGACAAGTTATTTTATGATAGAAATGGAAGTTT
ACCATCATCCTTCAACGAATCCAGTTTAGTGATCCTCCCATTGTCCCCAACTAACCTGGAACCAGCTCAAGATGCCTAAGCCAGTGGTACAGGTTGGTGGCGACCCCGATCCTcT-----TGGCTCTTCATTTCGGAGGAGATGAAACGAATTGATCAGAGCAAGCCTTACGATGCCAAAAAGGCCTGCTG------------------------------------------------CAAGGGTGAATTGGTAACCGTTGCCCTACCTACTGGTGAGGTAATGTATCTTGTTTTATACAGTGCGTACGGATACAGAAAACTGATGGAAAAGTAATTTGGAATCTATATGCAAACAATTTGACAAGTTATTTTATGATAGAAATGGAAGTTT	7	37	Insertion and Deletion	0.07	-52	TIILQRIQFSDPPIVPN*	TIILQRIQFSDPPIVPN*	ACCATCATCCTTCAACGAATCCAGTTTAGTGATCCTCCCATTGTCCCCAACTAACCTGGAACCAGCTCAAGATGCCTAAGCCAGTGGTACAGGTTGGTGGCGACCCCGATCCTCT-----TGGCTCTTCATTTCGGAGGAGATGAAACGAATTGATCAGAGCAAGCCTTACGATGCCAAAAAGGCCTGCTG------------------------------------------------CAAGGGTGAATTGGTAACCGTTGCCCTACCTACTGGTGAGGTAATGTATCTTGTTTTATACAGTGCGTACGGATACAGAAAACTGATGGAAAAGTAATTTGGAATCTATATGCAAACAATTTGACAAGTTATTTTATGATAGAAATGGAAGTTT	ACCATCATCCTTCAACGAATCCAGTTTAGTGATCCTCCCATTGTCCCCAACTAACCTGGAACCAGCTCAAGATGCCTAAGCCAGTGGTACAGGTTGGTGGCGACCCCGATCCCTCCGAATGGCTCTTCATTTCGGAGGAGATGAAACGAATTGATCAGAGCAAGCCTTACGATGCCAAAAAGGCCTGCTGGGTTCCAGATGAAGCCGAAGGCTATCTTCTGGGTGAAATCAAAGCAACCAAGGGTGAATTGGTAACCGTTGCCCTACCCGGTGGTGAGGTAATGTATCTTGTTTTATACAGTGCGTACGGATACAGAAAACTGATGGAAAAGTAATTTGGAATCTATATGCAAACAATTTGACAAGTTATTTTATGATAGAAATGGAAGTTT
ACCATCATCCTTCAACGAATCCAGTTTAGTGATCCTCCCATTGTCCCCAACTAACCTGGAACCAGCTCAAGATGCCTAAGCCAGTGGTACAGGTTGGTGGCGACCCC------------------------------GAGATGAAACGAATTGATCAGAGCAAGCCTTACGATGCCAAAAAGGCCTGCT-------------------------------------------------CAAGGGTGAATTGGTAACCGTTGCCCTACCctcaccctataacCGGTGGTGAGGTAATGTATCTTGTTTTATACAGTGCGTACGGATACAGAAAACTGATGGAAAAGTAATTTGGAATCCATATGCAAACAATTTGACAAGTTATTTTATGATAGAAATGG…	6	37	Insertion and Deletion	0.06	-66	TIILQRIQFSDPPIVPN*	TIILQRIQFSDPPIVPN*	ACCATCATCCTTCAACGAATCCAGTTTAGTGATCCTCCCATTGTCCCCAACTAACCTGGAACCAGCTCAAGATGCCTAAGCCAGTGGTACAGGTTGGTGGCGACCCC------------------------------GAGATGAAACGAATTGATCAGAGCAAGCCTTACGATGCCAAAAAGGCCTGCT-------------------------------------------------CAAGGGTGAATTGGTAACCGTTGCCCTACCCTCACCCTATAACCGGTGGTGAGGTAATGTATCTTGTTTTATACAGTGCGTACGGATACAGAAAACTGATGGAAAAGTAATTTGGAATCCATATGCAAACAATTTGACAAGTTATTTTATGATAGAAATGG…	ACCATCATCCTTCAACGAATCCAGTTTAGTGATCCTCCCATTGTCCCCAACTAACCTGGAACCAGCTCAAGATGCCTAAGCCAGTGGTACAGGTTGGTGGCGACCCCGATCCCTCCGAATGGCTCTTCATTTCGGAGGAGATGAAACGAATTGATCAGAGCAAGCCTTACGATGCCAAAAAGGCCTGCTGGGTTCCAGATGAAGCCGAAGGCTATCTTCTGGGTGAAATCAAAGCAACCAAGGGTGAATTGGTAACCGTTGCCCTACCCGGTGGTGAGGTAATGTATCTTGTTTTATACAGTGCGTACGGATACAGAAAACTGATGGAAAAGTAATTTGGAATCTATATGCAAACAATTTGACAAGTTATTTTATGATAGAAATGGAAGTTT
ACCATCATCCTTCAACGAATCCAGTTTAGTGATCCTCCCATTGTCCCCAACTAACCTGGAACCAGCTCAAGATGCCTAAGCCAGTGGTACAGGTTGGTGGCGACCCCG----------ATGGCTCTTCATTTCGGAGGAGATGAAACGAATTGATCAGAGCAAGCCTTACGATGCCAAAAAGGCCTGC-----------TGAAGCCGAAGGCTATCTTCTGGGTGAAATCA--------AAGGGTGAATTGGTAACCGTTGCCCTA-CCGGTGGTGAGGTAATGTATCTTGTTTTATACAGTGCGTACGGATACAGAAAACTGATGGAAAAGTAATTTGGAATCTATATGCAAACAATTTGACAAGTTATTTTATGATAGAAATGGAAGTTT	6	37	Deletion	0.06	-30	TIILQRIQFSDPPIVPN*	TIILQRIQFSDPPIVPN*	ACCATCATCCTTCAACGAATCCAGTTTAGTGATCCTCCCATTGTCCCCAACTAACCTGGAACCAGCTCAAGATGCCTAAGCCAGTGGTACAGGTTGGTGGCGACCCCG----------ATGGCTCTTCATTTCGGAGGAGATGAAACGAATTGATCAGAGCAAGCCTTACGATGCCAAAAAGGCCTGC-----------TGAAGCCGAAGGCTATCTTCTGGGTGAAATCA--------AAGGGTGAATTGGTAACCGTTGCCCTA-CCGGTGGTGAGGTAATGTATCTTGTTTTATACAGTGCGTACGGATACAGAAAACTGATGGAAAAGTAATTTGGAATCTATATGCAAACAATTTGACAAGTTATTTTATGATAGAAATGGAAGTTT	ACCATCATCCTTCAACGAATCCAGTTTAGTGATCCTCCCATTGTCCCCAACTAACCTGGAACCAGCTCAAGATGCCTAAGCCAGTGGTACAGGTTGGTGGCGACCCCGATCCCTCCGAATGGCTCTTCATTTCGGAGGAGATGAAACGAATTGATCAGAGCAAGCCTTACGATGCCAAAAAGGCCTGCTGGGTTCCAGATGAAGCCGAAGGCTATCTTCTGGGTGAAATCAAAGCAACCAAGGGTGAATTGGTAACCGTTGCCCTACCCGGTGGTGAGGTAATGTATCTTGTTTTATACAGTGCGTACGGATACAGAAAACTGATGGAAAAGTAATTTGGAATCTATATGCAAACAATTTGACAAGTTATTTTATGATAGAAATGGAAGTTT
ACCATCATCCTTCAACGAATCCAGTTTAGTGATCCTCCCATTGTCCCCAACTAACCTGGAACCAGCTCAAGATGCCTAAGCCAGTGGTACAGGTTGGTGGCGACCCCG----------ATGGCTCTTCATTTCGGAGGAGATGAAACGAATTGATCAGAGCAAGCCTTACGATGCCAAAAAGGCCTGCTG-----------------------------------------------------------------------------CCGGTGGTGAGGTAATGTATCTTGTTTTATACAGTGCGTACGGATACAGAAAACTGATGGAAAAGTAATTTGGAATCTATATGCAAACAATTTGACAAGTTATTTTATGATAGAAATGGAAGTTT	6	36	Deletion	0.06	-87	TIILQRIQFSDPPIVPN*	TIILQRIQFSDPPIVPN*	ACCATCATCCTTCAACGAATCCAGTTTAGTGATCCTCCCATTGTCCCCAACTAACCTGGAACCAGCTCAAGATGCCTAAGCCAGTGGTACAGGTTGGTGGCGACCCCG----------ATGGCTCTTCATTTCGGAGGAGATGAAACGAATTGATCAGAGCAAGCCTTACGATGCCAAAAAGGCCTGCTG-----------------------------------------------------------------------------CCGGTGGTGAGGTAATGTATCTTGTTTTATACAGTGCGTACGGATACAGAAAACTGATGGAAAAGTAATTTGGAATCTATATGCAAACAATTTGACAAGTTATTTTATGATAGAAATGGAAGTTT	ACCATCATCCTTCAACGAATCCAGTTTAGTGATCCTCCCATTGTCCCCAACTAACCTGGAACCAGCTCAAGATGCCTAAGCCAGTGGTACAGGTTGGTGGCGACCCCGATCCCTCCGAATGGCTCTTCATTTCGGAGGAGATGAAACGAATTGATCAGAGCAAGCCTTACGATGCCAAAAAGGCCTGCTGGGTTCCAGATGAAGCCGAAGGCTATCTTCTGGGTGAAATCAAAGCAACCAAGGGTGAATTGGTAACCGTTGCCCTACCCGGTGGTGAGGTAATGTATCTTGTTTTATACAGTGCGTACGGATACAGAAAACTGATGGAAAAGTAATTTGGAATCTATATGCAAACAATTTGACAAGTTATTTTATGATAGAAATGGAAGTTT
ACCATCATCCTTCAACGAATCCAGTTTAGTGATCCTCCCATTGTCCCCAACTAACCTGGAACCAGCTCAAGATGCCTAAGCCAGTGGTACAGGTTGGTGGCGACCCCGACCCCCC---------------------------------------------------------------------------GGTTCCAGATGAAGCCGAAGGCTATCTTCTGGGTGAAATCAAAG----TAAGGGTGAATTGGTAACCGTTG----AATTGGTGGTGAGGTAATGTATCTTGTTTTATACAGTGCGTACGGATACAGAAAACTGATGGAAAAGTAATTTGGAATCTATATGCAAACAATTTGACAAGTTATTTTATGATAGAAATGGAAGTTT	6	36	Deletion	0.06	-83	TIILQRIQFSDPPIVPN*	TIILQRIQFSDPPIVPN*	ACCATCATCCTTCAACGAATCCAGTTTAGTGATCCTCCCATTGTCCCCAACTAACCTGGAACCAGCTCAAGATGCCTAAGCCAGTGGTACAGGTTGGTGGCGACCCCGACCCCCC---------------------------------------------------------------------------GGTTCCAGATGAAGCCGAAGGCTATCTTCTGGGTGAAATCAAAG----TAAGGGTGAATTGGTAACCGTTG----AATTGGTGGTGAGGTAATGTATCTTGTTTTATACAGTGCGTACGGATACAGAAAACTGATGGAAAAGTAATTTGGAATCTATATGCAAACAATTTGACAAGTTATTTTATGATAGAAATGGAAGTTT	ACCATCATCCTTCAACGAATCCAGTTTAGTGATCCTCCCATTGTCCCCAACTAACCTGGAACCAGCTCAAGATGCCTAAGCCAGTGGTACAGGTTGGTGGCGACCCCGATCCCTCCGAATGGCTCTTCATTTCGGAGGAGATGAAACGAATTGATCAGAGCAAGCCTTACGATGCCAAAAAGGCCTGCTGGGTTCCAGATGAAGCCGAAGGCTATCTTCTGGGTGAAATCAAAGCAACCAAGGGTGAATTGGTAACCGTTGCCCTACCCGGTGGTGAGGTAATGTATCTTGTTTTATACAGTGCGTACGGATACAGAAAACTGATGGAAAAGTAATTTGGAATCTATATGCAAACAATTTGACAAGTTATTTTATGATAGAAATGGAAGTTT
ACCATCATCCTTCAACGAATCCAGTTTAGTGATCCTCCCATTGTCCCCAACTAACCTGGAACCAGCTCAAGATGCCTAAGCCAGTGGTACAGGTTGGTGGCGACCCCGACCCCTCCG-ATGGCTCTTCATTTCGGAGGAGATGAAACGAATTGATCAGAGCAAGCCTTACGATGCCAAAAAGGCCT--------------------------------------------------------GGTGAATTGGTAACCGTTGCCCTA-CCGGTGGTGAGGTAATGTATCTTGTTTTATACAGTGCGTACGGATACAGAAAACTGATGGAAAAGTAATTTGGAATCTATATGCAAACAATTTGACAAGTTATTTTATGATAGAAATGGAAGTTT	6	36	Deletion	0.06	-58	TIILQRIQFSDPPIVPN*	TIILQRIQFSDPPIVPN*	ACCATCATCCTTCAACGAATCCAGTTTAGTGATCCTCCCATTGTCCCCAACTAACCTGGAACCAGCTCAAGATGCCTAAGCCAGTGGTACAGGTTGGTGGCGACCCCGACCCCTCCG-ATGGCTCTTCATTTCGGAGGAGATGAAACGAATTGATCAGAGCAAGCCTTACGATGCCAAAAAGGCCT--------------------------------------------------------GGTGAATTGGTAACCGTTGCCCTA-CCGGTGGTGAGGTAATGTATCTTGTTTTATACAGTGCGTACGGATACAGAAAACTGATGGAAAAGTAATTTGGAATCTATATGCAAACAATTTGACAAGTTATTTTATGATAGAAATGGAAGTTT	ACCATCATCCTTCAACGAATCCAGTTTAGTGATCCTCCCATTGTCCCCAACTAACCTGGAACCAGCTCAAGATGCCTAAGCCAGTGGTACAGGTTGGTGGCGACCCCGATCCCTCCGAATGGCTCTTCATTTCGGAGGAGATGAAACGAATTGATCAGAGCAAGCCTTACGATGCCAAAAAGGCCTGCTGGGTTCCAGATGAAGCCGAAGGCTATCTTCTGGGTGAAATCAAAGCAACCAAGGGTGAATTGGTAACCGTTGCCCTACCCGGTGGTGAGGTAATGTATCTTGTTTTATACAGTGCGTACGGATACAGAAAACTGATGGAAAAGTAATTTGGAATCTATATGCAAACAATTTGACAAGTTATTTTATGATAGAAATGGAAGTTT
ACCATCATCCTTCAACGAATCCAGTTTAGTGATCCTCCCATTGTCCCCAACTAACCTGGAACCAGCTCAAGATGCCTAAGCCAGTGGTACAGGTTGGTGGCGACCCCGATC----------------------------GGGGAATCGAATTGATCAGAGCAAGCCTTACGATGCCAAAAAGGCCTGCTGGGTTCCAGATGAAGCCGAAGGCTATCTTCTGGGTGAAATCAAAG----CAAGGGTGAATTGGTAACCGTT--------CGGTGGTGAGGTAATGTATCTTGTTTTATACAGTGCGTACGGATACAGAAAACTGATGGAAAAGTAATTTGGAATCTATATGCAAACAATTTGACAAGTTATTTTATGATAGAAATGGAAGTTT	6	37	Deletion	0.06	-40	TIILQRIQFSDPPIVPN*	TIILQRIQFSDPPIVPN*	ACCATCATCCTTCAACGAATCCAGTTTAGTGATCCTCCCATTGTCCCCAACTAACCTGGAACCAGCTCAAGATGCCTAAGCCAGTGGTACAGGTTGGTGGCGACCCCGATC----------------------------GGGGAATCGAATTGATCAGAGCAAGCCTTACGATGCCAAAAAGGCCTGCTGGGTTCCAGATGAAGCCGAAGGCTATCTTCTGGGTGAAATCAAAG----CAAGGGTGAATTGGTAACCGTT--------CGGTGGTGAGGTAATGTATCTTGTTTTATACAGTGCGTACGGATACAGAAAACTGATGGAAAAGTAATTTGGAATCTATATGCAAACAATTTGACAAGTTATTTTATGATAGAAATGGAAGTTT	ACCATCATCCTTCAACGAATCCAGTTTAGTGATCCTCCCATTGTCCCCAACTAACCTGGAACCAGCTCAAGATGCCTAAGCCAGTGGTACAGGTTGGTGGCGACCCCGATCCCTCCGAATGGCTCTTCATTTCGGAGGAGATGAAACGAATTGATCAGAGCAAGCCTTACGATGCCAAAAAGGCCTGCTGGGTTCCAGATGAAGCCGAAGGCTATCTTCTGGGTGAAATCAAAGCAACCAAGGGTGAATTGGTAACCGTTGCCCTACCCGGTGGTGAGGTAATGTATCTTGTTTTATACAGTGCGTACGGATACAGAAAACTGATGGAAAAGTAATTTGGAATCTATATGCAAACAATTTGACAAGTTATTTTATGATAGAAATGGAAGTTT
ACCATCATCCTTCAACGAATCCAGTTTAGTGATCCTCCCATTGTCCCCAACTAACCTGGAACCAGCTCAAGATGCCTAAGCCAGTGGTACAGGTTGGTGGCGACCCCGATCC--CCG-ATGGCTCTTCATTTCGGAGGAGATGAAACGAATTGATCAGAGCAAGCCTTACGATGCCAAAAAGGCCTGCTG------------------------------------------------------------------------------CGGTGGTGAGGTAATGTATCTTGTTTTATACAGTGCGTACGGATACAGAAAACTGATGGAAAAGTAATTTGGAATCTATATGCAAACAATTTGACAAGTTATTTTATGATAGAAATGGAAGTTT	6	36	Deletion	0.06	-81	TIILQRIQFSDPPIVPN*	TIILQRIQFSDPPIVPN*	ACCATCATCCTTCAACGAATCCAGTTTAGTGATCCTCCCATTGTCCCCAACTAACCTGGAACCAGCTCAAGATGCCTAAGCCAGTGGTACAGGTTGGTGGCGACCCCGATCC--CCG-ATGGCTCTTCATTTCGGAGGAGATGAAACGAATTGATCAGAGCAAGCCTTACGATGCCAAAAAGGCCTGCTG------------------------------------------------------------------------------CGGTGGTGAGGTAATGTATCTTGTTTTATACAGTGCGTACGGATACAGAAAACTGATGGAAAAGTAATTTGGAATCTATATGCAAACAATTTGACAAGTTATTTTATGATAGAAATGGAAGTTT	ACCATCATCCTTCAACGAATCCAGTTTAGTGATCCTCCCATTGTCCCCAACTAACCTGGAACCAGCTCAAGATGCCTAAGCCAGTGGTACAGGTTGGTGGCGACCCCGATCCCTCCGAATGGCTCTTCATTTCGGAGGAGATGAAACGAATTGATCAGAGCAAGCCTTACGATGCCAAAAAGGCCTGCTGGGTTCCAGATGAAGCCGAAGGCTATCTTCTGGGTGAAATCAAAGCAACCAAGGGTGAATTGGTAACCGTTGCCCTACCCGGTGGTGAGGTAATGTATCTTGTTTTATACAGTGCGTACGGATACAGAAAACTGATGGAAAAGTAATTTGGAATCTATATGCAAACAATTTGACAAGTTATTTTATGATAGAAATGGAAGTTT
ACCATCATCCTTCAACGAATCCAGTTTAGTGATCCTCCCATTGTCCCCAACTAACCTGGAACCAGCTCAAGATGCCTAAGCCAGTGGTACAGGTTGGTGGCGACCCCGATCC--CCGAATGGCTCTTCATTTCGGAGGAGATGAAACGAATTGATCAGAGCAAGCCTTACGATGCCAAAAAGGCCTGCT---TTCCAGATGAAGCCGAAGGCTATCTTCTGGGTGAAATCAAAGCAATCGggaAGGGTGAATTGGTAACCGTTGCCCTA-CCGGTGGTGAGGTAATGTATCTTGTTTTATACAGTGCGTACGGATACAGAAAACTGATGGAAAAGTAATTTGGAATCTATATGCAAACAATTTGACAAGTTATTTTATGATAGAAATGGAAGTTT	6	36	Insertion and Deletion	0.06	-3	TIILQRIQFSDPPIVPN*	TIILQRIQFSDPPIVPN*	ACCATCATCCTTCAACGAATCCAGTTTAGTGATCCTCCCATTGTCCCCAACTAACCTGGAACCAGCTCAAGATGCCTAAGCCAGTGGTACAGGTTGGTGGCGACCCCGATCC--CCGAATGGCTCTTCATTTCGGAGGAGATGAAACGAATTGATCAGAGCAAGCCTTACGATGCCAAAAAGGCCTGCT---TTCCAGATGAAGCCGAAGGCTATCTTCTGGGTGAAATCAAAGCAATCGGGAAGGGTGAATTGGTAACCGTTGCCCTA-CCGGTGGTGAGGTAATGTATCTTGTTTTATACAGTGCGTACGGATACAGAAAACTGATGGAAAAGTAATTTGGAATCTATATGCAAACAATTTGACAAGTTATTTTATGATAGAAATGGAAGTTT	ACCATCATCCTTCAACGAATCCAGTTTAGTGATCCTCCCATTGTCCCCAACTAACCTGGAACCAGCTCAAGATGCCTAAGCCAGTGGTACAGGTTGGTGGCGACCCCGATCCCTCCGAATGGCTCTTCATTTCGGAGGAGATGAAACGAATTGATCAGAGCAAGCCTTACGATGCCAAAAAGGCCTGCTGGGTTCCAGATGAAGCCGAAGGCTATCTTCTGGGTGAAATCAAAGCAACCAAGGGTGAATTGGTAACCGTTGCCCTACCCGGTGGTGAGGTAATGTATCTTGTTTTATACAGTGCGTACGGATACAGAAAACTGATGGAAAAGTAATTTGGAATCTATATGCAAACAATTTGACAAGTTATTTTATGATAGAAATGGAAGTTT
ACCATCATCCTTCAACGAATCCAGTTTAGTGATCCTCCCATTGTCCCCAACTAACCTGGAACCAGCTCAAGATGCCTAAGCCAGTGGTACAGGTTGGTGGCGACCCCGATCCC-CCGAATGGCTCTTCATTTCGGAGGAGATGAAACGAATTGATCAGAGCAAGCCTTACGATGCCAAAAAGGCCTGCT--------------------------------------------------------------------------------GGTGGTGAGGTAATGTATCTTGTTTTATACAGTGCGTACGGATACAGAAAACTGATGGAAAAGTAATTTGGAATCTATATGCAAACAATTTGACAAGTTATTTTATGATAGAAATGGAAGTTT	6	35	Deletion	0.06	-81	TIILQRIQFSDPPIVPN*	TIILQRIQFSDPPIVPN*	ACCATCATCCTTCAACGAATCCAGTTTAGTGATCCTCCCATTGTCCCCAACTAACCTGGAACCAGCTCAAGATGCCTAAGCCAGTGGTACAGGTTGGTGGCGACCCCGATCCC-CCGAATGGCTCTTCATTTCGGAGGAGATGAAACGAATTGATCAGAGCAAGCCTTACGATGCCAAAAAGGCCTGCT--------------------------------------------------------------------------------GGTGGTGAGGTAATGTATCTTGTTTTATACAGTGCGTACGGATACAGAAAACTGATGGAAAAGTAATTTGGAATCTATATGCAAACAATTTGACAAGTTATTTTATGATAGAAATGGAAGTTT	ACCATCATCCTTCAACGAATCCAGTTTAGTGATCCTCCCATTGTCCCCAACTAACCTGGAACCAGCTCAAGATGCCTAAGCCAGTGGTACAGGTTGGTGGCGACCCCGATCCCTCCGAATGGCTCTTCATTTCGGAGGAGATGAAACGAATTGATCAGAGCAAGCCTTACGATGCCAAAAAGGCCTGCTGGGTTCCAGATGAAGCCGAAGGCTATCTTCTGGGTGAAATCAAAGCAACCAAGGGTGAATTGGTAACCGTTGCCCTACCCGGTGGTGAGGTAATGTATCTTGTTTTATACAGTGCGTACGGATACAGAAAACTGATGGAAAAGTAATTTGGAATCTATATGCAAACAATTTGACAAGTTATTTTATGATAGAAATGGAAGTTT
ACCATCATCCTTCAACGAATCCAGTTTAGTGATCCTCCCATTGTCCCCAACTAACCTGGAACCAGCTCAAGATGCCTAAGCCAGTGGTACAGGTTGGTGGCGACCCCGATCCCT----ATGGCTCTTCATTTCGGAGGAGATGAAACGAATTGATCAGAGCAAGCCTTACGATGCCAAAAAGGCCTG--------------------------------------------------------------------------------CCGGTGGTGAGGTAATGTATCTTGTTTTATACAGTGCGTACGGATACAGAAAACTGATGGAAAAGTAATTTGGAATCTATATGCAAACAATTTGACAAGTTATTTTATGATAGAAATGGAAGTTT	6	35	Deletion	0.06	-84	TIILQRIQFSDPPIVPN*	TIILQRIQFSDPPIVPN*	ACCATCATCCTTCAACGAATCCAGTTTAGTGATCCTCCCATTGTCCCCAACTAACCTGGAACCAGCTCAAGATGCCTAAGCCAGTGGTACAGGTTGGTGGCGACCCCGATCCCT----ATGGCTCTTCATTTCGGAGGAGATGAAACGAATTGATCAGAGCAAGCCTTACGATGCCAAAAAGGCCTG--------------------------------------------------------------------------------CCGGTGGTGAGGTAATGTATCTTGTTTTATACAGTGCGTACGGATACAGAAAACTGATGGAAAAGTAATTTGGAATCTATATGCAAACAATTTGACAAGTTATTTTATGATAGAAATGGAAGTTT	ACCATCATCCTTCAACGAATCCAGTTTAGTGATCCTCCCATTGTCCCCAACTAACCTGGAACCAGCTCAAGATGCCTAAGCCAGTGGTACAGGTTGGTGGCGACCCCGATCCCTCCGAATGGCTCTTCATTTCGGAGGAGATGAAACGAATTGATCAGAGCAAGCCTTACGATGCCAAAAAGGCCTGCTGGGTTCCAGATGAAGCCGAAGGCTATCTTCTGGGTGAAATCAAAGCAACCAAGGGTGAATTGGTAACCGTTGCCCTACCCGGTGGTGAGGTAATGTATCTTGTTTTATACAGTGCGTACGGATACAGAAAACTGATGGAAAAGTAATTTGGAATCTATATGCAAACAATTTGACAAGTTATTTTATGATAGAAATGGAAGTTT
ACCATCATCCTTCAACGAATCCAGTTTAGTGATCCTCCCATTGTCCCCAACTAACCTGGAACCAGCTCAAGATGCCTAAGCCAGTGGTACAGGTTGGTGGCGACCCCGATCCCTCC-----------------------------------------------------------------------------TCCAGATGAAGCCGAAGGCTATCTTCTGGGTGAAATCAAAGCACccaGCAAGGGTGAATTGGTAACCGTTG------CCGGTGGTGAGGTAATGTATCTTGTTTTATACAGTGCGTACGGATACAGAAAACTGATGGAAAAGTAATTTGGAATCTATATGCAAACAATTTGACAAGTTATTTTATGATAGAAATGGAAGTTT	6	37	Insertion and Deletion	0.06	-80	TIILQRIQFSDPPIVPN*	TIILQRIQFSDPPIVPN*	ACCATCATCCTTCAACGAATCCAGTTTAGTGATCCTCCCATTGTCCCCAACTAACCTGGAACCAGCTCAAGATGCCTAAGCCAGTGGTACAGGTTGGTGGCGACCCCGATCCCTCC-----------------------------------------------------------------------------TCCAGATGAAGCCGAAGGCTATCTTCTGGGTGAAATCAAAGCACCCAGCAAGGGTGAATTGGTAACCGTTG------CCGGTGGTGAGGTAATGTATCTTGTTTTATACAGTGCGTACGGATACAGAAAACTGATGGAAAAGTAATTTGGAATCTATATGCAAACAATTTGACAAGTTATTTTATGATAGAAATGGAAGTTT	ACCATCATCCTTCAACGAATCCAGTTTAGTGATCCTCCCATTGTCCCCAACTAACCTGGAACCAGCTCAAGATGCCTAAGCCAGTGGTACAGGTTGGTGGCGACCCCGATCCCTCCGAATGGCTCTTCATTTCGGAGGAGATGAAACGAATTGATCAGAGCAAGCCTTACGATGCCAAAAAGGCCTGCTGGGTTCCAGATGAAGCCGAAGGCTATCTTCTGGGTGAAATCAAAGCAACCAAGGGTGAATTGGTAACCGTTGCCCTACCCGGTGGTGAGGTAATGTATCTTGTTTTATACAGTGCGTACGGATACAGAAAACTGATGGAAAAGTAATTTGGAATCTATATGCAAACAATTTGACAAGTTATTTTATGATAGAAATGGAAGTTT
ACCATCATCCTTCAACGAATCCAGTTTAGTGATCCTCCCATTGTCCCCAACTAACCTGGAACCAGCTCAAGATGCCTAAGCCAGTGGTACAGGTTGGTGGCGACCCCGATCCCTCC-----------------------------------------------------CGA--------------------------ATGAAGCCGAAGGCTATCTTCTGGGTGAAATCAAAG----CAAGGGTGAATTGGTAACCGTTGCCCTACGttgCGGTGGTGAGGTAATGTATCTTGTTTTATACAGTGCGTACGGATACAGAAAACTGATGGAAAAGTAATTTGGAATCTATATGCAAACAATTTGACAAGTTATTTTATGATAGAAATGGAAGTTT	6	36	Insertion and Deletion	0.06	-80	TIILQRIQFSDPPIVPN*	TIILQRIQFSDPPIVPN*	ACCATCATCCTTCAACGAATCCAGTTTAGTGATCCTCCCATTGTCCCCAACTAACCTGGAACCAGCTCAAGATGCCTAAGCCAGTGGTACAGGTTGGTGGCGACCCCGATCCCTCC-----------------------------------------------------CGA--------------------------ATGAAGCCGAAGGCTATCTTCTGGGTGAAATCAAAG----CAAGGGTGAATTGGTAACCGTTGCCCTACGTTGCGGTGGTGAGGTAATGTATCTTGTTTTATACAGTGCGTACGGATACAGAAAACTGATGGAAAAGTAATTTGGAATCTATATGCAAACAATTTGACAAGTTATTTTATGATAGAAATGGAAGTTT	ACCATCATCCTTCAACGAATCCAGTTTAGTGATCCTCCCATTGTCCCCAACTAACCTGGAACCAGCTCAAGATGCCTAAGCCAGTGGTACAGGTTGGTGGCGACCCCGATCCCTCCGAATGGCTCTTCATTTCGGAGGAGATGAAACGAATTGATCAGAGCAAGCCTTACGATGCCAAAAAGGCCTGCTGGGTTCCAGATGAAGCCGAAGGCTATCTTCTGGGTGAAATCAAAGCAACCAAGGGTGAATTGGTAACCGTTGCCCTACCCGGTGGTGAGGTAATGTATCTTGTTTTATACAGTGCGTACGGATACAGAAAACTGATGGAAAAGTAATTTGGAATCTATATGCAAACAATTTGACAAGTTATTTTATGATAGAAATGGAAGTTT
ACCATCATCCTTCAACGAATCCAGTTTAGTGATCCTCCCATTGTCCCCAACTAACCTGGAACCAGCTCAAGATGCCTAAGCCAGTGGTACAGGTTGGTGGCGACCCCGATCCCTCC--------CTTCATTTCGGAGGAGATGAAACGAATTGATCAGAGCAAGCCTTACGATGCCAAA----------------------------AAGGCTATCTTCTGGGTGAAATCAAAG----CAAGGGTGAATTGGTAACCGTTGCCCTA--CGGTGGTGAGGTAATGTATCTTGTTTTATACAGTGCGTACGGATACAGAAAACTGATGGAAAAGTAATTTGGAATCTATATGCAAACAATTTGACAAGTTATTTTATGATAGAAATGGAAGTTT	6	37	Deletion	0.06	-42	TIILQRIQFSDPPIVPN*	TIILQRIQFSDPPIVPN*	ACCATCATCCTTCAACGAATCCAGTTTAGTGATCCTCCCATTGTCCCCAACTAACCTGGAACCAGCTCAAGATGCCTAAGCCAGTGGTACAGGTTGGTGGCGACCCCGATCCCTCC--------CTTCATTTCGGAGGAGATGAAACGAATTGATCAGAGCAAGCCTTACGATGCCAAA----------------------------AAGGCTATCTTCTGGGTGAAATCAAAG----CAAGGGTGAATTGGTAACCGTTGCCCTA--CGGTGGTGAGGTAATGTATCTTGTTTTATACAGTGCGTACGGATACAGAAAACTGATGGAAAAGTAATTTGGAATCTATATGCAAACAATTTGACAAGTTATTTTATGATAGAAATGGAAGTTT	ACCATCATCCTTCAACGAATCCAGTTTAGTGATCCTCCCATTGTCCCCAACTAACCTGGAACCAGCTCAAGATGCCTAAGCCAGTGGTACAGGTTGGTGGCGACCCCGATCCCTCCGAATGGCTCTTCATTTCGGAGGAGATGAAACGAATTGATCAGAGCAAGCCTTACGATGCCAAAAAGGCCTGCTGGGTTCCAGATGAAGCCGAAGGCTATCTTCTGGGTGAAATCAAAGCAACCAAGGGTGAATTGGTAACCGTTGCCCTACCCGGTGGTGAGGTAATGTATCTTGTTTTATACAGTGCGTACGGATACAGAAAACTGATGGAAAAGTAATTTGGAATCTATATGCAAACAATTTGACAAGTTATTTTATGATAGAAATGGAAGTTT
ACCATCATCCTTCAACGAATCCAGTTTAGTGATCCTCCCATTGTCCCCAACTAACCTGGAACCAGCTCAAGATGCCTAAGCCAGTGGTACAGGTTGGTGGCGACCCCGATCCCTCC----GGCTCTTCATTTCGGAGGAGATGAAACGAATTGATCAGAGCAAGCCTTACGATGCCAAA------------------------------------------------------------AAGGGTGAATTGGTAACCGTTGCCC------CTGGTGAGGTAATGTATCTTGTTTTATACAGTGCGTACGGATACAGAAAACTGATGGAAAAGTAATTTGGAATCTATATGCAAACAATTTGACAAGTTATTTTATGATAGAAATGGAAGTTT	6	37	Deletion	0.06	-70	TIILQRIQFSDPPIVPN*	TIILQRIQFSDPPIVPN*	ACCATCATCCTTCAACGAATCCAGTTTAGTGATCCTCCCATTGTCCCCAACTAACCTGGAACCAGCTCAAGATGCCTAAGCCAGTGGTACAGGTTGGTGGCGACCCCGATCCCTCC----GGCTCTTCATTTCGGAGGAGATGAAACGAATTGATCAGAGCAAGCCTTACGATGCCAAA------------------------------------------------------------AAGGGTGAATTGGTAACCGTTGCCC------CTGGTGAGGTAATGTATCTTGTTTTATACAGTGCGTACGGATACAGAAAACTGATGGAAAAGTAATTTGGAATCTATATGCAAACAATTTGACAAGTTATTTTATGATAGAAATGGAAGTTT	ACCATCATCCTTCAACGAATCCAGTTTAGTGATCCTCCCATTGTCCCCAACTAACCTGGAACCAGCTCAAGATGCCTAAGCCAGTGGTACAGGTTGGTGGCGACCCCGATCCCTCCGAATGGCTCTTCATTTCGGAGGAGATGAAACGAATTGATCAGAGCAAGCCTTACGATGCCAAAAAGGCCTGCTGGGTTCCAGATGAAGCCGAAGGCTATCTTCTGGGTGAAATCAAAGCAACCAAGGGTGAATTGGTAACCGTTGCCCTACCCGGTGGTGAGGTAATGTATCTTGTTTTATACAGTGCGTACGGATACAGAAAACTGATGGAAAAGTAATTTGGAATCTATATGCAAACAATTTGACAAGTTATTTTATGATAGAAATGGAAGTTT
ACCATCATCCTTCAACGAATCCAGTTTAGTGATCCTCCCATTGTCCCCAACTAACCTGGAACCAGCTCAAGATGCCTAAGCCAGTGGTACAGGTTGGTGGCGACCCCGATCCCTCC--CTGGCTCTTCATTTCGGAGGAGATGAAACGAATTGATCAGAGCAAGCCTTACGATGCCAAAAAGGCCTGCTGGGT----------GCCGAAGGCTATCTTCTGGGTGAAATCAAAG----------------------------------CGGTGGTGAGGTAATGTATCTTGTTTTATACAGTGCGTACGGATACAGAAAACTGATGGAAAAGTAATTTGGAATCTATATGCAAACAATTTGACAAGTTATTTTATGATAGAAATGGAAGTTT	6	36	Deletion	0.06	-46	TIILQRIQFSDPPIVPN*	TIILQRIQFSDPPIVPN*	ACCATCATCCTTCAACGAATCCAGTTTAGTGATCCTCCCATTGTCCCCAACTAACCTGGAACCAGCTCAAGATGCCTAAGCCAGTGGTACAGGTTGGTGGCGACCCCGATCCCTCC--CTGGCTCTTCATTTCGGAGGAGATGAAACGAATTGATCAGAGCAAGCCTTACGATGCCAAAAAGGCCTGCTGGGT----------GCCGAAGGCTATCTTCTGGGTGAAATCAAAG----------------------------------CGGTGGTGAGGTAATGTATCTTGTTTTATACAGTGCGTACGGATACAGAAAACTGATGGAAAAGTAATTTGGAATCTATATGCAAACAATTTGACAAGTTATTTTATGATAGAAATGGAAGTTT	ACCATCATCCTTCAACGAATCCAGTTTAGTGATCCTCCCATTGTCCCCAACTAACCTGGAACCAGCTCAAGATGCCTAAGCCAGTGGTACAGGTTGGTGGCGACCCCGATCCCTCCGAATGGCTCTTCATTTCGGAGGAGATGAAACGAATTGATCAGAGCAAGCCTTACGATGCCAAAAAGGCCTGCTGGGTTCCAGATGAAGCCGAAGGCTATCTTCTGGGTGAAATCAAAGCAACCAAGGGTGAATTGGTAACCGTTGCCCTACCCGGTGGTGAGGTAATGTATCTTGTTTTATACAGTGCGTACGGATACAGAAAACTGATGGAAAAGTAATTTGGAATCTATATGCAAACAATTTGACAAGTTATTTTATGATAGAAATGGAAGTTT
ACCATCATCCTTCAACGAATCCAGTTTAGTGATCCTCCCATTGTCCCCAACTAACCTGGAACCAGCTCAAGATGCCTAAGCCAGTGGTACAGGTTGGTGGCGACCCCGATCCCTCccCGAATGGCTCTTCATTTCGGAGGAGATGAAACGAATTGATCAGAGCAAGCCTTACGATGCCAAAAAGGCCTGC--------------------------------------------------------TGAATTGGTAACCGTTGCCC-------TGGTGAGGTAATGTATCTTGTTTTATACAGTGCGTACGGATACAGAAAACTGATGGAAAAGTAATTTGGAATCTATATGCAAACAATTTGACAAGTTATTTTATGATAGAAATGGAAGTTT	6	37	Insertion and Deletion	0.06	-61	TIILQRIQFSDPPIVPN*	TIILQRIQFSDPPIVPN*	ACCATCATCCTTCAACGAATCCAGTTTAGTGATCCTCCCATTGTCCCCAACTAACCTGGAACCAGCTCAAGATGCCTAAGCCAGTGGTACAGGTTGGTGGCGACCCCGATCCCTCCCCGAATGGCTCTTCATTTCGGAGGAGATGAAACGAATTGATCAGAGCAAGCCTTACGATGCCAAAAAGGCCTGC--------------------------------------------------------TGAATTGGTAACCGTTGCCC-------TGGTGAGGTAATGTATCTTGTTTTATACAGTGCGTACGGATACAGAAAACTGATGGAAAAGTAATTTGGAATCTATATGCAAACAATTTGACAAGTTATTTTATGATAGAAATGGAAGTTT	ACCATCATCCTTCAACGAATCCAGTTTAGTGATCCTCCCATTGTCCCCAACTAACCTGGAACCAGCTCAAGATGCCTAAGCCAGTGGTACAGGTTGGTGGCGACCCCGATCCCTCCGAATGGCTCTTCATTTCGGAGGAGATGAAACGAATTGATCAGAGCAAGCCTTACGATGCCAAAAAGGCCTGCTGGGTTCCAGATGAAGCCGAAGGCTATCTTCTGGGTGAAATCAAAGCAACCAAGGGTGAATTGGTAACCGTTGCCCTACCCGGTGGTGAGGTAATGTATCTTGTTTTATACAGTGCGTACGGATACAGAAAACTGATGGAAAAGTAATTTGGAATCTATATGCAAACAATTTGACAAGTTATTTTATGATAGAAATGGAAGTTT
ACCATCATCCTTCAACGAATCCAGTTTAGTGATCCTCCCATTGTCCCCAACTAACCTGGAACCAGCTCAAGATGCCTAAGCCAGTGGTACAGGTTGGTGGCGACCCCGATCCCTCcCGAATGGCTCTTCATTTCGGAGGAGATGAAACGAATTGATCAGAGCAAGCCTTACGATGCCAAAAAGGCCTG--------------------------------------------------------------------------------CCGGTGGTGAGGTAATGTATCTTGTTTTATACAGTGCGTACGGATACAGAAAACTGATGGAAAAGTAATTTGGAATCTATATGCAAACAATTTGACAAGTTATTTTATGATAGAAATGGAAGTTT	6	36	Insertion and Deletion	0.06	-79	TIILQRIQFSDPPIVPN*	TIILQRIQFSDPPIVPN*	ACCATCATCCTTCAACGAATCCAGTTTAGTGATCCTCCCATTGTCCCCAACTAACCTGGAACCAGCTCAAGATGCCTAAGCCAGTGGTACAGGTTGGTGGCGACCCCGATCCCTCCCGAATGGCTCTTCATTTCGGAGGAGATGAAACGAATTGATCAGAGCAAGCCTTACGATGCCAAAAAGGCCTG--------------------------------------------------------------------------------CCGGTGGTGAGGTAATGTATCTTGTTTTATACAGTGCGTACGGATACAGAAAACTGATGGAAAAGTAATTTGGAATCTATATGCAAACAATTTGACAAGTTATTTTATGATAGAAATGGAAGTTT	ACCATCATCCTTCAACGAATCCAGTTTAGTGATCCTCCCATTGTCCCCAACTAACCTGGAACCAGCTCAAGATGCCTAAGCCAGTGGTACAGGTTGGTGGCGACCCCGATCCCTCCGAATGGCTCTTCATTTCGGAGGAGATGAAACGAATTGATCAGAGCAAGCCTTACGATGCCAAAAAGGCCTGCTGGGTTCCAGATGAAGCCGAAGGCTATCTTCTGGGTGAAATCAAAGCAACCAAGGGTGAATTGGTAACCGTTGCCCTACCCGGTGGTGAGGTAATGTATCTTGTTTTATACAGTGCGTACGGATACAGAAAACTGATGGAAAAGTAATTTGGAATCTATATGCAAACAATTTGACAAGTTATTTTATGATAGAAATGGAAGTTT
ACCATCATCCTTCAACGAATCCAGTTTAGTGATCCTCCCATTGTCCCCAACTAACCTGGAACCAGCTCAAGATGCCTAAGCCAGTGGTACAGGTTGGTGGCGACCCCGATCCCTCCCtgtattgTGTGGCTCTTCATTTCGGAGGAGATGAAACGAATTGATCAGAGCAAGCCTTACGATGCCAAAAAGGCCTGGT-----------------------------------------AAAG--------------------------------------GGTGAGGTAATGTATCTTGTTTTATACAGTGCGTACGGATACAGAAAACTGATGGAAAAGTAATTTGGAATCTATATGCAAACAATTTGACAAGTTATTTTATGATAGAAATGGAAGTTT	6	36	Insertion and Deletion	0.06	-72	TIILQRIQFSDPPIVPN*	TIILQRIQFSDPPIVPN*	ACCATCATCCTTCAACGAATCCAGTTTAGTGATCCTCCCATTGTCCCCAACTAACCTGGAACCAGCTCAAGATGCCTAAGCCAGTGGTACAGGTTGGTGGCGACCCCGATCCCTCCCTGTATTGTGTGGCTCTTCATTTCGGAGGAGATGAAACGAATTGATCAGAGCAAGCCTTACGATGCCAAAAAGGCCTGGT-----------------------------------------AAAG--------------------------------------GGTGAGGTAATGTATCTTGTTTTATACAGTGCGTACGGATACAGAAAACTGATGGAAAAGTAATTTGGAATCTATATGCAAACAATTTGACAAGTTATTTTATGATAGAAATGGAAGTTT	ACCATCATCCTTCAACGAATCCAGTTTAGTGATCCTCCCATTGTCCCCAACTAACCTGGAACCAGCTCAAGATGCCTAAGCCAGTGGTACAGGTTGGTGGCGACCCCGATCCCTCCGAATGGCTCTTCATTTCGGAGGAGATGAAACGAATTGATCAGAGCAAGCCTTACGATGCCAAAAAGGCCTGCTGGGTTCCAGATGAAGCCGAAGGCTATCTTCTGGGTGAAATCAAAGCAACCAAGGGTGAATTGGTAACCGTTGCCCTACCCGGTGGTGAGGTAATGTATCTTGTTTTATACAGTGCGTACGGATACAGAAAACTGATGGAAAAGTAATTTGGAATCTATATGCAAACAATTTGACAAGTTATTTTATGATAGAAATGGAAGTTT
ACCATCATCCTTCAACGAATCCAGTTTAGTGATCCTCCCATTGTCCCCAACTAACCTGGAACCAGCTCAAGATGCCTAAGCCAGTGGTACAGGTTGGTGGCGACCCCGATCCCTCCG-----------------------------------------------------------------------------CCAGATGAAGCCGAAGGCTATCTTCTGGGTGAAATCA--------AAGGGTGAATTGGTAACCGTTGCCCTA--CGGTGGTGAGGTAATGTATCTTGTTTTATACAGTGCGTACGGATACAGAAAACTGATGGAAAAGTAATTTGGAATCTATATGCAAACAATTTGACAAGTTATTTTATGATAGAAATGGAAGTTT	6	36	Deletion	0.06	-87	TIILQRIQFSDPPIVPN*	TIILQRIQFSDPPIVPN*	ACCATCATCCTTCAACGAATCCAGTTTAGTGATCCTCCCATTGTCCCCAACTAACCTGGAACCAGCTCAAGATGCCTAAGCCAGTGGTACAGGTTGGTGGCGACCCCGATCCCTCCG-----------------------------------------------------------------------------CCAGATGAAGCCGAAGGCTATCTTCTGGGTGAAATCA--------AAGGGTGAATTGGTAACCGTTGCCCTA--CGGTGGTGAGGTAATGTATCTTGTTTTATACAGTGCGTACGGATACAGAAAACTGATGGAAAAGTAATTTGGAATCTATATGCAAACAATTTGACAAGTTATTTTATGATAGAAATGGAAGTTT	ACCATCATCCTTCAACGAATCCAGTTTAGTGATCCTCCCATTGTCCCCAACTAACCTGGAACCAGCTCAAGATGCCTAAGCCAGTGGTACAGGTTGGTGGCGACCCCGATCCCTCCGAATGGCTCTTCATTTCGGAGGAGATGAAACGAATTGATCAGAGCAAGCCTTACGATGCCAAAAAGGCCTGCTGGGTTCCAGATGAAGCCGAAGGCTATCTTCTGGGTGAAATCAAAGCAACCAAGGGTGAATTGGTAACCGTTGCCCTACCCGGTGGTGAGGTAATGTATCTTGTTTTATACAGTGCGTACGGATACAGAAAACTGATGGAAAAGTAATTTGGAATCTATATGCAAACAATTTGACAAGTTATTTTATGATAGAAATGGAAGTTT
ACCATCATCCTTCAACGAATCCAGTTTAGTGATCCTCCCATTGTCCCCAACTAACCTGGAACCAGCTCAAGATGCCTAAGCCAGTGGTACAGGTTGGTGGCGACCCCGATCCCTCCTtggAATGGCTCTTCATTTCGGAGGAGATGAAACGAATTGATCAGAGCAAGCCTTACGATGCCAAAAAGGCCT--------------------------------------------------------GGTGAATTGGTAACCGTT---------GGTGGTGAGGTAATGTATCTTGTTTTATACAGTGCGTACGGATACAGAAAACTGATGGAAAAGTAACTTGGAATCTATATGCAAACAATTTGACAAGTTATTTTATGATAGAAATGGAAGTTT	6	37	Insertion and Deletion	0.06	-62	TIILQRIQFSDPPIVPN*	TIILQRIQFSDPPIVPN*	ACCATCATCCTTCAACGAATCCAGTTTAGTGATCCTCCCATTGTCCCCAACTAACCTGGAACCAGCTCAAGATGCCTAAGCCAGTGGTACAGGTTGGTGGCGACCCCGATCCCTCCTTGGAATGGCTCTTCATTTCGGAGGAGATGAAACGAATTGATCAGAGCAAGCCTTACGATGCCAAAAAGGCCT--------------------------------------------------------GGTGAATTGGTAACCGTT---------GGTGGTGAGGTAATGTATCTTGTTTTATACAGTGCGTACGGATACAGAAAACTGATGGAAAAGTAACTTGGAATCTATATGCAAACAATTTGACAAGTTATTTTATGATAGAAATGGAAGTTT	ACCATCATCCTTCAACGAATCCAGTTTAGTGATCCTCCCATTGTCCCCAACTAACCTGGAACCAGCTCAAGATGCCTAAGCCAGTGGTACAGGTTGGTGGCGACCCCGATCCCTCCGAATGGCTCTTCATTTCGGAGGAGATGAAACGAATTGATCAGAGCAAGCCTTACGATGCCAAAAAGGCCTGCTGGGTTCCAGATGAAGCCGAAGGCTATCTTCTGGGTGAAATCAAAGCAACCAAGGGTGAATTGGTAACCGTTGCCCTACCCGGTGGTGAGGTAATGTATCTTGTTTTATACAGTGCGTACGGATACAGAAAACTGATGGAAAAGTAATTTGGAATCTATATGCAAACAATTTGACAAGTTATTTTATGATAGAAATGGAAGTTT
ACCATCATCCTTCAACGAATCCAGTTTGGTGATCCTCCCATTGTCCCCAACTAACCTGGAACCAGCTCAAGATGCCTAAGCCAGTGGTACAGGTTGGTGGCGACCCCGACCCCCC---------------------------------------------------------------------------GGTTCCAGATGAAGCCGAAGGCTATCTTCTGGGTGAAATCAAAG----CAAGGGTGAATTGGTAACCGTTG----AATTGGTGGTGAGGTAATGTATCTTGTTTTATACAGTGCGTACGGATACAGAAAACTGATGGAAAAGTAATTTGGAATCTATATGCAAACAATTTGACAAGTTATTTTATGATAGAAATGGAAGTTT	6	37	Deletion	0.06	-83	TIILQRIQFGDPPIVPN*	TIILQRIQFSDPPIVPN*	ACCATCATCCTTCAACGAATCCAGTTTGGTGATCCTCCCATTGTCCCCAACTAACCTGGAACCAGCTCAAGATGCCTAAGCCAGTGGTACAGGTTGGTGGCGACCCCGACCCCCC---------------------------------------------------------------------------GGTTCCAGATGAAGCCGAAGGCTATCTTCTGGGTGAAATCAAAG----CAAGGGTGAATTGGTAACCGTTG----AATTGGTGGTGAGGTAATGTATCTTGTTTTATACAGTGCGTACGGATACAGAAAACTGATGGAAAAGTAATTTGGAATCTATATGCAAACAATTTGACAAGTTATTTTATGATAGAAATGGAAGTTT	ACCATCATCCTTCAACGAATCCAGTTTAGTGATCCTCCCATTGTCCCCAACTAACCTGGAACCAGCTCAAGATGCCTAAGCCAGTGGTACAGGTTGGTGGCGACCCCGATCCCTCCGAATGGCTCTTCATTTCGGAGGAGATGAAACGAATTGATCAGAGCAAGCCTTACGATGCCAAAAAGGCCTGCTGGGTTCCAGATGAAGCCGAAGGCTATCTTCTGGGTGAAATCAAAGCAACCAAGGGTGAATTGGTAACCGTTGCCCTACCCGGTGGTGAGGTAATGTATCTTGTTTTATACAGTGCGTACGGATACAGAAAACTGATGGAAAAGTAATTTGGAATCTATATGCAAACAATTTGACAAGTTATTTTATGATAGAAATGGAAGTTT
ACCATCATCCTTCAACGAATCCAGTTTAGTGATCCTCCCATTGTCCCCAACTAACCTGGAACCAGCTCAAGATGCCTAAGCCAGTGGTACAGGTTGG----------------------TGGCTCTTCATTTCGGAGGAGATGAAACGAATTGATCAGAGCAAGCCTTACGATGCCAAAAA-------------------------------------------------------------GGTGAATTGGTAACCGTTGCCCT--GCGGTGGTGAGGTAACGTATCTTGTTTTATACAGTGCGTACGGATACAGAAAACTGATGGAAAAGTAATTTGGAATCTATATGCAAACAATTTGACAAGTTATTTTATGATAGAAATGGAAGTTT	5	36	Deletion	0.05	-85	TIILQRIQFSDPPIVPN*	TIILQRIQFSDPPIVPN*	ACCATCATCCTTCAACGAATCCAGTTTAGTGATCCTCCCATTGTCCCCAACTAACCTGGAACCAGCTCAAGATGCCTAAGCCAGTGGTACAGGTTGG----------------------TGGCTCTTCATTTCGGAGGAGATGAAACGAATTGATCAGAGCAAGCCTTACGATGCCAAAAA-------------------------------------------------------------GGTGAATTGGTAACCGTTGCCCT--GCGGTGGTGAGGTAACGTATCTTGTTTTATACAGTGCGTACGGATACAGAAAACTGATGGAAAAGTAATTTGGAATCTATATGCAAACAATTTGACAAGTTATTTTATGATAGAAATGGAAGTTT	ACCATCATCCTTCAACGAATCCAGTTTAGTGATCCTCCCATTGTCCCCAACTAACCTGGAACCAGCTCAAGATGCCTAAGCCAGTGGTACAGGTTGGTGGCGACCCCGATCCCTCCGAATGGCTCTTCATTTCGGAGGAGATGAAACGAATTGATCAGAGCAAGCCTTACGATGCCAAAAAGGCCTGCTGGGTTCCAGATGAAGCCGAAGGCTATCTTCTGGGTGAAATCAAAGCAACCAAGGGTGAATTGGTAACCGTTGCCCTACCCGGTGGTGAGGTAATGTATCTTGTTTTATACAGTGCGTACGGATACAGAAAACTGATGGAAAAGTAATTTGGAATCTATATGCAAACAATTTGACAAGTTATTTTATGATAGAAATGGAAGTTT
ACCATCATCCTTCAACGAATCCAGTTTAGTGATCCTCCCATTGTCCCCAACTAACCTGGAACCAGCTCAAGATGCCTAAGCCAGTGGTACAGGTTGG----------------------TGGCTCTTCATTTCGGAGGAGATGAAACGAATTGATCAGAGCAAGCCTTACGATGCCAAAAAGGCCTGC------CGAGATGAAGCCGAAGGCT-------------------------------------------------------CGGTGGTGAGGTAATGTATCTTGTTTTATACAGTGCGTACGGATACAGAAAACTGATGGAAAAGTAATTTGGAATCTATATGCAAACAATTTGACAAGTTATTTTATGATAGAAATGGAAGTTT	5	36	Deletion	0.05	-83	TIILQRIQFSDPPIVPN*	TIILQRIQFSDPPIVPN*	ACCATCATCCTTCAACGAATCCAGTTTAGTGATCCTCCCATTGTCCCCAACTAACCTGGAACCAGCTCAAGATGCCTAAGCCAGTGGTACAGGTTGG----------------------TGGCTCTTCATTTCGGAGGAGATGAAACGAATTGATCAGAGCAAGCCTTACGATGCCAAAAAGGCCTGC------CGAGATGAAGCCGAAGGCT-------------------------------------------------------CGGTGGTGAGGTAATGTATCTTGTTTTATACAGTGCGTACGGATACAGAAAACTGATGGAAAAGTAATTTGGAATCTATATGCAAACAATTTGACAAGTTATTTTATGATAGAAATGGAAGTTT	ACCATCATCCTTCAACGAATCCAGTTTAGTGATCCTCCCATTGTCCCCAACTAACCTGGAACCAGCTCAAGATGCCTAAGCCAGTGGTACAGGTTGGTGGCGACCCCGATCCCTCCGAATGGCTCTTCATTTCGGAGGAGATGAAACGAATTGATCAGAGCAAGCCTTACGATGCCAAAAAGGCCTGCTGGGTTCCAGATGAAGCCGAAGGCTATCTTCTGGGTGAAATCAAAGCAACCAAGGGTGAATTGGTAACCGTTGCCCTACCCGGTGGTGAGGTAATGTATCTTGTTTTATACAGTGCGTACGGATACAGAAAACTGATGGAAAAGTAATTTGGAATCTATATGCAAACAATTTGACAAGTTATTTTATGATAGAAATGGAAGTTT
ACCATCATCCTTCAACGAATCCAGTTTAGTGATCCTCCCATTGTCCCCAACTAACCTGGAACCAGCTCAAGATGCCTAAGCCAGTGGTACAGGTTGGTGGCGACC---------CCGAATGGCTCTTCATTTCGGAGGAGATGAAACGAATTGATCAGAGCAAGCCTTACGATGCCAAAAAGGCCTG--------------------------------------------------CCAAGGGTGAATTGGTAA------------CCGGTGGTGAGGTAATGTATCTTGTTTTATACAGTGCGTACGGATACAGAAAACTGATGGAAAAGTAATTTGGAATCTATATGCAAACAATTTGACAAGTTATTTTATGATAGAAATGGAAGTTT	5	37	Deletion	0.05	-71	TIILQRIQFSDPPIVPN*	TIILQRIQFSDPPIVPN*	ACCATCATCCTTCAACGAATCCAGTTTAGTGATCCTCCCATTGTCCCCAACTAACCTGGAACCAGCTCAAGATGCCTAAGCCAGTGGTACAGGTTGGTGGCGACC---------CCGAATGGCTCTTCATTTCGGAGGAGATGAAACGAATTGATCAGAGCAAGCCTTACGATGCCAAAAAGGCCTG--------------------------------------------------CCAAGGGTGAATTGGTAA------------CCGGTGGTGAGGTAATGTATCTTGTTTTATACAGTGCGTACGGATACAGAAAACTGATGGAAAAGTAATTTGGAATCTATATGCAAACAATTTGACAAGTTATTTTATGATAGAAATGGAAGTTT	ACCATCATCCTTCAACGAATCCAGTTTAGTGATCCTCCCATTGTCCCCAACTAACCTGGAACCAGCTCAAGATGCCTAAGCCAGTGGTACAGGTTGGTGGCGACCCCGATCCCTCCGAATGGCTCTTCATTTCGGAGGAGATGAAACGAATTGATCAGAGCAAGCCTTACGATGCCAAAAAGGCCTGCTGGGTTCCAGATGAAGCCGAAGGCTATCTTCTGGGTGAAATCAAAGCAACCAAGGGTGAATTGGTAACCGTTGCCCTACCCGGTGGTGAGGTAATGTATCTTGTTTTATACAGTGCGTACGGATACAGAAAACTGATGGAAAAGTAATTTGGAATCTATATGCAAACAATTTGACAAGTTATTTTATGATAGAAATGGAAGTTT
ACCATCATCCTTCAACGAATCCAGTTTAGTGATCCTCCCATTGTCCCCAACTAACCTGGAACCAGCTCAAGATGCCTAAGCCAGTGGTACAGGTTGGTGGCGACCCCG----------ATGGCTCTTCATTTCGGAGGAGATGAAACGAATTGATCAGAGCAAGCCTTACGATGCCAAAAAGGCCT----GGTTCCAGATGAAGCCGAAGGCTATCTTCTGGGTGAAATCAAAG-------GGGTGAATTGGCAA------------CCGGTGGTGAGGTAATGTATCTTGTTTTATACAGTGCGTACGGATACAGAAAACTGATGGAAAAGTAATTTGGAATCTATATGCAAACAATTTGACAAGTTATTTTATGATAGAAATGGAAGTTT	5	37	Deletion	0.05	-33	TIILQRIQFSDPPIVPN*	TIILQRIQFSDPPIVPN*	ACCATCATCCTTCAACGAATCCAGTTTAGTGATCCTCCCATTGTCCCCAACTAACCTGGAACCAGCTCAAGATGCCTAAGCCAGTGGTACAGGTTGGTGGCGACCCCG----------ATGGCTCTTCATTTCGGAGGAGATGAAACGAATTGATCAGAGCAAGCCTTACGATGCCAAAAAGGCCT----GGTTCCAGATGAAGCCGAAGGCTATCTTCTGGGTGAAATCAAAG-------GGGTGAATTGGCAA------------CCGGTGGTGAGGTAATGTATCTTGTTTTATACAGTGCGTACGGATACAGAAAACTGATGGAAAAGTAATTTGGAATCTATATGCAAACAATTTGACAAGTTATTTTATGATAGAAATGGAAGTTT	ACCATCATCCTTCAACGAATCCAGTTTAGTGATCCTCCCATTGTCCCCAACTAACCTGGAACCAGCTCAAGATGCCTAAGCCAGTGGTACAGGTTGGTGGCGACCCCGATCCCTCCGAATGGCTCTTCATTTCGGAGGAGATGAAACGAATTGATCAGAGCAAGCCTTACGATGCCAAAAAGGCCTGCTGGGTTCCAGATGAAGCCGAAGGCTATCTTCTGGGTGAAATCAAAGCAACCAAGGGTGAATTGGTAACCGTTGCCCTACCCGGTGGTGAGGTAATGTATCTTGTTTTATACAGTGCGTACGGATACAGAAAACTGATGGAAAAGTAATTTGGAATCTATATGCAAACAATTTGACAAGTTATTTTATGATAGAAATGGAAGTTT
ACCATCATCCTTCAACGAATCCAGTTTAGTGATCCTCCCATTGTCCCCAACTAACCTGGAACCAGCTCAAGATGCCTAAGCCAGTGGTACAGGTTGGTGGCGACCCCG----------ATGGCTCTTCATTTCGGAGGAGATGAAACGAATTGATCAGAGCAAGCCTTACGATGCCAAAAAGGCCTGCT----------------------------------------------------GGGTGAATTGGTAACCGTTGCCCTACcCCGGTGGTGAGGTAATGTATCTTGTTTTATACAGTGCGTACGGATACAGAAAACTGATGGAAAAGTAATTTGGAATCTATATGCAAACAATTTGACAAGTTATTTTATGATAGAAATGGAAGTTT	5	37	Insertion and Deletion	0.05	-61	TIILQRIQFSDPPIVPN*	TIILQRIQFSDPPIVPN*	ACCATCATCCTTCAACGAATCCAGTTTAGTGATCCTCCCATTGTCCCCAACTAACCTGGAACCAGCTCAAGATGCCTAAGCCAGTGGTACAGGTTGGTGGCGACCCCG----------ATGGCTCTTCATTTCGGAGGAGATGAAACGAATTGATCAGAGCAAGCCTTACGATGCCAAAAAGGCCTGCT----------------------------------------------------GGGTGAATTGGTAACCGTTGCCCTACCCCGGTGGTGAGGTAATGTATCTTGTTTTATACAGTGCGTACGGATACAGAAAACTGATGGAAAAGTAATTTGGAATCTATATGCAAACAATTTGACAAGTTATTTTATGATAGAAATGGAAGTTT	ACCATCATCCTTCAACGAATCCAGTTTAGTGATCCTCCCATTGTCCCCAACTAACCTGGAACCAGCTCAAGATGCCTAAGCCAGTGGTACAGGTTGGTGGCGACCCCGATCCCTCCGAATGGCTCTTCATTTCGGAGGAGATGAAACGAATTGATCAGAGCAAGCCTTACGATGCCAAAAAGGCCTGCTGGGTTCCAGATGAAGCCGAAGGCTATCTTCTGGGTGAAATCAAAGCAACCAAGGGTGAATTGGTAACCGTTGCCCTACCCGGTGGTGAGGTAATGTATCTTGTTTTATACAGTGCGTACGGATACAGAAAACTGATGGAAAAGTAATTTGGAATCTATATGCAAACAATTTGACAAGTTATTTTATGATAGAAATGGAAGTTT
ACCATCATCCTTCAACGAATCCAGTTTAGTGATCCTCCCATTGTCCCCAACTAACCTGGAACCAGCTCAAGATGCCTAAGCCAGTGGTACAGGTTGGTGGCGACCCCGACCCCCC---------------------------------------------------------------------------GGTTCCAGATGAAGCCGAAGGCTATCTTCTGGGTGAAATCAAAG----CAAGGGTGAATTGGTAACCGTTG----AATTGGTGGTGAGGTAATGTATCTTGTTTTATACAGTGCGTACGGATACAGAAAACTGATGGAAAAGTAATTTGGAATCTATATGCAAACAATTTGACAAGTTATCTTATGATAGAAATGGAAGTTT	5	36	Deletion	0.05	-83	TIILQRIQFSDPPIVPN*	TIILQRIQFSDPPIVPN*	ACCATCATCCTTCAACGAATCCAGTTTAGTGATCCTCCCATTGTCCCCAACTAACCTGGAACCAGCTCAAGATGCCTAAGCCAGTGGTACAGGTTGGTGGCGACCCCGACCCCCC---------------------------------------------------------------------------GGTTCCAGATGAAGCCGAAGGCTATCTTCTGGGTGAAATCAAAG----CAAGGGTGAATTGGTAACCGTTG----AATTGGTGGTGAGGTAATGTATCTTGTTTTATACAGTGCGTACGGATACAGAAAACTGATGGAAAAGTAATTTGGAATCTATATGCAAACAATTTGACAAGTTATCTTATGATAGAAATGGAAGTTT	ACCATCATCCTTCAACGAATCCAGTTTAGTGATCCTCCCATTGTCCCCAACTAACCTGGAACCAGCTCAAGATGCCTAAGCCAGTGGTACAGGTTGGTGGCGACCCCGATCCCTCCGAATGGCTCTTCATTTCGGAGGAGATGAAACGAATTGATCAGAGCAAGCCTTACGATGCCAAAAAGGCCTGCTGGGTTCCAGATGAAGCCGAAGGCTATCTTCTGGGTGAAATCAAAGCAACCAAGGGTGAATTGGTAACCGTTGCCCTACCCGGTGGTGAGGTAATGTATCTTGTTTTATACAGTGCGTACGGATACAGAAAACTGATGGAAAAGTAATTTGGAATCTATATGCAAACAATTTGACAAGTTATTTTATGATAGAAATGGAAGTTT
ACCATCATCCTTCAACGAATCCAGTTTAGTGATCCTCCCATTGTCCCCAACTAACCTGGAACCAGCTCAAGATGCCTAAGCCAGTGGTACAGGTTGGTGGCGACCCCGATCC----------CTCTTCATTTCGGAGGAGATGAAACGAATTGATCAGAGCAAGCCTTACGATGCCAAAAA----------------------------------------------------------------------------------------GGTGGTGAGGTAATGTATCTTGTTTTATACAGTGCGTACGGATACAGAAAACTGATGGAAAAGTAATTTGGAATCTATATGCAAACAATTTGACAAGTTATTTTATGATAGAAATGGAAGTTT	5	36	Deletion	0.05	-98	TIILQRIQFSDPPIVPN*	TIILQRIQFSDPPIVPN*	ACCATCATCCTTCAACGAATCCAGTTTAGTGATCCTCCCATTGTCCCCAACTAACCTGGAACCAGCTCAAGATGCCTAAGCCAGTGGTACAGGTTGGTGGCGACCCCGATCC----------CTCTTCATTTCGGAGGAGATGAAACGAATTGATCAGAGCAAGCCTTACGATGCCAAAAA----------------------------------------------------------------------------------------GGTGGTGAGGTAATGTATCTTGTTTTATACAGTGCGTACGGATACAGAAAACTGATGGAAAAGTAATTTGGAATCTATATGCAAACAATTTGACAAGTTATTTTATGATAGAAATGGAAGTTT	ACCATCATCCTTCAACGAATCCAGTTTAGTGATCCTCCCATTGTCCCCAACTAACCTGGAACCAGCTCAAGATGCCTAAGCCAGTGGTACAGGTTGGTGGCGACCCCGATCCCTCCGAATGGCTCTTCATTTCGGAGGAGATGAAACGAATTGATCAGAGCAAGCCTTACGATGCCAAAAAGGCCTGCTGGGTTCCAGATGAAGCCGAAGGCTATCTTCTGGGTGAAATCAAAGCAACCAAGGGTGAATTGGTAACCGTTGCCCTACCCGGTGGTGAGGTAATGTATCTTGTTTTATACAGTGCGTACGGATACAGAAAACTGATGGAAAAGTAATTTGGAATCTATATGCAAACAATTTGACAAGTTATTTTATGATAGAAATGGAAGTTT
ACCATCATCCTTCAACGAATCCAGTTTAGTGATCCTCCCATTGTCCCCAACTAACCTGGAACCAGCTCAAGATGCCTAAGCCAGTGGTACAGGTTGGTGGCGACCCCGATCC----------CTCTTCATTTCGGAGGAGATGAAACGAATTGATCAGAGCAAGCCTTACGATGCCAAAAAGGCCTGCT-------------------------------------------------------------------------------CGGTGGTGAGGTAATGTATCTTGTTTTATACAGTGCGTACGGATACAGAAAACTGATGGAAAAGTAATTTGGAATCTATATGCAAACAATTTGACAAGTTATTTTATGATAGAAATGGAAGTTT	5	36	Deletion	0.05	-89	TIILQRIQFSDPPIVPN*	TIILQRIQFSDPPIVPN*	ACCATCATCCTTCAACGAATCCAGTTTAGTGATCCTCCCATTGTCCCCAACTAACCTGGAACCAGCTCAAGATGCCTAAGCCAGTGGTACAGGTTGGTGGCGACCCCGATCC----------CTCTTCATTTCGGAGGAGATGAAACGAATTGATCAGAGCAAGCCTTACGATGCCAAAAAGGCCTGCT-------------------------------------------------------------------------------CGGTGGTGAGGTAATGTATCTTGTTTTATACAGTGCGTACGGATACAGAAAACTGATGGAAAAGTAATTTGGAATCTATATGCAAACAATTTGACAAGTTATTTTATGATAGAAATGGAAGTTT	ACCATCATCCTTCAACGAATCCAGTTTAGTGATCCTCCCATTGTCCCCAACTAACCTGGAACCAGCTCAAGATGCCTAAGCCAGTGGTACAGGTTGGTGGCGACCCCGATCCCTCCGAATGGCTCTTCATTTCGGAGGAGATGAAACGAATTGATCAGAGCAAGCCTTACGATGCCAAAAAGGCCTGCTGGGTTCCAGATGAAGCCGAAGGCTATCTTCTGGGTGAAATCAAAGCAACCAAGGGTGAATTGGTAACCGTTGCCCTACCCGGTGGTGAGGTAATGTATCTTGTTTTATACAGTGCGTACGGATACAGAAAACTGATGGAAAAGTAATTTGGAATCTATATGCAAACAATTTGACAAGTTATTTTATGATAGAAATGGAAGTTT
ACCATCATCCTTCAACGAATCCAGTTTAGTGATCCTCCCATTGTCCCCAACTAACCTGGAACCAGCTCAAGATGCCTAAGCCAGTGGTACAGGTTGGTGGCGACCCCGATCC-------TG---------------GGGGATGAAACGAATTGATCAGAGCAAGCTTTACGATGCCAAAAAGGCCTGCT--GTTCCAGATGAAGCCGAAGGCTATCTTCTG------------------------------------------------GGTGGTGAGGTAATGTATCTTGTTTTATACAGTGCGTACGGATACAGAAAACTGATGGAAAAGTAATTTGGAATCTATATGCAAACAATTTGACAAGTTATTTTATGATAGAAATGGAAGTTT	5	37	Deletion	0.05	-72	TIILQRIQFSDPPIVPN*	TIILQRIQFSDPPIVPN*	ACCATCATCCTTCAACGAATCCAGTTTAGTGATCCTCCCATTGTCCCCAACTAACCTGGAACCAGCTCAAGATGCCTAAGCCAGTGGTACAGGTTGGTGGCGACCCCGATCC-------TG---------------GGGGATGAAACGAATTGATCAGAGCAAGCTTTACGATGCCAAAAAGGCCTGCT--GTTCCAGATGAAGCCGAAGGCTATCTTCTG------------------------------------------------GGTGGTGAGGTAATGTATCTTGTTTTATACAGTGCGTACGGATACAGAAAACTGATGGAAAAGTAATTTGGAATCTATATGCAAACAATTTGACAAGTTATTTTATGATAGAAATGGAAGTTT	ACCATCATCCTTCAACGAATCCAGTTTAGTGATCCTCCCATTGTCCCCAACTAACCTGGAACCAGCTCAAGATGCCTAAGCCAGTGGTACAGGTTGGTGGCGACCCCGATCCCTCCGAATGGCTCTTCATTTCGGAGGAGATGAAACGAATTGATCAGAGCAAGCCTTACGATGCCAAAAAGGCCTGCTGGGTTCCAGATGAAGCCGAAGGCTATCTTCTGGGTGAAATCAAAGCAACCAAGGGTGAATTGGTAACCGTTGCCCTACCCGGTGGTGAGGTAATGTATCTTGTTTTATACAGTGCGTACGGATACAGAAAACTGATGGAAAAGTAATTTGGAATCTATATGCAAACAATTTGACAAGTTATTTTATGATAGAAATGGAAGTTT
ACCATCATCCTTCAACGAATCCAGTTTAGTGATCCTCCCATTGTCCCCAACTAACCTGGAACCAGCTCAAGATGCCTAAGCCAGTGGTACAGGTTGGTGGCGACCCCGATCC--CCGAATGGCTCTTCATTTCGGAGGAGATGAAACGAATTGATCAGAGCAAGCCTTACGATGCCAAAAAGGCCTGCT-GGTTCCAGATGAAGCCGAAGGCTATCTTCTGGGTGAAATCAAAG----------------------------------CGGTGGTGAGGTAATGTATCTTGTTTTATACAGTGCGTACGGATACAGAAAACTGATGGAAAAGTAATTTGGAATCTATATGCAAACAATTTGACAAGTTATTTTATGATAGAAATGGAAGTTT	5	37	Deletion	0.05	-37	TIILQRIQFSDPPIVPN*	TIILQRIQFSDPPIVPN*	ACCATCATCCTTCAACGAATCCAGTTTAGTGATCCTCCCATTGTCCCCAACTAACCTGGAACCAGCTCAAGATGCCTAAGCCAGTGGTACAGGTTGGTGGCGACCCCGATCC--CCGAATGGCTCTTCATTTCGGAGGAGATGAAACGAATTGATCAGAGCAAGCCTTACGATGCCAAAAAGGCCTGCT-GGTTCCAGATGAAGCCGAAGGCTATCTTCTGGGTGAAATCAAAG----------------------------------CGGTGGTGAGGTAATGTATCTTGTTTTATACAGTGCGTACGGATACAGAAAACTGATGGAAAAGTAATTTGGAATCTATATGCAAACAATTTGACAAGTTATTTTATGATAGAAATGGAAGTTT	ACCATCATCCTTCAACGAATCCAGTTTAGTGATCCTCCCATTGTCCCCAACTAACCTGGAACCAGCTCAAGATGCCTAAGCCAGTGGTACAGGTTGGTGGCGACCCCGATCCCTCCGAATGGCTCTTCATTTCGGAGGAGATGAAACGAATTGATCAGAGCAAGCCTTACGATGCCAAAAAGGCCTGCTGGGTTCCAGATGAAGCCGAAGGCTATCTTCTGGGTGAAATCAAAGCAACCAAGGGTGAATTGGTAACCGTTGCCCTACCCGGTGGTGAGGTAATGTATCTTGTTTTATACAGTGCGTACGGATACAGAAAACTGATGGAAAAGTAATTTGGAATCTATATGCAAACAATTTGACAAGTTATTTTATGATAGAAATGGAAGTTT
ACCATCATCCTTCAACGAATCCAGTTTAGTGATCCTCCCATTGTCCCCAACTAACCTGGAACCAGCTCAAGATGCCTAAGCCAGTGGTACAGGTTGGTGGCGACCCCGATCCC-----------------------CGAGATGAAACGAATTGATCAGAGCAAGCCTTACGATGCCAAAAAGGCCTGCT--GTTCCAGATGAAGCCGAAGGCTATCTTCTGGGTGAAATCAAAG----CAAGGGTGAATTGGTAACCGTTG-------CGGTGGTGAGGTAATGTATCTTGTTTTATACAGTGCGTACGGATACAGAAAACTGATGGAAAAGTAATTTGGAATCTATATGCAAACAATTTGACAAGTTATTTTATGATAGAAATGGAAGTTT	5	37	Deletion	0.05	-36	TIILQRIQFSDPPIVPN*	TIILQRIQFSDPPIVPN*	ACCATCATCCTTCAACGAATCCAGTTTAGTGATCCTCCCATTGTCCCCAACTAACCTGGAACCAGCTCAAGATGCCTAAGCCAGTGGTACAGGTTGGTGGCGACCCCGATCCC-----------------------CGAGATGAAACGAATTGATCAGAGCAAGCCTTACGATGCCAAAAAGGCCTGCT--GTTCCAGATGAAGCCGAAGGCTATCTTCTGGGTGAAATCAAAG----CAAGGGTGAATTGGTAACCGTTG-------CGGTGGTGAGGTAATGTATCTTGTTTTATACAGTGCGTACGGATACAGAAAACTGATGGAAAAGTAATTTGGAATCTATATGCAAACAATTTGACAAGTTATTTTATGATAGAAATGGAAGTTT	ACCATCATCCTTCAACGAATCCAGTTTAGTGATCCTCCCATTGTCCCCAACTAACCTGGAACCAGCTCAAGATGCCTAAGCCAGTGGTACAGGTTGGTGGCGACCCCGATCCCTCCGAATGGCTCTTCATTTCGGAGGAGATGAAACGAATTGATCAGAGCAAGCCTTACGATGCCAAAAAGGCCTGCTGGGTTCCAGATGAAGCCGAAGGCTATCTTCTGGGTGAAATCAAAGCAACCAAGGGTGAATTGGTAACCGTTGCCCTACCCGGTGGTGAGGTAATGTATCTTGTTTTATACAGTGCGTACGGATACAGAAAACTGATGGAAAAGTAATTTGGAATCTATATGCAAACAATTTGACAAGTTATTTTATGATAGAAATGGAAGTTT
ACCATCATCCTTCAACGAATCCAGTTTAGTGATCCTCCCATTGTCCCCAACTAACCTGGAACCAGCTCAAGATGCCTAAGCCAGTGGTACAGGTTGGTGGCGACCCCGATCCC-GGGAATGGCTCTTCATTTCGGAGGAGATGAAACGAATTGATCAGAGCAAGCCTTACGATGCCAAAAAGGCCTGCT-------------------------------------------------CAAGGGTGAATTGGTAACCGTTG-------CGGTGGTGAGGTAATGTATCTTGTTTTATACAGTGCGTACGGATACAGAAAACTGATGGAAAAGTAATTTGGAATCTATATGCAAACAATTTGACAAGTTATTTTATGATAGAAATGGAAGTTT	5	36	Deletion	0.05	-57	TIILQRIQFSDPPIVPN*	TIILQRIQFSDPPIVPN*	ACCATCATCCTTCAACGAATCCAGTTTAGTGATCCTCCCATTGTCCCCAACTAACCTGGAACCAGCTCAAGATGCCTAAGCCAGTGGTACAGGTTGGTGGCGACCCCGATCCC-GGGAATGGCTCTTCATTTCGGAGGAGATGAAACGAATTGATCAGAGCAAGCCTTACGATGCCAAAAAGGCCTGCT-------------------------------------------------CAAGGGTGAATTGGTAACCGTTG-------CGGTGGTGAGGTAATGTATCTTGTTTTATACAGTGCGTACGGATACAGAAAACTGATGGAAAAGTAATTTGGAATCTATATGCAAACAATTTGACAAGTTATTTTATGATAGAAATGGAAGTTT	ACCATCATCCTTCAACGAATCCAGTTTAGTGATCCTCCCATTGTCCCCAACTAACCTGGAACCAGCTCAAGATGCCTAAGCCAGTGGTACAGGTTGGTGGCGACCCCGATCCCTCCGAATGGCTCTTCATTTCGGAGGAGATGAAACGAATTGATCAGAGCAAGCCTTACGATGCCAAAAAGGCCTGCTGGGTTCCAGATGAAGCCGAAGGCTATCTTCTGGGTGAAATCAAAGCAACCAAGGGTGAATTGGTAACCGTTGCCCTACCCGGTGGTGAGGTAATGTATCTTGTTTTATACAGTGCGTACGGATACAGAAAACTGATGGAAAAGTAATTTGGAATCTATATGCAAACAATTTGACAAGTTATTTTATGATAGAAATGGAAGTTT
ACCATCATCCTTCAACGAATCCAGTTTAGTGATCCTCCCATTGTCCCCAACTAACCTGGAACCAGCTCAAGATGCCTAAGCCAGTGGTACAGGTTGGTGGCGACCCCGATCCCT-----TGGCTCTTCATTTCGGAGGAGATGAAACGAATTGATCAGAGCAAGCCTTACGATGCCAAAAAGGCCTGC----TTCCAGATGAAGCCGAAGGCTATCTTCTGGGTGAAATCAAAG----CAAGGGTGAATTGGTAACCGTTG-------CGGTGGTGAGGTAATGTATCTTGTTTTATACAGTGCGTACGGATACAGAAAACTGATGGAAAAGTAATTTGGAATCTATATGCAAACAATTTGACAAGTTATTTTATGATAGAAATGGAAGTTT	5	37	Deletion	0.05	-20	TIILQRIQFSDPPIVPN*	TIILQRIQFSDPPIVPN*	ACCATCATCCTTCAACGAATCCAGTTTAGTGATCCTCCCATTGTCCCCAACTAACCTGGAACCAGCTCAAGATGCCTAAGCCAGTGGTACAGGTTGGTGGCGACCCCGATCCCT-----TGGCTCTTCATTTCGGAGGAGATGAAACGAATTGATCAGAGCAAGCCTTACGATGCCAAAAAGGCCTGC----TTCCAGATGAAGCCGAAGGCTATCTTCTGGGTGAAATCAAAG----CAAGGGTGAATTGGTAACCGTTG-------CGGTGGTGAGGTAATGTATCTTGTTTTATACAGTGCGTACGGATACAGAAAACTGATGGAAAAGTAATTTGGAATCTATATGCAAACAATTTGACAAGTTATTTTATGATAGAAATGGAAGTTT	ACCATCATCCTTCAACGAATCCAGTTTAGTGATCCTCCCATTGTCCCCAACTAACCTGGAACCAGCTCAAGATGCCTAAGCCAGTGGTACAGGTTGGTGGCGACCCCGATCCCTCCGAATGGCTCTTCATTTCGGAGGAGATGAAACGAATTGATCAGAGCAAGCCTTACGATGCCAAAAAGGCCTGCTGGGTTCCAGATGAAGCCGAAGGCTATCTTCTGGGTGAAATCAAAGCAACCAAGGGTGAATTGGTAACCGTTGCCCTACCCGGTGGTGAGGTAATGTATCTTGTTTTATACAGTGCGTACGGATACAGAAAACTGATGGAAAAGTAATTTGGAATCTATATGCAAACAATTTGACAAGTTATTTTATGATAGAAATGGAAGTTT
ACCATCATCCTTCAACGAATCCAGTTTAGTGATCCTCCCATTGTCCCCAACTAACCTGGAACCAGCTCAAGATGCCTAAGCCAGTGGTACAGGTTGGTGGCGACCCCGATCCCTC---------CTTCATCTCGGAGGAGATGAAACGAATTGATCAGAGCAAGCCTTACGATGCCAAAAAGGCCT-----------------GCCGAAGGCTATCTTCTGGGTGAAATCAAAG----CAAGGGTGAATTGGTAACCGTTGCCCTACC--------------------------------------------ACAGAAAACTGATGGAAAAGTAATTTGGAATCTATATGCAAACAATTTGACAAGTTATTTTATGATAGAAATGGAAGTTT	5	35	Deletion	0.05	-74	TIILQRIQFSDPPIVPN*	TIILQRIQFSDPPIVPN*	ACCATCATCCTTCAACGAATCCAGTTTAGTGATCCTCCCATTGTCCCCAACTAACCTGGAACCAGCTCAAGATGCCTAAGCCAGTGGTACAGGTTGGTGGCGACCCCGATCCCTC---------CTTCATCTCGGAGGAGATGAAACGAATTGATCAGAGCAAGCCTTACGATGCCAAAAAGGCCT-----------------GCCGAAGGCTATCTTCTGGGTGAAATCAAAG----CAAGGGTGAATTGGTAACCGTTGCCCTACC--------------------------------------------ACAGAAAACTGATGGAAAAGTAATTTGGAATCTATATGCAAACAATTTGACAAGTTATTTTATGATAGAAATGGAAGTTT	ACCATCATCCTTCAACGAATCCAGTTTAGTGATCCTCCCATTGTCCCCAACTAACCTGGAACCAGCTCAAGATGCCTAAGCCAGTGGTACAGGTTGGTGGCGACCCCGATCCCTCCGAATGGCTCTTCATTTCGGAGGAGATGAAACGAATTGATCAGAGCAAGCCTTACGATGCCAAAAAGGCCTGCTGGGTTCCAGATGAAGCCGAAGGCTATCTTCTGGGTGAAATCAAAGCAACCAAGGGTGAATTGGTAACCGTTGCCCTACCCGGTGGTGAGGTAATGTATCTTGTTTTATACAGTGCGTACGGATACAGAAAACTGATGGAAAAGTAATTTGGAATCTATATGCAAACAATTTGACAAGTTATTTTATGATAGAAATGGAAGTTT
ACCATCATCCTTCAACGAATCCAGTTTAGTGATCCTCCCATTGTCCCCAACTAACCTGGAACCAGCTCAAGATGCCTAAGCCAGTGGTACAGGTTGGTGGCGACCCCGATCCCTC-------CTCTTCATTTCGGAGGAGATGAAACGAATTGATCAGAGCAAGCCTTACGATGCCAAAAAGGCCT-----GTTCCAGATGAAGCCGAAGGCTATCTTCTGGGTGAAATCAAAGCAA-------------------------------GGGTGGTGAGGTAATGTATCTTGTTTTATACAGTGCGTACGGATACAGAAAACTGATGGAAAAGTAATTTGGAATCTATATGCAAACAATTTGACAAGTTATTTTATGATAGAAATGGAAGTTT	5	37	Deletion	0.05	-43	TIILQRIQFSDPPIVPN*	TIILQRIQFSDPPIVPN*	ACCATCATCCTTCAACGAATCCAGTTTAGTGATCCTCCCATTGTCCCCAACTAACCTGGAACCAGCTCAAGATGCCTAAGCCAGTGGTACAGGTTGGTGGCGACCCCGATCCCTC-------CTCTTCATTTCGGAGGAGATGAAACGAATTGATCAGAGCAAGCCTTACGATGCCAAAAAGGCCT-----GTTCCAGATGAAGCCGAAGGCTATCTTCTGGGTGAAATCAAAGCAA-------------------------------GGGTGGTGAGGTAATGTATCTTGTTTTATACAGTGCGTACGGATACAGAAAACTGATGGAAAAGTAATTTGGAATCTATATGCAAACAATTTGACAAGTTATTTTATGATAGAAATGGAAGTTT	ACCATCATCCTTCAACGAATCCAGTTTAGTGATCCTCCCATTGTCCCCAACTAACCTGGAACCAGCTCAAGATGCCTAAGCCAGTGGTACAGGTTGGTGGCGACCCCGATCCCTCCGAATGGCTCTTCATTTCGGAGGAGATGAAACGAATTGATCAGAGCAAGCCTTACGATGCCAAAAAGGCCTGCTGGGTTCCAGATGAAGCCGAAGGCTATCTTCTGGGTGAAATCAAAGCAACCAAGGGTGAATTGGTAACCGTTGCCCTACCCGGTGGTGAGGTAATGTATCTTGTTTTATACAGTGCGTACGGATACAGAAAACTGATGGAAAAGTAATTTGGAATCTATATGCAAACAATTTGACAAGTTATTTTATGATAGAAATGGAAGTTT
ACCATCATCCTTCAACGAATCCAGTTTAGTGATCCTCCCATTGTCCCCAACTAACCTGGAACCAGCTCAAGATGCCTAAGCCAGTGGTACAGGTTGGTGGCGACCCCGATCCCTCC-----------------------------------------GAGCAAGCCTTACGATGCCAAAAAGGCCTG--------------------------------------------------CCAAGGGTGAATTGGTAACCGTTG-----CCCGGTGGTGAGGTAATGTATCTTGTTTTATACAGTGCGTACGGATACAGAAAACTGATGGAAAAGTAATTTGGAATCTATATGCAAACAATTTGACAAGTTATTTTATGATAGAAATGGAAGTTT	5	34	Deletion	0.05	-96	TIILQRIQFSDPPIVPN*	TIILQRIQFSDPPIVPN*	ACCATCATCCTTCAACGAATCCAGTTTAGTGATCCTCCCATTGTCCCCAACTAACCTGGAACCAGCTCAAGATGCCTAAGCCAGTGGTACAGGTTGGTGGCGACCCCGATCCCTCC-----------------------------------------GAGCAAGCCTTACGATGCCAAAAAGGCCTG--------------------------------------------------CCAAGGGTGAATTGGTAACCGTTG-----CCCGGTGGTGAGGTAATGTATCTTGTTTTATACAGTGCGTACGGATACAGAAAACTGATGGAAAAGTAATTTGGAATCTATATGCAAACAATTTGACAAGTTATTTTATGATAGAAATGGAAGTTT	ACCATCATCCTTCAACGAATCCAGTTTAGTGATCCTCCCATTGTCCCCAACTAACCTGGAACCAGCTCAAGATGCCTAAGCCAGTGGTACAGGTTGGTGGCGACCCCGATCCCTCCGAATGGCTCTTCATTTCGGAGGAGATGAAACGAATTGATCAGAGCAAGCCTTACGATGCCAAAAAGGCCTGCTGGGTTCCAGATGAAGCCGAAGGCTATCTTCTGGGTGAAATCAAAGCAACCAAGGGTGAATTGGTAACCGTTGCCCTACCCGGTGGTGAGGTAATGTATCTTGTTTTATACAGTGCGTACGGATACAGAAAACTGATGGAAAAGTAATTTGGAATCTATATGCAAACAATTTGACAAGTTATTTTATGATAGAAATGGAAGTTT
ACCATCATCCTTCAACGAATCCAGTTTAGTGATCCTCCCATTGTCCCCAACTAACCTGGAACCAGCTCAAGATGCCTAAGCCAGTGGTACAGGTTGGTGGCGACCCCGATCCCTCC-----------------------GATGAAACGAATTGATCAGAGCAAGCCTTACGACGCCAAAAATGC-----------------------------------------------------CAAAGGGTGAATTGGTAA--GGT-------AAGGTGGTGAGGTAATGTATCTTGTTTTATACAGTGCGTACGGATACAGAAAACTGATGGAAAAGTAATTTGGAATCTATATGCAAACAATTTGACAAGTTATTTTATGATAGAAATGGAAGTTT	5	36	Deletion	0.05	-85	TIILQRIQFSDPPIVPN*	TIILQRIQFSDPPIVPN*	ACCATCATCCTTCAACGAATCCAGTTTAGTGATCCTCCCATTGTCCCCAACTAACCTGGAACCAGCTCAAGATGCCTAAGCCAGTGGTACAGGTTGGTGGCGACCCCGATCCCTCC-----------------------GATGAAACGAATTGATCAGAGCAAGCCTTACGACGCCAAAAATGC-----------------------------------------------------CAAAGGGTGAATTGGTAA--GGT-------AAGGTGGTGAGGTAATGTATCTTGTTTTATACAGTGCGTACGGATACAGAAAACTGATGGAAAAGTAATTTGGAATCTATATGCAAACAATTTGACAAGTTATTTTATGATAGAAATGGAAGTTT	ACCATCATCCTTCAACGAATCCAGTTTAGTGATCCTCCCATTGTCCCCAACTAACCTGGAACCAGCTCAAGATGCCTAAGCCAGTGGTACAGGTTGGTGGCGACCCCGATCCCTCCGAATGGCTCTTCATTTCGGAGGAGATGAAACGAATTGATCAGAGCAAGCCTTACGATGCCAAAAAGGCCTGCTGGGTTCCAGATGAAGCCGAAGGCTATCTTCTGGGTGAAATCAAAGCAACCAAGGGTGAATTGGTAACCGTTGCCCTACCCGGTGGTGAGGTAATGTATCTTGTTTTATACAGTGCGTACGGATACAGAAAACTGATGGAAAAGTAATTTGGAATCTATATGCAAACAATTTGACAAGTTATTTTATGATAGAAATGGAAGTTT
ACCATCATCCTTCAACGAATCCAGTTTAGTGATCCTCCCATTGTCCCCAACTAACCTGGAACCAGCTCAAGATGCCTAAGCCAGTGGTACAGGTTGGTGGCGACCCCGATCCCTCC--------CTTCATTTCGGAGGAGATGAAACGAATTGATCAGAGCAAGCCTTACGATGCCAAAAAGGCC--------------TGGAGCCGAAGGCTATCTTCTGGGTGAAATCAAAGCA---ATTGGTGAATTGGTAACCGTTGCCCTAC----TGGTGAGGTAATGTATCTTGTTTTATACAGTGCGTACGGATACAGAAAACTGATGGAAAAGTAATTTGGAATCTATATGCAAACAATTTGACAAGTTATTTTATGATAGAAATGGAAGTTT	5	37	Deletion	0.05	-29	TIILQRIQFSDPPIVPN*	TIILQRIQFSDPPIVPN*	ACCATCATCCTTCAACGAATCCAGTTTAGTGATCCTCCCATTGTCCCCAACTAACCTGGAACCAGCTCAAGATGCCTAAGCCAGTGGTACAGGTTGGTGGCGACCCCGATCCCTCC--------CTTCATTTCGGAGGAGATGAAACGAATTGATCAGAGCAAGCCTTACGATGCCAAAAAGGCC--------------TGGAGCCGAAGGCTATCTTCTGGGTGAAATCAAAGCA---ATTGGTGAATTGGTAACCGTTGCCCTAC----TGGTGAGGTAATGTATCTTGTTTTATACAGTGCGTACGGATACAGAAAACTGATGGAAAAGTAATTTGGAATCTATATGCAAACAATTTGACAAGTTATTTTATGATAGAAATGGAAGTTT	ACCATCATCCTTCAACGAATCCAGTTTAGTGATCCTCCCATTGTCCCCAACTAACCTGGAACCAGCTCAAGATGCCTAAGCCAGTGGTACAGGTTGGTGGCGACCCCGATCCCTCCGAATGGCTCTTCATTTCGGAGGAGATGAAACGAATTGATCAGAGCAAGCCTTACGATGCCAAAAAGGCCTGCTGGGTTCCAGATGAAGCCGAAGGCTATCTTCTGGGTGAAATCAAAGCAACCAAGGGTGAATTGGTAACCGTTGCCCTACCCGGTGGTGAGGTAATGTATCTTGTTTTATACAGTGCGTACGGATACAGAAAACTGATGGAAAAGTAATTTGGAATCTATATGCAAACAATTTGACAAGTTATTTTATGATAGAAATGGAAGTTT
ACCATCATCCTTCAACGAATCCAGTTTAGTGATCCTCCCATTGTCCCCAACTAACCTGGAACCAGCTCAAGATGCCTAAGCCAGTGGTACAGGTTGGTGGCGACCCCGATCCCTCC-----GCTCTTCATTTCGGAGGAGATGAAACGAATTGATCAGAGCAAGCCTTACGATGCCAAAAAGGCCTGCTGGGTTCCAGATGAAGCCGAAGGCTATCTTCTGGGTGAAATCAAAGCAACcCAAGGGTGAATTGGTAACCGTTGCCCTA-CCGGTGGTGAGGTAATGTATCTTGTTTTATACAGTGCGTACGGATACAGAAAACTGATGGAAAAGTAATTTGGAATCTATATGCAAACAATTTGACAAGTTATTTTATGATAGAAATGGAAGTTT	5	37	Insertion and Deletion	0.05	-5	TIILQRIQFSDPPIVPN*	TIILQRIQFSDPPIVPN*	ACCATCATCCTTCAACGAATCCAGTTTAGTGATCCTCCCATTGTCCCCAACTAACCTGGAACCAGCTCAAGATGCCTAAGCCAGTGGTACAGGTTGGTGGCGACCCCGATCCCTCC-----GCTCTTCATTTCGGAGGAGATGAAACGAATTGATCAGAGCAAGCCTTACGATGCCAAAAAGGCCTGCTGGGTTCCAGATGAAGCCGAAGGCTATCTTCTGGGTGAAATCAAAGCAACCCAAGGGTGAATTGGTAACCGTTGCCCTA-CCGGTGGTGAGGTAATGTATCTTGTTTTATACAGTGCGTACGGATACAGAAAACTGATGGAAAAGTAATTTGGAATCTATATGCAAACAATTTGACAAGTTATTTTATGATAGAAATGGAAGTTT	ACCATCATCCTTCAACGAATCCAGTTTAGTGATCCTCCCATTGTCCCCAACTAACCTGGAACCAGCTCAAGATGCCTAAGCCAGTGGTACAGGTTGGTGGCGACCCCGATCCCTCCGAATGGCTCTTCATTTCGGAGGAGATGAAACGAATTGATCAGAGCAAGCCTTACGATGCCAAAAAGGCCTGCTGGGTTCCAGATGAAGCCGAAGGCTATCTTCTGGGTGAAATCAAAGCAACCAAGGGTGAATTGGTAACCGTTGCCCTACCCGGTGGTGAGGTAATGTATCTTGTTTTATACAGTGCGTACGGATACAGAAAACTGATGGAAAAGTAATTTGGAATCTATATGCAAACAATTTGACAAGTTATTTTATGATAGAAATGGAAGTTT
ACCATCATCCTTCAACGAATCCAGTTTAGTGATCCTCCCATTGTCCCCAACTAACCTGGAACCAGCTCAAGATGCCTAAGCCAGTGGTACAGGTTGGTGGCGACCCCGATCCCTCC----GGCTCTTCATTTCGGAGGAGATGAAACGAATTGATCAGAGCAAGCCTTACGATGCCAAAAAGGCCTGCTG------------------------------------------------CAAGGGTGAATTGGTAACCGTTGCCCTACGttgCGGTGGTGAGGTAATGTATCTTGTTTTATACAGTGCGTACGGATACAGAAAACTGATGGAAAAGTAATTTGGAATCTATATGCAAACAATTTGACAAGTTATTTTATGATAGAAATGGAAGTTT	5	37	Insertion and Deletion	0.05	-49	TIILQRIQFSDPPIVPN*	TIILQRIQFSDPPIVPN*	ACCATCATCCTTCAACGAATCCAGTTTAGTGATCCTCCCATTGTCCCCAACTAACCTGGAACCAGCTCAAGATGCCTAAGCCAGTGGTACAGGTTGGTGGCGACCCCGATCCCTCC----GGCTCTTCATTTCGGAGGAGATGAAACGAATTGATCAGAGCAAGCCTTACGATGCCAAAAAGGCCTGCTG------------------------------------------------CAAGGGTGAATTGGTAACCGTTGCCCTACGTTGCGGTGGTGAGGTAATGTATCTTGTTTTATACAGTGCGTACGGATACAGAAAACTGATGGAAAAGTAATTTGGAATCTATATGCAAACAATTTGACAAGTTATTTTATGATAGAAATGGAAGTTT	ACCATCATCCTTCAACGAATCCAGTTTAGTGATCCTCCCATTGTCCCCAACTAACCTGGAACCAGCTCAAGATGCCTAAGCCAGTGGTACAGGTTGGTGGCGACCCCGATCCCTCCGAATGGCTCTTCATTTCGGAGGAGATGAAACGAATTGATCAGAGCAAGCCTTACGATGCCAAAAAGGCCTGCTGGGTTCCAGATGAAGCCGAAGGCTATCTTCTGGGTGAAATCAAAGCAACCAAGGGTGAATTGGTAACCGTTGCCCTACCCGGTGGTGAGGTAATGTATCTTGTTTTATACAGTGCGTACGGATACAGAAAACTGATGGAAAAGTAATTTGGAATCTATATGCAAACAATTTGACAAGTTATTTTATGATAGAAATGGAAGTTT
ACCATCATCCTTCAACGAATCCAGTTTAGTGATCCTCCCATTGTCCCCAACTAACCTGGAACCAGCTCAAGATGCCTAAGCCAGTGGTACAGGTTGGTGGCGACCCCGATCCCTCC---TGGCTCTTCATTTCGGAGGAGATGAAACGAATTGATCAGAGCAAGCCTTACGATGCCAAAAAGGCCTGCT-------------------------------------------------CAAGGGTGAATTGGTAACCGTTGCCCTACTggtgcCGGTGGTGAGGTAATGTATCTTGTTTTATACAGTGCGTACGGATACAGAAAACTGATGGAAAAGTAATTTGGAATCTATATGCAAACAATTTGACAAGTTATTTTATGATAGAAATGGAAGTTT	5	37	Insertion and Deletion	0.05	-47	TIILQRIQFSDPPIVPN*	TIILQRIQFSDPPIVPN*	ACCATCATCCTTCAACGAATCCAGTTTAGTGATCCTCCCATTGTCCCCAACTAACCTGGAACCAGCTCAAGATGCCTAAGCCAGTGGTACAGGTTGGTGGCGACCCCGATCCCTCC---TGGCTCTTCATTTCGGAGGAGATGAAACGAATTGATCAGAGCAAGCCTTACGATGCCAAAAAGGCCTGCT-------------------------------------------------CAAGGGTGAATTGGTAACCGTTGCCCTACTGGTGCCGGTGGTGAGGTAATGTATCTTGTTTTATACAGTGCGTACGGATACAGAAAACTGATGGAAAAGTAATTTGGAATCTATATGCAAACAATTTGACAAGTTATTTTATGATAGAAATGGAAGTTT	ACCATCATCCTTCAACGAATCCAGTTTAGTGATCCTCCCATTGTCCCCAACTAACCTGGAACCAGCTCAAGATGCCTAAGCCAGTGGTACAGGTTGGTGGCGACCCCGATCCCTCCGAATGGCTCTTCATTTCGGAGGAGATGAAACGAATTGATCAGAGCAAGCCTTACGATGCCAAAAAGGCCTGCTGGGTTCCAGATGAAGCCGAAGGCTATCTTCTGGGTGAAATCAAAGCAACCAAGGGTGAATTGGTAACCGTTGCCCTACCCGGTGGTGAGGTAATGTATCTTGTTTTATACAGTGCGTACGGATACAGAAAACTGATGGAAAAGTAATTTGGAATCTATATGCAAACAATTTGACAAGTTATTTTATGATAGAAATGGAAGTTT
ACCATCATCCTTCAACGAATCCAGTTTAGTGATCCTCCCATTGTCCCCAACTAACCTGGAACCAGCTCAAGATGCCTAAGCCAGTGGTACAGGTTGGTGGCGACCCCGATCCCTCC--ATGGCTCTTCATTTCGGAGGAGATGAAACGAATTGATCAGAGCAAGCCTTACGATGCCAAAAAG---------------------GCCGAAGGCTATCTTCTGGGTGAAATCAAAGCAA------------------------------CCGGTGGTGAGGTAATGTATCTTGTTTTATACAGTGCGTACGGATACAGAAAACTGATGGAAAAGTAATTTGGAATCTATATGCAAACAATTTGACAAGTTATTTTATGATAGAAATGGAAGTTT	5	35	Deletion	0.05	-53	TIILQRIQFSDPPIVPN*	TIILQRIQFSDPPIVPN*	ACCATCATCCTTCAACGAATCCAGTTTAGTGATCCTCCCATTGTCCCCAACTAACCTGGAACCAGCTCAAGATGCCTAAGCCAGTGGTACAGGTTGGTGGCGACCCCGATCCCTCC--ATGGCTCTTCATTTCGGAGGAGATGAAACGAATTGATCAGAGCAAGCCTTACGATGCCAAAAAG---------------------GCCGAAGGCTATCTTCTGGGTGAAATCAAAGCAA------------------------------CCGGTGGTGAGGTAATGTATCTTGTTTTATACAGTGCGTACGGATACAGAAAACTGATGGAAAAGTAATTTGGAATCTATATGCAAACAATTTGACAAGTTATTTTATGATAGAAATGGAAGTTT	ACCATCATCCTTCAACGAATCCAGTTTAGTGATCCTCCCATTGTCCCCAACTAACCTGGAACCAGCTCAAGATGCCTAAGCCAGTGGTACAGGTTGGTGGCGACCCCGATCCCTCCGAATGGCTCTTCATTTCGGAGGAGATGAAACGAATTGATCAGAGCAAGCCTTACGATGCCAAAAAGGCCTGCTGGGTTCCAGATGAAGCCGAAGGCTATCTTCTGGGTGAAATCAAAGCAACCAAGGGTGAATTGGTAACCGTTGCCCTACCCGGTGGTGAGGTAATGTATCTTGTTTTATACAGTGCGTACGGATACAGAAAACTGATGGAAAAGTAATTTGGAATCTATATGCAAACAATTTGACAAGTTATTTTATGATAGAAATGGAAGTTT
ACCATCATCCTTCAACGAATCCAGTTTAGTGATCCTCCCATTGTCCCCAACTAACCTGGAACCAGCTCAAGATGCCTAAGCCAGTGGTACAGGTTGGTGGCGACCCCGATCCCTCC--ATGGCTCTTCATTTCGGAGGAGATGAAACGAATTGATCAGAGCAAGCCTTACGATGCCAAAAAGGCCTGCTGGGCTCCAGATGAAGCCGAAGGCTATCTTCT---------------------GGGTGAATTGGTAACCGTTG-------CGGTGGTGAGGTAATGTATCTTGTTTTATACAGTGCGTACGGATACAGAAAACTGATGGAAAAGTAATTTGGAATCTATATGCAAACAATTTGACAAGTTATTTTATGATAGAAATGGAAGTTT	5	37	Deletion	0.05	-30	TIILQRIQFSDPPIVPN*	TIILQRIQFSDPPIVPN*	ACCATCATCCTTCAACGAATCCAGTTTAGTGATCCTCCCATTGTCCCCAACTAACCTGGAACCAGCTCAAGATGCCTAAGCCAGTGGTACAGGTTGGTGGCGACCCCGATCCCTCC--ATGGCTCTTCATTTCGGAGGAGATGAAACGAATTGATCAGAGCAAGCCTTACGATGCCAAAAAGGCCTGCTGGGCTCCAGATGAAGCCGAAGGCTATCTTCT---------------------GGGTGAATTGGTAACCGTTG-------CGGTGGTGAGGTAATGTATCTTGTTTTATACAGTGCGTACGGATACAGAAAACTGATGGAAAAGTAATTTGGAATCTATATGCAAACAATTTGACAAGTTATTTTATGATAGAAATGGAAGTTT	ACCATCATCCTTCAACGAATCCAGTTTAGTGATCCTCCCATTGTCCCCAACTAACCTGGAACCAGCTCAAGATGCCTAAGCCAGTGGTACAGGTTGGTGGCGACCCCGATCCCTCCGAATGGCTCTTCATTTCGGAGGAGATGAAACGAATTGATCAGAGCAAGCCTTACGATGCCAAAAAGGCCTGCTGGGTTCCAGATGAAGCCGAAGGCTATCTTCTGGGTGAAATCAAAGCAACCAAGGGTGAATTGGTAACCGTTGCCCTACCCGGTGGTGAGGTAATGTATCTTGTTTTATACAGTGCGTACGGATACAGAAAACTGATGGAAAAGTAATTTGGAATCTATATGCAAACAATTTGACAAGTTATTTTATGATAGAAATGGAAGTTT
ACCATCATCCTTCAACGAATCCAGTTTAGTGATCCTCCCATTGTCCCCAACTAACCTGGAACCAGCTCAAGATGCCTAAGCCAGTGGTACAGGTTGGTGGCGACCCCGATCCCTCCAgAATGGCTCTTCATTTCGGAGGAGATGAAACGAATTGATCAGAGCAAGCCTTACGATGCCAAAAAGGCCTGC-----------TGAAGCCGAAGGCTATCTTCTGGGTGAAATCAAAGCAatgcaatcaaAGCAAGGGTGAATTGGTAACCGTTG-----GTCGGTGGTGAGGTAATGTATCTTGTTTTATACAGTGCGTACGGATACAGAAAACTGATGGAAAAGTAATTTGGAATCTATATGCAAACAATTTGACAAGTTATTTTATGATAGAAATGGAA…	5	37	Insertion and Deletion	0.05	-5	TIILQRIQFSDPPIVPN*	TIILQRIQFSDPPIVPN*	ACCATCATCCTTCAACGAATCCAGTTTAGTGATCCTCCCATTGTCCCCAACTAACCTGGAACCAGCTCAAGATGCCTAAGCCAGTGGTACAGGTTGGTGGCGACCCCGATCCCTCCAGAATGGCTCTTCATTTCGGAGGAGATGAAACGAATTGATCAGAGCAAGCCTTACGATGCCAAAAAGGCCTGC-----------TGAAGCCGAAGGCTATCTTCTGGGTGAAATCAAAGCAATGCAATCAAAGCAAGGGTGAATTGGTAACCGTTG-----GTCGGTGGTGAGGTAATGTATCTTGTTTTATACAGTGCGTACGGATACAGAAAACTGATGGAAAAGTAATTTGGAATCTATATGCAAACAATTTGACAAGTTATTTTATGATAGAAATGGAA…	ACCATCATCCTTCAACGAATCCAGTTTAGTGATCCTCCCATTGTCCCCAACTAACCTGGAACCAGCTCAAGATGCCTAAGCCAGTGGTACAGGTTGGTGGCGACCCCGATCCCTCCGAATGGCTCTTCATTTCGGAGGAGATGAAACGAATTGATCAGAGCAAGCCTTACGATGCCAAAAAGGCCTGCTGGGTTCCAGATGAAGCCGAAGGCTATCTTCTGGGTGAAATCAAAGCAACCAAGGGTGAATTGGTAACCGTTGCCCTACCCGGTGGTGAGGTAATGTATCTTGTTTTATACAGTGCGTACGGATACAGAAAACTGATGGAAAAGTAATTTGGAATCTATATGCAAACAATTTGACAAGTTATTTTATGATAGAAATGGAAGTTT
ACCATCATCCTTCAACGAATCCAGTTTAGTGATCCTCCCATTGTCCCCAACTAACCTGGAACCAGCTCAAGATGCCTAAGCCAGTGGTACAGGTTGGTGGCGACCCCGATCCCTCccatccccgagatgccatcccCGAATGGCTCTTCATTTCGGAGGAGATGAAACGAATTGATCAGAGCAAGCCTTACGATGCCAAAAAGGCCTGCT-------------------------------------------------------------------------------CGGTGGTGAGGTAATGTATCTTGTTTTATACAGTGCGTACGGATACAGAAAACTGATGGAAAAGTAATTTGGAATCTATATGCAAACAATTTGACAAGTTATTTTATGAT…	5	36	Insertion and Deletion	0.05	-58	TIILQRIQFSDPPIVPN*	TIILQRIQFSDPPIVPN*	ACCATCATCCTTCAACGAATCCAGTTTAGTGATCCTCCCATTGTCCCCAACTAACCTGGAACCAGCTCAAGATGCCTAAGCCAGTGGTACAGGTTGGTGGCGACCCCGATCCCTCCCATCCCCGAGATGCCATCCCCGAATGGCTCTTCATTTCGGAGGAGATGAAACGAATTGATCAGAGCAAGCCTTACGATGCCAAAAAGGCCTGCT-------------------------------------------------------------------------------CGGTGGTGAGGTAATGTATCTTGTTTTATACAGTGCGTACGGATACAGAAAACTGATGGAAAAGTAATTTGGAATCTATATGCAAACAATTTGACAAGTTATTTTATGAT…	ACCATCATCCTTCAACGAATCCAGTTTAGTGATCCTCCCATTGTCCCCAACTAACCTGGAACCAGCTCAAGATGCCTAAGCCAGTGGTACAGGTTGGTGGCGACCCCGATCCCTCCGAATGGCTCTTCATTTCGGAGGAGATGAAACGAATTGATCAGAGCAAGCCTTACGATGCCAAAAAGGCCTGCTGGGTTCCAGATGAAGCCGAAGGCTATCTTCTGGGTGAAATCAAAGCAACCAAGGGTGAATTGGTAACCGTTGCCCTACCCGGTGGTGAGGTAATGTATCTTGTTTTATACAGTGCGTACGGATACAGAAAACTGATGGAAAAGTAATTTGGAATCTATATGCAAACAATTTGACAAGTTATTTTATGATAGAAATGGAAGTTT
ACCATCATCCTTCAACGAATCCAGTTTAGTGATCCTCCCATTGTCCCCAACTAACCTGGAACCAGCTCAAGATGCCTAAGCCAGTGGTACAGGTTGGTGGCGACCCCGATCCCTCCGaagatgaagAATGGCTCTTCATTTCGGAGGAGATGAAACGAATTGATCAGAGCAAGCCTTACGATGCCAAAAAGGCCTGCT------------------------------------------------------------------CCGTTGCCCTACGttgCGTTGTTG----------TCTTGTTTTATACAGTGCGTACGGATACAGAAAACTGATGGAAAAGTAATTTGGAATCTATATGCAAACAATTTGACAAGTTATTTTATGATAGAAATGGA…	5	37	Insertion and Deletion	0.05	-64	TIILQRIQFSDPPIVPN*	TIILQRIQFSDPPIVPN*	ACCATCATCCTTCAACGAATCCAGTTTAGTGATCCTCCCATTGTCCCCAACTAACCTGGAACCAGCTCAAGATGCCTAAGCCAGTGGTACAGGTTGGTGGCGACCCCGATCCCTCCGAAGATGAAGAATGGCTCTTCATTTCGGAGGAGATGAAACGAATTGATCAGAGCAAGCCTTACGATGCCAAAAAGGCCTGCT------------------------------------------------------------------CCGTTGCCCTACGTTGCGTTGTTG----------TCTTGTTTTATACAGTGCGTACGGATACAGAAAACTGATGGAAAAGTAATTTGGAATCTATATGCAAACAATTTGACAAGTTATTTTATGATAGAAATGGA…	ACCATCATCCTTCAACGAATCCAGTTTAGTGATCCTCCCATTGTCCCCAACTAACCTGGAACCAGCTCAAGATGCCTAAGCCAGTGGTACAGGTTGGTGGCGACCCCGATCCCTCCGAATGGCTCTTCATTTCGGAGGAGATGAAACGAATTGATCAGAGCAAGCCTTACGATGCCAAAAAGGCCTGCTGGGTTCCAGATGAAGCCGAAGGCTATCTTCTGGGTGAAATCAAAGCAACCAAGGGTGAATTGGTAACCGTTGCCCTACCCGGTGGTGAGGTAATGTATCTTGTTTTATACAGTGCGTACGGATACAGAAAACTGATGGAAAAGTAATTTGGAATCTATATGCAAACAATTTGACAAGTTATTTTATGATAGAAATGGAAGTTT
ACCATCATCCTTCAACGAATCCAGTTTAGTGATCCTCCCATTGTCCCCAACTAACCTGGAACCAGCTCAAGATGCCTAAGCCAGTGGTACAGGTTGGTGGCGACCCCGATCCCTCCGgAATGGCTCTTCATTTCGGAGGAGATGAAACGAATTGATCAGAGCAAGCCTTACGATGCCAAAAAGGCCTGCTGGGTTCCAGATGAAGCCGAAGGCTATCTTCTGGGTGAAATCAAAG----CAAGGGTGAATTGGTAA------------CCGGTGGTGAGGTAATGTATCTTGTTTTATACAGTGCGTACGGATACAGAAAACTGATGGAAAAGTAATTTGGAATCTATATGCAAACAATTTGACAAGTTATTTTATGATAGAAATGGAAGTTT	5	37	Insertion and Deletion	0.05	-15	TIILQRIQFSDPPIVPN*	TIILQRIQFSDPPIVPN*	ACCATCATCCTTCAACGAATCCAGTTTAGTGATCCTCCCATTGTCCCCAACTAACCTGGAACCAGCTCAAGATGCCTAAGCCAGTGGTACAGGTTGGTGGCGACCCCGATCCCTCCGGAATGGCTCTTCATTTCGGAGGAGATGAAACGAATTGATCAGAGCAAGCCTTACGATGCCAAAAAGGCCTGCTGGGTTCCAGATGAAGCCGAAGGCTATCTTCTGGGTGAAATCAAAG----CAAGGGTGAATTGGTAA------------CCGGTGGTGAGGTAATGTATCTTGTTTTATACAGTGCGTACGGATACAGAAAACTGATGGAAAAGTAATTTGGAATCTATATGCAAACAATTTGACAAGTTATTTTATGATAGAAATGGAAGTTT	ACCATCATCCTTCAACGAATCCAGTTTAGTGATCCTCCCATTGTCCCCAACTAACCTGGAACCAGCTCAAGATGCCTAAGCCAGTGGTACAGGTTGGTGGCGACCCCGATCCCTCCGAATGGCTCTTCATTTCGGAGGAGATGAAACGAATTGATCAGAGCAAGCCTTACGATGCCAAAAAGGCCTGCTGGGTTCCAGATGAAGCCGAAGGCTATCTTCTGGGTGAAATCAAAGCAACCAAGGGTGAATTGGTAACCGTTGCCCTACCCGGTGGTGAGGTAATGTATCTTGTTTTATACAGTGCGTACGGATACAGAAAACTGATGGAAAAGTAATTTGGAATCTATATGCAAACAATTTGACAAGTTATTTTATGATAGAAATGGAAGTTT
ACCATCATCCTTCAACGAATCCAGTTTAGTGATCCTCCCATTGTCCCCAACTAACCTGGAACCAGCTCAAGATGCCTAAGCCAGTGGTACAGGTTGGTGGCGACCCCGATCCCTCCGgAATGGCTCTTCATTTCGGAGGAGATGAAACGAATTGATCAGAGCAAGCCTTACGATGCCAAAAAGGCCTGCTGGGTTCCAGATGAAGCCGAAGGCTATCTTCTGGGTGAAATCAAAG----CAAGGGTGAATTGGTAACCGTTGCCCTACCctacCGGTGGTGAGGTAATGTATCTTGTTTTATACAGTGCGTACGGATACAGAAAACTGATGGAAAAGTAATTTGGAATCTATATGCAAACAATTTGACAAGTTATTTTATGATAGAAATGGAAGTTT	5	38	Insertion and Deletion	0.05	1	TIILQRIQFSDPPIVPN*	TIILQRIQFSDPPIVPN*	ACCATCATCCTTCAACGAATCCAGTTTAGTGATCCTCCCATTGTCCCCAACTAACCTGGAACCAGCTCAAGATGCCTAAGCCAGTGGTACAGGTTGGTGGCGACCCCGATCCCTCCGGAATGGCTCTTCATTTCGGAGGAGATGAAACGAATTGATCAGAGCAAGCCTTACGATGCCAAAAAGGCCTGCTGGGTTCCAGATGAAGCCGAAGGCTATCTTCTGGGTGAAATCAAAG----CAAGGGTGAATTGGTAACCGTTGCCCTACCCTACCGGTGGTGAGGTAATGTATCTTGTTTTATACAGTGCGTACGGATACAGAAAACTGATGGAAAAGTAATTTGGAATCTATATGCAAACAATTTGACAAGTTATTTTATGATAGAAATGGAAGTTT	ACCATCATCCTTCAACGAATCCAGTTTAGTGATCCTCCCATTGTCCCCAACTAACCTGGAACCAGCTCAAGATGCCTAAGCCAGTGGTACAGGTTGGTGGCGACCCCGATCCCTCCGAATGGCTCTTCATTTCGGAGGAGATGAAACGAATTGATCAGAGCAAGCCTTACGATGCCAAAAAGGCCTGCTGGGTTCCAGATGAAGCCGAAGGCTATCTTCTGGGTGAAATCAAAGCAACCAAGGGTGAATTGGTAACCGTTGCCCTACCCGGTGGTGAGGTAATGTATCTTGTTTTATACAGTGCGTACGGATACAGAAAACTGATGGAAAAGTAATTTGGAATCTATATGCAAACAATTTGACAAGTTATTTTATGATAGAAATGGAAGTTT
ACCATCATCCTTCAACGAATCCAGTTTAGTGATCCTCCCATTGTCCCCAACTAACCTGGAACCAGCTCAAGATGCCTAAGCCAGTGGTACAGGTTGGTGGCGACCCCGATCCCTCCTtcatggctccttcAATGGCTCTTCATTTCGGAGGAGATGAAACGAATTGATCAGAGCAAGCCTTACGATGCCAAAAAGGCCTGCT--GTTCCAGATGAAGCCGAAGGCTATCTTCTGGGTGAAATCAAAG---------------------------------CCGGTGGTGAGGTAATGTATCTTGTTTTATACAGTGCGTACGGATACAGAAAACTGATGGAAAAGTAATTTGGAATCTATATGCAAACAATTTGACAAGTTATTTTATGATAGAAATGG…	5	37	Insertion and Deletion	0.05	-22	TIILQRIQFSDPPIVPN*	TIILQRIQFSDPPIVPN*	ACCATCATCCTTCAACGAATCCAGTTTAGTGATCCTCCCATTGTCCCCAACTAACCTGGAACCAGCTCAAGATGCCTAAGCCAGTGGTACAGGTTGGTGGCGACCCCGATCCCTCCTTCATGGCTCCTTCAATGGCTCTTCATTTCGGAGGAGATGAAACGAATTGATCAGAGCAAGCCTTACGATGCCAAAAAGGCCTGCT--GTTCCAGATGAAGCCGAAGGCTATCTTCTGGGTGAAATCAAAG---------------------------------CCGGTGGTGAGGTAATGTATCTTGTTTTATACAGTGCGTACGGATACAGAAAACTGATGGAAAAGTAATTTGGAATCTATATGCAAACAATTTGACAAGTTATTTTATGATAGAAATGG…	ACCATCATCCTTCAACGAATCCAGTTTAGTGATCCTCCCATTGTCCCCAACTAACCTGGAACCAGCTCAAGATGCCTAAGCCAGTGGTACAGGTTGGTGGCGACCCCGATCCCTCCGAATGGCTCTTCATTTCGGAGGAGATGAAACGAATTGATCAGAGCAAGCCTTACGATGCCAAAAAGGCCTGCTGGGTTCCAGATGAAGCCGAAGGCTATCTTCTGGGTGAAATCAAAGCAACCAAGGGTGAATTGGTAACCGTTGCCCTACCCGGTGGTGAGGTAATGTATCTTGTTTTATACAGTGCGTACGGATACAGAAAACTGATGGAAAAGTAATTTGGAATCTATATGCAAACAATTTGACAAGTTATTTTATGATAGAAATGGAAGTTT
ACCATCATCCTTCAACGAATCCAGTTTAGTGATCCTCCCATTGTCCCCAACTAACCTGGAACCAGCTCAAGATGCCTAAGCCAGTGGTACAGGTTGGTGGCGACCCC--------------------------------GATGAAACGAATTGATCAGAGCAAGCCTTACGATGCCAAAAAGGC---CTGGGTTCCAGATGAAGCCGAAGGCTATCTTCTGGGTGAAATCAAAGCAA------------------------------CCGGTGGTGAGGTAATGTATCTTGTTTTATACAGTGCGTACGGATACAGAAAACTGATGGAAAAGTAATTTGGAATCTATATGCAAACAATTTGACAAGTTATTTTATGATAGAAATGGAAGTTT	4	37	Deletion	0.04	-65	TIILQRIQFSDPPIVPN*	TIILQRIQFSDPPIVPN*	ACCATCATCCTTCAACGAATCCAGTTTAGTGATCCTCCCATTGTCCCCAACTAACCTGGAACCAGCTCAAGATGCCTAAGCCAGTGGTACAGGTTGGTGGCGACCCC--------------------------------GATGAAACGAATTGATCAGAGCAAGCCTTACGATGCCAAAAAGGC---CTGGGTTCCAGATGAAGCCGAAGGCTATCTTCTGGGTGAAATCAAAGCAA------------------------------CCGGTGGTGAGGTAATGTATCTTGTTTTATACAGTGCGTACGGATACAGAAAACTGATGGAAAAGTAATTTGGAATCTATATGCAAACAATTTGACAAGTTATTTTATGATAGAAATGGAAGTTT	ACCATCATCCTTCAACGAATCCAGTTTAGTGATCCTCCCATTGTCCCCAACTAACCTGGAACCAGCTCAAGATGCCTAAGCCAGTGGTACAGGTTGGTGGCGACCCCGATCCCTCCGAATGGCTCTTCATTTCGGAGGAGATGAAACGAATTGATCAGAGCAAGCCTTACGATGCCAAAAAGGCCTGCTGGGTTCCAGATGAAGCCGAAGGCTATCTTCTGGGTGAAATCAAAGCAACCAAGGGTGAATTGGTAACCGTTGCCCTACCCGGTGGTGAGGTAATGTATCTTGTTTTATACAGTGCGTACGGATACAGAAAACTGATGGAAAAGTAATTTGGAATCTATATGCAAACAATTTGACAAGTTATTTTATGATAGAAATGGAAGTTT
ACCATCATCCTTCAACGAATCCAGTTTAGTGATCCTCCCATTGTCCCCAACTAACCTGGAACCAGCTCAAGATGCCTAAGCCAGTGGTACAGGTTGGTGGCGACCCCGATC---CCGAATGGCTCTTCATTTCGGAGGAGATGAAACGAATTGATCAGAGCAAGCCTTACGATGCCAAAAAGGCCTGCT-------------------------------------------------CAAGGGTGAATTGGTAACCGTTG-----CCCGGTGGTGAGGTAATGTATCTTGTTTTATACAGTGCGTACGGATACAGAAAACTGATGGAAAAGTAATTTGGAATCTATATGCAAACAATTTGACAAGTTATTTTATGATAGAAATGGAAGTTT	4	37	Deletion	0.04	-57	TIILQRIQFSDPPIVPN*	TIILQRIQFSDPPIVPN*	ACCATCATCCTTCAACGAATCCAGTTTAGTGATCCTCCCATTGTCCCCAACTAACCTGGAACCAGCTCAAGATGCCTAAGCCAGTGGTACAGGTTGGTGGCGACCCCGATC---CCGAATGGCTCTTCATTTCGGAGGAGATGAAACGAATTGATCAGAGCAAGCCTTACGATGCCAAAAAGGCCTGCT-------------------------------------------------CAAGGGTGAATTGGTAACCGTTG-----CCCGGTGGTGAGGTAATGTATCTTGTTTTATACAGTGCGTACGGATACAGAAAACTGATGGAAAAGTAATTTGGAATCTATATGCAAACAATTTGACAAGTTATTTTATGATAGAAATGGAAGTTT	ACCATCATCCTTCAACGAATCCAGTTTAGTGATCCTCCCATTGTCCCCAACTAACCTGGAACCAGCTCAAGATGCCTAAGCCAGTGGTACAGGTTGGTGGCGACCCCGATCCCTCCGAATGGCTCTTCATTTCGGAGGAGATGAAACGAATTGATCAGAGCAAGCCTTACGATGCCAAAAAGGCCTGCTGGGTTCCAGATGAAGCCGAAGGCTATCTTCTGGGTGAAATCAAAGCAACCAAGGGTGAATTGGTAACCGTTGCCCTACCCGGTGGTGAGGTAATGTATCTTGTTTTATACAGTGCGTACGGATACAGAAAACTGATGGAAAAGTAATTTGGAATCTATATGCAAACAATTTGACAAGTTATTTTATGATAGAAATGGAAGTTT
ACCATCATCCTTCAACGAATCCAGTTTAGTGATCCTCCCATTGTCCCCAACTAACCTGGAACCAGCTCAAGATGCCTAAGCCAGTGGTACAGGTTGGTGGCGACCCCGATCC------------CTTCATTTCGGAGGAGATGAAACGAATTGATCAGAGCAAGCCTTACGATGCCAAAAA---------GGTTCCAGATGAAGCCGAAGGCTATCTTCTGGGTGAAATCAAAGCAA------ATGAATTGGTAACCGTTG-----CCCGGTGGTGAGGTAATGTATCTTGTTTTATACAGTGCGTACGGATACAGAAAACTGATGGAAAAGTAATTTGGAATCTATATGCAAACAATTTGACAAGTTATTTTATGATAGAAATGGAAGTTT	4	37	Deletion	0.04	-32	TIILQRIQFSDPPIVPN*	TIILQRIQFSDPPIVPN*	ACCATCATCCTTCAACGAATCCAGTTTAGTGATCCTCCCATTGTCCCCAACTAACCTGGAACCAGCTCAAGATGCCTAAGCCAGTGGTACAGGTTGGTGGCGACCCCGATCC------------CTTCATTTCGGAGGAGATGAAACGAATTGATCAGAGCAAGCCTTACGATGCCAAAAA---------GGTTCCAGATGAAGCCGAAGGCTATCTTCTGGGTGAAATCAAAGCAA------ATGAATTGGTAACCGTTG-----CCCGGTGGTGAGGTAATGTATCTTGTTTTATACAGTGCGTACGGATACAGAAAACTGATGGAAAAGTAATTTGGAATCTATATGCAAACAATTTGACAAGTTATTTTATGATAGAAATGGAAGTTT	ACCATCATCCTTCAACGAATCCAGTTTAGTGATCCTCCCATTGTCCCCAACTAACCTGGAACCAGCTCAAGATGCCTAAGCCAGTGGTACAGGTTGGTGGCGACCCCGATCCCTCCGAATGGCTCTTCATTTCGGAGGAGATGAAACGAATTGATCAGAGCAAGCCTTACGATGCCAAAAAGGCCTGCTGGGTTCCAGATGAAGCCGAAGGCTATCTTCTGGGTGAAATCAAAGCAACCAAGGGTGAATTGGTAACCGTTGCCCTACCCGGTGGTGAGGTAATGTATCTTGTTTTATACAGTGCGTACGGATACAGAAAACTGATGGAAAAGTAATTTGGAATCTATATGCAAACAATTTGACAAGTTATTTTATGATAGAAATGGAAGTTT
ACCATCATCCTTCAACGAATCCAGTTTAGTGATCCTCCCATTGTCCCCAACTAACCTGGAACCAGCTCAAGATGCCTAAGCCAGTGGTACAGGTTGGTGGCGACCCCGATCC----------CTCTTCATTTCGGAGGAGATGAAACGAATTGATCAGAGCAAGCCTTACGATGCCAAAAAGGCCT--------------------------------------------------------GGTGAATTGGTAACCGTTGCCCTA--CGGTGGTGAGGTAATGTATCTTGTTTTATACAGTGCGTACGGATACAGAAAACTGATGGAAAAGTAATTTGGAATCTATATGCAAACAATTTGACAAGTTATTTTATGATAGAAATGGAAGTTT	4	36	Deletion	0.04	-68	TIILQRIQFSDPPIVPN*	TIILQRIQFSDPPIVPN*	ACCATCATCCTTCAACGAATCCAGTTTAGTGATCCTCCCATTGTCCCCAACTAACCTGGAACCAGCTCAAGATGCCTAAGCCAGTGGTACAGGTTGGTGGCGACCCCGATCC----------CTCTTCATTTCGGAGGAGATGAAACGAATTGATCAGAGCAAGCCTTACGATGCCAAAAAGGCCT--------------------------------------------------------GGTGAATTGGTAACCGTTGCCCTA--CGGTGGTGAGGTAATGTATCTTGTTTTATACAGTGCGTACGGATACAGAAAACTGATGGAAAAGTAATTTGGAATCTATATGCAAACAATTTGACAAGTTATTTTATGATAGAAATGGAAGTTT	ACCATCATCCTTCAACGAATCCAGTTTAGTGATCCTCCCATTGTCCCCAACTAACCTGGAACCAGCTCAAGATGCCTAAGCCAGTGGTACAGGTTGGTGGCGACCCCGATCCCTCCGAATGGCTCTTCATTTCGGAGGAGATGAAACGAATTGATCAGAGCAAGCCTTACGATGCCAAAAAGGCCTGCTGGGTTCCAGATGAAGCCGAAGGCTATCTTCTGGGTGAAATCAAAGCAACCAAGGGTGAATTGGTAACCGTTGCCCTACCCGGTGGTGAGGTAATGTATCTTGTTTTATACAGTGCGTACGGATACAGAAAACTGATGGAAAAGTAATTTGGAATCTATATGCAAACAATTTGACAAGTTATTTTATGATAGAAATGGAAGTTT
ACCATCATCCTTCAACGAATCCAGTTTAGTGATCCTCCCATTGTCCCCAACTAACCTGGAACCAGCTCAAGATGCCTAAGCCAGTGGTACAGGTTGGTGGCGACCCCGATCC----------CTCTTCATTTCGGAGGAGATGAAACGAATTGATCAGAGCAAGCCTTACGATGCCAAAAAGGCCTGCT-------------------------------------------------------------------------------CGGTGGTGAGGTAATGTATCTTGTTTTATACAGTGCGTACGGATACAGAAAACTGATGGAAAAGTAATTTGGAATCTATATGCAAACAATTTGACAAGTTATTTTATGATAGAAATGGGAGTTT	4	37	Deletion	0.04	-89	TIILQRIQFSDPPIVPN*	TIILQRIQFSDPPIVPN*	ACCATCATCCTTCAACGAATCCAGTTTAGTGATCCTCCCATTGTCCCCAACTAACCTGGAACCAGCTCAAGATGCCTAAGCCAGTGGTACAGGTTGGTGGCGACCCCGATCC----------CTCTTCATTTCGGAGGAGATGAAACGAATTGATCAGAGCAAGCCTTACGATGCCAAAAAGGCCTGCT-------------------------------------------------------------------------------CGGTGGTGAGGTAATGTATCTTGTTTTATACAGTGCGTACGGATACAGAAAACTGATGGAAAAGTAATTTGGAATCTATATGCAAACAATTTGACAAGTTATTTTATGATAGAAATGGGAGTTT	ACCATCATCCTTCAACGAATCCAGTTTAGTGATCCTCCCATTGTCCCCAACTAACCTGGAACCAGCTCAAGATGCCTAAGCCAGTGGTACAGGTTGGTGGCGACCCCGATCCCTCCGAATGGCTCTTCATTTCGGAGGAGATGAAACGAATTGATCAGAGCAAGCCTTACGATGCCAAAAAGGCCTGCTGGGTTCCAGATGAAGCCGAAGGCTATCTTCTGGGTGAAATCAAAGCAACCAAGGGTGAATTGGTAACCGTTGCCCTACCCGGTGGTGAGGTAATGTATCTTGTTTTATACAGTGCGTACGGATACAGAAAACTGATGGAAAAGTAATTTGGAATCTATATGCAAACAATTTGACAAGTTATTTTATGATAGAAATGGAAGTTT
ACCATCATCCTTCAACGAATCCAGTTTAGTGATCCTCCCATTGTCCCCAACTAACCTGGAACCAGCTCAAGATGCCTAAGCCAGTGGTACAGGTTGGTGGCGACCCCGATCC----------CTCTTCATTTCGGAGGAGATGAAACGAATTGATCAGAGCAAGCCTTACGATGCCAAAAAGGCCTGCT----------------------------------------------------GGGTGAATTGGTAACCGTTGCCCTACC--------AGGTAATGTATCTTGTTTTATACAGTGCGTACGGATACAGAAAACTGATGGAAAAGTAATTTGGAATCTATATGCAAACAATTTGACAAGTTATTTTATGATAGAAATGGAAGTTT	4	37	Deletion	0.04	-70	TIILQRIQFSDPPIVPN*	TIILQRIQFSDPPIVPN*	ACCATCATCCTTCAACGAATCCAGTTTAGTGATCCTCCCATTGTCCCCAACTAACCTGGAACCAGCTCAAGATGCCTAAGCCAGTGGTACAGGTTGGTGGCGACCCCGATCC----------CTCTTCATTTCGGAGGAGATGAAACGAATTGATCAGAGCAAGCCTTACGATGCCAAAAAGGCCTGCT----------------------------------------------------GGGTGAATTGGTAACCGTTGCCCTACC--------AGGTAATGTATCTTGTTTTATACAGTGCGTACGGATACAGAAAACTGATGGAAAAGTAATTTGGAATCTATATGCAAACAATTTGACAAGTTATTTTATGATAGAAATGGAAGTTT	ACCATCATCCTTCAACGAATCCAGTTTAGTGATCCTCCCATTGTCCCCAACTAACCTGGAACCAGCTCAAGATGCCTAAGCCAGTGGTACAGGTTGGTGGCGACCCCGATCCCTCCGAATGGCTCTTCATTTCGGAGGAGATGAAACGAATTGATCAGAGCAAGCCTTACGATGCCAAAAAGGCCTGCTGGGTTCCAGATGAAGCCGAAGGCTATCTTCTGGGTGAAATCAAAGCAACCAAGGGTGAATTGGTAACCGTTGCCCTACCCGGTGGTGAGGTAATGTATCTTGTTTTATACAGTGCGTACGGATACAGAAAACTGATGGAAAAGTAATTTGGAATCTATATGCAAACAATTTGACAAGTTATTTTATGATAGAAATGGAAGTTT
ACCATCATCCTTCAACGAATCCAGTTTAGTGATCCTCCCATTGTCCCCAACTAACCTGGAACCAGCTCAAGATGCCTAAGCCAGTGGTACAGGTTGGTGGCGACCCCGATCC----------CTCTTCATTTCGGAGGAGATGAAACGAATTGATCAGAGCAAGCCTTACGATGCCAAAAAGGCCTGCT-------------------------------------------------CAAGGGTGAATTGGTAACCGTTG-----CCCGGTGGTGAGGTAATGTATCTTGTTTTATACAGTGCGTACGGATACAGAAAACTGATGGAAAAGTAATTTGGAATCTATATGCAAACAATTTGACAAGTTATTTTATGATAGAAATGGAAGTTT	4	37	Deletion	0.04	-64	TIILQRIQFSDPPIVPN*	TIILQRIQFSDPPIVPN*	ACCATCATCCTTCAACGAATCCAGTTTAGTGATCCTCCCATTGTCCCCAACTAACCTGGAACCAGCTCAAGATGCCTAAGCCAGTGGTACAGGTTGGTGGCGACCCCGATCC----------CTCTTCATTTCGGAGGAGATGAAACGAATTGATCAGAGCAAGCCTTACGATGCCAAAAAGGCCTGCT-------------------------------------------------CAAGGGTGAATTGGTAACCGTTG-----CCCGGTGGTGAGGTAATGTATCTTGTTTTATACAGTGCGTACGGATACAGAAAACTGATGGAAAAGTAATTTGGAATCTATATGCAAACAATTTGACAAGTTATTTTATGATAGAAATGGAAGTTT	ACCATCATCCTTCAACGAATCCAGTTTAGTGATCCTCCCATTGTCCCCAACTAACCTGGAACCAGCTCAAGATGCCTAAGCCAGTGGTACAGGTTGGTGGCGACCCCGATCCCTCCGAATGGCTCTTCATTTCGGAGGAGATGAAACGAATTGATCAGAGCAAGCCTTACGATGCCAAAAAGGCCTGCTGGGTTCCAGATGAAGCCGAAGGCTATCTTCTGGGTGAAATCAAAGCAACCAAGGGTGAATTGGTAACCGTTGCCCTACCCGGTGGTGAGGTAATGTATCTTGTTTTATACAGTGCGTACGGATACAGAAAACTGATGGAAAAGTAATTTGGAATCTATATGCAAACAATTTGACAAGTTATTTTATGATAGAAATGGAAGTTT
ACCATCATCCTTCAACGAATCCAGTTTAGTGATCCTCCCATTGTCCCCAACTAACCTGGAACCAGCTCAAGATGCCTAAGCCAGTGGTACAGGTTGGTGGCGACCCCGATCCC------------------TCGGAGGAGATGAAACGAATTGATCAGAGCAAGCCTTACGATGCCAAAAAGGCCT-----------------GCCGAAGGCTATCTTCTGGGTGAAATCAAAG----CAAGGGTGAATTGGTAACCGTTGCCCCgtt----GGTGGTGAGGTAATGTATCTTGTTTTATACAGTGCGTACGGATACAGAAAACTGATGGAAAAGTAATTTGGAATCTATATGCAAACAATTTGACAAGTTATTTTATGATAGAAATGGAAGTTT	4	37	Insertion and Deletion	0.04	-40	TIILQRIQFSDPPIVPN*	TIILQRIQFSDPPIVPN*	ACCATCATCCTTCAACGAATCCAGTTTAGTGATCCTCCCATTGTCCCCAACTAACCTGGAACCAGCTCAAGATGCCTAAGCCAGTGGTACAGGTTGGTGGCGACCCCGATCCC------------------TCGGAGGAGATGAAACGAATTGATCAGAGCAAGCCTTACGATGCCAAAAAGGCCT-----------------GCCGAAGGCTATCTTCTGGGTGAAATCAAAG----CAAGGGTGAATTGGTAACCGTTGCCCCGTT----GGTGGTGAGGTAATGTATCTTGTTTTATACAGTGCGTACGGATACAGAAAACTGATGGAAAAGTAATTTGGAATCTATATGCAAACAATTTGACAAGTTATTTTATGATAGAAATGGAAGTTT	ACCATCATCCTTCAACGAATCCAGTTTAGTGATCCTCCCATTGTCCCCAACTAACCTGGAACCAGCTCAAGATGCCTAAGCCAGTGGTACAGGTTGGTGGCGACCCCGATCCCTCCGAATGGCTCTTCATTTCGGAGGAGATGAAACGAATTGATCAGAGCAAGCCTTACGATGCCAAAAAGGCCTGCTGGGTTCCAGATGAAGCCGAAGGCTATCTTCTGGGTGAAATCAAAGCAACCAAGGGTGAATTGGTAACCGTTGCCCTACCCGGTGGTGAGGTAATGTATCTTGTTTTATACAGTGCGTACGGATACAGAAAACTGATGGAAAAGTAATTTGGAATCTATATGCAAACAATTTGACAAGTTATTTTATGATAGAAATGGAAGTTT
ACCATCATCCTTCAACGAATCCAGTTTAGTGATCCTCCCATTGTCCCCAACTAACCTGGAACCAGCTCAAGATGCCTAAGCCAGTGGTACAGGTTGGTGGCGACCCCGATCCC----GATGGCTCTTCATTTCGGAGGAGATGAAACGAATTGATCAGAGCAAGCCTTACGATGCCAAAAAGGCCTGC-----TCCAGtggGTGAAGTCAaagCAGGGTGAATGGTGGGTGAAATCAAAGC-----AGGGTGAATTGG----------------GGGTGGTGAGGTAATGTATCTTGTTTTATACAGTGCGTACGGATACAGAAAACTGATGGAAAAGTAATTTGGAATCTATATGCAAACAATTTGACAAGTTATTTTATGATAGAAATGGAAGTTT	4	37	Insertion and Deletion	0.04	-24	TIILQRIQFSDPPIVPN*	TIILQRIQFSDPPIVPN*	ACCATCATCCTTCAACGAATCCAGTTTAGTGATCCTCCCATTGTCCCCAACTAACCTGGAACCAGCTCAAGATGCCTAAGCCAGTGGTACAGGTTGGTGGCGACCCCGATCCC----GATGGCTCTTCATTTCGGAGGAGATGAAACGAATTGATCAGAGCAAGCCTTACGATGCCAAAAAGGCCTGC-----TCCAGTGGGTGAAGTCAAAGCAGGGTGAATGGTGGGTGAAATCAAAGC-----AGGGTGAATTGG----------------GGGTGGTGAGGTAATGTATCTTGTTTTATACAGTGCGTACGGATACAGAAAACTGATGGAAAAGTAATTTGGAATCTATATGCAAACAATTTGACAAGTTATTTTATGATAGAAATGGAAGTTT	ACCATCATCCTTCAACGAATCCAGTTTAGTGATCCTCCCATTGTCCCCAACTAACCTGGAACCAGCTCAAGATGCCTAAGCCAGTGGTACAGGTTGGTGGCGACCCCGATCCCTCCGAATGGCTCTTCATTTCGGAGGAGATGAAACGAATTGATCAGAGCAAGCCTTACGATGCCAAAAAGGCCTGCTGGGTTCCAGATGAAGCCGAAGGCTATCTTCTGGGTGAAATCAAAGCAACCAAGGGTGAATTGGTAACCGTTGCCCTACCCGGTGGTGAGGTAATGTATCTTGTTTTATACAGTGCGTACGGATACAGAAAACTGATGGAAAAGTAATTTGGAATCTATATGCAAACAATTTGACAAGTTATTTTATGATAGAAATGGAAGTTT
ACCATCATCCTTCAACGAATCCAGTTTAGTGATCCTCCCATTGTCCCCAACTAACCTGGAACCAGCTCAAGATGCCTAAGCCAGTGGTACAGGTTGGTGGCGACCCCGATCCCcgatccccgacCCCGAATGGCTCTTCATTTCGGAGGAGATGAAACGAATTGATCAGAGCAAGCCTTACGATGCCAAAAAGGCCTG---------------------------------------------------------------------------------CGGTGGTGAGGTAATGTATCTTGTTTTATACAGTGCGTACGGATACAGAAAACTGATGGAAAAGTAATTTGGAATCTATATGCAAACAATTTGACAAGTTATTTTATGATAGAAATGGAA…	4	37	Insertion and Deletion	0.04	-70	TIILQRIQFSDPPIVPN*	TIILQRIQFSDPPIVPN*	ACCATCATCCTTCAACGAATCCAGTTTAGTGATCCTCCCATTGTCCCCAACTAACCTGGAACCAGCTCAAGATGCCTAAGCCAGTGGTACAGGTTGGTGGCGACCCCGATCCCCGATCCCCGACCCCGAATGGCTCTTCATTTCGGAGGAGATGAAACGAATTGATCAGAGCAAGCCTTACGATGCCAAAAAGGCCTG---------------------------------------------------------------------------------CGGTGGTGAGGTAATGTATCTTGTTTTATACAGTGCGTACGGATACAGAAAACTGATGGAAAAGTAATTTGGAATCTATATGCAAACAATTTGACAAGTTATTTTATGATAGAAATGGAA…	ACCATCATCCTTCAACGAATCCAGTTTAGTGATCCTCCCATTGTCCCCAACTAACCTGGAACCAGCTCAAGATGCCTAAGCCAGTGGTACAGGTTGGTGGCGACCCCGATCCCTCCGAATGGCTCTTCATTTCGGAGGAGATGAAACGAATTGATCAGAGCAAGCCTTACGATGCCAAAAAGGCCTGCTGGGTTCCAGATGAAGCCGAAGGCTATCTTCTGGGTGAAATCAAAGCAACCAAGGGTGAATTGGTAACCGTTGCCCTACCCGGTGGTGAGGTAATGTATCTTGTTTTATACAGTGCGTACGGATACAGAAAACTGATGGAAAAGTAATTTGGAATCTATATGCAAACAATTTGACAAGTTATTTTATGATAGAAATGGAAGTTT
ACCATCATCCTTCAACGAATCCAGTTTAGTGATCCTCCCATTGTCCCCAACTAACCTGGAACCAGCTCAAGATGCCTAAGCCAGTGGTACAGGTTGGTGGCGACCCCGATCCCT---GATGGCTCTTCATTTCGGAGGAGATGAAACGAATTGATCAGAGCAAGCCTTACGATGCCAAAAAGGCCTGCT---TTCCAGATGAAGCCGAAGGCTATCTTCTGGGTGAAATCAAAG----CAAGGGTGA---------------------CGGTGGTGAGGTAATGTATCTTGTTTTATACAGTGCGTACGGATACAGAAAACTGATGGAAAAGTAATTTGGAATCTATATGCAAACAATTTGACAAGTTATTTTATGATAGAAATGGAAGTTT	4	37	Deletion	0.04	-31	TIILQRIQFSDPPIVPN*	TIILQRIQFSDPPIVPN*	ACCATCATCCTTCAACGAATCCAGTTTAGTGATCCTCCCATTGTCCCCAACTAACCTGGAACCAGCTCAAGATGCCTAAGCCAGTGGTACAGGTTGGTGGCGACCCCGATCCCT---GATGGCTCTTCATTTCGGAGGAGATGAAACGAATTGATCAGAGCAAGCCTTACGATGCCAAAAAGGCCTGCT---TTCCAGATGAAGCCGAAGGCTATCTTCTGGGTGAAATCAAAG----CAAGGGTGA---------------------CGGTGGTGAGGTAATGTATCTTGTTTTATACAGTGCGTACGGATACAGAAAACTGATGGAAAAGTAATTTGGAATCTATATGCAAACAATTTGACAAGTTATTTTATGATAGAAATGGAAGTTT	ACCATCATCCTTCAACGAATCCAGTTTAGTGATCCTCCCATTGTCCCCAACTAACCTGGAACCAGCTCAAGATGCCTAAGCCAGTGGTACAGGTTGGTGGCGACCCCGATCCCTCCGAATGGCTCTTCATTTCGGAGGAGATGAAACGAATTGATCAGAGCAAGCCTTACGATGCCAAAAAGGCCTGCTGGGTTCCAGATGAAGCCGAAGGCTATCTTCTGGGTGAAATCAAAGCAACCAAGGGTGAATTGGTAACCGTTGCCCTACCCGGTGGTGAGGTAATGTATCTTGTTTTATACAGTGCGTACGGATACAGAAAACTGATGGAAAAGTAATTTGGAATCTATATGCAAACAATTTGACAAGTTATTTTATGATAGAAATGGAAGTTT
ACCATCATCCTTCAACGAATCCAGTTTAGTGATCCTCCCATTGTCCCCAACTAACCTGGAACCAGCTCAAGATGCCTAAGCCAGTGGTACAGGTTGGTGGCGACCCCGATCCCTC---------CTTCATTTCGGAGGAGATGAAACGAATTGATCAGAGCAAGCCTTACGATGCCAAAAAGGCCTGCT-------------------------------------------------CAAGGGTGAATTGGTAACCGTTG-----CCCGGTGGTGAGGTAATGTATCTTGTTTTATACAGTGCGTACGGATACAGAAAACTGATGGAAAAGTAATTTGGAATCTATATGCAAACAATTTGACAAGTTATTTTATGATAGAAATGGAAGTTT	4	36	Deletion	0.04	-63	TIILQRIQFSDPPIVPN*	TIILQRIQFSDPPIVPN*	ACCATCATCCTTCAACGAATCCAGTTTAGTGATCCTCCCATTGTCCCCAACTAACCTGGAACCAGCTCAAGATGCCTAAGCCAGTGGTACAGGTTGGTGGCGACCCCGATCCCTC---------CTTCATTTCGGAGGAGATGAAACGAATTGATCAGAGCAAGCCTTACGATGCCAAAAAGGCCTGCT-------------------------------------------------CAAGGGTGAATTGGTAACCGTTG-----CCCGGTGGTGAGGTAATGTATCTTGTTTTATACAGTGCGTACGGATACAGAAAACTGATGGAAAAGTAATTTGGAATCTATATGCAAACAATTTGACAAGTTATTTTATGATAGAAATGGAAGTTT	ACCATCATCCTTCAACGAATCCAGTTTAGTGATCCTCCCATTGTCCCCAACTAACCTGGAACCAGCTCAAGATGCCTAAGCCAGTGGTACAGGTTGGTGGCGACCCCGATCCCTCCGAATGGCTCTTCATTTCGGAGGAGATGAAACGAATTGATCAGAGCAAGCCTTACGATGCCAAAAAGGCCTGCTGGGTTCCAGATGAAGCCGAAGGCTATCTTCTGGGTGAAATCAAAGCAACCAAGGGTGAATTGGTAACCGTTGCCCTACCCGGTGGTGAGGTAATGTATCTTGTTTTATACAGTGCGTACGGATACAGAAAACTGATGGAAAAGTAATTTGGAATCTATATGCAAACAATTTGACAAGTTATTTTATGATAGAAATGGAAGTTT
ACCATCATCCTTCAACGAATCCAGTTTAGTGATCCTCCCATTGTCCCCAACTAACCTGGAACCAGCTCAAGATGCCTAAGCCAGTGGTACAGGTTGGTGGCGACCCCGATCCCTC---------CTTCATTTCGGAGGAGATGAAACGAATTGATCAGAGCAAGCCTTACGATGCCAAAAAGGCCTGCT--GTTCCAGATGAAGCCGAAGGCTATCTTCTGGGTGAAATCAAAGC-----AGGGTGAATTGGTAACCGTTGCCCTCACCGGTGGTGAGGTAATGTATCTTGTTTTATACAGTGCGTACGGATACAGAAAACTGATGGAAAAGTAATTTGGAATCTATATGCAAACAATTTGACAAGTTATTTTATGATAGAAATGGAAGTTT	4	37	Deletion	0.04	-16	TIILQRIQFSDPPIVPN*	TIILQRIQFSDPPIVPN*	ACCATCATCCTTCAACGAATCCAGTTTAGTGATCCTCCCATTGTCCCCAACTAACCTGGAACCAGCTCAAGATGCCTAAGCCAGTGGTACAGGTTGGTGGCGACCCCGATCCCTC---------CTTCATTTCGGAGGAGATGAAACGAATTGATCAGAGCAAGCCTTACGATGCCAAAAAGGCCTGCT--GTTCCAGATGAAGCCGAAGGCTATCTTCTGGGTGAAATCAAAGC-----AGGGTGAATTGGTAACCGTTGCCCTCACCGGTGGTGAGGTAATGTATCTTGTTTTATACAGTGCGTACGGATACAGAAAACTGATGGAAAAGTAATTTGGAATCTATATGCAAACAATTTGACAAGTTATTTTATGATAGAAATGGAAGTTT	ACCATCATCCTTCAACGAATCCAGTTTAGTGATCCTCCCATTGTCCCCAACTAACCTGGAACCAGCTCAAGATGCCTAAGCCAGTGGTACAGGTTGGTGGCGACCCCGATCCCTCCGAATGGCTCTTCATTTCGGAGGAGATGAAACGAATTGATCAGAGCAAGCCTTACGATGCCAAAAAGGCCTGCTGGGTTCCAGATGAAGCCGAAGGCTATCTTCTGGGTGAAATCAAAGCAACCAAGGGTGAATTGGTAACCGTTGCCCTACCCGGTGGTGAGGTAATGTATCTTGTTTTATACAGTGCGTACGGATACAGAAAACTGATGGAAAAGTAATTTGGAATCTATATGCAAACAATTTGACAAGTTATTTTATGATAGAAATGGAAGTTT
ACCATCATCCTTCAACGAATCCAGTTTAGTGATCCTCCCATTGTCCCCAACTAACCTGGAACCAGCTCAAGATGCCTAAGCCAGTGGTACAGGTTGGTGGCGACCCCGATCCCTC-------CTCTTC---------------------------CAGCcTCCAGCCTTACGATGCCAAAAAGGCCTGC-----TCCAGcctgCTGAAGCCGAAGGCTATCTTCTGGGTGAAATCAAAG----CAAGGGTGAATTGGTAACCGTTG------CCGGTGGTGAGGTAATGTATCTTGTTTTATACAGTGCGTACGGATACAGAAAACTGATGGAAAAGTAATTTGGAATCTATATGCAAACAATTTGACAAGTTATTTTATGATAGAAATGGAAGTTT	4	37	Insertion and Deletion	0.04	-44	TIILQRIQFSDPPIVPN*	TIILQRIQFSDPPIVPN*	ACCATCATCCTTCAACGAATCCAGTTTAGTGATCCTCCCATTGTCCCCAACTAACCTGGAACCAGCTCAAGATGCCTAAGCCAGTGGTACAGGTTGGTGGCGACCCCGATCCCTC-------CTCTTC---------------------------CAGCCTCCAGCCTTACGATGCCAAAAAGGCCTGC-----TCCAGCCTGCTGAAGCCGAAGGCTATCTTCTGGGTGAAATCAAAG----CAAGGGTGAATTGGTAACCGTTG------CCGGTGGTGAGGTAATGTATCTTGTTTTATACAGTGCGTACGGATACAGAAAACTGATGGAAAAGTAATTTGGAATCTATATGCAAACAATTTGACAAGTTATTTTATGATAGAAATGGAAGTTT	ACCATCATCCTTCAACGAATCCAGTTTAGTGATCCTCCCATTGTCCCCAACTAACCTGGAACCAGCTCAAGATGCCTAAGCCAGTGGTACAGGTTGGTGGCGACCCCGATCCCTCCGAATGGCTCTTCATTTCGGAGGAGATGAAACGAATTGATCAGAGCAAGCCTTACGATGCCAAAAAGGCCTGCTGGGTTCCAGATGAAGCCGAAGGCTATCTTCTGGGTGAAATCAAAGCAACCAAGGGTGAATTGGTAACCGTTGCCCTACCCGGTGGTGAGGTAATGTATCTTGTTTTATACAGTGCGTACGGATACAGAAAACTGATGGAAAAGTAATTTGGAATCTATATGCAAACAATTTGACAAGTTATTTTATGATAGAAATGGAAGTTT
ACCATCATCCTTCAACGAATCCAGTTTAGTGATCCTCCCATTGTCCCCAACTAACCTGGAACCAGCTCAAGATGCCTAAGCCAGTGGTACAGGTTGGTGGCGACCCCGATCCCTCC-----------------------------------------------------------------------------------TGAAGCCGAAGGCTATCTTCTGGGTGAAATCAAAGCAAAgcagcCAAGGGTGAATTGGTAACCGTTGCCCTA-CCGGTGGTGAGGTAATGTATCTTGTTTTATACAGTGCGTACGGATACAGAAAACTGATGGAAAAGTAATTTGGAATCTATATGCAAACAATTTGACAAGTTATTTTATGATAGAAATGGAAGTTT	4	37	Insertion and Deletion	0.04	-79	TIILQRIQFSDPPIVPN*	TIILQRIQFSDPPIVPN*	ACCATCATCCTTCAACGAATCCAGTTTAGTGATCCTCCCATTGTCCCCAACTAACCTGGAACCAGCTCAAGATGCCTAAGCCAGTGGTACAGGTTGGTGGCGACCCCGATCCCTCC-----------------------------------------------------------------------------------TGAAGCCGAAGGCTATCTTCTGGGTGAAATCAAAGCAAAGCAGCCAAGGGTGAATTGGTAACCGTTGCCCTA-CCGGTGGTGAGGTAATGTATCTTGTTTTATACAGTGCGTACGGATACAGAAAACTGATGGAAAAGTAATTTGGAATCTATATGCAAACAATTTGACAAGTTATTTTATGATAGAAATGGAAGTTT	ACCATCATCCTTCAACGAATCCAGTTTAGTGATCCTCCCATTGTCCCCAACTAACCTGGAACCAGCTCAAGATGCCTAAGCCAGTGGTACAGGTTGGTGGCGACCCCGATCCCTCCGAATGGCTCTTCATTTCGGAGGAGATGAAACGAATTGATCAGAGCAAGCCTTACGATGCCAAAAAGGCCTGCTGGGTTCCAGATGAAGCCGAAGGCTATCTTCTGGGTGAAATCAAAGCAACCAAGGGTGAATTGGTAACCGTTGCCCTACCCGGTGGTGAGGTAATGTATCTTGTTTTATACAGTGCGTACGGATACAGAAAACTGATGGAAAAGTAATTTGGAATCTATATGCAAACAATTTGACAAGTTATTTTATGATAGAAATGGAAGTTT
ACCATCATCCTTCAACGAATCCAGTTTAGTGATCCTCCCATTGTCCCCAACTAACCTGGAACCAGCTCAAGATGCCTAAGCCAGTGGTACAGGTTGGTGGCGACCCCGATCCCTCC---------------------------------------------------------------------------------GATGAAGCCGAAGGCTATCTTCTGGGTGAAATCAAAGCAAAgggttcAAAGGGTGAATTGGTAACCGTTAC----CCCGGTGGTGAGGTAATGTATCTTGTTTTATACAGTGCGTACGGATACAGAAAACTGATGGAAAAGTAATTTGGAATCTATATGCAAACAATTTGACAAGTTATTTTATGATAGAAATGGAAGTTT	4	37	Insertion and Deletion	0.04	-79	TIILQRIQFSDPPIVPN*	TIILQRIQFSDPPIVPN*	ACCATCATCCTTCAACGAATCCAGTTTAGTGATCCTCCCATTGTCCCCAACTAACCTGGAACCAGCTCAAGATGCCTAAGCCAGTGGTACAGGTTGGTGGCGACCCCGATCCCTCC---------------------------------------------------------------------------------GATGAAGCCGAAGGCTATCTTCTGGGTGAAATCAAAGCAAAGGGTTCAAAGGGTGAATTGGTAACCGTTAC----CCCGGTGGTGAGGTAATGTATCTTGTTTTATACAGTGCGTACGGATACAGAAAACTGATGGAAAAGTAATTTGGAATCTATATGCAAACAATTTGACAAGTTATTTTATGATAGAAATGGAAGTTT	ACCATCATCCTTCAACGAATCCAGTTTAGTGATCCTCCCATTGTCCCCAACTAACCTGGAACCAGCTCAAGATGCCTAAGCCAGTGGTACAGGTTGGTGGCGACCCCGATCCCTCCGAATGGCTCTTCATTTCGGAGGAGATGAAACGAATTGATCAGAGCAAGCCTTACGATGCCAAAAAGGCCTGCTGGGTTCCAGATGAAGCCGAAGGCTATCTTCTGGGTGAAATCAAAGCAACCAAGGGTGAATTGGTAACCGTTGCCCTACCCGGTGGTGAGGTAATGTATCTTGTTTTATACAGTGCGTACGGATACAGAAAACTGATGGAAAAGTAATTTGGAATCTATATGCAAACAATTTGACAAGTTATTTTATGATAGAAATGGAAGTTT
ACCATCATCCTTCAACGAATCCAGTTTAGTGATCCTCCCATTGTCCCCAACTAACCTGGAACCAGCTCAAGATGCCTAAGCCAGTGGTACAGGTTGGTGGCGACCCCGATCCCTCC----------------------------------------------------------------------------TTCCAGATGAAGCCGAAGGCTATCTTCTGGGTGAAATCA----AAACAAGGGTGAATTGGTAACCGTTGCCCT----GGTGGTGAGGTAATGTATCTTGTTTTATACAGTGCGTACGGATACAGAAAACTGATGGAAAAGTAATTTGGAATCTATATGCAAACAATTTGACAAGTTATTTTATGATAGAAATGGAAGTTT	4	36	Deletion	0.04	-84	TIILQRIQFSDPPIVPN*	TIILQRIQFSDPPIVPN*	ACCATCATCCTTCAACGAATCCAGTTTAGTGATCCTCCCATTGTCCCCAACTAACCTGGAACCAGCTCAAGATGCCTAAGCCAGTGGTACAGGTTGGTGGCGACCCCGATCCCTCC----------------------------------------------------------------------------TTCCAGATGAAGCCGAAGGCTATCTTCTGGGTGAAATCA----AAACAAGGGTGAATTGGTAACCGTTGCCCT----GGTGGTGAGGTAATGTATCTTGTTTTATACAGTGCGTACGGATACAGAAAACTGATGGAAAAGTAATTTGGAATCTATATGCAAACAATTTGACAAGTTATTTTATGATAGAAATGGAAGTTT	ACCATCATCCTTCAACGAATCCAGTTTAGTGATCCTCCCATTGTCCCCAACTAACCTGGAACCAGCTCAAGATGCCTAAGCCAGTGGTACAGGTTGGTGGCGACCCCGATCCCTCCGAATGGCTCTTCATTTCGGAGGAGATGAAACGAATTGATCAGAGCAAGCCTTACGATGCCAAAAAGGCCTGCTGGGTTCCAGATGAAGCCGAAGGCTATCTTCTGGGTGAAATCAAAGCAACCAAGGGTGAATTGGTAACCGTTGCCCTACCCGGTGGTGAGGTAATGTATCTTGTTTTATACAGTGCGTACGGATACAGAAAACTGATGGAAAAGTAATTTGGAATCTATATGCAAACAATTTGACAAGTTATTTTATGATAGAAATGGAAGTTT
ACCATCATCCTTCAACGAATCCAGTTTAGTGATCCTCCCATTGTCCCCAACTAACCTGGAACCAGCTCAAGATGCCTAAGCCAGTGGTACAGGTTGGTGGCGACCCCGATCCCTCC-------------------------TGAAACGAATTGATCAGAGCAAGCCTTACGATGCCAAAAAGGCC--------TTCAGATGAAGCCGAAGGCTATCTTCTGGGTGAAATCA--------AAGGGTGAATTGGTAA-CGTTGCCCTA-CCGGTGGTGAGGTAATGTATCTTGTTTTATACAGTGCGTACGGATACAGAAAACTGATGGAAAAGTAATTTGGAATCTATATGCAAACAATTTGACAAGTTATTTTATGATAGAAATGGAAGTTT	4	37	Deletion	0.04	-43	TIILQRIQFSDPPIVPN*	TIILQRIQFSDPPIVPN*	ACCATCATCCTTCAACGAATCCAGTTTAGTGATCCTCCCATTGTCCCCAACTAACCTGGAACCAGCTCAAGATGCCTAAGCCAGTGGTACAGGTTGGTGGCGACCCCGATCCCTCC-------------------------TGAAACGAATTGATCAGAGCAAGCCTTACGATGCCAAAAAGGCC--------TTCAGATGAAGCCGAAGGCTATCTTCTGGGTGAAATCA--------AAGGGTGAATTGGTAA-CGTTGCCCTA-CCGGTGGTGAGGTAATGTATCTTGTTTTATACAGTGCGTACGGATACAGAAAACTGATGGAAAAGTAATTTGGAATCTATATGCAAACAATTTGACAAGTTATTTTATGATAGAAATGGAAGTTT	ACCATCATCCTTCAACGAATCCAGTTTAGTGATCCTCCCATTGTCCCCAACTAACCTGGAACCAGCTCAAGATGCCTAAGCCAGTGGTACAGGTTGGTGGCGACCCCGATCCCTCCGAATGGCTCTTCATTTCGGAGGAGATGAAACGAATTGATCAGAGCAAGCCTTACGATGCCAAAAAGGCCTGCTGGGTTCCAGATGAAGCCGAAGGCTATCTTCTGGGTGAAATCAAAGCAACCAAGGGTGAATTGGTAACCGTTGCCCTACCCGGTGGTGAGGTAATGTATCTTGTTTTATACAGTGCGTACGGATACAGAAAACTGATGGAAAAGTAATTTGGAATCTATATGCAAACAATTTGACAAGTTATTTTATGATAGAAATGGAAGTTT
ACCATCATCCTTCAACGAATCCAGTTTAGTGATCCTCCCATTGTCCCCAACTAACCTGGAACCAGCTCAAGATGCCTAAGCCAGTGGTACAGGTTGGTGGCGACCCCGATCCCTCC-----------------------GATGAAACGAATTGATCAGAGCAAGCCTTACGATGCCAAAAAGGCCTGC----TTCCAGATGAAGCCGAAGGCTATCTTCTGGGTGAAATCA--------AAGGGTGAATTGGTAACCGTTGCCCTA-ACGGTGGTGAGGTAATGTATCTTGTTTTATACAGTGCGTACGGATACAGAAAACTGATGGAAAAGTAATTTGGAATCTATATGCAAACAATTTGACAAGTTATTTTATGATAGAAATGGAAGTTT	4	36	Deletion	0.04	-36	TIILQRIQFSDPPIVPN*	TIILQRIQFSDPPIVPN*	ACCATCATCCTTCAACGAATCCAGTTTAGTGATCCTCCCATTGTCCCCAACTAACCTGGAACCAGCTCAAGATGCCTAAGCCAGTGGTACAGGTTGGTGGCGACCCCGATCCCTCC-----------------------GATGAAACGAATTGATCAGAGCAAGCCTTACGATGCCAAAAAGGCCTGC----TTCCAGATGAAGCCGAAGGCTATCTTCTGGGTGAAATCA--------AAGGGTGAATTGGTAACCGTTGCCCTA-ACGGTGGTGAGGTAATGTATCTTGTTTTATACAGTGCGTACGGATACAGAAAACTGATGGAAAAGTAATTTGGAATCTATATGCAAACAATTTGACAAGTTATTTTATGATAGAAATGGAAGTTT	ACCATCATCCTTCAACGAATCCAGTTTAGTGATCCTCCCATTGTCCCCAACTAACCTGGAACCAGCTCAAGATGCCTAAGCCAGTGGTACAGGTTGGTGGCGACCCCGATCCCTCCGAATGGCTCTTCATTTCGGAGGAGATGAAACGAATTGATCAGAGCAAGCCTTACGATGCCAAAAAGGCCTGCTGGGTTCCAGATGAAGCCGAAGGCTATCTTCTGGGTGAAATCAAAGCAACCAAGGGTGAATTGGTAACCGTTGCCCTACCCGGTGGTGAGGTAATGTATCTTGTTTTATACAGTGCGTACGGATACAGAAAACTGATGGAAAAGTAATTTGGAATCTATATGCAAACAATTTGACAAGTTATTTTATGATAGAAATGGAAGTTT
ACCATCATCCTTCAACGAATCCAGTTTAGTGATCCTCCCATTGTCCCCAACTAACCTGGAACCAGCTCAAGATGCCTAAGCCAGTGGTACAGGTTGGTGGCGACCCCGATCCCTCC---------------------GAGATGAAACGAATTGATCAGAGCAAGCCTTACGATGCCAAAAAGGCCTGCT------------------------------------------------------------------------------ACGGTGGTGAGGTAATGTATCTTGTTTTATACAGTGCGTACGGATACAGAAAACTGATGGAAAAGTAATTTGGAATCTATATGCAAACAATTTGACAAGTTATTTTATGATAGAAATGGAAGTTT	4	36	Deletion	0.04	-99	TIILQRIQFSDPPIVPN*	TIILQRIQFSDPPIVPN*	ACCATCATCCTTCAACGAATCCAGTTTAGTGATCCTCCCATTGTCCCCAACTAACCTGGAACCAGCTCAAGATGCCTAAGCCAGTGGTACAGGTTGGTGGCGACCCCGATCCCTCC---------------------GAGATGAAACGAATTGATCAGAGCAAGCCTTACGATGCCAAAAAGGCCTGCT------------------------------------------------------------------------------ACGGTGGTGAGGTAATGTATCTTGTTTTATACAGTGCGTACGGATACAGAAAACTGATGGAAAAGTAATTTGGAATCTATATGCAAACAATTTGACAAGTTATTTTATGATAGAAATGGAAGTTT	ACCATCATCCTTCAACGAATCCAGTTTAGTGATCCTCCCATTGTCCCCAACTAACCTGGAACCAGCTCAAGATGCCTAAGCCAGTGGTACAGGTTGGTGGCGACCCCGATCCCTCCGAATGGCTCTTCATTTCGGAGGAGATGAAACGAATTGATCAGAGCAAGCCTTACGATGCCAAAAAGGCCTGCTGGGTTCCAGATGAAGCCGAAGGCTATCTTCTGGGTGAAATCAAAGCAACCAAGGGTGAATTGGTAACCGTTGCCCTACCCGGTGGTGAGGTAATGTATCTTGTTTTATACAGTGCGTACGGATACAGAAAACTGATGGAAAAGTAATTTGGAATCTATATGCAAACAATTTGACAAGTTATTTTATGATAGAAATGGAAGTTT
ACCATCATCCTTCAACGAATCCAGTTTAGTGATCCTCCCATTGTCCCCAACTAACCTGGAACCAGCTCAAGATGCCTAAGCCAGTGGTACAGGTTGGTGGCGACCCCGATCCCTCC---TGGCTCTTCATTTCGGAGGAGATGAAACGAATTGATCAGAGCAAGCCTTACGATGCCAAAAAGG-----------------------------------------------------------------------------------CCCGGTGGTGAGGTAATGTATCTTGTTTTATACAGTGCGTACGGATACAGAAAACTGATGGAAAAGTAATTTGGAATCTATATGCAAACAATTTGACAAGTTATTTTATGATAGAAATGGAAGTTT	4	37	Deletion	0.04	-86	TIILQRIQFSDPPIVPN*	TIILQRIQFSDPPIVPN*	ACCATCATCCTTCAACGAATCCAGTTTAGTGATCCTCCCATTGTCCCCAACTAACCTGGAACCAGCTCAAGATGCCTAAGCCAGTGGTACAGGTTGGTGGCGACCCCGATCCCTCC---TGGCTCTTCATTTCGGAGGAGATGAAACGAATTGATCAGAGCAAGCCTTACGATGCCAAAAAGG-----------------------------------------------------------------------------------CCCGGTGGTGAGGTAATGTATCTTGTTTTATACAGTGCGTACGGATACAGAAAACTGATGGAAAAGTAATTTGGAATCTATATGCAAACAATTTGACAAGTTATTTTATGATAGAAATGGAAGTTT	ACCATCATCCTTCAACGAATCCAGTTTAGTGATCCTCCCATTGTCCCCAACTAACCTGGAACCAGCTCAAGATGCCTAAGCCAGTGGTACAGGTTGGTGGCGACCCCGATCCCTCCGAATGGCTCTTCATTTCGGAGGAGATGAAACGAATTGATCAGAGCAAGCCTTACGATGCCAAAAAGGCCTGCTGGGTTCCAGATGAAGCCGAAGGCTATCTTCTGGGTGAAATCAAAGCAACCAAGGGTGAATTGGTAACCGTTGCCCTACCCGGTGGTGAGGTAATGTATCTTGTTTTATACAGTGCGTACGGATACAGAAAACTGATGGAAAAGTAATTTGGAATCTATATGCAAACAATTTGACAAGTTATTTTATGATAGAAATGGAAGTTT
ACCATCATCCTTCAACGAATCCAGTTTAGTGATCCTCCCATTGTCCCCAACTAACCTGGAACCAGCTCAAGATGCCTAAGCCAGTGGTACAGGTTGGTGGCGACCCCGATCCCTCC---TGGCTCTTCATTTCGGAGGAGATGAAACGAATTGATCAGAGCAAGCCTTACGATGCCAAAAAGGCCTGC----TTCCAGATGAAGCCGAAGGCTATCTTCTGGGTGAAATCAAAG----CAAGGGTGAATTGGTAACCGTTG-----CCCGGTGGTGAGGTAATGTATCTTGTTTTATACAGTGCGTACGGATACAGAAAACTGATGGAAAAGTAATTTGGAATCTATATGCAAACAATTTGACAAGTTATTTTATGATAGAAATGGAAGTTT	4	37	Deletion	0.04	-16	TIILQRIQFSDPPIVPN*	TIILQRIQFSDPPIVPN*	ACCATCATCCTTCAACGAATCCAGTTTAGTGATCCTCCCATTGTCCCCAACTAACCTGGAACCAGCTCAAGATGCCTAAGCCAGTGGTACAGGTTGGTGGCGACCCCGATCCCTCC---TGGCTCTTCATTTCGGAGGAGATGAAACGAATTGATCAGAGCAAGCCTTACGATGCCAAAAAGGCCTGC----TTCCAGATGAAGCCGAAGGCTATCTTCTGGGTGAAATCAAAG----CAAGGGTGAATTGGTAACCGTTG-----CCCGGTGGTGAGGTAATGTATCTTGTTTTATACAGTGCGTACGGATACAGAAAACTGATGGAAAAGTAATTTGGAATCTATATGCAAACAATTTGACAAGTTATTTTATGATAGAAATGGAAGTTT	ACCATCATCCTTCAACGAATCCAGTTTAGTGATCCTCCCATTGTCCCCAACTAACCTGGAACCAGCTCAAGATGCCTAAGCCAGTGGTACAGGTTGGTGGCGACCCCGATCCCTCCGAATGGCTCTTCATTTCGGAGGAGATGAAACGAATTGATCAGAGCAAGCCTTACGATGCCAAAAAGGCCTGCTGGGTTCCAGATGAAGCCGAAGGCTATCTTCTGGGTGAAATCAAAGCAACCAAGGGTGAATTGGTAACCGTTGCCCTACCCGGTGGTGAGGTAATGTATCTTGTTTTATACAGTGCGTACGGATACAGAAAACTGATGGAAAAGTAATTTGGAATCTATATGCAAACAATTTGACAAGTTATTTTATGATAGAAATGGAAGTTT
ACCATCATCCTTCAACGAATCCAGTTTAGTGATCCTCCCATTGTCCCCAACTAACCTGGAACCAGCTCAAGATGCCTAAGCCAGTGGTACAGGTTGGTGGCGACCCCGATCCCTCC---TTcatttcgGCTCTTCATTTCGGAGGAGATGAAACGAATTGATCAGAGCAAGCCTTACGATGCCAAAAAGGCCTGC----TTCCAGATGAAGCCGAAGGCTATCTTCTGGGTGAAATCAAAGCAACCAAGGGTGAATTGGTA-----------ACCCGGTGGTGAGGTAATGTATCTTGTTTTATACAGTGCGTACGGATACAGAAAACTGATGGAAAAGTAATTTGGAATCTATATGCAAACAATTTGACAAGTTATTTTATGATAGAAATGGAAGTTT	4	38	Insertion and Deletion	0.04	-11	TIILQRIQFSDPPIVPN*	TIILQRIQFSDPPIVPN*	ACCATCATCCTTCAACGAATCCAGTTTAGTGATCCTCCCATTGTCCCCAACTAACCTGGAACCAGCTCAAGATGCCTAAGCCAGTGGTACAGGTTGGTGGCGACCCCGATCCCTCC---TTCATTTCGGCTCTTCATTTCGGAGGAGATGAAACGAATTGATCAGAGCAAGCCTTACGATGCCAAAAAGGCCTGC----TTCCAGATGAAGCCGAAGGCTATCTTCTGGGTGAAATCAAAGCAACCAAGGGTGAATTGGTA-----------ACCCGGTGGTGAGGTAATGTATCTTGTTTTATACAGTGCGTACGGATACAGAAAACTGATGGAAAAGTAATTTGGAATCTATATGCAAACAATTTGACAAGTTATTTTATGATAGAAATGGAAGTTT	ACCATCATCCTTCAACGAATCCAGTTTAGTGATCCTCCCATTGTCCCCAACTAACCTGGAACCAGCTCAAGATGCCTAAGCCAGTGGTACAGGTTGGTGGCGACCCCGATCCCTCCGAATGGCTCTTCATTTCGGAGGAGATGAAACGAATTGATCAGAGCAAGCCTTACGATGCCAAAAAGGCCTGCTGGGTTCCAGATGAAGCCGAAGGCTATCTTCTGGGTGAAATCAAAGCAACCAAGGGTGAATTGGTAACCGTTGCCCTACCCGGTGGTGAGGTAATGTATCTTGTTTTATACAGTGCGTACGGATACAGAAAACTGATGGAAAAGTAATTTGGAATCTATATGCAAACAATTTGACAAGTTATTTTATGATAGAAATGGAAGTTT
ACCATCATCCTTCAACGAATCCAGTTTAGTGATCCTCCCATTGTCCCCAACTAACCTGGAACCAGCTCAAGATGCCTAAGCCAGTGGTACAGGTTGGTGGCGACCCCGATCCCTCC--CTGGCTCTTCATTTCGGAGGAGATGAAACGAATTGATCAGAGCAAGCCTTACGATGCCAAAAAG----------------------------------------------CCAAA------AAGGGTG-------AACGGTTAC----CCCGGTGGTGAGGTAATGTATCTTGTTTTATACAGTGCGTACGGATACAGAAAACTGATGGAAAAGTAATTTGGAATCTATATGCAAACAATTTGACAAGTTATTTTATGATAGAAATGGAAGTTT	4	36	Deletion	0.04	-65	TIILQRIQFSDPPIVPN*	TIILQRIQFSDPPIVPN*	ACCATCATCCTTCAACGAATCCAGTTTAGTGATCCTCCCATTGTCCCCAACTAACCTGGAACCAGCTCAAGATGCCTAAGCCAGTGGTACAGGTTGGTGGCGACCCCGATCCCTCC--CTGGCTCTTCATTTCGGAGGAGATGAAACGAATTGATCAGAGCAAGCCTTACGATGCCAAAAAG----------------------------------------------CCAAA------AAGGGTG-------AACGGTTAC----CCCGGTGGTGAGGTAATGTATCTTGTTTTATACAGTGCGTACGGATACAGAAAACTGATGGAAAAGTAATTTGGAATCTATATGCAAACAATTTGACAAGTTATTTTATGATAGAAATGGAAGTTT	ACCATCATCCTTCAACGAATCCAGTTTAGTGATCCTCCCATTGTCCCCAACTAACCTGGAACCAGCTCAAGATGCCTAAGCCAGTGGTACAGGTTGGTGGCGACCCCGATCCCTCCGAATGGCTCTTCATTTCGGAGGAGATGAAACGAATTGATCAGAGCAAGCCTTACGATGCCAAAAAGGCCTGCTGGGTTCCAGATGAAGCCGAAGGCTATCTTCTGGGTGAAATCAAAGCAACCAAGGGTGAATTGGTAACCGTTGCCCTACCCGGTGGTGAGGTAATGTATCTTGTTTTATACAGTGCGTACGGATACAGAAAACTGATGGAAAAGTAATTTGGAATCTATATGCAAACAATTTGACAAGTTATTTTATGATAGAAATGGAAGTTT
ACCATCATCCTTCAACGAATCCAGTTTAGTGATCCTCCCATTGTCCCCAACTAACCTGGAACCAGCTCAAGATGCCTAAGCCAGTGGTACAGGTTGGTGGCGACCCCGATCCCTCC-AATGGCTCTTCATTTCGGAGGAGATGAAACGAATTGATCAGAGCAAGCCTTACGATGCCAAAAAGGCCTGCT-------------------------------------------------CAAGGGTGAATTGGTAACCGTTGCCCTA--CGGTGGTGAGGTAATGTATCTTGTTTTATACAGTGCGTACGGATACAGAAAACTGATGGAAAAGTAATTTGGAATCTATATGCAAACAATTTGACAAGTTATTTTATGATAGAAATGGAAGTTT	4	36	Deletion	0.04	-52	TIILQRIQFSDPPIVPN*	TIILQRIQFSDPPIVPN*	ACCATCATCCTTCAACGAATCCAGTTTAGTGATCCTCCCATTGTCCCCAACTAACCTGGAACCAGCTCAAGATGCCTAAGCCAGTGGTACAGGTTGGTGGCGACCCCGATCCCTCC-AATGGCTCTTCATTTCGGAGGAGATGAAACGAATTGATCAGAGCAAGCCTTACGATGCCAAAAAGGCCTGCT-------------------------------------------------CAAGGGTGAATTGGTAACCGTTGCCCTA--CGGTGGTGAGGTAATGTATCTTGTTTTATACAGTGCGTACGGATACAGAAAACTGATGGAAAAGTAATTTGGAATCTATATGCAAACAATTTGACAAGTTATTTTATGATAGAAATGGAAGTTT	ACCATCATCCTTCAACGAATCCAGTTTAGTGATCCTCCCATTGTCCCCAACTAACCTGGAACCAGCTCAAGATGCCTAAGCCAGTGGTACAGGTTGGTGGCGACCCCGATCCCTCCGAATGGCTCTTCATTTCGGAGGAGATGAAACGAATTGATCAGAGCAAGCCTTACGATGCCAAAAAGGCCTGCTGGGTTCCAGATGAAGCCGAAGGCTATCTTCTGGGTGAAATCAAAGCAACCAAGGGTGAATTGGTAACCGTTGCCCTACCCGGTGGTGAGGTAATGTATCTTGTTTTATACAGTGCGTACGGATACAGAAAACTGATGGAAAAGTAATTTGGAATCTATATGCAAACAATTTGACAAGTTATTTTATGATAGAAATGGAAGTTT
ACCATCATCCTTCAACGAATCCAGTTTAGTGATCCTCCCATTGTCCCCAACTAACCTGGAACCAGCTCAAGATGCCTAAGCCAGTGGTACAGGTTGGTGGCGACCCCGATCCCTCC-AATGGCTCTTCATTTCGGAGGAGATGAAACGAATTGATCAGAGCAAGCCTTACGATGCCAAAAAGGCCTGCTGGGTTCCAGATGAAGCCGAAGGCTATCTTCTGGGTGAAATCAAAGCAACCAAGGGTGAATTGGTAACCGTT---------GTTGGTGAGGTAATGTATCTTGTTTTATACAGTGCGTACGGATACAGAAAACTGATGGAAAAGTAATTTGGAATCTATATGCAAACAATTTGACAAGTTATTTTATGATAGAAATGGAAGTTT	4	38	Deletion	0.04	-10	TIILQRIQFSDPPIVPN*	TIILQRIQFSDPPIVPN*	ACCATCATCCTTCAACGAATCCAGTTTAGTGATCCTCCCATTGTCCCCAACTAACCTGGAACCAGCTCAAGATGCCTAAGCCAGTGGTACAGGTTGGTGGCGACCCCGATCCCTCC-AATGGCTCTTCATTTCGGAGGAGATGAAACGAATTGATCAGAGCAAGCCTTACGATGCCAAAAAGGCCTGCTGGGTTCCAGATGAAGCCGAAGGCTATCTTCTGGGTGAAATCAAAGCAACCAAGGGTGAATTGGTAACCGTT---------GTTGGTGAGGTAATGTATCTTGTTTTATACAGTGCGTACGGATACAGAAAACTGATGGAAAAGTAATTTGGAATCTATATGCAAACAATTTGACAAGTTATTTTATGATAGAAATGGAAGTTT	ACCATCATCCTTCAACGAATCCAGTTTAGTGATCCTCCCATTGTCCCCAACTAACCTGGAACCAGCTCAAGATGCCTAAGCCAGTGGTACAGGTTGGTGGCGACCCCGATCCCTCCGAATGGCTCTTCATTTCGGAGGAGATGAAACGAATTGATCAGAGCAAGCCTTACGATGCCAAAAAGGCCTGCTGGGTTCCAGATGAAGCCGAAGGCTATCTTCTGGGTGAAATCAAAGCAACCAAGGGTGAATTGGTAACCGTTGCCCTACCCGGTGGTGAGGTAATGTATCTTGTTTTATACAGTGCGTACGGATACAGAAAACTGATGGAAAAGTAATTTGGAATCTATATGCAAACAATTTGACAAGTTATTTTATGATAGAAATGGAAGTTT
ACCATCATCCTTCAACGAATCCAGTTTAGTGATCCTCCCATTGTCCCCAACTAACCTGGAACCAGCTCAAGATGCCTAAGCCAGTGGTACAGGTTGGTGGCGACCCCGATCCCTCC-AATGGCTCTTCGTTTCGGAGGAGATGAAACGAATTGATCAGAGCAAGCCTTACGATGCCAAAAAGGCCTGCT-------------------------------------------------------------------------------CGGTGGTGAGGTAATGTATCTTGTTTTATACAGTGCGTACGGATACAGAAAACTGATGGAAAAGTAATTTGGAATCTATATGCAAACAATTTGACAAGTTATTTTATGATAGAAATGGAAGTTT	4	36	Deletion	0.04	-80	TIILQRIQFSDPPIVPN*	TIILQRIQFSDPPIVPN*	ACCATCATCCTTCAACGAATCCAGTTTAGTGATCCTCCCATTGTCCCCAACTAACCTGGAACCAGCTCAAGATGCCTAAGCCAGTGGTACAGGTTGGTGGCGACCCCGATCCCTCC-AATGGCTCTTCGTTTCGGAGGAGATGAAACGAATTGATCAGAGCAAGCCTTACGATGCCAAAAAGGCCTGCT-------------------------------------------------------------------------------CGGTGGTGAGGTAATGTATCTTGTTTTATACAGTGCGTACGGATACAGAAAACTGATGGAAAAGTAATTTGGAATCTATATGCAAACAATTTGACAAGTTATTTTATGATAGAAATGGAAGTTT	ACCATCATCCTTCAACGAATCCAGTTTAGTGATCCTCCCATTGTCCCCAACTAACCTGGAACCAGCTCAAGATGCCTAAGCCAGTGGTACAGGTTGGTGGCGACCCCGATCCCTCCGAATGGCTCTTCATTTCGGAGGAGATGAAACGAATTGATCAGAGCAAGCCTTACGATGCCAAAAAGGCCTGCTGGGTTCCAGATGAAGCCGAAGGCTATCTTCTGGGTGAAATCAAAGCAACCAAGGGTGAATTGGTAACCGTTGCCCTACCCGGTGGTGAGGTAATGTATCTTGTTTTATACAGTGCGTACGGATACAGAAAACTGATGGAAAAGTAATTTGGAATCTATATGCAAACAATTTGACAAGTTATTTTATGATAGAAATGGAAGTTT
ACCATCATCCTTCAACGAATCCAGTTTAGTGATCCTCCCATTGTCCCCAACTAACCTGGAACCAGCTCAAGATGCCTAAGCCAGTGGTACAGGTTGGTGGCGACCCCGATCCCTCCCggGATGGCTCTTCATTTCGGAGGAGATGAAACGAATTGATCAGAGCAAGCCTTACGATGCCAAAAAGGCCTGCT-------------------------------------------------CAAGGGTGAATTGGTAACCGTTGCCCTACCCttggtaacCGTGGTGAGGTAATGTATCTTGTTTTATACAGTGCGTACGGATACAGAAAACTGATGGAAAAGTAATTTGGAATCTATATGCAAACAATTTGACAAGTTATTTTATGATAGAAATGGAAG…	4	37	Insertion and Deletion	0.04	-39	TIILQRIQFSDPPIVPN*	TIILQRIQFSDPPIVPN*	ACCATCATCCTTCAACGAATCCAGTTTAGTGATCCTCCCATTGTCCCCAACTAACCTGGAACCAGCTCAAGATGCCTAAGCCAGTGGTACAGGTTGGTGGCGACCCCGATCCCTCCCGGGATGGCTCTTCATTTCGGAGGAGATGAAACGAATTGATCAGAGCAAGCCTTACGATGCCAAAAAGGCCTGCT-------------------------------------------------CAAGGGTGAATTGGTAACCGTTGCCCTACCCTTGGTAACCGTGGTGAGGTAATGTATCTTGTTTTATACAGTGCGTACGGATACAGAAAACTGATGGAAAAGTAATTTGGAATCTATATGCAAACAATTTGACAAGTTATTTTATGATAGAAATGGAAG…	ACCATCATCCTTCAACGAATCCAGTTTAGTGATCCTCCCATTGTCCCCAACTAACCTGGAACCAGCTCAAGATGCCTAAGCCAGTGGTACAGGTTGGTGGCGACCCCGATCCCTCCGAATGGCTCTTCATTTCGGAGGAGATGAAACGAATTGATCAGAGCAAGCCTTACGATGCCAAAAAGGCCTGCTGGGTTCCAGATGAAGCCGAAGGCTATCTTCTGGGTGAAATCAAAGCAACCAAGGGTGAATTGGTAACCGTTGCCCTACCCGGTGGTGAGGTAATGTATCTTGTTTTATACAGTGCGTACGGATACAGAAAACTGATGGAAAAGTAATTTGGAATCTATATGCAAACAATTTGACAAGTTATTTTATGATAGAAATGGAAGTTT
ACCATCATCCTTCAACGAATCCAGTTTAGTGATCCTCCCATTGTCCCCAACTAACCTGGAACCAGCTCAAGATGCCTAAGCCAGTGGTACAGGTTGGTGGCGACCCCGATCCCTCCTtgaaatgAATGGCTCTTCATTTCGGAGGAGATGAAACGAATTGATCAGAGCAAGCCTTACGATGCCAAAAAGGCCTGCT-------------------------------------------------------------------------------CGGTGGTGAGGTAATGTATCTTGTTTTATACAGTGCGTACGGATACAGAAAACTGATGGAAAAGTAATTTGGAATCTATATGCAAACAATTTGACAAGTTATTTTATGATAGAAATGGAAGTTT	4	37	Insertion and Deletion	0.04	-72	TIILQRIQFSDPPIVPN*	TIILQRIQFSDPPIVPN*	ACCATCATCCTTCAACGAATCCAGTTTAGTGATCCTCCCATTGTCCCCAACTAACCTGGAACCAGCTCAAGATGCCTAAGCCAGTGGTACAGGTTGGTGGCGACCCCGATCCCTCCTTGAAATGAATGGCTCTTCATTTCGGAGGAGATGAAACGAATTGATCAGAGCAAGCCTTACGATGCCAAAAAGGCCTGCT-------------------------------------------------------------------------------CGGTGGTGAGGTAATGTATCTTGTTTTATACAGTGCGTACGGATACAGAAAACTGATGGAAAAGTAATTTGGAATCTATATGCAAACAATTTGACAAGTTATTTTATGATAGAAATGGAAGTTT	ACCATCATCCTTCAACGAATCCAGTTTAGTGATCCTCCCATTGTCCCCAACTAACCTGGAACCAGCTCAAGATGCCTAAGCCAGTGGTACAGGTTGGTGGCGACCCCGATCCCTCCGAATGGCTCTTCATTTCGGAGGAGATGAAACGAATTGATCAGAGCAAGCCTTACGATGCCAAAAAGGCCTGCTGGGTTCCAGATGAAGCCGAAGGCTATCTTCTGGGTGAAATCAAAGCAACCAAGGGTGAATTGGTAACCGTTGCCCTACCCGGTGGTGAGGTAATGTATCTTGTTTTATACAGTGCGTACGGATACAGAAAACTGATGGAAAAGTAATTTGGAATCTATATGCAAACAATTTGACAAGTTATTTTATGATAGAAATGGAAGTTT
ACCATCATCCTTCAACGAATCCAGTTTAGTGATCCTCCCATTGTCCCCAACTAACCTGGAACCAGCTCAAGATGCCTAAGCCAGTGGTACAGGTTGGTGGCGACCCCGATCCCTCgtttcatctcccCGA---GCTCTTCATTTCGGAGGAGATGAAACGAATTGATCAGAGCAAGCCTTACGATGCCAAAAAGGCCTGCTG------------------------------------------------CAAGGGTGAATTGGTAACC-------------GTGGTGAGGTAATGTATCTTGTTTTATACAGTGCGTACGGATACAGAAAACTGATGGAAAAGTAATTTGGAATCTATATGCAAACAATTTGACAAGTTATTTTATGATAGAAATGGA…	4	36	Insertion and Deletion	0.04	-52	TIILQRIQFSDPPIVPN*	TIILQRIQFSDPPIVPN*	ACCATCATCCTTCAACGAATCCAGTTTAGTGATCCTCCCATTGTCCCCAACTAACCTGGAACCAGCTCAAGATGCCTAAGCCAGTGGTACAGGTTGGTGGCGACCCCGATCCCTCGTTTCATCTCCCCGA---GCTCTTCATTTCGGAGGAGATGAAACGAATTGATCAGAGCAAGCCTTACGATGCCAAAAAGGCCTGCTG------------------------------------------------CAAGGGTGAATTGGTAACC-------------GTGGTGAGGTAATGTATCTTGTTTTATACAGTGCGTACGGATACAGAAAACTGATGGAAAAGTAATTTGGAATCTATATGCAAACAATTTGACAAGTTATTTTATGATAGAAATGGA…	ACCATCATCCTTCAACGAATCCAGTTTAGTGATCCTCCCATTGTCCCCAACTAACCTGGAACCAGCTCAAGATGCCTAAGCCAGTGGTACAGGTTGGTGGCGACCCCGATCCCTCCGAATGGCTCTTCATTTCGGAGGAGATGAAACGAATTGATCAGAGCAAGCCTTACGATGCCAAAAAGGCCTGCTGGGTTCCAGATGAAGCCGAAGGCTATCTTCTGGGTGAAATCAAAGCAACCAAGGGTGAATTGGTAACCGTTGCCCTACCCGGTGGTGAGGTAATGTATCTTGTTTTATACAGTGCGTACGGATACAGAAAACTGATGGAAAAGTAATTTGGAATCTATATGCAAACAATTTGACAAGTTATTTTATGATAGAAATGGAAGTTT
ACCATCATCCTTCAACGAATCCAGTTTAGTGATCCTCCCATTGTCCCCAACTAACCTGGGACCAGCTCAAGATGCCTAAGCCAGTGGTACAGGTTGGTGGCGACCCCGATCC----------CTCTTCATTTCGGAGGAGATGAAACGAATTGATCAGAGCAAGCCTTACGATGCCAAAA----------GGTTCCAGATGAAGCCGAAGGCTATCTTCTGGGTGAAATCAAAG----CAAGGGTGAATTGGTAACCGTTGCCCTACCctcaccctataacCGGTGGTGAGGTAATGTATCTTGTTTTATACAGTGCGTACGGATACAGAAAACTGATGGAAAAGTAATTTGGAATCTATATGCAAACAATTTGACAAGTTATTTTATGATAGAAATGG…	4	38	Insertion and Deletion	0.04	-11	TIILQRIQFSDPPIVPN*	TIILQRIQFSDPPIVPN*	ACCATCATCCTTCAACGAATCCAGTTTAGTGATCCTCCCATTGTCCCCAACTAACCTGGGACCAGCTCAAGATGCCTAAGCCAGTGGTACAGGTTGGTGGCGACCCCGATCC----------CTCTTCATTTCGGAGGAGATGAAACGAATTGATCAGAGCAAGCCTTACGATGCCAAAA----------GGTTCCAGATGAAGCCGAAGGCTATCTTCTGGGTGAAATCAAAG----CAAGGGTGAATTGGTAACCGTTGCCCTACCCTCACCCTATAACCGGTGGTGAGGTAATGTATCTTGTTTTATACAGTGCGTACGGATACAGAAAACTGATGGAAAAGTAATTTGGAATCTATATGCAAACAATTTGACAAGTTATTTTATGATAGAAATGG…	ACCATCATCCTTCAACGAATCCAGTTTAGTGATCCTCCCATTGTCCCCAACTAACCTGGAACCAGCTCAAGATGCCTAAGCCAGTGGTACAGGTTGGTGGCGACCCCGATCCCTCCGAATGGCTCTTCATTTCGGAGGAGATGAAACGAATTGATCAGAGCAAGCCTTACGATGCCAAAAAGGCCTGCTGGGTTCCAGATGAAGCCGAAGGCTATCTTCTGGGTGAAATCAAAGCAACCAAGGGTGAATTGGTAACCGTTGCCCTACCCGGTGGTGAGGTAATGTATCTTGTTTTATACAGTGCGTACGGATACAGAAAACTGATGGAAAAGTAATTTGGAATCTATATGCAAACAATTTGACAAGTTATTTTATGATAGAAATGGAAGTTT
ACCATCATCCTTCAACGGATCCAGTTTAGTGATCCTCCCATTGTCCCCAACTAACCTGGAACCAGCTCAAGATGCCTAAGCCAGTGGTACAGGTTGGTGGCGACCCCGATCCCTCTtc-AATGGCTCTTCATTTCGGAGGAGATGAAACGAATTGATCAGAGCAAGCCTTACGATGCCAAAAAGGCCT-----------------------------------------------------------------------------------GGTGGTGAGGTAATGTATCTTGTTTTATACAGTGCGTACGGATACAGAAAACTGATGGAAAAGTAATTTGGAATCTATATGCAAACAATTTGACAAGTTATTTTATGATAGAAATGGAAGTTT	4	36	Insertion and Deletion	0.04	-82	TIILQRIQFSDPPIVPN*	TIILQRIQFSDPPIVPN*	ACCATCATCCTTCAACGGATCCAGTTTAGTGATCCTCCCATTGTCCCCAACTAACCTGGAACCAGCTCAAGATGCCTAAGCCAGTGGTACAGGTTGGTGGCGACCCCGATCCCTCTTC-AATGGCTCTTCATTTCGGAGGAGATGAAACGAATTGATCAGAGCAAGCCTTACGATGCCAAAAAGGCCT-----------------------------------------------------------------------------------GGTGGTGAGGTAATGTATCTTGTTTTATACAGTGCGTACGGATACAGAAAACTGATGGAAAAGTAATTTGGAATCTATATGCAAACAATTTGACAAGTTATTTTATGATAGAAATGGAAGTTT	ACCATCATCCTTCAACGAATCCAGTTTAGTGATCCTCCCATTGTCCCCAACTAACCTGGAACCAGCTCAAGATGCCTAAGCCAGTGGTACAGGTTGGTGGCGACCCCGATCCCTCCGAATGGCTCTTCATTTCGGAGGAGATGAAACGAATTGATCAGAGCAAGCCTTACGATGCCAAAAAGGCCTGCTGGGTTCCAGATGAAGCCGAAGGCTATCTTCTGGGTGAAATCAAAGCAACCAAGGGTGAATTGGTAACCGTTGCCCTACCCGGTGGTGAGGTAATGTATCTTGTTTTATACAGTGCGTACGGATACAGAAAACTGATGGAAAAGTAATTTGGAATCTATATGCAAACAATTTGACAAGTTATTTTATGATAGAAATGGAAGTTT
ACCATCATCCTTCGACGAATCCAGTTTAGTGATCCTCCCATTGTCCCCAACTAACCTGGAACCAGCTCAAGATGCCTAAGCCAGTGGTACAGGTTGGTGGCGACCCCGATCCC-----------------------------------------------CAAGCCTTACGATGCCAAAAAGGCCTG-------------------------------CTGGGTGAAATCAAAG----CAAGGGTGAATTGGTAACCGTTGCCCTACCTacGGTGGTGAGGTAATGTATCTTGTTTTATACAGTGCGTACGGATACAGAAAACTGATGGAAAAGTAATTTGGAATCTATATGCAAACAATTTGACAAGTTATTTTATGATAGAAATGGAAGTTT	4	35	Insertion and Deletion	0.04	-80	TIILRRIQFSDPPIVPN*	TIILQRIQFSDPPIVPN*	ACCATCATCCTTCGACGAATCCAGTTTAGTGATCCTCCCATTGTCCCCAACTAACCTGGAACCAGCTCAAGATGCCTAAGCCAGTGGTACAGGTTGGTGGCGACCCCGATCCC-----------------------------------------------CAAGCCTTACGATGCCAAAAAGGCCTG-------------------------------CTGGGTGAAATCAAAG----CAAGGGTGAATTGGTAACCGTTGCCCTACCTACGGTGGTGAGGTAATGTATCTTGTTTTATACAGTGCGTACGGATACAGAAAACTGATGGAAAAGTAATTTGGAATCTATATGCAAACAATTTGACAAGTTATTTTATGATAGAAATGGAAGTTT	ACCATCATCCTTCAACGAATCCAGTTTAGTGATCCTCCCATTGTCCCCAACTAACCTGGAACCAGCTCAAGATGCCTAAGCCAGTGGTACAGGTTGGTGGCGACCCCGATCCCTCCGAATGGCTCTTCATTTCGGAGGAGATGAAACGAATTGATCAGAGCAAGCCTTACGATGCCAAAAAGGCCTGCTGGGTTCCAGATGAAGCCGAAGGCTATCTTCTGGGTGAAATCAAAGCAACCAAGGGTGAATTGGTAACCGTTGCCCTACCCGGTGGTGAGGTAATGTATCTTGTTTTATACAGTGCGTACGGATACAGAAAACTGATGGAAAAGTAATTTGGAATCTATATGCAAACAATTTGACAAGTTATTTTATGATAGAAATGGAAGTTT
ACCATCATCCTCCAACGAATCCAGTTTAGTGATCCTCCCATTGTCCCCAACTAACCTGGAACCAGCTCAAGATGCCTAAGCCAGTGGTACAGGTTGGTGGCGACCCCGAT-CCTCCGAATGGCTCTTCATTTCGGAGGAGATGAAACGAATTGATCAGAGCAAGCCTTACGATGCCAAAAAGG--------------------------------------------------------------------------------------GGTGGTGAGGTAATGTATCTTGTTTTATACAGTGCGTACGGATACAGAAAACTGATGGAAAAGTAATTTGGAATCTATATGCAAACAATTTGACAAGTTATTTTATGATAGAAATGGAAGTTT	3	36	Deletion	0.03	-87	TIILQRIQFSDPPIVPN*	TIILQRIQFSDPPIVPN*	ACCATCATCCTCCAACGAATCCAGTTTAGTGATCCTCCCATTGTCCCCAACTAACCTGGAACCAGCTCAAGATGCCTAAGCCAGTGGTACAGGTTGGTGGCGACCCCGAT-CCTCCGAATGGCTCTTCATTTCGGAGGAGATGAAACGAATTGATCAGAGCAAGCCTTACGATGCCAAAAAGG--------------------------------------------------------------------------------------GGTGGTGAGGTAATGTATCTTGTTTTATACAGTGCGTACGGATACAGAAAACTGATGGAAAAGTAATTTGGAATCTATATGCAAACAATTTGACAAGTTATTTTATGATAGAAATGGAAGTTT	ACCATCATCCTTCAACGAATCCAGTTTAGTGATCCTCCCATTGTCCCCAACTAACCTGGAACCAGCTCAAGATGCCTAAGCCAGTGGTACAGGTTGGTGGCGACCCCGATCCCTCCGAATGGCTCTTCATTTCGGAGGAGATGAAACGAATTGATCAGAGCAAGCCTTACGATGCCAAAAAGGCCTGCTGGGTTCCAGATGAAGCCGAAGGCTATCTTCTGGGTGAAATCAAAGCAACCAAGGGTGAATTGGTAACCGTTGCCCTACCCGGTGGTGAGGTAATGTATCTTGTTTTATACAGTGCGTACGGATACAGAAAACTGATGGAAAAGTAATTTGGAATCTATATGCAAACAATTTGACAAGTTATTTTATGATAGAAATGGAAGTTT
ACCATCATCCTTCAACGAATCCAGTTTAGTGATCCTCCCATTGTCCCCAACTAACCTGGAACCAGCCCAAGATGCCTAAGCCAGTGGTACAGGTTGGTGGCGACCCCGATCCCTCC---TGGCTCTTCATTTCGGAGGAGATGAAACGAATTGATCAGAGCAAGCCTTACGATGCCAAAAAGGCCTGC----TTCCAGATGAAGCCGAAGGCTATCTTCTGGGTGAAATCAAAG----CAAGGGTGAATTGGTAACCGTTG-----CCCGGTGGTGAGGTAATGTATCTTGTCTTATACAGTGCGTACGGATACAGAAAACTGATGGAAAAGTAATTTGGAATCTATATGCAAACAATTTGACAAGTTATTTTATGATAGAAATGGAAGTTT	3	38	Deletion	0.03	-16	TIILQRIQFSDPPIVPN*	TIILQRIQFSDPPIVPN*	ACCATCATCCTTCAACGAATCCAGTTTAGTGATCCTCCCATTGTCCCCAACTAACCTGGAACCAGCCCAAGATGCCTAAGCCAGTGGTACAGGTTGGTGGCGACCCCGATCCCTCC---TGGCTCTTCATTTCGGAGGAGATGAAACGAATTGATCAGAGCAAGCCTTACGATGCCAAAAAGGCCTGC----TTCCAGATGAAGCCGAAGGCTATCTTCTGGGTGAAATCAAAG----CAAGGGTGAATTGGTAACCGTTG-----CCCGGTGGTGAGGTAATGTATCTTGTCTTATACAGTGCGTACGGATACAGAAAACTGATGGAAAAGTAATTTGGAATCTATATGCAAACAATTTGACAAGTTATTTTATGATAGAAATGGAAGTTT	ACCATCATCCTTCAACGAATCCAGTTTAGTGATCCTCCCATTGTCCCCAACTAACCTGGAACCAGCTCAAGATGCCTAAGCCAGTGGTACAGGTTGGTGGCGACCCCGATCCCTCCGAATGGCTCTTCATTTCGGAGGAGATGAAACGAATTGATCAGAGCAAGCCTTACGATGCCAAAAAGGCCTGCTGGGTTCCAGATGAAGCCGAAGGCTATCTTCTGGGTGAAATCAAAGCAACCAAGGGTGAATTGGTAACCGTTGCCCTACCCGGTGGTGAGGTAATGTATCTTGTTTTATACAGTGCGTACGGATACAGAAAACTGATGGAAAAGTAATTTGGAATCTATATGCAAACAATTTGACAAGTTATTTTATGATAGAAATGGAAGTTT
ACCATCATCCTTCAACGAATCCAGTTTAGTGATCCTCCCATTGTCCCCAACTAACCTGGAACCAGCTCAAGATGCCTAAGCCAGTGGTACAGGTTGG----------------------TGGCTCTTCATTTCGGAGGAGATGAAACGAATTGATCAGAGCAAGCCTTACGATGCCAAAAA-------------------------------------------------------------GGTGAATTGGTAACCGTTGCCCT--GCGGTGGTGAGGTAATGTATCTTGTTTTATACAGTGCGTACGGATACAGAAAACTGATGGAAAAGTAATTTGGAATCTATATGCAAACAATTCGACAAGTTATTTTATGATAGAAATGGAAGTTT	3	33	Deletion	0.03	-85	TIILQRIQFSDPPIVPN*	TIILQRIQFSDPPIVPN*	ACCATCATCCTTCAACGAATCCAGTTTAGTGATCCTCCCATTGTCCCCAACTAACCTGGAACCAGCTCAAGATGCCTAAGCCAGTGGTACAGGTTGG----------------------TGGCTCTTCATTTCGGAGGAGATGAAACGAATTGATCAGAGCAAGCCTTACGATGCCAAAAA-------------------------------------------------------------GGTGAATTGGTAACCGTTGCCCT--GCGGTGGTGAGGTAATGTATCTTGTTTTATACAGTGCGTACGGATACAGAAAACTGATGGAAAAGTAATTTGGAATCTATATGCAAACAATTCGACAAGTTATTTTATGATAGAAATGGAAGTTT	ACCATCATCCTTCAACGAATCCAGTTTAGTGATCCTCCCATTGTCCCCAACTAACCTGGAACCAGCTCAAGATGCCTAAGCCAGTGGTACAGGTTGGTGGCGACCCCGATCCCTCCGAATGGCTCTTCATTTCGGAGGAGATGAAACGAATTGATCAGAGCAAGCCTTACGATGCCAAAAAGGCCTGCTGGGTTCCAGATGAAGCCGAAGGCTATCTTCTGGGTGAAATCAAAGCAACCAAGGGTGAATTGGTAACCGTTGCCCTACCCGGTGGTGAGGTAATGTATCTTGTTTTATACAGTGCGTACGGATACAGAAAACTGATGGAAAAGTAATTTGGAATCTATATGCAAACAATTTGACAAGTTATTTTATGATAGAAATGGAAGTTT
ACCATCATCCTTCAACGAATCCAGTTTAGTGATCCTCCCATTGTCCCCAACTAACCTGGAACCAGCTCAAGATGCCTAAGCCAGTGGTACAGGTTGGTGGCGACC---------CCGAATGGCTCTTCATTTCGGAGGAGATGAAACGAATTGATCAGAGCAAGCCTTACGATGCCAAAAAGGCCTGCTG----------------------------------------------------------------------------------GGTGAGGTAATGCATCTTGTTTTATACAGTGCGTACGGATACAGAAAACTGATGGAAAAGTAATTTGGAATCTATATGCAAACAATTTGACAAGTTATTTTATGATAGAAATGGAAGTTT	3	36	Deletion	0.03	-91	TIILQRIQFSDPPIVPN*	TIILQRIQFSDPPIVPN*	ACCATCATCCTTCAACGAATCCAGTTTAGTGATCCTCCCATTGTCCCCAACTAACCTGGAACCAGCTCAAGATGCCTAAGCCAGTGGTACAGGTTGGTGGCGACC---------CCGAATGGCTCTTCATTTCGGAGGAGATGAAACGAATTGATCAGAGCAAGCCTTACGATGCCAAAAAGGCCTGCTG----------------------------------------------------------------------------------GGTGAGGTAATGCATCTTGTTTTATACAGTGCGTACGGATACAGAAAACTGATGGAAAAGTAATTTGGAATCTATATGCAAACAATTTGACAAGTTATTTTATGATAGAAATGGAAGTTT	ACCATCATCCTTCAACGAATCCAGTTTAGTGATCCTCCCATTGTCCCCAACTAACCTGGAACCAGCTCAAGATGCCTAAGCCAGTGGTACAGGTTGGTGGCGACCCCGATCCCTCCGAATGGCTCTTCATTTCGGAGGAGATGAAACGAATTGATCAGAGCAAGCCTTACGATGCCAAAAAGGCCTGCTGGGTTCCAGATGAAGCCGAAGGCTATCTTCTGGGTGAAATCAAAGCAACCAAGGGTGAATTGGTAACCGTTGCCCTACCCGGTGGTGAGGTAATGTATCTTGTTTTATACAGTGCGTACGGATACAGAAAACTGATGGAAAAGTAATTTGGAATCTATATGCAAACAATTTGACAAGTTATTTTATGATAGAAATGGAAGTTT
ACCATCATCCTTCAACGAATCCAGTTTAGTGATCCTCCCATTGTCCCCAACTAACCTGGAACCAGCTCAAGATGCCTAAGCCAGTGGTACAGGTTGGTGGCGACC---------CCGAATGGCTCTTCATTTCGGAGGAGATGAAACGAATTGATCAGAGCAAGCCTTACGATGCCAAAAAGGCCTGCTGG----------------------------------------------------------------------------CCGGTGGTGAGGTAATGTATCTTGTTTTATACAGTGCGTACGGATACAGAAAACTGATGGAAAAGTAATTTGGAATCTATATGCAAACAATTTGACAAGTTATTTTATGATAGAAATGGAAGTTT	3	37	Deletion	0.03	-85	TIILQRIQFSDPPIVPN*	TIILQRIQFSDPPIVPN*	ACCATCATCCTTCAACGAATCCAGTTTAGTGATCCTCCCATTGTCCCCAACTAACCTGGAACCAGCTCAAGATGCCTAAGCCAGTGGTACAGGTTGGTGGCGACC---------CCGAATGGCTCTTCATTTCGGAGGAGATGAAACGAATTGATCAGAGCAAGCCTTACGATGCCAAAAAGGCCTGCTGG----------------------------------------------------------------------------CCGGTGGTGAGGTAATGTATCTTGTTTTATACAGTGCGTACGGATACAGAAAACTGATGGAAAAGTAATTTGGAATCTATATGCAAACAATTTGACAAGTTATTTTATGATAGAAATGGAAGTTT	ACCATCATCCTTCAACGAATCCAGTTTAGTGATCCTCCCATTGTCCCCAACTAACCTGGAACCAGCTCAAGATGCCTAAGCCAGTGGTACAGGTTGGTGGCGACCCCGATCCCTCCGAATGGCTCTTCATTTCGGAGGAGATGAAACGAATTGATCAGAGCAAGCCTTACGATGCCAAAAAGGCCTGCTGGGTTCCAGATGAAGCCGAAGGCTATCTTCTGGGTGAAATCAAAGCAACCAAGGGTGAATTGGTAACCGTTGCCCTACCCGGTGGTGAGGTAATGTATCTTGTTTTATACAGTGCGTACGGATACAGAAAACTGATGGAAAAGTAATTTGGAATCTATATGCAAACAATTTGACAAGTTATTTTATGATAGAAATGGAAGTTT
ACCATCATCCTTCAACGAATCCAGTTTAGTGATCCTCCCATTGTCCCCAACTAACCTGGAACCAGCTCAAGATGCCTAAGCCAGTGGTACAGGTTGGTGGCGACCCCGACAC---------GCTCTTCATTTCGGAGGAGATGAAACGAATTGATCAGAGCAAGCCTTACGATGCCAAAAAGGCCTGCTGGGTTCCAGATGAAGCCGAAGGCTATCTTCTGGGTGAAATCAAAGCAACCAAGGGTGAATTGGTAACCGTTGCCCTACCCtacGGTGGTGAGGTAATGTATCTTGTTTTATACAGTGCGTACGGATACAGAAAACTGATGGAAAAGTAATTTGGAATCTATATGCAAACAATTTGACAAGTTATTTTATGATAGAAATGGAAGTTT	3	36	Insertion and Deletion	0.03	-6	TIILQRIQFSDPPIVPN*	TIILQRIQFSDPPIVPN*	ACCATCATCCTTCAACGAATCCAGTTTAGTGATCCTCCCATTGTCCCCAACTAACCTGGAACCAGCTCAAGATGCCTAAGCCAGTGGTACAGGTTGGTGGCGACCCCGACAC---------GCTCTTCATTTCGGAGGAGATGAAACGAATTGATCAGAGCAAGCCTTACGATGCCAAAAAGGCCTGCTGGGTTCCAGATGAAGCCGAAGGCTATCTTCTGGGTGAAATCAAAGCAACCAAGGGTGAATTGGTAACCGTTGCCCTACCCTACGGTGGTGAGGTAATGTATCTTGTTTTATACAGTGCGTACGGATACAGAAAACTGATGGAAAAGTAATTTGGAATCTATATGCAAACAATTTGACAAGTTATTTTATGATAGAAATGGAAGTTT	ACCATCATCCTTCAACGAATCCAGTTTAGTGATCCTCCCATTGTCCCCAACTAACCTGGAACCAGCTCAAGATGCCTAAGCCAGTGGTACAGGTTGGTGGCGACCCCGATCCCTCCGAATGGCTCTTCATTTCGGAGGAGATGAAACGAATTGATCAGAGCAAGCCTTACGATGCCAAAAAGGCCTGCTGGGTTCCAGATGAAGCCGAAGGCTATCTTCTGGGTGAAATCAAAGCAACCAAGGGTGAATTGGTAACCGTTGCCCTACCCGGTGGTGAGGTAATGTATCTTGTTTTATACAGTGCGTACGGATACAGAAAACTGATGGAAAAGTAATTTGGAATCTATATGCAAACAATTTGACAAGTTATTTTATGATAGAAATGGAAGTTT
ACCATCATCCTTCAACGAATCCAGTTTAGTGATCCTCCCATTGTCCCCAACTAACCTGGAACCAGCTCAAGATGCCTAAGCCAGTGGTACAGGTTGGTGGCGACCCCGACCCCCC---------------------------------------------------------------------------GGTTCCAGATGAAGCCGAAGGCTATCTTCTGGGTGGAATCAAAG----CAAGGGTGAATTGGTAACCGTTG----AATTGGTGGTGAGGTAATGTATCTTGTTTTATACAGTGCGTACGGATACAGAAAACTGATGGAAAAGTAATTTGGAATCTATATGCAAACAATTTGACAAGTTATTTTATGATAGAAATGGAAGTTT	3	36	Deletion	0.03	-83	TIILQRIQFSDPPIVPN*	TIILQRIQFSDPPIVPN*	ACCATCATCCTTCAACGAATCCAGTTTAGTGATCCTCCCATTGTCCCCAACTAACCTGGAACCAGCTCAAGATGCCTAAGCCAGTGGTACAGGTTGGTGGCGACCCCGACCCCCC---------------------------------------------------------------------------GGTTCCAGATGAAGCCGAAGGCTATCTTCTGGGTGGAATCAAAG----CAAGGGTGAATTGGTAACCGTTG----AATTGGTGGTGAGGTAATGTATCTTGTTTTATACAGTGCGTACGGATACAGAAAACTGATGGAAAAGTAATTTGGAATCTATATGCAAACAATTTGACAAGTTATTTTATGATAGAAATGGAAGTTT	ACCATCATCCTTCAACGAATCCAGTTTAGTGATCCTCCCATTGTCCCCAACTAACCTGGAACCAGCTCAAGATGCCTAAGCCAGTGGTACAGGTTGGTGGCGACCCCGATCCCTCCGAATGGCTCTTCATTTCGGAGGAGATGAAACGAATTGATCAGAGCAAGCCTTACGATGCCAAAAAGGCCTGCTGGGTTCCAGATGAAGCCGAAGGCTATCTTCTGGGTGAAATCAAAGCAACCAAGGGTGAATTGGTAACCGTTGCCCTACCCGGTGGTGAGGTAATGTATCTTGTTTTATACAGTGCGTACGGATACAGAAAACTGATGGAAAAGTAATTTGGAATCTATATGCAAACAATTTGACAAGTTATTTTATGATAGAAATGGAAGTTT
ACCATCATCCTTCAACGAATCCAGTTTAGTGATCCTCCCATTGTCCCCAACTAACCTGGAACCAGCTCAAGATGCCTAAGCCAGTGGTACAGGTTGGTGGCGACCCCGAT------GAATGGCTCTTCATTTCGGAGGAGATGAAACGAATTGATCAGAGCAAGCCTTACGATGCCAAAAAGGC---CTGGGTTCCAGATGAAGCCGAAGGCTATCTTCTGGGTGAAATCAAAG----CAAGGGTGAATTGGTAACCGTTG-----CCCGGTGGTGAGGTAATGTATCTTGTTTTATACAGTGCGTACGGATACAGAAAACTGATGGAAAAGTAATTTGGAATCTATATGCAAACAATTTGACAAGTTATTTTATGATAGAAATGGAAGTTT	3	37	Deletion	0.03	-18	TIILQRIQFSDPPIVPN*	TIILQRIQFSDPPIVPN*	ACCATCATCCTTCAACGAATCCAGTTTAGTGATCCTCCCATTGTCCCCAACTAACCTGGAACCAGCTCAAGATGCCTAAGCCAGTGGTACAGGTTGGTGGCGACCCCGAT------GAATGGCTCTTCATTTCGGAGGAGATGAAACGAATTGATCAGAGCAAGCCTTACGATGCCAAAAAGGC---CTGGGTTCCAGATGAAGCCGAAGGCTATCTTCTGGGTGAAATCAAAG----CAAGGGTGAATTGGTAACCGTTG-----CCCGGTGGTGAGGTAATGTATCTTGTTTTATACAGTGCGTACGGATACAGAAAACTGATGGAAAAGTAATTTGGAATCTATATGCAAACAATTTGACAAGTTATTTTATGATAGAAATGGAAGTTT	ACCATCATCCTTCAACGAATCCAGTTTAGTGATCCTCCCATTGTCCCCAACTAACCTGGAACCAGCTCAAGATGCCTAAGCCAGTGGTACAGGTTGGTGGCGACCCCGATCCCTCCGAATGGCTCTTCATTTCGGAGGAGATGAAACGAATTGATCAGAGCAAGCCTTACGATGCCAAAAAGGCCTGCTGGGTTCCAGATGAAGCCGAAGGCTATCTTCTGGGTGAAATCAAAGCAACCAAGGGTGAATTGGTAACCGTTGCCCTACCCGGTGGTGAGGTAATGTATCTTGTTTTATACAGTGCGTACGGATACAGAAAACTGATGGAAAAGTAATTTGGAATCTATATGCAAACAATTTGACAAGTTATTTTATGATAGAAATGGAAGTTT
ACCATCATCCTTCAACGAATCCAGTTTAGTGATCCTCCCATTGTCCCCAACTAACCTGGAACCAGCTCAAGATGCCTAAGCCAGTGGTACAGGTTGGTGGCGACCCCGAT------GAATGGCTCTTCATTTCGGAGGAGATGAAACGAATTGATCAGAGCAAGCCTTACGATGCCAAAAAGGCCTG----------------------------CTTCTGGGTGAAATC-----------------------------TG--------GGTGGTGAGGTAATGTATCTTGTTTTATACAGTGCGTACGGATACAGAAAACTGATGGAGAAGTAATTTGGAATCTATATGCAAACAATTTGACAAGTTATTTTATGATAGAAGTGGAAGTTT	3	37	Deletion	0.03	-71	TIILQRIQFSDPPIVPN*	TIILQRIQFSDPPIVPN*	ACCATCATCCTTCAACGAATCCAGTTTAGTGATCCTCCCATTGTCCCCAACTAACCTGGAACCAGCTCAAGATGCCTAAGCCAGTGGTACAGGTTGGTGGCGACCCCGAT------GAATGGCTCTTCATTTCGGAGGAGATGAAACGAATTGATCAGAGCAAGCCTTACGATGCCAAAAAGGCCTG----------------------------CTTCTGGGTGAAATC-----------------------------TG--------GGTGGTGAGGTAATGTATCTTGTTTTATACAGTGCGTACGGATACAGAAAACTGATGGAGAAGTAATTTGGAATCTATATGCAAACAATTTGACAAGTTATTTTATGATAGAAGTGGAAGTTT	ACCATCATCCTTCAACGAATCCAGTTTAGTGATCCTCCCATTGTCCCCAACTAACCTGGAACCAGCTCAAGATGCCTAAGCCAGTGGTACAGGTTGGTGGCGACCCCGATCCCTCCGAATGGCTCTTCATTTCGGAGGAGATGAAACGAATTGATCAGAGCAAGCCTTACGATGCCAAAAAGGCCTGCTGGGTTCCAGATGAAGCCGAAGGCTATCTTCTGGGTGAAATCAAAGCAACCAAGGGTGAATTGGTAACCGTTGCCCTACCCGGTGGTGAGGTAATGTATCTTGTTTTATACAGTGCGTACGGATACAGAAAACTGATGGAAAAGTAATTTGGAATCTATATGCAAACAATTTGACAAGTTATTTTATGATAGAAATGGAAGTTT
ACCATCATCCTTCAACGAATCCAGTTTAGTGATCCTCCCATTGTCCCCAACTAACCTGGAACCAGCTCAAGATGCCTAAGCCAGTGGTACAGGTTGGTGGCGACCCCGATC-----------CTCTTCATTTCGGAGGAGATGAAACGAATTGATCAGAGCAAGCCTTACGATGCCAAAAAGGCCTGCT-------------------------------------------------------------------------------CGGTGGTGAGGTAATGTATCTTGTTTTATACAGTGCGTACGGATACAGAAAACTGATGGAAAAGTAATTTGGAATCTATATGCAAACAATTTGACAAGTTATTTTATGATAGAAATGGAAGTTT	3	35	Deletion	0.03	-90	TIILQRIQFSDPPIVPN*	TIILQRIQFSDPPIVPN*	ACCATCATCCTTCAACGAATCCAGTTTAGTGATCCTCCCATTGTCCCCAACTAACCTGGAACCAGCTCAAGATGCCTAAGCCAGTGGTACAGGTTGGTGGCGACCCCGATC-----------CTCTTCATTTCGGAGGAGATGAAACGAATTGATCAGAGCAAGCCTTACGATGCCAAAAAGGCCTGCT-------------------------------------------------------------------------------CGGTGGTGAGGTAATGTATCTTGTTTTATACAGTGCGTACGGATACAGAAAACTGATGGAAAAGTAATTTGGAATCTATATGCAAACAATTTGACAAGTTATTTTATGATAGAAATGGAAGTTT	ACCATCATCCTTCAACGAATCCAGTTTAGTGATCCTCCCATTGTCCCCAACTAACCTGGAACCAGCTCAAGATGCCTAAGCCAGTGGTACAGGTTGGTGGCGACCCCGATCCCTCCGAATGGCTCTTCATTTCGGAGGAGATGAAACGAATTGATCAGAGCAAGCCTTACGATGCCAAAAAGGCCTGCTGGGTTCCAGATGAAGCCGAAGGCTATCTTCTGGGTGAAATCAAAGCAACCAAGGGTGAATTGGTAACCGTTGCCCTACCCGGTGGTGAGGTAATGTATCTTGTTTTATACAGTGCGTACGGATACAGAAAACTGATGGAAAAGTAATTTGGAATCTATATGCAAACAATTTGACAAGTTATTTTATGATAGAAATGGAAGTTT
ACCATCATCCTTCAACGAATCCAGTTTAGTGATCCTCCCATTGTCCCCAACTAACCTGGAACCAGCTCAAGATGCCTAAGCCAGTGGTACAGGTTGGTGGCGACCCCGATC---CCGAATGGCTCTTCATTTCGGAGGAGATGAAACGAATTGATCAGAGCAAGCCTTACGATGCCAAAAAGGCCTGCT-------------AGCCGAA---------------------------------GGTGAATTGGTAACCGTTGCCCTACCagtggtacAGGTTGTGAGGTAATGTATCTTGTTTTATACAGTGCGTACGGATACAGAAAACTGATGGAAAAGTAATTCGGAATCTATATGCAAACAATTTGACAAGTTATTTTATGATAGAAATGGAAGTTT	3	37	Insertion and Deletion	0.03	-41	TIILQRIQFSDPPIVPN*	TIILQRIQFSDPPIVPN*	ACCATCATCCTTCAACGAATCCAGTTTAGTGATCCTCCCATTGTCCCCAACTAACCTGGAACCAGCTCAAGATGCCTAAGCCAGTGGTACAGGTTGGTGGCGACCCCGATC---CCGAATGGCTCTTCATTTCGGAGGAGATGAAACGAATTGATCAGAGCAAGCCTTACGATGCCAAAAAGGCCTGCT-------------AGCCGAA---------------------------------GGTGAATTGGTAACCGTTGCCCTACCAGTGGTACAGGTTGTGAGGTAATGTATCTTGTTTTATACAGTGCGTACGGATACAGAAAACTGATGGAAAAGTAATTCGGAATCTATATGCAAACAATTTGACAAGTTATTTTATGATAGAAATGGAAGTTT	ACCATCATCCTTCAACGAATCCAGTTTAGTGATCCTCCCATTGTCCCCAACTAACCTGGAACCAGCTCAAGATGCCTAAGCCAGTGGTACAGGTTGGTGGCGACCCCGATCCCTCCGAATGGCTCTTCATTTCGGAGGAGATGAAACGAATTGATCAGAGCAAGCCTTACGATGCCAAAAAGGCCTGCTGGGTTCCAGATGAAGCCGAAGGCTATCTTCTGGGTGAAATCAAAGCAACCAAGGGTGAATTGGTAACCGTTGCCCTACCCGGTGGTGAGGTAATGTATCTTGTTTTATACAGTGCGTACGGATACAGAAAACTGATGGAAAAGTAATTTGGAATCTATATGCAAACAATTTGACAAGTTATTTTATGATAGAAATGGAAGTTT
ACCATCATCCTTCAACGAATCCAGTTTAGTGATCCTCCCATTGTCCCCAACTAACCTGGAACCAGCTCAAGATGCCTAAGCCAGTGGTACAGGTTGGTGGCGACCCCGATCC----------------------GAGG-----------------------------------------------------------------GCCGAAGGCTATCTTCTGGGTGAAATCAAAGCAA--AATtcgcttatttaAGTGAATTGGTAACCGTTGCCCTACAtacgttggtaacCGGTGGTGAGGTAATGTATCTTGTTTTATACAGTGCGTACGGATACAGAAAACTGATGGAAAAGTAATTTGGAATCTATATGCAAACAATTTGACAAGTTATTTTATG…	3	37	Insertion and Deletion	0.03	-66	TIILQRIQFSDPPIVPN*	TIILQRIQFSDPPIVPN*	ACCATCATCCTTCAACGAATCCAGTTTAGTGATCCTCCCATTGTCCCCAACTAACCTGGAACCAGCTCAAGATGCCTAAGCCAGTGGTACAGGTTGGTGGCGACCCCGATCC----------------------GAGG-----------------------------------------------------------------GCCGAAGGCTATCTTCTGGGTGAAATCAAAGCAA--AATTCGCTTATTTAAGTGAATTGGTAACCGTTGCCCTACATACGTTGGTAACCGGTGGTGAGGTAATGTATCTTGTTTTATACAGTGCGTACGGATACAGAAAACTGATGGAAAAGTAATTTGGAATCTATATGCAAACAATTTGACAAGTTATTTTATG…	ACCATCATCCTTCAACGAATCCAGTTTAGTGATCCTCCCATTGTCCCCAACTAACCTGGAACCAGCTCAAGATGCCTAAGCCAGTGGTACAGGTTGGTGGCGACCCCGATCCCTCCGAATGGCTCTTCATTTCGGAGGAGATGAAACGAATTGATCAGAGCAAGCCTTACGATGCCAAAAAGGCCTGCTGGGTTCCAGATGAAGCCGAAGGCTATCTTCTGGGTGAAATCAAAGCAACCAAGGGTGAATTGGTAACCGTTGCCCTACCCGGTGGTGAGGTAATGTATCTTGTTTTATACAGTGCGTACGGATACAGAAAACTGATGGAAAAGTAATTTGGAATCTATATGCAAACAATTTGACAAGTTATTTTATGATAGAAATGGAAGTTT
ACCATCATCCTTCAACGAATCCAGTTTAGTGATCCTCCCATTGTCCCCAACTAACCTGGAACCAGCTCAAGATGCCTAAGCCAGTGGTACAGGTTGGTGGCGACCCCGATCC------------CTTCATTTCGGAGGAGATGAAACGAATTGATCAGAGCAAGCCTTACGATGCCAAAAAGGCCTGC----TTC--------------GGCTATCTTCTGAGTGAAATCAAAGCAACCAA----------------------------GGTGGTGAGGTAATGTATCTTGTTTTATACAGTGCGTACGGATACAGAAAACTGATGGAAAAGTAATTTGGAATCTATATGCAAACAATTTGACAAGTTATTTTATGATAGAAATGGAAGTTT	3	36	Deletion	0.03	-58	TIILQRIQFSDPPIVPN*	TIILQRIQFSDPPIVPN*	ACCATCATCCTTCAACGAATCCAGTTTAGTGATCCTCCCATTGTCCCCAACTAACCTGGAACCAGCTCAAGATGCCTAAGCCAGTGGTACAGGTTGGTGGCGACCCCGATCC------------CTTCATTTCGGAGGAGATGAAACGAATTGATCAGAGCAAGCCTTACGATGCCAAAAAGGCCTGC----TTC--------------GGCTATCTTCTGAGTGAAATCAAAGCAACCAA----------------------------GGTGGTGAGGTAATGTATCTTGTTTTATACAGTGCGTACGGATACAGAAAACTGATGGAAAAGTAATTTGGAATCTATATGCAAACAATTTGACAAGTTATTTTATGATAGAAATGGAAGTTT	ACCATCATCCTTCAACGAATCCAGTTTAGTGATCCTCCCATTGTCCCCAACTAACCTGGAACCAGCTCAAGATGCCTAAGCCAGTGGTACAGGTTGGTGGCGACCCCGATCCCTCCGAATGGCTCTTCATTTCGGAGGAGATGAAACGAATTGATCAGAGCAAGCCTTACGATGCCAAAAAGGCCTGCTGGGTTCCAGATGAAGCCGAAGGCTATCTTCTGGGTGAAATCAAAGCAACCAAGGGTGAATTGGTAACCGTTGCCCTACCCGGTGGTGAGGTAATGTATCTTGTTTTATACAGTGCGTACGGATACAGAAAACTGATGGAAAAGTAATTTGGAATCTATATGCAAACAATTTGACAAGTTATTTTATGATAGAAATGGAAGTTT
ACCATCATCCTTCAACGAATCCAGTTTAGTGATCCTCCCATTGTCCCCAACTAACCTGGAACCAGCTCAAGATGCCTAAGCCAGTGGTACAGGTTGGTGGCGACCCCGATCC------------CTTCATTTCGGAGGAGATGAAACGAATTGATCAGAGCAAGCCTTACGATGCCAAAAAGGCCTGCT-------------------------------------------------CAAGGGTGAATTGGTA--------------CGGTGGTGAGGTAATGTATCTTGTTTTATACAGTGCGTACGGATACAGAAAACTGATGGAAAAGTAATTTGGAATCTATATGCAAACAATTTGACAAGTTATTTTATGATAGAAATGGAAGTTT	3	36	Deletion	0.03	-75	TIILQRIQFSDPPIVPN*	TIILQRIQFSDPPIVPN*	ACCATCATCCTTCAACGAATCCAGTTTAGTGATCCTCCCATTGTCCCCAACTAACCTGGAACCAGCTCAAGATGCCTAAGCCAGTGGTACAGGTTGGTGGCGACCCCGATCC------------CTTCATTTCGGAGGAGATGAAACGAATTGATCAGAGCAAGCCTTACGATGCCAAAAAGGCCTGCT-------------------------------------------------CAAGGGTGAATTGGTA--------------CGGTGGTGAGGTAATGTATCTTGTTTTATACAGTGCGTACGGATACAGAAAACTGATGGAAAAGTAATTTGGAATCTATATGCAAACAATTTGACAAGTTATTTTATGATAGAAATGGAAGTTT	ACCATCATCCTTCAACGAATCCAGTTTAGTGATCCTCCCATTGTCCCCAACTAACCTGGAACCAGCTCAAGATGCCTAAGCCAGTGGTACAGGTTGGTGGCGACCCCGATCCCTCCGAATGGCTCTTCATTTCGGAGGAGATGAAACGAATTGATCAGAGCAAGCCTTACGATGCCAAAAAGGCCTGCTGGGTTCCAGATGAAGCCGAAGGCTATCTTCTGGGTGAAATCAAAGCAACCAAGGGTGAATTGGTAACCGTTGCCCTACCCGGTGGTGAGGTAATGTATCTTGTTTTATACAGTGCGTACGGATACAGAAAACTGATGGAAAAGTAATTTGGAATCTATATGCAAACAATTTGACAAGTTATTTTATGATAGAAATGGAAGTTT
ACCATCATCCTTCAACGAATCCAGTTTAGTGATCCTCCCATTGTCCCCAACTAACCTGGAACCAGCTCAAGATGCCTAAGCCAGTGGTACAGGTTGGTGGCGACCCCGATCC----------CTCTTCATTTCGGAGGAGATGAAACGAATTGATCAGAGCAAGCCTTACGATGCCAAAAAGGCCT-----------------GCCGAAGGCTATCTTCTGGGTGAAATCAAAG----CAAGGGTGAATTGGTAACCGT------------TGGTGAGGTAATGTATCTTGTTTTATACAGTGCGTACGGATACAGAAAACTGATGGAAAAGTAATTTGGAATCTATATGCAAACAATTTGACAAGTTATTTTATGATAGAAATGGAAGTTT	3	37	Deletion	0.03	-43	TIILQRIQFSDPPIVPN*	TIILQRIQFSDPPIVPN*	ACCATCATCCTTCAACGAATCCAGTTTAGTGATCCTCCCATTGTCCCCAACTAACCTGGAACCAGCTCAAGATGCCTAAGCCAGTGGTACAGGTTGGTGGCGACCCCGATCC----------CTCTTCATTTCGGAGGAGATGAAACGAATTGATCAGAGCAAGCCTTACGATGCCAAAAAGGCCT-----------------GCCGAAGGCTATCTTCTGGGTGAAATCAAAG----CAAGGGTGAATTGGTAACCGT------------TGGTGAGGTAATGTATCTTGTTTTATACAGTGCGTACGGATACAGAAAACTGATGGAAAAGTAATTTGGAATCTATATGCAAACAATTTGACAAGTTATTTTATGATAGAAATGGAAGTTT	ACCATCATCCTTCAACGAATCCAGTTTAGTGATCCTCCCATTGTCCCCAACTAACCTGGAACCAGCTCAAGATGCCTAAGCCAGTGGTACAGGTTGGTGGCGACCCCGATCCCTCCGAATGGCTCTTCATTTCGGAGGAGATGAAACGAATTGATCAGAGCAAGCCTTACGATGCCAAAAAGGCCTGCTGGGTTCCAGATGAAGCCGAAGGCTATCTTCTGGGTGAAATCAAAGCAACCAAGGGTGAATTGGTAACCGTTGCCCTACCCGGTGGTGAGGTAATGTATCTTGTTTTATACAGTGCGTACGGATACAGAAAACTGATGGAAAAGTAATTTGGAATCTATATGCAAACAATTTGACAAGTTATTTTATGATAGAAATGGAAGTTT
ACCATCATCCTTCAACGAATCCAGTTTAGTGATCCTCCCATTGTCCCCAACTAACCTGGAACCAGCTCAAGATGCCTAAGCCAGTGGTACAGGTTGGTGGCGACCCCGATCC----------CTCTTCATTTCGGAGGAGATGAAACGAATTGATCAGAGCAAGCCTTACGATGCCAAAAAGGCCTGCTG------------------------------------------------------------------------------CGGTGGTGAGGTAATGTATCTTGTTTTATACAGTGCGTACGGATACAGAAAACTGATGGAAAAGTAATTTGGAATCTATATGCAAACAATTTGACAAGTTATTTTATGATAGAAATGGAAGTTT	3	37	Deletion	0.03	-88	TIILQRIQFSDPPIVPN*	TIILQRIQFSDPPIVPN*	ACCATCATCCTTCAACGAATCCAGTTTAGTGATCCTCCCATTGTCCCCAACTAACCTGGAACCAGCTCAAGATGCCTAAGCCAGTGGTACAGGTTGGTGGCGACCCCGATCC----------CTCTTCATTTCGGAGGAGATGAAACGAATTGATCAGAGCAAGCCTTACGATGCCAAAAAGGCCTGCTG------------------------------------------------------------------------------CGGTGGTGAGGTAATGTATCTTGTTTTATACAGTGCGTACGGATACAGAAAACTGATGGAAAAGTAATTTGGAATCTATATGCAAACAATTTGACAAGTTATTTTATGATAGAAATGGAAGTTT	ACCATCATCCTTCAACGAATCCAGTTTAGTGATCCTCCCATTGTCCCCAACTAACCTGGAACCAGCTCAAGATGCCTAAGCCAGTGGTACAGGTTGGTGGCGACCCCGATCCCTCCGAATGGCTCTTCATTTCGGAGGAGATGAAACGAATTGATCAGAGCAAGCCTTACGATGCCAAAAAGGCCTGCTGGGTTCCAGATGAAGCCGAAGGCTATCTTCTGGGTGAAATCAAAGCAACCAAGGGTGAATTGGTAACCGTTGCCCTACCCGGTGGTGAGGTAATGTATCTTGTTTTATACAGTGCGTACGGATACAGAAAACTGATGGAAAAGTAATTTGGAATCTATATGCAAACAATTTGACAAGTTATTTTATGATAGAAATGGAAGTTT
ACCATCATCCTTCAACGAATCCAGTTTAGTGATCCTCCCATTGTCCCCAACTAACCTGGAACCAGCTCAAGATGCCTAAGCCAGTGGTACAGGTTGGTGGCGACCCCGATCC------ATGGCTCTTCATTTCGGAGGAGATGAAACGAATTGATCAGAGCAAGCCTTACGATGCCAAAAAGGCCTGCT-------------------------------------------------CAAGGGTGAATTGGTAACCGTTGCCCTA--CGGTGGTGAGGTAATGTATCTTGTTTTATACAGTGCGTACGGATACAGAAAACTGATGGAGAAGTAATTTGGAATCTATATGCAAACAATTTGACAAGTTATTTTATGATAGAAATGGAAGTTT	3	37	Deletion	0.03	-57	TIILQRIQFSDPPIVPN*	TIILQRIQFSDPPIVPN*	ACCATCATCCTTCAACGAATCCAGTTTAGTGATCCTCCCATTGTCCCCAACTAACCTGGAACCAGCTCAAGATGCCTAAGCCAGTGGTACAGGTTGGTGGCGACCCCGATCC------ATGGCTCTTCATTTCGGAGGAGATGAAACGAATTGATCAGAGCAAGCCTTACGATGCCAAAAAGGCCTGCT-------------------------------------------------CAAGGGTGAATTGGTAACCGTTGCCCTA--CGGTGGTGAGGTAATGTATCTTGTTTTATACAGTGCGTACGGATACAGAAAACTGATGGAGAAGTAATTTGGAATCTATATGCAAACAATTTGACAAGTTATTTTATGATAGAAATGGAAGTTT	ACCATCATCCTTCAACGAATCCAGTTTAGTGATCCTCCCATTGTCCCCAACTAACCTGGAACCAGCTCAAGATGCCTAAGCCAGTGGTACAGGTTGGTGGCGACCCCGATCCCTCCGAATGGCTCTTCATTTCGGAGGAGATGAAACGAATTGATCAGAGCAAGCCTTACGATGCCAAAAAGGCCTGCTGGGTTCCAGATGAAGCCGAAGGCTATCTTCTGGGTGAAATCAAAGCAACCAAGGGTGAATTGGTAACCGTTGCCCTACCCGGTGGTGAGGTAATGTATCTTGTTTTATACAGTGCGTACGGATACAGAAAACTGATGGAAAAGTAATTTGGAATCTATATGCAAACAATTTGACAAGTTATTTTATGATAGAAATGGAAGTTT
ACCATCATCCTTCAACGAATCCAGTTTAGTGATCCTCCCATTGTCCCCAACTAACCTGGAACCAGCTCAAGATGCCTAAGCCAGTGGTACAGGTTGGTGGCGACCCCGATCCC--------------------------------------------------------------------------------------TGAAGCCGAAGGCTATCTTCTGGGTGAAATCAAAG---CCAAGGGTGAATTGGTAACCGTT---------GGTGGTGAGGTAATGTATCTTGTTTTATACAGTGCGTACGGATACAGAAAACTGATGGAAAAGTAATTTGGAATCTATATGCAAACAATTTGACAAGTTATTTTATGATAGAAATGGAAGTTT	3	37	Deletion	0.03	-98	TIILQRIQFSDPPIVPN*	TIILQRIQFSDPPIVPN*	ACCATCATCCTTCAACGAATCCAGTTTAGTGATCCTCCCATTGTCCCCAACTAACCTGGAACCAGCTCAAGATGCCTAAGCCAGTGGTACAGGTTGGTGGCGACCCCGATCCC--------------------------------------------------------------------------------------TGAAGCCGAAGGCTATCTTCTGGGTGAAATCAAAG---CCAAGGGTGAATTGGTAACCGTT---------GGTGGTGAGGTAATGTATCTTGTTTTATACAGTGCGTACGGATACAGAAAACTGATGGAAAAGTAATTTGGAATCTATATGCAAACAATTTGACAAGTTATTTTATGATAGAAATGGAAGTTT	ACCATCATCCTTCAACGAATCCAGTTTAGTGATCCTCCCATTGTCCCCAACTAACCTGGAACCAGCTCAAGATGCCTAAGCCAGTGGTACAGGTTGGTGGCGACCCCGATCCCTCCGAATGGCTCTTCATTTCGGAGGAGATGAAACGAATTGATCAGAGCAAGCCTTACGATGCCAAAAAGGCCTGCTGGGTTCCAGATGAAGCCGAAGGCTATCTTCTGGGTGAAATCAAAGCAACCAAGGGTGAATTGGTAACCGTTGCCCTACCCGGTGGTGAGGTAATGTATCTTGTTTTATACAGTGCGTACGGATACAGAAAACTGATGGAAAAGTAATTTGGAATCTATATGCAAACAATTTGACAAGTTATTTTATGATAGAAATGGAAGTTT
ACCATCATCCTTCAACGAATCCAGTTTAGTGATCCTCCCATTGTCCCCAACTAACCTGGAACCAGCTCAAGATGCCTAAGCCAGTGGTACAGGTTGGTGGCGACCCCGATCCC------------------------GAGATGAAACGAATTGATCAGAGCAAGCCTTACGATGCCAAAAAGGCCTGCTGGGTTCCAGATGAAG---------------------------------------------------------------CCGGTGGTGAGGTAATGTATCTTGTTTTATACAGTGCGTACGGATACAGAAAACTGATGGAAAAGTAATTTGGAATCTATATGCAAACAATTTGACAAGTTACTTTATGATAGAAATGGAAGTTT	3	37	Deletion	0.03	-87	TIILQRIQFSDPPIVPN*	TIILQRIQFSDPPIVPN*	ACCATCATCCTTCAACGAATCCAGTTTAGTGATCCTCCCATTGTCCCCAACTAACCTGGAACCAGCTCAAGATGCCTAAGCCAGTGGTACAGGTTGGTGGCGACCCCGATCCC------------------------GAGATGAAACGAATTGATCAGAGCAAGCCTTACGATGCCAAAAAGGCCTGCTGGGTTCCAGATGAAG---------------------------------------------------------------CCGGTGGTGAGGTAATGTATCTTGTTTTATACAGTGCGTACGGATACAGAAAACTGATGGAAAAGTAATTTGGAATCTATATGCAAACAATTTGACAAGTTACTTTATGATAGAAATGGAAGTTT	ACCATCATCCTTCAACGAATCCAGTTTAGTGATCCTCCCATTGTCCCCAACTAACCTGGAACCAGCTCAAGATGCCTAAGCCAGTGGTACAGGTTGGTGGCGACCCCGATCCCTCCGAATGGCTCTTCATTTCGGAGGAGATGAAACGAATTGATCAGAGCAAGCCTTACGATGCCAAAAAGGCCTGCTGGGTTCCAGATGAAGCCGAAGGCTATCTTCTGGGTGAAATCAAAGCAACCAAGGGTGAATTGGTAACCGTTGCCCTACCCGGTGGTGAGGTAATGTATCTTGTTTTATACAGTGCGTACGGATACAGAAAACTGATGGAAAAGTAATTTGGAATCTATATGCAAACAATTTGACAAGTTATTTTATGATAGAAATGGAAGTTT
ACCATCATCCTTCAACGAATCCAGTTTAGTGATCCTCCCATTGTCCCCAACTAACCTGGAACCAGCTCAAGATGCCTAAGCCAGTGGTACAGGTTGGTGGCGACCCCGATCCC------------------------GAGATGAAACGAATTGGTCAGAGCAAGCCTTACGATGCCAAAAAGGCCTGCTGGGTTCCAGATGAAG---------------------------------------------------------------CCGGTGGTGAGGTAATGTATCTTGTTTTATACAGTGCGTACGGATACAGAAAACTGATGGAAAAGTAATTTGGAATCTATATGCAAACAATTTGACAAGTTATTTTATGATAGAAATGGAAGTTT	3	36	Deletion	0.03	-87	TIILQRIQFSDPPIVPN*	TIILQRIQFSDPPIVPN*	ACCATCATCCTTCAACGAATCCAGTTTAGTGATCCTCCCATTGTCCCCAACTAACCTGGAACCAGCTCAAGATGCCTAAGCCAGTGGTACAGGTTGGTGGCGACCCCGATCCC------------------------GAGATGAAACGAATTGGTCAGAGCAAGCCTTACGATGCCAAAAAGGCCTGCTGGGTTCCAGATGAAG---------------------------------------------------------------CCGGTGGTGAGGTAATGTATCTTGTTTTATACAGTGCGTACGGATACAGAAAACTGATGGAAAAGTAATTTGGAATCTATATGCAAACAATTTGACAAGTTATTTTATGATAGAAATGGAAGTTT	ACCATCATCCTTCAACGAATCCAGTTTAGTGATCCTCCCATTGTCCCCAACTAACCTGGAACCAGCTCAAGATGCCTAAGCCAGTGGTACAGGTTGGTGGCGACCCCGATCCCTCCGAATGGCTCTTCATTTCGGAGGAGATGAAACGAATTGATCAGAGCAAGCCTTACGATGCCAAAAAGGCCTGCTGGGTTCCAGATGAAGCCGAAGGCTATCTTCTGGGTGAAATCAAAGCAACCAAGGGTGAATTGGTAACCGTTGCCCTACCCGGTGGTGAGGTAATGTATCTTGTTTTATACAGTGCGTACGGATACAGAAAACTGATGGAAAAGTAATTTGGAATCTATATGCAAACAATTTGACAAGTTATTTTATGATAGAAATGGAAGTTT
ACCATCATCCTTCAACGAATCCAGTTTAGTGATCCTCCCATTGTCCCCAACTAACCTGGAACCAGCTCAAGATGCCTAAGCCAGTGGTACAGGTTGGTGGCGACCCCGATCCC------TGGCTCTTCATTTCGGAGGAGATGAAACGAATTGATCAGAGCAAGCCTTACGATGCCAAAAAGGCCT-----------------GCCGAAGGCTATCTTCTGGGT---------------------------------------------GGTGGTGAGGTAATGTATCTTGTTTTATACAGTGCGTACGGATACAGAAAACTGATGGAAAGGTAATTTGGAATCTATATGCAAACAATTTGACAAGTTATTTTATGATAGAAATGGAAGTTT	3	36	Deletion	0.03	-68	TIILQRIQFSDPPIVPN*	TIILQRIQFSDPPIVPN*	ACCATCATCCTTCAACGAATCCAGTTTAGTGATCCTCCCATTGTCCCCAACTAACCTGGAACCAGCTCAAGATGCCTAAGCCAGTGGTACAGGTTGGTGGCGACCCCGATCCC------TGGCTCTTCATTTCGGAGGAGATGAAACGAATTGATCAGAGCAAGCCTTACGATGCCAAAAAGGCCT-----------------GCCGAAGGCTATCTTCTGGGT---------------------------------------------GGTGGTGAGGTAATGTATCTTGTTTTATACAGTGCGTACGGATACAGAAAACTGATGGAAAGGTAATTTGGAATCTATATGCAAACAATTTGACAAGTTATTTTATGATAGAAATGGAAGTTT	ACCATCATCCTTCAACGAATCCAGTTTAGTGATCCTCCCATTGTCCCCAACTAACCTGGAACCAGCTCAAGATGCCTAAGCCAGTGGTACAGGTTGGTGGCGACCCCGATCCCTCCGAATGGCTCTTCATTTCGGAGGAGATGAAACGAATTGATCAGAGCAAGCCTTACGATGCCAAAAAGGCCTGCTGGGTTCCAGATGAAGCCGAAGGCTATCTTCTGGGTGAAATCAAAGCAACCAAGGGTGAATTGGTAACCGTTGCCCTACCCGGTGGTGAGGTAATGTATCTTGTTTTATACAGTGCGTACGGATACAGAAAACTGATGGAAAAGTAATTTGGAATCTATATGCAAACAATTTGACAAGTTATTTTATGATAGAAATGGAAGTTT
ACCATCATCCTTCAACGAATCCAGTTTAGTGATCCTCCCATTGTCCCCAACTAACCTGGAACCAGCTCAAGATGCCTAAGCCAGTGGTACAGGTTGGTGGCGACCCCGATCCC------TGGCTCTTCATTTCGGAGGAGATGAAACGAATTGATCAGAGCAAGCCTTACGATGCCAAAAAGGCCTGCT-------------------------------------------------------------------------------CGGTGGTGAGGTAATGTATCTTGTTTTATACAGTGCGTACGGATACAGAAAACTGATGGAAAAGTAATTTGGAATCTATATGCAAACAATTTGACAAGTTATTTTATGATAGAAATGGAAGTTT	3	36	Deletion	0.03	-85	TIILQRIQFSDPPIVPN*	TIILQRIQFSDPPIVPN*	ACCATCATCCTTCAACGAATCCAGTTTAGTGATCCTCCCATTGTCCCCAACTAACCTGGAACCAGCTCAAGATGCCTAAGCCAGTGGTACAGGTTGGTGGCGACCCCGATCCC------TGGCTCTTCATTTCGGAGGAGATGAAACGAATTGATCAGAGCAAGCCTTACGATGCCAAAAAGGCCTGCT-------------------------------------------------------------------------------CGGTGGTGAGGTAATGTATCTTGTTTTATACAGTGCGTACGGATACAGAAAACTGATGGAAAAGTAATTTGGAATCTATATGCAAACAATTTGACAAGTTATTTTATGATAGAAATGGAAGTTT	ACCATCATCCTTCAACGAATCCAGTTTAGTGATCCTCCCATTGTCCCCAACTAACCTGGAACCAGCTCAAGATGCCTAAGCCAGTGGTACAGGTTGGTGGCGACCCCGATCCCTCCGAATGGCTCTTCATTTCGGAGGAGATGAAACGAATTGATCAGAGCAAGCCTTACGATGCCAAAAAGGCCTGCTGGGTTCCAGATGAAGCCGAAGGCTATCTTCTGGGTGAAATCAAAGCAACCAAGGGTGAATTGGTAACCGTTGCCCTACCCGGTGGTGAGGTAATGTATCTTGTTTTATACAGTGCGTACGGATACAGAAAACTGATGGAAAAGTAATTTGGAATCTATATGCAAACAATTTGACAAGTTATTTTATGATAGAAATGGAAGTTT
ACCATCATCCTTCAACGAATCCAGTTTAGTGATCCTCCCATTGTCCCCAACTAACCTGGAACCAGCTCAAGATGCCTAAGCCAGTGGTACAGGTTGGTGGCGACCCCGATCCC------TGGCTCTTCATTTCGGAGGAGATGAAACGAATTGATCAGAGCAAGCCTTACGATGCCAAAAAGGCCTGCT--------GATGAAGCCGAAGGCTATCTTCTGGGTGAAATCAAAG---------------------------------CCGGTGGTGAGGTAATGTATCTTGTTTTATACAGTGCGTACGGATACAGAAAACTGATGGAAAAGTAATTTGGAATCTATATGCAAACAATTTGACAAGTTATTTTATGATAGAAATGGAAGTTT	3	36	Deletion	0.03	-47	TIILQRIQFSDPPIVPN*	TIILQRIQFSDPPIVPN*	ACCATCATCCTTCAACGAATCCAGTTTAGTGATCCTCCCATTGTCCCCAACTAACCTGGAACCAGCTCAAGATGCCTAAGCCAGTGGTACAGGTTGGTGGCGACCCCGATCCC------TGGCTCTTCATTTCGGAGGAGATGAAACGAATTGATCAGAGCAAGCCTTACGATGCCAAAAAGGCCTGCT--------GATGAAGCCGAAGGCTATCTTCTGGGTGAAATCAAAG---------------------------------CCGGTGGTGAGGTAATGTATCTTGTTTTATACAGTGCGTACGGATACAGAAAACTGATGGAAAAGTAATTTGGAATCTATATGCAAACAATTTGACAAGTTATTTTATGATAGAAATGGAAGTTT	ACCATCATCCTTCAACGAATCCAGTTTAGTGATCCTCCCATTGTCCCCAACTAACCTGGAACCAGCTCAAGATGCCTAAGCCAGTGGTACAGGTTGGTGGCGACCCCGATCCCTCCGAATGGCTCTTCATTTCGGAGGAGATGAAACGAATTGATCAGAGCAAGCCTTACGATGCCAAAAAGGCCTGCTGGGTTCCAGATGAAGCCGAAGGCTATCTTCTGGGTGAAATCAAAGCAACCAAGGGTGAATTGGTAACCGTTGCCCTACCCGGTGGTGAGGTAATGTATCTTGTTTTATACAGTGCGTACGGATACAGAAAACTGATGGAAAAGTAATTTGGAATCTATATGCAAACAATTTGACAAGTTATTTTATGATAGAAATGGAAGTTT
ACCATCATCCTTCAACGAATCCAGTTTAGTGATCCTCCCATTGTCCCCAACTAACCTGGAACCAGCTCAAGATGCCTAAGCCAGTGGTACAGGTTGGTGGCGACCCCGATCCC------TGGCTCTTCATTTCGGAGGAGATGAAACGAATTGATCAGAGCAAGCCTTACGATGCCAAAAAGGCCTGCTGGGTTCCAGATGAAGCCGAAGGCTATCTTCTGGGTGAAATCAAAGCAA------------------------------CCGGTGGTGAGGTAATGTATCTTGTTTTATACAGTGCGTACGGATACAGAAAACTGATGGAAAAGTAATTTGGAATCTATATGCAAACAATTTGACAAGTTATTTTATGATAGAAATGGAAGTTT	3	38	Deletion	0.03	-36	TIILQRIQFSDPPIVPN*	TIILQRIQFSDPPIVPN*	ACCATCATCCTTCAACGAATCCAGTTTAGTGATCCTCCCATTGTCCCCAACTAACCTGGAACCAGCTCAAGATGCCTAAGCCAGTGGTACAGGTTGGTGGCGACCCCGATCCC------TGGCTCTTCATTTCGGAGGAGATGAAACGAATTGATCAGAGCAAGCCTTACGATGCCAAAAAGGCCTGCTGGGTTCCAGATGAAGCCGAAGGCTATCTTCTGGGTGAAATCAAAGCAA------------------------------CCGGTGGTGAGGTAATGTATCTTGTTTTATACAGTGCGTACGGATACAGAAAACTGATGGAAAAGTAATTTGGAATCTATATGCAAACAATTTGACAAGTTATTTTATGATAGAAATGGAAGTTT	ACCATCATCCTTCAACGAATCCAGTTTAGTGATCCTCCCATTGTCCCCAACTAACCTGGAACCAGCTCAAGATGCCTAAGCCAGTGGTACAGGTTGGTGGCGACCCCGATCCCTCCGAATGGCTCTTCATTTCGGAGGAGATGAAACGAATTGATCAGAGCAAGCCTTACGATGCCAAAAAGGCCTGCTGGGTTCCAGATGAAGCCGAAGGCTATCTTCTGGGTGAAATCAAAGCAACCAAGGGTGAATTGGTAACCGTTGCCCTACCCGGTGGTGAGGTAATGTATCTTGTTTTATACAGTGCGTACGGATACAGAAAACTGATGGAAAAGTAATTTGGAATCTATATGCAAACAATTTGACAAGTTATTTTATGATAGAAATGGAAGTTT
ACCATCATCCTTCAACGAATCCAGTTTAGTGATCCTCCCATTGTCCCCAACTAACCTGGAACCAGCTCAAGATGCCTAAGCCAGTGGTACAGGTTGGTGGCGACCCCGATCCC----GATGGCTCTTCATTTCGGAGGAGATGAAACGAATTGATCAGAGCAAGCCTTACGATGCCAAAAAGGCCTGCTGGGTTCCAGATGAAGCCGAAGGCTATCTTCTGGGTGAAATCAAAG----CAAGGGTGAATTGGTAACCGTTGCCCTACCCtacGGTGGTGAGGTAATGTATCTTGTTTTATACAGTGCGTACGGATACAGAAAACTGATGGAAAAGTAATTTGGAATCTATATGCAAACAATTTGACAAGTTATTTTATGATAGAAATGGAAGTTT	3	38	Insertion and Deletion	0.03	-5	TIILQRIQFSDPPIVPN*	TIILQRIQFSDPPIVPN*	ACCATCATCCTTCAACGAATCCAGTTTAGTGATCCTCCCATTGTCCCCAACTAACCTGGAACCAGCTCAAGATGCCTAAGCCAGTGGTACAGGTTGGTGGCGACCCCGATCCC----GATGGCTCTTCATTTCGGAGGAGATGAAACGAATTGATCAGAGCAAGCCTTACGATGCCAAAAAGGCCTGCTGGGTTCCAGATGAAGCCGAAGGCTATCTTCTGGGTGAAATCAAAG----CAAGGGTGAATTGGTAACCGTTGCCCTACCCTACGGTGGTGAGGTAATGTATCTTGTTTTATACAGTGCGTACGGATACAGAAAACTGATGGAAAAGTAATTTGGAATCTATATGCAAACAATTTGACAAGTTATTTTATGATAGAAATGGAAGTTT	ACCATCATCCTTCAACGAATCCAGTTTAGTGATCCTCCCATTGTCCCCAACTAACCTGGAACCAGCTCAAGATGCCTAAGCCAGTGGTACAGGTTGGTGGCGACCCCGATCCCTCCGAATGGCTCTTCATTTCGGAGGAGATGAAACGAATTGATCAGAGCAAGCCTTACGATGCCAAAAAGGCCTGCTGGGTTCCAGATGAAGCCGAAGGCTATCTTCTGGGTGAAATCAAAGCAACCAAGGGTGAATTGGTAACCGTTGCCCTACCCGGTGGTGAGGTAATGTATCTTGTTTTATACAGTGCGTACGGATACAGAAAACTGATGGAAAAGTAATTTGGAATCTATATGCAAACAATTTGACAAGTTATTTTATGATAGAAATGGAAGTTT
ACCATCATCCTTCAACGAATCCAGTTTAGTGATCCTCCCATTGTCCCCAACTAACCTGGAACCAGCTCAAGATGCCTAAGCCAGTGGTACAGGTTGGTGGCGACCCCGATCCC-CCGAATGGCTCTTCATTTCGGAGGAGATGAAACGAATTGATCAGAGCAAGCCTTACGATGCCAAAAAGGC---CTGGGTTCCAGATGAAGCCGAAGGCTATCTTCTGGGCGAAA----------CAAGGGCGAATTGGTAA------------CCGGTGGTGAGGTAATGTATCTTGTTTTATACAGTGCGTACGGATACAGAAAACTGATGGAAAAGTAATTTGGAATCTATATGCAAACAATTTGACAAGTTATTTTATGATAGAAATGGAAGTTT	3	37	Deletion	0.03	-26	TIILQRIQFSDPPIVPN*	TIILQRIQFSDPPIVPN*	ACCATCATCCTTCAACGAATCCAGTTTAGTGATCCTCCCATTGTCCCCAACTAACCTGGAACCAGCTCAAGATGCCTAAGCCAGTGGTACAGGTTGGTGGCGACCCCGATCCC-CCGAATGGCTCTTCATTTCGGAGGAGATGAAACGAATTGATCAGAGCAAGCCTTACGATGCCAAAAAGGC---CTGGGTTCCAGATGAAGCCGAAGGCTATCTTCTGGGCGAAA----------CAAGGGCGAATTGGTAA------------CCGGTGGTGAGGTAATGTATCTTGTTTTATACAGTGCGTACGGATACAGAAAACTGATGGAAAAGTAATTTGGAATCTATATGCAAACAATTTGACAAGTTATTTTATGATAGAAATGGAAGTTT	ACCATCATCCTTCAACGAATCCAGTTTAGTGATCCTCCCATTGTCCCCAACTAACCTGGAACCAGCTCAAGATGCCTAAGCCAGTGGTACAGGTTGGTGGCGACCCCGATCCCTCCGAATGGCTCTTCATTTCGGAGGAGATGAAACGAATTGATCAGAGCAAGCCTTACGATGCCAAAAAGGCCTGCTGGGTTCCAGATGAAGCCGAAGGCTATCTTCTGGGTGAAATCAAAGCAACCAAGGGTGAATTGGTAACCGTTGCCCTACCCGGTGGTGAGGTAATGTATCTTGTTTTATACAGTGCGTACGGATACAGAAAACTGATGGAAAAGTAATTTGGAATCTATATGCAAACAATTTGACAAGTTATTTTATGATAGAAATGGAAGTTT
ACCATCATCCTTCAACGAATCCAGTTTAGTGATCCTCCCATTGTCCCCAACTAACCTGGAACCAGCTCAAGATGCCTAAGCCAGTGGTACAGGTTGGTGGCGACCCCGATCCCTC---------------TT-----GAGATGAAACGAATTGATCAGAGCAAGCCTTACGATGCCAAAAAGGCCTGCT------------------------------------------------CCAAGGGTGAATTGGTAACCGTTGCCCTA----ATGAtgtaatctttaaataaatgtaaattaTGAGGTAATGTATCTTGTTTTATACAGTGCGTACGGATACAGAAAACTGATGGAAAAGTAATTTGGAATCTATATGCAAACAATTTGACAAGTTATTTT…	3	37	Insertion and Deletion	0.03	-46	TIILQRIQFSDPPIVPN*	TIILQRIQFSDPPIVPN*	ACCATCATCCTTCAACGAATCCAGTTTAGTGATCCTCCCATTGTCCCCAACTAACCTGGAACCAGCTCAAGATGCCTAAGCCAGTGGTACAGGTTGGTGGCGACCCCGATCCCTC---------------TT-----GAGATGAAACGAATTGATCAGAGCAAGCCTTACGATGCCAAAAAGGCCTGCT------------------------------------------------CCAAGGGTGAATTGGTAACCGTTGCCCTA----ATGATGTAATCTTTAAATAAATGTAAATTATGAGGTAATGTATCTTGTTTTATACAGTGCGTACGGATACAGAAAACTGATGGAAAAGTAATTTGGAATCTATATGCAAACAATTTGACAAGTTATTTT…	ACCATCATCCTTCAACGAATCCAGTTTAGTGATCCTCCCATTGTCCCCAACTAACCTGGAACCAGCTCAAGATGCCTAAGCCAGTGGTACAGGTTGGTGGCGACCCCGATCCCTCCGAATGGCTCTTCATTTCGGAGGAGATGAAACGAATTGATCAGAGCAAGCCTTACGATGCCAAAAAGGCCTGCTGGGTTCCAGATGAAGCCGAAGGCTATCTTCTGGGTGAAATCAAAGCAACCAAGGGTGAATTGGTAACCGTTGCCCTACCCGGTGGTGAGGTAATGTATCTTGTTTTATACAGTGCGTACGGATACAGAAAACTGATGGAAAAGTAATTTGGAATCTATATGCAAACAATTTGACAAGTTATTTTATGATAGAAATGGAAGTTT
ACCATCATCCTTCAACGAATCCAGTTTAGTGATCCTCCCATTGTCCCCAACTAACCTGGAACCAGCTCAAGATGCCTAAGCCAGTGGTACAGGTTGGTGGCGACCCCGATCCCTC------------CATTTCGGAGGAGATGAAACGAATTGATCAGAGCAAGCCTTACGATGCCAAAAAGGCCTGCTGGGTTCCAGATGAAGCCGAAGGCTATCTTCTGGGTGAAATCAAAGCAAcggttaCCAATGGT-AATgtatctTGTtaccaaagCAACGGTTACCAAAGCAacGGTGGTGAGGTAATGTATCTTGTTTTATACAGTGCGTACGGATACAGAAAACTGATGGAAAAGTAATTTGGAATCTATATGCAAACAATTTGACAAGTTATTTTATGA…	3	36	Insertion and Deletion	0.03	9	TIILQRIQFSDPPIVPN*	TIILQRIQFSDPPIVPN*	ACCATCATCCTTCAACGAATCCAGTTTAGTGATCCTCCCATTGTCCCCAACTAACCTGGAACCAGCTCAAGATGCCTAAGCCAGTGGTACAGGTTGGTGGCGACCCCGATCCCTC------------CATTTCGGAGGAGATGAAACGAATTGATCAGAGCAAGCCTTACGATGCCAAAAAGGCCTGCTGGGTTCCAGATGAAGCCGAAGGCTATCTTCTGGGTGAAATCAAAGCAACGGTTACCAATGGT-AATGTATCTTGTTACCAAAGCAACGGTTACCAAAGCAACGGTGGTGAGGTAATGTATCTTGTTTTATACAGTGCGTACGGATACAGAAAACTGATGGAAAAGTAATTTGGAATCTATATGCAAACAATTTGACAAGTTATTTTATGA…	ACCATCATCCTTCAACGAATCCAGTTTAGTGATCCTCCCATTGTCCCCAACTAACCTGGAACCAGCTCAAGATGCCTAAGCCAGTGGTACAGGTTGGTGGCGACCCCGATCCCTCCGAATGGCTCTTCATTTCGGAGGAGATGAAACGAATTGATCAGAGCAAGCCTTACGATGCCAAAAAGGCCTGCTGGGTTCCAGATGAAGCCGAAGGCTATCTTCTGGGTGAAATCAAAGCAACCAAGGGTGAATTGGTAACCGTTGCCCTACCCGGTGGTGAGGTAATGTATCTTGTTTTATACAGTGCGTACGGATACAGAAAACTGATGGAAAAGTAATTTGGAATCTATATGCAAACAATTTGACAAGTTATTTTATGATAGAAATGGAAGTTT
ACCATCATCCTTCAACGAATCCAGTTTAGTGATCCTCCCATTGTCCCCAACTAACCTGGAACCAGCTCAAGATGCCTAAGCCAGTGGTACAGGTTGGTGGCGACCCCGATCCCTC------------GATTTCGGAGGAGATGAAACGAATTGATCAGAGCAAGCCTTACGATGCCAAAAAG---------------------GCCGAAGGCTATCTTCTGGGTGAAATCAAAGCAA------------------------------CCGGTGGTGAGGTAATGTATCTTGTTTTATACAGTGCGTACGGATACAGAAAACTGATGGAAAAGTAATTTGGAATCTATATGCAAACAATTTGACAAGTTATTTTATGATAGAAATGGAAGTTT	3	36	Deletion	0.03	-63	TIILQRIQFSDPPIVPN*	TIILQRIQFSDPPIVPN*	ACCATCATCCTTCAACGAATCCAGTTTAGTGATCCTCCCATTGTCCCCAACTAACCTGGAACCAGCTCAAGATGCCTAAGCCAGTGGTACAGGTTGGTGGCGACCCCGATCCCTC------------GATTTCGGAGGAGATGAAACGAATTGATCAGAGCAAGCCTTACGATGCCAAAAAG---------------------GCCGAAGGCTATCTTCTGGGTGAAATCAAAGCAA------------------------------CCGGTGGTGAGGTAATGTATCTTGTTTTATACAGTGCGTACGGATACAGAAAACTGATGGAAAAGTAATTTGGAATCTATATGCAAACAATTTGACAAGTTATTTTATGATAGAAATGGAAGTTT	ACCATCATCCTTCAACGAATCCAGTTTAGTGATCCTCCCATTGTCCCCAACTAACCTGGAACCAGCTCAAGATGCCTAAGCCAGTGGTACAGGTTGGTGGCGACCCCGATCCCTCCGAATGGCTCTTCATTTCGGAGGAGATGAAACGAATTGATCAGAGCAAGCCTTACGATGCCAAAAAGGCCTGCTGGGTTCCAGATGAAGCCGAAGGCTATCTTCTGGGTGAAATCAAAGCAACCAAGGGTGAATTGGTAACCGTTGCCCTACCCGGTGGTGAGGTAATGTATCTTGTTTTATACAGTGCGTACGGATACAGAAAACTGATGGAAAAGTAATTTGGAATCTATATGCAAACAATTTGACAAGTTATTTTATGATAGAAATGGAAGTTT
ACCATCATCCTTCAACGAATCCAGTTTAGTGATCCTCCCATTGTCCCCAACTAACCTGGAACCAGCTCAAGATGCCTAAGCCAGTGGTACAGGTTGGTGGCGACCCCGATCCCTCC--------------------------------------------------------------------------------------------------TCTTCTGGGTGAAATCAAAG----CAAGGGTGAATTGGTAACCGTTGCCCTACCTtcGGTGGTGAGGTAATGTATCTTGTTTTATACAGTGCGTACGGATACAGAAAACTGATGGAAAAGTAATTTGGAATCTATATGCAAACAATTTGACAAGTTACTTTATGATAGAAATGGAAGTTT	3	37	Insertion and Deletion	0.03	-100	TIILQRIQFSDPPIVPN*	TIILQRIQFSDPPIVPN*	ACCATCATCCTTCAACGAATCCAGTTTAGTGATCCTCCCATTGTCCCCAACTAACCTGGAACCAGCTCAAGATGCCTAAGCCAGTGGTACAGGTTGGTGGCGACCCCGATCCCTCC--------------------------------------------------------------------------------------------------TCTTCTGGGTGAAATCAAAG----CAAGGGTGAATTGGTAACCGTTGCCCTACCTTCGGTGGTGAGGTAATGTATCTTGTTTTATACAGTGCGTACGGATACAGAAAACTGATGGAAAAGTAATTTGGAATCTATATGCAAACAATTTGACAAGTTACTTTATGATAGAAATGGAAGTTT	ACCATCATCCTTCAACGAATCCAGTTTAGTGATCCTCCCATTGTCCCCAACTAACCTGGAACCAGCTCAAGATGCCTAAGCCAGTGGTACAGGTTGGTGGCGACCCCGATCCCTCCGAATGGCTCTTCATTTCGGAGGAGATGAAACGAATTGATCAGAGCAAGCCTTACGATGCCAAAAAGGCCTGCTGGGTTCCAGATGAAGCCGAAGGCTATCTTCTGGGTGAAATCAAAGCAACCAAGGGTGAATTGGTAACCGTTGCCCTACCCGGTGGTGAGGTAATGTATCTTGTTTTATACAGTGCGTACGGATACAGAAAACTGATGGAAAAGTAATTTGGAATCTATATGCAAACAATTTGACAAGTTATTTTATGATAGAAATGGAAGTTT
ACCATCATCCTTCAACGAATCCAGTTTAGTGATCCTCCCATTGTCCCCAACTAACCTGGAACCAGCTCAAGATGCCTAAGCCAGTGGTACAGGTTGGTGGCGACCCCGATCCCTCC------------------------------------------------------------------------------------GAAGCCGAAGGCTATCTTCTGGGTGAAATCAAAGCAACCAAGGGTGAATTGGTAACCGTTG------CCGGTGGTGAGGTAATGTATCTTGTTTTATACAGTGCGTACGGATACAGAAAACTGATGGAAAAGTAATTTGGAATCTATATGCAAACAATTTGACAAGTTATTTTATGATAGAAATGGAAGTTT	3	36	Deletion	0.03	-90	TIILQRIQFSDPPIVPN*	TIILQRIQFSDPPIVPN*	ACCATCATCCTTCAACGAATCCAGTTTAGTGATCCTCCCATTGTCCCCAACTAACCTGGAACCAGCTCAAGATGCCTAAGCCAGTGGTACAGGTTGGTGGCGACCCCGATCCCTCC------------------------------------------------------------------------------------GAAGCCGAAGGCTATCTTCTGGGTGAAATCAAAGCAACCAAGGGTGAATTGGTAACCGTTG------CCGGTGGTGAGGTAATGTATCTTGTTTTATACAGTGCGTACGGATACAGAAAACTGATGGAAAAGTAATTTGGAATCTATATGCAAACAATTTGACAAGTTATTTTATGATAGAAATGGAAGTTT	ACCATCATCCTTCAACGAATCCAGTTTAGTGATCCTCCCATTGTCCCCAACTAACCTGGAACCAGCTCAAGATGCCTAAGCCAGTGGTACAGGTTGGTGGCGACCCCGATCCCTCCGAATGGCTCTTCATTTCGGAGGAGATGAAACGAATTGATCAGAGCAAGCCTTACGATGCCAAAAAGGCCTGCTGGGTTCCAGATGAAGCCGAAGGCTATCTTCTGGGTGAAATCAAAGCAACCAAGGGTGAATTGGTAACCGTTGCCCTACCCGGTGGTGAGGTAATGTATCTTGTTTTATACAGTGCGTACGGATACAGAAAACTGATGGAAAAGTAATTTGGAATCTATATGCAAACAATTTGACAAGTTATTTTATGATAGAAATGGAAGTTT
ACCATCATCCTTCAACGAATCCAGTTTAGTGATCCTCCCATTGTCCCCAACTAACCTGGAACCAGCTCAAGATGCCTAAGCCAGTGGTACAGGTTGGTGGCGACCCCGATCCCTCC----------------------AGAT------------TC----CA--------GATTCCA-------------GGTTCCAGATGAAGCCGAAGGCTATCTTCTGGGTGAAAT---------CAAGGGTGAATTGGTAACCGTTGCCCTA-CCGGTGGTGAGGTAATGTATCTTGTTTTATACAGTGCGTACGGATACAGAAAACTGATGGAAAAGTAATTTGGAATCTATATGCAAACAATTTGACAAGTTATTTTATGATAGAAATGGAAGTTT	3	37	Deletion	0.03	-69	TIILQRIQFSDPPIVPN*	TIILQRIQFSDPPIVPN*	ACCATCATCCTTCAACGAATCCAGTTTAGTGATCCTCCCATTGTCCCCAACTAACCTGGAACCAGCTCAAGATGCCTAAGCCAGTGGTACAGGTTGGTGGCGACCCCGATCCCTCC----------------------AGAT------------TC----CA--------GATTCCA-------------GGTTCCAGATGAAGCCGAAGGCTATCTTCTGGGTGAAAT---------CAAGGGTGAATTGGTAACCGTTGCCCTA-CCGGTGGTGAGGTAATGTATCTTGTTTTATACAGTGCGTACGGATACAGAAAACTGATGGAAAAGTAATTTGGAATCTATATGCAAACAATTTGACAAGTTATTTTATGATAGAAATGGAAGTTT	ACCATCATCCTTCAACGAATCCAGTTTAGTGATCCTCCCATTGTCCCCAACTAACCTGGAACCAGCTCAAGATGCCTAAGCCAGTGGTACAGGTTGGTGGCGACCCCGATCCCTCCGAATGGCTCTTCATTTCGGAGGAGATGAAACGAATTGATCAGAGCAAGCCTTACGATGCCAAAAAGGCCTGCTGGGTTCCAGATGAAGCCGAAGGCTATCTTCTGGGTGAAATCAAAGCAACCAAGGGTGAATTGGTAACCGTTGCCCTACCCGGTGGTGAGGTAATGTATCTTGTTTTATACAGTGCGTACGGATACAGAAAACTGATGGAAAAGTAATTTGGAATCTATATGCAAACAATTTGACAAGTTATTTTATGATAGAAATGGAAGTTT
ACCATCATCCTTCAACGAATCCAGTTTAGTGATCCTCCCATTGTCCCCAACTAACCTGGAACCAGCTCAAGATGCCTAAGCCAGTGGTACAGGTTGGTGGCGACCCCGATCCCTCC--------------CTCGGAGGAGATGAAACGAATTGATCAGAGCAAGCCTTAC------------------------------GAAGCCGAAGGCTATCTTCTGGGTGAAATCAAA-----CAAGGGTGAATTGGTAACCGTTGC----CCCGGTGGTGAGGTAATGTATCTTGTTTTATACAGTGCGTACGGATACAGAAAACTGATGGAAAAGTAATTTGGAATCTATATGCAAACAATTTGACAAGTTATTTTATGATAGAAATGGAAGTTT	3	36	Deletion	0.03	-53	TIILQRIQFSDPPIVPN*	TIILQRIQFSDPPIVPN*	ACCATCATCCTTCAACGAATCCAGTTTAGTGATCCTCCCATTGTCCCCAACTAACCTGGAACCAGCTCAAGATGCCTAAGCCAGTGGTACAGGTTGGTGGCGACCCCGATCCCTCC--------------CTCGGAGGAGATGAAACGAATTGATCAGAGCAAGCCTTAC------------------------------GAAGCCGAAGGCTATCTTCTGGGTGAAATCAAA-----CAAGGGTGAATTGGTAACCGTTGC----CCCGGTGGTGAGGTAATGTATCTTGTTTTATACAGTGCGTACGGATACAGAAAACTGATGGAAAAGTAATTTGGAATCTATATGCAAACAATTTGACAAGTTATTTTATGATAGAAATGGAAGTTT	ACCATCATCCTTCAACGAATCCAGTTTAGTGATCCTCCCATTGTCCCCAACTAACCTGGAACCAGCTCAAGATGCCTAAGCCAGTGGTACAGGTTGGTGGCGACCCCGATCCCTCCGAATGGCTCTTCATTTCGGAGGAGATGAAACGAATTGATCAGAGCAAGCCTTACGATGCCAAAAAGGCCTGCTGGGTTCCAGATGAAGCCGAAGGCTATCTTCTGGGTGAAATCAAAGCAACCAAGGGTGAATTGGTAACCGTTGCCCTACCCGGTGGTGAGGTAATGTATCTTGTTTTATACAGTGCGTACGGATACAGAAAACTGATGGAAAAGTAATTTGGAATCTATATGCAAACAATTTGACAAGTTATTTTATGATAGAAATGGAAGTTT
ACCATCATCCTTCAACGAATCCAGTTTAGTGATCCTCCCATTGTCCCCAACTAACCTGGAACCAGCTCAAGATGCCTAAGCCAGTGGTACAGGTTGGTGGCGACCCCGATCCCTCC------CTCTTCATTTCGGAGGAGATGAAACGAATTGATCAGAGCAAGCCTTACGATGCCAAAAAGGCCTGC----TTCCAGATGAAGCCGAAGGCTATCTTCTGGGTGAAATCAAAG----CAAGGGTGAATTGGTAACCGTTG-----CCCGGTGGTGAGGTAATGTATCTTGTTTTATACAGTGCGTACGGATACAGAAAACTGATGGAAAAGTAATTTGGAATCTATATGCAAACAATTTGACAAGTTATTTTATGATAGAAATGGAAGTTT	3	35	Deletion	0.03	-19	TIILQRIQFSDPPIVPN*	TIILQRIQFSDPPIVPN*	ACCATCATCCTTCAACGAATCCAGTTTAGTGATCCTCCCATTGTCCCCAACTAACCTGGAACCAGCTCAAGATGCCTAAGCCAGTGGTACAGGTTGGTGGCGACCCCGATCCCTCC------CTCTTCATTTCGGAGGAGATGAAACGAATTGATCAGAGCAAGCCTTACGATGCCAAAAAGGCCTGC----TTCCAGATGAAGCCGAAGGCTATCTTCTGGGTGAAATCAAAG----CAAGGGTGAATTGGTAACCGTTG-----CCCGGTGGTGAGGTAATGTATCTTGTTTTATACAGTGCGTACGGATACAGAAAACTGATGGAAAAGTAATTTGGAATCTATATGCAAACAATTTGACAAGTTATTTTATGATAGAAATGGAAGTTT	ACCATCATCCTTCAACGAATCCAGTTTAGTGATCCTCCCATTGTCCCCAACTAACCTGGAACCAGCTCAAGATGCCTAAGCCAGTGGTACAGGTTGGTGGCGACCCCGATCCCTCCGAATGGCTCTTCATTTCGGAGGAGATGAAACGAATTGATCAGAGCAAGCCTTACGATGCCAAAAAGGCCTGCTGGGTTCCAGATGAAGCCGAAGGCTATCTTCTGGGTGAAATCAAAGCAACCAAGGGTGAATTGGTAACCGTTGCCCTACCCGGTGGTGAGGTAATGTATCTTGTTTTATACAGTGCGTACGGATACAGAAAACTGATGGAAAAGTAATTTGGAATCTATATGCAAACAATTTGACAAGTTATTTTATGATAGAAATGGAAGTTT
ACCATCATCCTTCAACGAATCCAGTTTAGTGATCCTCCCATTGTCCCCAACTAACCTGGAACCAGCTCAAGATGCCTAAGCCAGTGGTACAGGTTGGTGGCGACCCCGATCCCTCC--ATGGCTCTTCATTTCGGAGGAGATGAAACGAATTGATCAGAGCAAGCCTTACGATGCCAAAAAG---------------------GCCGAAGGCTACCTTCTGGGTGAAATCAAAGCAA------------------------------CCGGTGGTGAGGTAATGTATCTTGTTTTATACAGTGCGTACGGATACAGAAAACTGATGGAAAAGTAATTTGGAATCTATATGCAAACAATTTGACAAGTTATTTTATGATAGAAATGGAAGTTT	3	37	Deletion	0.03	-53	TIILQRIQFSDPPIVPN*	TIILQRIQFSDPPIVPN*	ACCATCATCCTTCAACGAATCCAGTTTAGTGATCCTCCCATTGTCCCCAACTAACCTGGAACCAGCTCAAGATGCCTAAGCCAGTGGTACAGGTTGGTGGCGACCCCGATCCCTCC--ATGGCTCTTCATTTCGGAGGAGATGAAACGAATTGATCAGAGCAAGCCTTACGATGCCAAAAAG---------------------GCCGAAGGCTACCTTCTGGGTGAAATCAAAGCAA------------------------------CCGGTGGTGAGGTAATGTATCTTGTTTTATACAGTGCGTACGGATACAGAAAACTGATGGAAAAGTAATTTGGAATCTATATGCAAACAATTTGACAAGTTATTTTATGATAGAAATGGAAGTTT	ACCATCATCCTTCAACGAATCCAGTTTAGTGATCCTCCCATTGTCCCCAACTAACCTGGAACCAGCTCAAGATGCCTAAGCCAGTGGTACAGGTTGGTGGCGACCCCGATCCCTCCGAATGGCTCTTCATTTCGGAGGAGATGAAACGAATTGATCAGAGCAAGCCTTACGATGCCAAAAAGGCCTGCTGGGTTCCAGATGAAGCCGAAGGCTATCTTCTGGGTGAAATCAAAGCAACCAAGGGTGAATTGGTAACCGTTGCCCTACCCGGTGGTGAGGTAATGTATCTTGTTTTATACAGTGCGTACGGATACAGAAAACTGATGGAAAAGTAATTTGGAATCTATATGCAAACAATTTGACAAGTTATTTTATGATAGAAATGGAAGTTT
ACCATCATCCTTCAACGAATCCAGTTTAGTGATCCTCCCATTGTCCCCAACTAACCTGGAACCAGCTCAAGATGCCTAAGCCAGTGGTACAGGTTGGTGGCGACCCCGATCCCTCC--TTGGCTCTTCATTTCGGAGGAGATGAAACGAATTGATCAGAGCAAGCCTTACGATGCCAAAAAGG------------------------------------------------------------------------------------CCGGTGGTGAGGTAATGTATCTTGTTTTATACAGTGCGTACGGATACAGAAAACTGATGGAAAGGTAATTTGGAATCTATATGCAAACAATTTGACAAGTTATTTTATGATAGAAATGGAAGTTT	3	35	Deletion	0.03	-86	TIILQRIQFSDPPIVPN*	TIILQRIQFSDPPIVPN*	ACCATCATCCTTCAACGAATCCAGTTTAGTGATCCTCCCATTGTCCCCAACTAACCTGGAACCAGCTCAAGATGCCTAAGCCAGTGGTACAGGTTGGTGGCGACCCCGATCCCTCC--TTGGCTCTTCATTTCGGAGGAGATGAAACGAATTGATCAGAGCAAGCCTTACGATGCCAAAAAGG------------------------------------------------------------------------------------CCGGTGGTGAGGTAATGTATCTTGTTTTATACAGTGCGTACGGATACAGAAAACTGATGGAAAGGTAATTTGGAATCTATATGCAAACAATTTGACAAGTTATTTTATGATAGAAATGGAAGTTT	ACCATCATCCTTCAACGAATCCAGTTTAGTGATCCTCCCATTGTCCCCAACTAACCTGGAACCAGCTCAAGATGCCTAAGCCAGTGGTACAGGTTGGTGGCGACCCCGATCCCTCCGAATGGCTCTTCATTTCGGAGGAGATGAAACGAATTGATCAGAGCAAGCCTTACGATGCCAAAAAGGCCTGCTGGGTTCCAGATGAAGCCGAAGGCTATCTTCTGGGTGAAATCAAAGCAACCAAGGGTGAATTGGTAACCGTTGCCCTACCCGGTGGTGAGGTAATGTATCTTGTTTTATACAGTGCGTACGGATACAGAAAACTGATGGAAAAGTAATTTGGAATCTATATGCAAACAATTTGACAAGTTATTTTATGATAGAAATGGAAGTTT
ACCATCATCCTTCAACGAATCCAGTTTAGTGATCCTCCCATTGTCCCCAACTAACCTGGAACCAGCTCAAGATGCCTAAGCCAGTGGTACAGGTTGGTGGCGACCCCGATCCCTCC-AATGGCTCTTCATTTCGGAGGAGATGAAACGAATTGATCAGAGCAAGCCTTACGATGCCAAAAAGG-----------CCAGATGAAGCCGAAGGCTATCTTCTGGGTGAAATCA--------AAGGGTGAATTGGTAACCGTTGCCCTA--CGGTGGTGAGGTAATGTATCTTGTTTTATACAGTGCGTACGGATACAGAAAACTGATGGAAAAGTAATTTGGAATCTATATGCAAACAATTTGACAAGTTATTTTATGATAGAAATGGAAGTTT	3	37	Deletion	0.03	-22	TIILQRIQFSDPPIVPN*	TIILQRIQFSDPPIVPN*	ACCATCATCCTTCAACGAATCCAGTTTAGTGATCCTCCCATTGTCCCCAACTAACCTGGAACCAGCTCAAGATGCCTAAGCCAGTGGTACAGGTTGGTGGCGACCCCGATCCCTCC-AATGGCTCTTCATTTCGGAGGAGATGAAACGAATTGATCAGAGCAAGCCTTACGATGCCAAAAAGG-----------CCAGATGAAGCCGAAGGCTATCTTCTGGGTGAAATCA--------AAGGGTGAATTGGTAACCGTTGCCCTA--CGGTGGTGAGGTAATGTATCTTGTTTTATACAGTGCGTACGGATACAGAAAACTGATGGAAAAGTAATTTGGAATCTATATGCAAACAATTTGACAAGTTATTTTATGATAGAAATGGAAGTTT	ACCATCATCCTTCAACGAATCCAGTTTAGTGATCCTCCCATTGTCCCCAACTAACCTGGAACCAGCTCAAGATGCCTAAGCCAGTGGTACAGGTTGGTGGCGACCCCGATCCCTCCGAATGGCTCTTCATTTCGGAGGAGATGAAACGAATTGATCAGAGCAAGCCTTACGATGCCAAAAAGGCCTGCTGGGTTCCAGATGAAGCCGAAGGCTATCTTCTGGGTGAAATCAAAGCAACCAAGGGTGAATTGGTAACCGTTGCCCTACCCGGTGGTGAGGTAATGTATCTTGTTTTATACAGTGCGTACGGATACAGAAAACTGATGGAAAAGTAATTTGGAATCTATATGCAAACAATTTGACAAGTTATTTTATGATAGAAATGGAAGTTT
ACCATCATCCTTCAACGAATCCAGTTTAGTGATCCTCCCATTGTCCCCAACTAACCTGGAACCAGCTCAAGATGCCTAAGCCAGTGGTACAGGTTGGTGGCGACCCCGATCCCTCC-CCTGGCTCTTCATTTCGGAGGAGATGAAACGAATTGATCAGAGCAAGCCTTACGATGCCAAAAAGGCCTGCT------------AAGCCGAAGGCTATCTTCTGGGTGAAAT--------CCAAGGGTGAATTGGTAACCGTTGCCCTACCGttgtcGGTGGTGAGGTAATGTATCTTGTTTTATACAGTGCGTACGGATACAGAAAACTGATGGAAAAGTAATTTGGAATCTATATGCAAACAATTTGACAAGTTATTTTATGATAGAAATGGAAGTTT	3	38	Insertion and Deletion	0.03	-16	TIILQRIQFSDPPIVPN*	TIILQRIQFSDPPIVPN*	ACCATCATCCTTCAACGAATCCAGTTTAGTGATCCTCCCATTGTCCCCAACTAACCTGGAACCAGCTCAAGATGCCTAAGCCAGTGGTACAGGTTGGTGGCGACCCCGATCCCTCC-CCTGGCTCTTCATTTCGGAGGAGATGAAACGAATTGATCAGAGCAAGCCTTACGATGCCAAAAAGGCCTGCT------------AAGCCGAAGGCTATCTTCTGGGTGAAAT--------CCAAGGGTGAATTGGTAACCGTTGCCCTACCGTTGTCGGTGGTGAGGTAATGTATCTTGTTTTATACAGTGCGTACGGATACAGAAAACTGATGGAAAAGTAATTTGGAATCTATATGCAAACAATTTGACAAGTTATTTTATGATAGAAATGGAAGTTT	ACCATCATCCTTCAACGAATCCAGTTTAGTGATCCTCCCATTGTCCCCAACTAACCTGGAACCAGCTCAAGATGCCTAAGCCAGTGGTACAGGTTGGTGGCGACCCCGATCCCTCCGAATGGCTCTTCATTTCGGAGGAGATGAAACGAATTGATCAGAGCAAGCCTTACGATGCCAAAAAGGCCTGCTGGGTTCCAGATGAAGCCGAAGGCTATCTTCTGGGTGAAATCAAAGCAACCAAGGGTGAATTGGTAACCGTTGCCCTACCCGGTGGTGAGGTAATGTATCTTGTTTTATACAGTGCGTACGGATACAGAAAACTGATGGAAAAGTAATTTGGAATCTATATGCAAACAATTTGACAAGTTATTTTATGATAGAAATGGAAGTTT
ACCATCATCCTTCAACGAATCCAGTTTAGTGATCCTCCCATTGTCCCCAACTAACCTGGAACCAGCTCAAGATGCCTAAGCCAGTGGTACAGGTTGGTGGCGACCCCGATCCCTCCCcaaattatttttttcaaaaatcaaaatttgggggaaaatcaaaatttagtcaaaatcaaaAATGGCTCTTCATTTCGGAGGAGATGAAACGAATTGATCAGAGCAAGCCTTACGATGCCAAAAAGGCCTGC----TTCCAGATGAAGCCGAAGGCTATCTTCTGGGTGAAATCAAA---------GGTGAATTGGTAACCGTTGCCCAaaat------TGGTGAGGTAATGTATCTTGTTTTATACAGTGCGTACGGATACAGAAAACTGATGGAAAAGTAA…	3	38	Insertion and Deletion	0.03	45	TIILQRIQFSDPPIVPN*	TIILQRIQFSDPPIVPN*	ACCATCATCCTTCAACGAATCCAGTTTAGTGATCCTCCCATTGTCCCCAACTAACCTGGAACCAGCTCAAGATGCCTAAGCCAGTGGTACAGGTTGGTGGCGACCCCGATCCCTCCCCAAATTATTTTTTTCAAAAATCAAAATTTGGGGGAAAATCAAAATTTAGTCAAAATCAAAAATGGCTCTTCATTTCGGAGGAGATGAAACGAATTGATCAGAGCAAGCCTTACGATGCCAAAAAGGCCTGC----TTCCAGATGAAGCCGAAGGCTATCTTCTGGGTGAAATCAAA---------GGTGAATTGGTAACCGTTGCCCAAAAT------TGGTGAGGTAATGTATCTTGTTTTATACAGTGCGTACGGATACAGAAAACTGATGGAAAAGTAA…	ACCATCATCCTTCAACGAATCCAGTTTAGTGATCCTCCCATTGTCCCCAACTAACCTGGAACCAGCTCAAGATGCCTAAGCCAGTGGTACAGGTTGGTGGCGACCCCGATCCCTCCGAATGGCTCTTCATTTCGGAGGAGATGAAACGAATTGATCAGAGCAAGCCTTACGATGCCAAAAAGGCCTGCTGGGTTCCAGATGAAGCCGAAGGCTATCTTCTGGGTGAAATCAAAGCAACCAAGGGTGAATTGGTAACCGTTGCCCTACCCGGTGGTGAGGTAATGTATCTTGTTTTATACAGTGCGTACGGATACAGAAAACTGATGGAAAAGTAATTTGGAATCTATATGCAAACAATTTGACAAGTTATTTTATGATAGAAATGGAAGTTT
ACCATCATCCTTCAACGAATCCAGTTTAGTGATCCTCCCATTGTCCCCAACTAACCTGGAACCAGCTCAAGATGCCTAAGCCAGTGGTACAGGTTGGTGGCGACCCCGATCCCTCCCcaaattatttttttcaaaaatcaaaatttgggggaaaatcaaaatttagtcaaaatcaaaAATGGCTCTTCATTTCGGAGGAGATGAAACGAATTGATCAGAGCAAGCCTTACGATGCCAAAAAGGCCTGCT--------------GCCGAAGGCTATCTTCTGGGTGAAATCAAA---------GGTGGttTTTGGTTGCCGTTG-----CCCGGTGGTGAGGTAATGTATCTTGTTTTATACAGTGCGTACGGATACAGAAAACTGATGGAAAAGTAATT…	3	38	Insertion and Deletion	0.03	34	TIILQRIQFSDPPIVPN*	TIILQRIQFSDPPIVPN*	ACCATCATCCTTCAACGAATCCAGTTTAGTGATCCTCCCATTGTCCCCAACTAACCTGGAACCAGCTCAAGATGCCTAAGCCAGTGGTACAGGTTGGTGGCGACCCCGATCCCTCCCCAAATTATTTTTTTCAAAAATCAAAATTTGGGGGAAAATCAAAATTTAGTCAAAATCAAAAATGGCTCTTCATTTCGGAGGAGATGAAACGAATTGATCAGAGCAAGCCTTACGATGCCAAAAAGGCCTGCT--------------GCCGAAGGCTATCTTCTGGGTGAAATCAAA---------GGTGGTTTTTGGTTGCCGTTG-----CCCGGTGGTGAGGTAATGTATCTTGTTTTATACAGTGCGTACGGATACAGAAAACTGATGGAAAAGTAATT…	ACCATCATCCTTCAACGAATCCAGTTTAGTGATCCTCCCATTGTCCCCAACTAACCTGGAACCAGCTCAAGATGCCTAAGCCAGTGGTACAGGTTGGTGGCGACCCCGATCCCTCCGAATGGCTCTTCATTTCGGAGGAGATGAAACGAATTGATCAGAGCAAGCCTTACGATGCCAAAAAGGCCTGCTGGGTTCCAGATGAAGCCGAAGGCTATCTTCTGGGTGAAATCAAAGCAACCAAGGGTGAATTGGTAACCGTTGCCCTACCCGGTGGTGAGGTAATGTATCTTGTTTTATACAGTGCGTACGGATACAGAAAACTGATGGAAAAGTAATTTGGAATCTATATGCAAACAATTTGACAAGTTATTTTATGATAGAAATGGAAGTTT
ACCATCATCCTTCAACGAATCCAGTTTAGTGATCCTCCCATTGTCCCCAACTAACCTGGAACCAGCTCAAGATGCCTAAGCCAGTGGTACAGGTTGGTGGCGACCCCGATCCCTCcCGAATGGCTCTTCATTTCGGAGGAGATGAAACGAATTGATCAGAGCAAGCCTTACGATGCCAAAAAGGCCTGC-GGGTTCCAGATGAAGCCGAAGGCTATCTTCTGGGTGAAATCAAAG----CAAGGGTGAATTGGTAACCGTTGCCCTA--CGGTGGTGAGGTAATGTATCTTGTTTTATACAGTGCGTACGGATACAGAAAACTGATGGAAAAGTAATTTGGAATCTATATGCAAACAATTTGACAAGTTATTTTATGATAGAAATGGAAGTTT	3	38	Insertion and Deletion	0.03	-6	TIILQRIQFSDPPIVPN*	TIILQRIQFSDPPIVPN*	ACCATCATCCTTCAACGAATCCAGTTTAGTGATCCTCCCATTGTCCCCAACTAACCTGGAACCAGCTCAAGATGCCTAAGCCAGTGGTACAGGTTGGTGGCGACCCCGATCCCTCCCGAATGGCTCTTCATTTCGGAGGAGATGAAACGAATTGATCAGAGCAAGCCTTACGATGCCAAAAAGGCCTGC-GGGTTCCAGATGAAGCCGAAGGCTATCTTCTGGGTGAAATCAAAG----CAAGGGTGAATTGGTAACCGTTGCCCTA--CGGTGGTGAGGTAATGTATCTTGTTTTATACAGTGCGTACGGATACAGAAAACTGATGGAAAAGTAATTTGGAATCTATATGCAAACAATTTGACAAGTTATTTTATGATAGAAATGGAAGTTT	ACCATCATCCTTCAACGAATCCAGTTTAGTGATCCTCCCATTGTCCCCAACTAACCTGGAACCAGCTCAAGATGCCTAAGCCAGTGGTACAGGTTGGTGGCGACCCCGATCCCTCCGAATGGCTCTTCATTTCGGAGGAGATGAAACGAATTGATCAGAGCAAGCCTTACGATGCCAAAAAGGCCTGCTGGGTTCCAGATGAAGCCGAAGGCTATCTTCTGGGTGAAATCAAAGCAACCAAGGGTGAATTGGTAACCGTTGCCCTACCCGGTGGTGAGGTAATGTATCTTGTTTTATACAGTGCGTACGGATACAGAAAACTGATGGAAAAGTAATTTGGAATCTATATGCAAACAATTTGACAAGTTATTTTATGATAGAAATGGAAGTTT
ACCATCATCCTTCAACGAATCCAGTTTAGTGATCCTCCCATTGTCCCCAACTAACCTGGAACCAGCTCAAGATGCCTAAGCCAGTGGTACAGGTTGGTGGCGACCCCGATCCCTCCGAATGGCTCTTCATTTCGGAGGAGATGAAACGAATTGATCAGAGCAAGCCTTACGATGCCAAAAAGGCCTGCTGGGTTCCAGATGAAGCCGAAGGCTATCTTCTGGGTGAAATCAAAG-----------------------------------GGTGGTGAGGTAATGTATCTTGTTTTATACAGTGCGTACGGATACAGAAAACTGATGGAAAAGTAATTTGGAATCTATATGCAAACAATTTGACAAGTTATTTTATGATAGAAATGGAAGTTT	3	37	Deletion	0.03	-35	TIILQRIQFSDPPIVPN*	TIILQRIQFSDPPIVPN*	ACCATCATCCTTCAACGAATCCAGTTTAGTGATCCTCCCATTGTCCCCAACTAACCTGGAACCAGCTCAAGATGCCTAAGCCAGTGGTACAGGTTGGTGGCGACCCCGATCCCTCCGAATGGCTCTTCATTTCGGAGGAGATGAAACGAATTGATCAGAGCAAGCCTTACGATGCCAAAAAGGCCTGCTGGGTTCCAGATGAAGCCGAAGGCTATCTTCTGGGTGAAATCAAAG-----------------------------------GGTGGTGAGGTAATGTATCTTGTTTTATACAGTGCGTACGGATACAGAAAACTGATGGAAAAGTAATTTGGAATCTATATGCAAACAATTTGACAAGTTATTTTATGATAGAAATGGAAGTTT	ACCATCATCCTTCAACGAATCCAGTTTAGTGATCCTCCCATTGTCCCCAACTAACCTGGAACCAGCTCAAGATGCCTAAGCCAGTGGTACAGGTTGGTGGCGACCCCGATCCCTCCGAATGGCTCTTCATTTCGGAGGAGATGAAACGAATTGATCAGAGCAAGCCTTACGATGCCAAAAAGGCCTGCTGGGTTCCAGATGAAGCCGAAGGCTATCTTCTGGGTGAAATCAAAGCAACCAAGGGTGAATTGGTAACCGTTGCCCTACCCGGTGGTGAGGTAATGTATCTTGTTTTATACAGTGCGTACGGATACAGAAAACTGATGGAAAAGTAATTTGGAATCTATATGCAAACAATTTGACAAGTTATTTTATGATAGAAATGGAAGTTT
ACCATCATCCTTCAACGAATCCAGTTTAGTGATCCTCCCATTGTCCCCAACTAACCTGGAACCAGCTCAAGATGCCTAAGCCAGTGGTACAGGTTGGTGGCGACCCCGATCCCTCCtcttgggtcGGATGGCTCTTCATTTCGGAGGAGATGAAACGAATTGATCAGAGCAAGCCTTACGATGCCAAAAAGGCCTG---------------------------------------------------CAAGGGTGAATTGGTAACCGTTGCCCTA--CGGTGGTGAGGTAATGTATCTTGTTTTATACAGTGCGTACGGATACAGAAAACTGATGGAAAAGTAATTTGGAATCTATATGCAAACAATTTGACAAGTTATTTTATGATAGAAATGGAAGT…	3	37	Insertion and Deletion	0.03	-44	TIILQRIQFSDPPIVPN*	TIILQRIQFSDPPIVPN*	ACCATCATCCTTCAACGAATCCAGTTTAGTGATCCTCCCATTGTCCCCAACTAACCTGGAACCAGCTCAAGATGCCTAAGCCAGTGGTACAGGTTGGTGGCGACCCCGATCCCTCCTCTTGGGTCGGATGGCTCTTCATTTCGGAGGAGATGAAACGAATTGATCAGAGCAAGCCTTACGATGCCAAAAAGGCCTG---------------------------------------------------CAAGGGTGAATTGGTAACCGTTGCCCTA--CGGTGGTGAGGTAATGTATCTTGTTTTATACAGTGCGTACGGATACAGAAAACTGATGGAAAAGTAATTTGGAATCTATATGCAAACAATTTGACAAGTTATTTTATGATAGAAATGGAAGT…	ACCATCATCCTTCAACGAATCCAGTTTAGTGATCCTCCCATTGTCCCCAACTAACCTGGAACCAGCTCAAGATGCCTAAGCCAGTGGTACAGGTTGGTGGCGACCCCGATCCCTCCGAATGGCTCTTCATTTCGGAGGAGATGAAACGAATTGATCAGAGCAAGCCTTACGATGCCAAAAAGGCCTGCTGGGTTCCAGATGAAGCCGAAGGCTATCTTCTGGGTGAAATCAAAGCAACCAAGGGTGAATTGGTAACCGTTGCCCTACCCGGTGGTGAGGTAATGTATCTTGTTTTATACAGTGCGTACGGATACAGAAAACTGATGGAAAAGTAATTTGGAATCTATATGCAAACAATTTGACAAGTTATTTTATGATAGAAATGGAAGTTT
ACCATCATCCTTCAACGAATCCAGTTTAGTGATCCTCCCATTGTCCCCAACTAACCTGGAACCAGCTCAAGATGCCTAAGCCAGTGGTACAGGTTGGTGGCGACCCCGATCCCTCCTtggctataTTTGGCTCTTCATTTCGGAGGAGATGAAACGAATTGATCAGAGCAAGCCTTACGATGCCAAAAA----------GTTCCAGATGAAGCCGAAGGCTATCTTCTGGGTGAAATCAAAGCAA-------------------------------AGGTGGTGAGGTAATGTATCTTGTTTTATACAGTGCGTACGGATACAGAAAACTGATGGAAAAGTAATTTGGAATCTATATGCAAACAATTTGACAAGTTATTTTATGATAGAAATGGAAGTTT	3	37	Insertion and Deletion	0.03	-33	TIILQRIQFSDPPIVPN*	TIILQRIQFSDPPIVPN*	ACCATCATCCTTCAACGAATCCAGTTTAGTGATCCTCCCATTGTCCCCAACTAACCTGGAACCAGCTCAAGATGCCTAAGCCAGTGGTACAGGTTGGTGGCGACCCCGATCCCTCCTTGGCTATATTTGGCTCTTCATTTCGGAGGAGATGAAACGAATTGATCAGAGCAAGCCTTACGATGCCAAAAA----------GTTCCAGATGAAGCCGAAGGCTATCTTCTGGGTGAAATCAAAGCAA-------------------------------AGGTGGTGAGGTAATGTATCTTGTTTTATACAGTGCGTACGGATACAGAAAACTGATGGAAAAGTAATTTGGAATCTATATGCAAACAATTTGACAAGTTATTTTATGATAGAAATGGAAGTTT	ACCATCATCCTTCAACGAATCCAGTTTAGTGATCCTCCCATTGTCCCCAACTAACCTGGAACCAGCTCAAGATGCCTAAGCCAGTGGTACAGGTTGGTGGCGACCCCGATCCCTCCGAATGGCTCTTCATTTCGGAGGAGATGAAACGAATTGATCAGAGCAAGCCTTACGATGCCAAAAAGGCCTGCTGGGTTCCAGATGAAGCCGAAGGCTATCTTCTGGGTGAAATCAAAGCAACCAAGGGTGAATTGGTAACCGTTGCCCTACCCGGTGGTGAGGTAATGTATCTTGTTTTATACAGTGCGTACGGATACAGAAAACTGATGGAAAAGTAATTTGGAATCTATATGCAAACAATTTGACAAGTTATTTTATGATAGAAATGGAAGTTT
ACCATCATCCTTCAACGAATCCAGTTTAGTGATCCTCCCATTGTCCCCAACTAACCTGGAACCAGCTCAAGATGCCTAAGCCAGTGGTACAGGTTGGTGGCGACCCCGATCCCTGgggaaTGAATGGCTCTTCATTTCGGAGGAGATGAAACGAATTGATCAGAGCAAGCCTTACGATGCCAAAAAGGCCTGC----TTCCAGATGAAGCCGAAGGCTATCTTCTGGGTGAAATCAAAG----------------------------------CGGTGGTGAGGTAATGTGTCTTGTTTTATACAGTGCGTACGGATACAGAAAACTGATGGAAAAGTAATTTGGAATCTATATGCAAACAATTTGACAAGTTATTTTATGATAGAAATGGAAGTTT	3	37	Insertion and Deletion	0.03	-33	TIILQRIQFSDPPIVPN*	TIILQRIQFSDPPIVPN*	ACCATCATCCTTCAACGAATCCAGTTTAGTGATCCTCCCATTGTCCCCAACTAACCTGGAACCAGCTCAAGATGCCTAAGCCAGTGGTACAGGTTGGTGGCGACCCCGATCCCTGGGGAATGAATGGCTCTTCATTTCGGAGGAGATGAAACGAATTGATCAGAGCAAGCCTTACGATGCCAAAAAGGCCTGC----TTCCAGATGAAGCCGAAGGCTATCTTCTGGGTGAAATCAAAG----------------------------------CGGTGGTGAGGTAATGTGTCTTGTTTTATACAGTGCGTACGGATACAGAAAACTGATGGAAAAGTAATTTGGAATCTATATGCAAACAATTTGACAAGTTATTTTATGATAGAAATGGAAGTTT	ACCATCATCCTTCAACGAATCCAGTTTAGTGATCCTCCCATTGTCCCCAACTAACCTGGAACCAGCTCAAGATGCCTAAGCCAGTGGTACAGGTTGGTGGCGACCCCGATCCCTCCGAATGGCTCTTCATTTCGGAGGAGATGAAACGAATTGATCAGAGCAAGCCTTACGATGCCAAAAAGGCCTGCTGGGTTCCAGATGAAGCCGAAGGCTATCTTCTGGGTGAAATCAAAGCAACCAAGGGTGAATTGGTAACCGTTGCCCTACCCGGTGGTGAGGTAATGTATCTTGTTTTATACAGTGCGTACGGATACAGAAAACTGATGGAAAAGTAATTTGGAATCTATATGCAAACAATTTGACAAGTTATTTTATGATAGAAATGGAAGTTT
ACCATCATCCTTCAACGAATCCAGTTTAGTGATCCTCCCATTGTCCCCAACTAACCTGGAACCAGCTCAAGATGCCTAAGCCAGTGGTACAGGTTGGTGGCGACCCCGATCCTTTCG--GGGCTCTTCATTTCGGAGGAGATGAAACGAATTGATCAGAGCAAGCCTTACGATGCCAAAAAGGCCTG---------------------------------------------------------------------------------CGGTGGTGAGGTAATGTATCTTGTTTTATACAGTGCGTACGGATACAGAAAACTGATGGAAAAGTAATTTGGAATCTATATGCAAACAATTTGACAAGTTATTTTATGATAGAAATGGAAGTTT	3	37	Deletion	0.03	-83	TIILQRIQFSDPPIVPN*	TIILQRIQFSDPPIVPN*	ACCATCATCCTTCAACGAATCCAGTTTAGTGATCCTCCCATTGTCCCCAACTAACCTGGAACCAGCTCAAGATGCCTAAGCCAGTGGTACAGGTTGGTGGCGACCCCGATCCTTTCG--GGGCTCTTCATTTCGGAGGAGATGAAACGAATTGATCAGAGCAAGCCTTACGATGCCAAAAAGGCCTG---------------------------------------------------------------------------------CGGTGGTGAGGTAATGTATCTTGTTTTATACAGTGCGTACGGATACAGAAAACTGATGGAAAAGTAATTTGGAATCTATATGCAAACAATTTGACAAGTTATTTTATGATAGAAATGGAAGTTT	ACCATCATCCTTCAACGAATCCAGTTTAGTGATCCTCCCATTGTCCCCAACTAACCTGGAACCAGCTCAAGATGCCTAAGCCAGTGGTACAGGTTGGTGGCGACCCCGATCCCTCCGAATGGCTCTTCATTTCGGAGGAGATGAAACGAATTGATCAGAGCAAGCCTTACGATGCCAAAAAGGCCTGCTGGGTTCCAGATGAAGCCGAAGGCTATCTTCTGGGTGAAATCAAAGCAACCAAGGGTGAATTGGTAACCGTTGCCCTACCCGGTGGTGAGGTAATGTATCTTGTTTTATACAGTGCGTACGGATACAGAAAACTGATGGAAAAGTAATTTGGAATCTATATGCAAACAATTTGACAAGTTATTTTATGATAGAAATGGAAGTTT
ACCATCATCCTTCAACGAATCCAGTTTAGTGATCCTCCCATTGTCCCCAACTAACCTGGAACCAGCTCAAGATGCCTAAGCCAGTGGTACGGGTTGGTGGCGACCCCGAT-CCTCCGAATGGCTCTTCATTTCGGAGGAGATGAAACGAATTGATCAGAGCAAGCCTTACGATGCCAAAAAGG--------------------------------------------------------------------------------------GGTGGTGAGGTAATGTATCTTGTTTTATACAGTGCGTACGGATACAGAAAACTGATGGAAAAGTAATTTGGAATCTATATGCAAACAATTTGACAAGTTATTTTATGATAGAAATGGAAGTTT	3	36	Deletion	0.03	-87	TIILQRIQFSDPPIVPN*	TIILQRIQFSDPPIVPN*	ACCATCATCCTTCAACGAATCCAGTTTAGTGATCCTCCCATTGTCCCCAACTAACCTGGAACCAGCTCAAGATGCCTAAGCCAGTGGTACGGGTTGGTGGCGACCCCGAT-CCTCCGAATGGCTCTTCATTTCGGAGGAGATGAAACGAATTGATCAGAGCAAGCCTTACGATGCCAAAAAGG--------------------------------------------------------------------------------------GGTGGTGAGGTAATGTATCTTGTTTTATACAGTGCGTACGGATACAGAAAACTGATGGAAAAGTAATTTGGAATCTATATGCAAACAATTTGACAAGTTATTTTATGATAGAAATGGAAGTTT	ACCATCATCCTTCAACGAATCCAGTTTAGTGATCCTCCCATTGTCCCCAACTAACCTGGAACCAGCTCAAGATGCCTAAGCCAGTGGTACAGGTTGGTGGCGACCCCGATCCCTCCGAATGGCTCTTCATTTCGGAGGAGATGAAACGAATTGATCAGAGCAAGCCTTACGATGCCAAAAAGGCCTGCTGGGTTCCAGATGAAGCCGAAGGCTATCTTCTGGGTGAAATCAAAGCAACCAAGGGTGAATTGGTAACCGTTGCCCTACCCGGTGGTGAGGTAATGTATCTTGTTTTATACAGTGCGTACGGATACAGAAAACTGATGGAAAAGTAATTTGGAATCTATATGCAAACAATTTGACAAGTTATTTTATGATAGAAATGGAAGTTT
ACCATCATCCTTCAACGAATCCAGTTTAGTGATCCTCCCATTGTCCCCAACTAACCTGGAACCAGCTCAAGATGCCTAAGCCAGTGGTATAGGTTGGTGGCGACCCCG----------ATGGCTCTTCATTTCGGAGGAGATGAAACGAATTGATCAGAGCAAGCCTTACGATGCCAAAAAGGCCTGCT-------------------------------------------------------------------------------CGGTGGTGAGGTAATGTATCTTGTTTTATACAGTGCGTACGGATACAGAAAACTGATGGAAAAGTAATTTGGAATCTATATGCAAACAATTTGACAAGTTATTTTATGATAGAAATGGAAGTTT	3	36	Deletion	0.03	-89	TIILQRIQFSDPPIVPN*	TIILQRIQFSDPPIVPN*	ACCATCATCCTTCAACGAATCCAGTTTAGTGATCCTCCCATTGTCCCCAACTAACCTGGAACCAGCTCAAGATGCCTAAGCCAGTGGTATAGGTTGGTGGCGACCCCG----------ATGGCTCTTCATTTCGGAGGAGATGAAACGAATTGATCAGAGCAAGCCTTACGATGCCAAAAAGGCCTGCT-------------------------------------------------------------------------------CGGTGGTGAGGTAATGTATCTTGTTTTATACAGTGCGTACGGATACAGAAAACTGATGGAAAAGTAATTTGGAATCTATATGCAAACAATTTGACAAGTTATTTTATGATAGAAATGGAAGTTT	ACCATCATCCTTCAACGAATCCAGTTTAGTGATCCTCCCATTGTCCCCAACTAACCTGGAACCAGCTCAAGATGCCTAAGCCAGTGGTACAGGTTGGTGGCGACCCCGATCCCTCCGAATGGCTCTTCATTTCGGAGGAGATGAAACGAATTGATCAGAGCAAGCCTTACGATGCCAAAAAGGCCTGCTGGGTTCCAGATGAAGCCGAAGGCTATCTTCTGGGTGAAATCAAAGCAACCAAGGGTGAATTGGTAACCGTTGCCCTACCCGGTGGTGAGGTAATGTATCTTGTTTTATACAGTGCGTACGGATACAGAAAACTGATGGAAAAGTAATTTGGAATCTATATGCAAACAATTTGACAAGTTATTTTATGATAGAAATGGAAGTTT
ACCATCATCCTTCAACGAATCCAGTTTAGTGATCCTCCCATTGTCCCCAACTAACCTGGAACCGGCTCAAGATGCCTAAGCCAGTGGTACAGGTTGGTGGCGACCCCGATCCCTCC-------------------------------------------------------------------------GGGTTCCAGATGAAGCCGAAGGCTATCTTCTGGGTGAAATCAAAG---CCAAGGGTGAATTGGTAACCGTTGCCCTA--CGGTGGTGAGGTAATGTATCTTGTTTTATACAGTGCGTACGGATACAGAAAACTGATGGAAAAGTAATTTGGAATCTATATGCAAACAATTTGACAAGTTATTTTATGATAGAAATGGAAGTTT	3	35	Deletion	0.03	-78	TIILQRIQFSDPPIVPN*	TIILQRIQFSDPPIVPN*	ACCATCATCCTTCAACGAATCCAGTTTAGTGATCCTCCCATTGTCCCCAACTAACCTGGAACCGGCTCAAGATGCCTAAGCCAGTGGTACAGGTTGGTGGCGACCCCGATCCCTCC-------------------------------------------------------------------------GGGTTCCAGATGAAGCCGAAGGCTATCTTCTGGGTGAAATCAAAG---CCAAGGGTGAATTGGTAACCGTTGCCCTA--CGGTGGTGAGGTAATGTATCTTGTTTTATACAGTGCGTACGGATACAGAAAACTGATGGAAAAGTAATTTGGAATCTATATGCAAACAATTTGACAAGTTATTTTATGATAGAAATGGAAGTTT	ACCATCATCCTTCAACGAATCCAGTTTAGTGATCCTCCCATTGTCCCCAACTAACCTGGAACCAGCTCAAGATGCCTAAGCCAGTGGTACAGGTTGGTGGCGACCCCGATCCCTCCGAATGGCTCTTCATTTCGGAGGAGATGAAACGAATTGATCAGAGCAAGCCTTACGATGCCAAAAAGGCCTGCTGGGTTCCAGATGAAGCCGAAGGCTATCTTCTGGGTGAAATCAAAGCAACCAAGGGTGAATTGGTAACCGTTGCCCTACCCGGTGGTGAGGTAATGTATCTTGTTTTATACAGTGCGTACGGATACAGAAAACTGATGGAAAAGTAATTTGGAATCTATATGCAAACAATTTGACAAGTTATTTTATGATAGAAATGGAAGTTT
ACCATCATCCTTCAACGAATCCAGTTTAGTGATCCTCCCATTGTCCCCAACTAACCTGGAGCCAGCTCAAGATGCCTAAGCCAGTGGTACAGGTTGGTGGCGACCCCGATCCC------TGGCTCTTCATTTCGGAGGAGATGAAACGAATTGATCAGAGCAAGCCTTACGATGCCAAAAAGGCCTGCT----------------------------------------------------GGGTGAATTGGTAACCGTTGCCCTA--CGGTGGTGAGGTAATGTATCTTGTTTTATACAGTGCGTACGGATACAGAAAACTGATGGAAAAGTAATTTGGAATCTATATGCAAACAATTTGACAAGTTATTTTATGATAGAAATGGAAGTTT	3	36	Deletion	0.03	-60	TIILQRIQFSDPPIVPN*	TIILQRIQFSDPPIVPN*	ACCATCATCCTTCAACGAATCCAGTTTAGTGATCCTCCCATTGTCCCCAACTAACCTGGAGCCAGCTCAAGATGCCTAAGCCAGTGGTACAGGTTGGTGGCGACCCCGATCCC------TGGCTCTTCATTTCGGAGGAGATGAAACGAATTGATCAGAGCAAGCCTTACGATGCCAAAAAGGCCTGCT----------------------------------------------------GGGTGAATTGGTAACCGTTGCCCTA--CGGTGGTGAGGTAATGTATCTTGTTTTATACAGTGCGTACGGATACAGAAAACTGATGGAAAAGTAATTTGGAATCTATATGCAAACAATTTGACAAGTTATTTTATGATAGAAATGGAAGTTT	ACCATCATCCTTCAACGAATCCAGTTTAGTGATCCTCCCATTGTCCCCAACTAACCTGGAACCAGCTCAAGATGCCTAAGCCAGTGGTACAGGTTGGTGGCGACCCCGATCCCTCCGAATGGCTCTTCATTTCGGAGGAGATGAAACGAATTGATCAGAGCAAGCCTTACGATGCCAAAAAGGCCTGCTGGGTTCCAGATGAAGCCGAAGGCTATCTTCTGGGTGAAATCAAAGCAACCAAGGGTGAATTGGTAACCGTTGCCCTACCCGGTGGTGAGGTAATGTATCTTGTTTTATACAGTGCGTACGGATACAGAAAACTGATGGAAAAGTAATTTGGAATCTATATGCAAACAATTTGACAAGTTATTTTATGATAGAAATGGAAGTTT
ACCATCATCCTTCAACGAATCCAGTTTAGTGATCCTCCCATTGTCCCCAACTAGCCTGGAACCAGCTCAAGATGCCTAAGCCAGTGGTACAGGTTGGTGGCGACCCCGATCCCTCCgaatcGAATGGCTCTTCATTTCGGAGGAGATGAAACGAATTGATCAGAGCAAGCCTTACGATGCCAAAAAGGCCTGCT-------------------------------------------------------------------------------CGGTGGTGAGGTAATGTATCTTGTTTTATACAGTGCGTACGGATACAGAAAACTGATGGAAAAGTAATTTGGAATCTATATGCAAACAATTTGACAAGTTATTTTATGATAGAAATGGAAGTTT	3	37	Insertion and Deletion	0.03	-74	TIILQRIQFSDPPIVPN*	TIILQRIQFSDPPIVPN*	ACCATCATCCTTCAACGAATCCAGTTTAGTGATCCTCCCATTGTCCCCAACTAGCCTGGAACCAGCTCAAGATGCCTAAGCCAGTGGTACAGGTTGGTGGCGACCCCGATCCCTCCGAATCGAATGGCTCTTCATTTCGGAGGAGATGAAACGAATTGATCAGAGCAAGCCTTACGATGCCAAAAAGGCCTGCT-------------------------------------------------------------------------------CGGTGGTGAGGTAATGTATCTTGTTTTATACAGTGCGTACGGATACAGAAAACTGATGGAAAAGTAATTTGGAATCTATATGCAAACAATTTGACAAGTTATTTTATGATAGAAATGGAAGTTT	ACCATCATCCTTCAACGAATCCAGTTTAGTGATCCTCCCATTGTCCCCAACTAACCTGGAACCAGCTCAAGATGCCTAAGCCAGTGGTACAGGTTGGTGGCGACCCCGATCCCTCCGAATGGCTCTTCATTTCGGAGGAGATGAAACGAATTGATCAGAGCAAGCCTTACGATGCCAAAAAGGCCTGCTGGGTTCCAGATGAAGCCGAAGGCTATCTTCTGGGTGAAATCAAAGCAACCAAGGGTGAATTGGTAACCGTTGCCCTACCCGGTGGTGAGGTAATGTATCTTGTTTTATACAGTGCGTACGGATACAGAAAACTGATGGAAAAGTAATTTGGAATCTATATGCAAACAATTTGACAAGTTATTTTATGATAGAAATGGAAGTTT
ACCATCATCCTTCAACGAATCCAGTTTAGTGATCCTTCCATTGTCCCCAACTAACCTGGAACCAGCTCAAGATGCCTAAGCCAGTGGTACAGGTTGGTGGCGACCCCGATCCCTCCGgAATGGCTCTTCATTTCGGAGGAGATGAAACGAATTGATCAGAGCAAGCCTTACGATGCCAAAAAGGCCT-------------------------------------------------------GGGTGAATTGGTAACCGTTG--------GTggtggttggTGGTGAGGTAATGTATCTTGTTTTATACAGTGCGTACGGATACAGAAAACTGATGGAAAAGTAATTTGGAATCTATATGCAAACAATTTGACAAGTTATTTTATGATAGAAATGGAAG…	3	37	Insertion and Deletion	0.03	-53	TIILQRIQFSDPSIVPN*	TIILQRIQFSDPPIVPN*	ACCATCATCCTTCAACGAATCCAGTTTAGTGATCCTTCCATTGTCCCCAACTAACCTGGAACCAGCTCAAGATGCCTAAGCCAGTGGTACAGGTTGGTGGCGACCCCGATCCCTCCGGAATGGCTCTTCATTTCGGAGGAGATGAAACGAATTGATCAGAGCAAGCCTTACGATGCCAAAAAGGCCT-------------------------------------------------------GGGTGAATTGGTAACCGTTG--------GTGGTGGTTGGTGGTGAGGTAATGTATCTTGTTTTATACAGTGCGTACGGATACAGAAAACTGATGGAAAAGTAATTTGGAATCTATATGCAAACAATTTGACAAGTTATTTTATGATAGAAATGGAAG…	ACCATCATCCTTCAACGAATCCAGTTTAGTGATCCTCCCATTGTCCCCAACTAACCTGGAACCAGCTCAAGATGCCTAAGCCAGTGGTACAGGTTGGTGGCGACCCCGATCCCTCCGAATGGCTCTTCATTTCGGAGGAGATGAAACGAATTGATCAGAGCAAGCCTTACGATGCCAAAAAGGCCTGCTGGGTTCCAGATGAAGCCGAAGGCTATCTTCTGGGTGAAATCAAAGCAACCAAGGGTGAATTGGTAACCGTTGCCCTACCCGGTGGTGAGGTAATGTATCTTGTTTTATACAGTGCGTACGGATACAGAAAACTGATGGAAAAGTAATTTGGAATCTATATGCAAACAATTTGACAAGTTATTTTATGATAGAAATGGAAGTTT
ACCATCATCCTTCAACGAATCCAGTTTGGTGATCCTCCCATTGTCCCCAACTAACCTGGAACCAGCTCAAGATGCCTAAGCCAGTGGTACAGGTTGGTGGCGACCCCGATCCCTCCTg---GGCTCTTCATTTCGGAGGAGATGAAACGAATTGATCAGAGCAAGCCTTACGATGCCAAAAAGGCCTGCT-------------------------------------------------------------------------------CGGTGGTGAGGTAATGTATCTTGTTTTATACAGTGCGTACGGATACAGAAAACTGATGGAAAAGTAATTTGGAATCTATATGCAAACAATTTGACAAGTTATTTTATGATAGAAATGGAAGTTT	3	36	Insertion and Deletion	0.03	-81	TIILQRIQFGDPPIVPN*	TIILQRIQFSDPPIVPN*	ACCATCATCCTTCAACGAATCCAGTTTGGTGATCCTCCCATTGTCCCCAACTAACCTGGAACCAGCTCAAGATGCCTAAGCCAGTGGTACAGGTTGGTGGCGACCCCGATCCCTCCTG---GGCTCTTCATTTCGGAGGAGATGAAACGAATTGATCAGAGCAAGCCTTACGATGCCAAAAAGGCCTGCT-------------------------------------------------------------------------------CGGTGGTGAGGTAATGTATCTTGTTTTATACAGTGCGTACGGATACAGAAAACTGATGGAAAAGTAATTTGGAATCTATATGCAAACAATTTGACAAGTTATTTTATGATAGAAATGGAAGTTT	ACCATCATCCTTCAACGAATCCAGTTTAGTGATCCTCCCATTGTCCCCAACTAACCTGGAACCAGCTCAAGATGCCTAAGCCAGTGGTACAGGTTGGTGGCGACCCCGATCCCTCCGAATGGCTCTTCATTTCGGAGGAGATGAAACGAATTGATCAGAGCAAGCCTTACGATGCCAAAAAGGCCTGCTGGGTTCCAGATGAAGCCGAAGGCTATCTTCTGGGTGAAATCAAAGCAACCAAGGGTGAATTGGTAACCGTTGCCCTACCCGGTGGTGAGGTAATGTATCTTGTTTTATACAGTGCGTACGGATACAGAAAACTGATGGAAAAGTAATTTGGAATCTATATGCAAACAATTTGACAAGTTATTTTATGATAGAAATGGAAGTTT
ACCATCATCCCTCAACGAATCCAGTTTAGTGATCCTCCCATTGTCCCCAACTAACCTGGAACCAGCTCAAGATGCCTAAGCCAGTGGTACAGGTTGGTGGCGACCCCGACCCCCC---------------------------------------------------------------------------GGTTCCAGATGAAGCCGAAGGCTATCTTCTGGGTGAAATCAAAG----CAAGGGTGAATTGGTAACCGTTG----AATTGGTGGTGAGGTAATGTATCTTGTTTTATACAGTGCGTACGGATACAGAAAACTGATGGAAAAGTAATTTGGAATCTATATGCAAACAATTTGACAAGTTATTTTATGATAGAAATGGAAGTTT	2	33	Deletion	0.02	-83	TIIPQRIQFSDPPIVPN*	TIILQRIQFSDPPIVPN*	ACCATCATCCCTCAACGAATCCAGTTTAGTGATCCTCCCATTGTCCCCAACTAACCTGGAACCAGCTCAAGATGCCTAAGCCAGTGGTACAGGTTGGTGGCGACCCCGACCCCCC---------------------------------------------------------------------------GGTTCCAGATGAAGCCGAAGGCTATCTTCTGGGTGAAATCAAAG----CAAGGGTGAATTGGTAACCGTTG----AATTGGTGGTGAGGTAATGTATCTTGTTTTATACAGTGCGTACGGATACAGAAAACTGATGGAAAAGTAATTTGGAATCTATATGCAAACAATTTGACAAGTTATTTTATGATAGAAATGGAAGTTT	ACCATCATCCTTCAACGAATCCAGTTTAGTGATCCTCCCATTGTCCCCAACTAACCTGGAACCAGCTCAAGATGCCTAAGCCAGTGGTACAGGTTGGTGGCGACCCCGATCCCTCCGAATGGCTCTTCATTTCGGAGGAGATGAAACGAATTGATCAGAGCAAGCCTTACGATGCCAAAAAGGCCTGCTGGGTTCCAGATGAAGCCGAAGGCTATCTTCTGGGTGAAATCAAAGCAACCAAGGGTGAATTGGTAACCGTTGCCCTACCCGGTGGTGAGGTAATGTATCTTGTTTTATACAGTGCGTACGGATACAGAAAACTGATGGAAAAGTAATTTGGAATCTATATGCAAACAATTTGACAAGTTATTTTATGATAGAAATGGAAGTTT
ACCATCATCCTTCAACGAATCCAGTTTAGTGATCCTCCCATCGTCCCCAACTAACCTGGAACCAGCTCAAGATGCCTAAGCCAGTGGTACAGGTTGG----------------------TGGCTCTTCATTTCGGAGGAGATGAAACGAATTGATCAGAGCAAGCCTTACGATGCCAAAAA-------------------------------------------------------------GGTGAATTGGTAACCGTTGCCCT--GCGGTGGTGAGGTAATGTATCTTGTTTTATACAGTGCGTACGGATACAGAAAACTGATGGAAAAGTAATTTGGAATCTATATGCAAACAATTTGACAAGTTATTTTATGATAGAAATGGAAGTTT	2	37	Deletion	0.02	-85	TIILQRIQFSDPPIVPN*	TIILQRIQFSDPPIVPN*	ACCATCATCCTTCAACGAATCCAGTTTAGTGATCCTCCCATCGTCCCCAACTAACCTGGAACCAGCTCAAGATGCCTAAGCCAGTGGTACAGGTTGG----------------------TGGCTCTTCATTTCGGAGGAGATGAAACGAATTGATCAGAGCAAGCCTTACGATGCCAAAAA-------------------------------------------------------------GGTGAATTGGTAACCGTTGCCCT--GCGGTGGTGAGGTAATGTATCTTGTTTTATACAGTGCGTACGGATACAGAAAACTGATGGAAAAGTAATTTGGAATCTATATGCAAACAATTTGACAAGTTATTTTATGATAGAAATGGAAGTTT	ACCATCATCCTTCAACGAATCCAGTTTAGTGATCCTCCCATTGTCCCCAACTAACCTGGAACCAGCTCAAGATGCCTAAGCCAGTGGTACAGGTTGGTGGCGACCCCGATCCCTCCGAATGGCTCTTCATTTCGGAGGAGATGAAACGAATTGATCAGAGCAAGCCTTACGATGCCAAAAAGGCCTGCTGGGTTCCAGATGAAGCCGAAGGCTATCTTCTGGGTGAAATCAAAGCAACCAAGGGTGAATTGGTAACCGTTGCCCTACCCGGTGGTGAGGTAATGTATCTTGTTTTATACAGTGCGTACGGATACAGAAAACTGATGGAAAAGTAATTTGGAATCTATATGCAAACAATTTGACAAGTTATTTTATGATAGAAATGGAAGTTT
ACCATCATCCTTCAACGAATCCAGTTTAGTGATCCTCCCATTGCCCCCAACTAACCTGGAACCAGCTCAAGATGCCTAAGCCAGTGGTACAGGTTGG----------------------TGGCTCTTCATTTCGGAGGAGATGAAACGAATTGATCAGAGCAAGCCTTACGATGCCAAAAA-------------------------------------------------------------GGTGAATTGGTAACCGTTGCCCT--GCGGTGGTGAGGTAATGTATCTTGTTTTATACAGTGCGTACGGATACAGAAAACTGATGGAAAAGTAATTTGGAATCTATATGCAAACAATTTGACAAGTTATTTTATGATAGAAATGGAAGTTT	2	36	Deletion	0.02	-85	TIILQRIQFSDPPIAPN*	TIILQRIQFSDPPIVPN*	ACCATCATCCTTCAACGAATCCAGTTTAGTGATCCTCCCATTGCCCCCAACTAACCTGGAACCAGCTCAAGATGCCTAAGCCAGTGGTACAGGTTGG----------------------TGGCTCTTCATTTCGGAGGAGATGAAACGAATTGATCAGAGCAAGCCTTACGATGCCAAAAA-------------------------------------------------------------GGTGAATTGGTAACCGTTGCCCT--GCGGTGGTGAGGTAATGTATCTTGTTTTATACAGTGCGTACGGATACAGAAAACTGATGGAAAAGTAATTTGGAATCTATATGCAAACAATTTGACAAGTTATTTTATGATAGAAATGGAAGTTT	ACCATCATCCTTCAACGAATCCAGTTTAGTGATCCTCCCATTGTCCCCAACTAACCTGGAACCAGCTCAAGATGCCTAAGCCAGTGGTACAGGTTGGTGGCGACCCCGATCCCTCCGAATGGCTCTTCATTTCGGAGGAGATGAAACGAATTGATCAGAGCAAGCCTTACGATGCCAAAAAGGCCTGCTGGGTTCCAGATGAAGCCGAAGGCTATCTTCTGGGTGAAATCAAAGCAACCAAGGGTGAATTGGTAACCGTTGCCCTACCCGGTGGTGAGGTAATGTATCTTGTTTTATACAGTGCGTACGGATACAGAAAACTGATGGAAAAGTAATTTGGAATCTATATGCAAACAATTTGACAAGTTATTTTATGATAGAAATGGAAGTTT
ACCATCATCCTTCAACGAATCCAGTTTAGTGATCCTCCCATTGCCCCCAACTAACCTGGAACCAGCTCAAGATGCCTAAGCCAGTGGTACAGGTTGGTGGCGACCCCGATCCCTCCgaatcGAATGGCTCTTCATTTCGGAGGAGATGAAACGAATTGATCAGAGCAAGCCTTACGATGCCAAAAAGGCCTGCT-------------------------------------------------------------------------------CGGTGGTGAGGTAATGTATCTTGTTTTATACAGTGCGTACGGATACAGAAAACTGATGGAAAAGTAATTTGGAATCTATATGCAAACAATTTGACAAGTTATTTTATGATAGAAATGGAAGTTT	2	37	Insertion and Deletion	0.02	-74	TIILQRIQFSDPPIAPN*	TIILQRIQFSDPPIVPN*	ACCATCATCCTTCAACGAATCCAGTTTAGTGATCCTCCCATTGCCCCCAACTAACCTGGAACCAGCTCAAGATGCCTAAGCCAGTGGTACAGGTTGGTGGCGACCCCGATCCCTCCGAATCGAATGGCTCTTCATTTCGGAGGAGATGAAACGAATTGATCAGAGCAAGCCTTACGATGCCAAAAAGGCCTGCT-------------------------------------------------------------------------------CGGTGGTGAGGTAATGTATCTTGTTTTATACAGTGCGTACGGATACAGAAAACTGATGGAAAAGTAATTTGGAATCTATATGCAAACAATTTGACAAGTTATTTTATGATAGAAATGGAAGTTT	ACCATCATCCTTCAACGAATCCAGTTTAGTGATCCTCCCATTGTCCCCAACTAACCTGGAACCAGCTCAAGATGCCTAAGCCAGTGGTACAGGTTGGTGGCGACCCCGATCCCTCCGAATGGCTCTTCATTTCGGAGGAGATGAAACGAATTGATCAGAGCAAGCCTTACGATGCCAAAAAGGCCTGCTGGGTTCCAGATGAAGCCGAAGGCTATCTTCTGGGTGAAATCAAAGCAACCAAGGGTGAATTGGTAACCGTTGCCCTACCCGGTGGTGAGGTAATGTATCTTGTTTTATACAGTGCGTACGGATACAGAAAACTGATGGAAAAGTAATTTGGAATCTATATGCAAACAATTTGACAAGTTATTTTATGATAGAAATGGAAGTTT
ACCATCATCCTTCAACGAATCCAGTTTAGTGATCCTCCCATTGTCCACAACTAACCTGGAACCAGCTCAAGATGCCTAAGCCAGTGGTACAGGTTGG----------------------TGGCTCTTCATTTCGGAGGAGATGAAACGAATTGATCAGAGCAAGCCTTACGATGCCAAAAAG---------------------GCCGAAGGCTATCTTCT---------------------GGGTGAATTGGTAACCGTTGCCCTA--CGGTGGTGAGGTAATGTATCTTGTTTTATACAGTGCGTACGGATACAGAAAACTGATGGAAAAGTAATTTGGAATCTATATGCAAACAATTTGACAAGTTATTTTATGATAGAAATGGAAGTTT	2	34	Deletion	0.02	-66	TIILQRIQFSDPPIVHN*	TIILQRIQFSDPPIVPN*	ACCATCATCCTTCAACGAATCCAGTTTAGTGATCCTCCCATTGTCCACAACTAACCTGGAACCAGCTCAAGATGCCTAAGCCAGTGGTACAGGTTGG----------------------TGGCTCTTCATTTCGGAGGAGATGAAACGAATTGATCAGAGCAAGCCTTACGATGCCAAAAAG---------------------GCCGAAGGCTATCTTCT---------------------GGGTGAATTGGTAACCGTTGCCCTA--CGGTGGTGAGGTAATGTATCTTGTTTTATACAGTGCGTACGGATACAGAAAACTGATGGAAAAGTAATTTGGAATCTATATGCAAACAATTTGACAAGTTATTTTATGATAGAAATGGAAGTTT	ACCATCATCCTTCAACGAATCCAGTTTAGTGATCCTCCCATTGTCCCCAACTAACCTGGAACCAGCTCAAGATGCCTAAGCCAGTGGTACAGGTTGGTGGCGACCCCGATCCCTCCGAATGGCTCTTCATTTCGGAGGAGATGAAACGAATTGATCAGAGCAAGCCTTACGATGCCAAAAAGGCCTGCTGGGTTCCAGATGAAGCCGAAGGCTATCTTCTGGGTGAAATCAAAGCAACCAAGGGTGAATTGGTAACCGTTGCCCTACCCGGTGGTGAGGTAATGTATCTTGTTTTATACAGTGCGTACGGATACAGAAAACTGATGGAAAAGTAATTTGGAATCTATATGCAAACAATTTGACAAGTTATTTTATGATAGAAATGGAAGTTT
ACCATCATCCTTCAACGAATCCAGTTTAGTGATCCTCCCATTGTCCCCAACTAACCTGGAACCAGCTCAAGATGCCTAAGCCAGTGATACAGGTTGGTGGCGACCCCGATCCC-CCG-ATGGCTCTTCATTTCGGAGGAGATGAAACGAATTGATCAGAGCAAGCCTTACGATGCCAAA------------------------------------------------------------AAGGGTGAATTGGTAACCGTTGCCCTACCGttgcGGTGGTGAGGTAATGTATCTTGTTTTATACAGTGCGTACGGATACAGAAAACTGATGGAAAAGTAATTTGGAATCTATATGCAAACAATTTGACAAGTTATTTTATGATAGAAATGGAAGTTT	2	37	Insertion and Deletion	0.02	-58	TIILQRIQFSDPPIVPN*	TIILQRIQFSDPPIVPN*	ACCATCATCCTTCAACGAATCCAGTTTAGTGATCCTCCCATTGTCCCCAACTAACCTGGAACCAGCTCAAGATGCCTAAGCCAGTGATACAGGTTGGTGGCGACCCCGATCCC-CCG-ATGGCTCTTCATTTCGGAGGAGATGAAACGAATTGATCAGAGCAAGCCTTACGATGCCAAA------------------------------------------------------------AAGGGTGAATTGGTAACCGTTGCCCTACCGTTGCGGTGGTGAGGTAATGTATCTTGTTTTATACAGTGCGTACGGATACAGAAAACTGATGGAAAAGTAATTTGGAATCTATATGCAAACAATTTGACAAGTTATTTTATGATAGAAATGGAAGTTT	ACCATCATCCTTCAACGAATCCAGTTTAGTGATCCTCCCATTGTCCCCAACTAACCTGGAACCAGCTCAAGATGCCTAAGCCAGTGGTACAGGTTGGTGGCGACCCCGATCCCTCCGAATGGCTCTTCATTTCGGAGGAGATGAAACGAATTGATCAGAGCAAGCCTTACGATGCCAAAAAGGCCTGCTGGGTTCCAGATGAAGCCGAAGGCTATCTTCTGGGTGAAATCAAAGCAACCAAGGGTGAATTGGTAACCGTTGCCCTACCCGGTGGTGAGGTAATGTATCTTGTTTTATACAGTGCGTACGGATACAGAAAACTGATGGAAAAGTAATTTGGAATCTATATGCAAACAATTTGACAAGTTATTTTATGATAGAAATGGAAGTTT
ACCATCATCCTTCAACGAATCCAGTTTAGTGATCCTCCCATTGTCCCCAACTAACCTGGAACCAGCTCAAGATGCCTAAGCCAGTGGTACAGGTTGG----------------------TGGCTCTCCATTTCGGAGGAGATGAAACGAATTGATCAGAGCAAGCCTTACGATGCCAAAAA-------------------------------------------------------------GGTGAATTGGTAACCGTTGCCCT--GCGGTGGTGAGGTAATGTATCTTGTTTTATACAGTGCGTACGGATACAGAAAACTGATGGAAAAGTAATTTGGAATCTATATGCAAACAATTTGACAAGTTATTTTATGATAGAAATGGAAGTTT	2	33	Deletion	0.02	-85	TIILQRIQFSDPPIVPN*	TIILQRIQFSDPPIVPN*	ACCATCATCCTTCAACGAATCCAGTTTAGTGATCCTCCCATTGTCCCCAACTAACCTGGAACCAGCTCAAGATGCCTAAGCCAGTGGTACAGGTTGG----------------------TGGCTCTCCATTTCGGAGGAGATGAAACGAATTGATCAGAGCAAGCCTTACGATGCCAAAAA-------------------------------------------------------------GGTGAATTGGTAACCGTTGCCCT--GCGGTGGTGAGGTAATGTATCTTGTTTTATACAGTGCGTACGGATACAGAAAACTGATGGAAAAGTAATTTGGAATCTATATGCAAACAATTTGACAAGTTATTTTATGATAGAAATGGAAGTTT	ACCATCATCCTTCAACGAATCCAGTTTAGTGATCCTCCCATTGTCCCCAACTAACCTGGAACCAGCTCAAGATGCCTAAGCCAGTGGTACAGGTTGGTGGCGACCCCGATCCCTCCGAATGGCTCTTCATTTCGGAGGAGATGAAACGAATTGATCAGAGCAAGCCTTACGATGCCAAAAAGGCCTGCTGGGTTCCAGATGAAGCCGAAGGCTATCTTCTGGGTGAAATCAAAGCAACCAAGGGTGAATTGGTAACCGTTGCCCTACCCGGTGGTGAGGTAATGTATCTTGTTTTATACAGTGCGTACGGATACAGAAAACTGATGGAAAAGTAATTTGGAATCTATATGCAAACAATTTGACAAGTTATTTTATGATAGAAATGGAAGTTT
ACCATCATCCTTCAACGAATCCAGTTTAGTGATCCTCCCATTGTCCCCAACTAACCTGGAACCAGCTCAAGATGCCTAAGCCAGTGGTACAGGTTGG----------------------TGGCTCTTCATTTCGGAGGAGATGAAACGAATTGATCAGAGCAAGCCTTACGATGCCAAAAA-------------------------------------------------------------GGTGAACTGGTAACCGTTGCCCT--GCGGTGGTGAGGTAATGTATCTTGTTTTATACAGTGCGTACGGATACAGAAAACTGATGGAAAAGTAATTTGGAATCTATATGCAAACAATTTGACAAGTTATTTTATGATAGAAATGGAAGTTT	2	36	Deletion	0.02	-85	TIILQRIQFSDPPIVPN*	TIILQRIQFSDPPIVPN*	ACCATCATCCTTCAACGAATCCAGTTTAGTGATCCTCCCATTGTCCCCAACTAACCTGGAACCAGCTCAAGATGCCTAAGCCAGTGGTACAGGTTGG----------------------TGGCTCTTCATTTCGGAGGAGATGAAACGAATTGATCAGAGCAAGCCTTACGATGCCAAAAA-------------------------------------------------------------GGTGAACTGGTAACCGTTGCCCT--GCGGTGGTGAGGTAATGTATCTTGTTTTATACAGTGCGTACGGATACAGAAAACTGATGGAAAAGTAATTTGGAATCTATATGCAAACAATTTGACAAGTTATTTTATGATAGAAATGGAAGTTT	ACCATCATCCTTCAACGAATCCAGTTTAGTGATCCTCCCATTGTCCCCAACTAACCTGGAACCAGCTCAAGATGCCTAAGCCAGTGGTACAGGTTGGTGGCGACCCCGATCCCTCCGAATGGCTCTTCATTTCGGAGGAGATGAAACGAATTGATCAGAGCAAGCCTTACGATGCCAAAAAGGCCTGCTGGGTTCCAGATGAAGCCGAAGGCTATCTTCTGGGTGAAATCAAAGCAACCAAGGGTGAATTGGTAACCGTTGCCCTACCCGGTGGTGAGGTAATGTATCTTGTTTTATACAGTGCGTACGGATACAGAAAACTGATGGAAAAGTAATTTGGAATCTATATGCAAACAATTTGACAAGTTATTTTATGATAGAAATGGAAGTTT
ACCATCATCCTTCAACGAATCCAGTTTAGTGATCCTCCCATTGTCCCCAACTAACCTGGAACCAGCTCAAGATGCCTAAGCCAGTGGTACAGGTTGG----------------------TGGCTCTTCATTTCGGAGGAGATGAAACGAATTGATCAGAGCAAGCCTTACGATGCCAAAAA-------------------------------------------------------------GGTGAATTGGTAACCGTTGCCC--CGCGGTGGTGAGGTAATGTATCTTGTTTTATACAGTGCGTACGGATACAGAAAACTGATGGAAAAGTAATTTGGAATCTATATGCAAACAATTTGACAAGTTATTTTATGATAGAAATGGAAGTTT	2	36	Deletion	0.02	-85	TIILQRIQFSDPPIVPN*	TIILQRIQFSDPPIVPN*	ACCATCATCCTTCAACGAATCCAGTTTAGTGATCCTCCCATTGTCCCCAACTAACCTGGAACCAGCTCAAGATGCCTAAGCCAGTGGTACAGGTTGG----------------------TGGCTCTTCATTTCGGAGGAGATGAAACGAATTGATCAGAGCAAGCCTTACGATGCCAAAAA-------------------------------------------------------------GGTGAATTGGTAACCGTTGCCC--CGCGGTGGTGAGGTAATGTATCTTGTTTTATACAGTGCGTACGGATACAGAAAACTGATGGAAAAGTAATTTGGAATCTATATGCAAACAATTTGACAAGTTATTTTATGATAGAAATGGAAGTTT	ACCATCATCCTTCAACGAATCCAGTTTAGTGATCCTCCCATTGTCCCCAACTAACCTGGAACCAGCTCAAGATGCCTAAGCCAGTGGTACAGGTTGGTGGCGACCCCGATCCCTCCGAATGGCTCTTCATTTCGGAGGAGATGAAACGAATTGATCAGAGCAAGCCTTACGATGCCAAAAAGGCCTGCTGGGTTCCAGATGAAGCCGAAGGCTATCTTCTGGGTGAAATCAAAGCAACCAAGGGTGAATTGGTAACCGTTGCCCTACCCGGTGGTGAGGTAATGTATCTTGTTTTATACAGTGCGTACGGATACAGAAAACTGATGGAAAAGTAATTTGGAATCTATATGCAAACAATTTGACAAGTTATTTTATGATAGAAATGGAAGTTT
ACCATCATCCTTCAACGAATCCAGTTTAGTGATCCTCCCATTGTCCCCAACTAACCTGGAACCAGCTCAAGATGCCTAAGCCAGTGGTACAGGTTGG----------------------TGGCTCTTCATTTCGGAGGAGATGAAACGAATTGATCAGAGCAAGCCTTACGATGCCAAAAA-------------------------------------------------------------GGTGAATTGGTAACCGTTGCCCT--GCGGTGGTGAGGTAATGTATCCTGTTTTATACAGTGCGTACGGATACAGAAAACTGATGGAAAAGTAATTTGGAATCTATATGCAAACAATTTGACAAGTTATTTTATGATAGAAATGGAAGTTT	2	37	Deletion	0.02	-85	TIILQRIQFSDPPIVPN*	TIILQRIQFSDPPIVPN*	ACCATCATCCTTCAACGAATCCAGTTTAGTGATCCTCCCATTGTCCCCAACTAACCTGGAACCAGCTCAAGATGCCTAAGCCAGTGGTACAGGTTGG----------------------TGGCTCTTCATTTCGGAGGAGATGAAACGAATTGATCAGAGCAAGCCTTACGATGCCAAAAA-------------------------------------------------------------GGTGAATTGGTAACCGTTGCCCT--GCGGTGGTGAGGTAATGTATCCTGTTTTATACAGTGCGTACGGATACAGAAAACTGATGGAAAAGTAATTTGGAATCTATATGCAAACAATTTGACAAGTTATTTTATGATAGAAATGGAAGTTT	ACCATCATCCTTCAACGAATCCAGTTTAGTGATCCTCCCATTGTCCCCAACTAACCTGGAACCAGCTCAAGATGCCTAAGCCAGTGGTACAGGTTGGTGGCGACCCCGATCCCTCCGAATGGCTCTTCATTTCGGAGGAGATGAAACGAATTGATCAGAGCAAGCCTTACGATGCCAAAAAGGCCTGCTGGGTTCCAGATGAAGCCGAAGGCTATCTTCTGGGTGAAATCAAAGCAACCAAGGGTGAATTGGTAACCGTTGCCCTACCCGGTGGTGAGGTAATGTATCTTGTTTTATACAGTGCGTACGGATACAGAAAACTGATGGAAAAGTAATTTGGAATCTATATGCAAACAATTTGACAAGTTATTTTATGATAGAAATGGAAGTTT
ACCATCATCCTTCAACGAATCCAGTTTAGTGATCCTCCCATTGTCCCCAACTAACCTGGAACCAGCTCAAGATGCCTAAGCCAGTGGTACAGGTTGG----------------------TGGCTCTTCATTTCGGAGGAGATGAAACGAATTGATCAGAGCAAGCCTTACGATGCCAAAAA-------------------------------------------------------------GGTGAATTGGTAACCGTTGCCCT--GCGGTGGTGAGGTAATGTATCTTGCTTTATACAGTGCGTACGGATACAGAAAACTGATGGAAAAGTAATTTGGAATCTATATGCAAACAATTTGACAAGTTATTTTATGATAGAAATGGAAGTTT	2	37	Deletion	0.02	-85	TIILQRIQFSDPPIVPN*	TIILQRIQFSDPPIVPN*	ACCATCATCCTTCAACGAATCCAGTTTAGTGATCCTCCCATTGTCCCCAACTAACCTGGAACCAGCTCAAGATGCCTAAGCCAGTGGTACAGGTTGG----------------------TGGCTCTTCATTTCGGAGGAGATGAAACGAATTGATCAGAGCAAGCCTTACGATGCCAAAAA-------------------------------------------------------------GGTGAATTGGTAACCGTTGCCCT--GCGGTGGTGAGGTAATGTATCTTGCTTTATACAGTGCGTACGGATACAGAAAACTGATGGAAAAGTAATTTGGAATCTATATGCAAACAATTTGACAAGTTATTTTATGATAGAAATGGAAGTTT	ACCATCATCCTTCAACGAATCCAGTTTAGTGATCCTCCCATTGTCCCCAACTAACCTGGAACCAGCTCAAGATGCCTAAGCCAGTGGTACAGGTTGGTGGCGACCCCGATCCCTCCGAATGGCTCTTCATTTCGGAGGAGATGAAACGAATTGATCAGAGCAAGCCTTACGATGCCAAAAAGGCCTGCTGGGTTCCAGATGAAGCCGAAGGCTATCTTCTGGGTGAAATCAAAGCAACCAAGGGTGAATTGGTAACCGTTGCCCTACCCGGTGGTGAGGTAATGTATCTTGTTTTATACAGTGCGTACGGATACAGAAAACTGATGGAAAAGTAATTTGGAATCTATATGCAAACAATTTGACAAGTTATTTTATGATAGAAATGGAAGTTT
ACCATCATCCTTCAACGAATCCAGTTTAGTGATCCTCCCATTGTCCCCAACTAACCTGGAACCAGCTCAAGATGCCTAAGCCAGTGGTACAGGTTGG----------------------TGGCTCTTCATTTCGGAGGAGATGAAACGAATTGATCAGAGCAAGCCTTACGATGCCAAAAA-------------------------------------------------------------GGTGAATTGGTAACCGTTGCCCT--GCGGTGGTGAGGTAATGTATCTTGTTTTATACAGTGCGTACGGATACAGAAAACTGATGGAAAAGTAATTTGGAATCTATATGCAAACAATTTGACAAGTTATTTTATGATAGAGATGGAAGTTT	2	35	Deletion	0.02	-85	TIILQRIQFSDPPIVPN*	TIILQRIQFSDPPIVPN*	ACCATCATCCTTCAACGAATCCAGTTTAGTGATCCTCCCATTGTCCCCAACTAACCTGGAACCAGCTCAAGATGCCTAAGCCAGTGGTACAGGTTGG----------------------TGGCTCTTCATTTCGGAGGAGATGAAACGAATTGATCAGAGCAAGCCTTACGATGCCAAAAA-------------------------------------------------------------GGTGAATTGGTAACCGTTGCCCT--GCGGTGGTGAGGTAATGTATCTTGTTTTATACAGTGCGTACGGATACAGAAAACTGATGGAAAAGTAATTTGGAATCTATATGCAAACAATTTGACAAGTTATTTTATGATAGAGATGGAAGTTT	ACCATCATCCTTCAACGAATCCAGTTTAGTGATCCTCCCATTGTCCCCAACTAACCTGGAACCAGCTCAAGATGCCTAAGCCAGTGGTACAGGTTGGTGGCGACCCCGATCCCTCCGAATGGCTCTTCATTTCGGAGGAGATGAAACGAATTGATCAGAGCAAGCCTTACGATGCCAAAAAGGCCTGCTGGGTTCCAGATGAAGCCGAAGGCTATCTTCTGGGTGAAATCAAAGCAACCAAGGGTGAATTGGTAACCGTTGCCCTACCCGGTGGTGAGGTAATGTATCTTGTTTTATACAGTGCGTACGGATACAGAAAACTGATGGAAAAGTAATTTGGAATCTATATGCAAACAATTTGACAAGTTATTTTATGATAGAAATGGAAGTTT
ACCATCATCCTTCAACGAATCCAGTTTAGTGATCCTCCCATTGTCCCCAACTAACCTGGAACCAGCTCAAGATGCCTAAGCCAGTGGTACAGGTTGG----------------------TGGCTCTTCATTTCGGAGGAGATGAAACGAATTGATCAGAGCAAGCCTTACGATGCCAAAAA-------------------------------------------------------------GGTGAATTGGTAACCGTTGCCCT--GCGGTGGTGAGGTAATGTATCTTGTTTTATACAGTGCGTACGGATACAGAAAACTGATGGAAAAGTAATTTGGAATCTATATGCAAACAATTTGACAAGTTATTTTATGATGGAAATGGAAGTTT	2	37	Deletion	0.02	-85	TIILQRIQFSDPPIVPN*	TIILQRIQFSDPPIVPN*	ACCATCATCCTTCAACGAATCCAGTTTAGTGATCCTCCCATTGTCCCCAACTAACCTGGAACCAGCTCAAGATGCCTAAGCCAGTGGTACAGGTTGG----------------------TGGCTCTTCATTTCGGAGGAGATGAAACGAATTGATCAGAGCAAGCCTTACGATGCCAAAAA-------------------------------------------------------------GGTGAATTGGTAACCGTTGCCCT--GCGGTGGTGAGGTAATGTATCTTGTTTTATACAGTGCGTACGGATACAGAAAACTGATGGAAAAGTAATTTGGAATCTATATGCAAACAATTTGACAAGTTATTTTATGATGGAAATGGAAGTTT	ACCATCATCCTTCAACGAATCCAGTTTAGTGATCCTCCCATTGTCCCCAACTAACCTGGAACCAGCTCAAGATGCCTAAGCCAGTGGTACAGGTTGGTGGCGACCCCGATCCCTCCGAATGGCTCTTCATTTCGGAGGAGATGAAACGAATTGATCAGAGCAAGCCTTACGATGCCAAAAAGGCCTGCTGGGTTCCAGATGAAGCCGAAGGCTATCTTCTGGGTGAAATCAAAGCAACCAAGGGTGAATTGGTAACCGTTGCCCTACCCGGTGGTGAGGTAATGTATCTTGTTTTATACAGTGCGTACGGATACAGAAAACTGATGGAAAAGTAATTTGGAATCTATATGCAAACAATTTGACAAGTTATTTTATGATAGAAATGGAAGTTT
ACCATCATCCTTCAACGAATCCAGTTTAGTGATCCTCCCATTGTCCCCAACTAACCTGGAACCAGCTCAAGATGCCTAAGCCAGTGGTACAGGTTGG----------------------TGGCTCTTCATTTCGGAGGAGATGAAACGAATTGATCAGAGCAAGCCTTACGATGCCAAAAA-------------------------------------------------------------GGTGAATTGGTAACCGTTGCCCT--GCGGTGGTGAGGTAATGTATCTTGTTTTATACAGTGCGTACGGATACAGAAAACTGATGGAAAAGTAATTTGGGATCTATATGCAAACAATTTGACAAGTTATTTTATGATAGAAATGGAAGTTT	2	37	Deletion	0.02	-85	TIILQRIQFSDPPIVPN*	TIILQRIQFSDPPIVPN*	ACCATCATCCTTCAACGAATCCAGTTTAGTGATCCTCCCATTGTCCCCAACTAACCTGGAACCAGCTCAAGATGCCTAAGCCAGTGGTACAGGTTGG----------------------TGGCTCTTCATTTCGGAGGAGATGAAACGAATTGATCAGAGCAAGCCTTACGATGCCAAAAA-------------------------------------------------------------GGTGAATTGGTAACCGTTGCCCT--GCGGTGGTGAGGTAATGTATCTTGTTTTATACAGTGCGTACGGATACAGAAAACTGATGGAAAAGTAATTTGGGATCTATATGCAAACAATTTGACAAGTTATTTTATGATAGAAATGGAAGTTT	ACCATCATCCTTCAACGAATCCAGTTTAGTGATCCTCCCATTGTCCCCAACTAACCTGGAACCAGCTCAAGATGCCTAAGCCAGTGGTACAGGTTGGTGGCGACCCCGATCCCTCCGAATGGCTCTTCATTTCGGAGGAGATGAAACGAATTGATCAGAGCAAGCCTTACGATGCCAAAAAGGCCTGCTGGGTTCCAGATGAAGCCGAAGGCTATCTTCTGGGTGAAATCAAAGCAACCAAGGGTGAATTGGTAACCGTTGCCCTACCCGGTGGTGAGGTAATGTATCTTGTTTTATACAGTGCGTACGGATACAGAAAACTGATGGAAAAGTAATTTGGAATCTATATGCAAACAATTTGACAAGTTATTTTATGATAGAAATGGAAGTTT
ACCATCATCCTTCAACGAATCCAGTTTAGTGATCCTCCCATTGTCCCCAACTAACCTGGAACCAGCTCAAGATGCCTAAGCCAGTGGTACAGGTTGG----------------------TGGCTCTTCATTTCGGAGGAGATGAAACGAATTGATCAGAGCAAGCCTTACGATGCCAAAAA-------------------------------------------------------------GGTGAATTGGTAACCGTTGCCCT--GCGGTGGTGAGGTAATGTATCTTGTTTTATACAGTGCGTACGGATACAGAAAACTGATGGAAAGGTAATTTGGAATCTATATGCAAACAATTTGACAAGTTATTTTATGATAGAAATGGAAGTTT	2	37	Deletion	0.02	-85	TIILQRIQFSDPPIVPN*	TIILQRIQFSDPPIVPN*	ACCATCATCCTTCAACGAATCCAGTTTAGTGATCCTCCCATTGTCCCCAACTAACCTGGAACCAGCTCAAGATGCCTAAGCCAGTGGTACAGGTTGG----------------------TGGCTCTTCATTTCGGAGGAGATGAAACGAATTGATCAGAGCAAGCCTTACGATGCCAAAAA-------------------------------------------------------------GGTGAATTGGTAACCGTTGCCCT--GCGGTGGTGAGGTAATGTATCTTGTTTTATACAGTGCGTACGGATACAGAAAACTGATGGAAAGGTAATTTGGAATCTATATGCAAACAATTTGACAAGTTATTTTATGATAGAAATGGAAGTTT	ACCATCATCCTTCAACGAATCCAGTTTAGTGATCCTCCCATTGTCCCCAACTAACCTGGAACCAGCTCAAGATGCCTAAGCCAGTGGTACAGGTTGGTGGCGACCCCGATCCCTCCGAATGGCTCTTCATTTCGGAGGAGATGAAACGAATTGATCAGAGCAAGCCTTACGATGCCAAAAAGGCCTGCTGGGTTCCAGATGAAGCCGAAGGCTATCTTCTGGGTGAAATCAAAGCAACCAAGGGTGAATTGGTAACCGTTGCCCTACCCGGTGGTGAGGTAATGTATCTTGTTTTATACAGTGCGTACGGATACAGAAAACTGATGGAAAAGTAATTTGGAATCTATATGCAAACAATTTGACAAGTTATTTTATGATAGAAATGGAAGTTT
ACCATCATCCTTCAACGAATCCAGTTTAGTGATCCTCCCATTGTCCCCAACTAACCTGGAACCAGCTCAAGATGCCTAAGCCAGTGGTACAGGTTGG----------------------TGGCTCTTCATTTCGGAGGAGATGAAACGAATTGATCAGAGCAAGCCTTACGATGCCAAAAA-------------------------------------------------------------GGTGAATTGGTAACCGTTGCCCT--GCGGTGGTGAGGTAATGTATCTTGTTTTATACAGTGCGTACGGATGCAGAAAACTGATGGAAAAGTAATTTGGAATCTATATGCAAACAATTTGACAAGTTATTTTATGATAGAAATGGAAGTTT	2	37	Deletion	0.02	-85	TIILQRIQFSDPPIVPN*	TIILQRIQFSDPPIVPN*	ACCATCATCCTTCAACGAATCCAGTTTAGTGATCCTCCCATTGTCCCCAACTAACCTGGAACCAGCTCAAGATGCCTAAGCCAGTGGTACAGGTTGG----------------------TGGCTCTTCATTTCGGAGGAGATGAAACGAATTGATCAGAGCAAGCCTTACGATGCCAAAAA-------------------------------------------------------------GGTGAATTGGTAACCGTTGCCCT--GCGGTGGTGAGGTAATGTATCTTGTTTTATACAGTGCGTACGGATGCAGAAAACTGATGGAAAAGTAATTTGGAATCTATATGCAAACAATTTGACAAGTTATTTTATGATAGAAATGGAAGTTT	ACCATCATCCTTCAACGAATCCAGTTTAGTGATCCTCCCATTGTCCCCAACTAACCTGGAACCAGCTCAAGATGCCTAAGCCAGTGGTACAGGTTGGTGGCGACCCCGATCCCTCCGAATGGCTCTTCATTTCGGAGGAGATGAAACGAATTGATCAGAGCAAGCCTTACGATGCCAAAAAGGCCTGCTGGGTTCCAGATGAAGCCGAAGGCTATCTTCTGGGTGAAATCAAAGCAACCAAGGGTGAATTGGTAACCGTTGCCCTACCCGGTGGTGAGGTAATGTATCTTGTTTTATACAGTGCGTACGGATACAGAAAACTGATGGAAAAGTAATTTGGAATCTATATGCAAACAATTTGACAAGTTATTTTATGATAGAAATGGAAGTTT
ACCATCATCCTTCAACGAATCCAGTTTAGTGATCCTCCCATTGTCCCCAACTAACCTGGAACCAGCTCAAGATGCCTAAGCCAGTGGTACAGGTTGG----------------------TGGCTCTTCATTTCGGAGGAGATGAAACGAATTGATCAGAGCAAGCCTTACGATGCCAAAAA-------------------------------------------------------------GGTGAATTGGTAACCGTTGCCCT--GCGGTGGTGGGGTAATGTATCTTGTTTTATACAGTGCGTACGGATACAGAAAACTGATGGAAAAGTAATTTGGAATCTATATGCAAACAATTTGACAAGTTATTTTATGATAGAAATGGAAGTTT	2	36	Deletion	0.02	-85	TIILQRIQFSDPPIVPN*	TIILQRIQFSDPPIVPN*	ACCATCATCCTTCAACGAATCCAGTTTAGTGATCCTCCCATTGTCCCCAACTAACCTGGAACCAGCTCAAGATGCCTAAGCCAGTGGTACAGGTTGG----------------------TGGCTCTTCATTTCGGAGGAGATGAAACGAATTGATCAGAGCAAGCCTTACGATGCCAAAAA-------------------------------------------------------------GGTGAATTGGTAACCGTTGCCCT--GCGGTGGTGGGGTAATGTATCTTGTTTTATACAGTGCGTACGGATACAGAAAACTGATGGAAAAGTAATTTGGAATCTATATGCAAACAATTTGACAAGTTATTTTATGATAGAAATGGAAGTTT	ACCATCATCCTTCAACGAATCCAGTTTAGTGATCCTCCCATTGTCCCCAACTAACCTGGAACCAGCTCAAGATGCCTAAGCCAGTGGTACAGGTTGGTGGCGACCCCGATCCCTCCGAATGGCTCTTCATTTCGGAGGAGATGAAACGAATTGATCAGAGCAAGCCTTACGATGCCAAAAAGGCCTGCTGGGTTCCAGATGAAGCCGAAGGCTATCTTCTGGGTGAAATCAAAGCAACCAAGGGTGAATTGGTAACCGTTGCCCTACCCGGTGGTGAGGTAATGTATCTTGTTTTATACAGTGCGTACGGATACAGAAAACTGATGGAAAAGTAATTTGGAATCTATATGCAAACAATTTGACAAGTTATTTTATGATAGAAATGGAAGTTT
ACCATCATCCTTCAACGAATCCAGTTTAGTGATCCTCCCATTGTCCCCAACTAACCTGGAACCAGCTCAAGATGCCTAAGCCAGTGGTACAGGTTGG----------------------TGGCTCTTCATTTCGGAGGAGATGAAACGAATTGGTCAGAGCAAGCCTTACGATGCCAAAAA-------------------------------------------------------------GGTGAATTGGTAACCGTTGCCCT--GCGGTGGTGAGGTAATGTATCTTGTTTTATACAGTGCGTACGGATACAGAAAACTGATGGAAAAGTAATTTGGAATCTATATGCAAACAATTTGACAAGTTATTTTATGATAGAAATGGAAGTTT	2	37	Deletion	0.02	-85	TIILQRIQFSDPPIVPN*	TIILQRIQFSDPPIVPN*	ACCATCATCCTTCAACGAATCCAGTTTAGTGATCCTCCCATTGTCCCCAACTAACCTGGAACCAGCTCAAGATGCCTAAGCCAGTGGTACAGGTTGG----------------------TGGCTCTTCATTTCGGAGGAGATGAAACGAATTGGTCAGAGCAAGCCTTACGATGCCAAAAA-------------------------------------------------------------GGTGAATTGGTAACCGTTGCCCT--GCGGTGGTGAGGTAATGTATCTTGTTTTATACAGTGCGTACGGATACAGAAAACTGATGGAAAAGTAATTTGGAATCTATATGCAAACAATTTGACAAGTTATTTTATGATAGAAATGGAAGTTT	ACCATCATCCTTCAACGAATCCAGTTTAGTGATCCTCCCATTGTCCCCAACTAACCTGGAACCAGCTCAAGATGCCTAAGCCAGTGGTACAGGTTGGTGGCGACCCCGATCCCTCCGAATGGCTCTTCATTTCGGAGGAGATGAAACGAATTGATCAGAGCAAGCCTTACGATGCCAAAAAGGCCTGCTGGGTTCCAGATGAAGCCGAAGGCTATCTTCTGGGTGAAATCAAAGCAACCAAGGGTGAATTGGTAACCGTTGCCCTACCCGGTGGTGAGGTAATGTATCTTGTTTTATACAGTGCGTACGGATACAGAAAACTGATGGAAAAGTAATTTGGAATCTATATGCAAACAATTTGACAAGTTATTTTATGATAGAAATGGAAGTTT
ACCATCATCCTTCAACGAATCCAGTTTAGTGATCCTCCCATTGTCCCCAACTAACCTGGAACCAGCTCAAGATGCCTAAGCCAGTGGTACAGGTTGG----------------------TGGCTCTTCATTTCGGAGGGGATGAAACGAATTGATCAGAGCAAGCCTTACGATGCCAAAAA-------------------------------------------------------------GGTGAATTGGTAACCGTTGCCCT--GCGGTGGTGAGGTAATGTATCTTGTTTTATACAGTGCGTACGGATACAGAAAACTGATGGAAACGTAATTTGGAATCTATATGCAAACAATTTGACAAGTTATTTTATGATAGAAATGGAAGTTT	2	35	Deletion	0.02	-85	TIILQRIQFSDPPIVPN*	TIILQRIQFSDPPIVPN*	ACCATCATCCTTCAACGAATCCAGTTTAGTGATCCTCCCATTGTCCCCAACTAACCTGGAACCAGCTCAAGATGCCTAAGCCAGTGGTACAGGTTGG----------------------TGGCTCTTCATTTCGGAGGGGATGAAACGAATTGATCAGAGCAAGCCTTACGATGCCAAAAA-------------------------------------------------------------GGTGAATTGGTAACCGTTGCCCT--GCGGTGGTGAGGTAATGTATCTTGTTTTATACAGTGCGTACGGATACAGAAAACTGATGGAAACGTAATTTGGAATCTATATGCAAACAATTTGACAAGTTATTTTATGATAGAAATGGAAGTTT	ACCATCATCCTTCAACGAATCCAGTTTAGTGATCCTCCCATTGTCCCCAACTAACCTGGAACCAGCTCAAGATGCCTAAGCCAGTGGTACAGGTTGGTGGCGACCCCGATCCCTCCGAATGGCTCTTCATTTCGGAGGAGATGAAACGAATTGATCAGAGCAAGCCTTACGATGCCAAAAAGGCCTGCTGGGTTCCAGATGAAGCCGAAGGCTATCTTCTGGGTGAAATCAAAGCAACCAAGGGTGAATTGGTAACCGTTGCCCTACCCGGTGGTGAGGTAATGTATCTTGTTTTATACAGTGCGTACGGATACAGAAAACTGATGGAAAAGTAATTTGGAATCTATATGCAAACAATTTGACAAGTTATTTTATGATAGAAATGGAAGTTT
ACCATCATCCTTCAACGAATCCAGTTTAGTGATCCTCCCATTGTCCCCAACTAACCTGGAACCAGCTCAAGATGCCTAAGCCAGTGGTACAGGTTGGTGGCGACC---------CCGAATGGCTCTTCATTTCGGAGGAGATGAAACGAATTGATCAGAGCAAGCCTTACGATGCCAAAAAGGCCTGC----TTCCAGATGAAGCCGAAGGCTATCTTCTGGGTGAAATCA--------AAGGGTGAATTGGTAACCGTTGCCCTA--CGGTGGTGAGGTAATGTATCTTGTTTTATACAGTGCGTACGGATACAGAAAACTGATGGAAAAGTAATTTGGAATCTATATGCAAACAATTTGGCAAGTTATTTTATGATAGAAATGGAAGTTT	2	38	Deletion	0.02	-23	TIILQRIQFSDPPIVPN*	TIILQRIQFSDPPIVPN*	ACCATCATCCTTCAACGAATCCAGTTTAGTGATCCTCCCATTGTCCCCAACTAACCTGGAACCAGCTCAAGATGCCTAAGCCAGTGGTACAGGTTGGTGGCGACC---------CCGAATGGCTCTTCATTTCGGAGGAGATGAAACGAATTGATCAGAGCAAGCCTTACGATGCCAAAAAGGCCTGC----TTCCAGATGAAGCCGAAGGCTATCTTCTGGGTGAAATCA--------AAGGGTGAATTGGTAACCGTTGCCCTA--CGGTGGTGAGGTAATGTATCTTGTTTTATACAGTGCGTACGGATACAGAAAACTGATGGAAAAGTAATTTGGAATCTATATGCAAACAATTTGGCAAGTTATTTTATGATAGAAATGGAAGTTT	ACCATCATCCTTCAACGAATCCAGTTTAGTGATCCTCCCATTGTCCCCAACTAACCTGGAACCAGCTCAAGATGCCTAAGCCAGTGGTACAGGTTGGTGGCGACCCCGATCCCTCCGAATGGCTCTTCATTTCGGAGGAGATGAAACGAATTGATCAGAGCAAGCCTTACGATGCCAAAAAGGCCTGCTGGGTTCCAGATGAAGCCGAAGGCTATCTTCTGGGTGAAATCAAAGCAACCAAGGGTGAATTGGTAACCGTTGCCCTACCCGGTGGTGAGGTAATGTATCTTGTTTTATACAGTGCGTACGGATACAGAAAACTGATGGAAAAGTAATTTGGAATCTATATGCAAACAATTTGACAAGTTATTTTATGATAGAAATGGAAGTTT
ACCATCATCCTTCAACGAATCCAGTTTAGTGATCCTCCCATTGTCCCCAACTAACCTGGAACCAGCTCAAGATGCCTAAGCCAGTGGTACAGGTTGGTGGCGACC---------CCGAATGGCTCTTCATTTCGGAGGAGATGAAACGAATTGATCAGAGCAAGCCTTACGATGCCAAAAAGGCCTGCT-GGTTCCAGATGAAGCCGAAGGCTATCTTCTGGGTGAAATCAAAG----CAAGGGTGAATTGGTAACCGTTGCCCTA-CCGGTGGTGAGGTAATGTATCTTGTTTTATACAGTGCGTACGGATACAGAAAACTGATGGAAAAGTAATTTGGAATCTATATGCAAACAATTTGACAAGTTATTTTATGATAGAAATGGAAGTTT	2	37	Deletion	0.02	-15	TIILQRIQFSDPPIVPN*	TIILQRIQFSDPPIVPN*	ACCATCATCCTTCAACGAATCCAGTTTAGTGATCCTCCCATTGTCCCCAACTAACCTGGAACCAGCTCAAGATGCCTAAGCCAGTGGTACAGGTTGGTGGCGACC---------CCGAATGGCTCTTCATTTCGGAGGAGATGAAACGAATTGATCAGAGCAAGCCTTACGATGCCAAAAAGGCCTGCT-GGTTCCAGATGAAGCCGAAGGCTATCTTCTGGGTGAAATCAAAG----CAAGGGTGAATTGGTAACCGTTGCCCTA-CCGGTGGTGAGGTAATGTATCTTGTTTTATACAGTGCGTACGGATACAGAAAACTGATGGAAAAGTAATTTGGAATCTATATGCAAACAATTTGACAAGTTATTTTATGATAGAAATGGAAGTTT	ACCATCATCCTTCAACGAATCCAGTTTAGTGATCCTCCCATTGTCCCCAACTAACCTGGAACCAGCTCAAGATGCCTAAGCCAGTGGTACAGGTTGGTGGCGACCCCGATCCCTCCGAATGGCTCTTCATTTCGGAGGAGATGAAACGAATTGATCAGAGCAAGCCTTACGATGCCAAAAAGGCCTGCTGGGTTCCAGATGAAGCCGAAGGCTATCTTCTGGGTGAAATCAAAGCAACCAAGGGTGAATTGGTAACCGTTGCCCTACCCGGTGGTGAGGTAATGTATCTTGTTTTATACAGTGCGTACGGATACAGAAAACTGATGGAAAAGTAATTTGGAATCTATATGCAAACAATTTGACAAGTTATTTTATGATAGAAATGGAAGTTT
ACCATCATCCTTCAACGAATCCAGTTTAGTGATCCTCCCATTGTCCCCAACTAACCTGGAACCAGCTCAAGATGCCTAAGCCAGTGGTACAGGTTGGTGGCGACC---------CCGAATGGCTCTTCATTTCGGAGGAGATGAAACGAATTGATCAGAGCAAGCCTTACGATGCCAAAAAGGCCTGCTG----------------------------------------------------------------------------------GGTGAGGTAATGTATCTTGTTTTATACAGTGCGTACGGATACAGAAAACTGATGGAAAAGTAATTTGGAATCTATATGCAAACAATTTGACAAGTTATTTTATGGTAGAAATGGAAGTTT	2	36	Deletion	0.02	-91	TIILQRIQFSDPPIVPN*	TIILQRIQFSDPPIVPN*	ACCATCATCCTTCAACGAATCCAGTTTAGTGATCCTCCCATTGTCCCCAACTAACCTGGAACCAGCTCAAGATGCCTAAGCCAGTGGTACAGGTTGGTGGCGACC---------CCGAATGGCTCTTCATTTCGGAGGAGATGAAACGAATTGATCAGAGCAAGCCTTACGATGCCAAAAAGGCCTGCTG----------------------------------------------------------------------------------GGTGAGGTAATGTATCTTGTTTTATACAGTGCGTACGGATACAGAAAACTGATGGAAAAGTAATTTGGAATCTATATGCAAACAATTTGACAAGTTATTTTATGGTAGAAATGGAAGTTT	ACCATCATCCTTCAACGAATCCAGTTTAGTGATCCTCCCATTGTCCCCAACTAACCTGGAACCAGCTCAAGATGCCTAAGCCAGTGGTACAGGTTGGTGGCGACCCCGATCCCTCCGAATGGCTCTTCATTTCGGAGGAGATGAAACGAATTGATCAGAGCAAGCCTTACGATGCCAAAAAGGCCTGCTGGGTTCCAGATGAAGCCGAAGGCTATCTTCTGGGTGAAATCAAAGCAACCAAGGGTGAATTGGTAACCGTTGCCCTACCCGGTGGTGAGGTAATGTATCTTGTTTTATACAGTGCGTACGGATACAGAAAACTGATGGAAAAGTAATTTGGAATCTATATGCAAACAATTTGACAAGTTATTTTATGATAGAAATGGAAGTTT
ACCATCATCCTTCAACGAATCCAGTTTAGTGATCCTCCCATTGTCCCCAACTAACCTGGAACCAGCTCAAGATGCCTAAGCCAGTGGTACAGGTTGGTGGCGACC---------CCGAATGGCTCTTCATTTCGGAGGAGATGAAACGAATTGATCAGAGCAAGCCTTACGATGCCAAAAAGGCCTGCTG----------------------------------------------------------------------------------GGTGAGGTAATGTATCTTGTTTTATACGGTGCGTACGGATACAGAAAACTGATGGAAAAGTAATTTGGAATCTATATGCAAACAATTTGACAAGTTATTTTATGATAGAAATGGAAGTTT	2	37	Deletion	0.02	-91	TIILQRIQFSDPPIVPN*	TIILQRIQFSDPPIVPN*	ACCATCATCCTTCAACGAATCCAGTTTAGTGATCCTCCCATTGTCCCCAACTAACCTGGAACCAGCTCAAGATGCCTAAGCCAGTGGTACAGGTTGGTGGCGACC---------CCGAATGGCTCTTCATTTCGGAGGAGATGAAACGAATTGATCAGAGCAAGCCTTACGATGCCAAAAAGGCCTGCTG----------------------------------------------------------------------------------GGTGAGGTAATGTATCTTGTTTTATACGGTGCGTACGGATACAGAAAACTGATGGAAAAGTAATTTGGAATCTATATGCAAACAATTTGACAAGTTATTTTATGATAGAAATGGAAGTTT	ACCATCATCCTTCAACGAATCCAGTTTAGTGATCCTCCCATTGTCCCCAACTAACCTGGAACCAGCTCAAGATGCCTAAGCCAGTGGTACAGGTTGGTGGCGACCCCGATCCCTCCGAATGGCTCTTCATTTCGGAGGAGATGAAACGAATTGATCAGAGCAAGCCTTACGATGCCAAAAAGGCCTGCTGGGTTCCAGATGAAGCCGAAGGCTATCTTCTGGGTGAAATCAAAGCAACCAAGGGTGAATTGGTAACCGTTGCCCTACCCGGTGGTGAGGTAATGTATCTTGTTTTATACAGTGCGTACGGATACAGAAAACTGATGGAAAAGTAATTTGGAATCTATATGCAAACAATTTGACAAGTTATTTTATGATAGAAATGGAAGTTT
ACCATCATCCTTCAACGAATCCAGTTTAGTGATCCTCCCATTGTCCCCAACTAACCTGGAACCAGCTCAAGATGCCTAAGCCAGTGGTACAGGTTGGTGGCGACC---------CCGAATGGCTCTTCGTTTCGGAGGAGATGAAACGAATTGATCAGAGCAAGCCTTACGATGCCAAAAAGGCCTGCTG----------------------------------------------------------------------------------GGTGAGGTAATGTATCTTGTTTTATACAGTGCGTACGGATACAGAAAACTGATGGAAAAGTAATTTGGAATCTATATGCAAACAATTTGACAAGTTATTTTATGATAGAAATGGAAGTTT	2	36	Deletion	0.02	-91	TIILQRIQFSDPPIVPN*	TIILQRIQFSDPPIVPN*	ACCATCATCCTTCAACGAATCCAGTTTAGTGATCCTCCCATTGTCCCCAACTAACCTGGAACCAGCTCAAGATGCCTAAGCCAGTGGTACAGGTTGGTGGCGACC---------CCGAATGGCTCTTCGTTTCGGAGGAGATGAAACGAATTGATCAGAGCAAGCCTTACGATGCCAAAAAGGCCTGCTG----------------------------------------------------------------------------------GGTGAGGTAATGTATCTTGTTTTATACAGTGCGTACGGATACAGAAAACTGATGGAAAAGTAATTTGGAATCTATATGCAAACAATTTGACAAGTTATTTTATGATAGAAATGGAAGTTT	ACCATCATCCTTCAACGAATCCAGTTTAGTGATCCTCCCATTGTCCCCAACTAACCTGGAACCAGCTCAAGATGCCTAAGCCAGTGGTACAGGTTGGTGGCGACCCCGATCCCTCCGAATGGCTCTTCATTTCGGAGGAGATGAAACGAATTGATCAGAGCAAGCCTTACGATGCCAAAAAGGCCTGCTGGGTTCCAGATGAAGCCGAAGGCTATCTTCTGGGTGAAATCAAAGCAACCAAGGGTGAATTGGTAACCGTTGCCCTACCCGGTGGTGAGGTAATGTATCTTGTTTTATACAGTGCGTACGGATACAGAAAACTGATGGAAAAGTAATTTGGAATCTATATGCAAACAATTTGACAAGTTATTTTATGATAGAAATGGAAGTTT
ACCATCATCCTTCAACGAATCCAGTTTAGTGATCCTCCCATTGTCCCCAACTAACCTGGAACCAGCTCAAGATGCCTAAGCCAGTGGTACAGGTTGGTGGCGACCCC--------------------------------GATGAAACGAATTGATCAGAGCAAGCCTTACGATGCCAAAAAGGC----------------GAAGCCGAAGGCTATCTTCTGGGTGAAATCAAAG----CAAGGGTGAATTGGTAACCGTTG------CCGGTGGTGAGGTAATGTATCTCGTTTTATACAGTGCGTACGGATACAGAAAACTGATGGAAAAGTAATTTGGAATCTATATGCAAACAATTTGACAAGTTATTTTATGATAGAAATGGAAGTTT	2	37	Deletion	0.02	-58	TIILQRIQFSDPPIVPN*	TIILQRIQFSDPPIVPN*	ACCATCATCCTTCAACGAATCCAGTTTAGTGATCCTCCCATTGTCCCCAACTAACCTGGAACCAGCTCAAGATGCCTAAGCCAGTGGTACAGGTTGGTGGCGACCCC--------------------------------GATGAAACGAATTGATCAGAGCAAGCCTTACGATGCCAAAAAGGC----------------GAAGCCGAAGGCTATCTTCTGGGTGAAATCAAAG----CAAGGGTGAATTGGTAACCGTTG------CCGGTGGTGAGGTAATGTATCTCGTTTTATACAGTGCGTACGGATACAGAAAACTGATGGAAAAGTAATTTGGAATCTATATGCAAACAATTTGACAAGTTATTTTATGATAGAAATGGAAGTTT	ACCATCATCCTTCAACGAATCCAGTTTAGTGATCCTCCCATTGTCCCCAACTAACCTGGAACCAGCTCAAGATGCCTAAGCCAGTGGTACAGGTTGGTGGCGACCCCGATCCCTCCGAATGGCTCTTCATTTCGGAGGAGATGAAACGAATTGATCAGAGCAAGCCTTACGATGCCAAAAAGGCCTGCTGGGTTCCAGATGAAGCCGAAGGCTATCTTCTGGGTGAAATCAAAGCAACCAAGGGTGAATTGGTAACCGTTGCCCTACCCGGTGGTGAGGTAATGTATCTTGTTTTATACAGTGCGTACGGATACAGAAAACTGATGGAAAAGTAATTTGGAATCTATATGCAAACAATTTGACAAGTTATTTTATGATAGAAATGGAAGTTT
ACCATCATCCTTCAACGAATCCAGTTTAGTGATCCTCCCATTGTCCCCAACTAACCTGGAACCAGCTCAAGATGCCTAAGCCAGTGGTACAGGTTGGTGGCGACCCC--------------------------------GATGAAACGAATTGATCAGAGCAAGCCTTACGATGCCAAAAAGGC----------------GAAGCCGAAGGCTATCTTCTGGGTGAAATCAAAG----CAAGGGTGAATTGGTAACCGTTG------CCGGTGGTGAGGTAATGTATCTTGTTTTATACAGTGCGTACGGATACAGAAAACTGATGGAAAAGTAATTTGGAATCTATATGCAAACAATTTGACAAGTTATTTTATGATAGAGATGGAAGTTT	2	37	Deletion	0.02	-58	TIILQRIQFSDPPIVPN*	TIILQRIQFSDPPIVPN*	ACCATCATCCTTCAACGAATCCAGTTTAGTGATCCTCCCATTGTCCCCAACTAACCTGGAACCAGCTCAAGATGCCTAAGCCAGTGGTACAGGTTGGTGGCGACCCC--------------------------------GATGAAACGAATTGATCAGAGCAAGCCTTACGATGCCAAAAAGGC----------------GAAGCCGAAGGCTATCTTCTGGGTGAAATCAAAG----CAAGGGTGAATTGGTAACCGTTG------CCGGTGGTGAGGTAATGTATCTTGTTTTATACAGTGCGTACGGATACAGAAAACTGATGGAAAAGTAATTTGGAATCTATATGCAAACAATTTGACAAGTTATTTTATGATAGAGATGGAAGTTT	ACCATCATCCTTCAACGAATCCAGTTTAGTGATCCTCCCATTGTCCCCAACTAACCTGGAACCAGCTCAAGATGCCTAAGCCAGTGGTACAGGTTGGTGGCGACCCCGATCCCTCCGAATGGCTCTTCATTTCGGAGGAGATGAAACGAATTGATCAGAGCAAGCCTTACGATGCCAAAAAGGCCTGCTGGGTTCCAGATGAAGCCGAAGGCTATCTTCTGGGTGAAATCAAAGCAACCAAGGGTGAATTGGTAACCGTTGCCCTACCCGGTGGTGAGGTAATGTATCTTGTTTTATACAGTGCGTACGGATACAGAAAACTGATGGAAAAGTAATTTGGAATCTATATGCAAACAATTTGACAAGTTATTTTATGATAGAAATGGAAGTTT
ACCATCATCCTTCAACGAATCCAGTTTAGTGATCCTCCCATTGTCCCCAACTAACCTGGAACCAGCTCAAGATGCCTAAGCCAGTGGTACAGGTTGGTGGCGACCCC--------------------------------GATGAAACGAATTGATCAGAGCAAGCCTTACGATGCCAAAAAGGC----------------GAAGCCGAAGGCTATCTTCTGGGTGAAATCAAAG----CAAGGGTGAATTGGTAACCGTTG------CCGGTGGTGAGGTAATGTATCTTGTTTTATACAGTGCGTACGGATACAGAAAACTGATGGAAAAGTAATTTGGAATCTATATGCAAACAATTTGACAAGTTATTTTATGATGGAAATGGAAGTTT	2	34	Deletion	0.02	-58	TIILQRIQFSDPPIVPN*	TIILQRIQFSDPPIVPN*	ACCATCATCCTTCAACGAATCCAGTTTAGTGATCCTCCCATTGTCCCCAACTAACCTGGAACCAGCTCAAGATGCCTAAGCCAGTGGTACAGGTTGGTGGCGACCCC--------------------------------GATGAAACGAATTGATCAGAGCAAGCCTTACGATGCCAAAAAGGC----------------GAAGCCGAAGGCTATCTTCTGGGTGAAATCAAAG----CAAGGGTGAATTGGTAACCGTTG------CCGGTGGTGAGGTAATGTATCTTGTTTTATACAGTGCGTACGGATACAGAAAACTGATGGAAAAGTAATTTGGAATCTATATGCAAACAATTTGACAAGTTATTTTATGATGGAAATGGAAGTTT	ACCATCATCCTTCAACGAATCCAGTTTAGTGATCCTCCCATTGTCCCCAACTAACCTGGAACCAGCTCAAGATGCCTAAGCCAGTGGTACAGGTTGGTGGCGACCCCGATCCCTCCGAATGGCTCTTCATTTCGGAGGAGATGAAACGAATTGATCAGAGCAAGCCTTACGATGCCAAAAAGGCCTGCTGGGTTCCAGATGAAGCCGAAGGCTATCTTCTGGGTGAAATCAAAGCAACCAAGGGTGAATTGGTAACCGTTGCCCTACCCGGTGGTGAGGTAATGTATCTTGTTTTATACAGTGCGTACGGATACAGAAAACTGATGGAAAAGTAATTTGGAATCTATATGCAAACAATTTGACAAGTTATTTTATGATAGAAATGGAAGTTT
ACCATCATCCTTCAACGAATCCAGTTTAGTGATCCTCCCATTGTCCCCAACTAACCTGGAACCAGCTCAAGATGCCTAAGCCAGTGGTACAGGTTGGTGGCGACCCC--------------------------------GATGAAACGAATTGATCAGAGCAAGCCTTACGATGCCAAAAAGGCCTGCT-GGTTCCAGATGAAGCCGAAGGCTATCTTCTGGGTGAAATCAAAG----CAAGGGTGAATTGGTAACCGTTGCCCTGtggtga----GTGGTGAGGTAATGTATCTTGTTTTATACAGTGCGTACGGATACAGAAAACTGATGGAAAAGTAATTTGGAATCTATATGCAAACAATTTGACAAGTTATTTTATGATAGAAATGGAAGTTT	2	36	Insertion and Deletion	0.02	-35	TIILQRIQFSDPPIVPN*	TIILQRIQFSDPPIVPN*	ACCATCATCCTTCAACGAATCCAGTTTAGTGATCCTCCCATTGTCCCCAACTAACCTGGAACCAGCTCAAGATGCCTAAGCCAGTGGTACAGGTTGGTGGCGACCCC--------------------------------GATGAAACGAATTGATCAGAGCAAGCCTTACGATGCCAAAAAGGCCTGCT-GGTTCCAGATGAAGCCGAAGGCTATCTTCTGGGTGAAATCAAAG----CAAGGGTGAATTGGTAACCGTTGCCCTGTGGTGA----GTGGTGAGGTAATGTATCTTGTTTTATACAGTGCGTACGGATACAGAAAACTGATGGAAAAGTAATTTGGAATCTATATGCAAACAATTTGACAAGTTATTTTATGATAGAAATGGAAGTTT	ACCATCATCCTTCAACGAATCCAGTTTAGTGATCCTCCCATTGTCCCCAACTAACCTGGAACCAGCTCAAGATGCCTAAGCCAGTGGTACAGGTTGGTGGCGACCCCGATCCCTCCGAATGGCTCTTCATTTCGGAGGAGATGAAACGAATTGATCAGAGCAAGCCTTACGATGCCAAAAAGGCCTGCTGGGTTCCAGATGAAGCCGAAGGCTATCTTCTGGGTGAAATCAAAGCAACCAAGGGTGAATTGGTAACCGTTGCCCTACCCGGTGGTGAGGTAATGTATCTTGTTTTATACAGTGCGTACGGATACAGAAAACTGATGGAAAAGTAATTTGGAATCTATATGCAAACAATTTGACAAGTTATTTTATGATAGAAATGGAAGTTT
ACCATCATCCTTCAACGAATCCAGTTTAGTGATCCTCCCATTGTCCCCAACTAACCTGGAACCAGCTCAAGATGCCTAAGCCAGTGGTACAGGTTGGTGGCGACCCC--------------------------------GATGAAACGAATTGATCAGAGCAAGCCTTACGATGCCAAAAAGGCCTGCTGGGTTCCAGATGAAGCCGAAGGCTACCTTCTGGGTGAAATCAAAG----CAAGGGTGAATTGGTAACCAag-----------GGTGGTGAGGTAACGTATCTTGTTTTATACAGTGCGTACGGATACAGAAAACTGATGGAAAAGTAATTTGGAATCTATATGCAAACAATTTGACAAGTTATTTTATGATAGAAATGGAAGTTT	2	37	Insertion and Deletion	0.02	-45	TIILQRIQFSDPPIVPN*	TIILQRIQFSDPPIVPN*	ACCATCATCCTTCAACGAATCCAGTTTAGTGATCCTCCCATTGTCCCCAACTAACCTGGAACCAGCTCAAGATGCCTAAGCCAGTGGTACAGGTTGGTGGCGACCCC--------------------------------GATGAAACGAATTGATCAGAGCAAGCCTTACGATGCCAAAAAGGCCTGCTGGGTTCCAGATGAAGCCGAAGGCTACCTTCTGGGTGAAATCAAAG----CAAGGGTGAATTGGTAACCAAG-----------GGTGGTGAGGTAACGTATCTTGTTTTATACAGTGCGTACGGATACAGAAAACTGATGGAAAAGTAATTTGGAATCTATATGCAAACAATTTGACAAGTTATTTTATGATAGAAATGGAAGTTT	ACCATCATCCTTCAACGAATCCAGTTTAGTGATCCTCCCATTGTCCCCAACTAACCTGGAACCAGCTCAAGATGCCTAAGCCAGTGGTACAGGTTGGTGGCGACCCCGATCCCTCCGAATGGCTCTTCATTTCGGAGGAGATGAAACGAATTGATCAGAGCAAGCCTTACGATGCCAAAAAGGCCTGCTGGGTTCCAGATGAAGCCGAAGGCTATCTTCTGGGTGAAATCAAAGCAACCAAGGGTGAATTGGTAACCGTTGCCCTACCCGGTGGTGAGGTAATGTATCTTGTTTTATACAGTGCGTACGGATACAGAAAACTGATGGAAAAGTAATTTGGAATCTATATGCAAACAATTTGACAAGTTATTTTATGATAGAAATGGAAGTTT
ACCATCATCCTTCAACGAATCCAGTTTAGTGATCCTCCCATTGTCCCCAACTAACCTGGAACCAGCTCAAGATGCCTAAGCCAGTGGTACAGGTTGGTGGCGACCCC------------------------------GAGATGAAACGAATTGATCAGAGCAAGCCTTACGATGCCAAAAAGGCCTGCT-------------------------------------------------CAAGGGTGAATTGGTAACCGTTGCCCTACCctcaccctataacCGGTGGTGAGGTAATGTATCTTGTTTTATACAGTGCGTACGGATACAGAAAACTGATGGAAAAGTAATTTGGAATCTATATGCAAACAATTTGACAAGTTATTTTATGATAGAAATGG…	2	36	Insertion and Deletion	0.02	-66	TIILQRIQFSDPPIVPN*	TIILQRIQFSDPPIVPN*	ACCATCATCCTTCAACGAATCCAGTTTAGTGATCCTCCCATTGTCCCCAACTAACCTGGAACCAGCTCAAGATGCCTAAGCCAGTGGTACAGGTTGGTGGCGACCCC------------------------------GAGATGAAACGAATTGATCAGAGCAAGCCTTACGATGCCAAAAAGGCCTGCT-------------------------------------------------CAAGGGTGAATTGGTAACCGTTGCCCTACCCTCACCCTATAACCGGTGGTGAGGTAATGTATCTTGTTTTATACAGTGCGTACGGATACAGAAAACTGATGGAAAAGTAATTTGGAATCTATATGCAAACAATTTGACAAGTTATTTTATGATAGAAATGG…	ACCATCATCCTTCAACGAATCCAGTTTAGTGATCCTCCCATTGTCCCCAACTAACCTGGAACCAGCTCAAGATGCCTAAGCCAGTGGTACAGGTTGGTGGCGACCCCGATCCCTCCGAATGGCTCTTCATTTCGGAGGAGATGAAACGAATTGATCAGAGCAAGCCTTACGATGCCAAAAAGGCCTGCTGGGTTCCAGATGAAGCCGAAGGCTATCTTCTGGGTGAAATCAAAGCAACCAAGGGTGAATTGGTAACCGTTGCCCTACCCGGTGGTGAGGTAATGTATCTTGTTTTATACAGTGCGTACGGATACAGAAAACTGATGGAAAAGTAATTTGGAATCTATATGCAAACAATTTGACAAGTTATTTTATGATAGAAATGGAAGTTT
ACCATCATCCTTCAACGAATCCAGTTTAGTGATCCTCCCATTGTCCCCAACTAACCTGGAACCAGCTCAAGATGCCTAAGCCAGTGGTACAGGTTGGTGGCGACCCCG----------ATGGCTCTTCATTTCGGAGGAGATGAAACGAATTGATCAGAGCAAGCCTTACGATGCCAAAAAGGCCGt----GGTTCCAGATGAAGCCGAAGGCTATCTTCTGGGTGAAATCAAAGCAACCAAGGGTGAATTGGTAACCGTTGCCCTA--CGGTGGTGAGGTAATGTATCTTGTTTTATACAGTGCGTACGGATACAGAAAACTGATGGAAAAGTAATTTGGAATCTATATGCAAACAATTTGACAAGTTATTTTATGATAGAAATGGAAGTTT	2	37	Insertion and Deletion	0.02	-15	TIILQRIQFSDPPIVPN*	TIILQRIQFSDPPIVPN*	ACCATCATCCTTCAACGAATCCAGTTTAGTGATCCTCCCATTGTCCCCAACTAACCTGGAACCAGCTCAAGATGCCTAAGCCAGTGGTACAGGTTGGTGGCGACCCCG----------ATGGCTCTTCATTTCGGAGGAGATGAAACGAATTGATCAGAGCAAGCCTTACGATGCCAAAAAGGCCGT----GGTTCCAGATGAAGCCGAAGGCTATCTTCTGGGTGAAATCAAAGCAACCAAGGGTGAATTGGTAACCGTTGCCCTA--CGGTGGTGAGGTAATGTATCTTGTTTTATACAGTGCGTACGGATACAGAAAACTGATGGAAAAGTAATTTGGAATCTATATGCAAACAATTTGACAAGTTATTTTATGATAGAAATGGAAGTTT	ACCATCATCCTTCAACGAATCCAGTTTAGTGATCCTCCCATTGTCCCCAACTAACCTGGAACCAGCTCAAGATGCCTAAGCCAGTGGTACAGGTTGGTGGCGACCCCGATCCCTCCGAATGGCTCTTCATTTCGGAGGAGATGAAACGAATTGATCAGAGCAAGCCTTACGATGCCAAAAAGGCCTGCTGGGTTCCAGATGAAGCCGAAGGCTATCTTCTGGGTGAAATCAAAGCAACCAAGGGTGAATTGGTAACCGTTGCCCTACCCGGTGGTGAGGTAATGTATCTTGTTTTATACAGTGCGTACGGATACAGAAAACTGATGGAAAAGTAATTTGGAATCTATATGCAAACAATTTGACAAGTTATTTTATGATAGAAATGGAAGTTT
ACCATCATCCTTCAACGAATCCAGTTTAGTGATCCTCCCATTGTCCCCAACTAACCTGGAACCAGCTCAAGATGCCTAAGCCAGTGGTACAGGTTGGTGGCGACCCCG----------ATGGCTCTTCATTTCGGAGGAGATGAAACGAATTGATCAGAGCAAGCCTTACGATGCCAAAAAGGCCTGCT-------------------------------------------------------------------------------CGGTGGTGAGGTAATGTACCTTGTTTTATACAGTGCGTACGGATACAGAAAACTGATGGAAAAGTAATTTGGAATCTATATGCAAACAATTTGACAAGTTATTTTATGATAGAAATGGAAGTTT	2	37	Deletion	0.02	-89	TIILQRIQFSDPPIVPN*	TIILQRIQFSDPPIVPN*	ACCATCATCCTTCAACGAATCCAGTTTAGTGATCCTCCCATTGTCCCCAACTAACCTGGAACCAGCTCAAGATGCCTAAGCCAGTGGTACAGGTTGGTGGCGACCCCG----------ATGGCTCTTCATTTCGGAGGAGATGAAACGAATTGATCAGAGCAAGCCTTACGATGCCAAAAAGGCCTGCT-------------------------------------------------------------------------------CGGTGGTGAGGTAATGTACCTTGTTTTATACAGTGCGTACGGATACAGAAAACTGATGGAAAAGTAATTTGGAATCTATATGCAAACAATTTGACAAGTTATTTTATGATAGAAATGGAAGTTT	ACCATCATCCTTCAACGAATCCAGTTTAGTGATCCTCCCATTGTCCCCAACTAACCTGGAACCAGCTCAAGATGCCTAAGCCAGTGGTACAGGTTGGTGGCGACCCCGATCCCTCCGAATGGCTCTTCATTTCGGAGGAGATGAAACGAATTGATCAGAGCAAGCCTTACGATGCCAAAAAGGCCTGCTGGGTTCCAGATGAAGCCGAAGGCTATCTTCTGGGTGAAATCAAAGCAACCAAGGGTGAATTGGTAACCGTTGCCCTACCCGGTGGTGAGGTAATGTATCTTGTTTTATACAGTGCGTACGGATACAGAAAACTGATGGAAAAGTAATTTGGAATCTATATGCAAACAATTTGACAAGTTATTTTATGATAGAAATGGAAGTTT
ACCATCATCCTTCAACGAATCCAGTTTAGTGATCCTCCCATTGTCCCCAACTAACCTGGAACCAGCTCAAGATGCCTAAGCCAGTGGTACAGGTTGGTGGCGACCCCG----------ATGGCTCTTCATTTCGGAGGAGATGAAACGAATTGATCAGAGCAAGCCTTACGATGCCAAAAAGGCCTGCT-------------------------------------------------------------------------------CGGTGGTGAGGTAATGTATCTTGTTTTATACAGTGCATACGGATACAGAAAACTGATGGAAAAGTAATTTGGAATCTATATGCAAACAATTTGACAAGTTATTTTATGATAGAAATGGAAGTTT	2	35	Deletion	0.02	-89	TIILQRIQFSDPPIVPN*	TIILQRIQFSDPPIVPN*	ACCATCATCCTTCAACGAATCCAGTTTAGTGATCCTCCCATTGTCCCCAACTAACCTGGAACCAGCTCAAGATGCCTAAGCCAGTGGTACAGGTTGGTGGCGACCCCG----------ATGGCTCTTCATTTCGGAGGAGATGAAACGAATTGATCAGAGCAAGCCTTACGATGCCAAAAAGGCCTGCT-------------------------------------------------------------------------------CGGTGGTGAGGTAATGTATCTTGTTTTATACAGTGCATACGGATACAGAAAACTGATGGAAAAGTAATTTGGAATCTATATGCAAACAATTTGACAAGTTATTTTATGATAGAAATGGAAGTTT	ACCATCATCCTTCAACGAATCCAGTTTAGTGATCCTCCCATTGTCCCCAACTAACCTGGAACCAGCTCAAGATGCCTAAGCCAGTGGTACAGGTTGGTGGCGACCCCGATCCCTCCGAATGGCTCTTCATTTCGGAGGAGATGAAACGAATTGATCAGAGCAAGCCTTACGATGCCAAAAAGGCCTGCTGGGTTCCAGATGAAGCCGAAGGCTATCTTCTGGGTGAAATCAAAGCAACCAAGGGTGAATTGGTAACCGTTGCCCTACCCGGTGGTGAGGTAATGTATCTTGTTTTATACAGTGCGTACGGATACAGAAAACTGATGGAAAAGTAATTTGGAATCTATATGCAAACAATTTGACAAGTTATTTTATGATAGAAATGGAAGTTT
ACCATCATCCTTCAACGAATCCAGTTTAGTGATCCTCCCATTGTCCCCAACTAACCTGGAACCAGCTCAAGATGCCTAAGCCAGTGGTACAGGTTGGTGGCGACCCCG----------ATGGCTCTTCATTTCGGAGGAGATGAAACGAATTGATCAGAGCAAGCCTTACGATGCCAAAAAGGCCTGCT-------------------------------------------------------------------------------CGGTGGTGAGGTAATGTATCTTGTTTTATACAGTGCGTACGGATACAGAAAACTGATGGAAAAGTAATTTGGAATCTATATGCAAACAATTTGACAAGTTATTTTACGATAGAAATGGAAGTTT	2	37	Deletion	0.02	-89	TIILQRIQFSDPPIVPN*	TIILQRIQFSDPPIVPN*	ACCATCATCCTTCAACGAATCCAGTTTAGTGATCCTCCCATTGTCCCCAACTAACCTGGAACCAGCTCAAGATGCCTAAGCCAGTGGTACAGGTTGGTGGCGACCCCG----------ATGGCTCTTCATTTCGGAGGAGATGAAACGAATTGATCAGAGCAAGCCTTACGATGCCAAAAAGGCCTGCT-------------------------------------------------------------------------------CGGTGGTGAGGTAATGTATCTTGTTTTATACAGTGCGTACGGATACAGAAAACTGATGGAAAAGTAATTTGGAATCTATATGCAAACAATTTGACAAGTTATTTTACGATAGAAATGGAAGTTT	ACCATCATCCTTCAACGAATCCAGTTTAGTGATCCTCCCATTGTCCCCAACTAACCTGGAACCAGCTCAAGATGCCTAAGCCAGTGGTACAGGTTGGTGGCGACCCCGATCCCTCCGAATGGCTCTTCATTTCGGAGGAGATGAAACGAATTGATCAGAGCAAGCCTTACGATGCCAAAAAGGCCTGCTGGGTTCCAGATGAAGCCGAAGGCTATCTTCTGGGTGAAATCAAAGCAACCAAGGGTGAATTGGTAACCGTTGCCCTACCCGGTGGTGAGGTAATGTATCTTGTTTTATACAGTGCGTACGGATACAGAAAACTGATGGAAAAGTAATTTGGAATCTATATGCAAACAATTTGACAAGTTATTTTATGATAGAAATGGAAGTTT
ACCATCATCCTTCAACGAATCCAGTTTAGTGATCCTCCCATTGTCCCCAACTAACCTGGAACCAGCTCAAGATGCCTAAGCCAGTGGTACAGGTTGGTGGCGACCCCGA----TCCGAATGGCTCTCCATTTCGGAGGAGATGAAACGAATTGATCAGAGCAAGCCTTACGATGCCAAAAAGGCCTGCT-------------------------------------------------CAAGGGTGAATTGGTAA------------CCGGTGGTGAGGTAATGTATCTTGTTTTATACAGTGCGTACGGATACAGAAAACTGATGGAAAAGTAATTTGGAATCTATATGCAAACAATTTGACAAGTTATTTTATGATAGAAATGGAAGTTT	2	35	Deletion	0.02	-65	TIILQRIQFSDPPIVPN*	TIILQRIQFSDPPIVPN*	ACCATCATCCTTCAACGAATCCAGTTTAGTGATCCTCCCATTGTCCCCAACTAACCTGGAACCAGCTCAAGATGCCTAAGCCAGTGGTACAGGTTGGTGGCGACCCCGA----TCCGAATGGCTCTCCATTTCGGAGGAGATGAAACGAATTGATCAGAGCAAGCCTTACGATGCCAAAAAGGCCTGCT-------------------------------------------------CAAGGGTGAATTGGTAA------------CCGGTGGTGAGGTAATGTATCTTGTTTTATACAGTGCGTACGGATACAGAAAACTGATGGAAAAGTAATTTGGAATCTATATGCAAACAATTTGACAAGTTATTTTATGATAGAAATGGAAGTTT	ACCATCATCCTTCAACGAATCCAGTTTAGTGATCCTCCCATTGTCCCCAACTAACCTGGAACCAGCTCAAGATGCCTAAGCCAGTGGTACAGGTTGGTGGCGACCCCGATCCCTCCGAATGGCTCTTCATTTCGGAGGAGATGAAACGAATTGATCAGAGCAAGCCTTACGATGCCAAAAAGGCCTGCTGGGTTCCAGATGAAGCCGAAGGCTATCTTCTGGGTGAAATCAAAGCAACCAAGGGTGAATTGGTAACCGTTGCCCTACCCGGTGGTGAGGTAATGTATCTTGTTTTATACAGTGCGTACGGATACAGAAAACTGATGGAAAAGTAATTTGGAATCTATATGCAAACAATTTGACAAGTTATTTTATGATAGAAATGGAAGTTT
[truncated: 6,000 more rows]

## Sheet: Plate1-A2-WT Female+Male
TargetSequence	Reads	AvgQScore	Type	Pct	IndelLength	TargetAA	ReferenceAA	WideTargetSeq	WideReference	TargetLeftFlank	TargetRightFlank
[truncated: 13,771 more rows]

## Sheet: genotype
Sample	TargetReads	MutantReads	MutantPct	Genotype	FrameshiftMutantReads	FrameshiftMutantPct
pgSIT Female+Male	9685	9679	99.94	Homozygous Mutant	6457	66.67		FM
WT Female+Male	39172	639	1.63	Homozygous WT	569	1.45		LFM

## Sheet: filtering
Sample	Raw	Trim	Amplicon	SpanTarget	FailMapq	FailQual	FailedAbundance	TargetReads	RawReadDepth	FilteredReadDepth	AmpliconReadDepth	OntargetDepth	FilteredOntargetDepth
Plate1-A1-pgSIT Female+Male	47559	47111	34110	9685	0	0	0	9685	47559	47111	34110	9685	9685		FM
Plate1-A2-WT Female+Male	49696	49406	45190	39172	0	0	0	39172	49696	49406	45190	39172	39172		LFM
