# Supplementary material for: Suppressing mosquito populations with precision guided sterile males
Source: Nat Commun. 2021 Sep 10;12:5374. doi: 10.1038/s41467-021-25421-w (PMC8433431; doi:10.1038/s41467-021-25421-w)
Supplement: Supplementary file 2 — Supplemental Data File 1 [file 41467_2021_25421_MOESM2_ESM.zip › Supplemental Data File 1/1067K myo-fem/WT Female+Male_S1_L001_R1_001.fastq]

@M03558:539:GW210131Amp:1:2105:17506:2288 1:N:0:TCGACGTC+AAGCGGAA
GGTAGGCATCTACGAGCAAAACCATCATCCTTCAACGAATCCAGTTTAGTGATCCTCCCATTGTCCCCAACTAACCTGGAACCAGCTCAAGATGTCTAAGCCAGTGGTACAGGTTGGTGGCGACCCCGATCCCTCCGAATGGCTCTTCATTTCGGAGGAGATGAAACGAATTGATCAGAGCAAGCCTTACGATGCCAAAAAGGCCTGCTGGGTTCCAGATGAAGCCGAAGGCTATCTTCTGGGTGAAATC
+
A3AABAFFFFFFFG?CCACFGFECGHFHFHHHHHHHGFGHAHGFHHHHFHHHHHHHHHGFHHEHGAGCG?EGFBFAGHF2BCFFGFHHHBHGHHHGHHHHHHHGHFHHHHHFFHHHCGGGHGGGEGGGCGGGFHFGDCBFGFGHHHGHDGHHG0//-A.<.GHE10GCDEGGGGHHEE0CGEFHEEHHHFEEEEGGGGFE?FDGFGFFGFGGGEFGGGGGGGGGGF<B-9AEFFFFFFFFFFFFD.9FFF
@M03558:539:GW210131Amp:1:2105:19897:2378 1:N:0:TCGACGTC+AAGCGGAA
GGTAGGCATCTACGAGCAAAGAGTGAGAAGGTGTTAACATAGCC
+
BCBCBCFFFFFFGGGGGGGGGGHGGGGHHHHBFGGHHHHHHHHH
@M03558:539:GW210131Amp:1:2105:11481:2449 1:N:0:TCGACGTC+AAGCGGAA
GGTAGGCATCTACGAGCAAAGAGGTAGAAGGTGTTACTCACATAGCC
+
AAAAABFFFFFFGGGGGGGGGGHHHGFHHHHCEFEHHHHHHHHHHHH
@M03558:539:GW210131Amp:1:2105:12732:2532 1:N:0:TCGACGTC+AAGCGGAA
GGTAGGCATCTACGAGCAAAACCATCATCCTTCAACGAATCCAGTTTAGTGATCCTCCCATTGTCCCCAACTAACCTGGAACCAGCTCAAGATGCCTAAGCCAGTGGTACAGGTTGGTGGCGACCCCGATCCCTCCGAATGGCTCTTCATTTCGGAGGAGATGAAACGAATTGATCAGAGCAAGCCTTACGATGCCAAAAAGGCCTGCTGGGTTCCAGATGAAACCGAAGGCTATCTTCTGGGTGAAATC
+
CCCCCDFFFFFFGGGGGGGGGGGHHHHHHHHHHHHHGGGHGHHHHHHHHHHHHHHHHHGHHHHHHGHHHGGHHHHHHHGHHHGHHHHHHHHHHHHHHHHHHHHHGHHHHHHHHGHHGGGGHGGGGGGGGGGGHHHGGGGGHHHHHHHHHHHHHHGGFGFCFHHHHHHGGGHHHHHHHHHHHHHHHGHHHHGGHEEFGGGGGGGGGGGGGGGGGGFGGGGGGGGGFFFFFFFFFFFFFFFFFFFFDFFFBF
@M03558:539:GW210131Amp:1:2105:10034:2654 1:N:0:TCGACGTC+AAGCGGAA
GGTAGGCATCTACGAGCAAAACCATCATCCTTCAACGAATCCAGTTTAGTGATCCTCCCATTGTCCCCAACTAACCTGGAACCAGCTCAAGATGCCTAAGCCAGTGGTACAGGTTGGTGGCGACCCCGATCCCTCCGAATGGCTCTTCATTTCGGAGGAGATGAAACGAATTGATCAGAGCAAGCCTTACGATGCCAAAAAGGCCTGCTGGGTTCCAGATGAAGCCGAAGGCTATCTTCTGGGTG
+
BBBCBCFFFFFFGGGGGGGGGGEHHHHHHHHHHHHHGGGHGHHGHHFHHHHHHHHHHHGHHHHHHGHHHGGHHHHHHHGHHHGGFHHHHHHGHHHHHHHHHHHHGHGHHHHHHFHHGGGGHGGGGGGGCGGGHHHGGGGGHHGHHHHHHFHHFFCGGGFFHHHH0DFGGEHHHHHHHHHHHG:CGEHFGHGEEEGGFFFGEGGGGGGFGGGGGGGGGGFFGGGGFFFFFFFFFFFFFFFFFFF:;
@M03558:539:GW210131Amp:1:2105:20391:2667 1:N:0:TCGACGTC+AAGCGGAA
GGTAGGCATCTACGAGCAAAACCATCATCCTTCAACGAATCCAGTTTAGTGATCCTCCCATTGTCCCCAACTAACCTGGAACCAGCTCAAGATGCCTAAGCCAGTGGTACAGGTTGGTGGCGACCCCGATCCCTCCGAATGGCTCTTCATTTCGGAGGAGATGAAACGAATTGATCAGAGCAAGCCTTACGATGCCAAAAAGGCCTGCTGGGTTCCAGATGAAGCCGAAGGCTATCTTCTGGGTGAAATC
+
AAAABAFFFFFFGFEEGGGGGGGHHHHHHHHHHHFHFGGHGHHHGGHHHHHHHHHHHHGHHHHHHHHHHGGHHHHHHHHHHHGHHHHHHHHHHHHHHHHGHHHHFGGGHHHHHBFGGEFFGGGGGGGCFCGGHHHGGBFEHHHHHHHHGHHHHGCCDGE<<FFGHHHGEGHHHGHGHGGCCHHHHEHHHHGGECAFFGGGFGG?EFECFFGGFEFB;FFFFEFG:A@BA:AAFFFFFFFFFFFBDEFFEF
@M03558:539:GW210131Amp:1:2105:10790:2712 1:N:0:TCGACGTC+AAGCGGAA
GGTAGGCATCTACGAGCAAAACCATCATCCTTCAACGAATCCAGTTTAGTGATCCTCCCATTGTCCCCAACTAACCTGGAACCAGCTCAAGATGCCTAAGCCAGTGGTACAGGTTGGTGGCGACCCCGATCCCTCCGAATGGCTCTTCATTTCGGAGGAGATGAAACGAATTGATCAGAGCAAGCCTTACGATGCCAAAAAGGCCTGCTGGGTTCCAGATGAAGCCGAAGGCTATCTTCTGGGTGAAATC
+
BBABCCFFFFFFGGGGGGGGGGGHHHHHGHHHHHHHGGGHGHGHGHHHHGHHHHHHHHGHHHHHHHHHHGGHHHHHGHHGHHGHHHHHHHHHHHHHHHHHHHHGGHHHHHHHHGHHGEGGHGGGGGGGGGGGHHHGGGGGHHHHHHHHHHHHFHGGGGDEHHHHHHHGGGHHHHHHHHHHHFCGHGHHEHGGHGEGGGFGGGGGGGGGGGGGGGGGGGGGGGGGFFFFFFFFFFFFFFFFFFFFDEFFFF
@M03558:539:GW210131Amp:1:2105:14932:2724 1:N:0:TCGACGTC+AAGCGGAA
GGTAGGCATCTACGAGCAAAACCATCATCCTTCAACGAATCCAGTTTAGTGATCCTCCCATTGTCCCCAACTAACCTGGAACCAGCTCAAGATGCCTAAGCCAGTGGTACAGGTTGGTGGCGACCCCGATCCCTCCGAATGGCTCTTCATTTCGGAGGAGATGAAACGAATTGATCAGAGCAAGCCTTACGATGCCAAAAAGGCCTGCTGGGTTCCAGATGAAGCCGAAGGCTATCTTCTGGGTGAAATC
+
BBBBCCFFFFFFGGGGGGGGGGGHHHHHHHHHHHHHGGGHGHHGGHHHHHHHHHHHHHGHHHHHHHHHHGGHHHHGHHHHGHGHHHHHHHHHHHHHHHHHHHHHGHHGHHHHHGHHGFGGHGGGGGGGFGGGHHHGGGGGHHHHHHHHHHHHHHGGGGGGHHHGHHHGGGHHHHHHHHGHHHHHHGHHHHGGHGGGGGFGGGGGGGGGGGGGGGGGGGGGGGGGFFFFFAAEFFFFFFFFFFFFFFFFFF
@M03558:539:GW210131Amp:1:2105:16159:2775 1:N:0:TCGACGTC+AAGCGGAA
GGTAGGCATCTACGAGCAAAACCATCATCCTTCAACGAATCCAGTTTAGTGATCCTCCCATTGTCCCCAACTAACCTGGAACCAGCTCAAGATGCCTAAGCCGGTGGTACAGGTTGGTGGCGACCCCGATCCCTCCGAATGGCTCTTCATTTCGGAGGAGATGAAACGAATTGATCAGAGCAAGCCTTACGATGCCAAAAAGGCCTGCTGGGTTCCAGATGAAGCCGAAGGCTATCTTCTGGGTGAAATC
+
BBCBCCFFFFFFGGGGGGGGGGGHHHHHHHHHHHHHGGGHGHHHHHHHHHHHHHHHHHGHHHHHHHHHHGGHHHHHHHHHHHGHHHHHHHHGHHHHHHHHHHGGGGGGHHHHHGHHGGGGHGGGGGGGGGGGHHHGGGGGHHHHHHHHHHHHHFGGGGGGHHHHFHHGGGHHHHHHHHHHHHHHHGHHGGGGGGGGGGGGGGDGGGEGGGGGGGFFFFFFFFFFFFFF->FFFFFFFFFFFFFFDFFFFF
@M03558:539:GW210131Amp:1:2105:12832:2857 1:N:0:TCGACGTC+AAGCGGAA
GGTAGGCATCTACGAGCAAAGAGTGTAGAAGGTGTTACTCACATAGCC
+
ABBBCCFFFFFFGGGGGGGGGGHHHHHHHHHHHGHGHHHHHHHHHHHH
@M03558:539:GW210131Amp:1:2105:21735:2872 1:N:0:TCGACGTC+AAGCGGAA
GGTAGGCATCTACGAGCAAAACCATCATCCTTCAACGAATCCAGTTTAGTGATCCTCCCATTGTCCCCAACTAACCTGGAACCAGCTCAAGATGCCTAAGCCAGTGGTACAGGTTGGTGGCGACCCCGATCCCTCCGAATGGCTCTTCATTTCGGAGGAGATGAAACGAATTGATCAGAGCAAGCCTTACGATGCCAAAAAGGCCTGCTGGGTTCCAGATGAAGCCGAAGGCTATCTTCTGGGTGAAATC
+
BCAABBFFFFFFGGGGGGGGGGGHHHHHHHHHHHHHGGGHGHHHHHHHHHHHHHHHHHGHHHHHHHHHHGGHHHHHHHHHHHGHHGHHHHHHHHHHHHHHHHHHGHHHHHHDBBFGE?FGHGGGGGGGFGCGHHHGGGDGHHGHHHEHHHHHGG@EAA.CGHHHHHFEFGHHHGHGFGFHHHHHHGHHHHGGHGFGGFGGGGGGGGGGGGGGBEFFFFBFGGGGFFC@DDFFFFFFFFFFFFFFDEFFFF
@M03558:539:GW210131Amp:1:2105:16328:2884 1:N:0:TCGACGTC+AAGCGGAA
GGTAGGCATCTACGAGCAAAACCATCATCCTTCAACGAATCCAGTTTAGTGATCCTCCCATTGTCCCCAACTAACCTGGAACCAGCTCAAGATGCCTAAGCCAGTGGTACAGGTTGGTGGCGACCCCGATCCCTCCGAATGGCTCTTCATTTCGGAGGAGATGAAACGAATTGATCAGAGCAAGCCTTACGATGCCAAAAAGGCCTGCTGGGTTCCAGATGAAGCCGAAGGCTATCTTCTGGGTGAAATC
+
ABAAAAFFFFFFGGGGGEGGGFGHGHHHHFHFFFGHEGGHGHHHGHHFGGHHHHHGHHGHFHDEBDGGHGGHGHHHHHHHHHGHHHGHHHHHHHHHHGHGHHHHFGHHGEGDF3FGE>FGGEGGEEDBCDFGFHHGGGBFHHHHHCGFHHFHHGCGGG?FHHF10=<EGGHHBDGGHFHCGFHHHEGEGHGGCEDF0FBFEDAEEFEFFFGDCGFFFGGFGGGGFFFA-@FFFFFFFFFFFFF;AAFFFF
@M03558:539:GW210131Amp:1:2105:14849:2901 1:N:0:TCGACGTC+AAGCGGAA
GGTAGGCATCTACGAGCAAAACCATCATCCTTCAACGAATCCAGTTTAGTGATCCTCCCATTGTCCCCAACTAACCTGGAACCAGCTCAAGATGCCTAAGCCAGTGGTACAGGTTGGTGGCGACCCCGATCCCTCCGAATGGCTCTTCATTTCGGAGGAGATGAAACGAATTGATCAGAGCAAGCCTTACGATGCCAAAAAGGCCTGCTGGGTTCCAGATGAAGCCGAAGGCTATCTTCTGGGTGAAATC
+
BCBBCCFFFFFFGGGGGGGGGGGHHHHHHHHHHHHHGGGHGHHHHHHHHHHHHHHHHHGHHHHHHHHHHGGHHGHHHHHHHHGHHHGHHHHHHHHHHHHHHHHHGHHHHHHHHGHHGGGGHGGGGGGGGGGGHHHGGGGGHHHHHHHHHHHHHHGGGGGGHHHHHHHGGGHHGHHHHHHHHHHHHGHHHHGGHGGGGGGGGGGGGGGGGGGGFFGGGGGGGGGGFFFFFFDFFFFFFFFHFFFFFFFFFF
@M03558:539:GW210131Amp:1:2105:15467:2943 1:N:0:TCGACGTC+AAGCGGAA
GGTAGGCATCTACGAGCAAAACCATCATCCTTCAACGAATCCAGTTTAGTGATCCTCCCATTGTCCCCCACTAACCTGGAACCAGCTCAAGATGCCTAAGCCAGTGGTACAGGTTGGTGGCGACCCCGATCCCTCCGAATGGCTCTTCATTTCGGAGGAGATGAAACGAATTGATCAGAGCAAGCCTTACGATGCCAAAAAGGCCTGCTGGGTTCCAGATGAAGCCGAAGGCTATCTTCTGAGTGAAATC
+
BBBBBBFFFFFFGGGGGGGGFGGHHHHHHHHHHHHHGGGHGHHHGHHHHHHHHHHHHHGHHHHHHHHHGGGHHHHHHHHHFHGHHHHHHHHHHHHHHHHHHHHHFGHGGGHHHFHHCEFGHCEGECGGGGGGHHHEGGDGHHGHHHFHHHHHHHCECCFDGHHFHHHGGGHHGGHHHHHHGFGHHGHHHHGGFEGGGGGGGGEEEGGGFGGGCEFGFGGGFFFBFFFBFFDFEFFFFFFFFFFFFFFFFF
@M03558:539:GW210131Amp:1:2105:12090:2978 1:N:0:TCGACGTC+AAGCGGAA
GGTAGGCATCTACGAGCAAAGAGTGAGAAGGTGTTACTCACATAGCC
+
AAABCCFFFFFFGGGGGGGGGGHHHHHHHHHFGHGHHHHHHHHHHHH
@M03558:539:GW210131Amp:1:2105:21290:3010 1:N:0:TCGACGTC+AAGCGGAA
GGTAGGCATCTACGAGCAAAACCATCATCCTTCAACGAATCCAGTTTAGTGATCCTCCCATTGTCCCCAACTAACCTGGAACCAGCTCAAGATGCCTAAGCCAGTGGTACAGGTTGGTGGCGACCCCGATCCCTCCGAATGGCTCTTCATTTCGGAGGGGATGAAACGAATTGATCAGAGCAAGCCTTACGATGCCAAAAAGGCCTGCTGGGTTCCAGATGAAGCCGAAGGCTATCTTCTGGGTGAAATC
+
BABBBBFFFFFFGGGCGGGGGGGDHHHHGHHHHHHHGGGHGHHHGGHHHHHHHHHHHHGHHHHHHHHHHGGHHHHHHHHHHHGHHHHHHHHHHHHHHHHHHHHHFGFGGHHFFBFGFGGGHCEGEEFGCGGGHHGGDGGGHHBHFHHFFHHHHHCGG--<<DEGHGBEGGHHH0GFFFFHHFFFGFGGFFEEEGDFFGGGGGFGGGGGGFGG9?FFFFFFFFFFFF@9@;DEFFFFFFFFFFFFDABFFF
@M03558:539:GW210131Amp:1:2105:15679:3037 1:N:0:TCGACGTC+AAGCGGAA
GGTAGGCATCTACGAGCAAAACCATCATCCTTCAACGAATCCAGTTTAGTGATCCTCCCATTGTCCCCAACTAACCTGGAACCAGCTCAAGATGCCTAAGCCAGTGGTACAGGTTGGTGGCGACCCCGATCCCTCCGAATGGCTCTTCATTTCGGAGGAGATGAAACGAATTGATCAGAGCAAGCCTTACGATGCCAAAAAGGCCTGCTGGGTTCCAGATGAAGCCGAAGGCTATCTTCTGGGTGAAATC
+
BABBCCFFFFFFGGGGGGGGGGGHHHHHHHHHHHHHGGGHGHHHHHHHHHHHHHHHHHGHHHHHHHHHHGGHHHHHHHHHHHGHHHHHHHHHHHHHHHHHHHHHGHHHHHHHHGHHGFGGHGGGGGGGGGGGHHHGGGGGHHHHHHHHHHHHHHGGGGGGHHHHHHHGGEHHHHHHHHHHHHHHHGHHHHGGHGGGGGGGGGBGGGGGGGGGFEGGGGGGGGHGFFFFFFFFFFFFFFFFFFFFDFFFFF
@M03558:539:GW210131Amp:1:2105:12031:3062 1:N:0:TCGACGTC+AAGCGGAA
GGTAGGCATCTACGAGCAAAACCATCATCCTTCAACGAATCCAGTTTAGTGATCCTCCCATTGTCCCCAACTAACCTGGAACCAGCTCAAGATGCCTAAGCCAGTGGTACAGGTTGGTGGCGACCCCGATCCCTCCGAAGGGCTCTTCATTTCGGAGGAGATGAAACGAATTGATCAGAGCAAGCCTTACGATGCCAAAAAGGCCTGCTGGGTTCCAGATGAAGCCGAAGGCTATCTTCTGGGTGAAATC
+
CBCCCCBFFFFFGGGGGEG4GFGHHHHHHHHHHHHHGGGHGHHHGHHHHHHHHHHHHHGHGHHHGHHHHGGGHHHHHHHHHFGHHHHFHHHHHHHHHHHHHHHHHHHDHHHHHFGHEEFFHGFGGGGGGGGGHHHDGGG/?EGEHHHGHHGHHFC?DGGC<GGFGHDEFGHHHHFHHHHHHFGFAEHHHHGEAA.9BFBGGGGEGGGGFGGGFGGGFFGGFFFFFFFFFFFEFFFFFFFFFFFFDFFFFF
@M03558:539:GW210131Amp:1:2105:16282:3109 1:N:0:TCGACGTC+AAGCGGAA
GGTAGGCATCTACGAGCAAAACCATCATCCTTCAACGAATCCAGTTTAGTGATCCTCCCATTGTCCCCAACTAACCTGGAACCAGCTCAAGATGCCTAAGCCAGTGGTACAGGTTGGTGGCGACCCCGATCCCTCCGAATGGCTCTTCATTTCGGAGGAGATGAAACGAATTGATCAGAGCAAGCCTTACGATGCCAAAAAGGCCTGCTGGGTTCCAGATGAAGCCGAAGGCTATCTTCTGGGTGAAATC
+
BCBBCCFFFFFFGGGGGGGGGGGHHHHHHHHHHHHHGGGHGHHHHHHHHHHHHHHHHHGHHHHHHHHHHGGHHHHHHHHHHHGHHHHHHHHHHHHHHHHHHHHHGHHHHHHHHHHHGFGGHGGGGGGGGGGGHHHGGGGGHHHHHHHHHHHHHFEFGGGGHHHHBGHGGGHHHHHHHHHHHGHHHGHHHHGGHGGGGGGGGGGGGGAFFFFGGGGGGGGGGGGGFFFFAFFFFFFFFFHFFFFFDFFFFF
@M03558:539:GW210131Amp:1:2105:21340:3148 1:N:0:TCGACGTC+AAGCGGAA
GGTAGGCATCTACGAGCAAAACCATCATCCTTCAACGAATCCAGTTTAGTGATCCTCCCATTGTCCCCAACTAACCTGGAACCAGCTCAAGATGCCTAAGCCAGTGGTACAGGTTGGTGGCGACCCCGATCCCTCCGAATGGCTCTTCATTTCGGAGGAGATGAAACGAATTGATCAGAGCAAGCCTTACGATGCCAAAAAGGCCTGCTGGGTTCCAGATGAAGCCGAAGGCTATCTTCTGGGTGAAATC
+
BAAABCFFFFFFGGGGGGGGGGGHHGHHHHHHHHHHGGGHGHHHHHHGHHHHHHHHHHGHHHHHHHHHHGGHHHHHHHHHHHGHHHHHHHHGHHHHHHHHHHHHGHHHHHHBFBFGFFGGHGGGGGGGGGGGHHHGGGGGHHHHHHHHHHHHHHDGCCEGHHHHHHHGGGHHHGHHHHGHHHHHGGHHHHFGHGGGGGGGGGGGGGGGGGGGGGGGGGFGGGGGFFC@DAFFFFFFFFFFFFFBAEFFFF
@M03558:539:GW210131Amp:1:2105:9262:3208 1:N:0:TCGACGTC+AAGCGGAA
GGTAGGCATCTACGAGCAAAACCATCATCCTTCAACGAATCCAGTTTAGTGATCCTCCCATTGTCCCCAACTAACCTGGAACCAGCTCAAGATGCCTAAGCCAGTGGTACAGGTTGGTGGCGACCCCGATCCCTCCGAATGGCTCTTCATTTCGGAGGAGATGAAACGAATTGATCAGAGCAAGCCTTACGATGCCAAAAAGGCCTGCTGGGTTCCAGATGAAGCCGAAGGCTATCTTCTGGGTGAAATC
+
AAB3AAFFFFFFFF?2EEFGGGGHHHGHHHHHHHFHGGCHEHHFEBGGFHHGHHFHHHFEDGBHDGHAGEFHHHHHHFFFGHGFEGHHHHHHHHFHHHHCHHHHHCGHHHFBHFGHC/FEHGGGGGGGGGGGHFHGGCGEHHHHHHHHHDDGHF?A?D.EGHHHBGHGGAGEGGHHHF0:/C:=:EHHHHA.CAEBCFBE?.EGFB.CBFBDFEGFGGFFFBBFFFBBB>DFF/9FFFFFFFF/;.9:BF
@M03558:539:GW210131Amp:1:2105:20811:3228 1:N:0:TCGACGTC+AAGCGGAA
GGTAGGCATCTACGAGCAAAACCATCATCCTTCAACGAATCCAGTTTAGTGATCCTCCCATTGTCCCCAACTAACCTGGAACCAGCTCAAGATGCCTAAGCCAGTGGTACAGGTTGGTGGCGACCCCGATCCCTCCGAATGGCTCTTCATTTCGGAGGAGATGAAACGAATTGATCAGAGCAAGCCTTACGATGCCAAAAAGGCCTGCTGGGTTCCAGATGAAGCCGAAGGCTATCTTCTGGGTGAAATC
+
BCABBCFFFFFFGGGGGGGGGGGHHHHHHHHHGHHHGGGHGHGHHHHHHHHFHHHHHHGHHHHHHHHHGGGHHHHHHHHHHHGHHGHHHHHHHHGHHHHHHGHHFGHHHHHGHGHHGGGGHGGGGGGGCGGGHHHGGFGGHHHHHHHHHHHHHHFADFDCFGHHHHHGGGHHHGHHGHGHHHHHGGHHHHGGEGBFGGGGGGBGGGGGGGGGGGFFCFGGGGGGFFFFA@AEFFFFFFFFFFFFFFFFFF
@M03558:539:GW210131Amp:1:2105:20061:3251 1:N:0:TCGACGTC+AAGCGGAA
GGTAGGCATCTACGAGCAAAACCATCATCCTTCAACGAATCCAGTTTAGTGATCCTCCCATTGTCCCCAACTAACCTGGAACCAGCTCAAGATGCCTAAGCCAGTGGTACAGGTTGGTGGCTACCCCGATCCCTCCGAATGGCTCTTCGTTTCGGAGGAGATGAAACGAATTGATCAGAGCAAGCCTTACGATGCCAAAAAGGCCTGCTGGGTTCCAGATGAAGCCGAAGGCTATCTTCTGGGTGAAATC
+
AA>>AAFFFFFBGGEEE?GFGFFHHHHFBFFHHHHHGGGFGCGFHHHHHFGHHGHFHFFFHFEGGHHHGDGHHHFFHHFFFHGHEGCGHFFHHHGHGDGFEGHHFFFFFGDGF3BGE/FEF0FFGHHGG@CDFBCDDBAFGFHHFFGHHFGAG???A@CC<<<GHHFGCCG.<DGDGFGG/CFBCCGGCCEF:EDFHHFHAFDGFGFFFBBECF?9;FFFFGFF0;B=FFBAFFFFEFFFFFF/9AFFFF
@M03558:539:GW210131Amp:1:2105:14583:3271 1:N:0:TCGACGTC+AAGCGGAA
GGTAGGCATCTACGAGCAAAATCATCATCCTTCAACGAATCCAGTTTAGTGATCCTCCCATTGTCCCCAACTAACCTGGAACCAGCTCAAGATGCCTAAGCCAGTGGTACAGGTTGGTGGCGACCCCGATCCCTCCGAATGGCTCTCCATTTCGGAGGAGATGAAACGAATTGATCAGAGCAAGCCTTACGATGCCAAAAAGGCCTGCTGGGTTCCAGATGAAGCCGAAGGCTATCTTCTGGGTGAAATC
+
ABAABBFFFFFFGGGGGGGGGGHHHHHHHHHHHHHHGGGHGHHHGHHHHHHHHHHHHHGHHHHHHHHHHGGHHHHHHHHHHHGHHHHHHHHHHHHHHHHHHHHHHHHHHHHHHGHHGEGGHGGGGGGGGGGGHHHGGGGGHHHHHHHHHHHHHHGFGGGGHHHHHHHGGGHHHHHHHHHHHHHHHGHHHHGGHGGGGGGGGGGGGGGGGGGGFGGGFGGGGGGGGFFFFFDEFFFFFFFFFFF:AEFFFF
@M03558:539:GW210131Amp:1:2105:17146:3308 1:N:0:TCGACGTC+AAGCGGAA
GGTAGGCATCTACGAGCAAAACCATCATCCTTCAACGAATCCAGTTTAGTGATCCTCCCATTGTCCCCAACTAACCTGGAACCAGCTCAAGATGCCTAAGCCAGTGGTACAGGTTGGTGGCGACCCCGATCCCTCCGAATGGCTCTTCATTTCGGAGGAGATGAAACGAATTGATCAGAGCAAGCCTTACGATGCCAAAAAGGCCTGCTGGGTTCCAGATGAAGCCGAAGGCTATCTTCTGGGTGAAATC
+
@AAABCFFFFFFGGGGGGGGGGGHHHHHHGHHHHHHGGGHGHHGGHHFHHHHHHHHHHGHHFHHHHHGHGGHHHHHHGHHFHGHHHHHHHHGHHHHHHHHHHHHHHHHGHHHGGHHF?FGHGGGFGGGFGGGHHHGFGDGHHGGHHGHHHHHHCDFGGGGHHHHDHHFGEHHFHHGFHEHGHHHHGHHHFGGEAFGGFFEGGGGGGEFFFGGGGFFGGGGGFBFFFFC-@DFFEFFFFFFFFFBAABFFE
@M03558:539:GW210131Amp:1:2105:21703:3335 1:N:0:TCGACGTC+AAGCGGAA
GGTAGGCATCTACGAGCAAAACCATCATCCTTCAACGAATCCAGTTTAGTGATCCTCCCATTGTCCCCAACTAACCTGGAACCAGCTCAAGATGCCTAAGCCAGTGGTACAGGTTGGTGGCGACCCCGATCCCTCCGAATGGCTCTTCATTTCGGAGGAGATGAAACGAATTGATCAGAGCAAGCCTTACGATGCCAAAAAGGCCTGCTGGGTTCCAGGTGAAGCCGAAGGCTATCTTCTGGGTGAAATC
+
A?ABBBFFFFFFGGEGGGGCGGGHHHHHFHHHHFFHGGGHDHHHAGGGHGGHHFHGHHGHHHGHGHHHFGGFCEGHHFGHFFGHGEHHHHHFHFBGGHHFHHHHGHHGHHFFF3BGEEE?0EFEGGGGGCDGHHHFEDGGHH0FHHFGFGHD<F>AADA?ACDGDGHGAFHHHGF0GHHHGHFCGCGEGHGGHGDFFFFE..EEEFGGFBFGBAF/BFFBFGFFBF@@@>FFBFFFFFFFFFFFDEFFFF
@M03558:539:GW210131Amp:1:2105:9001:3411 1:N:0:TCGACGTC+AAGCGGAA
GGTAGGCATCTACGAGCAAAACCATCATCCTTCAACGAATCCAGTTTAGTGATCCTCCCATTGTCCCCAACTAACCTGGAACCAGCTCAAGATGCCTAAGCCAGTGGTACAGGTTGGTGGCGACCCCGATCCCTCCGAATGGCTCTTCATTCCGGAGGAGATGAAACGAATTGATCAGAGCAAGCCTTACGATGCCAAAAAGGCCTGCTGGGTTCCAGATGAAGCCGAAGGCTATCTTCTGGGTGAAATC
+
BBABBBFFFFFFGGGGEFGGGGGHHHGHHHHHHHHHGGFFEHHGGHHHHHHHHHGHHGGHHHHHHHHHGGGHHHHGGHHHHHGHHGHHHHHHHHHHHHHHHHHHHHGHHHHHHHHHGGGGHGGGGGGGGGGGHHHGGGGGHHHHHHHHHHHHGHFGGGGGHGHHHHHGGGHHHFHHHHHHH:/CCFHHHHGGHGGGBFFEGGGFGGGGGGGGGGGGFGBFGGGFFFCA==AEFFFFFFFFFFB;;.;BFF
@M03558:539:GW210131Amp:1:2105:10467:3436 1:N:0:TCGACGTC+AAGCGGAA
GGTAGGCATCTACGAGCAAAACCATCATCCTTCAACGAATCCAGTTTAGTGATCCTCCCATTGCCCCCAACTAACCTGGAACCAGCTCAAGATGCCTAAGCCAGTGGTACAGGTTGGTGGCGACCCCGATCCCTCCGAATGGCTCTTCATTTCGGAGGAGATGAAACGAATTGATCAGAGCAAGCCTTACGATGCCAAAAAGGCCTGCTGGGTTCCAGATGAAGCCGAAGGCTATCTTCTGGGTGAAATC
+
BCABCBFFFFFFGGGGGGGGGGGHHHHHHHHHHHHHGGGHGHHHFGHHHHHHHHHHHHGHHGHHHHGGGGGHHHHGHHHHHHGHHGHHHHHHHHHHGGHHFHHHFGFFGHHHHFGHG?FGHGGGGGGDGGFGHHHGGGGGHGHHHHHHGHHHHHFGGGGGHHHHHHHGGGHHFGHHGHHHHC:GGGHHHHGGGGGGGGGGGGGEGGGGGGGGFFFFCGGFFFFFFFFFF;D?FFFFFFFFFFFB;;BFFF
@M03558:539:GW210131Amp:1:2105:21909:3478 1:N:0:TCGACGTC+AAGCGGAA
GGTAGGCATCTACGAGCAAAACCATCATCCTTCAACGAATCCAGTTTAGTGGTCCTCCCATTGTCCCCAACTAACCTGGAACCAGCTCAAGATGCCTAAGCCAGTGGTACAGGTTGGTGGCGACCCCGATCCCTCCGAATGGCTCTTCATTTCGGAGGAGATGAAACGAATTGATCAGAGCAAGCCTTACGATGCCAAAAAGGCCTGCTGGGTTCCAGATGAAGCCGAAGACTATCTTCTGGGTGAAATC
+
CCBCCBFFFFFFGGGGGGGGGGGHHHHHHHHHHHHHGGGHGHHHFGHHHHHHHHHHHHGHHHHHHHHHHGGHHHHHHHHHHHGGGHHHHHHHHHHHHHHHHHHHGHHGHHHFEBFGGEGGGGGGGGGGDGCGHHGGGGGGHHHHHHHGHHGHHHCDA<<EEHHHHHHGGGHHHGHHHHGHHGHHHGHHHHGGHGDGGGGGGGGGGFGGGGGGGGGFFFBFGGFFFF@;>BFFFBFFFFBFFFFFDEFFFF
@M03558:539:GW210131Amp:1:2105:15930:3558 1:N:0:TCGACGTC+AAGCGGAA
GGTAGGCATCTACGAGCAAAACCATCATCCTTCAACGAATCCAGTTTAGTGATCCTCCCATTGTCCCCAACTAACCTGGAACCAGCTCAAGATGCCTAAGCCAGTGGTACAGGTTGGTGGCGACCCCGATCCCTCCGAATGGCTCTTCATTTCGGAGGAGATGAAACGAATTGATCAGAGCAAGCCTTACGATGCCAAAAAGGCCTGCTGGGTTCCAGATGAAGCCGAAGGCTATCTTCTGGGTGAAATC
+
AABABBFFFFFFGGGGGGGGGGGHHHHHHHHHHHHHGGGHGHHHGHFHHHHHHHHHHHGHGHHHGHHHHEGHHFHHHHHHGHGHHGHGHHHHHHHHHHHHHHHHGHHGHHHGH@FHE?FFGGGGGGGGGGGGHHGGGGGGHGFFHHHFGGHHHE/E-CGGHHHHBGFGFGHH0GHFHHHHFHHHGGHHHHGGHGGGFFGGGGGGGGEFGGFDFFGFGGGFGGFFFFFF-@DFFFFFFFFFFFFBAEFFFF
@M03558:539:GW210131Amp:1:2105:8357:3583 1:N:0:TCGACGTC+AAGCGGAA
GGTAGGCATCTACGAGCAAAGAGTGAGAAGGTGTTACTCACATAGCC
+
ABAACBFFFFFFFGGGGGGGGGHGHHHHHHHFGGGHHHHHHHHHHFH
@M03558:539:GW210131Amp:1:2105:22998:3586 1:N:0:TCGACGTC+AAGCGGAA
GGTAGGCATCTACGAGCAAAGAGGTAGAAGGTGTTACTCACATAGCC
+
ABBBBBFFFFFFGFGEGGGGGGHGCFGHFHHFFHEHHHHHHGHHHHH
@M03558:539:GW210131Amp:1:2105:20428:3594 1:N:0:TCGACGTC+AAGCGGAA
GGTAGGCATCTACGAGCAAAACCATCATCCTTCAACGAATCCAGTTTAGTGATCCTCCCATTGTCCCCAACTAACCTGGAACCAGCTCAAGATGCCTAAGCCAGTGGTACAGGTTGGTGGCGACCCCGATCCCTCCGAATGGCTCTTCATTTCGGAGGAGATGAAACGAATTGATCAGAGCAAGCCTTACGATGCCGAAAAGGCCTGCTGGGTTCCAGATGAAGCCGGAGGCTATCTTCTGGGTGAAATC
+
>1>>A1@C11@FFG?C?EGFG0E01AFHHBGHBBG1AFFFG1FGGFFHGH12AAFGFF/BBE1FG1B/A/EGCGGHHHHHHC>G/CE1FFGFBB11BFFF0FFG1B0BFFEDC@FE?E?EGGGCECCB@CG/GG0<A<AFBCCGH0FFHFHHFFCC@C<<><GGGD<<AEEHF=G0GG:C/CH:.:GHFBCE.;E0@@A?@FG..9AFFBB.9;./;B//9BFF/-;-99@-EFB/BF;BFBB/;-/9BB
@M03558:539:GW210131Amp:1:2105:22212:3597 1:N:0:TCGACGTC+AAGCGGAA
GGTAGGCATCTACGAGCAAAACCATCATCCTTCAACGAATCCAGTTTAGTGATCCTCCCATTGTCCCCAACTAACCTGGAACCAGCTCAAGATGCCTAAGCCAGTGGTACAGGTTGGTGGCGACCCCGATCCCTCCGAATGGCTCTTCATTTCGGAGGAGATGAAACGAATTGATCAGAGCAAGCCTTACGATGCCAAAAAGGCCTGCTGGGTTCCAGATGAAGCCGAAGGCTATCTTCTGGGTGAAATC
+
BCBBBAFFFFFFGGGGGGGGGGGHHHHHHHHHHHHHGGGHGHHHHHHHHHHHHHHHHHGHHHHHHHHHHGGHHHHHHHHHHHGHHHHHHHHHHHHHHHHHHHHHGHGDGHGFBBFGGFEGHGGGGGGGGGGGHHHGGGGGHHHHHHHHHHHHHH@D@@ADHHHHGHHGGGHHHBHHHHGHHHHHHGHHHHGGHGGGGGGGGGGGGGGGGGGGBEFGGGGGGFFGFFFAFFDFFFFFFFFFFFFFDEFFFF
@M03558:539:GW210131Amp:1:2105:15831:3648 1:N:0:TCGACGTC+AAGCGGAA
GGTAGGCATCTACGAGCAAAACCATCATCCTTCAACGAATCCAGTTTAGTGATCCTCCCATTGTCCCCAACTAACCTGGAACCAGCTCAAGATACCTAAGCCAGTGGTACAGGTTGGTGGCGACCCCGATCCCTCCGAATGGCTCTTCATTTCGGAGGAGATGAAACGAATTGATCAGAGCAAGCCTTACGATGCCAAAAAGGCCTGCTGGGTTCCAGATGAAGCCGAAGGCTATCTTCTGGGTGAAATC
+
AAAAAAFFFFFFGCGGGGGGGGGHHHHHHHHHGHHHGGGHGHHHEGHHHFHHHHHHGHGHHHHHHHHHHGGHHHHGHHHGHHGHHHHHHHHHHHHGHHHHHHHHGFHFGHHHHGHHGEFGHFGGGGGGGGGGHHHGGGGGHHHHHHHHHHHHHGFGGGGGHHHGBGGGGGHHGFFGFHGHGHHHHGHHHHGGHGGGGGGGGGGGGGGGGGFD;EAFFGGGGGGGFFFFFFFFFFFFFFFFFFFFAAFFFF
@M03558:539:GW210131Amp:1:2105:23216:3692 1:N:0:TCGACGTC+AAGCGGAA
GGTAGGCATCTACGAGCAAAACCATCATCCTTCAACGAATCCAGTTTAGTGATCCTCCCATTGTCCTCAACTAACCTGGAACCAGCTCAAGATGCCTAAGCCAGTGGTACAGGTTGGCGGCGACCCCGATCCCTGCGAATGGCTCTGCATGTCGGAGGAGATGAAACGAATTGATCAGAGCAAGCCTTACGATGCCAAAAAGGCCTGCTGGGTTACAGATGAAGCCGAAGGCTATATTCTGGGTGCAATT
+
11AAAA1@1BD3BAEEEACBCGEGG11B3FFGBD1GECCG/EGHFBHFEGGDG21D1F/FAGFHBE21B10F1BB01AFGB1F0F/B11@1FEFF1GFFHCGGF1F01@2BB01BB@1/>E/@CC?CCCC//F<1/<---1>FF<>D<0<0<0<<<--.:.:000CC;.;::900;C0:B/B/9E./09;C.9..0;9/.C.-AAF?FFFEA/--//;9/:9BBB-;9-@BFF;FFBFB9/BF99-////
@M03558:539:GW210131Amp:1:2105:20884:3766 1:N:0:TCGACGTC+AAGCGGAA
GGTAGGCATCTACGAGCAAAGAGTGAGAAGGTGTTACTCACATAGCC
+
BBBBBBFFFFFFGGGFG?FFGFFHHHHFHFHGCGEHHHHGHFHHFHH
@M03558:539:GW210131Amp:1:2105:9968:3780 1:N:0:TCGACGTC+AAGCGGAA
GGTAGGCATCTACGAGCAAAACCATCATCCTTCAACGAATCCAGTTTAGTGATCCTCCCATTGTCCCCAACTAACCTGGAACCAGCTCAAGATGCCTAAGCCAGTGGTACAGGTTGGTGGCGACCCCGATCCCTCCGAATGGCTCTTCATTTCGGAGGAGATGAAACGAATTGATCAGAGCAAGCCTTACGATGCCAAAAAGGCCTGCTGGGTTCCAGATGAAGCCGAAGGCTATCTTCTGGGTGAAATC
+
AAAAAAFFFFFBGFEEEAGGGGGHHHHHHHH5AGHFGEDHGFHHHHGHHHHHHHHHHHGHFFHHGHHHHGGFEGCGHFCHFGG?GGGGFHHHHHHHHHGFHHHHHFHHHHGFGHHHG???GEEECGDG/<<<GGHGGGDFCHHFHHFFDGHHHE<ACGFDHFDFDGHGFGEGHBGHDD0CGC;GHEHFFHEG.CEG0BFEGGFGGGGGGGB.CEAFCFFGGGBFFFB99=DEEFEFFFFFFBFF;.9BFF
@M03558:539:GW210131Amp:1:2105:11315:3786 1:N:0:TCGACGTC+AAGCGGAA
GGTAGGCATCTACGAGCAAAACCATCATCCTTCGACGAATCCAGTTTAGTGATCCTCCCATTGTCCCCAACTAACCTGGAACCAGCTCAAGATGCCTAAGCCAGTGGTACAGGTTGGTGGCGACCCCGATCCCTCCGAATGGCTCTTCATTTCGGAGGAGATGAAACGAATTGATCAGAGCAAGCCTTACGATGCCAAAAAGGCCTGCTGGGTTCCAGATGAAGCCGAAGGCTATCTTCTGGGTGAAATC
+
>1>1>1BFCFFFGG1EA101FGFCBEFD3FDDH0AAFCEFEHHHDFE211G2DFGFHHGG1EDGFH1ACE/EGB1GGFGBC1?0//B@EFHDGD11GHHEFHHHGHHHGHHBG1BF//?<FEGCGG?BCBCGCCHGG@EAGHGGHFFD1DFFFF@<<C.<<<000DG.<<GCGHFFHHEGCG::.CGCGGEEGEGFBBBEEAG.EFEFGGEBGGGEFFB/FFBBBA@@@?FFBFFFFFFFFFFBA-9FBB
@M03558:539:GW210131Amp:1:2105:21401:3914 1:N:0:TCGACGTC+AAGCGGAA
GGTAGGCATCTACGAGCAAAACCATCATCCTTCAACGAATCCAGTTTAGTGATCCTCCCATTGTCCCCAACTAACCTGGAACCAGCTCAAGATGCCTAAGCCAGTGGTACAGGTTGGTGGCGACCCCGATCCCTCCGAATGGCTCTTCATTTCGGAGGAGATGAAACGAGTTGATCAGAGCAAGCCTTACGATGCCAAAAAGGCCTGCTGGGTTCCAGATGAAGCCGAAGGCTATCTTCTGGGTGAAATC
+
ABBBCCFFFFFFGGGGGGGGGGGHHHHHHHHHHHHHGGGGGHHGGGHHHHHHHHHHHHGHHHHHHHHHHGGHHHHGHHHHHHGHHGHHHHGHHGHHHHHHHHHHHHHGHHHBFBFGGEGGHGGGGGGGGGGGHHHFGGGFHHHFHHHHHHHHHH@EA@.CHHHHHHHGGGDGHDGGGHGHHHHHHGHHGHGGHGGGGGGGGGGGGGGGGGGGGFGFFF9FGGFFFFD:BDFFFFFFFFFFFFFFDEFFFF
@M03558:539:GW210131Amp:1:2105:16270:3936 1:N:0:TCGACGTC+AAGCGGAA
GGTAGGCATCTACGAGCAAAGAGTGAGAAGGTGTTACTCACATAGCC
+
BBBBCCFFFFFFGGGGGGGGGGHHHHHHHHHGHHGHHHHHHHHHHHH
@M03558:539:GW210131Amp:1:2105:20340:3960 1:N:0:TCGACGTC+AAGCGGAA
GGTAGCATCTACGAGCAAAACCATCATCCTTCAACGAATCCAGTTTAGTGATCCTCCCATTGTCCCCAACTAACCTGGAACCAGCTCAAGATGCCTAAGCCAGTGGTACAGGTTGGTGGCGACCCCGATCCCTCCGAATGGCTCTTCATTTCGGAGGAGATGAAACGAATTGATCAGAGCAAGCCTTACGATGCCAAAAAGGCCTGCTGGGTTCCAGATGAAGCCGAAGGCTATCTTCTGGGTGAAATC
+
AAAABFFFFFFFGEGGGGGGGGHHHHHHHHHHHHHGGGHGHHHGHHHHHHHHHHHHHGHHHHHHHHHHGGHHHHHHHHHHHGHHHHHHHHHHHHHHHHHHHHHHHHHHHHHHGHHGEFGHGGGGGGGGGGGHHHGGGGGHHHHHHHHHHHHHHG?EGFGFHHHHHHGGGHHGGHHHHHHHHHHHGHHHHGGHGGHGGGGGGGGGGGGGGGGGGGGGGGGGGGGGFFFFFBFFFFFFFFFFFFFDEFFFF
@M03558:539:GW210131Amp:1:2105:16134:3974 1:N:0:TCGACGTC+AAGCGGAA
GGTAGGCATCTACGAGCAAAACCATCATCCTTCAACGAATCCAGTTTAGTGATCCTCCCATTGTCCCCAACTAACCTGGGACCAGCTCAAGATGCCTAAGCCAGTGGTACAGGTTGGTGGCGACCCCGATCCCTCCGAATGGCTCTCCATTTCGGAGGAGATGAAACGAATTGATCAGAGCAAGCCTTACGATGCCAAAAAGGCCTGCTGGGTTCCAGATGAAGCCGAAGGCTATCTTCTGGGTGAAATC
+
BBAABCFFFFFFGGGGGGGGGGGHHGHHHHHHHHHHGGGHGHHHHHHHHHHHHHHHHHGHHHHHHHHHHGGHHHHHHHHGHHGHHHHHHHHHHHHHHHHHHHHHGHHGGHHHHHHHGEGGHGGGGGGGGGGGHHGGGGDGHHHHHHHHHHHHHGCGFGGGHHHHBGHGGGHHFHHHHHHHHHHHHGHHHHGGGGGGGFGGGGGGGGGGGGGGGGGGGGGGGGFFFFFF->FFFFFFFFFFFFFFDEFFFF
@M03558:539:GW210131Amp:1:2105:18390:4078 1:N:0:TCGACGTC+AAGCGGAA
GGTAGGCATCTACGAGCAAAACCATCATCCTTCAACGAATCCAGTTTAGTGATCCTCCCATTGTCCCCAACTAACCTGGAACCAGCTCAAGATGCCTAAGCCAGTGGTACAGGTTGGTGGCGACCCCGATCCCTCCGAATGGCTCTTCATTTCGGAGGAGATGAAACGAATTGATCAGAGCAAGCCTTACGATGCCAAAAGGCCTGCTGGGTTCCAGATGAAGCCGAAGGCTATCTTCTGGGTGAAATC
+
ABBBAAFFFFFFGGGGGGGGGGGHHHGHHHHHHHHHGGGHGHHHHHHHHHHHHHHHHHGHHHHHHHHHHGGHHGHHHHHHHHGHHHHHHHHHHHHHHHHHHHHHHHHHHHHHHGHHGFGGHGGGGGGGGGGGHHHGGGGGHHHGHHHHHHHHHHGDGGDCGHHHHHHGGGHHHHHHHHHHHGGHHGHHGHGGHGGGGGGGEGEGBEFFBFGGGFGGBBBBFF00C-9@-:;:/9/:F99/;F/A.BFF/
@M03558:539:GW210131Amp:1:2105:15140:4090 1:N:0:TCGACGTC+AAGCGGAA
GGTAGGCATCTACGAGCAAAACCATCATCCTTCAACGAATCCAGTTTAGTGATCCTCCCATTGTCCCCAACTAACCTGGAACCAGCTCAAGATGCCTAAGCCAGTGGTACAGGTTGGTGGCGACCCCGATCCCTCCGAATGGCTCTTCATTTCGGAGGAGATGAAACGAATTGATCAGAGCAAGCCTTACGATGCCAAAAAGGCCTGCTGGGTTCCAGATGAAGCCGAAGGCTATCTTCTGGGTGAAATC
+
BCBABBFFFFFFGGGGGGGGGGGHHHHHHHHHHHHHGGGHGHHHHHHHHHHHHHHHHHGHHHHHHHHHHGGHHHHHHHHGHHGHHHHHHHHHHHHHHHHHHHHHHHHHHHHHHGHHGEGGHGGGGGGGGGGGHHHGGGGGHHHHHHHHHHHHHHGDGGGGHHHHHHHGGGHHHHHHHHGHHHHHHGHHHHGGHGGGGGGGGGGGGGGGGGGGGGGGGGGGGGGGFFFFFFFFFFFFFFFFFFFBDEFFFF
@M03558:539:GW210131Amp:1:2105:16700:4136 1:N:0:TCGACGTC+AAGCGGAA
GGTAGGCATCTACGAGCAAAACCATCATCCTTCAACGAATCCAGTTTAGTGATCCTCCCATTGTCCCCAACTAACCTGGAACCAGCTCAAGATGCCTAAGCCAGTGGTACAGGTTGGTGGCGACCCCGATCCCTCCGAATGGCTCTTCATTTCGGAGGAGATGAAACGAATTGATCAGAGCAAGCCTTACGATGCCAAAAAGGCCTGCTGGGTTCCAGATGAAGCCGAAGGCTATCTTCTGGGTGAAATC
+
BCBBCCFFFFFFGGGGGGGGGGGHHHHHHHHHHHHHGGGHGHHHHHHHHHHHHHHHHHGHHHHHHHHHHGGHHHHHHHHHHHGHHHHHHHHHHHHHHHHHHHHHGHHHHHHHHHHHGGGGHGGGGGGGGGGGHHHGGGGGHHHHHHHHHHHHHFFGGGGGHHHH0GHGGGHHFGHHHHHHHHHHHGHHHHGGHGGGGGGGGGGGGGGGGGGGGGGGGGGGGGFFFFFF-:AFFFFFFFFFFFF9;.BFFF
@M03558:539:GW210131Amp:1:2105:16307:4183 1:N:0:TCGACGTC+AAGCGGAA
GGTAGGCATCTACGAGCAAAACCATCATCCTTCAACGAATCCAGTTTAGTGATCCTCCCATTGTCCCCAACTAACCTGGAACCAGCTCAAGATGCCTAAGCCAGTGGTACAGGTTGGTGGCGACCCCGATCCCTCCGAATGGCTCTTCATTTCAGAGGAGATGAAACGAATTGATCAGAGCAAGCCTTACGGTGCCAAAAAGGCCTGCTGGGTTCCAGATGAAGCCGAAGGCTATCTTCTGGGTGAAATC
+
BBBBCCFFFFFFGGGGGGGGGGGHHGHHHHHHHHHHGGGHGHHHHHHHHHHHHHHHHHGHHHHHHHHHHGGHHHHHHHFHHHGHHHHHHHHHHHHHHHHHHHHHHHHHHHHHHHHHGGGGHGGGGGGGGGGGHHHGGGGGHHHHHHHHGHHHHHHHHGFEHHHH1GHGGGHHHHHHHHHHHGHHHGHHHHGGHEGHHHHGGGGGGGGGGGFGGGGGGGGGGGGGGGGF-BFFFFFFFFFFFFFFFEFFFF
@M03558:539:GW210131Amp:1:2105:15508:4236 1:N:0:TCGACGTC+AAGCGGAA
GGTAGGCATCTACGAGCAAAACCATCATCCTTCAACGAATCCAGTTTAGTGATCCTCCCATTGTCCCCAACTAACCTGGAACCAGCTCAAGATGTCTAAGCCAGTGGTACAGGTTGGTGGCGACCCCGATCCCTCCGAATGGCTCTTCATTTCGGAGGAGATGAAACGAATTGATCAGAGCAAGCCTTACGATGCCAAAAAGGCCTGCTGGGTTCCAGATGAAGCCGAAGGCTATCTTCTGGGTGAAATC
+
ABAABCFFFFFFGGGGGGGGGGGHHHHHHHHHHHHHGGGHGHHHHHHHHHHHHHHHHHGHHHHHHHHHHGGHHHHHHHHHHHGHHHHHHHHHHHHHHHHHHHHHHHHHHHHHHGHHGGGGHGGGGGGGGGGGHHHGGGGGHHHHHHHHHHHHHHGGGGGGHHHHGHHGGGHHHHHHHHHHHGHHHGHHHHGGHGGGGGGGGGGGGGGGGGGGFGGGGGGGGGGGGFFFFFFFFFFFFFFFFFFFAEFFFF
@M03558:539:GW210131Amp:1:2105:21469:4236 1:N:0:TCGACGTC+AAGCGGAA
GGTAGGCATCTACGAGCAAAACCATCATCCTTCAACGAATCCAGTTTAGTGATCCTCCCATTGTCCCCAACTAACCTGGAACCAGCTCAAGATGCCTAAGCCAGTGGTACAGGTTGGTGGCGACCCCGATCCCTCCGAATGGCTCTTCATTTCGGAGGAGATGAAACGAATTGATCAGAGCAAGCCTTACGATGCCAAAAAGGCCTGCTGGGTTCCAGATGAAGCCGAAGGCTATCCTCTGGGTGAAATC
+
CCCBCCFFFFFFGGGGGGGGGGGHHHHHHHHHHHHHGGGHGHHHHHHHHHHHHHHHHHGHHHHHHHHHHGGHHHHHHHHHHHGHHHHHHHHHHHHHHHHHHHHHHHHHHHHFFBGHGGGGHGGGGGGGGGGGHHHGGGGGHHHHHHHHHHHHHHFGE@EGHHHHHHHGGGHHHGHHHGHGHHHHHGHHHHGGHGDGGGGGEGGGGGGGGGGGGGGGGGGGGGGGFFF@DFFFFFFFFFFFFFFFFEFFFF
@M03558:539:GW210131Amp:1:2105:23351:4300 1:N:0:TCGACGTC+AAGCGGAA
GGTAGGCATCTACGAGCAAAACCATCATCCTTCAACGAATCCAGTTTAGTGATCCTCCCATTGTCCCCAACTAACCTGGAACCAGCTCAAGATGCCTAAGCCAGTGGTACAGGTTGGTGGCGACCCCGATCCCTCCGAATGGCTCCTCATTTCGGAGGAGATGAAACGAATTGATCAGAGCAAGCCTTACGGTGCCAAAAAGGCCTGCTGGGTTCCAGATGAAGCCGAAGGCTATCTTCTGGGTGAAATC
+
AAAAABFFFFFFGGGGGGGGGGGGHHHHHHHHHHHHGGGHGHGHHHHFHHHHHHHHHHGGHHHHHHHHGGGHHFHHHHHHHHGHEHHHHHGHHHHHHHEHFHHHHHGHHHHHHFGHFFGGHGGGGGGCD@CDHHGGGGDGHHGHHGCHHGHHGH>AACCDFGDBGHHGGGHHGFGHHHHHBGHHHGHF0GGGHEDFFGGGEDDFGGGGGGFD/EFGGFCFGFFFFFFFCCFFFFFFFFFFFFFFA:BFFF
@M03558:539:GW210131Amp:1:2105:23772:4326 1:N:0:TCGACGTC+AAGCGGAA
GGTAGGCATCTACGAGCAGAAGGTGTTACTCACATAGCC
+
ABAAABFFFFFFGGGGGGGGGGHFGFGHHHHHHHHHHHH
@M03558:539:GW210131Amp:1:2105:13440:4335 1:N:0:TCGACGTC+AAGCGGAA
GGTAGGCATCTACGAGCAAAACCATCATCCTTCGACGAATCCAGTTTAGTGATCCTCCCATTGTCCCCAACTAACCTGGAACCAGCTCAAGATGCCTAAGCCAGTGGTACAGGTTGGTGGCGACCCCGATCCCTCCGAATGGCTCTTCATTTCGGAGGAGATGAAACGAATTGATCAGAGCAAGCCTTACGATGCCAAAAAGGCCTGCTGGGTTCCAGATGAAGCCGAAGGCTATCTTCTGGGTGAAATC
+
AAAAAAFFFFFFGGAEGCGGGGGHHHHHHHHHHHHGGGGHGHHHHHHHHHGHHHHGHHGGGHHHHHHHHGGHHHHHHFHHHHGHHHHHHHHHHHHHGHHHHHHHGHGGHHHHHGHHGGGGHGGGGGGGCGGGHHGGGGGGHHHHHHHHHHGHHGD?DGGGFFHGHHHGGGHHEHHHHHHHHHHHHGHHHHGGGGGGGGGGGGGGGGGGGGGGBEFFFFFFFFFFFFFBDFFFFFFFFFFFFFFFFFFFFF
@M03558:539:GW210131Amp:1:2105:14041:4357 1:N:0:TCGACGTC+AAGCGGAA
GGTAGGCATCTACGAGCAAAGAGTGAGAAGGTGTTACTCACATAGCC
+
A?ABBBBFBCFFGFGGGGGGGGGGHHHGHCHFAFEEGHHHFHHHFHH
@M03558:539:GW210131Amp:1:2105:13345:4449 1:N:0:TCGACGTC+AAGCGGAA
GGTAGGCATCTACGAGCAAAACCATCATCCTTCAACGAATCCAGTTTAGTGATCCTCCCATTGTCCCCAACTAACCTGGAACCAGCCCAAGATGCCTAAGCCAGTGGTACAGGTTTGTGGCGACCCCGATCCCTCCGAATGGCTCTTCATTTCGGAGGAGATGAAACGAATTGATCAGAGCAAGCCTTACGATGCCAAAAAGGCCTGCTGGGTTCCAGATGAAGCCGAAGGCTATCTTCTGGGTGAAATC
+
>3AAA?FFFFFFGGGFEGGCGGFHHHCHHHHHGHHHGGGCFGDGGGHHHAGGEGFHHHGHHGHHGAGEGGGHHGHHHHFGHHG1FFFGHHGHHGHHHHGHHHHHGHHHHHHHHHGHGHFAGGGGEGGG?CCGHHHGGGAFCHGEHHFFHHHHHHGADDD?HHHHHGFCDEHHFHHHFHHGHBCGHGHHHHGAACFGGGFGGDDFGFEGGFF.:;CFGGFFBFFFFF?B?;;.BFFFFFFEFBBBDEEFFF
@M03558:539:GW210131Amp:1:2105:9580:4457 1:N:0:TCGACGTC+AAGCGGAA
GGTAGGCATCTACGAGCAAAACCATCATCCTTCAACGAATCCAGTTTAGTGATCCTCCCATTGTCCCCAACTAACCTGGAACCAGCTCAAGATGCCTAAGCCAGTGGTACAGGTTGGTGGCGACCCCGATCCCTCCGACTGGCTCTTCATTTCGGAGGAGATGAAACGAATTGATCAGAGCAAGCCTTACGATGCCAAAAAGGCCTGCTGGGTTCCAGATGAAGCCGAAGGCTATCTTCTGGGCG
+
BCBAAAFFFFFFGGGGGGGGGGGHHHHHHHHHHHHHGGGHGHHHHHHHHHHHHHHHHHGHHHHHHHHHHGGHHHHHHHHHHHGHHHGHHHHGHHHHHHHHHHHHHHHHHHHHHHHHGGGGHGGGGGGGGGGGHHHGGGGGGHHHHHHHHHHHHGCGGGCEHHHHGHHGGGHHHFHHHHFHHC/;GGHHHGGGFEGGFFGGGFGGGGEGGGGGGGGGGGGGFFFFFFFFFBFFFFFFFFFFFFFF@
@M03558:539:GW210131Amp:1:2105:17369:4483 1:N:0:TCGACGTC+AAGCGGAA
GGTAGGCATCTACGAGCAAAACCATCATCCTTCAACGAATCCAGTTTAGTGATCCTCCCATTGTCCCCAACTAACCTGGAACCAGCTCAAGATGCCTAAGCCAGTGGTACAGGTTGGTGGCGACCCCGATCCCTCCGAATGGCTCTTCATTTCGGAGGAGATGAAACGAATTGATCAGAGCAAGCCTTACGATGCCAAAAAGGCCTGCTGGGTTCCAGATGAAGCCGAAGGCTATCTTCTGGGTGAAATC
+
CCBBCDFFFFFFGGGGGGGGGGGHHHHHHHHHHHHHGGGHGHHHHHHHHHHHHHHHHHGHHHHHHHHHHGGHHHHHHHHHHHGHHHHHHHHHHHHHHHHHHHHHHHHHHHHHHHHHGGGGHGGGGGGGGGGGHHHGGGGGHHHHHHHHHHHHHCEGEGGGHHHHFHHGGGHHHHHHHHHHHHHHHGHHHHGGHGGGGGGGGGGGGGGGGGGGGGGGGGGGGHGGFFFF-<DFFFFFFFFFFFFFDEFFFF
@M03558:539:GW210131Amp:1:2105:23179:4497 1:N:0:TCGACGTC+AAGCGGAA
GGTAGGCATCTACGAGCAAAACCATCATCCTTCAACGAATCCAGTTTAGTGATCCTCCCATTGTCCCCAACTAACCTGGAACCAGCTCAAGATGCCTAAGCCAGTGGTACAGGTTGGTGGCGACCCCGATCCCTCCGAATGGCTCTTCATTTCAGAGGAGATGAAACGAATTGATCAGAGCAAGCCTTCCGATGCCAAAAAGGCCTGCTGGGTTCCAGATGAAGCCGAAGGCTATCTTCTGGGTGAAATC
+
BBBAABFBFFFFFGGE?EGGCAEHHH4FFDGD5BGGG2FGEHHGGHFHHFFDHHHHHHGHFDHH5GFHGFEHFFH1FFAEB3FGHECGB@FFHHFGHHHHBFG?GHHHHHGBBB@?E/?EHFGGGGGG//<BGHHCD/CFBB0FGHFHFFDFF@GB?>>CFGGHGHGGDGEHF0D=00DG</GCHGHF0CE.:CDFHC/=.;.ACFGFGFGFBE.90;99FFGGGG?-@9D.BFFFBFFFFFF9;;B/;F
@M03558:539:GW210131Amp:1:2105:15611:4502 1:N:0:TCGACGTC+AAGCGGAA
GGTAGGCATCTACGAGCAAAACCATCATCCTTCAACGAATCCAGTTTAGTGATCCTCCCATTGTCCCCAACTAACCTGGAACCAGCTCAAGATGCCTAAGCCAGTGGTACAGGTTGGTGGCGACCCCAATCCCTCCGAATGGCTCTTCATTTCGGAGGAGATGAAACGAATTGATCAGAGCGAGCCTTACGATGCCAAAAAGGCCTGCTGGGTTCCAGATGAAGCCGAAGGCTATCTTCTGGGTGAAATC
+
AAAAAAFFF1BDFEE1E1FFBGECGHHHHFHBGFHHGGEFEGHFGFFH1GGDFBDDFGGF1G1DDGFHEEGFHHGHFFGFHHGFEFHHHHGHHFHEGFHGHHGHHHHHHHHHHFHHGEFGHGGGGGGGGHHHHHHGGGGGHHHHHHHHHHHHHFG?CGGFHFHHHHHGGEHHHHHHGHHHHGGGCCHHHHGGHGGGGGGGEGGGGGEGGGFGFEGCFGGFGGGFFF@@??BFFFBFFFFFFFF;-AFFFF
@M03558:539:GW210131Amp:1:2105:16059:4614 1:N:0:TCGACGTC+AAGCGGAA
GGTAGGCATCTACGAGCAAAACCATCATCCTTCAACGAATCCAGTTTAGTGATCCTCCCATTGTCCCCAACTAACCTGGAACCAGCTCAAGATGCCTAAGCCAGTGGTACAGGTTGGTGGCGACCCCGATCCCTCCGAATGGCTCTTCATTTCGGAGGAGATGAAACGAATTGATCAGAGCAAGCCTTACGATGCCAAAAAGGCCTGCTGGGTTCCAGATGAAGCCGAAGGCTATCTTCTGGGTGAAATC
+
ABABCCFFFFFFGGGGGGGGGGGHHHHHHHHHHHHHGGGHGHHHHHHHHHHHHHHHHHGHHHHHHHHHHGGHHHHHHHHHHHGHHHHHHHHHHHHHHHHHHHHHGHHHHHHHHHHHGFGGHGGGGGGGGGGGHHHGGGGGHHHHHHHHHHHHHFFGGGGGHHHGBGHGGGHHHHHHHHHHHHHHHGHHHHGGGGGGGGGGGGGGGGEGGGGGFGGGGGGGGGGGFFFF==FFFFFFFFFFFFF/AEFFFF
@M03558:539:GW210131Amp:1:2105:6747:4618 1:N:0:TCGACGTC+AAGCGGAA
GGTAGGCATCTACGAGCAAAACCATCATCCTTCAACGAATCCAGTTTAGTGATCCTCCCATTGTCCCCAACTAACCTGGAACCAGCTCAAGATGCCTAAGCCAGTGGTACAGGTTGGTGGCGACCCCGATCCCTCCGAATGGCTCTTCATTTCGGAGGAGATGAAACGAATTGATCAGAGCAAGCCTTACGATGCCAAAAAGGCCTGCTGGGTTCCAGATGAAGCCGAAGGCTATCTTCTGTGTGAAATC
+
AABBBCFFFFFFGGGGGGGGGGGHHHHHHHHHHHHHGGGHGHHHHHHHHHHHHHHHHHGHHHHHHHHHHGGHHHHHHHHHHHGHHHHHHHHHHHHHHHHHHHHHHHHHHHHFFBFGGFGGHGGGGGGGGGGGHHHGGGGGHGHHHHHHHHHHHHGDGGCEHHHH0GHEDCGHHHHHHHHHHHHEFGHHHHGGHEDGGGGGEDAEFGFGGGGGGGGGGGGGGGGFFFFFFFFFFFFFFFFFF0:;A:FFFF
@M03558:539:GW210131Amp:1:2105:16997:4716 1:N:0:TCGACGTC+AAGCGGAA
GGTAGGCATCTACGAGCAAAACCATCATCCTTCAACGAATCCAGTTTAGTGATCCTCCCATTGTCCCCAACTAACCTGGAACCAGCTCAAGATGCCTAAGCCAGTGGTACAGGTTGGTGGCGACCCCGATCCCTCCGAATGGCTCTTCATTTCGGAGGAGATGAAACGAATTGATCAGAGCAAGCCTTACGATGCCAAAAAGGCCTGCTGGGTTCCAGATGAAGCCGAAGGCTATCTTCTGGGTGAAATC
+
CCCCCCFFFFFFGGGGGGGGGGGHHHHHHHHHHHHHGGGHGHHHHHHHHHHHHHHHHHGHHHHHHHHHHGGHHHHHHHHHHHGHHHHHHHHHHHHHHHHHHHHHGHHHHHHHHGHHGGGGHGGGGGGGGGGGHHHGGGGGHHHHHHHHHHHHHC@ECGGGHHHGBGHGGGHHFHHHHHHHHHHHHGHHHHGGHGGGGGGGGGGGGGGGGGGGGGGGGGGGGGGGFFFF-9DFFFFFFFFFFFFBAAFFFF
@M03558:539:GW210131Amp:1:2105:18744:4788 1:N:0:TCGACGTC+AAGCGGAA
GGTAGGCATCTACGAGCAAAACCATCATCCTTCAACGAATCCAGTTTAGTGATCCTCCCATCGTCCCCAACTAACCTGGAACCAGCTCAAGATGCCTAAGCCAGTGGTACAGGTTGGTGGCGACCCCGATCCCTCCGAATGGCTCTTCATTTCGGAGGAGATGAAACGAATTGATCAGAGCAAGCCTTACGATGCCAAAAAGGCCTGCTGGGTTCCAGATGAAGCCGAAGGCTATCTTCTGGGTGAAATC
+
BBAABBFFFFFFGGGGGGGGGGGHHHHHHHHHHHHHGGGHGHHHGHHHHHHHHHHHHHGHHHGHHGGHHGGHHHHHHHHHHHGHHHHHHHHHHHGHHHHHHHHHGHHGHHHHHFHHGEFGHGGGGGGGGCGGHHHGG?GGHHHHHHHHHHHHHGCCDGFCCGHHHHHGGGHGGGHHHHHHHHHHHGHHHHGGEEGFGGGGGGGGGGGGGGGGFGGGFGGFFFFFFFDFFFFFFFFFFFFFFFFBDEFFFF
@M03558:539:GW210131Amp:1:2105:7226:4899 1:N:0:TCGACGTC+AAGCGGAA
GTAGGCATCTACGAGCAAAACCATCATCCTTCAACGAATCCAGTTTGGTGATCCTCCCATTGTCCCCAACTAACCTGGAACCAGCTCAAGATGCCTAAGCCAGTGGTACAGGTTGGTGGCGACCCCGATCCCTCCGAATGGCTCTTCATTTCGGAGGAGATGAAACGAATTGATCAGAGCGAGCCTTACGATGCCAAAAAGGCCTGCTGGGTTCCAGATGAAGCCGAAGGCTATCTTCTGGGGGAAATC
+
BABCCFFFFFFFGGGGGGGGGGHHHADFGHHHHHHGGGHGHHHGHHHGGGHHHHHGHGHHHHHGHHHHGGHHHHGHHHHGHGHHHHHHHHHHHHHHGHHHHHHGHHFHHHHFBFHGFGGHGGGGGGGGGGGHHHGCCDGHHHHGHHHHHHHHFC>AFEGHHHHHFHGGEEHGHHHHHGHHGGGGGHHHGGGGFGGGGGGGDAFFGGGGGGGFGGFFFFFBFFFFFFFFFFFFFFFFFFFFF/-;BDFFF
@M03558:539:GW210131Amp:1:2105:15965:4941 1:N:0:TCGACGTC+AAGCGGAA
GGTAGGCATCTACGAGCAAAACCATCATCCTTCAACGAATCCAGTTTAGTGATCCTCCCATTGTCCCCAACTAACCTGGAACCAGCTCAAGATGCCTAAGCCAGTGGTACAGGTTGGTGGCGACCCCGATCCCTCCGAATGGCTCTTCATTTCGGAGGAGATGAAACGAATTGATCAGAGCAAGCCTTACGATGCCAAAAAGGCCTGCTGGGTTCCAGATGAAGCCGAAGGCTATCTTCTGGGTGAAATC
+
AAAACAFFFFFFGGGGGGGGGGGHHHHHHHHHHHHHGCFHGHHHHHHGHHHHHHHHHHGHHHHHHHHHHGGHHHHHHHHHHHGHHHHHHHHHHHHHHHHHHHHHHHHHHHHHHGHHGGGGHGGGGGGGGGGGHHHGGGDGHGHHHHHHHHHHHB@FGGGFHHHHDHHGGFHHHHHHHHGHHHHHHGHHHHGGHGGGGGGGFGGGGGGGGGGGGFGGGGGGGGGGFFFF;FFFFFFFFFFFFFFFFEFFFF
@M03558:539:GW210131Amp:1:2105:18319:4972 1:N:0:TCGACGTC+AAGCGGAA
GGTAGGCATCTACGAGCAAAACCATCATCCTTCAACGAATCCAGTTTAGTGATCCTCCCATTGTCCCCAACTAACCTGGAACCAGCTCAAGATGCCTAAGCCGGTGGTACAGGTTGGTGGCGACCCCGATCCCTCCGAATGGCTCTTCATTTCGGAGGAGATGAAACGAATTGATCAGAGCAAGCCTTACGATGCCAAAAAGGCATGCTGGGTTCCAGATGAAGCCGAAGGCTATCTTCTGGGTGAAATC
+
BCBBCCFFFFFFGGGGGGGGGGGHHHHHHHHHHHHHGGGHGHHHHHHHHHHHHHHHHHGHHHHHHHHHHGGHHHHHHHHHHHGHHGHHHHHHHHHHHHHHHHGGGGGGHHHHHHHHGGGGHGGGGGGGGCGGHHHGGGGGHHHHHHHHHHHHHGFCGGGA<<GHHHHGGGHGHHHHHHGHHHGHHGHHGGGGGGGGGGGGGGEFGGGGGGFDFGGFFFFFFFFFFFFFFADFFFFFFFFFHFF/BEFFFF
@M03558:539:GW210131Amp:1:2105:8150:5051 1:N:0:TCGACGTC+AAGCGGAA
GGTAGGCATCTACGAGCAAAACCATCATCCTTCAACGAATCCAGTTTAGTGATCCTCCCATTGTCCCCAACTAACCTGGAACCAGCTCAAGATGCCTAAGCCAGTGGTACAGGTTGGTGGCGACCCCGATCCCTCCGAATGGCTCTTCATTTCGGAGGAGATGAAATGAATTGATCAGAGCAAGCCTTACGATGCCAAAAAGGCCTGCTGGGTTCCAGATGAAGCCGAAGGCTATCTTCTGGGTGAAATC
+
A?AABBFFFFFFGGGGEEGEFGGHHGHHHHHFHFFHEGGCFBGHHHGHFHHHHHFHHHGHHHHHHHHHHGGGHHHHHHHHHHGHGHHHHHHHHHHHHHHGGHHHGHHHHHHHFBFHGGGGHGGGGGGGCFGGHHHGGGGGHFHHHHHHHGGHFHCFGGG><FGHHHHGHHHHH0GHHHHHHC;;GEHHHHGEHGGHHHGGGFFGGGEFGGGGFFFGGGGGGGGGGGFDCFFFFFFFFFFFFB.:;9;BFF
@M03558:539:GW210131Amp:1:2105:9967:5062 1:N:0:TCGACGTC+AAGCGGAA
GGTAGGCATCTACGAGCAAAACCATCATCCTTCAACGAATCCAGTTTAGTGATCCTCCCATTGTCCCCAACTAACCTGGAACCAGCTCAAGATGCCTAAGCCAGTGGTACAGGTTGGTGGCGACCCCGATCCCTCCGAATGGCTCTTCATTTCGGAGGAGATGAAACGAATTGATCAGAGCAAGCCTTACGACGCCAAAAGGCCTGCTGGGTTCCAGATGAAGCCGAAGGCTATCTTCTGGGTGAAATC
+
AABAAAFFFFFFGGGGCGFGGAEFHHHHHHHHGHHGEGGFGHHHGHHHHGGHHHFFHHGGHDGHFHHHHGGFGHHGGHFHHHEHHHFHHHHHHHGHGHHHGHHHGHHFGHHHHHHHGAFGHGGGGGGGCFGGHHHGGDGFFHHHHHHHHHGHHFCDDCDDGGHHHHHGDEHHHGHHHHCHHC/CHEHHHHEGGGGGGGGGF9EEGGGGGGGFEFFFFFFFFFFFFFAFFFFFFFFFFFFFFFBD?FFFF
@M03558:539:GW210131Amp:1:2105:22466:5082 1:N:0:TCGACGTC+AAGCGGAA
GGTAGGCATCTACGAGCAAAACCATCATCCTTCAACGAATCCAGTTTAGTGATCCTCCCATTGTCCCCAACTAACCTGGAACCAGCTCAAGATGCCTAAGCCAGTGGTACAGGTTGGTGGCGACCCCGATCCCTCCGAATGGCTCTTCATTTCGGAGGAGATGAAACGAATTGATCAGAGCAAGCCTTACGATGCCAAAAAGGCCTGCTGGGTTCCAGATGAAGCCGAAGGCTATCTTCTGGGTGAAATC
+
BCBBBBFFFFFFGGGGGGGGGGGHHHHHHHHHHHHHGGGHGHHHGHHHHHHHHHHHHHGHHHHHHHHHHGGHHHHHHHHHHHGHHHHHHHHHHHHHHHHHHHHHGHHHHHHBFBFHGGGGHGGGGGGGGGGGHHHGGGGGHHHHHHHHHHHHHHEEEEAEHHHHHHHGGGHHHGHHHHHHHHHHHGHHHHGGHGGGGGGGGGGGGGGGGGGGFGGGGGFGGGGGFFB:=>DFFFFFFFFFFFFFDEFFFF
@M03558:539:GW210131Amp:1:2105:13235:5112 1:N:0:TCGACGTC+AAGCGGAA
GGTAGGCATCTACGAGCAAAACCATCATCCTTCAACGAATCCAGTTTAGTGATCCTCCCATTGTCCCCAACTAACCTGGAACCAGCTCAAGATGCCTAAGCCAGTGGTACAGGTTGGTGGCGACCCCGATCCCTCCGAATGGCTCTTCATTTCGGAGGATATGAAACGAATTGATCAGAGCAAGCCTTACGATGCCAAAAAGGCCTGCTGGGTTCCAGATGAAGCCGAAGGCTATCTTCTGGGTGAAATC
+
BCBBBCFFFFFFGGGGGGGGGGGHHHHHHHHHHHHHGGGHGHHHHHHHHHHHHHHHHHGHHHHHHHHHHGGHHHHHHHHHHHGHHHHHHHHHHHHHHHHHHHHHGHHHHHHHHGHHGGGGHGGGGGGGGGGGHHHGGGGGHHHHHHHHHHHHHHGGGGGHHHHHHHHGGGHHGHHHHHHHHHGHHGHHHHGGHGGHGGGGGGGGGGGGGGGGGGGGGGGGGGHGGFFFFFDFFFFFFFFFFFFFDFFFFF
@M03558:539:GW210131Amp:1:2105:6212:5144 1:N:0:TCGACGTC+AAGCGGAA
GGTAGGCATCTACGAGCAAAACCATCATCCTTCAACGAATCCAGTTTAGTGATCCTCCCATTGTCCCCAACTAACCTGGAACCAGCTCAAGATGCCTAAGCCAGTGGTACAGGTTGGTGGCGACCCCGATCCCTCCGAATGGCTCTTCATTTCGGAGGAGATGAAACGAATTGATCAGAGCAAGCCTTACGATGCCAAAAAGGCCTGCTGGGTTCCAGATGAAGCAGAAGGCTATCTTCTGTGTGAAATC
+
AAAAABBFFFFFGGGGGGGGGGGHHCFFHHHHHHHHGGGHGHHGGGHHHHHHHHHHHHGHHHHHHHHHHGGHHHHHHHHHHHGHHFHHFHHHHHHHHHHGHHHHGHGGHHHBBBBGEFGGHGGGGGGGGGGGHHHGGGGGHHHHHHHHHGHHHHGDGGDDHHHHEHHGCCGHHHHHHHHHHHHGHGHHGHGGHGFGBFGGGGDAEGGGGGGGGGFGGGGGGGGBF/;BFFFFFFFFFFFFF/:;;BFFFF
@M03558:539:GW210131Amp:1:2105:11819:5160 1:N:0:TCGACGTC+AAGCGGAA
GGTAGGCATCTACGAGCAAAACCATCATCCTTCAACGAATCCAGTTTAGTGATCCTCCCATTGTCCCCAACTAACCTGGAACCAGCTCAAGATGCCTAAGCCAGTGGTACAGGTTGGTGGCGACCCCGATCCCTCCGAATGGCTCTTCATTTCGGAGGAGATGAAACGAATTGATCAGAGCAAGCCTTACGATGCCAAAAAGGCCTGCTGGGTTCCAGATGAAGCCGAAGGCTATCTTCTGGGTGAAATC
+
AABBAAFFFFFFGCE?EEGCGEFCHHHHHHHHHHHHDFGEFFHGDGFGHGHGHHHHHHGHHHGHHFGHGFFFHGGHHGFHHHGHHHHHHHHHHFFHHHHHHHHGGHGHHHFDEHGH???EG?EEGEAD@GCDFF0EGGGGFFFHHHHHFHFGHGCE?-EDGHFHFGHEDGHHH0DDGHHHHF:CGFHEHHGGEEGGGGGG.C.EEBAFFFGF9AFGCB9FGGGGFFBBB?AEFBFFFFFFFFFFAEFF/B
@M03558:539:GW210131Amp:1:2105:13550:5164 1:N:0:TCGACGTC+AAGCGGAA
GGTAGGCATCTACGAGCAAAACCATCATCCTTCAACGAATCCAGTTTAGTGATCCTCCCATTGTCCCCAACTAACCTGGAACCAGCTCAAGATGCCTAAGCCAGTGGTACAGGTTGGTGGCGACCCCGATCCCTCCGAATGGCCCTTCATTTCGGAGGAGATGAAACGAATTGATCAGAGCAAGCCTTACGATGCCAAAAAGGCCTGCTGGGTTCCAGATGAAGCCGAAGGCTATCTTCTGGGTGAAATC
+
ABAABCFFFFFFGGGEGGGGGGGHHHHHHHHHHHHHGGGHGHHHHHHHHHHHHHHHHHGHHHHHHHHHHGGHHHHHHGHHHHGHHHHHHHHHHHHHHHHHHHHHGHHHHHHHHGHHGEFGHGGGGGGGFGGGHHHGGGDGHHHHHHHHHHHHHHGDFGGGHHHHHHHGGGHHHHHHHHHHHHHHHGHHHHGGHGGGGGGGGGGGGGGGGGGGFGGGGGGGGGFFFFFFFFDFFFFFFFFFFFFBDFFFFF
@M03558:539:GW210131Amp:1:2105:20681:5234 1:N:0:TCGACGTC+AAGCGGAA
GGTAGGCATCTACGAGCAAAGAGTGAGAAGGTGTTACTCACATAGCC
+
A@A1A1BFFFFF1FE1AAAFGAGHDDEHD00G1GEFHHHBFAG11BA
@M03558:539:GW210131Amp:1:2105:12052:5288 1:N:0:TCGACGTC+AAGCGGAA
GGTAGGCATCTACGAGCAAAACCATCATCCTTCAACGAATCCAGTTTAGTGATCCTCCCATTGTCCCCAACTAACCTGGAACCAGCTCAAGATGCCTAAGCCAGTGGTACAGGTTGGTGGCGACCCCGATCCCTCCGAATGGCTCTTCATTTCGGAGGAGATGAAACGAATTGATCAGAGCAAGCCTTACGATGCCAAAAAGGCCTGCTGGGTTCCAGATGAAGCCGAAGGCTATCTTCTGGGTGAAATC
+
ABAABBFFFFFFGGGGGGGGFGGHGHHHHHFHHHHHGGGHGHHHFHHHGFFHHHHHHHGFHHHHHHHHHGGHGGHEHFFFHFGHHHGHHHHGHHHHGHHHHHHHGFHGHHHHHGGHGEGGHGGGGGGGGGCFGHFGFGDGHHHHHHHHHHHFFCFGGG?AFHHGDHHEGGFEHFGHHDFGFFGHHGHHHFGFHFGGGGGGGF?EGFGGFFFGFGGGFFGGGGGGFFFFFFDFFFFFFFFFFFFBAEFFFF
@M03558:539:GW210131Amp:1:2105:12597:5390 1:N:0:TCGACGTC+AAGCGGAA
GGTAGGCATCTACGAGCAAAACCATCATCCTTCAACGAATCCAGTTTAGTGATCCTCCCATTGTCCCCAACTAACCTGGAACCAGCTCAAGACGCCTAAGCCAGTGGTACAGGTTGGTGGCGACCCCGATCCCTCCGAATGGCTCTTCATTTCGGAGGAGATGAAACGAATTGATCAGAGCAAGCCTTACGATGCCAAAAAGGCCTGCTGGGTTCCAGATGAAGCCGAAGGCTATCTTCTGGGTGAAATC
+
1A>AAAFB@C1@B11A11GBFEEG1BGHGGEAFBGCFGFAEC11FGDGGHHHBEGGDGAC1FDAF1F/0/E0EHHH10FGEGFFACBGGGEHHCE?HAFCCHHHFFGHGFFG0>FCEEFGHGGGCGGGGCGGHHHCECEEHFHCFCDFFHDGFG@.C@.<=GFHGFGCEGHGHHHHHHHFHCCCGEHFHFE.CCAFGGGGGB9?EGGGGGGGGGGGFFFFFFFFFF@@@?BFFFFFFFFBFFFFAEFFBF
@M03558:539:GW210131Amp:1:2105:10685:5500 1:N:0:TCGACGTC+AAGCGGAA
GGTAGGCATCTACGAGCAAAACCATCATCCTTCAACGAATCCAGTTTAGTGATCCTCCCATTGTCCCCAACTAACCTGGAACCAGCTCAAGATGCCTAAGCCAGTGGTACAGGTTGGTGGCGACCCCGATCCCTCCGAATGGCTCTTCATTTCGGAGGAGATGAAACGAATTGATCAGAGCAAGCCTTACGATGCCAAAAAGGCCTGCTGGGTTCCAGATGAAGCCGAAGGCTATCTTCTGGGTGAAATC
+
>>>A>AFFFFFFGGGC?FGGGGGGFFFGHHHHHFGFGCGHEFGH2GHHHHHDGHHHHFGGHHHBGAGEGEGHHHHEFF00EHFEGEHHFHDGHEGHHHHHBGHF1GG1FEGHF@FHG>FGHGGGGGGGCCGCHHHGGG?FHFHHHHHHHHHHDFCGGCCCFFGHFHFECEHHHGHHFHFHCGBGHGHHHCFACEBFGGFEEFGGGGGGGGFGFGAFFBFGGGGGEF@@?@FFFFFFFFFFFFF/AEFFFF
@M03558:539:GW210131Amp:1:2105:17098:5513 1:N:0:TCGACGTC+AAGCGGAA
GGTAGGCATCTACGAGCAAAACCATCATCCTTCAACGAATCCAGTTTAGTGATCCTCCCATTGTCCCCAACTAACCTGGAACCAGCTCAAGATGCCTAAGCCAGTGGTACAGGTTGGTGGCGACCCCGATCCCTCCGAATGGCTCTTCATTTCGGAGGAGATGAAACGAATTGATCAGAGCAAGCCTTACGATGCCAAAAAGGCCTGCTGGGTTCCAGATGAAGCCGAAGGCTATCTTCTGGGTGAAATC
+
AAAABCFFFFFFGGGGGGGGGGGHHHHHHHHHHHHHGGGHGHHHHHHHHHHHHHHHHHGHHHHHHHHHHGGHHHHHHHHHHHGHHHHGHHHHHHHHHHHHHHHHGHHGHHHHHGHHGEGGHGGGGGGGGGGGHHHGGGGGHHHHHHHHHHHHHFGGGGGGGHHH0GHFGGHHHHHHHHHHHHHHHGHHHHGGHGGGGGGGGGGGGGEFGGGGFGGGGGGGGGGGFFFF;;DFFFFFFFFFFFF9AEFFFF
@M03558:539:GW210131Amp:1:2105:14980:5517 1:N:0:TCGACGTC+AAGCGGAA
GGTAGGCATCTACGAGCAAAACCATCATCCTTCAACGAATCCAGTTTAGTGATCCTCCCATTGTCCCCAACTAACCTGGAACCAGCTCAAGATGCCTAAGCCAGTGGTACAGGTTGGTGGCGACCCCGATCCCTCCGAATGGTTCTTCATTTCGGAGGAGATGAAACGAATTGATCAGAGCAAGCCTTACGATGCCAAAAAGGCCTGCTGGGTTCCAGATGAAGCCGAAGGCTATCTTCTGGGTGAAATC
+
CCCCCCFFFFFFGGGEFGGGGGGHHHHHHHHHHHHHGGGHGHHHHHHHHGHHHHHHHHGHHHHHHHHHHGGHHHHHHHHHHHGHHHHHHHHHHHHHHHHHHHHHHHHGHHHHHFGHGEGGHGGGGGGGCFGGHHHGGGGGHHHHHHFHHHHHHHGGGGGGHHHGGHGGGGHHHHHHHHHHHHHHHGGHHHGGHEGGGGGGGGGGGGGGGGGGGGGGGGGGGGGGFFFFFADFFFFFHHHFFFFFDFFFFF
@M03558:539:GW210131Amp:1:2105:24911:5524 1:N:0:TCGACGTC+AAGCGGAA
GGTAGGCATCTACGAGCAAAGAGTGAGAAGGTGTTACTCACATAGCC
+
BCBBCCFFFFFFGGGGGGGGGGHHHHHHHHHBGHGHHHHHHGHHHHH
@M03558:539:GW210131Amp:1:2105:15661:5525 1:N:0:TCGACGTC+AAGCGGAA
GGTAGGCATCTACGAGCAAAACCATCATCCTTCAACGAATCCAGTTTAGTGATCCTCCCATTGTCCCCAACTAACCTGGAACCAGCTCAAGATGCCTAAGCCAGTGGTACAGGTTGGTGGCGACCCCGATCCCTCCGAATGGCTCTTCATTTCGGAGGAGATGAAACGAATTGATCAGGGCAAGCCTTACGATGCCAAAAAGGCCTGCTGGGTTCCAGATGAAGCCGAAGGCTATCTTCTGGGTGAAATC
+
BBBBBBFFFFFFGGGGGGGGGGGHGHGHHHHHHHHHGGGHGHHHHHHHHHHHHHHGHHGHHHHHHHHHHGGHHHHHHGGHHHGHHHHHHHHGHHHHHHHHHHHHGHHHHHHHHBFGGEFGHGGGGGGGGGGGHHHGGGDGHHHHHHHHHHHHHHGGGGGGHHHGHHHGGGHHHHHHHHFHGGGGHGHHHHGGHGGGGGGGGGGGGGGGGGGGGGGGGGGGGFFFFFFFFFFFFFFFFFFFFFFFFFFFFF
@M03558:539:GW210131Amp:1:2105:14883:5543 1:N:0:TCGACGTC+AAGCGGAA
GGTAGGCATCTACGAGCAAAACCATCATCCTTCAACGAATCCAGTTTAGTGATCCTCCCATTGTCCCCAACTAACCTGGAACCAGCTCAAGATGCCTAAGCCAGTGGTACAGGTTGGTGGCGACCCCGATCCCTCCGAATGGCTCTTCATTTCGGAGGAGATGAAACGAATTGATCAGAGCAAGCCTTACGATGCCAAAAAGGCCTGCTGGGTTCCAGATGAAGCCGAAGGCTATCTTCTGGGTGAAATC
+
BABACCFFFFFFGGGGGGGGGGGHHHHHHHHHHHHHGGGHGHHHGHHHHHHHHHHHHHGHHHHHHHHHHGGHHGHHHHHHHHGHHHGHHHHHHHHHHHHHHHHHFHHHHHHHHFHHGFGGHGGGGGGGGGGGHHHEGGDGHHHHHHHHHHHHHHGGGGGGHHHHHHHGGGHHHHHHHHHHHHHHHGHHHHGGHGGGGGGGGGGGGGGGGGGGGGGGGGGGGGGGFFFFFFFFFFFFFFFFFFF:DFFFFF
@M03558:539:GW210131Amp:1:2105:24942:5574 1:N:0:TCGACGTC+AAGCGGAA
GGTAGGCATCTACGAGCAAAACCATCATCCTTCAACGAATCCAGTTTAGTGATCCTCCCATTGTCCCCAACTAACCTGGAACCAGCTCAAGATGCCTAAGCCAGTGGCACAGGGTGGCGGCGACCCCGATCCCTCCGAATGGCTCTTCATTTCGGAGGAGATGAAAAGAATTGATCAGAGCACGCCTTACGATGCCAAAAAGGCCTGCTGGGTTCCAGATGAAGCCGAAGGCTATCTTCTGGGTGAAATC
+
AA1>AADFFF1FAEEGCEGCF0EGHHHCEDFGHCEH?GFA/GHGAFGBDFB2G2GBBFFHB1GG21FGF?ACF1AFHH00FCFHHEFHFGHHEGHHEHFHHHHF1@F/BFGGG/BC?0>/B@B<B/<<//<CGF0<<<><<C//0/0=00<D0/<.;AAA:CGF0;0/.;CFGGFG009999.-AEFBBF?.EEFGF09-ABFFF/EFFFEF/A-/BFFFFFFFFF@@@@FFEFFEFFFFFFFFBEBFFF
@M03558:539:GW210131Amp:1:2105:18361:5684 1:N:0:TCGACGTC+AAGCGGAA
GGTAGGCATCTACGAGCAAAACCATCATCCTTCAACGAATCCAGTTTAGTGATCCTCCCATCGTCCCCAACTAACCTGGAACCAGCTCAAGATGCCTAAGCCAGTGGTACAGGTTGGTGGCGACCCCGATCCCTCCGAATGGCTCTTCATTTCGGAGGAGATGAAACGAATTGATCAGAGCAAGCCTTACGATGCCAAAAAGGCCTGCTGGGTTCCAGATGAAGCCGAAGGCTATCTTCTGGGTGAAATC
+
AAAAABFFFFFFGGGGGGGGGGGHHHHHHHHHHHHHGGGHGHHHHHHHHHHHHHHHHHGHHHGHHGGHHGGHHHHHHHHHHHGHHHHHHHHGHHHHHHHHHHHHHHHHHHHHHGHHGGFGHGGGGGGG/BGGHHHGGGGGHHHHHHHHHHHHHHFEGGGCCGGFHHHGGGHHHGHHHHFHHHHHHGHHHHGGGGGGGGGGGGGGGGGGGGGGGGGGFGGFFFFFFFFFFFFFFFFFFFFFFFFBDFFFFF
@M03558:539:GW210131Amp:1:2105:15400:5715 1:N:0:TCGACGTC+AAGCGGAA
GGCAGGCATCTACGAGCAAAACCATCATCCTTCAACGAATCCAGTTTAGCGATCCTCCCATTGTCCCCAACTAACCTGGAACCAGCTCAAGATGCCTGAGCCAGTGGTACAGGTTGGTGGCGACCCCGATCCCTCCGAATGGCTCTTCATTTCGGAGGAGATGAAACGAATTGATCAGAGCAAGCCTTACGATGCCAAAAAGGCCTGCTGGGTTCCAGATGAAGCCGAAGGCTATCTTCTGGGTGAAATC
+
1>1>>1A>BFFFGAEAEGG1AG00AFE2AG1GDG1AAFEHAFGHABGHH1A/AFE1FBEEHBHAEE1ABFGHB1FEGA0>G1?BGHHHC1BFBG1@@B001FE>1B01BBFDC>FBE/FEF?/<C/<@<<BEBG<E///?G10<<G1<=GHF1FCG@-CC<<D00D0CE<::C0CHC00<//CHHGBG0/9...;00C9;E..C.CAA/0/C9CFFB/FFF9FB/9---9--/;FFF999FBF/9-;/;/
@M03558:539:GW210131Amp:1:2105:9699:5740 1:N:0:TCGACGTC+AAGCGGAA
GGTAGGCATCTACGAGCAAAACCATCATCCTTCAACGAATCCAGTTTAGTGATCCTCCCATTGTCCCCAACTAACCTGGAACCAGCTCAAGATGCCTAAGCCAGTGGTACAGGTTGGTGGCGACCCCGATCCCTCCGAATGGCTCTTCATTCCGGAGGAGATGAAACGAATTGATCAGAGCAAGCCTTACGATGCCAAAAAGGCCTGCTGGGTTCCAGATGAAGCCGAAGGCTATCTTCTGGGTGAAATC
+
ACAAABFFFFFFGGGGGGGGGGGHHHHHHHHHHHHHGGGHGHGHHHHHHHHHHHHHHHGHHHGHHHHHHGGHHHHHHHHHHHGHGHHHHHHHHHHHHHHHHHHHHHHFHHHHHGHHGGGGHGGGGGGGGGGGHHHGGGGGHHHHHHHHHHHGHHCGGGGGHHHGGHHGGGHHHHHHGHHHHC;CGGHHHHGGHGGGGGGGGGGGGGGGGGGGGGGGGFFGGGGFFFFDF=DFFFFFFFFFFFFFA.;BFF
@M03558:539:GW210131Amp:1:2105:13946:5784 1:N:0:TCGACGTC+AAGCGGAA
GGTAGGCATCTACGAGCAAAACCATCATCCTTCAACGAATCCAGTTTAGTGATCCTCCCATTGTCCCCAACTAACCTGGAACCAGCTCAAGATGCCTAAGCCAGTGGTACAGGTTGGTGGCGACCCCGATCCCTCCGAATGGCTCTTCATTTCGGAGGAGATGAAACGAATTGATCAGAGCAAGCCTTACGATGCCAAAAAGGCCTGCTGGGTTCCAGATGAAGCCGAAGGCTATCTTCTGGGTGAAATC
+
CCBBCCFFFFFFGGGGGGGGGGGHHHHHHHHHHHHHGGGHGHHHHHHHHHHHHHHHHHGHHHHHHHHHHGGHHHHHHHHHHHGHHHHHHHHHHHHHHHHHHHHHHHHHHHHHHGHHGEFGHGGGGGGGGGGGHHHGGGGGHHHHHHHHHHHHHHGGGGGGHHHHHHHGGGHHHHHHHHHHHHHHHGHHHHGGHGGGGGGFGGGGGGGGGGGGGGGGGGGGGGGGFFFFFFFFFFFFFFFFFFFBDEFFFF
@M03558:539:GW210131Amp:1:2105:5779:5786 1:N:0:TCGACGTC+AAGCGGAA
GTTCTTCCTCTCCTAGCAAAGAGTGTAGAAGGAGTTACTCACATAGCC
+
>>>1>BB@DFFCG11A1FG1BF1313D1D3BF0A00F2FBG11FFBG1
@M03558:539:GW210131Amp:1:2105:17540:5794 1:N:0:TCGACGTC+AAGCGGAA
GGTAGGCATTACGAGCAAAGAGTGAGAAGGTGTTACTCACATAGCC
+
1>AAAAFFFDFBC11EGGCAGEAFFAAAFEHFHGF2GDBABGFHFE
@M03558:539:GW210131Amp:1:2105:19231:5832 1:N:0:TCGACGTC+AAGCGGAA
GGTAGGCATCTACGAGCAAAACCATCATCCTTCAACGAATCCAGTTTAGTGATCCTCCCATTGTCCCCAGCTAACCTGGAACCAGCTCAAGATGCCTAAGCCAGTGGTACAGGTTGGTGGCGACCCCGATCCCTCCGAATGGCTATTCATTTCGGAGGAGATGAAACGAATTGATCAGAGCAAGCCTTACGATGCCAAAAAGGCCTGCTGGGTTCCAGATGAAGCCGAAGGCTATCTTCTGGGTGAAATC
+
BBBBBBFFFFFFGGFCEGGGGFGHHHFHHHHFHHHHGGGFEHHFHHFGHDGHHHHHHHGHFDGBGHGHGGHGHHHHFHHFHHGHHHFHHHHHHHGGHHHGFGHHBGHFFHHHGBGHGEFGHGGGGGGGDGGGHHHGGGGGHHHHHHHHHHHHHGGDGDE>>FGHGGHGGGHHHGHHHHHHHHHHHGHHHHGGFGDGGGGGGGGFGGGGGGGGFGGGFGGGGGGGGFFFFCDEFFFFFFFFFFFFDFFFFF
@M03558:539:GW210131Amp:1:2105:12253:5863 1:N:0:TCGACGTC+AAGCGGAA
GGTAGGCATCTACGAGCAAAACCATCATCCTTCAACGAATCCAGTTTAGTGATCCTCCCATTGTCCCCAACTAACCTGGAACCAGCTCAAGATGCCTAAGCCAGTGGTACAGGTTGGTGGCGACCCCGATCCCTCCGAATGGCTCTTCATTTCGGAGGAGATGAAACGAATTGATCAGAGCAAGCCTTACGATGCCAAAAAGGCCTGCTGGGTTCCAGATGAAGCCGAAGGCTATCTTCTGGGTGAAATC
+
BBBACCFFFFFFGGGGGGGGGGGHHHHHHHHHHHHHGGGHGHHHHHHHHHHHHHHHHHGHHHHHHHHHHGGHHHHHHHHHHHGHHHHHHHHHHHHHHHHHHHHHHHHGHHHHHFGHGEGGHGGGGGGGGGGGHHHGGGGGHHHHHHHHHHHHHHGGGGGCFHHHHHHGGGHHHHHHHHHHHHHHHGHHGHGGHEAFGGGGGGGGGGGGGGGGFEGGFGGGGGGGFFFFFFFFFFFFFFFFFFFBBEFF0F
@M03558:539:GW210131Amp:1:2105:8462:5897 1:N:0:TCGACGTC+AAGCGGAA
GGTAGGCATCTACGAGCAAAACCATCATCCTTCAACGAATCCAGTTTAGTGGTCCTCCCATTGTCCCCAACTAACCTGGAACCAGCTCAAGATGCCTAAGCCAGTGGTACAGGTTGGTGGCGACCCCGATCCCTCCGGATGGCTCTTCATTTCGGAGGAGATGAAACGAATTGATCAGAGCAAGCCTTACGATGCCAAAAGGGCCTGCTGGGTTCCAGATGAAGCCGAAGGCTATCTTCTGGGTGAAATC
+
@ABBBBFFFFFFGGGGGGGGGGGHHHGHHHHHHHHHGGGHGHHHGHHHHHHHHHHHHHGHHHHHHHHHHGGHHHHHHHHHHHGHHHHHHHHHHHHHHHHHHHHHGFFHHHHHHGHHGFGGHGGGGGGGGGGGHHHGGFFDFFHHHHHHHHHHHHCDFGDDHHHGHHGGGGHHHFHHFHEHHF/;GGHHHGFEGGGFFBFGGDDEFGFGGGFAFGGGGBFFFFFFFFF;=9DFFFFFFFFFFFFFA./BFF
@M03558:539:GW210131Amp:1:2105:16408:5904 1:N:0:TCGACGTC+AAGCGGAA
GGTAGGCATCTACGAGCAAAACCATCATCCTTCAACGAATCCAGTTTAGTGATCCTCCCATTGTCCCCAACTAACCTGGAACCAGCTCAAGATGCCTAAGCCAGTGGTACAGGTTGGTGGCGACCCCGATCCCTCCGAATGGCTCTTCATTTCGGAGGAGATGAAGCGAATTGATCAGAGCAAGCCTTACGATGCCAAAGAGGCCTGCTGGGTTCCAGATGAAGCCGAAGGCTATCTTCTGGGTGAAATC
+
AB3AABFFFFFFGGGEGGGGGGGHHHHHHHHHHHHHGGGEGBFFFGHHHFHHHHHHHHGFHFHHHHHHHGGHHHHHHHHHHHFHFEHHHHFHHGHHHHHHHHHHHGHHHHHGHDGHGEFEHGGGGGGDD@DGHHHGGCDEHHHHGHFGHHHHDGFD-@.EHHHGFHHGGFCHHHGHFHFFFHHHHGHHHHGGEGDGGFEBFGGGEGEF/FBDBAFGGGFGGFFFFFAA-99ABFBFFFFFFFFB;.BBFF
@M03558:539:GW210131Amp:1:2105:16264:5910 1:N:0:TCGACGTC+AAGCGGAA
GGTAGGCATCTACGAGCAAAACCATCATCCTTCAACGAATCCAGTTTAGTGATCCTCCCATTGTCCCCAACTAACCTGGAACCAGCTCAAGATGCCTAAGCCAGTGGTACAGGTTGGTGGCGACCCCGATCCCTCCGAATGGCTCTCCATTTCGGAGGAGATGAAACGAATTGATCAGAGCAAGCCTTACGATGCCAAAAAGGCCTGCTGGGTTCCAGATGAAGCCGAAGGCTATCTTCTGGGTGAAATC
+
BBBABAFFFFFFGGGFGGGGGGGHHHHHHHHFHFHHGGGHGHGGFGHHHFFFHHHGHHGHHFHHHFHHHFGHGHHHHHHHGHGHHHHHHHHHHHHHHHHFHHHGHHG@FGHBFBFGE?FGHGGGGGGGG@FGHGGFDG<FHHHHHGHHFDGHHFCCDCGGHHFG0DGGC.GHHHHHHGCGHGHHGGGHGHEE.CAFGGF9EG?EFFAAFBBDFEFFFGGGGGBFFFFF-=AEBF/FFFFFFFBFAAFFFF
@M03558:539:GW210131Amp:1:2105:11088:5947 1:N:0:TCGACGTC+AAGCGGAA
GGTAGGCATCTACGAGCAAAACCATCATCCTTCAACGAATCCAGTTTAGTGATCCTCCCATTGTCCCCAACTAACCTGGAACCAGCTCAAGATGCCTAAGCCAGTGGTACAGGTTGGTGGCGACCCCGATCCCTCCGAATGGCTCTTCATTTCGGAGGAGATGAAACGAATTGATCAGAGCAAGCCTTACGATGCCAAAAAGGCCTGCTGGGTTCCGGATGAAGCCGAAGGCTATCTTCTGGGTGAAATC
+
AA>>ABFFFFFFGGGCGGGGGGGHHHHHHHHHHHHHGGGHGHHHHHHHHHHHHHHHHHGHHHHHHHHHHGGHHHHHHHHHGHGHHHHHHHHHHHHHHHHHGHHHGHHHHHHGHGHHGEEGHGGGGGGGGGGGHHHGGGDEHHHHHHHHHHHHHHGGGGCCFHHGHHHFCFGHHFHHHHHHHHHGGGHHFHGGHGGGGGEAFGGGGGGGGGGGGGGGGGBFFFFFFFFFFFF?FFFFFFFFFFFFDEFFBF
@M03558:539:GW210131Amp:1:2105:10773:5947 1:N:0:TCGACGTC+AAGCGGAA
GGTAGGCATCTACGAGCAAAACCATCATCCTTCAACGAATCCAGTTTAGTGATCCTCCCATTGTCCCCAACTAACCTGGAACCAGCTCAAGATGCCTAAGCCAGTGGTACAGGTTGGTGGCGACCCCGATCCCTCCGAATGGCTCTTCATTTCGGAGGAGATGAAACGTATTGATCAGAGCAAGCCTTACGATGCCAAAAAGGCCTGCTGGGTTCCAGATGAAGCCGAAGGCTATCTTCTGGGTGAAATC
+
CCCCCCFFFFFFGGGGGGGGGGGHHHHHHHHHHHHHGGGHGHHHGHHHHGHHHHHHHGGHHHHHHHHHHGGHHHHHHHGHHHGHHHHHHHHEHHHHHHHHHHHHGHHHHHHHHGHHGEFGHGGGGGGGGGGGHHHGGGGGHHHHHHHHHHHHHHGFCGDCFFHHHHHGHHHHHGHHHHHGHF/GHGHHEHGGHFFHGGBAEGGGGGGGGGGGGGGGGGGGGGGGGGFFFFFFFFFFFFFFFFFFDEFF0F
@M03558:539:GW210131Amp:1:2105:20284:5995 1:N:0:TCGACGTC+AAGCGGAA
GGTAGGCATCTACGAGCAAAACCATCATCCTTCAACGAATCCAGTTTAGTGATCCTCCCATTGTCCCCAACTAACCTGGAACCAGCTCAAGATGCCTAAGCCAGTGGTACAGGTTGGTGGCGACCCCGATCCCTCCGAATGGCTCTTCATTTCGGAGGAGATGAAACGAATTGATCAGAGCAAGCCTTACGATGCCAAAAAGGCCTGCTGGGTTCCAGATGAAGCCGAAGGCTATCTTCTGGGTGAAATC
+
AB>ABCFFFFFFGGGGGGGGGGGHHHHHGHHHHHHHGGGHGHHGGHHHHHHHHHHHHHGHHHHHHHHHHGGHHHHHHHHHHHGHHHHHHGHHHHHHHHHHGHHHGHGGHHHGHFHHGEGGHGGGGGGGGGGGHHHGGGGGHHHHHHHHHHHHHHGAGGFEFGHHHHHGGGHGHHHHHHHHHHHHHGHHHHGGGGGGGGGGGGGGGGGGGGGGGGGGGGGGGGGGFFFDFCDFFFFFFFFFFFFFFEFFBF
@M03558:539:GW210131Amp:1:2105:10274:6012 1:N:0:TCGACGTC+AAGCGGAA
GGTAGGCATCTACGAGCAAAACCATCATCCTTCAACGAATCCAGTTTAGTGATCCTCCCATTGTCCCCAACTAACCTGGAACCAGCTCAAGATGCCTAAGCCAGTGGTACAGGTTGGTGGCGACCCCGATCCCTCCGAATGGCTCTTCGTTTCGGAGGAGATGAAACGAATTGATCAGAGCAAGCCTTACGATGCCAAAAAGGCCTGCTGGGTTCCAGATGAAGCCGAAGGCTATCTTCTGGGTGAAATC
+
ABABBBFFFFFFGGGGGGGGGGGGHHHHHHHHHHHHGGGHGHHHHHHHHHHHHHHHHHGHHHHHHHHHHGGHHHHHHHHHHHGHHHHHHHHHHHHHHHHHHHHHHHHHHHHHHHHHGGGGHGGGGGGGGGGGHHHGGGGGHHHHHHHHHHHGHGCFGGGGHHHHBHHGGGHHHGHHHHHHHC:CGGHHHHGGGGGGEFGG.EDFGGEGGGGGGGGGGFFGFFFFFFFFFAFFFFFFFFFFFFFFA.BFFF
@M03558:539:GW210131Amp:1:2105:11108:6023 1:N:0:TCGACGTC+AAGCGGAA
GGTAGGCATCTACGAGCAAAACCATCATCCTTCAACGAATCCAGTTTAGTGATCCTCCCATTGTCCCCAACTAACCTGGAACCAGCTCAAGATGCCTAAGCCAGTGGTACAGGTTGGTGGCGACCCCGATCCCTCCGAATGGCTCTTCATTTCGGAGGAGATGAAACGAATTGATCAGAGCAAGCCTTACGATGCCAAAAAGGCCTGCTGGGTTCCAGATGAAGCCGAAGGCTATCTTCTGGGTGAAATC
+
BBBBBBFFFFFFGGGGGGGGGGGHHHHHHHHHHHHHGGGHGHHHHHHFGDFEHHHHHHGHHHGHHHHHHGGHGHHHHHHHHHGHHHHHHFHFHHHHHHHHHHHHHHHHHHHGHGHHGEFGHGGGGGGGGGGGHHHGGGGAHGHHHHHHHHHHHHGDCGGCGHHHHHHGGGHHHDGHHHGHHHHHHGHHHHGFGGGGGGGGGGGGGGGGGGGGGGGGGGGGGGGFFFFFFFFFFFFFFFFEFFFFAEFFFF
@M03558:539:GW210131Amp:1:2105:25422:6028 1:N:0:TCGACGTC+AAGCGGAA
GGTAGGCATCTACGAGCAAAACCATCATCCTTCAACGAATCCAGTTTAGTGATCCTCCCATTGTCCCCAACTAACCTGGAACCAGCTCAAGATGCCTAAGCCAGTGGTACAGGTTGGTGGCGACCCCGATCCCTCCGAATGGCTCTTCATTTCGGAGGAGATGAAACGAATTGATCAGAGCAAGCCTTACGATGCCAAAAGGGCCTGCTGGGTTCCAGATGAAGCCGAAGGCTATCTTCTGGGTGAAATC
+
BCABCCFFFFFFGGGGGGGGGGGHHHHHHHHHHHHHGGGHGHHHHHHHHFHHHHHHHHGHHHHHHHHHHGGHHHHHHHHHHHGHHHHHHHHHHHHHHHHHHHHHGHHGGHHHHGHHGGGGHGGGGGGGDDGGHHHGGGGGHHHHHHHHHHHHH0AEEGGEGHHH0DGGGGHGFHHHHHHGFHHHHGHHHHGGHGGGGGGGGGGGGGGGGGGGGGFGGGGGGGGFFEDFFFFFFFFFFFFFFFFFFFFFFF
@M03558:539:GW210131Amp:1:2105:14195:6138 1:N:0:TCGACGTC+AAGCGGAA
GGTAGGCATCTACGAGCAAAACCATCATCCTTCAACGAATCCAGTTTAGTGATCCTCCCATTGTCCCCAACTAACCTGGAACCAGCTCAAGATGCCTAAGCCAGTGGTACAGGTTGGTGGCGACCCCGATCCCTCCGAATGGCTCATCATTTCGGAGGAGATGAAACGAATTGATCAGAGCAAGCCTTACGATGCCAAAAAGGCCTGCTGGGTTCCGGATGAAGCCGAAGGCTATCTTCTGGGTGAAATC
+
CCBCCBFFFFFFGGGEGGGGGGGGHHHHHGHHHHHHGGGHGHHHGHHHHHHHGHHHHHGHHHHHH5GHHGGHHHHHHHHHHHGHHHHHHHHHHHHHHHHHHHHHGFHBFGHHGBGHGFGGHGGGGGGGGGGGGHHGGGGGHHHHHHHHGHHGHHCDGGGGHHHHHHHGGGHHHHHHHHHHHHHHHGHHHHGGHGGGGGGGGGGGGGGGGGGGGGGGGGGFFFFFFFFFFFFFFFFFFFFFFFFFDFFFFF
@M03558:539:GW210131Amp:1:2105:13163:6216 1:N:0:TCGACGTC+AAGCGGAA
GGTAGGCATCTACGAGCAAAACCATCATCCTTCAACGAATCCAGTTTAGTGATCCTCCCATTGTCCCCAACTAACCTGGAACCAGCTCAAGATGCCTAAGCCAGTGGTACAGGTTGGTGGCGACCCCGATCCCTCCGAATGGCTCTTCATTTCGGAGGAGATGAAACGAATTGATCAGAGCAAGCCTTACGATGCCAAAAAGGCCCGCTGGGTTCCAGATGAAGCCGAAGGCTATCTTCTGGGTGAAATC
+
BBBABBFFCFFFGFFGGGGFGGGHHHFHHHHHHGHHGGGHGHHHHHHHHHHHHHHHHHGHHHHHHHHHHGGHHHHHHHHHGHGHHHHHHFHFHHHHHHGFHHHHHHHHFHHH3FGHGGGGHGGGGGGGFGGGHHHGG?BGHHHHHHHHGHHHHH@DGGCCCGHHHHHGGFHHHFGHHHFFHBGFHGHHHHGGHGGGGFFEAFGGGGGGGGGGGEFFFFFFFFFFFFF=DFFFFFFFFFFFFFF9AEBFBF
@M03558:539:GW210131Amp:1:2105:17833:6216 1:N:0:TCGACGTC+AAGCGGAA
GGTAGGCATCTACGAGCAAAACCATCATCCTTCAACGAATCCAGTTTAGTGATCCTCCCATTGTCCCCAACTAACCTGGAACCAGCTCAAGATGCCTAAGCCAGTGGTACAGGTTGGTGGCGACCCCGATCCCTCCGAATGGCTCTTCATTTCGGAGGAGATGAAACGAATTGATCAGAGCAAGCCTTACGATGCCAAAAAGGCCTGCTGGGTTCCAGATGAAGCCGATGGCTATCTTCTGGGTGAAATC
+
BBBABBFFFFFFGGGGFGGFFGGHHHHHHHHHHHHHGGGEGHHHGHHHHHHFHHHHHHGGHHHHHHHHHGGHHHHHHHHH3GGHHHHHHGHHHHHHHHHHHHHHHHHHGHHHGHHHGGGGHGGGGGGGGGGGHHHGG@EGHHHHHHHHGHHHHFDGGGDDHHHEHHHGGGHHHHHHHHGHHHHHHGHHHHGFHGGGFFGGFGGGGGGGGGGGGGGGGGGGGGGGFFFAAFFFFFFFFFFFFFFFD?FFFF
@M03558:539:GW210131Amp:1:2105:19009:6268 1:N:0:TCGACGTC+AAGCGGAA
GGTAGGCATCTACGAGCAAAACCATCATCCTTCAACGAATCCAGTTTAGTGATCCTCCCATTGTCCCCAACTAACCTGGAACCAGCTCAAGATGCCTAAGCCAGTGGTACAGGTTGGTGGCGACCCCGATCCCTCCGAATGGCTCTTCATTTCGGAGGAGATGAAACGAATTGATCAGAGCAAGCCTTACGATGCCAAAAAGGCCTGCTGGGTTCCAGATGAAGCCGAAGGCTATCTTCTGGGTGAAATC
+
B@BAABFFFFFFGG?EEAGEGGGDHHFHHHHHHHHHGFCHGHHHHHHFHHHHHHHHHHGHHHGHHHHHH?EHFGHHHHHHFHGAGHHHHHHHHHHHHHFHHHHHHHHHHHHHHHHHGEGGHGGGGGGGCGGGHHHGGCAFGGHHHHHHDHHHHH/ECGCEFHHHFHHG?AHHFGHHHH0GHHHHHGHHFHGAGGGGGFBEGGGGGGGGGGGGGGGGGGGGFFFGFFB?BBFFFFFFFFFFFFFFFEFFFF
@M03558:539:GW210131Amp:1:2105:20630:6286 1:N:0:TCGACGTC+AAGCGGAA
GGTAGGCATCTACGAGCAAAACCATCATCCTTCAACGAATCCAGTTTAGTGATCCTCCCATTGTCCCCAACTAACCTGGAACCAGCTCAAGATGCCTAAGCCAGTGGTACAGGTTGGTGGCGACCCCGATCCCTCCGAATGGCTCTTCATTTCGGAGGAGATGAAACGAATTGATCAGAGCAAGCCTTACGATGCCAAAAAGGCCTGCTGGGTTCCAGATGAAGCCGAAGGCTATCTTCTGGGTGAAATC
+
BBBBABFFFFFFGG2AEEGCEGGEHHFHHHHHHHHHGDFHGHHHHGHBGGGFHHHHHHGFHGHHHHHHHGGHHHHHHHHFHHGFHHHHFBGGGHHHHDEFGHFHGHFHFHFEHHGHEGE?GEEEGGGDCDGGHHHGG/<FGHHHHHHHDGHHHH<.<<.CFGHD0=GGA.CCD=DHBG:GGC/:CGHH0GE.GCAFF0/99E?EFGEGGGFDFGFGFGBFFF0FFF==B?DEFFFFFFFF/BBFDABFFF
@M03558:539:GW210131Amp:1:2105:14051:6420 1:N:0:TCGACGTC+AAGCGGAA
GGTAGGCATCTACGAGCAAAACCATCATCCTTCAACGAATCCAGTTTAGTGATCCTCCCATTGTCCCCAACTAACCCGGAACCAGCTCAAGATGCCTAAGCCAGTGGTACAGGTTGGTGGCGACCCCGATCCCTCCGAATGGCTCTTCATTTCGGAGGAGATGAAACGAATTGATCAGAGCAAGCCTTACGATGCCAAAAAGGCCTGCTGGGTTCCAGATGAAGCCGAAGGCTATCTTCTGGGTGAAATC
+
BBBBBBFFFFFFGGGGGEGGGGGEHHFHHHHHHGGHGGGHGHHHHHHFFHHHHHHHHHGHHHGHHHHHGEGHFHHHHGGCEEGFHHHHHHHFHHHHHHHHHHHHGHHHHHHHGFHHGGGGHGGGGGGGCGGGHHHGGCAFHHHGHHHHHHHHHCCGGGDAEHHH0DGGGEHHFGHHHHHHGFCHHGHGGGGGGGGGGFGAAGGGGGGGGGGGGGFFFFFFFFFFFFFFFFFFFFFFFFFFFFFFFFFFFF
@M03558:539:GW210131Amp:1:2105:12217:6441 1:N:0:TCGACGTC+AAGCGGAA
GGTAGGCATCTACGAGCAAAACCATCATCCTTCAACGAATCCAGTTTAGTGATCCTCCCATTGTCCCCAACTAACCTGGAACCAGCTCAAGATGCCTAAGCCAGTGGTACGGGTTGGTGGCGACCCCGATCCCTCCGAATGGCTCTTCATTTCGGAGGAGATGAAACGAATTGATCAGAGCAAGCCTTACGATGCCAAAAAGGCCTGCTGGGTTCCAGATGAAGCCGAAGGCTATCTTCTGGGTGAAATC
+
A?AAB@DFFFFFGGGFEG4EGFGDHHFHHHHHHFHHGGDHGHFHHHHFHHHGHHHHHHGHFHHHHHHHFGGHEGHHFAFEGHGGEHHHHEFFGHHHHFHHHHHHHHHHHHGG/>FEGGGGHGGGGGGG/BDGHHHGG/?FGFHHHHHGGHHHHH-<AG.C<GGGGHHG..GGC:CH0C0CG/CCGFFHHGEEEGGFF0BEEG?EGGGGGBBAFGGGFFFFEFFFFFB>=9DFFFFFFFFFFFE9DFB9BF
@M03558:539:GW210131Amp:1:2105:20890:6467 1:N:0:TCGACGTC+AAGCGGAA
GGTAGGCATCTACGAGCAAAACCATCATCCTTCAACGAATCCAGTTTAGTGATCCTCCCATTGTCCCCAACTAACCTGGAACCAGCTCAAGATGCCTAAGCCAGTGGTACAGGTTGGTGGCGACCCCGATCCCTCCGCATGGCTCTTCATTTCGGAGGAGATGAAACGAATTGATCAGAGCAAGCATTACGATGCCAAAAAGGCCTGCTGGGTTCCAGATGAAGCCGAAGGCTATCTTCTGGGTGAAATC
+
AAA1A?FFFFFBGGECE?A1AGG0FHGHHHHHHGHHGG0GGHFGFFHGGHH2GHHHHHG0GHGHHHHHHFFHECHHHFGBCGG0?FGHGFHFHHHHHHHGHHHFHHHH2GDB0EGH??/EG@EEEGFC@CGGHFHGG/<?CGHFHHHF1?GHH?-.<@.<.>G000DC..CGD=DHFF00C//;GGHHHHA:C.AF0;/..9CEGG.FBFF.FGGCFFBCFG0/99@==@FFF/;FFFFBBFFF--/;BF
@M03558:539:GW210131Amp:1:2105:17790:6496 1:N:0:TCGACGTC+AAGCGGAA
GGTAGGCATCTACGAGCAAAGGTGTTACTCACATAGCC
+
BBBBCCFFFFFFGGGGGGGFGGHHHGHHHHHHGHHHHH
@M03558:539:GW210131Amp:1:2105:8629:6499 1:N:0:TCGACGTC+AAGCGGAA
GGTAGGCATCTACGAGCAAAACCATCATCCTTCAACGAATCCAGTTTAGTGATCCTCCCATTGTCCCCAACTAACCTGGAACCAGCTCAAGATGCCTAAGCCAGTGGTACAGTTTGGTGGCGACCCCGATCCCTCCGAATGGCTCTTCATTTCGGAGGAGATGAAACGAATTGATCAGAGCAAGCCTTACGATGCCAAAAAGGCCTGCTGGGTTCCAGATGAAGCCGAAGGCTATCTTCTGGGTGAAATC
+
BBAAABFBFFFFGGECECCFGGGDHHGHHHHFHFHHGEFHGHHHHHHBGHHFFHHHHHGHHHHFHHHHF1FH33GHHHGFEHFHEFGHHGFFHHHHHHH3GHFHHHGHFHHF4BFGEGGDHGGGGGGGCGGGHHHGDC/FGHHHHHHHFHHHHCCDGGAEGHHHHFDGD.GGF<GHBGDCH/:CGGHHHHEAGGGHF0CAEGDGEGEGGGGGGEGGGGGGGGGGGGFF=@AEFFFFFFFFFFB/.9/FFF
@M03558:539:GW210131Amp:1:2105:21807:6620 1:N:0:TCGACGTC+AAGCGGAA
GGTAGGCATCTACGAGCAAAACCATCATCCTTCAACGAATCCAGTTTAGTGATCCTCCCATTGTCCCCAACTAACCTGGAACCAGCTCAAGATGCCTAAGCCAGTGGTACAGGTTGGTGGCGACCCCGATTCCTCCGAATGGCTCTTCATTTCGGAGGAGATGAAACGAATTGATCAGAGCAAGCCTTACGATGCCAAAAAGGCCTGCTGGGTTCCAGATGAAGCCGAAGGCTATCTTCTGGGTGAAATC
+
ABABCCFFFFFFGGGGGGGGGGGHHHHHHHHHHHHHGGGHGHHHHHHHHHHHHHHHHHGHHHHHHHHHHGGHHHHHHHHHHHGHHHHHHHHHHHHHHHHHHHHHHHHHHHHHHGHHGGGGHGGGGGGGGGGHHHHHGGGGHHHHHHHHHHHHHBDGGGGDHHHHHHHGGGHHHHHHHHHHHHHHHGHHHHGEHEGHHHGGGGGGGGGGGGGGGGGGGGGGGGGGGGFFFFFFFFFFFFFFFFEFDEFFFF
@M03558:539:GW210131Amp:1:2105:5638:6668 1:N:0:TCGACGTC+AAGCGGAA
GGTAGGCATCTACGAGCAAAACCATCATCCTTCAACGAATCCAGTTTAGTGATCCTCCCATTGTCCCCAACTAACCTGGAACCAGCTCAAGATGCCTAAGCCAGTGGTACAGGTTGGTGGCGACCCCGATCCCTCCGAATGGCTCTTCATTTCGGAGGAGATGAAACGAATTGATCAGAGCAAGCCTTACGATGCCAAAAAGGCCTGCTGGGTTCCAGATGAAGCCGAAGGCTATCTTCTGGGTGAAATC
+
1A>AAAFFF1D3GCEEEGGFG0EFFBGHGDD2ADFDEFCH/BFGD1AGD1A2DF1DG0F0ABFADGFHHEEFCFH01F>FCGEF/FHH1F11BGH1GHHB0@FF1BG@FFHGFHHHGEFFGEGGCGGC@G@FHHHGGGGGHHGHHHHHHHHGGGCGGGCECGHGGHHGGGHHHFHHGHGHHHEFHGHHHHGGHGGGEFFEFBFGGGGGFFGFFGAFFGFGGGGGFF@@@@BFFBFFFFFFFFBF;-;BFB
@M03558:539:GW210131Amp:1:2105:15900:6689 1:N:0:TCGACGTC+AAGCGGAA
GGTAGGCATCTACGAGCAAAACCATCATCCTTCAACGAATCCAGTTTAGTGATCCTCCCATTGTCCCCAACTAACCTGGGACCAGCTCAAGATGCCTAAGCCAGTGGTACAGGTTGGTGGCGACCCCGATCCCTCCGAATGGCTCTTCATTTCGGAGGAGATGAAGCGAATTGATCAGAGCAAGCCTTACGATGCCAAAAAGGCCTGCTGGGTTCCAGATGAAGCCGAAGGCTATCTTCTGGGTGAAATC
+
CCCACCFFFFFFGGGGGGGGGGGHHHHHHHHHHHHHGGGHGHHHHHHHHHHHHHHHHHGHHHHHHHHHHGGHHHHHHHHGGHGHHHHHHHGHHHGHHHHHHHHHHHHHHHHHGGHHCEEFHGGGGGGGGGGGHHHGG?DGHGHHHHHHGGHHHBF?FGGGHHHGGHHGEGGHHHGHHHFHGHFHFGHHFHGEGGGGGGGGGGGGGGGGGGGGGGGGGGGFFFFFFFADBFFFFFFFFFFFFFFFDEFFFF
@M03558:539:GW210131Amp:1:2105:17576:6702 1:N:0:TCGACGTC+AAGCGGAA
GGTAGGCATCTACGAGCAAAACCATCATCCTTCAACGAATCCAGTTTAGTGATCCTCCCATTGTCCCCAACTAACCTGGAACCAGCTCAAGATGCCTAAGCCAGTGGTACAGGTTGGTGGCGACCCCGATCCCTCCGAATGGCTCTTCATTTCGGAGGAGATGAAACGAATTGATCAGAGCAAGCCTTACGATGCCAAAAAGGCCTGCTGGGTTCCAGATGAAGCCGAAGGCTATCTTCTGGGTGAAATC
+
CCCBCBFFFFFFGGGGGGGFGGGHHHHHHHHHHHHHGGGHGHHHHHHHHHHHHHHHHHGHHHHHHHHHHGGHHHHHHHHHGHGHHHHHHHHHHHHHHHHHHHHHHHHHHHHHHHHHGGGGHGGGGGGGGGGGHHHGG?EGHHHHHHHHHHHHHCCDGGGFHHHGHHHGGGHHFGGHHHHHHHHHHGHHHHGEHGGGFGGGFGGGGGEGGGGGGGGGGGGGGGGGFFFFFFFFFBFFFFFFFFFFFFFFFF
@M03558:539:GW210131Amp:1:2105:15222:6712 1:N:0:TCGACGTC+AAGCGGAA
GGTAGGCATCTACGAGCAAAACCATCATCCTTCAACGAATCCAGTTTAGTGATCCTCCCATTGTCCCCAACTAACCTGGAACCAGCTCAAGATGCCTAAGCCAGTGGTACAGGTTGGTGGCGACCCCGATCCCTCCGAATGGCTCTTCATTTCGGAGGAGATGAAACGAATTGATCAGAGCAAGCCTTACGATGCCAAAAAGGCCTGCTGGGTTCCAGATGAAGCCGAAGGCTATCTTCTGGGTGAAATC
+
BABAABFFFFFFGGCGGGGGFGEGHHFHHHHHGHHHGGGHGHHHHHHFHFGEHHHHHHGGFHGHGHHHHGGHHHHHHHECGHGFFHHHHHFGGFHHHGGHHHHHGHHDGHHHGBGHEGGGHGGGGGGGCGGGHHHGG/EFHEHHFHHHGHGHG0/CGG..FGGH0GHEFFHHHGHHGHHHHFHHHGHHHHGGHGGGGGGGGGGGGGGGGGGGGGGGFGGGGGGGFFBBBBFFFFFFFFFFFFEBDFFFFF
@M03558:539:GW210131Amp:1:2105:23883:6731 1:N:0:TCGACGTC+AAGCGGAA
GGTAGGCATCTACGAGCAAAACCATCATCCTTCAACGAATCCAGTTTAGTGATCCTCCCATTGTCCCCAACTAACCTGGAACCAGCTCAAGATGCCTAAGCCAGTGGTACAGGTTGGTGGCGACCCCGATCCCTCCGAATGGCTCTTCATTTCGGAGGAGATGAAACGAATTGATCAGAGCAAGCCTTACGATGCCAAAAAGGCCTGCTGGGTTCCAGATGAAGCCGAAGGCTATCTTCTGAGTGAAATC
+
BCBBCBFFFFFFGGGGGGGGGGGHHHHHHHHHHHHHGGGHGHHHGHHHHHGHHHHHHHGHGHHHHHHHHGGHHHHHHHHHHHGHHHHHHHHHHHHHHFHHHHHHHGHHHHFGHFGHG?FEFGGGGGGGGGGGHHHGGC?FGFHHHHHHHHGHFGA.DGCEHHHHHHHGGGHGFFHFHHHHHHGHHGHHHHGGHGGGGGGGGGFGGGGGGGGGGGGGGGFGFGFGFFFFFFFFFFFFFFFFFFFFFFFBFF
@M03558:539:GW210131Amp:1:2105:14174:6783 1:N:0:TCGACGTC+AAGCGGAA
GGTAGGCATCTACGAGCAAAACCATCATCCTTCAACGAATCCAGTTTAGTGATCCTCCCATTGTCCCCAACTAACCTGGAACCAGCTCAAGATGCCTAAGCCAGTGGTACAGGTTGGTGGCGACCCCGATCCCTCCGAATGGCTCTTCATTTCGGAGGAGATGAAACGAATTGATCAGAGCAAGCCTTACGATGCCAAAAAGGCCTGCTGGGTTCCAGATGAAGCCGAAGGCTATCTTCTGGGTGAAATC
+
BBABCCFFFFFFGGGGGGGGGGGHHHHHHHHHHHHHGGGHGHHHHHHHHHHHHHHHHHGHHHHHHHHHHGGGHGAGHHHHHHGGHHHHHHHGHHHHHHHHHHHHHHHHHHHHHFHHGGGGHGGGGGGGGGGGHHHGGGGGHHHHHHHHHHHHHBDGGGFAGHHH0GHGGGHHHHHHHHHHHHHHHGHHHHGGGGGGGGGGGGGGGGGGGGGGGGGGGGGGGGGGFFFFFFFFFFFFFFFFFFFFFFFFFF
@M03558:539:GW210131Amp:1:2105:13404:6812 1:N:0:TCGACGTC+AAGCGGAA
GGTAGGCATCTACGAGCAAAACCATCATCCTTCAACGAATCCAGTTTAGTGATCCTCCCATTGTCCCCAACTAACCTGGAACCAGCTCAAGATGCCTAAGCCAGTGGTACAGGTTGGTGGCGACCCCGATCCCTCCGAATGGCTCTTCATTTCGGAGGAGATGAAACGAATTGATCAGAGCAAGCCTTACGGTGCCAAGAAGGCCTGCTGGGTTCCAGATGAAGCCGAAGGCTATCTTCTGGGTGAAATC
+
BBBBBBFFFFFFGGGGGGGGGGGHHHHHHHHHHHHHGGGHGHHHHHHHHHHHHHHHHHGHHHHHHHHHHGGHHHHHHHHHHHGGHHHHHHGHHHHHHHHHHHHHHHHHHHHHHGHHGGGGHGGGGGGGGGGGHHHGGGFGHHHHHHHHHHHHHB@DFGD.GHHHFHHGGGHHHHHHHHHGHGHHHGHHHHGGHGFGGFGGGGGGGGGGGGGGGGGGFFFGGGGGGFFFFFFFFFFFFFFFFFFFFFFFFF
@M03558:539:GW210131Amp:1:2105:5784:6846 1:N:0:TCGACGTC+AAGCGGAA
GGTAGGCATCTACGAGCAAAACCATCATCCTTCAACGAATCCAGTTTAGTGATCCTCCCATTGTCCCCAACTAACCTGGAACCAGCTCAAGATGCCTAAGCCAGTGGTACAGGTTGGTGGCGACCCCGATCCCTCCGAATGGCTCTTCATTTCGGAGGAGATGAAACGAATTGATCAGAGCGAGCCTTACGATGCCAAAAAGGCCTGCTGGGTTCCAGATGAAGCCGAAGGCTATCTTCTGGGTGAAATC
+
BCABCCFFFFFFGGGGGEGGGGGHHHHHHHHHHHHHGGGHGHHHHHHGHHHHHHHHHHGHHHHHHHHHHGGHHHHHHHHHHHGHHHHHHHHHHHHHHHHHHHHHGHHHHHHHGGHHGEGGHGGGGGGGGGGGHHHGGGGGHHHHHHHHHHHHHHGGGGGGHHHHHHHGGGHHHHHHHHHHHGGGGGHHHGGGGGGGGGGGGGGGGGGGGGGGGGGGFFFFFFFFFFFFFFFFFFFFFFFFFFFFD.FFFF
@M03558:539:GW210131Amp:1:2105:5357:6846 1:N:0:TCGACGTC+AAGCGGAA
GGTAGGCATCTACGAGCAAAACCATCATCCTTCAACGAATCCAGTTTAGTGATCCTCCCATTGTCCCCAACTAACCTGGAACCAGCTCAAGATGCCTAAGCCAGTGGTACAGGTTGGTGGCGACCCCGATCCCTCCGAATGGCTCTTCATTTCGGAGGAGATGAAACGAATTGATCAGAGCAAGCCTTACGATGCCAAAAAGGCCCGCTGGGTTCCAGATGAAGCCGAAGGCTATCTTCTGGGTGAAATC
+
AAAAABFFFFFFGGGGGCGFG4E4FHHHGHHFGHHHGGGGG3FGGHHHHHBGGHHHHHGFFGGFHH31AEGBFCFFHHFHEGFGHEB3GCGHGHFHHHHHFFFFBF?FGGFBEBGHG/?EGGGEE?E</>>BCGFDGGGECGGC1?GGGHGDFC/.<@.EEGHHBBDCDGAGBGG<DDCCGEB/C:C:G:CE:.;9FFFEEDA..CB@?BBD:CFBBBF/99F/B99---..9BB9BB/BB/./.9BB9;
@M03558:539:GW210131Amp:1:2105:22401:6875 1:N:0:TCGACGTC+AAGCGGAA
GGTAGGCATCTACGAGCAAAGAGTGTAGAAGGTGTTACTCACATAGCC
+
CCCCCCFFFFFFGGGGGGGGGGHHHHHHHHHHHHHGHHHHHHHHHHHH
@M03558:539:GW210131Amp:1:2105:26775:6901 1:N:0:TCGACGTC+AAGCGGAA
GGTAGGCATCTACGAGCAAAACCATCATCCTTCAACGAAGCCAGTTTAGTGATCCTCCCATTGTCCCCAACTAACCTGGAACCAGCTCAAGATGCCTAAGCCAGTGGTACAGGTTGGTGGCGACCCCGATCCCTCCGAATGGCTCTTCATTTCGGAGGAGATGAAACGAATTGATCAGAGCAAGCCTTACGATGCCAAAAAGGCCTGCTGGGTTCCAGATGAAGCCGAAGGCTATCTTCTGGGTGAAATC
+
A?AAABFFFFFFGGGGGGGGGGFHHHHHFHBFHHFFFGG2A2GHGHHHFBDAFGHHHFFHHHFGHEHHHGGHHFAGFHF2B3FEGEF3@F3@GFHGHHEGFCGHHHFFGHHHFEGHGEGGHGGGGGGGGGGGHHGDDGFGHEFHGFFHHHHGGCCADCFGHHHHDDGEDGHHHFDGHHHHHHHHHGGFHHGGHEGGGGGGGGCEGGEGGGGG/AFBFGGFGFFFFFFFFFFFFFFFFFFFFFFFAAFFFF
@M03558:539:GW210131Amp:1:2105:19030:6910 1:N:0:TCGACGTC+AAGCGGAA
GGTAGGCATCTACGAGCAAAACCATCATCCTTCAACGAATCCAGTTTAGTGATCCTCCCATTGTCCCCAACTAACCTGGAACCAGCTCAAGATGCCTAAGCCAGTGGTACAGGTTGGTGGCGACCCCGATCCCTCCGAATGGCTCTTCATTTCGGAGGAGATGAAACGAATTGATCAGAGCAAGCCTTACGATGCCAAAAAGGCCTGCTGGGTTCCAGATGAAGCCGAAGGCTATCTTCTGGGTGAAATC
+
BCAAAAFFFFFFGGGGGGGGGGGHHHHHHHHHHHHHGGGHGHHHHHHGHHHHHHHHHHGHHHHHHHHHHGGHHHHHHHHHHHGHHHHHHHHHHHHHHHHHHHHHHHHHHHHHHHHHGGGGHGGGGGGGGGGGHHHGGGGGHHHHHHHHHHHHHHGGGGGGHHHHFHHGGFHHGHHHHHFHHHGHHGHHHHGGGGGGGGFGGGGGGGGGGGGDGGGGGGGGGGGGFFFFFFFFFFFFFFFFFFFFFFFFFF
@M03558:539:GW210131Amp:1:2105:18354:7015 1:N:0:TCGACGTC+AAGCGGAA
GGTAGGCATCTACGAGCAAAACCATCATCCTTCAACGAATCCAGTTTAGTGATCCTCCCATTGTCCCCAACTAACCTGGAACCAGCTCAAGATGCCTAAGCCAGTGGTACAGGTTGGTGGCGACCCCGATCCCTCCGAATGGCTCTTCATTTCGGAGGAGATGAAACGAATTGATCAGAGCAAGCCTTACGATGCCAAAAAGGCCTGCTGGGTTCCAGATGAAGCCGAAGGCTATCTTCTGGGTGAAATC
+
BBBBBBFFFFFFGGGGGGGGGGGHHHHHHHHHHHHHGGGHGHHHHHHHHHHHHHHHHHGHHHHHHHHHHGGHHHHHHHHHHHGHHHHHHHHHHHHHHHHHHHHHHHHHHHHGHHHHGGGGHGGGGGGGCGGGHHHGGGGGHHHGHHHHHHHHHHGGGGGGHHHHGHHGGEHHHHHHHHHHHHHHHGHHGHGGGGGGGFGGGGGGGGGGGGGGGGGGGGEFGGGGFFFFFFFFFFFFFFFFFFFFFFFFFF
@M03558:539:GW210131Amp:1:2105:13599:7030 1:N:0:TCGACGTC+AAGCGGAA
GGTAGGCATCTACGAGCAAAACCATCATCCTTCAACGAATCCAGTTTAGTGGTCCTCCCATTGTCCCCAACTAACCTGGAACCAGCTCAAGATGCCTAAGCCAGTGGTACAGGTTGGTGGCGACCCCGATCCCTCCGAATGGCTCTTCATTTCGGAGGAGATGAAACGAATTGATCAGAGCAAGCCTTACGATGCCAAAAAGGCCTGCCGGGTTCCAGATGAAGCCGAAGGCTATCTTCTGGGTGAAATC
+
BCCBCCFFFFFFGGGGGGGGGGGHHHHHHHHHHHHHGGGHGHHHHHHHHHHHHHHHHHGHHHHHHHHHHGGHHHHHHHHHHHGHHHHHHHHHHHHHHHHHHHHHGHHHHHHHHGHHGGGGHGGGGGGGGGGGHHHGGGGGHHHHHHHHHHHHHCEGGGF?GFHH0DHGGGHHHHHHHGHHHGHHHGHHHHGGHGGGGGGGGGGGGGGGGGGGGGGFFFFFFHHFFFFFFFFFFFFFHFFFFFFFFFFFFF
@M03558:539:GW210131Amp:1:2105:26168:7073 1:N:0:TCGACGTC+AAGCGGAA
GGTAGGCATCTACGAGCAAAACCATCATCCTTCAACGAATCCAGTTTAGTGATCCTCCCATTGTCCCCAACTAACCTGGAACCAGCTCAAGATGCCTAAGCCAGTGGTACAGGTTGGTGGCGACCCCGATCCCTCCGAATGGCTCTTCATTTCGGAGGAGATGAAACGAATCGATCAGAGCAAGCCTTACGATGCCAAAAAGGCCTGCTGGGTTCCAGATGAAGCCGAAGGCTATCTTCTGGGTGAAATC
+
BBABCCFFFFFFGGGGGGGGGGGHHHGHHHHHHHHHGGGHGHHHHHHHHHHHHHHHHHGHHHHHHHHHHGGHHHHHHHHHHHGHHGHHHHHGHHHHHHHHHHHHGHHGHHHHHHHHGGGGHGGGGGGGGGGGHHHGGGGGHHHHHHHHHHHHHFGGGGGGHHHHHHHGGGHGHHHHGHHHHHHHHGHGHHGGGGGGGGGGGGGGGGGGGGFGCFGGGGGGFFFFFFFBFFFFFFFFFFFFFFFFA;FFFF
@M03558:539:GW210131Amp:1:2105:6690:7103 1:N:0:TCGACGTC+AAGCGGAA
GGTAGGCATCTACGAGCAAAACCATCATCCTTCAACGAATCCAGTTTAGTGATCCTCCCATTGTCCCCAACTAACCTGGAACCAGCTCAAGATGCCTAAGCCAGTGGTACAGGTTGGTGGCGACCCCGATCCCTCCGAATGGCTCTTCATTTCGGAGGAGATGAAACGAATTGATCAGAGCAAGCCTTACGATGCCAAAAAGGCCTGCTGGGTTCCAGATGAAGCCGAAGGCTATCTTCTGGGTGAAATC
+
BBBBBBBFFFFFGGFGGGGFGGCHHHHHHGHHHHHHGGGHGHHHHHHHHHHHHHHHHHGHHGHHHHHHHFGHHGHGHHHHFHGHHHHGGHHGHHHHHHHGHHHHGHHFHHHHCGGHCEGGHGGGGGGGGFGGHGGGGG?FFHHGHGHHBFGHFF?D?CGGHHFGHHHGGGHHFBGGGHHBGHCGEGHHHHGEHGGGFGGGGG.AEGEFGGFGGGGGFGGGBFGGFFFFF@FFFFFFFFFFFFF9A?FBFF
@M03558:539:GW210131Amp:1:2105:26811:7117 1:N:0:TCGACGTC+AAGCGGAA
GGTAGGCATCTACGAGCAAAACCATCATCCTTCAACGAATCCAGTTTAGTGATCCTCCCATTGTCCCCAACTAACCTGGAACCAGCTCAAGATGCCTAAGCCAGTGGTACAGGTTGGTGGCGACCCCGATCCCTCCGAATGGCTCTTCATTTCGTAGGAGATGAAACGAATTGATCAGAGCAAGCCTTACGATGCCAAAAAGGCCTGCTGGGTTCCAGATGAAGCCGAAGGCTATCTTCTGGGTGAAATC
+
AAAAAADBFFFFG1AECGGBCFFEFGGHHHHHHH1GFGGGAGGFHFFGHHHHHFFBGHGH1FEGGA1BG/ECGCBG10BBGFFAFGHHHHB1FGGHHGE0>FGHFE01BGF20B10/?//0/>EEGGCC@GCCGHGCC//@10?1F?FBFHFH00?.C10.0111<1.<.<G0=GBHH00<=/<GCGHGG.;G.;G0:CC9C.:./AAB0BAFEF/0FGGGGBFBAA@@@?EF/;FFFFF/BB9;-;9FB
@M03558:539:GW210131Amp:1:2105:16419:7118 1:N:0:TCGACGTC+AAGCGGAA
GGTAGGCATCTACGAGCAAAACCATCATCCTTCAACGAATCCAGTTTAGTGATCCTCCCATTGTCCCCAACTAACCTGGAACCAGCTCAAGATGCCTAAGCCAGTGGTACAGGTTGGTGGCGACCCCGATCCCTCCGAATGGCTCTTCATTTCGGAGGAGATGAAACGAATTGATCAGAGCAAGCCTTACGATGCCAAAAAGGCCTGCTGGGTTCCAGATGAAGCCGAAGGCTATCTTCTGGGTGAAATC
+
BBAABBFFFFFFFGEEGGGGGGGHHHHHHHHHHHHGGGGHGHFHHHHHHHHHHHHHHHGHHGHHHHHGHGGHHHHGHHHHHHGHGHHHHHGHHGHHHHHHHHHHFFHFHHHGGFHHGEEEHGGGGGGGGGGGHHHGG@EGGHGHHHHHFHHGHCAECFDDHHHHHHHGFAGHHHHHHHHHHHHHHGHHGHGGGGGGFGGGEGGGGGEFGFGGGGFFFGGGGGGGFFFFFFFFFFFFFFFFFFFFDAFFFF
@M03558:539:GW210131Amp:1:2105:21298:7181 1:N:0:TCGACGTC+AAGCGGAA
GGTAGGCATCTACGAGCAAAGAGTGAGAATGTGTTACTCACATAGCC
+
?AB@?AFBFFFFGG22EAFGGGHHHHHHCDFGHGHHHHHFFHBFHHF
@M03558:539:GW210131Amp:1:2105:24351:7183 1:N:0:TCGACGTC+AAGCGGAA
GGTAGGCATCTACGAGCAAAACCATCATCCTTCAACGAATCCAGTTTAGTGATCCTCCCATTGTCCCCAACTAACCTGGAACCAGCTCAAGATGCCTAAGCCAGTGGTACAGGTTGGTGGCGACCCCGATCCCTCCGAATGGCTCTTCATTTCGGAGGAGATGAAACGAATTGATCAGAGCAAGCCTTACGATGCCAAAAAGGCCTGCTGGGTTCCAGACGAAGCCGAAGGCTATCTTCTGGGTGAAATC
+
CCCBCCFFFFFFGGGGGGGGGGGHHHHHHHHHHHHHGGGHGHHHHHHHHHHHHHHHHHGHHHHHHHHHHGGHHHHHHHHHHHGHHHHHHHHHHHHHHHHHHHHHHHHGHHHHHGHHGGGGHGGGGGGGGGGGHHHGGGCFHHHHHHHHHHHHHHACFGGGHHHGHHHGGGHHHHHHGHHHHGGHHGHHHHGGHGGGGGFGGGGGGGGGGGGGGGGGGGGGGFFFFFFC=AFFFFFFFFFFFFEFDFFFFF
@M03558:539:GW210131Amp:1:2105:24522:7195 1:N:0:TCGACGTC+AAGCGGAA
GGTAGGCATCTACGAGCAAAACCATCATCCTTCAACGAATCCAGTTTAGTGATCCTCCCATTGTCCCCAACTAACCTGGAACCAGCTCAAGATGCCTAAGCCAGTGGTACAGGTTGGTGGCGACCCCGATCCCTCCGAATGGCTCTTCATTTCGGAGGAGATGAAACGAATTGATCAGAGCAAGCCTTACGATGCCAAAAAGGCCTGCTGGGTTCCAGATGAAGCCGAAGGCTATCTTCTGGGTGAAATC
+
CCBBCBFFFFFFGGGGGGGGGGGHHHHHHHHHHGHHGGGHGGHHHHHHHHHHHHHHHHGHHHHHHHHHHGGHHHHGHHHHHHGGHHHHHHHGHHHGHHHHHHHHHHHHHHHHHGHHGGGGHGGGGGGGGGGGHHHGGD<FHHHHHHHHHHHHHGACDGEGHHHHHHHGGGHHHHHGHHHHHHHHHGHHHHGGHGGGGGGGGGGGGGGGGGGGGGGGGGFGGGGGFFFDFFFFFFFFFFFFFFFFFFFFFF
@M03558:539:GW210131Amp:1:2105:26814:7197 1:N:0:TCGACGTC+AAGCGGAA
GGTAGGCATCTACGAGCAAAACCATCATCCTTCAACGAATCCAGTTTAGTGATCCTCCCATTGTCCCCAACTAACCCGGAACCAGCTCAAGATGCCTAAGCCAGTGGTACAGGTTGGTGGCGACCCCGATCCCTCCGAATGGCTCTTCATTTCGGAGGAGATGGAACGAATTGATCAGAGCAAGCCTTACGATGCCAAAAAGGCCTGCTGGGTTCCAGATGAAGCCGAAGGCTATCTTCTGGGTGAAATC
+
A@ABAAFFFFFFGGGGGGGGGGGHHHHHHHHHHHHHGGGHGHHHHHHFFFGEDHDFHHGHHEBGGHHGHGEFG3GHEG@GGGGF?GHGHEFF3FG@EGFBGEE13B3BFG?G3GFH//??FEFGGG?<C@CFFHHDADE/FGFHGHHHFFGH1<-<>-.C.CH/CFB.:CG.0;C0000;CC:;GEFGG/.9..;BFGGGEG9EF/AAFGGBFEF/9/BBBFBBFFCFADFFFFFFFFFFFFB/;9FFFF
@M03558:539:GW210131Amp:1:2105:18366:7268 1:N:0:TCGACGTC+AAGCGGAA
GGTAGGCATCTACGAGCAAAACCATCATCCTTCAACGAATCCAGTTTAGTGATCCTCCCATTGTCCCCAACTAACCTGAAACCAGCTCAAGATGCCTAAGCCAGTGGTACAGGTTGGTGGCGACCCCGATCCCTCCGAATGGCTCTTCATTTCGGAGGAGATGAAACGAATTGATCAGAGCAAGCCTTACGATGCCAAAAAGGCCTGCTGGGTTCCAGATGAAGCCGAAGGCTATCTTCTGGGCGAAATC
+
BBBABBFFFFFFGGGGGGGGGGGGHHHHHHHHHHGHGGGHGHGHHHHHHHHHHHHHHHGHHHHHHHHHHEGHHHHHHHHHHHHHGHHHHHHHHHHHHHHHHHHHHHHHHHHHHHHHGGGGHGGGGGGGGGGGHHHGGGGGHHHHHHHHHHHHHHDCGGGGHHHHHHHGGGHHFHHHHHFHHHHGGGHHBHGGHGGGGFGGGGGGGGGGGGGGGGGGGGGGGGGGFFFFFFFFFFFFFFFFFFFFFFFFFF
@M03558:539:GW210131Amp:1:2105:24546:7277 1:N:0:TCGACGTC+AAGCGGAA
GGTAGGCATCTACGAGCAAAACCATCATCCTTCAACGAATCCAGTTTAGTGATCCTCCCATTGTCCCCAACTAACCTGGAACCAGCTCAAGATGCCTAAGCCAGTGGTACAGGTTGGTGGCGACCCCGATCCCTCCGAATGGCTCTTCATTTCGGAGGAGATGAAACGAATTGATCAGAGCAAGCCTTACGATGCCAAAAAGGCCTGCTGGGTTCCAGATGAAGCCGAAGGCTATCTTCTGGGTGAAATC
+
CCCCCCFFFFFFGGGGGGGGGGGHHHHHHHHHHHHHGGGHGHHHHHHHHHHHHHHHHHGHHHHHHHHHHGGHHHHHHHHHHHGHHHHHHHHHHHHHHHHHHHHHGHHHHHHHHGHHGFGGHGGGGGGGGGGGHHHGGCCFHHHHHHHHHHHHHGACEGGGHHHHHHHGFGHHHHHHHHHHHHHHGGHHHHGGHGGGGGGGEGGGGGGGGGGGGGGGGGGGGGGGFFFFFFFFFFFFFFFFFFFFFFFFFF
@M03558:539:GW210131Amp:1:2105:19206:7373 1:N:0:TCGACGTC+AAGCGGAA
GGTAGGCATCTACGAGCAAAACCATCATCCTTCAACGAATCCAGTTTAGTGATCCTCCCATTGTCCCCAACTAACCTGGAACCAGCTCAAGATGCCTAAGCCAGTGGTACAGGTTGGTGGCGACCCCGATCCCTCCGAATGGCTCTTCATTTCGGAGGAGATGAAACGAATTGATCAGAGCAAGCCTTACGATGCCAAAAAGGCCTGCTGGGTTCCAGATGAAGCCGAAGGCTATCTTCTGGGTGAAATC
+
CCCCCCFFFFFFGGGGGGGGGGGHHHHHHHHHHHHHGGGHGHHHHHHHHHHGHHHHHHGHHHHHHHHHHGGHHHHHHHHGHHGFHHHHHHHGHHHHHHHHHHHHHHHHHHHHHHHHGGGGHGGGGGGGCGGGHHHGGGGGHHHHHHHHHHHHHHGGGGGGHHHHHHHGGGHHHHHHHHHHHHHHHGHHEHGFHGGGGGGGGGGGGGGGGGGGGGGFGFFBFGGGFFFFFFFFFEFEFFFFFFFFFAFFFF
@M03558:539:GW210131Amp:1:2105:4555:7428 1:N:0:TCGACGTC+AAGCGGAA
GGTAGGCATCTACGAGCAAAACCATCATCCTTCAACGAATCCAGTTTAGTGATCCTCCCATTGTCCCCAACTAACCTGGAACCAGCTCAAGATGCCTAAGCCAGTGGTACAGGTTGGTGGCGACCCCGATCCCTCCGAATGGCTCTTCATTTCGGAGGAGATGAAACGAATTGATCAGAGCAAGCCTTACGATGCCAAAAAGGCCTGCTGGGTTCCAGATGAAGCCGAAGGCTATCTTCTGGGTGAAATC
+
AAAABBFFFFBFGGGGGGGGGGGCGFFHHCHHBGHHGGCEEEGFGFGHFHFHHFGA3FFFH5FHHFHGHCGHHHFEDAGGFEFHHEHHHGFHHHGFHHHHHHHHFHHHHHHHHHH0E?FEHGGGGGGGGGGGHHGGGCGGHHHHHHGHHHHHHHGGGGGGHHHHHHGGGGHHHFHFFFCHHHHHHGHHHGGGHGGGGGGGGGGGGGG?FFFGGGAFFGGGGFGGFFBBBBFEFFFFFFFFFFFBDEFEFF
@M03558:539:GW210131Amp:1:2105:20968:7429 1:N:0:TCGACGTC+AAGCGGAA
GGTAGGCATCTACGAGCAAAACCATCATCCTTCAACGAATCCAGTTTAGTGATCCTCCCATTGTCCCCAACTAACCTGGAACCAGCTCAAGATGCCTAAGCCAGTGGTACAGGTTGGTGGCGACCCCGATCCCTCCGAATGGCTCTTCATTTCGGAGGAGATGAAACGAATTGATCAGAGCAAGCCTTACGATGCCAAAAAGGCCTGCTGGGTTCCAGATGAAGCCGAAGGCTATCTTCTGGGTGAAATC
+
ABABABFFFFFFGGGEEGGBGGGAHHBGHHHHHHHHGGGHFGGHGHHFGHHHHGHHHHGBGHFGGFGHGGGHHHHHHHGHHHGHEHHHHHHHHHHHHHHHHHHHGFHGGHHHHGHHGEGGHGGGGGGGGGGGHHHGGGFGHHHHHHHHGHHGH0CEDCD.GGFH0GHGGGHHFHHHHFBGHHHHGGHGHHGGA:EGFGGGFFGGGGGGGGGGGGGGGFFBFFGGFFBBBBFFFFFFFFFFFE.BDEFFFF
@M03558:539:GW210131Amp:1:2105:14757:7447 1:N:0:TCGACGTC+AAGCGGAA
GGTAGGCATCTACGAGCAAAACCATCATCCTTCAACGAATCCAGTTTAGTGATCCTCCCATTGTCCCCAACTAACCTGGAACCAGCTCAAGATGCCTAAGCCAGTGGTACAGGTTGGTGGCGACCCCGATCCCTCCGAATGGCTCTTCATTTCGGAGGAGATGAAACGAATTGATCAGAGCAAGCCTTACGATGCCAAAAAGGCCTGCTGGGTTCCAGATGAAGCCGAAGGCTATCTTCTGGGTGAAATC
+
BBBBBBFFFFFFGGGGGGGFGGGGHHHHHGHHHHHHGGGHGHHHHHHGHHHHHHHHHHGHHHHHHHHHHGGHHFHHHHHHGHGHHHHHHFHHHHHHHHHFHHHHGHHHGHHHHGHHGGGGHGGGGGGGGGGGHHHGGGDFHHHHHHHHHHHHHC@DFGG.GHHH0DGGGEHHHHHHHHHFHHHHHGHHEHGEHGGGGGFFFGGGGGGGGGGFFFGGFGGGGGGGFFFFFFFFFFFFFFFFFFBBDFFFFF
@M03558:539:GW210131Amp:1:2105:13752:7459 1:N:0:TCGACGTC+AAGCGGAA
GGTAGGCATCTACGAGCAAAACCATCATCCTTCAACGAATCCAGTTTAGTGATCCTCCCATTGTCCCCAACTAACCTGGAACCAGCTCAAGATGCCTAAGCCAGTGGTACAGGTTGGTGGCGACCCCGATCCCTCCGAATGGCTCTTCATTTCGGAGGAGATGAAACGAATTGATCAGAGCAAGCCTTACGATGCCAAAAAGGCCTGCTGGGTTCCAGATGAAGCCGAAGGCTATCTTCTGGGTGAAATC
+
A@AAA11CFFFBEF?11AFFFGE0F1BF3GEGH1AGAAAFEHGGEGGH1GGDGFD1GHAA1FAFFGEHFEFFAAGHGCC0F1?C/FG1GB1GDBFHHHFHHHFFFGH1FGGBG1BEE/?>CEEE@CGC/<CAFHHGA/<CG10<FGHHHFGGG0<C@C...GFD0=DCAEEHFHHHHHGGHEHFHGHHHHGGGEBFGGGGGGGGGGGEFGGGGGGBFFGGGFFFFF@@@@FFFFFBFFFFFFFFFFFFFF
@M03558:539:GW210131Amp:1:2105:9034:7546 1:N:0:TCGACGTC+AAGCGGAA
GGTAGGCATCTACGAGCAAAACCATCATCCTTCAACGAATCCAGTTTAGTGATCCTCCCATTGTCCCCAACTAACCTGGAACCAGCTCAAGATGCCTAAGTCAGTGGTACAGGTTGGTGGCGACCCCGATCCCTCCGAATGGCTCTTCATTTCGGAGGAGATGAAACGAATTGATCAGAGCAAGCCTTACGATGCCAAAAAGGCCTGCTGGGTTCCAGATGAAGCCGAAGGCTATCTTCTGGGTGAAATC
+
BBABBCFFFFFFGGGGGGGGGGGHHHGHHHHHHHHHGGGHGHHHHHHFHHHHHHHHHHGHHHGHHHHHFEGHHHHHHHHHHHGHHHHHHHHHHHHHHHHHHHHHHHHHHHHH3FGHGGGGHGGGGGGGCGGGHHHGG@<FFGHHHHHHHHHHHC@EGGDFGHGFHHHGGEHHHEHHHHHHHHHHHGHHHHGGHGGHFBF.:EGGGGGGGGGFGGGGGGFGGGGEGFFF-BFFFFFFFFFFFFB;.A/FFF
@M03558:539:GW210131Amp:1:2105:18844:7588 1:N:0:TCGACGTC+AAGCGGAA
GGTAGGCATCTACGAGCAAAACCATCATCCTTCAACGAATCCAGTTTAGTGATCCTCCCATTGTCCCCAACTAACCTGGAACCAGCTCAAGATGCCTAAGCCAGTGGTACAGGTTGGTGGCGACCCCGATCCCTCCGAATGGCTCTTCATTTCGGAGGAGATGAAACGAATTGATCAGAGCAAGCCTTACGATGCCAAAAAGGCCTGCTGGGTTCCAGATGAAGCCGAAGGCTATCTTCTGGGTGAAATC
+
BBBBBBFFFFFFGGGGGGGBGGGHHHHHHHHHHHHHGGGHGHHHHHHFHHHGHHHHHHGHHHHHHHHHHFGHFHHHHHHHHHGFHHHHHHHHHHHHHHHHHHHHHHHHHHHHHHHHGGGGHGGGGGGGCGGGHHHGG@EGHHHHHHHHHHHHHHCFGGFGHHHHHHHGGGHHHHHHHHEHHHHHHGHHGHGGHGGGGGGGGGGGGGGGGGGGGFGGGFFFGGGGFFFFFFFFFEFFFFFFFFBFFFFFFF
@M03558:539:GW210131Amp:1:2105:26424:7597 1:N:0:TCGACGTC+AAGCGGAA
GGTAGGCATCTACGAGCAAAACCATCATCCTTCAGCGAATCCAGTTTAGTGATCCTCCCATTGTCCCCAACTAACCTGGAACCAGCTCAAGATGCCTAAGCCAGTGGTACAGGTTGGTGGCGACCCCGATCCCTCCGAATGGCTCTTCATTTCGGAGGAGATGAAACGAATTGATCAGAGCAAGCCTTACGATGCCAAAAAGGCCTGCTGGGTTCCAGATGAAGCCGAAGGCTATCTTCTGGGTGAAATC
+
AABAABFFFFFFGGGGGGGGGGGGHHHHHHHHHHHHGGGGGHHGHHHGHGHGHHGHHHGHHHHHHHHHHGGHHHHGHHHHHHGHHHHHHGHHH3GHHHGHHHHHHHHFHHHHHGGGEGGGHGGGGGGGGGGGHHHGGGGGHHGHHHHHFHHHHFGGGGCDHHGFFHGGGGHHHFHHHHHHHFGGGGGGHHGGGGGGGGGGEGGGGGGGGGGGFEFGGGGFFFFFFEFFFFFFFFFFFFFFFFFB;:BFFF
@M03558:539:GW210131Amp:1:2105:26641:7609 1:N:0:TCGACGTC+AAGCGGAA
GGTAGGCATCTACGAGCAAAACCATCATCCTTCAACGAATCCAGTTTAGTGATCCTCCCATTGTCCCCAACTAACCTGGAACCAGCTCAAGATGCCTAAGCCAGTGGTACAGGTTGGTGGCGACCCCGATCCCTCCGAATGGCTCTTCATTTCGGAGGAGATGAAACGAATTGATCAGAGCAAGCCTTACGATGCCAAAAAGGCCTGCTGGGTTCCAGATGAAGCCGAAGGCTATCTTCTGGGTGAAATC
+
ABAACBFFFBFFGGGGGGGGGGGHHHHHHHHHHHHHGGGGGHHHGHHHHHHHHHHHHHGHHHHHHHHHHGGHHHHGHHHGHHGHHHHHHHHHHHHHHHHHGHHHHHHGHHHHHGHHGGGGHGGGGGGGGDCFHHHGGGGGHHGGHHHHHHHHH0CGGGDGHHHHGHHGGGHFHHHHHHHHGGCFHGHHHHGGE.?BFGGGFGBGGGGGGGGGGGFGFGGGGGGGFFFFFFFFFFFFFFFFFFFB;;BFFF
@M03558:539:GW210131Amp:1:2105:7992:7612 1:N:0:TCGACGTC+AAGCGGAA
GGTAGGCATCTACGAGCAAAACCATCATCCTTCAACGAATCCAGTTTAGTGATCCTCCCATTGTCCCCAACTAACCTGGAACCAGCTCAAGATGCCTAAGCCAGTGGTACAGGTTGGTGGCGACCCCGATCCCTCCGAATGGCTCTTCATTTCGGAGGAGATGAAACGAATTGATCAGAGCAAGCCTTACGATGCCAAAAAGGCCTGCTGGGTTCCAGATGAAGCCGAAGGCTATCTTCTGGGTGAAATC
+
BBABBBFFFFFFGGGFFCGGGGGHHHHGGHHHHGHHGGFFEHHHGGHHHGHHHHHHHHGHGGFHFHHHHGGHHHHFFHHHHHGHHHHHGHHHGHGHHHHFGGGHGHHHHHHHGGHHGEFGHGGGGGGGGGGGHHGGGGGGHHHHHHHHHHHHHHGGGGGGHHHHHHHGGGHHHHHHHHHHHGHHHGHHHHGGHGGGGGGGGGGGGGGGGGGGFEGGGGGGGGGGFFFFFFFFFFFFFFFFFFFFD;FFFF
@M03558:539:GW210131Amp:1:2105:13001:7653 1:N:0:TCGACGTC+AAGCGGAA
GGTAGGCATCTACGAGCAAAGAGTGAGAAGGTGTTACTCACATAGCC
+
CCCCCCFFFFFFGGGGGGGGGGHHHHHHHHHHHHGHHHHHHHHHHHH
@M03558:539:GW210131Amp:1:2105:7979:7682 1:N:0:TCGACGTC+AAGCGGAA
GGTAGGCATCTACGAGCAAAACCATCATCCTTCAACGAATCCAGTTTAGTGATCCTCCCATTGTCCCCAACTAACCTGGAACCAGCTCAAGATGCCTAAGCCAGTGGTACAGGTTGGTGGCGACCCCGATCCCTCCGAATGGCTCTTCATTTCGGAGGAGATGAAACGAATTGATCAGAGCAAGCCTTACGATGCCAAAAAGGCCTGCTGGGTTCCAGATGAAGCCGAAGGCTATCTTCTGGGTGAAATC
+
BBABCCFFFFFFGGGGGGGGGGGHHHHHHHHHHHHHGGGHGHHHHHHHHHHHHHHHHHGHHHHHHHHHHGGHHHHHHHHHHHGHHHHHHHHHHHHHHHHHHHHHGHHGHHHHEFHHGGGGHGGGGGGGGGGGHHHGGGGGHHHHHHHHHHHHHHGGGGGGHHHHGHHGGGHHHHHHHHHHHHHHHGHHHHGGHGGGGGGGGGGGGGGGGGGGCEFGFGGGGGGGFFFFFFFFFFFFFFFFFFFFAAFFFF
@M03558:539:GW210131Amp:1:2105:20351:7709 1:N:0:TCGACGTC+AAGCGGAA
GGTAGGCATCTACGAGCAAAACCATCATCCTCCAACGAATCCAGTTTAGTGATCCTCCCATTGTCCCCAACTAACCTGGAACCAGCTCAAGATGCCTAAGCCAGTGGTACAGGTTGGTGGCGACCCCGATCCCTCCGAATGGCTCTTCATTTCGGGGGAGATGAAACGAATTGATCAGAGCAAGCCTTACGATGCCAAAAAGGCCTGCTGGGTTCCAGATGAAGCCGAAGGCTATCTTCTGGGTGAAATC
+
ABBABBFFFFFFGGCEEFGFGGGHHHHHHHHHHHHHGGGHGHHHHHFHHGHHHHHHGGGGGFHHHHHHHGGHGHHHHHHFHHGFFHGHHFFHHBGHGHHGHHHHGGGGGHHEHHHHGGGDFGGGGGGGGGGGHHHGGGGGHHHHHGHHHHHHHH@?CG@CGHHHEHHG?EGHCFFGGGFFGGBFGGGGFGGGG?EGBFGGGD.EEFFFFFF?FFFFFFFFFFFEFFCFFCFFFFFFFFF/9BFFFFFFFF
@M03558:539:GW210131Amp:1:2105:23599:7729 1:N:0:TCGACGTC+AAGCGGAA
GGTAGGCATCTACGAGCAAAACCATCATCCTTCAACGAATCCAGTTTGGTGATCCTCCCATTGTCCCCAACTAACCTGGAACCAGCTCAAGATGCCTAAGCCAGAGGTACAGGCTGGTGGCGACCCCGATCCCTCCGAATGGCTCTTCATTTCGGAGGAGATGAAACGAATTGATCAGAGCAAGCCTTACGATGCCAAAAAGGCCTGCTGGGTTCCAGATGAAGCCGAAGGCTATCTTCTGGGTGAAATC
+
BBBBBBFFFFFFGGGGGGGFGGGHHHGHHHHHHHHHGGGHGHHHHHHHGHGHHHHHHHGHHHHHHHHHHGGHHHHHHHHHHHGHHHHHHHHHHHHHHHHHHHHHHHGHHHHHHGHHGHHGHGGGGGGGGGGGHHHGGGBFHHHHHHHHHHHHHG<EGGDDHHHHHHHGGGHHHHHHHHHHHHHHHGHHHHGGGGGGGGGGGGGGGGGGGGGGGGGGGGGGFFFFFFFFFFFFFFFFFFFFFFFFDFFFFF
@M03558:539:GW210131Amp:1:2105:24728:7741 1:N:0:TCGACGTC+AAGCGGAA
GGTAGGCATCTACGAGCAAAGAGTGAGAAGGTGTTACTCACATAGCC
+
BBBBCCFFFFFFGGGGGGGGGGHHGHHHHHHFHHGHHHHHHHHHHHH
@M03558:539:GW210131Amp:1:2105:9341:7750 1:N:0:TCGACGTC+AAGCGGAA
GTAGGCATCTACGAGCAAAACCATCATCCTTCAACGAATCCAGTTTAGTGATCCTCCCATTGTCCCCAACTAACCTGGAACCAGCTCAAGATGCCTAAGCCAGTGGTACGGGTTGGTGGCGACCCCGATCCCTCCGAATGGCTCTTCATTTCGGAGGAGATGAAACGAATTGATCAGAGCAAGCCTTACGATGCCAAAAAGGCCTGCTGGGTTCCAGATGAAGCCGAAGGCTATCTTCTGGGTGAAATC
+
AAAAAFFFFFFFG1EE1ABF0EGHF1GDFFFDGDGG0FFAGD1ABA2FGFFFFF1BGGHFHBGHHDGH?EGFHHHHCH0FGFCFHHHBB11GFBFHHHGHCGGFGFGHHGGGGGGGFGGHGGGGGGGGGGGHHGGG<<FGFHHHHHHHHHHHGCCCGGGGHHHHHHGCEHHHHHHHHGHFHEHHGHGHHGGEGGGGBFG?EAGGGGGGGGGGGGGGFFFFFFFFF?@@@FFFFFFFFFFFFFFFFFFFF
@M03558:539:GW210131Amp:1:2105:12008:7783 1:N:0:TCGACGTC+AAGCGGAA
GGTAGGCATCTACGAGCAAAACCATCATCCTTCAACGAATCCAGTTTAGTGATCCTCCCATTGTCCCCAACTAACCTGGAACCAGCTCAAGATGCCTAAGCCAGTGGTACAGGTTGGTGGCGACCCCGATCCCTCCGAATGGCTCTTCATTTCGGAGGAGATGAAACGAATTGATCAGAGCAAGCCTTACGATGCCAAAAAGGCCTGCTGGGTTCCAGATGAAGCCGAAGGCTATCTTCTGGGTGAAATC
+
BBBBABFFFFFFGFCEFGGGGGGHHHHHHHHHFHHHGGGHGGHHHGHGHHHHHHHHHHGHHHHHHHHHHGGHHHHHHHHHHHGGHHHHHFHHHGHGHHHHHHHHFHFGGHHG3BFECGGGHGGGGGGGGGGGHHHGGCGGHHHFGHHHHHHHFG/.ADD<<GHHFGHG.EHHGDGHFHGHGFHGHGGHHHGGHGGGGGFG?D?GGGGGGEGGFEFGGGFGGGGGFFFBC@FFFFFFFFFFFFFFDFFF/B
@M03558:539:GW210131Amp:1:2105:8585:7798 1:N:0:TCGACGTC+AAGCGGAA
GGTAGGCATCTACGAGCAAAACCATCATCCTTCAACGAATCCAGTTTAGTGATCCTCCCATTGTCCCCAACTAACCTGGAACCAGCTCAAGATGCCTAAGCCAGTGGTACAGTTTGGTGGCGACCCCGATCCCTCCGAATGGCTCTTCATTTCGGAGGAGATGAAACGAATTGATCAGAGCAAGCCTTACGGTGCCAAAAAGGCCTGCTGGGTTCCAGATGAAGCCGAAGGCTATCTTCTGGGTGAAATC
+
ABAABCFFFFFFGGGGGGGGGGGGHHHHHHHHHGHHGGGHGHHHHHHHHHHHHHHHHHGHHHGHHHHHHGGHGHHHHHHGHHGHHHHHHHHHHHHHHHHHGHHHHHHHHHHH4BFHGHGGHGGGGGGGCGGGHHHGG@/?FHHHHHHHHHHHHFGGGGGGHHHHHHHGGGHHHGHHHHHGHHHHHGHHHHFEHGGHGGGGGGGGGGGGGGGGGGGGGFGGGGGGGFFF-BFFFFFFFFFFFFFBAEBFFF
@M03558:539:GW210131Amp:1:2105:15618:7814 1:N:0:TCGACGTC+AAGCGGAA
GGTAGGCATCTACGAGCAAAACCATCATCCTTCAACGAATCCAGTTTAGTGATCCTCCCATTGTCCCCAACTAACCTGGAACCAGCTCAAGATGCCTAAGCCAGTGGTACAGGTTGGTGGCGACCCCGATCCCTCCGAATGGCTCTTCATTTCGGAGGAGATGAAACGAATTGATCAGAGCAAGCCTTACGATGCCAAAAAGGCCTGCTGGGTTCCAGATGAAGCCGAAGGCCATCTTCTGGGTGAAATC
+
BBBBBAFFFFFBGGCFGGGGGFGHGHHGHHHHHHHGGEGGGHHHHHHGHHFHHHHHHHGHFGHFHHHHFAEHHECHHHAGF3FCGGHHH3GHHFHHHHGFHHHGGGFGFGFHFGHHGGG/G??EGGGG@CDDHHGFDDEGHHHHHGGHHFHGH0<EGC..FHHH0DHGGGHHHFHHHHBGHHHGHGFGHHCEEGGGFBFAEG?AEGGGGGGGGGGGGGGGGGGGFFFFFFFFFFFFFFFFFFFFDFFFFF
@M03558:539:GW210131Amp:1:2105:5674:7832 1:N:0:TCGACGTC+AAGCGGAA
GGTAGGCATCTACGAGCAAAACCATCATCCTTCAACGAATCCAGTTTAGTGATCCTCCCATTGTCCCCAACTAACCTGGAACCAGCTCAAGATGCCTAAGCCAGTGGTACAGGTTGGTGGCGACCCCGATCCCTCCGAATGGCTCTTCATTTCGGAGGAGATGAAACGAATTGATCAGAGCAAGCCTTACGATGCCAAAAAGGCCTGCTGGGTTCCAGATGAAGCCGAAGGCTATCTTCTGGGTGAAATC
+
ABAACBFFFFFFGGGGGGGGGGGHHHHHHHHHHHHHGGGHGHHHHHHHHHHHGHHHHHGHHHHHHHHHHGGHHHHHHHHHHHGHHHHHHHHHHHHHHHHHHHHHHHHHHHHHGGHHGFGGHGGGGGGGGGGGHHHGGGDGH1FGHHHHHHHHHGGGGGDGHHHHHHHGGGHHHFGHHHHHHHHHHGHHHHGEHGGGGGGGGGDGGGGGGGGGFGGGGGGGGGGGFFFFFFFFFFFFFFFFFFFFD?FFFF
@M03558:539:GW210131Amp:1:2105:26724:7891 1:N:0:TCGACGTC+AAGCGGAA
GGTAGGCATCTACGAGCAAAGCCATCATCCTTCAACGAATCCAGTTTAGTGATCCTCCCATTGTCCCCAACTAACCTGGAACCAGCTCAAGATGCCTAAGCCAGTGGTACAGGTTGGTGGCGACCCCGATCCCTCCGAATGGCTCTTCATTTCTGAGGAGATGAAACGAATTGATCAGAGCAAGCCTTACGATGCCAAAAAGGCCTGCTGGGTTCCAGATGAAGCCGAAGGCTATCTTCTGGGTGAAATC
+
AABAABFFFFFFGGGG?EGFGGHHHHHHHHHHFGHHGDFHGHHHFGHHFFHFFHHHHHGGHFHHHFFHHGGHHHHHHHEGFHGHHHHHHHGEHEFFHHHCCHHFFGFGHDHFGGGHGAFEGFGGEGDC//CGGH2EDBCFHFFGFC<DGHHHF1FHHGHF.FGFF<1FA<GG0=D<<GHHHHGCGGHHBCCE.A.0CGFHHGGFFFAFFBFGGGG/9CFBF9FFFADGA@?E/9FBBFBBBFF;;.;9/:
@M03558:539:GW210131Amp:1:2105:10808:7905 1:N:0:TCGACGTC+AAGCGGAA
GGTAGGCATCTACGAGCAAAACCATCATCCTTCAACGAATCCAGCTTAGTGATCCTCCCATTGTCCCCAACTAACCTGGAACCAGCTCAAGATGCCTAAGCCAGTGGTACAGGTTGGTGGCGACCCCGATCCCTCCGAATGGCTCTTCATTTCGGAGGAGATGAAACGAATTGATCAGAGCAAGCCTTACGATGCCAAAAAGGCCTGCTGGGTTCCAGATGAAGCCGAAGGCTATCTTCTGGGTGAAATC
+
3?AAABFFFFFBGGGGGGGGGGGGHHHHHHHHHHHHGGGHGGHHHHHHHHHHHHHHHHGHHHHHHGHHHGGHGHHHHHHFFHGHHHHHHHHHHHHFHHHHHHGHHHHGFHFH3BGHGEGGHGGGGGGGGCFGHFFFD<<FGBCHHHHHHHHHGH-CCCDCFGHDGHHGGGHHFFGHFHFFGCHHHGHHHHEGHGGGGGGGEGAFGGGGG0FDBEGGGFFGGFFFFFFDF;DFFFFFFFFF/FBFFF/9BF
@M03558:539:GW210131Amp:1:2105:22259:7926 1:N:0:TCGACGTC+AAGCGGAA
GGTAGGCATCTACGAGCAAAACCATCATCCTTCAACGAATCCAGTTTAGTGATCCTCCCATTGTCCCCAACTAACCTGGAACCAGCTCAAGATGCCTAAGCCAGTGGTACAGGTTGGTGGCGACCCCGATCCCTCCGAATGGCTCTTCATTTCGGAGGAGATGAAACGATTTGATCAGAGCAAGCCTTACGATGCCAAAAAGGCCTGCTGGGTTCCAGATGAAGCCGAAGGCTATCTTCTGGGTGAAATC
+
BBBABAFFFFFFGGGGGGGGGGGHHHGHHHHHHDHHGGGHGHHHHHHHHHHHHHHHHHGHHHHHHHHHHGGHHHHHHHHHHHGHHHHHHHHHHGHHHHHHGHHHHHHHHHHHHGHHGGGGHGGGGGGGFGGGHHHGGGEGHHHHHHHHHHHHH0DGGGF?HHHHEHHGGHHGHHHHHHFHHHHHHGHHHHGGHEGGFGG?EGGGGGGGGGGGGGGGGFFGGGGGFFFFFFFFFFFFFFFFFFBFFF/FFF
@M03558:539:GW210131Amp:1:2105:15458:7949 1:N:0:TCGACGTC+AAGCGGAA
GGTAGGCATCTACGAGCAAAACCATCATCCTTCAACGAATCCAGTTTAGTGATCCTCCCATTGTCCCCAACTAACCTGGAACCAGCTCAAGATGCCTAAGCCAGTGGTACAGGTTGGTGGCGACCCCGATCCCTCCGAATGGCTCTTCATTTCGGAGGAGATGAAACGAATTGATCAGAGCAAGCCTTACGATGCCAAAAAGGCCTGCTGGGTTCCAGATGAAGCCGAAGGCTATCTTCTGGGTGAAATC
+
BBBCCCFFFFFBGGGGGGGGGGGHHHHHHHHHHGHHGGGHGHHHHHHHHHHHHHHHHHGHHHGHHHHGGGGGHGHHHHHGHHGHHHHHFHH3GFHHHHHFGHGHBFGFFHHHGGHHFGGGHGGGEGGGCCFGHHHGGGDFCHHHHGHHHHHHHCAEFGD.FHHH0=GGGGHHHGGHHHGGGGHHHGGHGHFGHEDGGGGEEGDGGGGGGGGGFFGGGGGGGGGGFFFFFFFFFFFFFFFFFFBFFFFFFF
@M03558:539:GW210131Amp:1:2105:7969:7968 1:N:0:TCGACGTC+AAGCGGAA
GGTAGGCATCTACGAGCAAAACCATCATCCTTCAACGAATCCAGTTTAGTGATCCTCCCATTGTCCCCAACTAACCTGGAACCAGCTCAAGATGCCTAAGCCAGTGGTACAGGTTGGTGGCGACCCCGATCCCTCCGAATGGCTCTTCATTTCGGAGGAGATGAAACGAATTGATCAGAGCAAGCCTTACGATGCCAAAAAGGCCTGCTGGGTTCCAGATGAAGCCGAAGGCTATCTTCTGGGTGAAATC
+
ABAABCFFFFFFGGGGGGGGGGGHHHHHGHHHHHHHGGGHGHHHHHHHHHHHHHHHHHGHHHHHHHHHHGGHHHHHHHHHHHGHHHGHHHHHHHHHHHHHHHHHGHHGHHHHGGHHGGGGHGGGGGGGGGGGHHHGGGGGHGHHHHHHHHHHHHGGGGGGGHHHHHHGGGHHHGHHHHHHHHHHHGHHHGGGHGGGGFGGGGDGGGGGGGGGFEFGGGGGGGGGFFFFFFFFFFFEFFFFFFFFDAFFFF
@M03558:539:GW210131Amp:1:2105:20957:7969 1:N:0:TCGACGTC+AAGCGGAA
GGTAGGCATCTACGAGCAAAACCATCATCCTTCAACGAATCCAGTTTAGTGATCCTCCCATTGTCCCCAACTAACCTGGAACCAGCTCAAGATGCCTAAGCCAGTGGTACAGGTTGGTGGCGACCCCGATCCCTCCGAATGGCTCTTCATTTCGGAGGAGATGAAACGAATTGATCAGAGCAAGCCTTACGATGCCAAAAAGGCCTGCTGGGTTCCAGATGAAGCCGAAGGCTATCTTCTGGGTGAAATC
+
AAAAAAFFFFFFGGGEEGG1GGG0GHFHHHHHHHHHGGGHGHFGHHHHHHHFHHHHHHGHHHHHHHHHHGGHHHHHHHHHHHGHGHHHHHHHHHHHHHHHHHHHGHHHHHHHHGHHGGGGHGGGGGGGGGGGHHHGGCGGHHHGHHHHHHHHH0A?CCGGHHHHBGHGGGHHFFGHFHHHHHHHHGHHHHGGHAGGFGGGGBGGGGGGGGGGGGGGGBFGGGGBFF@???FFFEFFFFFFFF-BAEFFFF
@M03558:539:GW210131Amp:1:2105:7778:7973 1:N:0:TCGACGTC+AAGCGGAA
GGTAGGCATCTACGAGCAAAACCATCATCCTTCAACGAATCCAGTTTAGTGATCCTCCCATTGTCCCCAACTAACCTGGAACCAGCTCAAGATGCCTAAGCCAGTGGTACAGGTTGGTGGCGACCCCGATCCCTCCGAATGGCACTTCATTTCGGAGGAGATGAAACGAATTGATCAGAGCAAGCCTTACGATGCCAAAAAGGCCTGCTGGGTTCCAGATGAAGCCGAAGGCTATCTTCTGGGTGAAATC
+
CCBBBCFFFFFFGGGGGGGGGGGHHHHHHHHHHHHHGFGHGHHHHHHHGHHHHHHHHHGHHHHHGGHHHGGHGHHHHHHHHHGGHHHHHGHGHHHHHHHGHHHGFGHHHHHHGGHHGEGGHGGGGGGGFGGGHHHGGGDFHHHHHHHHHHHHF0DGGGGGEHHGHHHEGGHHHHHHDGHFHHCHHGHHHHGGHGGGGGFGGGGEFGEGGGGGGGGFFGGGGGGFBFFAFBDFFFFFFFFFFFFFDFFFFF
@M03558:539:GW210131Amp:1:2105:8048:7990 1:N:0:TCGACGTC+AAGCGGAA
GGTAGGCATCTACGAGCAAAGAGTGAGAAGGTGTTACTCACATAGCC
+
BAABCCFFFFFFGGGGGGGGGGHHHHHGHHHFFHFGHFHHHHHHHHH
@M03558:539:GW210131Amp:1:2105:11223:7993 1:N:0:TCGACGTC+AAGCGGAA
GGTAGGCATCTACGAGCAAAACCATCATCCTTCAACGAATCCAGTTTAGTGATCCTCCCATTGTCCCCAACTAACCTGGAACCAGCTCAAGATGCCTAAGCCAGTGGTACAGGTTGGTGGCGACCCCGATCCCTCCGAATGGCTCTTCATTTCGGAGGAGATGAAACGAATTGATCAGAGCAAGCCTTACGATGCCAAAAAGGCCCGCTGGGTTCCAGATGAAGCCGAAGGCTATCTTCTGGGGGAATTC
+
BBBBBBFFFFFFGGGGGGGGGGGGHHHHHHHHHHHHGGGHGHHHHHHHHHHHHHHHHHGHHHHHHHHHHGGHHFHHHHHHHHGHHHHHHHHHHHHHHHHHHHHHHHHHHHHH3BGHGGGGHGGGGGGGGGGGHHHGGGGGHGHHHHHHHHHHHH@EGGGDGHHHHHHGGGHHFGHHHHHHHFHHHGHHHHEEHGGGGGFGFGGGGGGGGAGGGGFFFFFFFFFFFFFFFFFFFFFFF//9BF.--;9.//
@M03558:539:GW210131Amp:1:2105:26364:8002 1:N:0:TCGACGTC+AAGCGGAA
GGTAGGCATCTACGAGCAAAACCATCATCCTTCAACGAATCCAGTCTAGTGATCCTCCCATTGTCCCCAACTAACCTGGAACCAGCTCAAGATGCCTAAGCCAGTGGTACAGGTTGGTGGCGACCCCGATCCCTCCGAATGGCTCTTCATTTCGGAGGAGATGAAACGAATTGATCAGAGCAAGCCTTACGATGCCAAAAAGGCCTGCTGGGTTCCAGATGAAGCCGAAGGCTATCTTCTGGGTGAAATC
+
CCCCBBFFFFFFGGGGGGGGGGGHHHHHHHHHHHHHGGGHGHHHHHHHHHHHHHHGHHGHHHGHHHHHHGGHHHHHHHHHHHGHHHHHHHHGHHHHHHHHHHHHHHHGHFFFFHHHGEGGHGEGGGGGC@?GHHHGGFCFHHHHHHBHHFFGHHCDCCEGHGFHBGHGFEHHHHHHFFCGHHCGHGHHHHFFG.DGFGEG9D.AEGGGGGFGBEFFGGFGFGGFF?F@ADFFFFFFFFFFBFFBA.BFFF
@M03558:539:GW210131Amp:1:2105:21648:8020 1:N:0:TCGACGTC+AAGCGGAA
GGTAGGCATCTACGAGCAAAACCATCATCCTTCAACGAATCCAGTTTAGTGATCCTCCCATTGTCCCCAACTAACCTGGAACCAGCTCAAGATGCCTAAGCCAGTGGTACAGGTTGGTGGCGACCCCGATCCCTCCGAATGGCTCTTCATTTCGGAGGAGATGAAACGAATTGATCAGAGCAAGCCTTACGATGCCAAAAAGGCCTGCTGGGTTCCAGATGAAGCCGAAGGCTATCTTCTGGGTGAAATC
+
ACABBBFFFFFFGGGGGGGGGGGHHHHHHHHHHHHHGGGHGHHHHHHGHHHGHHHHHHGHHHHHHHHHHGGHHHHHHHHHHHGHHHHHHHHHHHHHHHHHHHHHHHHHHHHHHGHHGGGGHGGGGGGGGGGGHHHGGGGGHHHHHHHHHHHHHGFGGGGGHHHHFHHGGGHHHHHHHHHHHHHHHGHHHHGGH.CFBFGGGGGGGGGGGGGGGGFGGFGGGGGGFFFFFFFFFFFFFFFFFF/FFF/BFF
@M03558:539:GW210131Amp:1:2105:22428:8045 1:N:0:TCGACGTC+AAGCGGAA
GGTAGGCATCTACGAGCAAAACCATCATCCTTCAACGAATCCAGTTTAGTGATCCTCCCATTGTCCCCAACTAACCTGGAACCAGCTCAAGATGCCTAAGCCAGTGGTACAGGTTGGTGGCGACCCCGATCCCTCCGAATGGCTCTTCATTTCGGAGGAGATGAAACGAATTGATCAGAGCAAGCCTTACGATGCCAAAAAGGCCTGCTGGGTTCCAGATGAAGCCGAAGGCTATCTTCTGGGTGAAATC
+
BBABBBFFFFFFGGGCFGGGGGGHHHHHHHHHHGHHGGGHGHHHHHHGHHHHHHHHHHGHHHHHHHFHHGGHHHHHHHHHHHGHHHHHHHHHHHHHHHHHHHHHHHHHHHHHHHHHGGGGHGGGGGGGGGGGHHHGGGGGHHHHHHHHHHHHHCDEFCDDHHHHFGHGGGHHFDGHHHFHHHHHHGHHHHGGGEFGBGGGGGGGGGGGGFGGGFFGGFGGFGGGFFFFFFFFFFFFFFFFFFFFDEFFFF
@M03558:539:GW210131Amp:1:2105:12651:8063 1:N:0:TCGACGTC+AAGCGGAA
GGTAGGCATCTACGAGCAAAACCATCATCCTTCAACGAATCCAGTTTAGTGATCCTCCCATTGTCCCCAACTAACCTGGAACCAGCTCAAGATGCCTAAGCCAGTGGTACAGGTTGGTGGCAACCCCGATCCCTCCGAATGGCTCTTCATTTCGGAGGAGATGAAACGAATTGATCAGAGCAAGCCTTACGATGCCAAAAAGGCCTGCTGGGTTCCAGATGAAGCCGAAGGCTATCTTCTGGGTGAAATC
+
BBBCCCFFFFFFGGGGFGGGGGGHHHHHHHHHHHHHGGDHGGGGHHHHHHHHFHHHHHGHHHHHHHHHEEGHHHHHHHHHGHGHHHHHHHHHHHHHHHHHHHHHHHHHHHHH3BFHGGGGHHHHHGGGFGGGHHHGGCGGHHHHHHHHHHHHHH?EGGGCFGHHHHHGGEEHFDGHGHHGHEHHHGHHHHGGHGGHHHHHHGGGGGGGGFGGGGGGGGGGGFGGGGGGFFFFFFFFFFFFFFFFDFFFFF
@M03558:539:GW210131Amp:1:2105:11296:8100 1:N:0:TCGACGTC+AAGCGGAA
GGTAGGCATCTACGAGCAAAACCATCATCCTTCAACGAATCCAGTTTAGTGATCCTCCCATTGTCCCCAACTAACCTGGAACCAGCTCAAGATGCCTAAGCCAGTGGTACAGGTTGGTGGCGACCCCGATCCCTCCGAATGGCTCTTCATTTCGGAGGAGATGAAACGAATTGATCAGAGCAAGCCTTACGATGCCAAAAAGGCCTGCTGGGTTCCAGATGAAGCCGAAGGCTATCTTCTGGGTGAAATC
+
BBCCBBFFFFFFGGGGGGGGGGGGHHHHHHHHHHHHGGGHGHCHHHHFHHHGHHHHHHGHHHHHHHHHHGGHHHHHHHHHHHGHHHHHHFHHHHHHHHHFHHHHHHHHHHHH3BGHGGGGHGGGGGGGGGGGHHHGGFGGHHHHHHHHHHHHHH@DDGGCGHHGHHHGGEHHDDGHFH:FGFHHHGHHHHFGHGGGGGGGGGGGGGGGGGGGGFGGGGFGGGGGFFFCFDFFFFFFFFFFEFFFDFFFFF
@M03558:539:GW210131Amp:1:2105:13034:8112 1:N:0:TCGACGTC+AAGCGGAA
GGTAGGCATCTACGAGCAAAACCATCATCCTTCAACGAATCCAGTTTAGTGATCCTCCCATTGTCCCCAACTAACCTGGAACCAGCTCAAGATGCCTAAGCCAGTGGTGCAGTTTGGTGGCGACCCCGATCCCTCCGAATGGCTCTTCATTTCGGAGGAGATGAAACGAATTGATCAGAGCAAGCCTTACGATGCCAAAAAGGCCTGCTGGGTTCCAGATGAAGCCGAAGGCTATCTTCTGGGTGAAATC
+
3AAAA@FFFFFFGFGCEEGBGGEHHHHHHHHHHHHHGGAGGHGHHHHFHHGFHFGGGHGHHHHHHHGHHGGHFFGFGHHHGHGHFHHHHHHHHGHHGHHHHHHHHHHHGHHH3BGGFGFDHGGGGGGGGGGGHHHGGCGGHBHHHHHHHHHGGH/ADCGEHHHHGHHGGGHHHGHHGHFHHGHHHGHHHHAGHGGGGGGGGGAGGGGGGGGGFEGFGGFGGGGGGFBBB=FFFFFFFFFFFFEFDEFB/F
@M03558:539:GW210131Amp:1:2105:13569:8124 1:N:0:TCGACGTC+AAGCGGAA
GGTAGGCATCTACGAGCAAAACCATCATCCTTCAACGAATCCAGTTTAGTGATCCTCCCATTGTCCCCAACTAACCTGGAACCAGCTCAAGATGCCTAAGCCAGTGGTACGGGTTGGTGGCGACCCCGATCCCTCCGAATGGCTCTTCATTTCGGAGGAGATGAAACGAATTGATCAGAGCAAGCCTTACGATGCCAAAAAGGCCTGCTGGGTTCCAGATGGAGCCGAAGGCTATCTTCTGGGTGAAATC
+
BBBBBBBFFFF5FEE?EGGFGGGHHHGHHHHHHHHHGGDHGFHFGGHFGHHHHHHHHHGGHHHHHHGEGEEHFFHHHHFF@GCAEGHHHHG3GGGHHHHGHHHHGHHGHHGEEEFGEEFEHGGGGGGGCGGFHHHGG?/FFCFGHHHHHHHHH0>ACC?.<GGH0DFEDGHHGHHHHHHHG/C:EFHHHGEGAEFFFFFEE.AEGFEFGGGG/AFFBBBFFFFFFFB-B@DEFFFFFFFFFFF9DFFFFF
@M03558:539:GW210131Amp:1:2105:8956:8178 1:N:0:TCGACGTC+AAGCGGAA
GGTAGGCATCTACGAGCAAAACCATCATCCTTCAACGAATCCAGTTTAGTGATCCTCCCATTGTCCCCAACTAACCTGGAACCAGCTCAAGATGCCTAAGCCAGTGGTACAGTTTGGTGGCGACCCCGATCCCTCCGAATGGCTCTTCATTTCGGAGGAGATGAAACGAATTGATCAGAGCAAGCCTTACGATGCCAAAAAGGCCTGCTGGGTTCCAGATGAAGCCGAAGGCTATCTTCTGGGTGAAATC
+
@ABBBAFFFFFFGGGFFFFGGGGHGHHHHHHHHHHHGGDHGHHHHHHEDFHHHHHHHHGHHHHHHHHHGGGHHGHGHHHGHHFHHHHHEHGHHHHHHHHHHHHHHHHHHHGG4@FHFHG?GGGGGGGGCGGGHHHGG<??@GHHHHHHHHHHG0//ADGGHHHHHHHGD.CGHGGGFFDFHHFHHGHHHHAEHGGHGFFGEGGGGGGGGGGGGFGGFFFGGFGGGGFA-BDEFBFFFFFFFFB:9E/FFF
@M03558:539:GW210131Amp:1:2105:13609:8183 1:N:0:TCGACGTC+AAGCGGAA
GGTAGGCATCTACGAGCAAAACCATCATCCTTCAACGAATCCAGTTTAGTGATCCTCCCATTGTCCCCAACTAACCTGTAACCAGCTCAAGATGCCTAAGCCAGTGGTACAGGTTGGTGGCGACCCCGATCCCTCCGAATGGCTCTTCATTTCGGAGGAGATGAAACGAATCGATCAGAGCAAGCCTTACGATGCCAAAAAGGCCTGCTGGGTTCCAGATGAAGCCGAAGGCTATCTTCTGGGTGAAATC
+
BBBCCBFFFFFFGGGGGGGGGGGHHHHHHHHHHHHHGGGHGHHHHHHHHHHHHHHHHHGHHHHHHHHHHGGHHHHHHHHHHHHHHHHHHHHGHHHHHHHHHHHHGHHHHHHHHHHHGGGGHGGGGGGGGGGGHHHGGGDGHHHHHHHHHHHHH0@EGGGAGHHHBGHGGGHGHHHHGHHHHGHHHGHHGHGGHGGGGGGFGGBEGGGGGGGGGEGGGGGGGGFFFFFAFAFFFFFFFFFFFFFFFFFFFF
@M03558:539:GW210131Amp:1:2105:22413:8188 1:N:0:TCGACGTC+AAGCGGAA
GGTAGGCATCTACGAGCAAAACCATCATCCTTCAACGAATCCAGTTTAGTGATCCTCCCACTGTCCCCAACTAACCTGGAACCAGCTCAAGATGCCTAAGCCAGTGGTACAGGTTGGTGGCGACCCCGATCCCTCCGAATGGCTCTTCATTTCGGAGGAGATGAAACGAATTGATCAGAGCAAGCCTTACGATGCCAAAAAGGCCTGCTGGGTTCCAGATGAAGCCGAAGGCTATCTTCTGGGTGAAATC
+
CCBBB@FFFFFFGGGGGGGGGGGHHHHHHHHHHHHHGGGHGHHHHHHHHHHHHHHHHHGHHHHHHHHHHGGHGHHHHHHGHHGHHHHHHHHHHHHHHHHHHHHHHHHHHHHHHGHHGGGGHGGGGGGGGGGGHHHGGGDGHHHHHHHHHHHHHCEGGGDFHHHHBGHGGGHHGDGHHHEHHHFFEGHHHHGGHEGGGGGGGGGGGGGGGGGGGGGGGFFGGGFFFFFFFFFFFFFFFFFFFFEFF?BFBB
@M03558:539:GW210131Amp:1:2105:8827:8212 1:N:0:TCGACGTC+AAGCGGAA
GGTAGGCATCTACGAGCAAAACCATCATCCTTCAACGAATCCAGTTTAGTGATCCTCCCATTGTCCCCAACTAACCTGGAACCAGCTCAAGATGCCTAAGCCAGTGGTACAGGTTGGTGGCGACCCCGATCCCTCCGAATGGCTCTTCATTTCGGAGGAGATGAAACGAATTGATCAGAGCAAGCCTTACGATGCCAAAAAGGCCTGCTGGGTTCCAGATGAAGCCGAAGGCTATCTTCTGGGTGAAATC
+
BBBBBBFFFFFFGGGGGGGGGGGHHHGHHHHHHHHHGGGHGHHHHHHFHHHFHHHHHHGHHHGHHHHHHGGHHHHHHHHHHHGHHHHHHGHHHHHHHHHHHHHHGFHHHHHH3FFHGGGGHGGGGGGGGGGGHHHGGC/FGHHHHHHHHHHHHCCDGGGGHHHHHHHGGGHHHHHHHHHHHGHGHGHHHHGGHFGGGGGF?GGEGGGGGGGGGGFGGGGGGGGEFFFF;DFFFFFFFFFFFFEFAEFFFF
@M03558:539:GW210131Amp:1:2105:27430:8240 1:N:0:TCGACGTC+AAGCGGAA
GGTAGGCATCTACGAGCAAAACCATCATCCTTCAACGAATCCAGTTTAGTGATCCTCCCATTGTCCCCAACTAACCTGGAACCAGCTCAAGATGCCTAAGCCAGTGGTACAGGTTGGTGGCGACCCCGATCCCTCCGAATGGCTCTTCATTTCGGAGGAGATGAAACGAATTGATCAGAGCAAGCCTTACGATGCCAAAAAGGCCTGCTGGGTTCCAGATGAAGCCGAAGGCTGTCTTCTGGGTGAAATC
+
BBABBBFFFFBFFFEGGFFFGFFGFGHHGHFGGHFHGFGHGFDGFGGGHGEGGGGFHFGHBGGGB5BGGAEGHHFFHHGGHHGHFEHHHHHGHHGHHHHHHHGGBFGBGGHHHFGHGEGGHGGGGGGGGGGGHHHGGGGGHHHGHHHHHHHHHFGGFGGGHHHHHHHGGGHGHGHFGGCGHGHHFEHHHHGGHGGGGGGGGGGGGGGGGGGGFGFFGGFGGGGFFFFDFFFFFFFFFFFFFFFB;9BBFF
@M03558:539:GW210131Amp:1:2105:14283:8242 1:N:0:TCGACGTC+AAGCGGAA
GGTAGGATCTACGAGCAAAACCATCATCCTTCAACGAATCCAGTTTAGTGATCCTCCCATTGTCCCCAACTAACCTGGAACCAGCTCAAGATGCCTAAGCCAGTGGTACAGGTTGGTGGCGACCCTGATCCCTCCGAATGGCTCTTCATTTCGGAGGAGATGAAACGAATTGATCAGAGCAAGCCTTACGATGCCAAAAAGGCCTGCTGGGTTCCAGATGAAGCCGAAGGCTATCTTCTGGGTGAAATC
+
CCCCCBFFFFFFGGGGGGGGGGHHHHHHHHHHHHHGGGHGHHHHHHFHHHHHHHHHHGHHHHHHHHHHGGHHHHHHHHGHHGHHHHHGHHHHHHHHHHHHHHHHHHHHHHHHHHHGFGGHGGGGGHHHHHHHHHGGGGGHHHGHHHHHHHHHH?ECGGGHHHHHGHGGGHHHEHHHHHHHHFHHGHHHHEGHGGHHHGHHGGGGGGGGGGGGGGGGGGGGGGGGGGGFFFFFFFFFFFFFFFFFFFFFF
@M03558:539:GW210131Amp:1:2105:21646:8275 1:N:0:TCGACGTC+AAGCGGAA
GGTAGGCATCTACGAGCAAAACCATCATCCTTCAACGAATCCAGTTTAGTGATCCTCCCATTGTCCCCAACTAACCTGGAACCAGCTCAAGATGCCTAAGCCAGTGGTACAGGTTGGTGGCGACCCCGATCCCTCCGAATGGCTCTTCATTTCGGAGGAGATGAAACGAATTGATCAGAGCAAGCCTTACGATGCCAAAAAGGCCTGCTGGGTTCCAGATGAAGCCGAAGGCTATCTTCTGGGTGAAATC
+
BBBBBAFFFFFFGGGGGGGGGGGHHHHHHHHHHHHHGGGHGHGHHGHHHHHHHHHHHHGHHHHHHHHHHDGHHHHHHHHGHHGHGHHHHHHHHHHHHHHGGHHHFHHHHHHGGFGHGGGGHGGGGGGGGGGGHHHGGGGGHHHHHHHHGHHHH<DGGGGGHHHHHHHGGGHHGHHGHHHHHHHHHGHHHHGGHFGGGGGGGGGGGGGGGGGGFGGGGGGGGGGGFFFFFFFFFFFFFFFFFFFFFFFFFF
@M03558:539:GW210131Amp:1:2105:7734:8282 1:N:0:TCGACGTC+AAGCGGAA
GGTAGGCATCTACGAGCAAAACCATCATCCTTCAACGAATCCAGTTTAGTGATCCTCCCATTGTCCCCAACTAACCTGGAACCAGCTCAAGATGCCTAAGCCAGTGGTACAGGTTGGTGGCGACCCCGATCCCTCCGAATGGCTCTTCATTTCGGAGGAGATGAAACGAATTGATCAGAGCAAGCCTTACGATGCCAAAAAGGCCTGCTGGGTTCCAGATGAAGCCGAAGGCTATCTTCTGGGTGAAATC
+
BBBBBBFFFFFFGGGGGGGGGGGHHHHHHHHHHHHHGGGHGHHHHHHHHHHHHHHHHHGHHHHHHHHHHGGHHHHHHHHHHHGHHHHHHHHHHHHHHHHHHHHHGHHHHHHHFGHHGEGGHGGGGGGGGGGGHHHGGGGGHHHHHHHHHHHHHGGGGGGGHHHHHHHGGGHHHHHHHHHHHHHHHGHHHHGGHGGGGGGGGGBEFGGGGGGGGGGGGGGGGGGGFFFFFFFFFFFFFFFFFFFFD9FFFF
@M03558:539:GW210131Amp:1:2105:11113:8307 1:N:0:TCGACGTC+AAGCGGAA
GGTAGGCATCTACGAGCAAAACCATCATCCTTCAACGAATCCAGTTTAGTGATCCTCCCATTGTCCCCAACTAACCTGGAACCAGCTCAAGATGCCTAAGCCAGTGGTACAGGTTGGTGGCGACCCCGATCCCTCCGAATGGCTCTTCATTTCGGAGGAGATGAAACGACTTGATCAGAGCAAGCCTTACGATGCCAAAAAGGCCTGCTGGGTTCCAGATGAAGCCGAAGGCTATCTTCTGGGTGAAATC
+
AB>AAAFFFBDFGGGGF?FGGGF4FGHFGFGHFFDE2A2GGHHHFGG5FDEGHFFHHGAHHH5HGHHHFAEFF3EGHHGEHHGGEGFFHHHFGGFHHHHHEGGHGHHFFGGD3BGCE>F/0/EEEFGG?BGGHHCADB/?FBCGF0<GHFGGHH@.@@.>.>F1DDF.<-<CD0=CFC00GBGBC.CHHHGGHGGGBBFE.9C.:FAFF099BEGFFF00CB//9FB-9-A.F;FBBBFF/BF/AA/BB9
@M03558:539:GW210131Amp:1:2105:10821:8326 1:N:0:TCGACGTC+AAGCGGAA
GGTAGGCATCTACGAGCAAAACCATCATCCTTCAACGAATCCAGTTTAGTGATCCTCCCATTGTCCCCAACTAACCTGGAACCAGCTCAAGATGCCTAAGCCAGTGGTACAGGTTGGTGGCGACCCCGATCCCTCCGAATGGCTCTTCATTTCGGAGGAGATGAAACGAATTGATCAGAGCAAGCCTTACGATGCCAAAAAGGCCTGCTGGGTTCCAGATGAAGCCGAAGGCTATCTTCTGGGTGAAATC
+
BBBBBCFFFFFFGGGGGGGGGGGHHHHHHHHHHHHHGGGHGHHHHHHHHHHHHHHHHHGHHHHHHHHHHGGHHGHHHHHHHHGHHHHHHHHHHHHHHHHHHHHHGHHHHHHH3FGHGGGGHGGGGGGGCGGGHHHGGCDGHFHHHHHHHHHHHH@EFCECFGHHGFHGGEHHFDGHHHEHHFHHHGHHHHGGHGGGGGGGEGGGGGGGGGGGGGGGGFFGGGGGFFF;FCFFFFFFFFFFFFFFDFFFFF
@M03558:539:GW210131Amp:1:2105:27021:8330 1:N:0:TCGACGTC+AAGCGGAA
GGTAGGCATCTACGAGCAAAGAGTGAGAAGGTGTTACTCACATAGCC
+
CCBBCCFFFFFFGGGGGGGGGGHHHHHHHHHFHHGHHHHHHHHHHHH
@M03558:539:GW210131Amp:1:2105:18665:8343 1:N:0:TCGACGTC+AAGCGGAA
GGTAGGCATCTACGAGCAAAACCATCATCCTTCAACGAATCCAGTTTAGTGATCCTCCCATTGTCCCCAACTAACCTGGAACCAGCTCAAGATGCCTAAGCCAGTGGTACGGGTTGGTGGCGACCCCGATCCCTCCGAATGGCTCTTCATTTCGGAGGAGATGAAACGAATTGATCAGAGCAAGCCTTACGATGCCAAAAAGGCCTGCTGGGTTCCAGATGAAGCCGAAGGCTATCTTCTGGGTGAAATC
+
BBBBBBFFFFFFGGGGGGGGGGGFHHHHHHHHHHHHGGGHGHHHHHHHHHHHHHHHHHGHHHHHHHHHGGGHHHHHHHHHHHGHHHHHHHHHHHHHHHHHGHHHHHHHHHGFGGGGGGGGHGGGGGGGGGGGHHHGGGGGHHHHHHHHHHHHHHDGGGGGHHHHFHHGGGHHHHHHHHHHHHHHHGHHHGGFGGGGGBFFGGGGGGGGGGGGGGGGFFFFFFFFFFFFFFFFFFFFFFFFFFFFFFFFFF
@M03558:539:GW210131Amp:1:2105:16806:8382 1:N:0:TCGACGTC+AAGCGGAA
GGTAGGCATCTACGAGCAAAACCATCATCCTTCAACGAATCCAGTTTAGTGATCCTCCCATTGTCCCCAACTAACCTGGAACCAGCTCAAGATGCCTAAGCCAGTGGTACAGGTTGGTGGCGACCCCGATCCCTCCGAATGGCTCTTCATTTCGGAGGAGATGAAACGAATTGATCAGAGCAAGCCTTACGATGCCAAAAAGGCCTGCTGGGTTCCAGATGAAGCCGAAGGCTATCTTCTGGGTGAAATC
+
BBBABBFFFFFFGGGGGGGFGGGGHHHHHHHHHHHHGGFHGHHHHHHHHHHGHHHHHHGGHHHHHHHHHEGHHHHHHHHHGHGHHHHHHHGHHHHHHGFFHHHGGHHHHHHHEHHHGGGGHGGGGGGGCGGGHHHGG/CFHGHHHHHHFHHHH0CDFGFGEGGGFDHGFGHHHHGGFH0GHHBHHGHHHHGGHGGGEFFE?DGGGGGGGGGGGEGGGGBFFGE0FFFFFFFFFBFFFFFFFFEFDAFFFF
@M03558:539:GW210131Amp:1:2105:19937:8384 1:N:0:TCGACGTC+AAGCGGAA
GGTAGGCATCTACGAGCAAAGCCATCATCCCTCAACGAATCCAGTTTAGTGATCCTCCCATTGTCCCCAACTAACCTGGAACCAGCTCAAGACGCCTAAGCCAGTGGTACAGGTTGGTGGCGACCCCGATCCCTCCGAATGGCTCTTCATTTCGGAGGAGATGAAACGAATTGATCAGAGCAAGCCTTACGATGCCAAAAAGGCCTGCTGGGTTCCAGATGAAGCCGAAGGCTATCTTCTGGGTGAAATC
+
BBBBBBFFFFFFGGGGGGGGGGHFHHHHHHHHHHHHGGGHGHHHHHHHHHHHHHHHHHGHHHHHHHHHHGGHHHHHHHHHHHGHHHHHHHHHHGGGHGHHHHHHHHHFHHHHHHHHGGGGHGGGGGGGGGGGHHHGGGGGHHHGHHHHHHHHHHFGGGGGHHHHHHHGGGHHGHHHHHGHHHHHHGHHCHGGEEGGGFGGGGGGGGGGGGGGFGGGFFFFFFFFFFFFFFFFFFFFFFFFFFEBFFFFFF
@M03558:539:GW210131Amp:1:2105:7993:8384 1:N:0:TCGACGTC+AAGCGGAA
GGTAGGCATCTACGAGCAAAACCATCATCCTTCAACGAATCCAGTTTAGTGATCCTCCCATTGTCCCCAACTAACCTGGAACCAGCTCAAGATGCCTAAGCCAGTGGTACAGGTTGGTGGCGACCCCGATCCCTCCGAATGGCTCTTCATTTCGGAGGAGATGAAACGAATTGATCAGAGCAAGCCTTACGATGCCAAAAAGGCCTGCTGGGTTCCAGATGAAGCCGAAGGCTATCTTCTGGGTGAAATC
+
BAABBBFFFFFFGGFGGGGGGGGHFBGHHHHHHHHHGGGHGHHHGHHHHHFFGHHHHHGHHHHHHHHGHGGHHHHHHFFFGHAGHGFHHHHHHHHHGHHHFGHHFGHEFGFFBFGGEGGCHFGFGGDFGCCFFHFGGGGGFHCHHHHHEGHHHFGGCFADAGBFFFDEGGHHHHGGHHHHFHHHGGHGHHGFAEDGGGG.AA?CEGGGGGGGGFAFBFFGGGGGFFFFF=DFFFFFFFFFFFFBA.:BFB
@M03558:539:GW210131Amp:1:2105:11149:8390 1:N:0:TCGACGTC+AAGCGGAA
GGTAGGCATCTACGAGCAAAGAGTGAGAAGGTGTTACTCACATAGCC
+
BCCCCCFFFFFFGGGGGGGGGGHHHHHHHHHFGHGHHHHHHHHHHHH
@M03558:539:GW210131Amp:1:2105:27649:8399 1:N:0:TCGACGTC+AAGCGGAA
GGTAGGCATCTACGAGCAAAACCATCATCCTTCAACGAATCCAGTTTAGTGATCCTCCCATTGTCCCCAACTAACCTGGAACCAGCTCAAGATGCCTAAGCCAGTGGTACAGGTTGGTGGCGACCCCGATCCCTCCGAATGGCTCTTCATTTCGGAGGAGATGAAACGAATTGATCAGAGCAAGCCTTACGATGCCAAAAAGGCCTGCTGGGTTCCAGATGAAGCCGAAGGCTATCTTCTGGGTGAAATC
+
BBABCCFFFFFFGGGGGGGGGGGHHHHHHHHHHHHHGGGHGHHHHHHHHHHHHHHHHHGHHHHHHHHHHEGHHCGHHHGHHHGHHGHHHHHHHGHHHHHHHHGHGGHGHHHHEFGHGEFGCC@FEGGGG/BDHHGGDFGGHGHGGHHHHGGHD0/CDCA..GFFBGBEFGHHFHHGFGHFHG:CGGHHGGGGCC?FGGGGGDDEGGGGGGGD/CFGGGGGGFGFFFFFFAD?0FFFFFFFFFFFA9B:FF
@M03558:539:GW210131Amp:1:2105:6542:8416 1:N:0:TCGACGTC+AAGCGGAA
GGTAGGCATCTAGAGCAAAACCATCATCCTTCAACGAATCCAGTTTAGTGATCCTCCCATTGTCCCCAACTAACCTGGAACCAGCTCAAGATGCCTAAGCCAGTGGTACAGGTTGGTGGCGACCCCGATCCCTCCGAATGGCTCTTCATTTCGGAGGAGATGAAACGAATTGATCAGAGCAAGCCTTACGATGCCAAAAAGGCCTGCTGGGTTCCAGATGAAGCCGAAGGCTATCTTCTGGGTGAAATC
+
A?AAB@FFFFFFGGGGGGGGGGHHHFHGHHHGGHHGGGHGHHHGHHHHFFHHHHHHHGHHHHHHHHHHGGHCHHHHHHHGHGHHHHHHHHHHHHHHHHHHHHHFGFFGHHHHGHHGFGGHGGGGGGGGGGGHHHGGCGGHHHHHHHHHHHHHHGFGGGGHHHHHHHGGGHHHHHHHHHHHHHHHGHHHHGGEGGHHFHHGGGGGGGGGGGGGGGGGGGGGGGGGGGFFFFFFFFFFFFFFFFFFFFFFF
@M03558:539:GW210131Amp:1:2105:4377:8429 1:N:0:TCGACGTC+AAGCGGAA
GGTAGGCATCTACGAGCAAAACCATCATCCTTCAACGAATCCAGTTTAGTGATCCTCCCATTGTCCCCAACTAACCTGGAACCAGCTCAAGATGCCTAAGCCAGTGGTACAGGTTGGTGGCGACCCCGGTCCCTCCGAATGGCTCTTCATTTCGGAGGAGATGAAACGAATTGATCAGAGCAAGCCTTACGATGCCAAAAAGGCCTGCTGGGTTCCAGATGAAGCCGAAGGCTATCTTCTGGGTGAAATC
+
ABAAABFFFFFFGGGGGGGGGGGHHHHHHHHHHHHHGGGHGGHHFHHHHGHHHHHHHHGHHHHHHHHHHGGHHHHHHHHHHHGHHHHHHHHHHFHGHHHGFHHHHGBHHHGHHFGHGEGGHGGGGGGGF@FGHHHEG?/FGFFHHHHHHHHGDHGGGGGDEHHHGFGGGGHHHGGGCFFHHHHHHGHHHCEEA.CGGEFFGGBEGGGGGGEDFGFGBFFGFFFFEFAACFBFFFFFFFFFFFF/AEFFFF
@M03558:539:GW210131Amp:1:2105:16704:8442 1:N:0:TCGACGTC+AAGCGGAA
GGTAGGCATCTACGAGCAAAACCATCATCCTTCAACGAATCCAGTTTAGTGATCCTCCCATTGTCCCCAACTAACCTGGAACCAGCTCAAGATGCCTAAGCCAGTGGTACAGGTTGGTGGCGACCCCGATCCCTCCGAATGGCTCTTCATTTCGGAGGAGATGAAACGAATTGATCAGAGCAAGCCTTACGATGCCAAAAAGGCCTGCTGGGTTCCAGATGAAGCCGAAGGCTATCTTCTGGGTGAAATC
+
BBBBAAFFFFFFGGGGGGCEGGGFHHHHHHHHHGHHGGGHGHFHGHHHHHHFHHHHHHGHHHHFHHHHGEGHHHHHHHHHFHFHEGHHHFFHHGHHHHHGHHHFCGHHHHHHHHHHGGGGHGGGGGGGCGGGHHHGD/?FGHHHHHHHEHHHHB@ACG?EHHHGHHHGGFEHBGGHHFBGFFFHHGHHHHGEG.EGEFFEGGGGGGFGGGGBFEGGGGGGFGFBFFBBB?BEFFFFFFFFFFFFD.FFFF
@M03558:539:GW210131Amp:1:2105:14493:8449 1:N:0:TCGACGTC+AAGCGGAA
GGTAGGCATCTACGAGCAAAACCATCATCCTTCAACGAATCCAGTTTAGTGATCCTCCCATTGTCCCCAACTAACCTGGAACCAGCTCAAGATGCCTAAGCCAGTGGTACAGGTTGGTGGCGACCCCGATCCCTCCGAATGGCTCTTCATTTCGGAGGAGATGAAACGAATTGATCAGAGCAAGCCTTACGATGCCAAAAAGGCCTGCTGGGTTCCAGATGAAGCCGAAGGCTATCTTCTGGGTGAAATC
+
CBBCCCFFFFFFGGGGGGGGGGGHHHHHHHHHHHHHGGGHGHHHHHHHHHHHHHHHHHGHHHHHHHHHHGGHGHHHHHHHHHGHHHHHHHHHHHHHHHHHHHHHHHHHHHHGHGHHGGGGHGGGGGGGGGGGHHHGGGGGHHHHHHHHHHHHHGCEGGG?GHHHBGHGGGHHHHHHHHHHHGHHHGHHHHGFHGGGGGGGGGGGGGGGGGGGGGGGFGGGGGGGFFFFFFFFFFFFFFFFFFFFFFFFFF
@M03558:539:GW210131Amp:1:2105:16071:8525 1:N:0:TCGACGTC+AAGCGGAA
GGTAGGCATCTACGAGCAAAACCATCATCCTTCAACGAATCCAGTTTAGTGATCCTCCCATTGTCCCCAACTAACCTGGAACCAGCTCAAGATGCCTAAGCCAGTGGTACAGGTTGGTGGCGACCCCGATCCCTCCGAATGGCTCTTCATTTCGGAGGAGATGAAACGAGTAGATCAGAGCAAGCCTTACGATGCCAAAAAGGCCTGCTGGGTTCCAGATGAAGCCGAAGGCTATCTTCTGGGTGAAATC
+
ACAABCFFFFFFGGGGGFGGFGGHHHHHHHHHHHHHGGGHGHGHGHHHGHHHHHHGHHGHHHHHHHHHHGGHHHHGHHHGHHGHHHHHHHHHHHGHHHHHHHHHHHHFHHHHHHHHGEFGGGGGGGGGGGGGHHHGGCGGHHHHHHHHHHHHHFGGGGDFHHHHHHHGGGGHHHHHHHBHHHHHHGHHHHGCHGGGGGGGFGGGGGGGGGGGFGGGGGEGGGGFFFADFFFFFFFFFFFFFFFFFEFFFF
@M03558:539:GW210131Amp:1:2105:10512:8525 1:N:0:TCGACGTC+AAGCGGAA
GGTAGGCATCTACGAGCAAAGAGTGAGAAGGTGTTACTCACATAGCC
+
CBBCCBFFFFFFGGGGGGGGGGHHHHHHGHHHGHGHHHHFGHHHFHH
@M03558:539:GW210131Amp:1:2105:3878:8528 1:N:0:TCGACGTC+AAGCGGAA
GGTAGGCATCTACGAGCAAAACCATCATCCTTCAACGAATCCAGTTTAGTGATCCTCCCATTGTCCCCGACTAACCTGGAACCAGCTCAAGATGCCTAAGCCAGTGGTACAGGTTGGTGGCGACCCCGATCCCTCCGAATGGCTCTTCATTTCGGAGGAGATGAAACGAATTGATCAGAGCAAGCCTTACGATGCCAAAAAGGCCTGCTGGGTTCCAGATGAAGCCGAAGGCTATCTTCTGGGTGAAATC
+
CCCCCCFFFFFFGGGGGGGGGGGHHHHHHHHHHHHHGGGHGHHHHHHHHHHHHHHHHHGHHHHHHHHHGGGGGHHHHHHHHHGHHHHHHHHHHHHHHHHFHHHHGHHHHHHGHHHHGGGGHGGGGGGGGGGGHHHGGGGGHHHHHHHHHHHHHHGGGGGGHHHHHHHGGGHHHHHHGGHHHHHHHGHHGHGGGGGGGGGGGGGGGGGGGGGGGGGGFFFFFFFFFFFFFFFFFFFFFFFFFFFFFFFFFF
@M03558:539:GW210131Amp:1:2105:17897:8560 1:N:0:TCGACGTC+AAGCGGAA
GGTAGGCATCTACGAGCAAAACCATCATCCTTCAACGAATCCAGTTTAGTGATCCTCCCATTGTCCCCAACTAACCTGGAGCCAGCTCAAGATGCCTAAGCCAGTGGTACAGGTTGGTGGCGACCCCGATCCCTCCGAATGGCTCTTCATTTCGGAGGGGATGAAACGAATTGATCAGAGCAAGCCTTACGATGCCAAAAAGGCCTGCTGGGTTCCAGGTGAAGCCGAAGGCTATCTTCTGGGTGAAATC
+
BBBBBBFFFFFFGGGFFGGCGGGDHHHHHHHHHHHHGGGHGHFGGGHFHHHHHHHHHHGHHHHHHHHHHGGHHGHHHGA21GGHHGHHHGHHHHHHHHHHHHHFGHHGGHHHHHHHFEFGGGGGGGGGFGGGHHHGGBDGHFHGHHHHHHHHH0/EFGGGGGGFDDDEAEHHHHHGGHBGHHBGHGHHGGEEAEGGFGGGGFDFGGEFGGGDGGGFFFF/FFFFFFFFFFDFFEFFFFFFFF.:;.9/BB
@M03558:539:GW210131Amp:1:2105:22863:8634 1:N:0:TCGACGTC+AAGCGGAA
GGTAGGCATCTACGAGCAAAACCATCATCCTTCAACGAATCCAGTTTAGTGATCCTCCCATTGTCACCAACTAACCTGGAACCAGCTCAAGATGCCTAAGCCAGTGGTACAGGTTGGTGGCGACCCCGATCCCTCCGAATGGCTCTTCATTTCGGAGGAGATGAAACGAATTGATCAGAGCAAGCCTTACGATGCCAAAAAGGCCTGCTGGGTTCCAGATGAAGCCGAAGGCTATCTTCTGGGTGAAATC
+
BAAAAAFFFFFFGGGCEGEGGGGHHHHHHGHGHHHHGGGFGHHFHHGGHFFFGHHHGHGHGHFHHHHHHFEHFHHFHGHHHHEHF1GHHHHHHHGGGHHGHHHHGFHDFGHFFFGHGEFGHGGGEGGGGGGGHHHFGGDGFGFHHHHHEHHHH0@DGGCAGHHHBGGCGGHHHHFDGHGHHHB:GGBHHHGGHAEGFGGGGGDGGGGFGGGGGGGGGGGGGGGFFFFFFFFFFBBFFFBFFFEFFEFFFF
@M03558:539:GW210131Amp:1:2105:15713:8681 1:N:0:TCGACGTC+AAGCGGAA
GGTAGGCATCTACGAGCAAAACCATCATCCTTCAACGAATCCAGTTTAGTGATCCTCCCATTGTCCCCAACTAACCTGGAACCAGCTCAAGATGCCTAAGCCAGTGGTACAGGTTGGTGGCGACCCCGATCCCTCCGAATGGCTCTTCATTTCGGAGGAGATGAAACGAATTGATCAGAGCAAGCCTTACGATGCCAAAAAGGCCTGCTGGGTTCCAGATGGAGCCGAAGGCTATCTTCTGGGTGAAATC
+
CCBCBBFFFFFFGGGGGGGGGGGHHHHHHHHHHHHHGGGHGHHHHHHHHHHHHHHGHHGHHHHHHHHHHGGHHHHHGHHHHHGHGHHHHHHHHHHHHHHHHHHHHHHGHHHHHFGHGEGGHGGGGGGGGGGGHHHGGCFGGHHHHHHHHHHHHFGGGGGGHHHH0DGGGGHHHHHHHHHHHGGHHGHGHHGGHGGGGGGGGGGGGGGGGGGGGGGGCFFFGGGFFFFFFFFFFFFFFFFFFFFFFFFFFF
@M03558:539:GW210131Amp:1:2105:23484:8725 1:N:0:TCGACGTC+AAGCGGAA
GGTAGGCATCTACGAGCAAAACCATCATCCTTCAACGAATCCAGTTTAGTGATCCTCCCATTGTCCCCAACTAACCTGGAACCAGCTCAAGATGCCTAAGCCAGTGGTACAGGTTGGTGGCGACCCCGATCCCTCCGAATGGCTCTTCATTTCGGAGGAGATGAAACGAATTGATCAGAGCAAGCCTTACGATGCCAAAAAGGCCTGCTGGGTTCCAGATGAAGCCGAAGGCTATCTTCTGGGTGAAATC
+
BABABBFFFFFFGGGGGGGCGGGHHHGHHHHHHHHHGGGHGHHHHHHHHHHHHHHHHHGHHHHHHHHHHGGHHHHHHHHGHHGHGGHHHGHGHHGHHHHHHHHHGHHHHHHHHGHHGFGGHGGGGGGGGGGGHHHGG@?FHHHHHHHHHHHHHG<>CGAEHHHHHHHGGGHHHHHHHHHHHHHHHGHHHHGGHGGGGGGGGGGGGGGGGGGGGGGGGGGGGGGGFFFFACFFFFFFFFFFFFFFFFFFFF
@M03558:539:GW210131Amp:1:2105:22651:8735 1:N:0:TCGACGTC+AAGCGGAA
GGTAGGCATCTACGAGCAAAACCATCATCCTTCAACGAATCCAGTTTAGTGATCCTCCCATTGTCCCCAACTAACCTGGAACCAGCTCAAGATGCCTAAGCCAGTGGTACAGGTTGGTGGCGACCCCGATCCCTCCGAATGGCTCTTCATTTCGGAGGAGATGAAACGAATTGATCAGAGCAAGCCTTACGATGCCAAAAAGGCCTGCTGGGTTCCAGATGAAGCCGAAGGCTATCTTCTGGGTGAAATC
+
BCABCBFFFFFFGGGGGGGGGGGHHHHHHHGHHHHHGGGHGHHHHHHHHHHHHHHHHHGHHHHHHHHHHGGHHHHHHHHHGHGHHHHHHGHHHHHHHHHHHHGHHHHHHHHHHHHHGGGGHGGGGGGGGGGGHHHGGFGGHHHHHHHHHHHHH0CFGGGCHHHHFHHGGGHHGHHHHHHHHGHHHGHHHHGGHEGGGGGGGGGGGGGGGGGGGGGGGBFGGGGGFFFFFFFFFFFFFFFFFFFFFFFFFF
@M03558:539:GW210131Amp:1:2105:19615:8737 1:N:0:TCGACGTC+AAGCGGAA
GGTAGGCATCTACGAGCAAAGAGTGAGAAGGTGTTACTCACATAGCC
+
BCCBCCFFFFFFGGGGGGGGGGHHHHHHHHHHHHGHHHHHHHHHHHH
@M03558:539:GW210131Amp:1:2105:7108:8741 1:N:0:TCGACGTC+AAGCGGAA
GGTAGGCATCTACTAGCAAAACCATCATCCTTCAACGAATCCAGTTTAGTGGTCCTCCCATTGTCCCCAACTAACCTGGAACCAGCTCAAGATGCCTAAGCCAGTGGTACAGGTTGGTGGCGACCCCGATCCCTCCGAATGGCTCTTCATTTCGGAGGAGATGAAACGAATTGATCAGAGCAAGCCTTACGATGCCAAAAAGGCCTGCTGGGTTCCAGATGAAGCCGAAGGCTATCTTCTGGGTGAAATC
+
CCCCCCFFFFFFGGGGGGGGGGGHHHHHGHHHHHHHGGGGGHFHHHHHGGHGHHHHHHGHHHHGHGHHHGGHHHHHHHHFHHGHHHHHHHHHHHHFHHHHHHHHHHHHHHHHGGHHGFGGHGGGGGGGGGGGHHHGGGGGHHHHHHHHHHHHHFGGGGGGHHHHGHHGGGHHHHHHHHHHHHHHHGHHHHGEHGGHHHGGGGGGGGGGGGGGGGGGGGGGGGGGGGFFFAFFFFFFFFFFFFFFD.BFFF
@M03558:539:GW210131Amp:1:2105:15263:8808 1:N:0:TCGACGTC+AAGCGGAA
GGTAGGCATCTACGAGCAAAACCATCATCCTTCAACGAATCCAGTTTAGTGATCCTCCCATTGTCCCCAACTAACCTGGAACCAGCTCAAGATGCCTAAGCCAGTGGTACAGGTTGGTGGCGACCCCGATCCCTCCGAATGGCTCTTCATTTCGGAGGAGATGAAACGAATTGATCAGAGCAAGCCTTACGATGCCAAAAAGGCCTGCTGGGTTCCAGATGAAGCCGAAGGCTATCTTCTGGGTGAAATC
+
CCCCCCFFFFFFGGGGGGGGGGGHHHHHHHHHHHHHGGGHGHHHHHHHHHHHHHHHHHGHHHHHHHHHHGGHHHHHHHHHHHGFHHHHHHHHHHHHHHHHHHHHGHHHHHHHHGHHGGGGHGGGGGGGGGGGHHHGGCGGHHHHHHHHHHHHHCDGGGG<GGHH0GHGGGHHHGHHHGHHHFHHHGHHGHGGHEGGGGFGGGGGGGGGGGGGGGGGGGGGGGGGFFFFFFFFFFFFFFFFFFFFDFFFFF
@M03558:539:GW210131Amp:1:2105:18435:8820 1:N:0:TCGACGTC+AAGCGGAA
GGTAGGCATCTACGAGCAAAACCATCATCCTTCAACGAATCCAGTTTAGTGATCCTCCCATTGTCCCCAACTAACCTGGAACCAGCTCAAGATGCCTAAGCCAGTGGTACAGGTTGGTGGCGACCCCGATCCCTCCGAATGGCTCTTCATTTCGGAGGAGATGAAACGAATTGATCAGAGCAAGCCTTACGATGCCAAAAAGGCCTGCTGGGTTCCAGATGAAGCCGAAGGCTATCTTCTGGGTGAAATC
+
AAAAA1DFF>@DD1A1EE0100B0FFHFHBBFGBGHFGGHGF11DFBGG1B22FG1AAFG1GF2BGGHHCGGHHHGH0GB1EFFAGHFCFHF1@1GHFF0>GHHFFE1FFHHGFGHGEGGHGGGGGGGGGGGHHHGGGGGHHHGHGHHHHHHHHGGGGGGGHHGHHHGGGHHHHHFHHHHHGHHHGHHGHGGGGBGFFGGGGGGGGGGGGGGFGFGFFFGGGGGFF@@@@FFFFFFFFFFFFFBBFFFFF
@M03558:539:GW210131Amp:1:2105:21009:8821 1:N:0:TCGACGTC+AAGCGGAA
GGTAGGCATCTACGAGCAAAACCATCATCCTTCAACGAATCCAGTTTAGTGATCCTCCCATTGTCCCCAACTAACCTGGAACCAGCTCAAGATGCCTAAGCCAGTGGTACAGGTTGGTGGCGACCCCGATCCCTCCGAATGGCTCTTCATTTCGGAGGAGATGAAACGAATTGATCAGAGCAAGCCTTACGATGCCAAAAAGGCCTGCTGGGTTCCAGATGAAGCCGAAGGCTATCTTCTGGGTGAAATC
+
?AAAA1FFFFFFGGGCEEA1AAECFFBGHHH2GGHHEGGGGHHHFFAGEGGGHGHEGGGC1FHABFGGGGGHHHFHBGAGEGGFCHHFGCGFHHHHHHHHFHHFCGHFGHHGFBFHGGGGHGGGGGGGGGGGHHHGGGGGHHHHHHGHGHHHHCCFGGFGHHHHFGHGGGHHGFHEHHBGHHHGHGHHHHGGHEFFFGGGGGGGGGGGGGGGGFGGGFBFGGBFFF@?@@FFFFFFFFFFFFFFFFEBBB
@M03558:539:GW210131Amp:1:2105:22845:8843 1:N:0:TCGACGTC+AAGCGGAA
GGTAGGCATCTACGAGCAAAACCATCATCCTTCAACGAATCCAGTTTAGTGATCCTCCCATTGTCCCCAACTAACCTGGAACCAGCTCAAGATGCCTAAGCCAGTGGTACAGGTTGGTGGCGGCCCCGATCCCTCCGAATGGCTCTTCATTTCGGAGGAGATGGAACGAATTGATCAGAGCAAGCCTTACGATGCCAAAAAGGCCTGCTGGGTTCCAGATGAAGCCGAAGGCTATCTTCTGGGTGAAATC
+
AAAAAA@F@C@3GGGECEBGCAEG1ABGHBGHHHHFGFFHG11BGEEB1DFD22DGFCFGFHFGD1EBG?FC1GHBGA0BFCF0/?BGE111FGHHDGCCBCGHHGHHGGHEEBGGCEFAEEGG<CCCGC@CHHHGGGGGHHHHHHHHHHHHG0CGCGFGHHH//GHFFGHHGHHFGHGHHHHHHGGGFFGGEEFGEGGGGGGGGGGGGGGGFEFFFFFFFFEFFF@@@@BFFFFFFFFFFFFFFFFFFF
@M03558:539:GW210131Amp:1:2105:16544:8844 1:N:0:TCGACGTC+AAGCGGAA
GGTAGGCATCTACGAGCAAAACCATCATCCTTCAACGAATCCAGTTTAGTGATCCTCCCATTGTCCCCAACTAACCTGGAACCAGCTCAAGATGCCTAAGCCAGTGGTACAGGTTGGTGGCGACCCCGATCCCTCCGAATGGCTCTTCATTTCGGAGGAGATGAAACGAATTGATCAGAGCAAGCCTTACGATGCCAAAAAGGCCTGCTGGGTTCCAGATAAAGCCGAAGGCTATCTTCTGGGTGAAATC
+
BBBBCCFFFFFFGGGGGGGGGGGHHHHHHHHHHHHHGGGHGHHHHHHHHHGHHHHHHHGHHHHHHHHHHGGHHHHHHHHHHHGHGHHHHHGGHHHHHHHHHHHHGHHHHHHGHHHHGEGGHGGGGGGGGGGGHHHGGGGGHHHHHHHHHHHHHFDGGGFGHHHHHHHGGGHHHHHHHHHHHHGHHGHHHHGEHGGGGGGGGGGGGGGGGGGGGGGGGGGGGGGGFFFFFFFFFFFFFFFFFFFFDEFFFF
@M03558:539:GW210131Amp:1:2105:27480:8859 1:N:0:TCGACGTC+AAGCGGAA
GGTAGGCATCTACGAGCAAAACCATCATCCTTCAACGAATCCAGTTTAGTGATCCTCCCATTGTCCCCAACTAACCTGGAACCAGCTCAAGATGCCTAAGCCAGTGGTACAGGTTGGTGGCGACCCCGATCCCTCCGAATGGCTCTGCATTTCGGGGGAGATGAAACAATTTGATCAAAGCAAGCCTTACGATGCCAAAAAGGCCTGCTGGGTTCCAGATGAAGCCGAAGGCTATCTTCTGGGTGAAATC
+
BBBBBBFFFFFFGGGGGGGGGFGHHHHHFHHHHGHHGGGGGCHHGHHHGGHHEGHHGHFHFGHHFHHHHFGHGFHADHAGGHACC1BCF3@3FFH3BGFFF3EFBFGDFDEG3BFGGEEAFEEE?EGGCC/EBGHGG@//@F0<??1<<FFD@0/.>---.C0CGBC/;0;;C00:CF00/;/9CFGE0/.....0=BC.C9C..CA.BF/.;AFBBFFF/FF//F=---..///;;/;/:B./9;BFF9
@M03558:539:GW210131Amp:1:2105:18156:8872 1:N:0:TCGACGTC+AAGCGGAA
GGTAGGCATCTACGAGCAAAACCATCATCCTTCAACGAATCCAGTTTAGTGATCCTCCCATTGTCCCCAACTAACCTGGAACCAGCTCAAGATGCCTAAGCCAGTGGTACAGGTTAGTGGCGACCCCGATCCCTCCGAATGGCTCTTCATTTCGGAGGAGATGAAACGAATTGATCAGAGCAAGCCTTACGATGCCAAAAAGGCCTGCTGGGTTCCAGATGAAGCCGAAGGCTATCTTCTGGGTGAAATC
+
CCCBCCFFFFFFGGGGGGGGGGGHHHHHHHHHHHHHGGGHGHHHGHHHHHHHHHHHHHGHHHHHHHHHHGGHHHHHHHHHHHGHHHHHHHHHHHHHHHHHGHHHHHHHHHHHHHHHHHHHGGGGGGGGGGGGHHHGGFGGHHHHHHHHHHHHHCEGGGGGHHHHHHHGGGHHHHHHHHDHHHHHHGHHHHGGHGGHGGGGGGGGGGGGGGGGGFFGGGGGGGEFGGFFFFFFFFFFFFFFFFFFDEFFFF
@M03558:539:GW210131Amp:1:2105:14010:8877 1:N:0:TCGACGTC+AAGCGGAA
GGTAGGCATCTACGAGCAAAACCATCATCCTTCAACGAATCCAGTTTAGTGATCCTCCCATTGTCCCCAACTAACCTGGAACCAGCTCAAGATGCCTAAGCCAGTGGTACAGGTTGGTGGCGACCCCGATCCCTCCGAATGGCTCTTCATTTCGGAGGAGATGAAACGAATTGATCAGAGCAAGCCTTACGATGCCAAAAAGGCCTGCTGGGTTCCAGATGAAGCCGAAGGCTATCTTCTGGGTGAAATC
+
BBBBAAFFFFFFGGGGGGGGGGFHHHHHGHHHHGHHGGGHGHHHHHHHGHHHHHHHHHGHHHHFHFHHHGGGHCHHHHHHHHGHHEFHHHGHGHHHHHHHHHHFHHGGGHHHFBGHEGGGHGGGGGGGGGGGHHHGGGGGGHGHHHHHHHHHHF@EGGG?FHHH0GHGGGHHHHHHHHFHHHHHHGHHHHGGHEDGGGGFGGGFGGGGGGGGGGGGFGGGGGGGFFFFFFFFFFFFFFFFFFFFFFFFFF
@M03558:539:GW210131Amp:1:2105:4987:8904 1:N:0:TCGACGTC+AAGCGGAA
GGTAGGCATCTACGAGCAAAACCATCATCCTTCAACGAATCCAGTTTAGTGATCCTCCCATTGTCCCCAACTAACCTGGAACCAGCTCAAGATGCCTAAGCCAGTGGTACAGGTTGGTGGCGACCCCGATCCCTCCGAATGGCTCTTCATTTCGGAGGAGATGAAACGAATTGATCAGAGCAAGCCTTACGATGCCAAAAAGGCCTGCTGGGTTCCAGATGAAGCCGAAGGCTATCTTCTGGGTGAAATC
+
ABABCBFFFFFFGGGGGGGGGGGHHHHHHHHHHHHHGGGHGHHHHHHHHHHHHHHHHHGHHHHHHHHHHGGHHHHHHHHHHHGHHHHHHHHHHHHHHHHHHHHHHHHHHHHHGFHHGGGGHGGGGGGGGGGGHHHGGGGGHHHHHHHHHHHHHHGGGGGGHHHHHHHGGGHHHHHHHHHHHHHHHGHHHHGGHGGGGGGGGGGGGGGGGGGGGGGGFGGGGGGGFFFFFFFFFFFFFFFFFFFFFFFFFF
@M03558:539:GW210131Amp:1:2105:3528:8922 1:N:0:TCGACGTC+AAGCGGAA
GGTAGGCATCTACGAGCAAAACCATCATCCTTCAACGAATCCAGTTTAGTGATCCTCCCATTGTCCCCAACTAACCTGGAACCAGCTCAAGATGCCTAAGCCAGTGGTACAGGTTGGTGGCGACCCCGATCCCTCCGAATGGCTCTTCATTTCGGGGGAGATGAAACGAATTGATCAGAGCAAGCCTTACGATGCCAAAAAGGCCTGCTGGGTTCCAGATGAAGCCGAAGGCTATCTTCTGGGTGAAATC
+
BAABB?FFFFFFGGGGGGGGGGGHHHHHHHHHHHHHGGGHGHHHHHHHHHHHHHHHHHGHHHHHHHHHHGGHHHHHHHHHHHGHGHHHHHHHHHHHHHHHHHHHGHHGGHHFHGHHGAFGHGGGFGGGCGGGHHHGF/BGHHHHHHHHHHHHHHGGGFGFGHHHHHHGGGHHHHHFFGGGGGGGGGGGFFGGGGGGGGEFGGGFFFFFFFFFFFFFFFFFFFFFFFFFFFFFFFFFFFFFFFFBDFFEFF
@M03558:539:GW210131Amp:1:2105:5518:9021 1:N:0:TCGACGTC+AAGCGGAA
GGTAGGCATCTACGAGCAAAACCATCATCCTTCAACGAATCCAGTTTAGTGATCCTCCCATTGTCCCCAACTAACCTGGAACCAGCTCAAGATGCCTAAGCCAGTGGTACAGGCTGGTGGCGACCCCGATCCCTCCGAATGGCTCTTCATTTCGGAGGTGATGAAACGAATTGATCAGAGCAAGCCTTACGATGCCCAAAAGGCCTGCTGGGTTCCAGATGAAGCCGAAGGCTATCTTCTGGGTGAAATC
+
ABAAABFFFFFFGEGFEFGGGGGGHHHHFHHHFGHDEGGHDGHHFGHHHGHFGHHHHHGHHHHGF5GHBEGHHHFFHFHFHFFHHHHGFHFGGHGEHGHGBCGHFGHFHGFBCFHHG?F?0>EEGCEC@@FGGGFEG//FGF0FFHHGEHHGDGGGCC<<<1F<FFDEC<CAGDGHG0<GHFHHHGHHB/C.;.EC/CA:CFDGEFEF/CBDBEFGGGGGG9FFBF=:-@D?FFFFFFFFFEFBD.;9:B
@M03558:539:GW210131Amp:1:2105:5210:9037 1:N:0:TCGACGTC+AAGCGGAA
GGTAGGCATCTACGAGCAAAACCATCATCCTTCAACGAATCCAGTTTAGTGATCCTCCCATTGTCCCCAACTAACCTGGAACCAGCTCAAGATGCCTAAGCCAGTGGTACAGGTTGGTGGCGACCCCGATCCCTCCGAATGGCTCTTCATTTCGGAGGAGATGAAACGAATTGATCAGAGCAAGCCTTACGATGCCAAAAAGGCCTGCTGGGTTCCAGATGAGGCCGAAGGCTATCTTCTGGGTGAAATC
+
CCBBCCFFFFFFGGGGGGGGGGGHHHHHHHHHHHHHGGGHGHGHHHHHHHHHHHHHHHGHHHHHHHHHHGGHHHHHHHHHHHGHHHHHHHHGHHHHHHHHHHHHHHHHHHHGHGHHGGGGHGGGGGGGGGGGHHHGG@?FHHHHHHHHHHHHHHGGGGGGHHHHFHFGGGHHHFGHHHHHHHHHHGHHGHGGHGGGGGGGGGGGGGGGGGGGGGFGGGGGGGFFFFFCFFFFFFFFFFFFFFFFFFFFFF
@M03558:539:GW210131Amp:1:2105:6336:9051 1:N:0:TCGACGTC+AAGCGGAA
GGTAGGCATCTACGAGCAAAACCATCATCCTTCAACGAATCCAGTTTAGTGATCCTCCCATTGTCCCCAACTAACCTGGAACCAGCTCAAGGTGCCTAAGCCAGTGGTACAGGTTGGTGGCGACCCCGATCCCTCCGAATGGCTCTTCATTTCGGAGGAGATGAAACGAATTGATCAGAGCAAGCCTTACGATGCCAAAAAGGCCTGCTGGGTTCCAGATGAAGCCGAAGGCTATCTTCTGGGTGAAATC
+
BBBBBBFFFFFFGGGGGGGGGGGHHHHHHHHHHHHHGGGHGHHHHHHHGGHHHHHHHHGHHHHHHHHHHGGHHHHHHHHHHHGHHGHHHHHHHHHHHHHHHHHHGHHHHHHHEHHHGEGGHGGGGGGGGGGGHHHGGGGGHHGHHHHHHHHHHFCGGGFGHHHHHHHGGGHHGFHHHHHHHHHHHGHGGHGGHGGGGGGFGGGGGGGGGGGFGGGGGGGGGGGFFFFFFCFFFFFFFFFFFFFFA.9FFF
@M03558:539:GW210131Amp:1:2105:3595:9103 1:N:0:TCGACGTC+AAGCGGAA
GGTAGGCATCTACGAGCAAAGAGTGAGAAGGTGTTACTCACATAGCC
+
AAAAAAFFFFFFGGGCGGGGGAEGHHF55G23BFEGHHDFGHHHFBG
@M03558:539:GW210131Amp:1:2105:19378:9151 1:N:0:TCGACGTC+AAGCGGAA
GGTAGGCATCTACGAGCAAAGAGTGAGAAGGTGTTACTCACATAGCC
+
CCCBC@FFFFFFGGGGGGGGGGHHGHHHHGGHGHGHHHHGGHHHHHH
@M03558:539:GW210131Amp:1:2105:21446:9176 1:N:0:TCGACGTC+AAGCGGAA
GGTAGGCATCTACGAGCAAAACCATCATCCTTCAACGAATCCAGTTTAGTGGTCCTCCCATTGTCCCCAACTAACCTGGAACCAGCTCAAGATGCCTAAGCCAGTGGTACAGGTTGGTGGCGACCCCGATCCCTCCGAATGGCTCTTCATTTCGGAGGAGATGAAACGAATTGATCAGAGCAAGCCTTACGATGCCAAAAAGGCCTGCTGGGTTCCAGATGAAGCCGAAGGCTATCTTCTGGGTGAAATC
+
CCBBBCFFFFFFGGGGGGGGGGGHHHHGHHHHHHHHGGGHGHGHHHHHHHHHHHHHHHGHHHHHHHHHHGGHHHHHHHHHHHGHHHHHHHHHHHHHHHHHHHHHGHHHHHHGHHHHGEFGHGGGGGGGGGGGHHHGGFGGHHHHHHHHHHHHH0AGGGGGHHHHFHHGGGHHGHGHHHHHHHHHHGHHGHGGH?EGFGGGGGGGGGGGGFFEFGFGGEFGGFFFFFFFFFFFFFFFFFFFFFFFBEFFFF
@M03558:539:GW210131Amp:1:2105:13709:9177 1:N:0:TCGACGTC+AAGCGGAA
GGTAGGCATCTACGAGCAAAACCATCATCCTTCAACGAATCCAGTTTAGTGATCCTCCCATTGTCCCCAACTAACCTGGAACCAGCTCAAGATGCCTAAGCCAGTGGTACAGGTTGGTGGCGACCCCGATCCCTCCGAATGGCTCTTCATTTCGGAGGAGATGACACGAATTGATCAGAGCAAGCCTTACGATGCCAAAAAGGCCTGCTGGGTTCCAGATGAAGCCGAAGGCTATCTTCTGGGTGAAATC
+
BBBBBBFFFFFFGGCAFGGGFGGHHHHHHHHGHHHHGGGHGHHGGGFHHGHHHHHGHHGHHGFGHHHHHGGHHHGHGFHHHHGFHHFHHFHGHGHHHHHHGHHHBEGFHHHGF@FGGFFDHGGGGGGGGGGGHGFEG@EGHGHHHHHHHHGGHC@DDGD.FGGH0DCDCGHHFHHHDGHHGHHHHGHHGHGGHG.BBFGGGGFEEFGGGGFFFE?FFFGGGGFFBFFFFDFFFFFBFFFFFFFBDFBFFE
@M03558:539:GW210131Amp:1:2105:10161:9191 1:N:0:TCGACGTC+AAGCGGAA
GGTAGGCATCTACGAGCAAAACCATCATCCTTCAACGAATCCAGTTTAGTGATCCTCCCATTGTCCCCAACTAACCTGGAACCAGCTCAAGATGCCTAAGCCAGTGGTACAGGTTGGTGGCGACCCCGATCCCTCCGAATGGCTCTTCATTTCGGAGGAGATGAAACGAATTGATCAGAGCAAGCCTTACGATGCCAAAAAGGCCTGCTGGGTTCCAGATGAAGCCGAAGGCTATCTTCTGGGTGAAATC
+
BBBBBCFFFFFFGGGGGGGGGGGHHHHHHHHHHHHHGGFHGHHHFHHHFGGHHHHHHHGHBFHHHHHHHGGHHHHHHHFHHGGHGHHHHHHHHGHHHHHHHHHHGHHHHHHH3BGHGGGGHGGGGGGGGGGGHHHGGCCFGHHHHHHHHHHHHFGGGGGFHHHHHHHGGGHHHHHGHHHHGHHHHGHHHHGGHGGGGGGGGGGGGGGGGGGFGEGGFGGGGGGGFFFFCFFFFFFFFFFFFFFBAEFFFF
@M03558:539:GW210131Amp:1:2105:5583:9327 1:N:0:TCGACGTC+AAGCGGAA
GGTAGGCATCTACGAGCAAAACCATCATCCTTCAACGAATCCAGTTTAGTGATCCTCCCATTGTCCCCAACTAACCTGGAACCAGCTCAAGATGCCTAAGCCAGTGGTACAGGTTGGTGGCGACCCCGATCCCTCCGAATGGCTCTTCATTTCGGAGGAGATGAAACGAATTGATCAGAGCAAGCCTTACGATGCCAAAAAGGCCTGCTGGGTTCCAGATGAAGCCGAAGGCTATCTTCTGGGTGAAATC
+
3?A>>ABCFC5@GCE?EEGCGCECFGFH5FEAA3DEEDFH2ADFD55ABAAFDF5DGEFGDHHGHHHCEAEGFGH1GHHGHCF???@GCC33BEFCGGHHHHCFB33GDEEB333BE?F?C>EE@EG@D@</01<B</?FCH00<<GHHD1<10/CCCGAGG11<D<<EECC<=DDHH;CGHC/:CHHHFAE..99B0/;...CE99.C0B.CA.99900C9FGB.@B--../9B/B9:9//B9;.9/99
@M03558:539:GW210131Amp:1:2105:16597:9337 1:N:0:TCGACGTC+AAGCGGAA
GGTAGGCATCTACGAGCAAAACCATCATCCTTCAACGAATCCAGTTTAGTGATCCTCCCATTGTCCCCAACTAACCTGGAACCAGCTCAAGATGCCTAAGCCAGTGGTACAGGTTGGTGGCGACCCCGATCCCTCCGAATGGCTCTTCATTTCGGAGGAGATGAAACGAATTGATCAGAGCAAGCCTTACGATGCCAAAAAGGCCTGCTGGGTTCCAGATGAAGCCGAAGGCTATCTTCTGGGTGAAATC
+
BBBBABFFFFFFGGGGGGGGFGGDHHHHHHHHHHGHGGGHGHGHGHHGHGHHHHHHHHGHHHFFHHHHHGGHHHHGHHHHHHGHHHHHHFHHHHHHHHHHHHHHGHHHHHHHHHHHGGGGHGGGGGGGGGGGHHHGG@FGHGHHHHHHHHHHHC@DCGDDHHHHGHHGGGEHFGHHHHFHHHHHHGHHHHGCGFGGGEGGFBFGGGGGGGGGGGGGGGGGGGGGFFFFFFFFFFFEFFFFFFFFF?FFFF
@M03558:539:GW210131Amp:1:2105:22106:9337 1:N:0:TCGACGTC+AAGCGGAA
GGTAGGCATCTACGAGCAAAGAGTGAGAAGGTGTTACTCACATAGCC
+
BBBBBBFFFFFFGGGEEEGFGGGHHHHCEGFHGHGGHGHHHHHHBHH
@M03558:539:GW210131Amp:1:2105:4600:9371 1:N:0:TCGACGTC+AAGCGGAA
GGTAGGCATCTACGAGCAAAACCATCATCCTTCAACGAATCCAGTTTAGTGATCCTCCCATTGTCCCCAACTAACCTGGAACCAGCTCAAGATGCCTAAGCCAGTGGTACAGGTTGGTGGCGACCCCGATCCCTCCGAATGGCTCTTCATTCCGGAGGAGATGAAACAAATTGATCAGAGCAAGCCTTACGATGCCAAAAAGGCCTGCTGGGTTCCAGATGAAGCCGAAGGCTATCTTCTGGGTGAAATC
+
CCBBCCFFFFFFGGGGGGGGGGGHHHHHHHGFHHHHGGGHGHHHHHHHHHHHHHHGHHGHHHHGFHHHHGGHHHHHHHHHHHGHHGHHHHHGHHHHHHHHHHHHHHHGGHHHHHHHGGGGHGGGGGGGCGGGHHHGGDDFHHHHHHHHHHHHHHGEGGDDHFHBDGHFHFHHHHHHHGHGHHHHHGHHHHGGHGGHGGGGGGGGGGGGGGGGFGGGGGGGGHGGGFF;AF?EFFFFFFFFFFFBDFFFFF
@M03558:539:GW210131Amp:1:2105:20168:9375 1:N:0:TCGACGTC+AAGCGGAA
GGTAGGCATCTACGAGCAAAACCATCATCCTTCAACGAATCCAGTTTAGTGATCCTCCCATTGTCCCCAACTAACCTGGAACCAGCTCAAGATGCCTAAGCCAGTGGTACAGGTTGGTGGCGACCCCGATCCCTCCGAATGGCTCTTCATTTCGTAGGAGATGAAACGAATTGATCAGAGCAAGCCTTACGATGCCAAAAAGGCCTGCTGGGTCCCAGATGAAGCCGAAGGCTATCTTCTGGGTGAAATC
+
>>>3>34CF4FFFFCA?ABFFCFCFAEFDGHHC3D522AAE3BFFFG5BHFGHHEGHHGFHHFF55FGGGGHB3A1FG123@FF11@3FFGBGGGFGHHBE@F?BE3FGDDGB3BFCFFDHEEEGEGGB/</FGCAD?AFFC0FG0FH11?FGG0?.<1<.>1FBG<C?.CGGGF0DD<</<<<CFHFB:EE:..CC0C:...9.CEGGEF?BFGGBF9FFFGFFG--@-D?9FFFFF////.9D.9BFF
@M03558:539:GW210131Amp:1:2105:12193:9379 1:N:0:TCGACGTC+AAGCGGAA
GGTAGGCATCTAGAGCAAAACCATCATCCTTCAACGAATCCAGTTTAGTGATCCTCCCATTGTCCCCAACTAACCTGGAACCAGCTCAAGATGCCTAAGCCAGTGGTACAGGTTGGTGGCGACCCCGATCCCTCCGAATGGCTCTTCATTTCGGAGGAGATGAAACGAATTGATCAGAGCAAGCCTTACGATGCCAAGAAGGCCTGCTGGGTTCCAGATGAAGCCGAAGGCTATCTTCTGGGTGAAATC
+
BCBBBBFFFFFFGGGGGGGGGGHHHHHHHHHHHHHGGGHGHHHHHHHHHHHHHHHHHGHIHHHHHHHHGGHHHHHHHHHHHGHHHHHHHHHHHHHHHHHHHHHHHHHHHHHHHHHGFGGHGGGGGGGGGGGHHHGGGDGHHHHHHHHHHHHHFGFGGGGGHHHHFGGGGHHGHHHHGHHHHEHHGHHHHGGHGGHHHHHGGGGGGGGGGFGGGGGGGGGGGGGGGGGFFFFFFFFFFHHFFFFFFFFFF
@M03558:539:GW210131Amp:1:2105:3508:9382 1:N:0:TCGACGTC+AAGCGGAA
GGTAGGCATCTACGAGCAAAACCATCATCCTTCAACGAATCCAGTTTAGTGATCCTCCCATTGTCCCCAACTAACCTGGAACCAGCTCAAGATGCCTAAGCCAGTGGTACAGGTTGGTGGCGACCCCGATCCCTCCGAATGGCTCTTCATTTCGGAGGAGATGAAACGAATTGATCAGAGCAAGCCTTACGATGCCAAAAAGGCCTGCTGGGCTCCAGATGAAGCCGAAGGCTATCTTCTGGGTGAAATC
+
AABBBBFFFFFFGGGGGGGGGGGHHHHHHHHHHHHHGGGHGHHHHHHHHHHHHHHHHHGHHHHHHHHHHGGHHHHHHHHHHHGHHHHHHHHHHHHHHHHHHHHHHHHHHHHDGHHHGGGGHGGGGGGGGGGGHGHGGCGGHHHHHHHHHHHHHHGGGCGFHHHHHHHGGGHHHHHHHHHHHHHHHGHHHHGGHGGGGGGGFFGGGGGGGGFGGGGGGGGGGGFFFFFAFFBEFFFFFFFFFFFFFFFFFF
@M03558:539:GW210131Amp:1:2105:6434:9388 1:N:0:TCGACGTC+AAGCGGAA
GGTAGGCATCTACGAGCAAAGCCACCATCCTTCAACGAATCCAGTTTAGTGATCCTCCCATTGTCCCCAACTAACCTGGAACCAGCTCAAGATGCCTAAGCCAGTGGTACAGGTTGGTGGCGACCCCGATCCCTCCGAATGGCTCTTCATTTCGGAGGAGATGAAACGAATTGATCAGAGCAAGCCTTACGATGCCAAAAAGGCCTGCTGGGTTCCAGATGAAGCCGAAGGCTATCTTCTGGGTGAAATC
+
BABCBBFFFFFFGGGGGGGGGGHHHHHHHHHHHHHHGGGHGHHHHHHHHHHHHHHHHHGHHHHHHHHHHGGHHHHHHHHGHHGHHGHHHHHHHHHHHHHHHHHHHHHHHHHHFFHHGFGGHGGGGGGGGGGGHHHGGGGGHHHHHHHHHHHHHHGGGGGGHHHHHHHGGGHHHHHHHHGHHHHHHGHHHHGGHGGGGGGGGGFGGGGGGGGGGEGGGGGGGGGFFFFFFFFFFFFFFFFFFFFFDAFFFF
@M03558:539:GW210131Amp:1:2105:7474:9388 1:N:0:TCGACGTC+AAGCGGAA
GGTAGGCATCTACGAGCAAAGAGTGAGAAGGTGTTACTCACATAGCC
+
ABABBCFFFFFFGGGGGGGGGGHHHHHHHHHGHHGHHHHHHHHHHHH
@M03558:539:GW210131Amp:1:2105:24833:9389 1:N:0:TCGACGTC+AAGCGGAA
GGTAGGCATCTACGAGCAAAACCATCATCCTTCAACGAATCCAGTTTAGTGATCCTCCCATTGTCCCCAACTAACCTGGAACCAGCTCAAGATGCCTAAGCCAGTGGTACAGGTTGGTGGCGACCCCGATCCCTCCGAATGGCTCTTCATTTCGGAGGAGATGAAACGAATTGATCAGAGCAAGCCTTACGATGCCAAAAAGGCCTGCTGGGTTCCAGATGAAGCCGAAGGCTATCTTCTGGGTGAAATC
+
AAAAABFFFFFFGGGGGGGGGGGHHHHHHHHHHHHHGGGHGHHHHHHHHHHHHHHHHHGHHHHHHHHHHGGHHHHHHHHHHHGHHHHHHHHHHHHHHHHHHHHHGHHHHHHHHGHHGFGGHGGGGGGGGGGGHHHGGDCFHHHHHHHHGHHHHGAEGGEEHHHGHHHGGGHHHHHHHHHHHHHHHGHHHHGGHGGGGGGGGGGEGGGGGGGGGGGGFGGGGGGGFFFFFFFFFFFFFFFFFFFFFFFFFF
@M03558:539:GW210131Amp:1:2105:12797:9470 1:N:0:TCGACGTC+AAGCGGAA
GGTAGGCATCTACGAGCAAAACCATCATCCTTCAACGAATCCAGTTTAGTGATCCTCCCATTGTCCCCAACTAACCTGGAACCAGCTCAAGATGCCTAAGCCAGTGGTACAGGTTGGTGGCGACCCCGACCCCTCCGAATGGCTCTTCATTTCGGAGGAGATGAAACGAATTGATCAGAGCAAGCCTTACGATGCCAAAAAGGCCTGCTGGGTTCCAGACGAAGCCGAAGGCTATCTTCTGGGTGAAATC
+
BABBB@FFFFFFGGGGEGGGGGGHHHHHHHHHHHHHGGEHGHHHHHHGFHHHHHHHHHGHHHGHHHHHHGGHHHHGHHFHHHGHGHHHHGHHFHHHHHHHHHHHHHHHHHHH3BFGGFFGHGEGGGGGCGGGGGGGG<DGHGHHHHHHHHHHHHCDFFDCCCGHHHHGGGHHFDGHBFCFFFHGHFHGHHAFGGGGGFFGEGDGGGGGGFFGBEGGGFBEFAFFFFD;DDFFFFFFFFFFFBFBAFFFFF
@M03558:539:GW210131Amp:1:2105:24798:9481 1:N:0:TCGACGTC+AAGCGGAA
GGTAGGCATCTACGAGCAAAACCATCATCCTTCAACGAATCCAGTTTAGTGATCCTCCCATTGTCCCCAACTAACCTGGAACCAGCTCAAGATGTCTAAGCCAGTGGTACAGGTTGGTGGCGACCCCGATCCCTCCGAATGGCTCTTCATTTCGGAGGAGATGAGACGAATTGATCAGAGCAAGCCTTACGATGCCAAAAAGGCCTGCTGGGTTCCGGATGAAGCCGAAGGCTATCTTCTGGGTGAAATC
+
BCCBCCFFFFFFGGGGGGGGGGGHHHHHHHHHHHHHGGGHGHHHHHHHHHHHHHHHHHGHHHHHHHHHHGGHHHHHHHHHHHGHHHHHHHHHHHHHHHHHHHHHGHHHHHHHHGHHGFGGHGGGGGGGGGGGHHHGGGEGHHHHHHHHHHHHHHAEGGGGHHHHHHHGGGGHHHHHHHHHHHHHHGHHHHGGHGGGGGGGGGGGGGGGGGGGGGGGGGGFFFFFFFFD=BF?FFFFFFFFFFFFDEFFFF
@M03558:539:GW210131Amp:1:2105:22982:9492 1:N:0:TCGACGTC+AAGCGGAA
GGTAGGCATCTACGAGCAAAACCATCATCCTTCAACGAATCCAGTTTAGTGATCCTCCCATTGTCCCCAACTAACCTGGAACCAGCTCAAGATGCCTAAGCCAGTGGTACAGGTTGGTGGCGACCCTGATCCCTCCGAATGGCTCTTCATTTCGGAGGAGATGAAACGAATTGATCAGAGCAAGCCTTACGATGCCAAAAAGGCCTGCTGGGTTCCAGATGAAGCCGAAGGCTATCTTCTGGGTGAAATC
+
BABABBFFFFFFGGGGGGGGGGGHHHHHHHHHHHHHGGGHGHHHHHHHHHHGHHHHHHGHHHHHHHHHHGGHHGFHHHFFFHGGGHHHHHHHHHGHHHHHHFGHHGGGHHHGHHHHFEGGH?FGGGHHFGHHHHHGDDAFFHHHHHFHHHHHH0@CGCADHHHG1DHEGGHHHHHHHHDCGHHHHEFHGHGGHECGHGHGGD?EGGEFGFFDGEFGGGGGGGGGGGGGCFFFFBFFFFFFEFFFDE/FFF
@M03558:539:GW210131Amp:1:2105:27292:9543 1:N:0:TCGACGTC+AAGCGGAA
GGTAGGCATCTACGAGCAAAACCATCATCCTTCAACGAATCCAGTTTAGTGATCCTCCCATTGTCCCCAACTAACCTGGAACCAGCTCAAGATGCCTAAGCCAGTGGTACAGGTTGGTGGCGACCCCGATCCCTCCGAATGGCTCTTCATTTCGGAGGAGATGAAACGAATTGATCAGAGCAAGCCTTACGATGCCAAAAAGGCCTGCTGGGTTCCAGATGAAGCCGAAGGCTATCTTCTGGGTGAAATC
+
BBABBAFFFFFFGGGGGGGGGGGHHHHHHHHHHHHHGGGHGHHHHHHHHHHHHHHHHHGHHHHHHHHHHGGHHHHHHHHHHHGHHHHHHHHHHHHHHHHHHHHHFGHFHHHHHGHHGFGGHGGGGGGGGGGGHHHGGGGGHHHHHHHHHHHHHGGGGGGGGHHHHFHGGGHHHHHHHHHHHFCGFGHHHHGGGGGGGGGGGGGGGGGGGGFG:EFFFGFGGGGGFFDDFFFFFFFFFFFFFFFFA;BFFF
@M03558:539:GW210131Amp:1:2105:6197:9550 1:N:0:TCGACGTC+AAGCGGAA
GGTAGGCATCTACGAGCAAAACCATCATCCTTCAACGAGTCCAGTTTAGTGATCCTCCCATTGTCCCCAACTAACCTGGAACCAGCTCAAGATGCCTAAGCCAGTGGTACAGGTTGGTGGCGACCCCGATCCCTCCGAATGGCTCTTCATTTCGGAGGAGATGAAACGAATTGATCAGAGCAAGCCTTACGATGCCAAAAAGGCCTGCTGGGTTCCAGATGAAGCCGAAGGCTATCTTCTGGGTGAAATC
+
BCBBCDFFFFFFGGGGGGGGGGGHHHHHHHHHHHHHGGGGHHHHHHHHHHHHHHHHHHGHHHHHHHHHHGGHHHHHHHHHHHGHHHHHHHHHHHHHHHHHHHHHHHHHHHHHGGHHGEFGHGGGGGGGGGGGHHHGGGGGHHHHHHHHHHHHHHGGGGGGHHHHHHHGGGHHHHHHHHHHHHHHHGHHHHGGHGGGGGGGGGGGGGGGGGGGGGGGGGGGGHHFFFFFFAFFFFFFFFFFFFFFD.BFFF
@M03558:539:GW210131Amp:1:2105:2982:9561 1:N:0:TCGACGTC+AAGCGGAA
GGTAGGGAGCTACGCGCCCCCCCCTCCTCCTTCCCCTCCTCCCTTTTCTTTCTCCTCCCCTTTTCCCCCCCTCCCCTTTCCCCCTCTCCCTCTTCCTCCTCCCTTTTTCCCTTTTTTTTTCTACCCCTATCCCTCCTAATTGCTCTTCATTTCGGAGGAGATGAAACGAATTGATCAGAGCAAGCCTTACGATGCCAAAAAGGCCTGCTGGGTTCCAGATGAAGCCGAAGGCTATCTTCTGGGTGAAATC
+
AAAAA111>>1BFEGEEEGGGGGEGGEGHHHFFGEGAEFHHHGCGGFGFF1FHHHHHHGGGF1BBEFGGGGGGFCEH0BGGHHGCGFGHHGGHGGHHFHGHHF<<GGHHHH11FF1<-<ACDDGHHGEGFFFHFHGG0CGBGFFHGBBFGGGBFAAA?CGGGGFFFGGGGGFFBFFFFFFFF/BEFFFF/AEFFFFFFF-ABFFFFFFFFFAFEFFFFFFFFFFEF@@@?FFFFFFFFFFFBB;-AFFFF
@M03558:539:GW210131Amp:1:2105:14537:9565 1:N:0:TCGACGTC+AAGCGGAA
GGTAGGCATCTACGAGCAAAACCATCATCCTTCAACGAATCCAGTTTAGTGATCCTCCCATTGTCCCCAACTAACCTGGAACCAGCTCAAGATGCCTAAGCCAGTGGTACAGGTTGGTGGCGACCCCGATCCCTCCGAATGGCTCTTCATTTCGGAGGAGATGAAACGAATTGATCAGAGCAAGCCTTACGATGCCAAAAAGGCCTGCTGGGTTCCAGATGAAGCCGAGGGCTATCTTCTGGGTGAAATC
+
CCCCBBFFFFFFGGGGGGGGGGGHHHHHHHHHHHHHGGGHGHHHHHHHHHGHHHHHHHGHHHHHHHHHHGGHHHHHHHHHHHGHHHHHHHHFHHHHHHHHHHHHGHHHHHHHHGHHGGGGHGGGGGGGGGGGHHHGGGGGHHHHHHHHHHHHHCCFFGGAGHHHBGHGGGHHHHHHHHHHHEHHHGHHGHGGHGGGGGGGGGGGGGGGGGGGGGGGGGGGGGGGFFFFFFFFFFFFFFFFFFFFFFFFFF
@M03558:539:GW210131Amp:1:2105:19168:9565 1:N:0:TCGACGTC+AAGCGGAA
GGTAGGCATCTACGAGCAAAACCATCATCCTTCAACGAATCCAGTTTAGTGATCCTCCCATTGTCCCCAACTAACCTGGAACCAGCTCAAGATGCCTAAGCCAGTGGTACAGGTTGGTGGCGACCCCGATCCCTCCGAATGGCTCTTCATTTCGGAGGAGATGAAACGAATTGATCAGAGCAAGCCTTACGATGCCAAAAAGGCCTGCTGGGTTCCAGATGAAGCCGAAGGCTATCTTCTGGGTGAAATC
+
BBBAABFFFFFFGGGCEEGFGGGHHHHHHHHHHHHHGGGHGHGHHHHHHHHHHHHHHHGHHHHHHHHHHGGHHHHHHHHHHHGHHHHHHHHHHHHHHHHHGHHHGHHHHHHHHHHHGGGGHGGGGGGGGGGGHHHGGGGGHHHHHHHHGHHHHHFGGGGGHHHHHHHGGEHHFHHHHHHHHHHHHGHHFHGGHGGGGFGGGFGGGGGGGGGFFGGGGGGGGGGGFFFFFFDFFFFFFFFFFFBFFFFFFF
@M03558:539:GW210131Amp:1:2105:3876:9574 1:N:0:TCGACGTC+AAGCGGAA
GGTAGGCATCTACGAGCAAAGAGTGAGAAGGTGTTACTCACATAGCC
+
A3AAB?FFFFFFGGGGGGGFGGHHFHHHHHFGGHGHHHHHFFHHFHH
@M03558:539:GW210131Amp:1:2105:24813:9621 1:N:0:TCGACGTC+AAGCGGAA
GGTAGGCATCTACGAGCAAAACCATCATCCTTCAACGAATCCAGTTTAGTGATCCTCCCATTGTCCCCAACTAACCTGGAACCAGCTCAAGATGCCTAAGCCAGTGGTACAGGTTGGTGGCGACCCCGATCCCTCCGAATGGCTCTTCATTTCGGAGGAGATGAAACGAATTGATCAGAGCAAGCCTTACGATGCCAAAAAGGCCTGCTGGGTTCCAGATGAAGCCGAAGGCTATCTTCTGGGTGAAATC
+
A?AAA?4CCFFFGGGAE?FGGGGEHHGHFHHHHFHHGCAGGHFHAEGFH5FGAAGHFHGF5ABBGHHGCFGBAGHCGHCFFHGFC1B3FE@G@3DGFGGE3GGH@@?BBB@FF33BE/?>0/EEGGFG/C<EHF0CDD/<11<?F0<<F<11FF/.<>.<.FG1D00.C.GE0=D<0D0:GB/:CEFHFCCC:C.009CA.C9.9FGFGBF.:.FBBFBFGB0FFF<>=-A?FB/;FB9FF/B/:.FBFF
@M03558:539:GW210131Amp:1:2105:18842:9621 1:N:0:TCGACGTC+AAGCGGAA
GGTAGGCATCTACGAGCAAAACCATCATCCTTCAACGAATCCAGTTTAGTGATCCTCCCATTGTCCCCAACTAACCTGGAACCAGCTCAAGATGCCTAAGCCAGTGGTACAGGTTGGTGGCGACCCCGATCCCTCCGAATGGCTCTTCATTTCGGAGGAGATGAAACGAATTGATCAGAGCAAGCCTTACGATGCCAAAAAGGCCTGCTGGGTTCCAGATGAAGCCGAAGGCTATCTTCTGGGTGAAATC
+
BBBBBBFFFFFFGGG?FFGFGGGGHHHHHHHHHHGHGGFHGHHHHFHGHHHHHHHHHHGHHHHHHHHHHGGHHHHHHHHFFGGAGHHHGHHHHHHHHHHHHHHHHHHGHHHHHHHHGGGGHGGGGGGGGGGGHHHGGGGGHHHHHHHHHHHHHHCGGGGGHHHHHHHGGGHHHHHHHHHHHHHHHGHHGHGGHGGGFFGGGGDGGGGGGFGEGGGGGGFGGGGGFFFFFFFFFFFFFFFFFFBBDEFFFF
@M03558:539:GW210131Amp:1:2105:14084:9631 1:N:0:TCGACGTC+AAGCGGAA
GGTAGGCATCTACGAGCAAAACCATCATCCTTCAACGAATCCAGTTTAGTGATCCTCCCATTGTCCCCAACTAACCTGGAACCAGCTCAAGATGCCTAAGCCAGTGGTACAGGTTGGTGGCGACCCCGATCCCTCCGAATGGCTCTTCATTTCGGAGGAGATGAAACGAATTGATCAGAGCAAGCCTTACGATGCCAAAAAGGCCTGCTGGGTTCCAGATGAAGCCGAAGGCTATCTTCTGGGTGAAATC
+
BABBCCFFFFFFGGGGGGGGGGGHHHHGHHHHHHHHGGGGGHHHHHHGHHHHHHHHHHGHHHHHHHHHHGGHHHHHHHHHHHGGHHHHHHHGHHHHHHHHHHHHHHHHHHHHHBGHGGGGHGGGGGGGGGGGHHHGGGGGHHHHHHHHHHHHHEEGGGG.GHHHFHHGGGHHHHHHHHHHHGHHHGHHHHGGHGGGGGGGGGFGGGGGGGGGGGGGGGGGGGGGFFFFFFFFFFFFFFFFFFFFFFFFFF
@M03558:539:GW210131Amp:1:2105:4934:9669 1:N:0:TCGACGTC+AAGCGGAA
GGTAGGCATCTACGAGCAAAACCATCATCCTTCAACGAATCCAGTTTAGTGATCCTCCCATTGTCCCCAACTAACCTGGAACCAGCTCAAGATGCCTAAGCCAGTGGTACAGGTTGGTGGCGACCCCGATCCCTCCGAATGGCTCTTCATTTCGGAGGAGATGAAACGAATTGATCAGAGCAAGCCTTACGATGCCAAAAAGGCCTGCTGGGTTCCAGATGAAGCCGAAGGCTATCTTCTGGGTGAAATC
+
CCBBCCFFFFFFGGGGGGGGGGGFHHHHHHHHHHHHGGGHGHHHHHHHHHHHHHHHHHGHHHHHHHHHHGGHHHHHHHHHHHGHHHHHHHHHHHHHHHHHHHHHHHHHHHHHHHHHGGGGHGGGGGGGGGGGHHHGGFGGHHHHHHHHHHHHHHGGGGGFHHHHHHHGGGHHHHHHGHHHHHHHHGHHGHGGHGGGGGFGGGGGGGGGGGGGGGGGGGGGFGGGFFFFFFDFFFFFFFFFFFFFFFFFFF
@M03558:539:GW210131Amp:1:2105:23171:9708 1:N:0:TCGACGTC+AAGCGGAA
GGTAGGCATCTACGAGCAAAACCATCATCCTTCAACGAATCCAGTTTAGTGATCCTCCCATTGTCCCCAACTAACCTGGAACCAGCTCAAGATGCCTAAGCCAGTGGTACAGGTTGGTGGCGACCCCGATCCCTCCGAATGGCTCTTCATTTCGGAGGAGATGAAACGAATTGATCAGAGCAAGCCTTACGATGCCAAAAAGGCCTGCTGGGTTCCAGATGAAGCCGAAGGCTATCTTCTGGGTGAAATC
+
BCAABBFFFFFFGGGGGGGGGGGHHHHHHHHHHFHHGGCHGGHHHHHHHHHHHFHHHHGHHHHHHHHGHGGHHHHHHHHHHHGHHHGHHHHHHHHHHHHGHHHHGHHGHHHFHHHHGEFGHGGGEGGGGGGGHHHGG/?FGHHHHFHHHHHHF<C.@DAGHHHGBGHGCGGHGGHGHHCBGCFHHGHHHHGGHEFGFFG.CDDGFGGGGFFDFFGGGGFGGBFFFFFFFFFFF/FFFFFFFBB;A.9BFF
@M03558:539:GW210131Amp:1:2105:7730:9708 1:N:0:TCGACGTC+AAGCGGAA
GGTAGGCATCTACGAGCAAAACCATCATCCTTCAACGAATCCAGTTTAGTGATCCTCCCATTGTCCCCAACTAACCTGGAACCAGCTCAAGATGCCTAAGCCAGTGGTACAGGTTGATGGCGACCCCGATCCCTCCGAATGGCTCTTCATTTCGGAGGAGATGAAACGAATTGATCAGAGCAAGCCTTACGATGCCAAAAAGGCCTGCTGGGTTCCAGATGAAGCCGAAGGCTATCTTCTGGGTGAAATC
+
CCCCCDFFFFFFGGGGGGGGGGGHHHHHHHHHHHHHGGGHGHGHHHHHHHHHHHHHHHGHHHHHHHHHHGGHHHHHHHGHHHGHHHHHHHHHHHHHHHHHHHHHHHHHHHHHFGHHHHHHHGGGGGGGGGGGHHHGGGGGHHHHHHHHHHHHHHGGGGGGHHHHHHHGGGHHGHHHHHHHHHHHHGHHHHGGHGGHHHGGGGGGGGGGGGGGGGGGGGGGGGGGGGFFFAFFFFFFFFFHHFFFDAFFFF
@M03558:539:GW210131Amp:1:2105:5687:9727 1:N:0:TCGACGTC+AAGCGGAA
GGTAGGCATCTACGAGCAAAACCATCATCCTTCAACGAATCCAGTTTAGTGATCCTCCCATTGTCCCCAACTAACCTGGAACCAGCTCAAGACGCCTAAGCCAGTGGTACAGGTTGGTGGCGACCCCGATCCCTCCGAATGGCTCTTCATTTCGGAGGAGATGAAACGAATTGATCAGAGCAAGCCTTACGATGCCAAAAAGGCCTGCTGGGTTCCAGATGAAGCCGAAGGCTATCTTCTGGGTGAAATC
+
BAAABBFFFFFFGGGGGGGGGGFHHHHHHHHHHHHHGGGHGHHHHHHHHHHHHHHHHHGHHHHHHHHHHGGHHHHHHHHHHHGHHHHHHHHGHGGGHGHHHHHHGHHHHHHHFGHHGEFGHGGGGGGGCGGGHHHGGGGGHHHHHHHHHHHHHHGGGGGGHHHHHHHGGGHHHHHHHHHHHHHHHGHHHHGGGGGGGGGGGGFGGGGGGGGGGGGGGFFFFFFFFFFFFFFFFFFFFFFFFFFFA.FFFF
@M03558:539:GW210131Amp:1:2105:19062:9744 1:N:0:TCGACGTC+AAGCGGAA
GGTAGGCATCTACGAGCAAAACCATCATCCTTCAACGAATCCAGTTTAGTGATCCTCCCATTGTCCCCAACTAACCTGGAACCAGCTCAAGATGCCTAAGCCAGTGGTACAGGTTGGTGGCGACCCCGACCCCTCCGAATGGCTCTTCATTTCGGAGGAGATGAAACGAATTGATCAGAGCAAGCCTTACGATGCCAAAAAGGCCTGCTGGGTTCCAGATGAAGCCGAAGGCTATCTTCTGGGTGAAATC
+
ABBABBFFFFFFGGGGGGGFGGGHHHHHHHHHHHHHGGGHGHHHHHHHHHHHHHHHHHGHHHHHHHHHHGGHHHHHHHHHHHGGHHHHHHHHHHHHHHHHHHHHHHHHHHHHHHHHGGGGHGGGGGGGGGGGGGGGGGGGHHHHHHHHHHHHHHGGGGGGHHHHHHHGGGHHGHHHHHHHHHHHHGHHFHGGGGGGGFGGGGGGGGGGGGGGGGGGGGGFFFFFFFFFFFFFFFFFFFFFFFBFDFFFFF
@M03558:539:GW210131Amp:1:2105:6192:9746 1:N:0:TCGACGTC+AAGCGGAA
GGTAGGCATCTACGAGCAAAACCATCATCCTTCAACGAATCCAGTTTAGTGATCCTCCCATTGTCCCCAACTAACCTGGAACCAGCTCAAGATGCCTAAGCCAGTGGTACAGGTTGGTGGCGACCCCGATCCCTCCGAATGGCTCTTCATTTCGGAGGAGATGAAACGAATTGATCAGAGCAAGCCTTACGATGCCAAAAAGGCCTGCTGGGTTCCAGATGAAGCCGAAGGCTATCTTCTGGGTGAAATC
+
A?ABABFFFFFFGGCGGGGGGGGHHHHHHHHGHHHHGGCHGHHHAFGHHHFFHHHHHGGHHGHHHHHGHGGHHHHHHHHFFHGHHGHHHHHHHGHHHGHGGHGHFHHHGHHHBBFHG>FGFGGGGGGGFCCFHHGEDC/FHGFFFCGHFGHHHHDG@FEDHFFFHHGFDGEEFGHHHHGFHHGGHGHHFHGGGEFBFGBEGGGGGGFGFGGGFGGGFFGGBFFGFFFAA@DFFFFFFFFFFFFBA.;BFF
@M03558:539:GW210131Amp:1:2105:5464:9752 1:N:0:TCGACGTC+AAGCGGAA
GGTAGGCATCTACGAGCAAAACCATCATCCTTCAACGAATCCAGTTTAGTGATCCTCCCATTGTCCCCAACTAACCTGGAACCAGCTCAAGATGCCTAAGCCAGTGGTACAGGTTGGTGGCGACCCCGATCCCTCCGAATGGCTCTTCATTTCGGAGGAGATGAAACGAATTGATCAGAGCAAGCCTTACGATGCCAAAAAGGCCTGCTGGGTTCCAGATGAAGCCGAAGGCTATCTTCTGGGTGAAATC
+
CCCCCCFFFFFFGGGGGGGGGGGHHHHHHHHHHHHHGGGHGHHHGHHHHHHHHHHHHHGHHHHHHHHHHGGHHHGHHHHHHHGHHHHHHHHHHHHHHHHHHHHHGHHHHHHHHHHHG?FGHGGGGGGGGGGGHHHGGGGGHHHHHHHHHHHHHHGGGGGGGHHHFHHGGGHHHHHHGHHHHHHHHGHHHHGGHGGGGGGGGGBGGGGGGGGGGGGGFGGGGGGGFFFFFFFFFFFFFFFFFFFFFFFFFF
@M03558:539:GW210131Amp:1:2105:16918:9770 1:N:0:TCGACGTC+AAGCGGAA
GGTAGGCATCTACGAGCAAAACCATCATCCTTCAACGAATCCAGTTTAGTGATCCTCCCATTGTCCCCAACTAACCTGGAACCAGCTCAAGATGCCTAAGCCAGTGGTACAGGTTGGTGGCGACCCCGATCCCTCCGAATGGCTCTTCATTTCGGAGGAGATGAAACGAATTGATCAGAGCAAGCCTTACGATGCCAAAAAGGCCTGCTGGGTTCCAGATGAAGCCGAAGGCTATCTTCTGGGTGAAATC
+
BBBBBBFFFFFFGGGFEGGGGGGGHHHHHHHHHHHHGGGHGHHHHHGGHHHHHHHHHHGHHHHHHHHHHGGHHHHHHHHFGHGHHHHHHHHHHHHHHHGGHHHHGHHHGHHHHHHHGGGGHGGGGGGGCGGGHHHGGCFGHHHHHHHHEHHHHCDFGGGGHHHHHHHGGGHHFHGGHHHHHHHHHGHHHHGFHGGGGGGGGGGGGGGGGGGGCEFFGGGGGGFFFFFFFFFFFFFFFFFFFFFFDAFFFF
@M03558:539:GW210131Amp:1:2105:3964:9772 1:N:0:TCGACGTC+AAGCGGAA
GGTAGGCATCTACGAGCAAAACCATCATCCTTCAACGAATCCAGTTTAGTGATCCTCCCATTGTCCCCAACTAACCTGGAACCAGCTCAAGATGCCTAAGCCAGTGGTACAGGTTGGTGGCGACCCCGATCCCTCCGAATGGCTCTTCATTTCGGAGGAGATGAAACGAATTGATCAGAGCAAGCCTTACGATGCCAAAAAGGCCTGCTGGGTTCCAGATGAAGCCGAAGGCTATCTTCTGGGTGAAATC
+
BBC@BBFFFFFFGGGGGGGGGGGHGHHHHHHHHHHHGGGHGHHHHHHHHHHHHHHHHHGHGHHHHHHHHGGHHHHHHHHHHHGHHHHHHHHHHHHHHFHFHHHHGHHHHHHFHHHHGGGGHGGGGGGGGGGGHHHGGGDFHHHHHHHHHHHHHHGGGGDGHGHHGHHGGGHHHHHHHHHHHHGHHGHHGHGGGGGGGGGGGGGGGGGGGGFGGGGGGGGGGGGGFFFFACDFFFFFFFFFFBFBDFFFFF
@M03558:539:GW210131Amp:1:2105:7418:9806 1:N:0:TCGACGTC+AAGCGGAA
GGTAGGCATCTACGAGCAAAACCATCATCCTTCAACGAATCCAGTTTAGTGATCCTCCCATTGTCCCCAACTAACCTGGAACCAGCTCAAGATGCCTAAGCCAGTGGTACAGGTTGGTGGCGACCCCGATCCCTCCGAATGGCTCTTCATTTCGGAGGAGATGAAACGAATTGATCAGAGCAAGCCTTACGATGCCAAAAAGGCCTGCTGGGTTCCAGATGAAGCCGAAGGCTATCTTCTGGGTGAAATC
+
ABAAAAFFFFFFGGGGGGGGGGGHGHHHHHHHGHHHGGGHGHHGHHHHHHHHHHHHHHGHHHHHHHHHHGGHHHHHHHHHHHGHHHHHHHHHHHHHHHHHHHHHHHHHHHHHGGHHGEFGHGGGGCGGCGGGHHFGGGGGHHHHFHHHHHHHGFCFGGGGHHHHHHFGGAGHHHGHFDCHHHHGHGHHHHGGGGGGGGFEGGGGGGGGGGGFGGFFFGGGGGGGFFFFFCFFFFFFFFFFFFFFA.;;BF
@M03558:539:GW210131Amp:1:2105:11748:9865 1:N:0:TCGACGTC+AAGCGGAA
GGTAGGCATCTACGAGCAAAACCATCATCCTTCAACGAATCCAGTTTAGTGATCCTCCCATTGTCCCCAACTAACCTGGAACCAGCTCAAGATGCCTAAGCCAGTGGTACAGGTTGGTGGCGACCCCGATCCCTCCGAATGGCTCTTCATTTCGGAGGAGATGAAACGAGTTGATCAGAGCAAGCCTTACGATGCCAAAAAGGCCTGCTTGGTTCCAGATGAAGCCGAAGGCTATCTTCTGGGTGAAATC
+
BBAABBFFFFFFGGGGGGGGFGFHHHHHHHHHHHHHGGGHGHHHGGHHHHHHHHHHHHGHHHHHHHHHHGGHHHHHHHHHHHGHHHHHHGHHHHHHHHHHHHHHGHHHHHHH3BGHGGGGHGGGGGGGGGGGHHHGGGGGHHHHHHHHHHHHHHCGGGGDHHHHHHHGGGGGHHHHHHHHHGHHHGHHHHGGHGGGGGGGEGGGGGGGGGGGGGGGGFCFFGGGFFFFFAFFFFFFFFFFFFFFFFFEFF
@M03558:539:GW210131Amp:1:2105:17453:9906 1:N:0:TCGACGTC+AAGCGGAA
GGTAGGCATCTACGAGCAAAACCATCATCCTTCAACGAGTCCAGTTTAGTGATCCTCCCATTGTCCCCAACTAACCTGGAACCAGCTCAAGATGCCTAAGCCAGTGGTACAGGTTGGTGGCGACCCCGATCCCTCCGAATGGCTCTTCATTTCGGAGGAGATGAAACGAATTGATCAGAGCAAGCCTTACGATGCCAAAAAGGCCTGCTGGGTTCCAGATGAAGCCGAAGGCTGTCTTCTGGGTGAAATC
+
A11>AAF1@FFBGF1?E1BGGGEGHHBHFBGFFGHHGGC/GHHEGFFFHFFAGHHGGFFH1FFDF1FGHGGHF1EHGHH01FFE/G1FH1GFHFFHHHHGGHHHGHHHHHHHHHHHGEFGGCGGGGGGGGGGHHHGGCCGHHHHHHHHHHHHHGCGGGGGHHHGGGHGGGHFFGHHHHFHHHFHGGHHHHGEHGBFGFGGGGGGGGGGGGGGGGGFFFFFGGGEFF@@@@FFFFFFFFFFFFFFFEFFFF
@M03558:539:GW210131Amp:1:2105:28062:9914 1:N:0:TCGACGTC+AAGCGGAA
GGTAGGCATCTACGAGCAAAACCATCATCCTTCAACGAATCCAGTTTAGTGATCCTCCCATTGTCCCCAACTAACCTGGAACCAGCTCAAGATGCCTAAGCCAGTGGTACAGGTTGGTGGCGACCCCGATCCCTCCGAATGGCTCTTCATTTCGGAGGAGATGAAACGAATTGATCAGAGCAAGCCTTACGATGCCAAAAAGGCCTGCTGGGTTCCAGATGAAGCCGAAGGCTATCTTCTGGGTGAAATC
+
BBBBBBFFFFFFGGCGGGGGGGGHHHHHHHHHHHHHGGGHGHHHGHHHHHHHHHHHHHGHHGHHHHFHHEGHHHHHHHHHHHGHGHHHHHHGHHHHHHHHHHHHGHHHHHHHGGGHEGGGHGGEGGGGGCCFHHHGGGDCGGHHHHHHGHHHHG?EDGGGHHHFFGHEFEGHHHHFHHFHHHFHHEHHHHAEH.EFGEGEGGBGEGGGGGGGGGGFGGGGFFGFFFBBB;FFFFFFFFFFFFFFA;FFFF
@M03558:539:GW210131Amp:1:2105:27241:9925 1:N:0:TCGACGTC+AAGCGGAA
GGTAGGCATCTACGAGCAAAACCATCATCCTTCAACGAATCCAGTTTAGTGATCCTCCCATTGTCCCCAACTAACCTGGAACCAGCTCAAGATGCCTAAGCCGGTGGTACAGGTTGGTGGCGACCCCGATCCCTCCGAATGGCTCTTCATTTCGGAGGAGATGAAACGAATTGATCAGAGCAAGCCTTACGATGCCAAAAAGGCCTGCTGGGTTCCAGATGAAGCCGAAGGCTATCTTCTGGGTGAAATC
+
AAAAABFFFFFFGGGGGGGCGEGHCHFHFHHHHHBFGGFGGHHFGHHHFEHHDFHFFGFHHBFGBEHGGEEHHHHHHHHHHHEHEHHHHGGBHHHHHHHHHGGGEEGEGHHHHGHHGEFGHGGGGGGGGGGGHHHGGGGGHHHHHHHHHHHHHFDGGGGGHHHHGHHGGGHHHHHHHHHHHHGHHGHHGGGGAEGGGGGGGGGGGGGGGGFGFGFFFFFFFFFFFFFFFFFFFFFFFFFFFFFFAAFFFF
@M03558:539:GW210131Amp:1:2105:25585:9932 1:N:0:TCGACGTC+AAGCGGAA
GGTAGGCATCTACGAGCAAAACCATCATCCTTCAACGAATCCAGTTTAGTAATCCTCCCATTGTCCCCAACTAACCTGGAACCAGCTCAAGATGCCTAAGCCAGTGGTACAGGTTGGTGGCGACCCCGATCCCTCCGATTGGCTCTTCATTTCGGAGGTGATGAAACGAGTTGATCAGAGCAAGCCTTACGATGCCAAAAAGGCCTGCTGGGTTCCAGATGAAGCCGAAGGCTATCTTCTGGGTGAAATC
+
AAA@AAFF1F1F1F11A1FCGGA0GHGHGGHHHFGDEFGHGHFG2FG21BAG2GGH1BFG1BFFGGHEHGG01FGAGHFCFHGHAE@@FHFFEG1FHHGG0G>F1FC@FBGHHGHGC?C/0>/><E/BB@CFFC0ECG//<CFCCCFFGDHGGF/.-<.>F=<1FDDEFC<EFBGD0<00;//;:EFGGFEAGCCFEFFG?AC9.CAFG0F.CAA/CFCFB00CFA9---A-//BB/9/;9FF/AEF/BF
@M03558:539:GW210131Amp:1:2105:17199:9943 1:N:0:TCGACGTC+AAGCGGAA
GGTAGGCATCTACGAGCAAAACCATCATCCTTCAACGAATCCAGTTTAGTGATCCTCCCATTGTCCCCAACTAACCTGGAACCAGCTCAGGATGCCTAAGCCAGTGGTACAGGTTGGTGGCGACCCCGATCCCTCCGAATGGCTCTTCATTTCGGAGGAGATGAAACGAATTGATCAGAGCAAGCCTTACGATGCCAAAAAGGCCTGCTGGGTTCCAGATGAAGCCGAAGGCTATCTTCTGGGTGAAATC
+
ABA?ABFFFFFFGGGCFGGGFGGHHHFHHHHHHHHHGGGHGHHHHHHHHHHHHHHHHHGHHHGHHHHHHGGHHHHHHHHHHHGHHHHHHGHHHHHHHHHHHHHHHHHHHHHHHHHHGGGGHGGGGGGGGGGGHHHGGFGGHHHHHHHGFHHHH0@EGGGGHHHHHHHGDGHHFHHHHHFHHGHHHGHHHHGGHGGGGGGGGGGGGGGGGGGGGGGGGGGGGGGFFFFFFFFFFFFFFFFFFFFFFEFFFF
@M03558:539:GW210131Amp:1:2105:25533:9959 1:N:0:TCGACGTC+AAGCGGAA
GGTAGGCATCTACGAGCAAAACCATCATCCTTCAACGAATCCAGTTTAGTGATCCTCCCATTGTCCCCAACTAACCCGGAACCAGCTCAAGATGCCTAAGCCAGTGGTACAGGTTGGTGGCGACCCCGATCCCTCCGAATGGCTCTTCATTTCGGAGGAGATGAAACGAATTGATCAGAGCAAGCCTTACGATGCCAAAAAGGCCTGCTGGGTTCCAGATGAAGCCGAAGGCTATCTTCTGGGTGAAATC
+
AABBBBBFFBFFGGCECEFFGGEHHHGFHHHHHGHGGGGHGHHHFGHGHHGFHHHFHHGHFHFHFHB1FEEGHHGHF0E?E@FC1CHHHHHGHBBGGHHFHHHFHHHHHHFFFBGHC?FEGFGCGGGGGCGGGGHCEGDFHHFFHHFFFGHGHG><@GADC<DGFHHEDCGECGFGHGEHFCCFHEGBFGGEGEGFFBBEA.EEGGAFFBBAFFFFFFFFFFFFFFDFA=FFFFFFFFFFFFF9.A/BFB
@M03558:539:GW210131Amp:1:2105:11606:10005 1:N:0:TCGACGTC+AAGCGGAA
GGTAGGCATCTACGAGCAAAACCATCATCCTTCAACGAATCCAGTTTAGTGATCCTCCCATTGTCCCCAACTAACCTGGAACCAGCTCAAGATGCCTAAGCCAGTGGTACAGGTTGGTGGCGACCCCGATCCCTCCGAATGGCTCTTCATTTCGGAGGAGATGAAACGAATTGATCAGAGCAAGCCTTACGATGCCAAAAAGGCCTGCTGGGTTCCAGATGAAGCCGAAGGCTATCTTCTGGGTGAAATC
+
BBAABBFFFFFFGGGGGGGGGGGHHHHHHHHHHHHHGGGHGHGHHGHFHHHHHHHHHHFHHHFHHHHHHGGHHBHHHHHGHFGHHHGGHFGFHFHHHHFFGHGHGHHFHHHG3BFGGEFGHGGGGGGG<DDGFHHGGGGGHGHHHHHHHHHHHF@.A@.<<CFGFDGEDEGGGGFHFGFFHGHHHGFHFGGGFGGGGF9C.CAGGGGFB:CDB:CFFFCBBBFGFFFFC-DFFFFBFFFFFFBBAEBFBF
@M03558:539:GW210131Amp:1:2105:20911:10036 1:N:0:TCGACGTC+AAGCGGAA
GGTAGGCATCTACGAGCAAAACCATCATCCTTCAACGAATCCAGTTTAGTGATCCTCCCATTGTCCCCAACTAACCTGGAACCAGCTCAAGATGCCTAAGCCAGTGGTACAGGTTGGTGGCGACCCCGATCCCTCCGAATGGCTCTTCATTTCGGAGGAGATGAAACGAATTGATCAGAGCAAGCCTTACGATTCCAAAAAGGCCTGCTGGGTTCCAGATGAAGCCGAAGGCTATCTTCTGGGTGAAATC
+
A1>AA@FFFFF31FE1AEG1BAECFHHGGCGBEBGFEGFGGHHDFFHHH1FGGHHEFGGHFHHHHBDGHCAC1AGHAGF0FGC0>BGGGF11FEGHFHFCGGCGFHFFEHHFH@FHGE>/CEEEGGG@<@CGHHHGG//F1?GHHHHHGFHHH0AECGGCHHHH0=GCACGHH=DHFB0CFG/CEFFFHFFEC.;F0;C.E..ACF?FF0BCGG9FBBFGGE0BFG@@@??EB/BBFF/9/;BB-E/BFF
@M03558:539:GW210131Amp:1:2105:28399:10040 1:N:0:TCGACGTC+AAGCGGAA
GTAGGCATCTACGAGCAAAACCATCATCCTTCAACGAATCCAGTTTAGTGATCCTCCCATTGTCCCCAACTAACCTGGAACCAGCTCAAGATGCCTAAGCCAGTGGTACAGGTTGGTGGCGACCCCGATCCCTCCGGATGGCTCTTCATTTCGGAGGAGATGAAACGAATTGATCAGAGCAAGCCTTACGATGCCAAAAAGGCCTGCTGGGTTCCAGATGAAGCCGAAGGCTATCTTCTGGGTGAAATC
+
BBBBCFFFFFFFGGGGGGGGGGGHHHHGHHHHHHHGGGHGHFHHHHGHHGHHHHHHHGHHHFHHHHHGGGGGGHHHHFEFFGHGHHHCHHEHHHHHHHHHHHHHFFFFHHBFHHHGGFGHGCGGGGC/B@GHHHGGG/ECGHFHHHHFHHGHH-.<-CEGHHGFHHG?.GGGDHHHHHGHHHHHGHHGHGGGEEGBBFAEGGGGFGGGGGD/;:FFGGEFEF/FFFFFFFFFFFFFFFF/FFFFE/FFF
@M03558:539:GW210131Amp:1:2105:21472:10074 1:N:0:TCGACGTC+AAGCGGAA
GGTAGGCATCTACGAGCAAAACCATCATCCTTCAACGAATCCAGTTTAGTGATCCTCCCATTGTCCCCAACTAACCTGGAACCAGCTCAAGATGCCTAAGCCAGTGGTACAGGTTGGTGGCGATCCCGATCCCTCCGAATGGCTCTTCATTTCGGAGGAGATGAAACGAATTGATCAGAGCAAGCCTTACGATGCCAAAAAGGCCTGCTGGGTTCCAGATGAAGCCGAAGGCTATCTTCTGGGTGAAATC
+
BCBABCFFFFFFGGGGGGGGGGGHHHHHHHHHHHHHGGGHGHHHHHHHHHHHHHHHHHGHHHHHHHHHHGGHHHHHHHHHHHGGGHGHHHHHHHHHHHHHHHHHHHHHHHHHHFHHGGGGHGGGGGHGGGGGHHHGGGGGHHHHHHHHHHHHH0EGGGGGHHHHGHHGGGHHGGHHHHHHHHHHHGHHHHGGHFGHHGHGGGGGGGGGGGGGGGGGGGGGGGGGGGGFFFFFFFFFFFFFFFFFFEFFFF
@M03558:539:GW210131Amp:1:2105:17029:10107 1:N:0:TCGACGTC+AAGCGGAA
GGTAGGCATCTACGAGCAAAACCATCATCCTTCAACGAATCCAGTTTAGTGATCCTCCCATTGTCCCCAACTAATCTGGAACCAGCTCAAGATGCCTAAGCCAGTGGTACAGGTTGGTGGCGACCCCGATCCCTCCGAATGGCTCTTCATTTCGGAGGAGATGAAACGAATTGATCAGAGCAAGCCTTACGATGCCAAAAAGGCCTGCTGGGTTCCAGATGAAGCCGAAGGCTATCTTCTGGGTGAAATC
+
BBB@BBFFFFFFGGGGGCGFGGGHHHHHHHHHHHHHGGGHGHHHHHHHHHHHHHHHHHGHHHHHHHHHHGGHHHHHHHHHHHGHHHHHHHHHHHHHHHHHHHHHHHHHHHHHHHHHGGGGHGGGGGGGGGGGHHHGG@GGHHHHHHHHHHHHH0CDFG?EHHHHHHHGGGHHDGHHHHHHHHHHHGHHHHECHGGHFFGGEFGGGGEGGGGGGGGGGGGGGGGFGFFFFFFFFFFFFFFFFF.BAAFFFF
@M03558:539:GW210131Amp:1:2105:10531:10111 1:N:0:TCGACGTC+AAGCGGAA
GGTAGGCATCTACGAGCAAAACCATCATCCTTCAACGAATCCAGTTTAGTGATCCTCCCATTGTCCCCAACTAACCTGGAACCAGCTCAAGATGCCTAAGCCAGTGGTACAGGTTGGTGGCGACCCCGATCCCTCCGAATGGCTCTTCATTTCGGAGGAGATGAAACGAATTGATCAGAGCAAGCCTTACGATGCCAAAAAGGCCTGCTGGGTTCCAGATGAAGCCGAAGGCTACCTTCTGGGTGAAATC
+
CCCBCCFBFFFFGGGGGGGGGGGHHHHHHHHHHHHHGGGHGHHHHHHHHHHHHHHHHHGHHHHHHHHHHGGHHHHHHHHHHHGHHHHHHHHHHHHHHHHHHHHHGHHHHHHH3FGHGGGGHGGGGGGGGGGGHHHGGC?FGHHHHHHHHHHHHFGGGGGGHHHHHHHGGGHHHHHHHHHHHHHHHGHHHHGGHGGGGGGGGGGGGGGGGGGGGGGGGGGGGGGGFFFFACFFFFFFFFFFFFFFDEFFFF
@M03558:539:GW210131Amp:1:2105:25192:10122 1:N:0:TCGACGTC+AAGCGGAA
GGTAGGCATCTACGAGCAAAACCATCAACCTTCAACGAATCCAGTTTAGTGATCCTCCCATTGTCCCCAACTAACCTGGAACCAGCTCAAGATGCCTAAGCCAGTGGTACAGGTTGGTGGCGACCCCGATCCCTCCGAATGGCTCTTCATTTCGGAGGAGATGAAACGAATTGATCAGAGCAAGCCTTACGATGCCAAAAAGGCCTGCTGGGTTCCAGATGAAGCCGAAGGCTATCTTCTGGGTGAAATC
+
CCCBCCFFFFFFGGGGGGGGGGGHHHHHHHHHHHHHGGGHGHHGGHHHGHHHHHHHHHGHHHHHHHHHHGGHHHHHHHHHHHGHHHHHHHHHHHHHHHHHHHHHHHHHHHHHHGHHGEGGHGGGGGGGGGGGHHHGGC<FHHHHHHHHHHHHHG<>EGEEHHHHHHHGGGHHHHHHHHHHHHHHHGHHGHGGHGGGGGGGGGGGGGGGGGGGGGGGFGGGGGFFFFFFFFFFFFFFFFFFFFFFFFFFFF
@M03558:539:GW210131Amp:1:2105:21247:10144 1:N:0:TCGACGTC+AAGCGGAA
GGTAGGCATCTACGAGCAAAACCATCATCCTTCAACGAATCCAGTTTAGTGATCCTCCCATTGTCCCCAACTAACCTGGAACCAGCTCAGGATGCCTAAGCCAGTGATACAGGTTGGTGGCGACCCCGATCTCTCCGAATGGCTCTTCATTTCGGAGGAGATGAAACGAATTGATCAGAGCAAGCCTTACGATGCCAAAAAGGCCTGCTGGGTTCCAGATGAAGCCGAAGGCTATCTTCTGGGTGAAATC
+
BABABBFFFFFFGGGGGGGGGGGHHHHHHHHHHHHHGGGHGHHHHHHHGHHHHHHHHHGHHHHHHHHHHGGHHHHHHHHHHHGFGHHHHHHHHHHHHHHHHHHHFGHHHHHHHGHHGGGGHGGGGGGGGGGHHHHHGGGGHHHHHHHHHHHHH0@DGGDDHHHHGHHGGGHHHHHHHHHGHHHHHGHHHHGGHEGGFGGGEDGGGGGGGGGGGGGGGFGGGGGGGFFFFFFFFFFFFFFFFFEFA?FFFF
@M03558:539:GW210131Amp:1:2105:22885:10164 1:N:0:TCGACGTC+AAGCGGAA
GGTAGGCATCTACGAGCAAAACCATCATCCTTCAACGAATCCAGTTTAGTGATCCTCCCATTGTCCCCAACTAACCTGGAACCAGCTCAAGATGCCTAAGCCAGTGGTACAGGTTGGTGGCGACCCCGATCCCTCCGAATGGCTCTTCATTTCGGAGGAGATGAAACGAGTTGATCAGAGCAAGCCTTACGATGCCAAAAAGGCCTGCTGGGTTCCAGATGAAGCCGAAGGCTATCTTCTGGGTGAAATC
+
BBBBBAFFFFFFGGGGGGGGGGGHHHHHHHHHHHHHGGGHGHHHHHHHHHHHHHHHHHGHHHHHHHHHHGGHHHHHHHHHHHGHHHHHHHHHHHHHHHHHHHHHHHHHHHHHHHHHGEGGHGGGGGGGGFGGHHHGGGDGHHHHHHHHHHHHHBDDGGCAHHHH0GHGGGGGHFHHHGFHHGHHHGHHHHEGHAEGGGGGGGGGGGGGGGGBGGFGGBFFGGGFFFFFFFFFFFFFFFFFFF.9AEFFFF
@M03558:539:GW210131Amp:1:2105:26164:10178 1:N:0:TCGACGTC+AAGCGGAA
GGTAGGCATCTACGAGCAAAACCATCATCCTTCAACGAATCCAGTTTAGTGGTCCTCCCATTGTCCCCAACTAACCTGGAACCAGCTCAAGATGCCTAAGCCAGTGGTACAGGTTGGTGGCGACCCCGATCCCTCCGAATGGCTCTTCATTTCGGAGGAGATGAAACGAATTGATCAGAGCAAGCCTTACGATGCCAAAAAGGCCTGCTGGGTTCCAGATGAAGCCGAAGGCTATCTTCTGGGTGAAATC
+
BBBABBFFFFFFGGGGGGGGGGGHHHHHHHHHHHHHGGGHGHHHHHHHHHHHHHHHHHGHHHHHHHHHHGGHHHHHHHHHHHGHHGHHHHHHHHHHHHHHHHHHFGHHHHHHHHHHGGGGHGGGGGGGGGGGHHHGGGGGHHHHHHHHHHHHHGGGGGGGHHHHHHHGGGHHHHHHHHHHHHGHHGHHHHGGGGGGGGGGGGGGGGGGGGGGBEFGGGGGGGFFFFFFFFFFFFFFFFFFFFFFAAFFFF
@M03558:539:GW210131Amp:1:2105:12852:10178 1:N:0:TCGACGTC+AAGCGGAA
GGTAGGCATCTACGAGCAAAACCATCATCCTTCAACGAATCCAGTTTAGTGATCCTCCCATTGTCCCCAACTAACCTGGAACCAGCTCAAGATGCCTAAGCCAGTGGTACAGGTTGGTGGCGACCCCGATCCCTCCGAATGGCTCTTCATTTCGGAGGAGATGAAACGAATTGATCAGAGCAAGCCTTACGATGCCAAAAAGGCCTGCTGGGTTCCAGATGAAGCCGAAGGCTATCTTCTGGGTGAAATC
+
CCCBCCFFFFFFGGGGGGGGGGGHHHHHHHHHHHHHGGGHGHHHHHHHHHHHHHHHHHGHHHHHHHHHHGGHHHHHHHGHHHGHHHGHHHHHHHHHHHHHHHHHHHHHHHHH3BGHGGGGHGGGGGGGGGGGHHHGGCGGHHHHHHHHHHHHHHAEGGFCFHHHGHHGGGHHFFGHHHGHHGHHHGHHHHGGHGGGGGGGGGFGGGGGGFGGGGFGGGGGGGGGFFFDFFFFFFFFFFEFFFFFDFFFFF
@M03558:539:GW210131Amp:1:2105:19851:10192 1:N:0:TCGACGTC+AAGCGGAA
GGTAGGCATCTACGAGCAAAACCATCATCCTTCAACGAATCCAGTTTAGTGATCCTCCCATTGTCCCCAACTAACCTGGAACCAGCTCAAGATGCCTAAGCCAGTGGTACAGGTTGGTGGCGACCCCGATCCCTCCGAATGGCTCTTCATTTCGGAGGAGATGAAACGAATTGATCAGAGCAAGCCTTACGATGCCAAAAAGGCCTGCTGGGTTCCAGATGAAGCCGAAGGCTATCTTCTGGGTGAAATC
+
BCCBCBFFFFFFGGGGGGGGGGGHHHHHHHHHHHHHGGGHGHHHHHHHHHHHHHHHHHGHHHHHHHHHHGGHGHHHHHHHHHGHHHHHHHHHHHHHHHHHHHHHHHHHHHHHHHHHGGGGHGGGGGGGGGGGHHHGGGGGHHHHHHHHHHHHHHFGGGGGHHHHHHHGGGHHHHHHHHFHHHHHHGHHGHGGHGGGGFGGGGGGGGGGGGGGGFFGGGGGGGGGFFFFFFFFFFFFFFFFFFEFFEFFFF
@M03558:539:GW210131Amp:1:2105:13099:10304 1:N:0:TCGACGTC+AAGCGGAA
GGTAGGCATCTACGAGCAAAACCATCATCCTTCAACGAATCCAGTTTAGTGATCCTCCCATTGTCCCCAACTAACCTGGAACCAGCTCAAGATGCCTAAGCCAGTGGTACAGTTTGGTGGCGACCCCGATCCCTCCGAATGGCTCTTCATTTCGGAGGAGATGAAACGAATTGATCAGAGCAAGCCTTACGATGCCAAAAAGGCCTGCTGGGTTCCAGATGAAGCCGAAGGCTATCTTCTGGGTGAAATC
+
BBBBBBFFFFFFGGGGGGGGGGGHHHHHHHHHHHHHGGGHGHGHGHHHHHHHHHHHHHGHHHHHHHHHHGGHHHHHHHHHHHGHHHHHHHHHHHHHHHGHHHHHHHGHHHHH4BGHGGGGHGGGGGGGGGGGHHHGGCGGHHHHHHHHHHHHHHCFGGGEGHHHGFHEGGGHHHHHHHHGFBHHHGHHHHFGHGGHGGGGABDGGGGGGFGFGFFGFFFGGGGGGGFFF;DFFFFFFFFFFFEFDFFF/B
@M03558:539:GW210131Amp:1:2105:16063:10334 1:N:0:TCGACGTC+AAGCGGAA
GGTAGGCATCTACGAGCAAAACCATCATCCTTCAACGAATCCAGTTTAGTGATCCTCCCATTGTCCCCAACTAACCTGGAACCAGCTCAAGATGCCTAAGCCAGTGGTACAGGTTGGTGGCGACCCCGATCCCTCCGAATGGCTCTTCATTTCGGAGGAGATGAAACGAATTGATCAGAGCAAGCCTTACGATGCCAAAAAGGCCTGCTGGGTTCCAGATGAAGCCGAAGGCTATCTTCTGGGTGAAATC
+
BBABBCFFFFFFGGGGGGGGGGGHHHHHHHHHHHHHGGGHGHHHGHHHHGHHHHHGHHGHGHHHHHGHHGGHHHHHHHHFHHGHHHFHHHHGHHHGHHHHHHHHGHHFHHHGHHHHGEGGHGGGGGGGGGGGHHHGG?GGHHHFHHHHHHHHHCCADGGFHHHGFHHGGGHHGGGHGHHGHHGHHGHHHHGFHGGGGGGGGGGGGGGGGGGGGGGGGGGGGGGGFFFFFFFFFFFFFFFFFFFFDEFFFF
@M03558:539:GW210131Amp:1:2105:24814:10336 1:N:0:TCGACGTC+AAGCGGAA
GGTAGGCATCTACGAGCAAAACCATCATCCTTCAACGAATCCAGTTTAGTGATCCTCCCATTGTCCCCAACTAACCTGGAACCAGCTCAAGATGCCTAAGCCAGTGGTACAGGTTGGTGGCGACCCCGATCCCTCCGAATGGCTCTTCATTTCGGAGGAGATGAAACGAATTGATCAGAGCAAGCCTTACGATGCCAAAAAGGCCTGCTGGGTTCCAGATGAAGCCGAAGGCTATCTTCTGGGTGAAATC
+
ABBBBCFFFFFFGGGGGGGGGGGHHHHHHHHHHHHHGGGHGHHHGGHHHHHHHHHHHHGHHHHHHHHHHGGHHHHHHHHHGHGHHHHHHHHHHHHHHHHHHHHHHHHGHHHHHFHHGGGGHGGGGGGGGGGGHHHGGC?FGHHHHHHHHHHHHGAEGGGGHHHHHHHGGGHHHGHHHHHHHHHGHGHHHHGGHGGGGGGGGGGGGGGGGGGGGGGGFGGGGGGGFFFFFFFEFFFFFFFFFFFFFFFFFF
@M03558:539:GW210131Amp:1:2105:20343:10400 1:N:0:TCGACGTC+AAGCGGAA
GGTAGGCATCTACGAGCAAAACCATCATCCTTCAACGAATCCAGTTTAGTGATCCTCCCATTGTCCCCAACTAACCTGGAACCAGCTCAAGATGCCTAAGCCAGTGGTACAGGTTGGTGGCGACCCCGATCCCTCCGAATGGCTCTTCATTTCGGAGGAGATGAAACGAATTGATCAGAGCAAGCCTTACGATGCCAAAAAGGCCTGCTGGGTTCCAGATGAAGCCGAAGGCTATCTTCTGGGTGAAATC
+
CCCCCCFFFFFFGGGGGGGGGGGHHHHHHHHHHHHHGGGHGHHHHHHHHHHGHHHHHHGHHHHHHHHHHGGHHHHHHHHHHHGHHHHHHHHHHHHHHHHHHHHHHHHHHHHHHHHHGFGGHGGGGGGGGGGGHHHGGGGGHHHHHHHHHHHHHHGGGGDEHHHGHGHGGEHHFGHHHHEHHHHHHGHHHHGGHEGGGGGGGGGGGGGGGGGGGGGGGGGGGGGGFFFFFFFFFFFFFFFFBFBBDFFFFF
@M03558:539:GW210131Amp:1:2105:23339:10443 1:N:0:TCGACGTC+AAGCGGAA
GGTAGGCATCTACGAGCAAAACCATCATCCTTCAACGAATCCAGTTTAGTGATCCTCCCATTGTCCCCAACTAACCTGGAACCAGCTCAAGATGCCTAAGCCAGTGGTACAGGTTGGTGGCGACCCCGATCCCTCCGAATGGCTCTTCATTTCGGAGGAGATGAAACGAATTGATCAGAGCAAGCCTTACGATGCCAAAAAGGCCTGCTGGGTTCCAGATGAAGCCGAAGGCTATCTCCTGGGTGAAATC
+
ABBABCFFFFFFGGGGGGGGGGGHHHHHHHHHHHHHGGGHGHHHHHHHHHHHHHHHHHGHHHHHHHHHHGGHGHHHHHHHHHGHHHHHHHHHHHHHHHHHHHHHGHHGGHHHHGHHGFGGHGGGGGGGGGGGHHHGG@EFHHHHHHHHGHHHH0@EGGE?GGHHBHHGGGHHHHHHHHHGHHFHHGHHHHGEHGGGFGGGEGGGGGGGGGGGGGGGGGGGGGGGFFFFFFFFFFFFFFFFFFFFDEFFFF
@M03558:539:GW210131Amp:1:2105:26952:10539 1:N:0:TCGACGTC+AAGCGGAA
GGTAGGCATCTACGAGCAAAGAGTGAGAAGGTGTTACTCACATAGCC
+
BCBBCCFFFFFFGGGGGGGGGGHHHHHHHHHFGHGHHHHHHHHHHHH
@M03558:539:GW210131Amp:1:2105:5252:10553 1:N:0:TCGACGTC+AAGCGGAA
GGTAGGCATCTACGAGCAAAGAGTGAGAAGGTGTTACTCACATAGCC
+
AAABBCFFFFFFGGGGGGGGGGHHHHHHHHHGHHGHHHHHHHHHHHH
@M03558:539:GW210131Amp:1:2105:11316:10579 1:N:0:TCGACGTC+AAGCGGAA
GGTAGGCATCTACGAGCAAAACCATCATCCTTCAACGAATCCAGTTTAGTGATCCTCCCATTGTCCCCAACTAACCTGGAACCAGCTCAAGATGCCTAAGCCAGTGGTACAGGTTGGTGGCGACCCCGATCCCTCCGAATGGCTCTTCATTTCGGAGGAGATGAAACGAATTGATCAGAGCAAGCCTTACGATGCCAAAAAGGCCTGCTGGGTTCCAGATGAAGCCGAAGGCTATCTTCTGGGTGAAATC
+
AB>ABBFFFFFFGGG?E?GFGEEHFFFGGEGHGDDGAEFHGFHHDGH5FEGHFHFGHFFHHHFHHBFGB1ECHFEEHHHHHHGHEHFGHHHEFFFHFGGHCEHFBGH4FBGFBGGC//?/EEEG@EGGB@D/GHFBF<<F1?FBC<GDBGFHHG>DDCA<>><1<G0CC..C0<DD<G0:GGCCGGFFHF.E.:.;9BFE.9D?AFEFFBFB;A.FFF9B0;0;BFB-B-9A99/BFFFB/F.99E/:BF
@M03558:539:GW210131Amp:1:2105:8511:10597 1:N:0:TCGACGTC+AAGCGGAA
GGTAGGCATCTACGAGCAAAACCATCATCCTTCAACGAATCCAGTTTAGTGATCCTCCCATTGTCCCCAACTAACCTGGAACCAGCTCAAGATGCCTAAGCCAGTGGTACAGGTTGGTGGCGACCCCGATCCCTCCGAATGGCTCTTCATTTCGGAGGAGATGAAACGAATTGATCAGAGCAAGCCTTACGATGCCAAAAAGGCCTGCTGGGTTCCAGATGAAGCCGAAGGCTATCTTCTGGGTGAAATC
+
A?AAAAFFFFFFGGAGEGFFGFEAGFGHFFHGHFGFEFEEA3BEFFFHHFGFEG5BAGFG5AFFEHHEFEGF3FEAGFCHFCFHEGBGHHHFGHHHHGHGFHHHGHFFGHHH3BFGGGGGHGGGGGGGGGGGHHHGGC?FGHHHHHHHHHHHHGGGGGGGHHHHHHHGGGHHHGHHHHHHHHHHHGHHHHGGHGGGGGGGGGGGGGGGGGGGGGGFGFGGGGGGFFFFCFFFFFFFFFFFFFFB.AFFFF
@M03558:539:GW210131Amp:1:2105:21396:10601 1:N:0:TCGACGTC+AAGCGGAA
GGTAGGCATCTACGAGCAAAACCATCATCCTTCAACGAATCCAGTTTAGTGATCCTCCCATTGTCCCCAACTAACCTGGAACCAGCTCAAGATGCCTAAGCCAGTGGTACAGGTTGGTGGCGACCCCGATCCCTCCGAATGGCTCTTCATTTCGGAGGAGATGAAACGAATTGATCAGAGCAAGCCTTACGATGCCAAAAAGGCCTGCTGGGTTCCAGATGAAGCCGAAGGCTATCTTCTGGGTGAAATC
+
BCCBBCFFFFFFGGGGGGGGGGGHHHGHHHHHHHHHGGGHGHHHFGHHGGHHHHHHHHGHHHHHHHHHHGGHHHHHHHHHHHGHHHHHHHHGHHHGHHHHHHHHGHHGGHHFHBGHGEFDFGGGGGGC@BGGHHHGGGDFFHHHHHHHFHHHHCDFGGGFEHHGHHHGGGHHHHHHHHHHHHHHGGHHHHGGHGGGGGGGGGGGGGGGGGGGGGGGFFGGGGGGFFFFFFFFFFFFFFFFFFFFFEFFFF
@M03558:539:GW210131Amp:1:2105:5501:10605 1:N:0:TCGACGTC+AAGCGGAA
GGTAGGCATCTACGAGCAAAACCATCATCCTTCAACGAATCCAGTTTAGTGATCCTCCCATTGTCCCCAACTAACCTGGAACCAGCTCAAGATGCCTAAGCCAGTGGTACAGGTTGGTGGCGACCCCGATCCCTCCGAATGGCTCTTCACTTCGGAGGAGATGAAACGAATTGATCAGAGCAAGCCTTACGATGCCAAAAAGGCCTGCTGGGTTCCAGATGAAGCCGAAGGCTATCTTCTGGGTGAAATC
+
CCCCCCFFFFFFGGGGGGGGGGGHHHHGHHHHHHHGGGGHGHHHGHHHHFHHHHHHHHGHHHHHHHHHHGGHHGHHHHHHHHGFHHHGHHHHHHHHHHHHHHHHFGHGGHHHHGHHGEGGHGGGGGGGGFDFHHHGGGGGHGHHHHHHHHHHHGGGGGGGHHHHHHHGEGHHHGHHHHHHHHHHHGHHHHGGHGGGGGGGGGGGGGGGGGGGGGGGGGGGGGFFFFFFFFFFFFFFFFFFFFF<BEFFFF
@M03558:539:GW210131Amp:1:2105:25031:10639 1:N:0:TCGACGTC+AAGCGGAA
GGTAGGCATCTACGAGCAAAACCATCATCCTTCAACGAATCCAGTTTAGTGATCCTCCCATTGTCCCCAACTAACCTGGAACCAGCTCAAGATGCCTAAGCCAGTGGTACAGGTTGGTGGCGACCCCGATCCCTCCGAATGGCTCTTCATTTCGGAGGAGATGAAACGAATTGATCAGAGCAAGCCTTACGATGCCAAAAAGGCCTGCTGGGTTCCAGATGAAGCCGAAGGCTATCTTCTGGGTGAAATC
+
BBBAAAFFFFFFGGGGGGGGGGGHHHFHHHHHFHFHGDGHGHHHHHHHHGHHHHHHHHGHGHFHFHHFHGGHHHHHHHGHGHGHHHHFHHFHHHHHHGHFGFFGGHHHHHHHHBGCE>?EHGCFGGGG?DCAGFHGG@CFFCB0GHHHFHGGHG@CDDGGHHHHHHHGDFHHFGHBGEHHFHHEEEHHHHGGGGGFGFGGGGDGEGEFGG/DCECFBFGGGGGGFFFFFFFFFFFFFFFFFFFFDEFFFF
@M03558:539:GW210131Amp:1:2105:27609:10644 1:N:0:TCGACGTC+AAGCGGAA
GGTAGGCATCTACGAGCAAAACCATCATCCTTCAACGAATCCAGTTTAGTGATCCTCCCATTGTCCCCAACTAACCTGGAACCAGCTCAAGATGCCTAAGCCAGTGGTACAGGTTGGTGGCGACCCCGATCCCTCCGAATGGCTCTTCATTTCGGAGGAGATGAAACGAATTGATCAGAGCAAGCCTTACGATGCCAAAAAGGCCTGCTGGGTTCCAGATGAAGCCGAAGGCTATCTTCTGGGTGAAATC
+
CCCCCCFFFFFFGGGGGGGGGGGHHHHHHHHGHHHHGGGHGHHHHHHHHHHHHHHHHHGHHHHHHHHHHGGHHHHHHHHHHHGHHHHHHHHHHHHHHHHHHHHHGHHHHHHHHFHHGEGGHGGGGGGGGGGGHHHGGGGGHHHHHHHHHHHHHHGGGGGGHHHHHHHGGGHHGHHHHHHHHC=GHGHHHHGGHGGGGGGGGGGGGGGGGGGGFFGGGGGGGGGGFFFFFFFFFFFFHFFFFFFFB<FFFF
@M03558:539:GW210131Amp:1:2105:5380:10658 1:N:0:TCGACGTC+AAGCGGAA
GGTAGGCATCTACGAGCAAAACCATCATCCTTCAACGAATCCAGTTTAGTGATCCTCCCATTGTCCCCAACTAACCCGGAACCAGCTCAAGATGCCTAAGCCAGTGGTACAGGTTGGTGGCGACCCCGATCCCTCCGAATGGCTCTTCATTTCGGAGGAGATGAAACGAATTGATCAGAGCAAGCCTTACGATGCCAAAAAGGCCTGCTGGGTTCCAGATGAAGCCGAAGGCTATCTTCTGGGTGAAATC
+
AB>ABCFFFFFFGGGGGGGGGGGHHHHHHGHHHGHHGGGGGHHHGHHHHGGHHHHHHHGHGHHHHFHHHGGHHHHFHGGGGGGHHHHHHHHHHHHHHHHFFGGHGHHHHHHHHFGGGEFGHGFGGGGGGGCGHHHGGGGGHHHHHHHHHHHHHHGGGGGGHGHHHHGEGGHHHHHHHHHHHHGGHGHGGGGGGGGGGFFGGDDGGGFGGGGGGGFFFFFFFFFFFFFFFFFFFFFFFFFFFFFBDFFFFF
@M03558:539:GW210131Amp:1:2105:13209:10716 1:N:0:TCGACGTC+AAGCGGAA
GGTAGGCATCTACGAGCAAAACCATCATCCTTCAACGAATCCAGTTTAGTGATCCTCCCATTGTCCCCAACTAACCTGGAACCAGCTCAAGATGCCTAAGCCAGTGGTACAGGTTGGTGGCGACCCCGATCCCTCCGAATGGCTCTTCATTTCGGAGGAGATGAAACGAATTGATCAGAGCAAGCCTTACGATGCCAAAAAGGCCGGCTGGGTTCCAGATGAAGCCGAAGGCTACCTCCTGGGGGAAATC
+
BBBBBBFFFFFFGGGGGGGGGGGHHHHHGHHHHHHHGGGHGHHHHHHHHHHHHHHHHHGHHHHHHHHHHGGHHHHGHHHHGHGFHHGHHHHHHHHHHHHHHHHHGHHGHHHH3FGHGGGGHGGGGGGGGGGGHHHGGGGGHHHHHHHHHHHHHHGGGGGGHHHHHHHGGGHHHHHGHHHHHHHHHGHHGHGGHFDGGGGGGGGGG----<E.F.B000000<00B.-<-@..00//<0./<B.--@D.00
@M03558:539:GW210131Amp:1:2105:20701:10750 1:N:0:TCGACGTC+AAGCGGAA
GGTAGGCATCTACGAGCAAAACCATCATCCTTCAACGAATCCAGTTTAGTGATCCTCCCATTGTCCCCAACTAACCTGGAACCAGCTCAAGATGCCTAAGCCAGTGGTACAGGTTGGTGGCGACCCCGATCCCTCCGAATGGCTCTTCATTTCGGAGGAGATGAAACGAATTGATCAGAGCAAGCCTTACGATGCCAAAAAGGCCTGCTGGGTTCCAGATGAAGCCGAAGGCTATCTTCTGGGTGAAATC
+
BCBACCFFFFFFGGGGGGGGGGGHHHHHHHHHHHHHGGGHGHHHHHHGHHHGHHHHHHGHHHHHHHHHHGGHHHHHHHHGHHGFHHHHHHHGHHHHHHHHHHHHHHHHHHHHHGHGGGGGHGGGGGGGGGGGHHHGGGGGHHHHHHHHHHHHHHEAEGAEEHHHGHHGGAGHHGGHFHFHHHHHHGHHFHGGGGGGGBFEEGGGGGGGGGGGGGFGGGGGGGGGFF;DFFFFFFFFFFFFFFFFFFFFFF
@M03558:539:GW210131Amp:1:2105:14525:10804 1:N:0:TCGACGTC+AAGCGGAA
GGTAGGCATCTACGAGCAAAACCATCATCCTTCAACGAATCCGGTTTAGTGATCCTCCCATTGTCCCCAACTAACCTGGAACCAGCTCAAGATGCCTAAGCCAGTGGTACAGGTTGGTGGCGACCCCGATCCCTCCGAATGGCTCTTCATTTCGGAGGAGATGAAACGAATTGATCAGAGCAAGCCTTACGATGCCAAAAAGGCCTGCTGGGTTCCAGATGAAGCCGAAGGCTATCTTCTGGGTGAAATC
+
ABAAABFFFFFFGGGGGGGGGGGHHHGHHGHHHHHHGGGHGHGGEGGHHHHHHHHHHHGHHHHHHGHHHGGHGHHHHHHHHHGHHHHHHHGHHHHHHHHHHHHHHHHGGHHHHGHHGGGGHGGGGGGGGGGGHHHGGGDGHHHHHHHHHHHHHHGGGGGCGHHHBGHGGGHHHHHHHHHHHHHHHGHHBGGGGGGGGGGGGGGGGGGGGGGGGEGGFFFFFFFFFFFFFFFFFFFFFFFFFFFFFFFFFF
@M03558:539:GW210131Amp:1:2105:20607:10844 1:N:0:TCGACGTC+AAGCGGAA
GGTAGGCATCTACGAGCAAAACCATCATCCCTCAACGAATCCAGTTTAGTGATCCTCCCATTGTCCCCAACTAACCTGGAACCAGCCCAAGATGCCTAAGCCAGTGGTACAGGTTGGTGGCGACCCCGATCCCTCCGAATGGCTCTTCATTTCGGAGGAGATGAAACGAATTGATCAGAGCAAGCCTTACGATGCCAAAAAGGCCTGCTGGGTTCCAGATGAAGCCGAAGGCTATCTTCTGGGTGAAATC
+
AAAABCFFFFFFGGGGGGGGGGGHHHHHHHHHHHHHGGGHGHHHHHHGHHHHHHHHHHGHHHHHHHHHHGGHHHHHHHHHHHGHHHGGHHHHHHHHHHHGHHHHGHHHHHHGHGHHGGGGHGGGGGGGGGGGHHHGGGGGHHHHHHHHHHHHHHDGGGGGHHHHHHHGGGHHHHHHHHHHHHHHHGHHFHGGGFGGGFGGGGGGGGGGGGFGFGGGGGFFFFFFFFF;DFFFFFFFFFFFFFFFDFFFFF
@M03558:539:GW210131Amp:1:2105:10824:10929 1:N:0:TCGACGTC+AAGCGGAA
GGTAGGCATCTACGAGCAAAACCATCATCCTTCAACGAATCCAGTTTAGTGATCCTCCCATTGTCCCCAACTAACCTGGAACCAGCTCAAGATGCCTAAGCCAGTGGTACAGGTTGGTGGCGACCCCGATCCCTCCGAATGGCTCTTCATTTCGGAGGAGATGAAACGAATTGATCAGAGCAAGCCTTACGATGCCAAAAAGGCCTGCTGGGTTCCAGATGAAGCCGAAGGCTATCTTCTGGGTGAAATC
+
BCABCCFFFFFFGGGGGGGGGGGHHHHHHHHHHHHHGGGHGHHHHHHHHHHHHHHHHHGHHHHHHHHHHGGHHHHHHHHHHHGHHHHHHHHHHHHHHHHHHHHHHHHHHHHH3FGHGGGGHGGGGGGGGGGGHHHGGGGGHHHHHHHHHHHHHHAEGGG>>GHGFHHGGGHHHHHHHHHHHHHHHGHHHHGGHGGGGGGGGGGGGGGGGFGGGGGGGGFGGGGGFFFFFFFFFFFFFFFHFFFFDFFFFF
@M03558:539:GW210131Amp:1:2105:2565:10953 1:N:0:TCGACGTC+AAGCGGAA
GGTAGGAAAAAAAGGGCGAAACCATCATCCTTCAACGAATCCAGTTTAGTGATCCTCCCATTGTCCCCAACTAACCTGGAACCAGCTCAAGGTGCCTAAGCCAGTGGTACAGGTTGGTGGCGACCCCGATCCCTCCGAATGGCTCTTCATTTCGGAGGAGATGAAACGAATTGATCAGAGCAAGCCTTACGATGCCAAAAAGGCCTGCTGGGTTCCAGATGAAGCCGAAGGCTATCTTCTGGGTGAAGTC
+
ABBBA3454442222222AAAAABAABGHFFGFGHGGG1CEBDFHFFHFHFDGFFHFHGHHFDEGFFEFGGHHHGHHHHHEFGFGHBGHFFHDGHHHHHHGHHHHHHHHHHHHHHHGEGGHGGGGGGGCGGGHHHGGGGGHGHHGHHHHHHHHHGDDGFECHHHHHHFEFHHHHHHGHEGGGGGGGGGGGGGGGGGGGGGGGGGGFFFFFFFFFFFFFFFFFFFFEB@BBFFFFFFFFFFFFFFFEFFFF
@M03558:539:GW210131Amp:1:2105:17243:11024 1:N:0:TCGACGTC+AAGCGGAA
GGTAGGCATCTACGAGCAAAACCATCATCCTTCAACGAATCCAGTTTAGTGATCCTCCCATTGTCCCCAACTAACCTGGAACCAGCTCAAGATGCCTAAGCCAGTGGTACAGGTTGGTGGCGACCCCGATCCCTCCGAATGGCTCTTCATTTCGGAGGAGATGAAACGAATTGATCAGAGCAAGCCTTACGATGCCAAAAAGGCCTGCTGGGTTCCAGATGAAGCCGAAGGCTATCTTCTGGGTGAAATC
+
BBABCCFFFFFFGGGGGGGGGGGHHHHHHHHHHHHHGGGHGHHHHHHHHHHHHHHHHHGHHHHHHHHHHGGHHHHHHHHHHHGHHHHHHHGHHHHHHHHHHHHHFHHHHHHHHGHHGEGGHGGGGGGGGGGGHHHGGGGGHHHHHGHHHHHHHHGGGGGGHHHGDGGGGGGHHHHHHHHHHHHHHGHHHHGGHGGGGGGGGGGGGGGGGGGGGGFFFGGGGGGGFFFFFFFFFFFFFFFFFFFFDAFFFF
@M03558:539:GW210131Amp:1:2105:15938:11062 1:N:0:TCGACGTC+AAGCGGAA
GGTAGGCATCTACGAGCAAAACCATCATCCTTCAACGAATCCAGTTTAGTGATCCTCCCATTGTCCCCAACTAACCTGGAACCAGCTCAAGATGCCTAAGCCAGTGGTACAGGTTGGTGGCGACCCCGATCCCTCCGAATGGCTCTTCATTTCGGAGGAGATGAAACGAATTGATCAGAGCAAGCCTTACGATGCCAAAAAGGCCTGCTGGGTTCCAGATGAAGCCGAAGGCTATCTTCTGGGTGAAATC
+
BCBCCCFFFFFFGGEGGGGGGGGHHHGHHHHHHHHHGGFHGHHHHHHGHHHHHHHHHHGHHHHHHHHHHGGHHHHHHHHFHHGHHHHHHHHHHHGHHHHHHHHHCGFFGHHEHGGHGEFFGGGGGGGGGGFGHHHGGCGGHHHHHHHHGHHHHFCFFGDEHHHHGHHGGGHHHFHHHHHHHGHHHGHHHHGGHEAGFGGFGGGGGGGGGGFGFGGGGGGGFGGGFFFFFFFFFFFFFFFFFFFFDEFFFF
@M03558:539:GW210131Amp:1:2105:12909:11086 1:N:0:TCGACGTC+AAGCGGAA
GGTAGGCATCTACGAGCAAAACCATCATCCTTCAACGAATCCAGTTTAGTGATCCTCCCATTGTCCCCAACTAACCTGGAACCAGCTCAAGATGCCTAAGCCAGTGGTACAGGTTGGTGGCGACCCCGATCCCTCCGAATGGCTCTTCATTTCGGAGGAGATGAAACGAATTGATCAGAGCAAGCCTTACGATGCCAAAAAGGCCTGCTGGGTTCCAGATGAAGCCGAAGGCTATCTTCTGGGTGAAATC
+
BAAACCFFFFFFGGGGGGGGGGGHHHHHHHHHHHHHGGGHGHHHHHHHHHHHHHHHHHGHHHHHHHHHHGGHHHHHHHHHHHGHHHHHHHHGHHHHHHHHHHHHHHHHHHHH3FGHGGGGHGGGGGGGGGGGHHHGGGGGHHHHHHHHHHHHHG/<CGGCFGHHHHHGFGHHHGHHHHHGHHHHHGHHHHGGGGGGGGGGGGGGGGGGGGGGGGGGGFFFFGGGFFFCDFFFFFFFFFFFFFFFFFFFFF
@M03558:539:GW210131Amp:1:2105:16245:11094 1:N:0:TCGACGTC+AAGCGGAA
GGTAGGCATCTACGAGCAAAACCATCACCCTTCAACGAATCCAGTTTAGTGATCCTCCCATTGTCCCCAACTAACCTGGAACCAGCTCAAGATGCCTAAGCCAGTGGTACAGGTTGGTGGCGACCCCGATCCCCCGAATGGCTCCTCATTTCGGAGGAGATGAAACGAATTGATCAGAGCAAGCCTTACGATGGCAAAAAGGCCTGCCGGGTTCCAGATGAAGCCGAAGGCTTTCTTCTTGGTGGAATT
+
BCAACCFFFFFFGGGGGGGGGGGHHHHHHHHHHHHHGGGHGHHHHHHFHHHHHHHHHHGHHHHHHHHHHGGHHHHHHHGHHHGHHHHHHHGHHHHHHHHHHHHHGHHGHHHHHGHHGEGGHGGGGGGGGGGGH/C//><CGB01/?011FH10-.<A.../<0==<..<:C00:00000:/;/;C/;0/.....;/CAFG.E.C/...-ADAE.BB///9/;//;--@-A.//:9/;///;F/...B//
@M03558:539:GW210131Amp:1:2105:16431:11122 1:N:0:TCGACGTC+AAGCGGAA
GGTAGGCATCTACGAGCAAAACCATCATCCTTCAACGAATCCAGTTTAGTGATCCTCCCATTGTCCCCAACTAACCTGGAACCAGCTCAAGATGCCTAAGCCAGTGGTACAGGTTGGTGGCGACCCCGATCCCTCCGAATGGCTCTTCATTTCGGAGGAGATGAAACGAATTGATCAGAGCAAGCCTTACGATGCCAAAAAGGCCTGCTGGGTTCCAGATGAAGCCGAAGGCTATCTTCTGGGTGAAATC
+
BBCCCCFFFFFFGGGGGGGGGGGHHHHHHHHHHHHHGGEHGHHHHHHHHHHHHHHHHHGHHHFHHHHHHGGHHHGHHHHHFGGHHEGHHHHHHFHHHHHGHHHGGHHFFFHHFFHHE??FEGGFEFGGCCCBGHGGGCDGHHHFHHHHHHHHHECDG@GFEFFD0DGGGGHHFGGHHHCGHHHHHGHHHGFGHGDGFGGG?AGGGGEGGGGGGGGGGGGGGEGGFFFFCFFFFFFFFFFFFFF/A9BBBF
@M03558:539:GW210131Amp:1:2105:24895:11141 1:N:0:TCGACGTC+AAGCGGAA
GGTAGGCATCTACGAGCAAAACCATCATCCTCCAACGAATCCAGTTTAGTGATCCTCCCATTGTCCCCAACTAACCTGGAACCAGCTCAAGATGCCTAAGCCAGTGGTACAGGTTGGTGGCGACCCCGATCCCTCCGAATGGCTCTTCATTTCGGAGGAGATGAAACGAATTGATCAGAGCAAGCCTTACGATGCCAAAAAGGCCTGCTGGGTTCCAGATGAAGCCGAAGGCTATCTTCTGGGTGAAATC
+
BBBBBBFFFFFFGGGGFGGGGGGHHHHHHGHHHHHHGGGEGFFGGGHHHHHHHEGHHHGHHHHHHGHGHGGHHGHHHHHGHHGHHHHHHHHGHHHHHHHGHHHHFGHHHHHHGFGHGEGGHGGGGGGGGGGGHHGGGC/?FHHHHFFHHHHHGG<CDGDAEHHFFHHGGGGHHHHHGHHHHHHHHGHHHHGGHFDGGGGGGDDGGGGGGGGGGGFGFGGGGGGFFFDFFCFFFFFFFFFFFFFFFFFFFF
@M03558:539:GW210131Amp:1:2105:18293:11146 1:N:0:TCGACGTC+AAGCGGAA
GGTAGGCATCTACGAGCAAAGAGTGAGAAGGTGTTACTCACATAGCC
+
AA>AABFFFFFFGGGGGGGGFGHAGHGFHHFAGHGHHHHHHHHGFHH
@M03558:539:GW210131Amp:1:2105:3898:11177 1:N:0:TCGACGTC+AAGCGGAA
GGTAGGCATCTACGAGCAAAACCATCATCCTTCAACGAATCCAGTTTAGTGATCCTCCCATTGTCCCCAACTAACCTGGAACCAGCTCAAGATGCCTAAGCCAGTGGTACAGGTTGGTGGCGACCCCGATCCCTCCGAATGGCTCTTCATTTCGGAGGAGATGAAACGAATTGATCAGAGCAAGCCTTACGATGCCAAAAAGGCCTGCTGGGTTCCAGATGAAGCCGAAGGCTATCTTCTGGGTGAAATC
+
CCCBCCFFFFFFGGGGGGGGGGGHHHHHHHHHGHHHGGGHGHHHHHHHHHHHHHHHHHGHHHHHHGHHHGGHHHHHHHHHHHGHHHHHHHHHHHHHHHHHHHHHHHHGHHHHGHHHGGGGHGGGGGGGGGGGHHHGGCDFHHHHHHHHHHHHHHGGGGGFHHHGHHHGGGHHHHHHGHHHHHHHHGHHHHGGHGGGGGFGGGGGGGGGGGGGGGGGGGGGGGGGFFFFFFFFFFFFFFFFFFF/DFFFFF
@M03558:539:GW210131Amp:1:2105:21133:11190 1:N:0:TCGACGTC+AAGCGGAA
GGTAGGCATCTACGAGCAAAACCATCATCCTTCAACGAATCCAGTTTAGTGATCCTCCCATTGTCCCCAACTAACCTGGAACCAGCTCAAGATGCCTAAGCCAGTGGTACAGGTTGGTGGCGACCCCGATCCCTCCGAATGGCTCTTCATTTCGGAGGAGATGAAACGAATTGATCAGAGCAAGCCTTACGATGCCAAAAAGGCCTGCTGGGTTCCAGATGAAGCCGAAGGCTATCTTCTGGGTGAAATC
+
>A3AAAFCFFFFGFGFGGGGGG?CFHHGHFHFHHGFEGGFGHFFHFHFGFFHHFHHHGGGFHHHFHHAGGGFGFFFFG1FGHGFAHFFF3GHHEFGHGFF3FGC3@?BFDGHEBGF@EA?GE@G/ED@@/<?GGFG/BCFBGFGHC1GHFFGHFCF@DAA.FGHB0DCDEHHFG0GFHFGFHHHHGEHCGEF.CAFEGGGGGG?AFGGFEFFFGGGGGGGGGGGFFFFFFFFFFFBFFFFFFFFFFFFFF
@M03558:539:GW210131Amp:1:2105:13624:11203 1:N:0:TCGACGTC+AAGCGGAA
GGTAGGCATCTACGAGCAAAACCATCATCCTTCAACGAATCCAGTTTAGTGATCCTCCCATTGTCCCCAACTAACCTGGAACCAGCTCAAGATGCCTAAGCCAGTGGTACAGGTTGGTGGCGACCCCGATCCCTCCGAATGGCTCTTCATTTCGGAGGAGATGAAACGAATTGATCAGAGCAAGCCTTACGATGCCAAAAAGGCCTGCTGGGTTCCAGATGAAGCCGAAGGCTATCTTCTGGGTGAAATC
+
BCBBCCFFFFFFGGGGGGGGGGGHHHHHHHHHHHHHGGGHGHHHHHHHHHHHHHHHHHGHHHHHHHHHHGGHHHHHHHHHHHGHHHHHHHHHHHHHHHHHHHHHGHHHHHHHGFGHGFGGHGGGGGGGGGGGHHHGGGGGHHHHHHHHHHHHHHGGGGGCHHHHFHHGGGHHHHHHHHHHHHHHHGHHGHGGHGGGGGGGGGGGGGGGGGGGGGGGGGGGGGGGFFFFFFFFFFFFFFFFFFFFFFFHFF
@M03558:539:GW210131Amp:1:2105:10895:11283 1:N:0:TCGACGTC+AAGCGGAA
GGTAGGCATCTACGAGCAAAACCATCATCCTTCAACGAATCCAGTTTAGTGATCCTCCCATTGTCCCCAACTAACCTGGAACCAGCTCGAGATGCCTAAGCCAGTGGTACAGGTTGGTGGCGACCCCGATCCCTCCGAATGGCTCTTCATTTCGGAGGAGATGAAACGAATTGATCAGAGCAAGCCTTACGATGCCAAAAAGGCCTGCTGGGTTCCAGATGAAGCCGAAGGCTATCTTCTGGGTGAAATC
+
BBABCCFFFFFFGGGGGGGGGGGHHHHHHHHHHHHHGGGHGHHHHHHHHHHHHHHHHHGHHHHHHHHHHGGHHHHHHHHHHHGHHHHHGGGHGHHHHHHHHHHHGHHHHHHH3FGHGFGGHGGGGGGGGGGGHHHGGGGGHHHHHHHHHHHHHH@EGGG<CGHHFHHGGGHHHHHHHHHHHHHHHGHHHHGGGGGGGGGGGGGGGGGGGGGGGGGGGGGFFFFFFFFFFFFFFFFFFHFFFFFFDFFFFF
@M03558:539:GW210131Amp:1:2105:4669:11301 1:N:0:TCGACGTC+AAGCGGAA
GGTAGGCATCTACGAGCAAAACCATCATCCTTCAACGAATCCAGTTTAGTGATCCTCCCATTGTCCCCAACTAACCTGGAACCAGCTCAAGATGCCTAAGCCAGTGGTACAGGTTGGTGGCGACCCCGATCCCTCCGAATGGCTCTTCATTTCGGAGGAGATGAAACGAATTGATCAGAGCAAGCCTTACGATGCCAAAAAGGCCTGCTGGGTTCCAGATGAAGCCGAAGGCTATCTTCCGGGTGAAATC
+
ABAAAAFFFFFFGGGGGGGGGGGHHHHHHHHHHHHHGGGHGHHHHHHHHHHHHHHHHHGHHHHHHHHGHGGHHHHHHHGHHHGHHHHHHHHHHHHHHHHHHHHHHHHHHHHHHFGHGGGGHGGGGGGGGGGGHHHGGGGGHHHHHHHHHHHHHHGGGGGGGHHHHHHGGGHGHHHHHHHHHHHHHGHHHHGGHGGGGGGGGGGGGGGGGGFGGGGGFFGGFGGGFFFFFFFFFFFFFFFFFFFDFFFFFF
@M03558:539:GW210131Amp:1:2105:20759:11315 1:N:0:TCGACGTC+AAGCGGAA
GGTAGGCATCTACGAGCAAAACCATCATCCTTCAACGAATCCAGTTTAGTGATCCTCCCATTGTCCCCAACTAACCTGGAACCAGCTCAAGATGCCTAAGCCAGTGGTACAGGTTGGTGGCGACCCCGATCCCTCCGAATGGCTCTTCATTTCGGAGGAGATGAAACGAATTGATCAGAGCAAGCCTTACGATGCCAAAAAGGCCTGCTGGGTTCCAGATGAAGCCGAAGGCTATCTTCTGGGTGAAATC
+
BBBABBFFFFFFGGGGGGGGGGGHHHGHHHHHHHHHGGGHGHHHHHGHHHHHHHHHHHGHHHHHHHHHGGGHHHHHHHHHHHGHHHHHHGHHHHHHHHHHHHHHFGHFGHHHHGHHGFGGHGGGGGGGCGGGHHHGGGGGGFHHHHHHGHHHHHGGGGGGGHHHHHHGGEHHG<GHHGHHHHHHHGHHCGEGHGGGGGGGEGGFGGGGGGGG:CFGGGGGGGGGFFF@BFFEFFFFFFFFFFFFFFFFFF
@M03558:539:GW210131Amp:1:2105:23176:11316 1:N:0:TCGACGTC+AAGCGGAA
GGTAGGCATCTACGAGCAAAGAGTGAGAAGGTGTTACTCACATAGCC
+
CDCCCCFFFFFFGGGGGGGGGGHHHHHHHHHGGHGHHHHHHHHHHHH
@M03558:539:GW210131Amp:1:2105:7285:11334 1:N:0:TCGACGTC+AAGCGGAA
GGTAGGCATCTACGAGCAAAACCATCATCCTTCAACGAATCCAGTTTAGTGATCCTCCCATTGTCCCCAACTAACCTGGAACCAGCTCAAGATGCCTAAGCCAGTGGTACAGGTTGGTGGCGACCCCGATCCCTCCGAATGGCTCTTCATTTCGGAGGAGATGAAACGAATTGATCAGAGCAAGCCTTACGATGCCAAAAAGGCCTGCTGGGTTCCAGATGAAGCCGAAGGCTATCTTCTGGGTGAAATC
+
AAAAABFFFFFFGGGCFGGGGGGHHHHHHHHFHHHHGGGHGHHHFFHHHHHHHHHHHHGHHHHHFHHHHGGHFHHHHHHHHHGAGGHHHHHHHHHHHHGHHGHHFEGGGHFGHFGFE?FFHGGGGGGGGGG?HHHGGG/FGGHHHHHHHHHGHFGCGGGGAGGH0DHGGGHHGHHGHHHHHHGHHGHHHHGGHEGGGGGGGGGGGGGGGFFABEFFFGGGGFGGFFDDFFFFFFFFFFFFFFBBD?/9FF
@M03558:539:GW210131Amp:1:2105:13309:11352 1:N:0:TCGACGTC+AAGCGGAA
GGTAGGCATCTACGAGCAAAACCATCATCCTTCAACGAATCCAGTTTAGTGATCCTCCGATTGTCCCCAACTAACCTGGAACCAGCTCAAGATGCCTAAGCCAGTGGTACAGGTTGGTGGCGACCCCGATCCCTCCGAATGGCTCTTCATTTCGGAGGAGATGAAACGAATTGATCAGAGCAAGCCTTACGATGCCAAAAAGGCCTGCTGGGTTCCAGATGGAGCCGAAGGCTATCTTCTGGGTGAAATC
+
CCBACCFFFFFFGGGGGGGGGGGHHHHHHHHHHHHHGGGHGHHHHHHHHHHHHHHHHHGGGGGHHHHHHGGHHHHHHHHHHHGHHHHHHHHHHHHHHHHHHHHHHHHHHHHGHGHHGGGGHGGGGGGGCGGGHHHGGGGGHHHHHHHHHHHHH0<<>AEGHHHHHHHGGGHHHGHHHHHGHHGHHGHHHHEGGEGGGGGGGGGGGGGGGGGGGGGGFGFFFFFFFFFFFA9EFFFFFFFFFFFFFEFFFF
@M03558:539:GW210131Amp:1:2105:9613:11374 1:N:0:TCGACGTC+AAGCGGAA
GGTAGGCATCTACGAGCAAAACCATCATCCTTCAACGAATCCAGTTTAGTGATCCTCCCATTGTCCCCAACTAACCTGGAACCAGCTCAAGATGCCTAAGCCAGTGGTACAGGTTGGTGGCGACCCCGATCCCTCCGAATGGCTCTTCATTTCGGAGGAGATGAAACGAATTGATCAGAGCAAGCCTTACGATGCCAAAAAGGCCTGCTGGGTTCCAGATGAAGCCGAAGGCTATCTTCTGGGTGAAATC
+
CCBBCCFFFFFFGGGGGGGGGGGHHHHHHHHHHHHHGGGHGHHHHHHHHHHHHHHHHHGHHHHHHHHHHGGHHHHHHHHHHHGHHHHHHHHHHHHHHHHHHHHHHHHHHHHHHHHHGGGGHGGGGGGGGGGGHHHGGGGGHHHHHHHHHHHHHH/EGGGFHHHHBGHGGGHHHHHHHHGHHHGHHGHHHHGGHFGGGEGEGGGGGGGGGGGGGGGGGGGGGGGGFFFFFDFFFFFFFFFFFFFFAABFFF
@M03558:539:GW210131Amp:1:2105:27192:11416 1:N:0:TCGACGTC+AAGCGGAA
GGTAGGCATCTACGAGCAAAACCATCATCCTTCAACGAATCCAGTTTAGTGATCCTCCCATTGTCCCCAACTAACCTGGAACCAGCTCAAGATGCCTAAGCCAGTGGTACAGGTTGGTGGCGACCCCGATCCCTCCGAATGGCTCTTCATTTCGGAGGTGATGAAACGAATTGATCAGAGCAAGCCTTACGATGCCAAAAAGGCCTGCTGGGTTCCAGATGAAGCCGAAGGCTATCTTCTGGGTGAAATC
+
AAAB?AFFFFFFDFAA2E4GGFDAGBGHFFFGHHHHGGGHFHHBAFGHFHHBGAFGH31BEGFHHFG12AAGBFHFFGFFH3BEHHFGCCG3B33GHGHEBFFF33BGFFFDB3FE/?/EA/EEEE?<@@DDGFCCD/?FF1CGBG1DBBDGHH/.>A.>FF1<1<0C.CACG0GG0D00//C/AEGGFFFEGGGF00:A.E.9AFEGBF/.;;CGGF0CFFFFFFB<-B?AFFFFFFFBF/BBDFFFFF
@M03558:539:GW210131Amp:1:2105:22034:11417 1:N:0:TCGACGTC+AAGCGGAA
GGTAGGCATCTACGAGCAAAACCATCATCCTTCAACGAATCCAGTTTAGTGATCCTCCCATTGTCCCCAACTAACCTGGAACCAGCTCAAGATGCCTAAGCCAGTGGTACAGGTTGGTGGCGACCCCGATCCCTCCGAATGGCTCTTCATTTCGGAGGAGATGAAACGAATTGATCAGAGCAAGCCTTACGATGCCAAAAAGGCCTGCTGGGTTCCAGATGAAGCCGAAGGCTATCTTCTGGGTGAAATC
+
ABBBBCFFFFFFGGGGGGGGGGGHHHHHHHHHHGHHGGGHGHHHHHHHHHHHHHHHHHGHHHHHHHHHHGGHHHHHHHFHHHGHHHHHHHHHHHHHHHHHHHHHHHHHHHHHHHHHGFGGHGGGGGGGGGGGHHHGGGGGHHGHHHHHHHHHHBGGGGGGHGHGHHHGGGHHHFHHHHHGHHHGHGHHHHGGGGGGGGGGGGFGGGGGGGGGGGGGGFGGGGGGFFFFFCFFFFFFFFFFFFFFFFFFFF
@M03558:539:GW210131Amp:1:2105:11810:11433 1:N:0:TCGACGTC+AAGCGGAA
GGTAGGCATCTACGAGCAAAACCATCATCCTTCAACGAATCCAGTTTAGTGATCCTCCCATTGTCCCCAACTAACCTGGAACCAGCTCAAGATGCCTAAGCCAGTGGTACAGGTTGGTGGCGACCCCGACCCCTCCGAATGGCTCTTCATTTCGGAGGAGATGAAACGAATTGATCAGAGCAAGCCTTACGATGCCAAAAAGGCCTGCTGGGTTCCAGATGAAGCCGAAGGCTATCTTCTGGGTGAAATC
+
BCAACCFFFFFFGGGGGGGGGGGHHHGHHHHHHHHHGGGHGHHHHHHHHHHHHHHHHHGHHHHHHHHHHGGHHHHHHHHHHHGHHHHHHHHHHHHHHHHHHHHHGHHGGHHEGBFGGEFGHGGGGGGGGGGGGGGGFGGGHHHHHHHHHHHHHHCEGGFEGHHHHHHGGGHHHHHHHHHHGHHHHGHHHFGEEEFGFFFGGGGGGGGGGGFG/CFGGGGFFFFFFFF>FAFFFFFFFFFFFFFFFFFFFF
@M03558:539:GW210131Amp:1:2105:8944:11466 1:N:0:TCGACGTC+AAGCGGAA
GGTAGGCATCTACGAGCAAAACCATCATCCTTCAACGAATCCAGTTTAGTGATCCTCCCATTGTCCCCAACTAACCTGGAACCAGCTCAAGATGCCTAAGCCAGTGGTACAGGTTGGTGGCGACCCCGATCCCTCCGAATGGCTCTTCATTTCGGAGGAGATGAAACGAATTGATCAGAGCAAGCCTTACGATGCCAAAAAGGCCTGCTGGGTTCCAGATGAAGCCGAAGGTTATCTTCTGGGTG
+
BBBBBBFFFFFFGGGGGGGGGGGHHHHHHHHHHHHHGGGHGHHHHHHHHHHHHHHHHHGHHHHHHHHHHGGHHFHHHHHGHHGGHHHHHHHHHHHHHHHHHHHHGHHHHHHGBGGHGGGGHGGGGGGGFGGGHHHGGGFGHHHHHHHHHHHHHH/>DCFGHHHHFGHGGGHHHHHHHHHHHHFHHGHHHHGGHGGGGGGGGGGGGGEGGGG.FEGGGGGGFFFGFFFA@DFFFFFFFFFFFFFFA
@M03558:539:GW210131Amp:1:2105:15616:11514 1:N:0:TCGACGTC+AAGCGGAA
GGTAGGCATCTACGAGCAAAACCATCATCCTTCAACGAATCCAGTTTAGTGATCCTCCCATTGTCCCCAACTAACCTGGAACCAGCTCAAGATGCCTAAGCCAGTGGTACAGGTTGGTGGCGACCCCGATCCCTCCGAATGGCTCTTCATTTCGGAGGAGATGAAACGAATTGATCAGAGCAAGCCTTACGATGCCAAAAAGGCCTGCTGGGTTCCAGATGGAGCCGAAGGCTATCTTCTGGGTGAAATC
+
CCCCCCFFFFFFGGGGGGGGGGGHHHHHHHHHHHHHGGGHGHHHHHHHGHHHHHHHHHGHHHHHHHHHHGGHHHHHHHHHHHGHHHHHHHHHHHHHHHHHHHHHHHGHHHHHHHHHGEFGHGGGGGGGDGGGHHHGGGGFGFHHHHHHHHHHH0<.ACDDHHHHHHHGGGHHHHHHHHHHHHCGHGHHHHECG.EGGGGEEGDGGGGGGGGGGGGGGGGGGGGFFFFFFFDFFFFFFFFFFFFFFAFFFF
@M03558:539:GW210131Amp:1:2105:25920:11539 1:N:0:TCGACGTC+AAGCGGAA
GGTAGGCATCTACGAGCAAAACCATCATCCTTCAACGAATCCAGTTTAGTGATCCTCCCATTGTCCCCAACTAACCTGGAACCAGCTCAAGATGCCTAAGCCAGTGGTACAGGTTGGTGGCGACCCCGATCCCTCCGAATGGCTCTTCATTTCGGAGGAGATGAAGCGAATTGATCAGAGCAAGCCTTACGATGCCAAAAAGGCCTGCTGGGTTCCAGATGAAGCCGAAGGCTATCTTCTGGGTGAAATC
+
BBBBBBFFFFFFGGGGGGFGGGGFHHFHHHHHHHGHGGGHGHFFGHHHHHHEHHHHHHGGGHFHHHHHHEGHFBGHHHHBFGGFFHHHFFFFHFHHHGFGHHHFGFHHHHGFFFHHGEFGHGCGGGGGCFGGHHHGG//FGGHHHHHHHHHHHH/<@-.C.FGGHFHG?@DHG0CGCG0CGGBHHGHGFHGEEEGG0B/..EGGGGGGGGGGGGGGGF0FFBFFFFF>DFFFFFFFFFFFFFFFD./BBF
@M03558:539:GW210131Amp:1:2105:8198:11589 1:N:0:TCGACGTC+AAGCGGAA
GGTAGGCATCTACGAGCAAAACCATCATCCTTCAACGAATCCAGTTTAGTGATCCTCCCATTGTCCCCAACTAACCTGGAACCAGCTCAAGATGCCTAAGCCAGTGGTACAGGTTGGTGGCGACCCCGATCCCTCCGAATGGCTCTTCATTTCGGAGGAGATGAAACGAATTGATCAGAGCAAGCCTTACGATGCCAAAAAGGCCTGCTGGATTCCAGATGAAGCCGAAGGCTATCTTCTGGGTGAAATC
+
BBBBCCFFFFFFGGGGGGGGGGGHHHHHHHHHHHHHGGGHGHHHHHHHHHHHHHHHHHGHHHHHHHHHHGGHHHHHHHHHHHGGHHHHHHHHHHHHHHHHHHHHHHHHHHHHHHHHGGGGHGGGGGGGGGGGHHHGGGDGHHHHHHHHHHHHHH@AEGGGHHHHDGHGFGHHHGGHHHHHHH:GHGHHHHGGHEGGGFGGEGGGGGGGGGGGGGGGGGGGGGGGGFFDFFFFFFFFFFFFFFFFDEFFFF
@M03558:539:GW210131Amp:1:2105:11871:11600 1:N:0:TCGACGTC+AAGCGGAA
GGTAGGCATCTACGAGCAAAACCATCATCCTTCAACGAATCCAGTTTAGTGATCCTCCCATTGTCCCCAACTAACCTGGAACCAGCTCAAGATGCCTAAGCCAGTGGTACAGGTTGGTGGCGACCCCGATCCCTCCGAATGGCTCTTCATTTCGGAGGAGATGAAACGAATTGATCAGAGCAAGCCTTACGATGCCAAAAAGGCCTGCTGGGTTCCAGATGAAGCCGAAGGCTATCTTCTGGGTGAAATC
+
BCBBCCFFFFFFGGGGGGGGGGGHHHHGHHHHHHHHGGGHGHHHHHHHHHHHHHHHHHGHHHHHHHHHHGGHHHHHHHHHHHGHHHHGHHHHHHHHHHHHHHHHGHHHHHHBFBFHGFGGHGGGGGGGFGGGHHHGGCEFHHHHHHHHHHHHHHEEGGGGHHHHHHHGGGHHHHHHHHHHHHHHHGHHGHFGHEAFFCFGGGDFGGGGGGFGCEFGFGGGGGGGEFF@FFFFFFFFFFFFFFFFFFFFFF
@M03558:539:GW210131Amp:1:2105:26900:11623 1:N:0:TCGACGTC+AAGCGGAA
GGTAGGCATCTACGAGCAAAACCATCATCCTTCAACGAATCCAGTTTAGTGATCCTCCCATTGTCCCCAACTAACCTGGAACCAGCTCAAGATGCCTAAGCCAGTGGTACAGGTTGGTGGCGACCCCGATCCCTCCGAATGGCTCCTCATTTCGGAGGAGATGAAACGAATTGATCAGAGCAAGCCTTACGATGCCAAAAAGGCCTGCTGGGTTCCAGATGAAGCCGAAGGCTATCTTCTGGGTGAAATC
+
CCCCCDFFFFFFGGGGGGGGGGGHHHHHHHHHHHHHGGGHGHHHHHHHHHHHHHHHHHGHHHHHHHHHHGGHHHHHHHHHHHGHHHHHHHHHHHHHHHHHHHHHGHHHHHHHHHHHGGGGHGGGGGGGGGGGHHHGGGGGHHHHHGHHHHHHHHGFEGGGHHHHHHHGGGHHHHHHHHHHHHHHHGHHHHGGHGGGGGGGGGGGGGGGGGFGGGGGGGGGGGHFFFFFFFFFFFFFHFFFFFFFFFFFFH
@M03558:539:GW210131Amp:1:2105:11388:11631 1:N:0:TCGACGTC+AAGCGGAA
GGTAGGCATCTACGAGCAAAACCATCATCCTTCAACGAATCCAGTTTAGTGATCCTCCCATTGTCCCCAACTAACCTGGAACCAGCTCAAGATGCCTAAGCCAGTGGTACAGGTTGGTGGCGACCCCGATCCCTCCGAATGGCTCTTCATTTCGGAGGAGATGAAACGAATTGATCAGAGCAAGCCTTACGATGCCAAAAAGGCCTGCTGGGTTCCAGATGAAGCCGAAGGCTATCTTCTGGGTGAAATC
+
BBBBBBFFFFFFGGGGGGGGGGGHHHHHHHHHHHHHGGGHGHHHHHHHHHHHHHHHHHGHHHHHHHHHHGGHGHHHHHHHHHGHHHHHHHHHHHHHHHHHHHHHHHHHHHHBFBGHEFGGHGGGGGGGGGGGHHHGGCEGHHHHHHHHHHHHHHCAGGGGGHHHHHHGGGHHHGGHHHHHHHHHHGHHHHGGHFDGFFCFGG?GGGGGGGGGGGGGGGGGGGGGFFFFFFFFFFFFFFFFFFFFFEFFFF
@M03558:539:GW210131Amp:1:2105:27031:11635 1:N:0:TCGACGTC+AAGCGGAA
GGTAGGCATCTACGAGCAAAACCATCATCCTTCAACGAATCCAGTTTAGTGATCCTCCCATTGTCCCCAACTAACCTGGAACCAGCTCAAGATGCCTAAGCCAGTGGTACAGGTTGGTGGCGACCCCGATCCCTCCGAATGGCTCTTCATTTCGGAGGAGATGAAACGAATTGATCAGAGCAAGCCTTACGATGCCAAAAAGGCCTGCTGGGTTCCAGATGAAGCCGAAGGCTATCTTCTGGGTGAAATC
+
AAABBBFFFFFFGGGGGGGGGG?GHHHHHHHHHHHHGGGHGHHHGHHHHHHHHHHHHFGHHHFFHGHHHGGHHHHHHHHHGHGHHGHHHHHHHHGHHHHHFHHHHHHHHHHHHHHHGFGGHGGGGGGGGGGGHHHGGFGGHHHHHHHHHHHGGH@GFGDGHGGGGHHGGGHHHHHHHHHHHGGHHGHHHHGGHF?FGGGGF?DEGGGGGGGGFEFFFGBFGGGBFFFFFFFFFFFFFFFFFFF:A.BFFF
@M03558:539:GW210131Amp:1:2105:18825:11637 1:N:0:TCGACGTC+AAGCGGAA
GGTAGGCATCTACGAGCAAAACCATCATCCTTCAACGAATCCAGTTTAGTGATCCTCCCATTGTCCCCAACTAACCTGGAACCAGCTCAAGATGCCTAAGCCAGTGGTACAGGTTGGTGGCGACCCCGATCCCTCCGAATGGCTCTTCATTTCGGAGGAGATGAAACGAATTGATCAGAGCAAGCCTTACGATGCCAAAAAGGCCTGCTGGGTTCCAGATGAAGCCGAAGGCTATCTTCTGGGTGAAATC
+
CCCBCCFFFFFFGGGGGGGGGGGHHHHHHHHHHHHHGGGHGHHHHHHHHHHHHHHHHHGHHHGHHHHHHGGHHHHHHHHHHHGHHHHHHHHHHHHHHHHHHHHHHHHHHHHHHHHHGGGGHGGGGGGGGGGGHHHGGGGGGHHHHHHHGHHHHHGDGGGGHHHHHHHGGGHHF=GHHHHHHHHHHGHHFHGFHGGGFGBEEGDGGGGGGGGGFGGGGGGGGGGGFFFBFFFFFFFFFFFFFFFFFFFFFF
@M03558:539:GW210131Amp:1:2105:22385:11662 1:N:0:TCGACGTC+AAGCGGAA
GGTAGGCATCTACGAGCAAAACCATCATCCTTCAACGAATCCAGTTTAGTGATCCTCCCATTGTCCCCAACTAACCTGGAACCAGCTCAAGATGCCTAAGCCAGTGGTACAGGTTGGTGGCGACCCCGATCCCTCCGAATGGCTCTTCATTTCGGAGGAGATGAAACGAATTGATCAGAGCAAGCCTTACGATGCCAAAAAGGCCTGCTGGGTTCCAGATGAAGCCGAAGGCTATCTTCTGGGTGAAATC
+
CCCBCCFFFFFFGGGGGGGGGGGHHHHHHHHHHHHHGGGHGHHHHHHHHHHHHHHHHHGHHHHHHHHHHGGHHHHHHHHHHHGHHHHHHHHHHHHHHHHHHHHHHHHHHHHHHHHHGGGGHGGGGGGGGGGGHHHGGGGGFHHHHHHHHHHHHBEGGGGGGHHHGHHGGGHHHHHHHHHGHHHHGGHHHHGGGGGGFGGGEGGGGGGGGGGGGGGGGGGGGGGGFFFFA;DFFFFFFFFFFFFFDFFFFF
@M03558:539:GW210131Amp:1:2105:12546:11747 1:N:0:TCGACGTC+AAGCGGAA
GGTAGGCATCTACGAGCAAAACCATCATCCTTCAACGAATCCAGTTTAGTGATCCTCCCATTGTCCCCAACTAACCTGGAACCAGCTCAAGATGCCTAAGCCAGTGGTACAGGTTGGTGGCGACCCCGATCCCTCCGAATGGCTCTTCATTTCGGAGGAGATGAAACGAATTGATCAGAGCAAGCCTTACGATGCCAAAAAGGCCTGCTGGGTTCCAGATGAAGCCGAAGGCTATCTTCTGGGTGAAATC
+
CCBBCDFFFFFFGGGGGGGGGGGHHHHHHHHHHHHHGGGHGHHHHHHHHHHHHHHHHHGHHHHHHHHHHGGHHHHHHHHHHHGHHHHHHHHHHHHHHHHHHHHHFHHHHHHEGBGHGGGGHGGGGGGGGGGGHHHGGCFGHHHHHHHHHHHHHHEAFGGGHHHHHHHGGGHHHHHHHHFHHHHHHGHHHHGGHFFGFFFGGGGGGGGGGGGGBEGGGGGGGGGGFFFFFFFFFFFFFFFFFFFFFFFFFF
@M03558:539:GW210131Amp:1:2105:10055:11764 1:N:0:TCGACGTC+AAGCGGAA
GGTAGGCATCTACGAGCAAAACCATCATCCTCCAACGAATCCAGTTTAGTGATCCTCCCATTGTCCCCAACTAACCTGGAACCAGCTCAAGATGCCTAAGCCAGTGGTACAGGTTGGTGGCGACCCCGATCCCTCCGAATGGCTCTTCATTTCGGAGGAGATGAAACGAATTGATCAGAGCAAGCCTTACGATGCCAAAAAGGCCTGCTGGGTTCCAGATGAAGCCGAAGGCTATCTTCTGGGTGAAATC
+
CCCCCCFFFFFFGGGGGGGGGGGHHHHHHHHHHHHHGGGHGHHHHHHHHHHHHHHHHHGHHHHHHHHHHGGHHHHHHHHHHHGHHGHHHHHHHHHHHHHHHHHHGHHHHHHHGHHHGGGGHGGGGGGGGGGGHHHGGGGGHHHHHHHHHHHHHH-AEFEDHHHHGHHGGGHHHGGHHGHHHHGHHGHHHHGGHGGGGGGGGGGGGGGFGGGGGGGGGGGGGGGFFFFBC@FFFFFFFFFFFFFFAAFFFF
@M03558:539:GW210131Amp:1:2105:11279:11773 1:N:0:TCGACGTC+AAGCGGAA
GGTAGGCATCTACGAGCAAAACCATCATCCTTCAACGAATCCAGTTTAGTGATCCTCCCATTGTCCCCAACTAACCTGGAACCAGCTCAAGATGCCTAAGCCAGTGGTACAGGTTGGTGGCGACCCCGATCCCTCCGAATGGCTCTTCATTTCGGAGGAGATGAAACGAATTGATCTGAGCAAGCCTTACGATGCCAAAAAGGCCTGCTAGGTTCCAGATGAAGCCGAAGGCTATCTTCTGGGTGAAATC
+
CCCCCCFFFFFFGGGGGGGGGGGHHHGHHGHHHGHHGGGHGHHHHHHHGHFHHHHHHHGGHHHHHHGHHGGHHHHHHHHHHHGFHHHHHHGGHHHHHHHHHHHHGHHHHHHBFBFGGGGGHGGGGGGGGGGGHHHGGCGGHHHHHHHHHHHHHHCADGGGHHHFGGHGGGHHHGHHHHHHHHHHHGHHHHGGHGDGFFFGGGDGGGGGGGGGGGFGGGGGGGGGGGFFFFFFFFFFFFFFFFFFFFFFFF
@M03558:539:GW210131Amp:1:2105:18977:11783 1:N:0:TCGACGTC+AAGCGGAA
GGTAGGCATCTACGAGCAAAACCATCATCCTTCAACGAATCCAGTTTAGTGATCCTCCCATTGTCCCCAACTAACCTGGAACCAGCTCAAGATGCCTAAGCCAGTGGTACAGGTTGGTGGCGACCCCGATCCCTCCGAATGGCTCTTCATTTCGGAGGAGATGAAACGAATTGATCAGAGCAAGCCTTACGATGCCAAAAAGGCCTGCTGGGTTCCAGATGAAGCCGAAGGCTACCTTCTGGGTGAAATC
+
BCCBCCFFFFFFGGGGGGGGGGGHHHGHHHHHHHHHGGGHGHHHHHHHHHHHHHHHHHGHHHHHHHHHHGGHHGHHHHHHHHGHHHGHHHHHHHGHHHHHHHHHHHHHHHHHHGHHGGGGHGGGGGGGGGGGHHHGGGGGHHHHHHHHHHHHHHGDGGGGHHHHHHHGGGHHHDHHHHHHHHHHGGHHEHGGHGGGGGFGEGGGGGGGGGGGGGGGGGGGGGGGFFFFFFFFFFFFFFFFFFFFFFFEFF
@M03558:539:GW210131Amp:1:2105:11478:11811 1:N:0:TCGACGTC+AAGCGGAA
GGTAGGCATCTACGAGCAAAACCATCATCCTTCAACGAATCCAGTTTAGTGATCCTCCCATTGTCCCCAACTAACCTGGAACCAGCTCAAGATGCCTAAGCCAGTGGTACAGGTTGGTGGCGACCCCGATCCCTCCGAATGGCTCTTCATTTCGGAGGAGATGAAACGAATTGATCAGAGCAAGCCTTACGATGCCAAAAAGGCCTGCTGGGTTCCAGATGAAGCCGAAGGCTATCTTCTGGGTGAAATC
+
AA>AABFFFFFFGGGGGGGGGGGHHHHHHHHHHHGHGGGHGHHGHHHGHHHHHHGHHHGHHHGHHHHHHGGHHHHHHHHHHHGHEHGGHHHGHHHHHHHHHHHHHHHHHHHBFBFGEEFGHGGGGGGGGGGGHHHGG?EFFHHHHHHHGHHHHHE?CGDEGHHHGHHGGGHHHHHHHHHHHHFHHGHGHGGGHFFGFFBEFGFGGGGGGGFD:AAFFGGGGGGGFFFDFFFFFFFFFFFFFFBBAEFFFF
@M03558:539:GW210131Amp:1:2105:7728:11941 1:N:0:TCGACGTC+AAGCGGAA
GGTAGGCATCTACGAGCAAAACCATCATCCTTCAACGAATCCAGTTTAGTGATCCTCCCATTGTCCCCAACTAACCTGGAACCAGCTCAAGATGCCTAAGCCAGTGGTACAGGTTGGTGGCGACCCCGATCCCTCCGAATGGCTCTTCATTTCGGAGGAGATGAAACGAATTGATCAGAGCAAGCCTTACGATGCCAAAAAGGCCTGCTGGGTTCCAGATGAAGCCGAAGGCTATCTTCTGGGTGAAATC
+
BCCBCCFFFFFFGGGGGGGGGGGHHHHHHHHHHHHHGGGHGHGHHHHGHHHHHHGHHHGHHHHHHHHHGGGHHHHHHHHHHHGHHHHHHHHGHHHHHHHGHHHHHHHHHHHFGGHHGEFGHGGGGGGGGGGGHHHGGGGGHHHGHHHHHHHHHGDGFGGGHHHHHHHGGGGHHGHHFFHGHFHHHGHHHHGGHGGGFGGGGGGGGGGGGGGGGGFGGGEGGGGGFFF=DDFFFFFFFFFFFFFFDFFFFF
@M03558:539:GW210131Amp:1:2105:24919:11963 1:N:0:TCGACGTC+AAGCGGAA
GGTAGGCATCTACGAGCAAAACCATCATCCTTCAACGAATCCAGTTTAGTGATCCTCCCATTGTCCCCAACTAACCTGGAACCAGCTCAAGATGCCTAAGCCTGTGGTACAGGTTGGTGGCGACCCCGATCCCTCCGAATGGCTCTTCATTTCGGAGGGGATGAAACGAATTGATCAGAGCAAGCCTTACGATGCCAAAAAGGCCTGCTGGGTTCCAGATGAAGCCGAAGGCTATCTTCTGGGTGAAATC
+
ABAABBFFFFFFGGGGGGGCGGCHGHHHHHHHHHHHGGGHGHGGHHHHHHHGHHHHHHGHHHHHHFHHHGGHHHHHHHGGHHGHGHFHHHGHHHHHHHHHHHHHHHHHHHHHHFGHGEGGHGGGGGGGGGGGHHHGGGGGHHHHHHHHHHHHHHGGGGGGEGGHFHGGGGHHHGHHFHHHHHHHHGHHHGGGGGGGGGGGGGGGGGGGGGGDBEFFFFBFFFFFFFFFFFFFFFFFFFFFFFFFDFFEFB
@M03558:539:GW210131Amp:1:2105:11759:11972 1:N:0:TCGACGTC+AAGCGGAA
GGTAGGCATCTACGAGCAAAACCATCATCCTTCAACGAATCCAGTTTAGTGATCCTCTCATTGTCCCCAACTAACCTGGAACCAGCTCAAGATGCCTAAGCCAGTGGTACAGGTTGGTGGCGACCCCGATCCCTCCGAATGGCTCTTCATTTCGGAGGAGATGAAACGAATTGATCAGAGCAAGCCTTACGATGCCAAAAAGGCCTGCTGGGTTCCAGATGAAGCCGAAGGCTATCTTCTGGGTGAAATC
+
11>AAAFBFFFFGG1EEEGGGGGHFHHHDDGHF1DEEF0GGH1BFDBG1AE2EEGGFGHHGBDAAFGCGGGFHHBGHC00@G/0/F@G1CG1@FGGHHF>GGGC1@CFGHHDF@@FE>?/B//<<E<C/</?0<0////?F1GF<G<GHFFGDF//>@.A.CGF100C<CE.000D000<G//GGGFHEFE..CCB00/C.;.A.CA.C09.99./;00000;00;@--@-EBFFFFBF///B9--B//B
@M03558:539:GW210131Amp:1:2105:8091:11986 1:N:0:TCGACGTC+AAGCGGAA
GGTAGGCATCTACGAGCAAAACCATCATCCTTCAACGAATCCAGTTTAGTGATCCTCCCATTGTCCCCAACTAACCTGGAACCAGCTCAAGATGCCTAAGCCAGTGGTACAGGTTGGTGGCGACCCCGATCCCTCCGAATGGCTCTTCATTTCGGAGGAGATGAAACGAATTGATCAGAGCAAGCCTTACGATGCCAAAAAGGCCTGCTGGGTTCCAGATGAAGCCGAAGGCTATCTTCTGGGTGAAATC
+
BCBBBCFFFFFFGGGGGGGGGGGHHHHHHHHHHHHHGGGHGHHHGHHHHHHHHHHHHHGHHHHHHHGHHGGHHHHHHHHHHHGHHHHGHHHHHHHHHHHGHHHHFFHFGGHDGBGFGEFGHGGGGGGGGGGGHHHGGGDGFHHHHHHHHHHHHH/<ECEEHHHHDGHGFFHHHGHHHHHHHH;GHGHHHHGGHEGGGGGGADGGGGGGGGGDGGGGGGGGGGFGFF>@C@DFFEFFFFFFBFFFAA;FFF
@M03558:539:GW210131Amp:1:2105:24730:12098 1:N:0:TCGACGTC+AAGCGGAA
GGTAGGCATCTACGAGCAAAACCATCATCCTTCAACGAATCCAGTTTAGTGATCCTCCCATTGTCCCCAACTAACCTGGAACCAGCTCAAGATGCCTAAGCCAGTGGTACAGGTTGGTGGCGACCCCGATCCCTCCGAATGGCTCTTCATTTCGGAGGAGATGAAACGAATTGATCAGGGCAAGCCTTACGATGCCAAAAAGGCCTGCTGGGTTCCAGATGAAGCCGAAGGCTATCTTCTGGGTGAAATC
+
BBBBBBFFFFFFGGGGGGGGGGGGHHHHGHHHHHHHGGGHGHHHGHHHHHHGHHHHHHGHHHGHHHHHGGGHHHHHHHHHHHGHGEHHHHHHGHHHHHHHHHHHHHHHHHHFHFGHGEFGHGGGGGGGGFGGHHHGGCGGHHHHHHHHHHHHHFCDGF?<.GGFBFGEGGHHHHHHHHHFCEEGHGHHHHGGHGGGGGGFEDGEGGEGGGFEFEGGGGFFFFFFFFCFFFFFFFFFFFFFFFFFDE9FFF
@M03558:539:GW210131Amp:1:2105:24618:12118 1:N:0:TCGACGTC+AAGCGGAA
GGTAGGCATCTACGAGCAAAACCATCATCCTTCAACGAATCCAGTTTAGTGATCCTCCCATTGTCCCCAACTAACCTGGAACCAGCTCAAGATGCCTAAGCCAGTGGTACAGGTTGGTGGCGACCCCGATCCCTCCGAATGACTCTTCATTTCGGAGGAGATGAAACGAATTGATCAGAGCAAGCCTTACGATGCCAAAAAGGCCTGCTGGGTTCCAGATGAAGCCGAAGGCTATCTTCTGGGTGAAATC
+
BBABBBFFFFFFGGGGGGGFGGGHHHHHHHHHHHHHGGGHGHHGHHHHHHHGHHHHHHGHHHHHHGHHHGGHHHHHHHHBHHGHHHHHHHHGHHHHHHHFHHHHHHHHHHHGGBGHGFFGHGGGGGGGGGGGHHHGGGDGHHGHHHGHHHHHHH@DDGDEGHHHGHGGGGHHHGHHHHHHHGHEHGHHHHGEH.DGGGFGGGDEGGGGGGGGGGGGGGFGFFGGGFFFFFFFFFFFFFFFFFFFDEFFFB
@M03558:539:GW210131Amp:1:2105:15610:12120 1:N:0:TCGACGTC+AAGCGGAA
GGTAGGCATCTACGAGCAAAGAGTGAGAAGGTGTTACTCACATAGCC
+
AAAAABFFFFFFGFGGGGGGGGCAFGGFHHHBGHGHHHHHHGHFFFG
@M03558:539:GW210131Amp:1:2105:25965:12123 1:N:0:TCGACGTC+AAGCGGAA
GGTAGGCATCTACGAGCAAAGAGGTAGAAGGTGTTACTCACATAGCC
+
BCBBCCFFFFFFGGGGGGGGGGHHGGHHHHHHHHGHHHHFHHHHHHH
@M03558:539:GW210131Amp:1:2105:7076:12160 1:N:0:TCGACGTC+AAGCGGAA
GGTAGGCATCTACGAGCAAAACCATCATCCTTCAACGAATCCAGTTTAGTGATCCTCCCATTGTCCCCAACTAACCTGGAACCAGCTCAAGATGCCTAAGCCAGTGGTACAGGTTGGTGGCGACCCCGATCCCTCCGAATGGCTCTTCATTTCGGAGGAGATGAAACGAATTGATCAGAGCAAGCCTTACGATGCCAAAAAGGCCTGCTGGGTTCCAGATGAAGCCGAAGGCTATCTTCTGGGTGAAATC
+
BBBBCCFFFFFFGGGGGGGGGGGHHHHHHHHHHHHHGGGHGHHHHHHHHHHHHHHHHHGHHHHHHHHHHGGHHHHHHHHHHHGHHHHHHHHHHHHHHHHHHHHHHHHHHHHHHGHHGGGGHGGGGGGGGGGGHHHGGGGGHHHGHHGHGHHHHHGGGGGGHHHHHHHGDGHHHHHHHHHHHHHHHGHHHHGFHGGGGGGGGGGGGGGGGGGDFGGGGGGGGGGGFFFFFFFFFFFFFFFFFFEBDFFFFF
@M03558:539:GW210131Amp:1:2105:22431:12163 1:N:0:TCGACGTC+AAGCGGAA
GGTAGGCATCTACGAGCAAAACCATCATCCTTCAACGAATCCAGTTTAGTGATCCTCCCATTGTCCCCAACTAACCTGGAACCAGCTCAAGATGCCTAAGCCAGTGGTACAGGTTGGTGGCGACCCCGATCCCTCCGAATGGCTCTTCATTTCGGAGGAGATGAAACGAATTGATCAGAGCAAGCCTTACGATGCCAAAAAGGCCTGCTGGGTTCCAGATGAAGCCGAAGGCTATCTTCTGGGTGAAATC
+
BCCCCCFFFFFFGGGGGGGGGGGHHHHHHHHHHHHHGGGHGHHHHHHHHHHHHHHHHHGHHHHHHHHHHGGHHHHHHHHHHHGHHHHHHHHGHHHHHHHHHHHHGHHHHHHHGHHHGGGGHGGGGGGGGGGGHHHGGGGGHHHHHHHHHHHHHHGGGGGGHHHHFHHGGGHHHHHHHHHHHHHHHGHHHHGGHGGGGGGGGGGGGGGGGGGGGGGGFFFGGGGGFFFDFBDFFFFFFFFFFFFFDFFFFF
@M03558:539:GW210131Amp:1:2105:7569:12272 1:N:0:TCGACGTC+AAGCGGAA
GGTAGGCATCTACGAGCAAAACCATCATCCTTCAACGAATCCAGTTTAGTGATCCTCCCATTGTCCCCAACTAACCTGGAACCAGCTCAAGATGCCTAAGCCAGTGGTACAGGTTGGTGGCGACCCCGATCCCTCCGAATGGCTCTTCATTTCGGAGGAGATGAAACGAATTGATCAGAGCAAGCCTTACGATGCCAAAAAGGCCTGCTGGGTTCCAGATGAAGCCGAAGGCTATCTTCTGGGTGAAATC
+
BCBBCCFFFFFFGGGGGGGGGGGHHHHHHHHHHHHHGGGHGHHHHHHHHHHHHHHHHHGHHHHHHHHHHGGHHHHHHHHHHHGHHHHHHHHGHHHHHHHHGHHHHHHGHHGFGFHHGGGGHGGGGGGGGGGGHHHGGGGGHHHHHHHHHHHHHHGGGGGGHHHHFGHGGGHHHHHHHHHHHFHHHGHHHHGGHGGGGGGFGGGGGGGGGGGDGGGGGGGGGGGGFFFFFFFFFFFFFFFHFFFFDFFFFF
@M03558:539:GW210131Amp:1:2105:2184:12314 1:N:0:TCGACGTC+AAGCGGAA
GGTAGGCATCTACGAGCAAAACCATCATCCTTCAACGAATCCAGTTTAGTGATCCTCCCATTGTCCCCAACTAACCTGGAACCAGCTCAAGATGCCTAAGCCAGTGGTACAGGTTGGTGGCGACCCCGATCCCTCCGAATGGCTCTTCATTTCGGAGGAGATGAAACGTATTGATCAGAGCAAGCCTTACGATGCCAAAAAGGCCTGCTGGGTTCAAGATGAAGCCGAAGGCTATCTTCTGGGTGAAATC
+
AAAAAAFFFFFFFGCF?CGFGGDFH4B5GHGHHBGFEGGHGHGHFHH5FGHGDHHDGHGHFBFGFBGHHG1FGHHFBFF2FH1FA1B@GFB3FBBEEGH33FGGFGEHHHHGHGGHG???CEEGGGGB<B@BFFH/A?</F?<FGFFFDGHFF?/<<-.>.<F1=DFA<GGHH0=D0<DFGF/CC.:CG/C:CCFFBCFE.C?EAFFFFFF?BEF0;CFF9CFGGC9;99;;;9BB;F9BFFF/A.FFFF
@M03558:539:GW210131Amp:1:2105:4074:12320 1:N:0:TCGACGTC+AAGCGGAA
GGTAGGCATCTACGAGCAAAACCATCATCCTTCAACGAATCCAGTTTAGTGATCCTCCCATTGTCCCCAACTAACCTGGAACCAGCTCAAGATGCCTAAGCCAGTGGTACAGGTTGGTGGCGACCCCGATCCCTCCGAATGGCTCTTCATTTCGGAGGAGATGAAACGAATTGATCAGAGCAAGCCTTACGATGCCAAAAAGGCCTGCTGGGTTCCAGATGAAGCCGAAGGCTATCTTCTGGGTGAAATC
+
CCCCCCFFFFFFGGGGGGGGGGGHHHHHGHHHHHHHGGGHGHHHHHHHHHHHHHHHHHGHHHHHHGHHHGGHHHHHHHHHGHGHGHHHHHHHHHHHHHHHHHHHHHHHHHHBBBBGEFGGGGGGGGGGCGGGHHHGGGGGHHHFHGHHFHHHHHAEFGG<<FFGHHHGGGHHHHHHHHHHHHHHHGHHHHGGHGGGGGGGGGGGGGGGGGGGFGGGFGGGGGGGFFFFFFFFFFFFFFFFFFFFFFFFFF
@M03558:539:GW210131Amp:1:2105:26167:12325 1:N:0:TCGACGTC+AAGCGGAA
GGTAGGCATCTACGAGCAAAACCATCATCCTTCAACGAATCCAGTTTAGTGATCCTCCCATTGTCCCCAACTAACCTGGAACCAGCTCAAGATGCCTAAGCCAGTGGTACAGGTTGGTGGCGACCCCGATCCCTCCGAATGGCTCTTCATTTCGGAGGAGATGAAACGAATTGATCAGAGCAAGCCTTACGATGCCAAAAAGGCCTGCTGGGTTCCGGATGAAGCCGAAGGCTATCTTCTGGGTGAAATC
+
AAAABBFFFFFFGGGGEEG44GEAHHHHHHHHHFHHGGGHGHHHGHGFHGHHHHHHHHGGGHHHHHHGHGGHHHFHHFHGGHGHHHHHHHHHHHHHHHHHHHHHGHHHHHHHHGHHGEFGHGGGGGGGCDGGHHGDGGGGFFHHHHHGHHHHHHGGGGCDHHGHEDGAAGHHHGHGHHGHFHGHHGHHHHGGHGDGFEFEG?FEGGGGGGGDGEGGGGGFBFFFFFBBBBDFFFFFFFF/FBF/AEFFFB
@M03558:539:GW210131Amp:1:2105:12081:12326 1:N:0:TCGACGTC+AAGCGGAA
GGTAGGCATCTACGAGCAAAGAGTGAGAAGGTGTTACTCACATAGCC
+
BBBCCCFFFFFFGGGGGGGGGGHHHHHHHHHFGHGHHHHHHHHHHHH
@M03558:539:GW210131Amp:1:2105:8391:12327 1:N:0:TCGACGTC+AAGCGGAA
GGTAGGCATCTACGAGCAAAACCATCATCCTTCAACGAATCCAGTTTAGTGATCCTCCCATTGTCCCCAACTAACCTGGAACCAGCTCAAGATGCCTAAGCCAGTGGTACAGGTTGGTGGCGACCCCGATCCCTCCGAATGGCTCTTCATTTCGGAGGAGATGAAACGAATTGATCAGAGCAAGCCTTACGATGCCAAAAAGGCCTGCTGGGTTCCAGATGAAGCCGAAGGCTATCTTCTGGGTGAAATC
+
AAAABBFFFFFFGGGGGGGGGGGHHHHHHHHHHHHHGGGHGHHHHHHHHHHGHHHHHHGHHHHHHHHHHGGHHHHHHGGGHHGHHHHHHHHHHHHHHHHHHHHHGHHHHHHGGGHHGGGGHGGGGGGGGGGGHHHGGGGGHHHHHHHHHHHHHH/ECGDDHHHHGHHGGGHHFGHFHGGFHHFHHGHHHHGGHGGGGFFGEGGGGGGGGGGGGGGGGGFGGGGGFFFDFDFFFFFFFFFFFFFFA.BFFF
@M03558:539:GW210131Amp:1:2105:8028:12377 1:N:0:TCGACGTC+AAGCGGAA
GGTAGGCATCTACGAGCAAAACCATCATCCTTCACCGAATCCAGTTTAGTGATCCTCCCATTGTCCCCAACTAACCTGGAACCAGCTCAAGATGCCTAAGCCAGTGGTACAGGTTGGTGGCGACCCCGATCCCTCCGAATGGCTCTTCATTTCGGAGGAGATGAAACGAATTGATCAGAGCAAGCCTTACGATGCCAAAAAGGCCTGCTGGGTTCCAGATGAAGCCGAAGGCTATCTTCTGGGTGAAATC
+
CCCCCCFFFFFFGGGFGGGGGGGHHHHHGHHHHFHHGGGGGHHHHHHHGHHHHHHHHHGHHHHHHHHHHGGHHHHHHHHHHHGHHHHHHHHHHHHHHHHHHHHHGHHGHHHGGBGHGGGGHGGGGGGGG@GGHHHGGGDGHHHHHHHHHHHHHHGGGGGGHHHHHHHGGGHHGHHHHHHHHHGHHGHHHHGGHEDGGGGGGGGFGGGGGGFDCEGGFGGGGGFFFFFFFFFFFFFFFFFFFFFFDFFFFF
@M03558:539:GW210131Amp:1:2105:3078:12390 1:N:0:TCGACGTC+AAGCGGAA
GGTAGGCATCTACGAGCAAAACCATCATCCTTCAACGAATCCAGTTTAGTGATCCTCCCATTGTCCCCAACTAACCTGGAACCAGCTCAAGATGCCTAAGCCAGTGGTACAGGTTGGTGGCGACCCCGATCCCTCCGAATGGCTCTTCATTTCGGAGGAGATGAAACGAATTGATCAGAGCAAGCCTTACGATGCCAAAAAGGCCTGCTGGGTTCCAGATGAAGCCGAAGGCTATCTTCTGGGTGAAATC
+
AABBBBFFFFFFGFGGGGGGGGGHHHHHHHHHGHFGGGGADGHHHHHGHHHHHHHHHHGHHHHHHGHHHFGHEHHHHHGHHHGHHHHHHHHHHHHHHHHHHHHHGGHHHHGFBBBGEGGGHGGGGGGGGGGGHHHGD?EGHGHHHHHHEGHHHH@EGGE>>F<=DGGGGGHHHHHGEHCGHHBGHGHHFGGGHGFGGGGGEGGGGGEGGGGFFEFFFBFGGGGFFFFFCBFFFFFFFFFFF/FFFEFFFF
@M03558:539:GW210131Amp:1:2105:28315:12395 1:N:0:TCGACGTC+AAGCGGAA
GGTAGCATTACGAGCAAAACCATCATCCTTCAACGAATCCAGTTTAGTGATCCTCCCATTGTCCCCAACTAACCTGGAACCAGCTCAAGATGCCTAAGCCAGTGGTACAGGTTGGTGGCGACCCCGATCCCTCCGAATGGCTCTTCATTTCGGAGGAGATGAAACGAATTGATCAGAGCAAGCCTTACGATGCCAAAAAGGCCTGCTGGGTTCCAGATGAAGCCGAAGGCTATCTTCTGGGTGAAATCA
+
AAAA@FFFFFFBGGGGGGGGGGHHHHHHHHHHGHGGGHGHHHHHHGHHHHGHHHHHGHHHHHHGHHHGGHHHHHHHHHHGGHHHHHHHHHHGHHHHHFHHHFGGCGGGGFHHGCEGGDFGEFGGGGCGGGHHHGD@DGFHHHHHGHFGHHGHCA@C.AC<11FGGED.CGH0GHGHGHHFBFHGHHHHG.GEGHBCB99AEGGGGFGGFDFFGGGGGGGGGGGGFFFFFFFEFFFFFFBFEFFFFFFFF
@M03558:539:GW210131Amp:1:2105:2975:12435 1:N:0:TCGACGTC+AAGCGGAA
GGTAGGCATCTACGAGCAAAACCATCATCCTCCAACGAATCCAGTTTAGTGATCCTCCCATTGTCCCCAACTAACCTGGAACCAGCTCAAGATGCCTAAGCCAGTGGTACAGGTTGGTGGCGACCCCGATCCCTCCGAATGGCTCTTCATTTCGGAGGAGATGAAACGAATTGATCAGAGCAAGCCTTACGATGCCAAAAAGGCCTGCTGGGTTCCAGATGGAGCCGAAGGCTATCTTCTGGGTGAAATC
+
BBBBBAFFFFFFGGGFCCGGFFAFHFFFHHHHHEFGEGGEEFGHHHHGHHHHHFGHHHGHGHHHBGHHFGGHCGGHHHHFHGGFHEGHFGHHHHHHHHHGHGFGGHHGHHFHHFHHGEGGHGGGFGGDGDFGHHHGGCGGHHHGHHHHHHHHHHAFGGCGHHHHFDGGGAHHHHHHHGGHHHHHGGHHHHGGHGGGGGGGEGFGGGGGGGGGGGGGFFFGGGFFFFFFFFFFFFFFFFFFFFFFDEFFFF
@M03558:539:GW210131Amp:1:2105:8765:12474 1:N:0:TCGACGTC+AAGCGGAA
GGTAGGCATCTACGAGCAAAACCATCATCCTTCAACGAATCCAGTTTAGTGATCCTCCCATTGTCCCCAACTAACCTGGAACCAGCTCAAGATGCCTAAGCCAGTGGTACAGGTTGGTGGCGACCCCGATCCCTCCGAATGGCTCTTCATTTCGGAGGAGATGAAACGAATTGATCAGAGCAAGCCTTACGATGCCAAAAAGGCCTGCTGGGTTCCAGATGAAGCCGAAGGCTATCTTCTGGGTGAAATC
+
BCBCCCFFFFFFGGGGGGGGGGGHHHHHHHHHHHHHGGGHGHHHHHHHHHHHHHHHHHGHHHHHHHHHHGGHHHHHHHHGHHGHHHHHHHHHHHHHHHHHHHHHGHHHHHHHHHHHGEGGHGGGGGGGGGGGHHHGGGEGHHHHHHHHHHHHHH/CDG.AGHHHHHHGGGHHHHHHHHHHHHGHHGHHHHGGHGGGGGGGFGGGGGEGGGGFGGGGGGGGGGGGFFFBFCFFFFFFFFFFFFFFAAFFFF
@M03558:539:GW210131Amp:1:2105:23747:12505 1:N:0:TCGACGTC+AAGCGGAA
GGTAGGCATCTACGAGCAAAACCATCATCCTTCAACGAATCCAGTTTAGTGATCCTCCCATTGTCCCCAACTAACCTGGAACCAGCTCAAGATGCCTAAGCCAGTGGTACAGGTTGGTGGCGACCCCGATCCCTCCGAATGGCCCTTCATTTCGGAGGAGATGAAACGAATTGATCAGAGCAAGCCTTACGATGCCAAAAAGGCCTGCTGGGTTCCAGATGAAGCCGAAGGCTATCTTCTGGGTGAAATC
+
CCCCCCFFFFFFGGGGGGGGGGGGHGHHHHHHHHHHGGGGGHHHHHHHHHHHHHHHHHGHHHHHHHHHHGGHHHHHHHHHHHGHHHHHHHHHHHHHHHHHHHHHHHHHHHHGHFGHGEGGHGGGGGGGGGGGHHHGGGGGHHHHHHHHHHHHHHGDGGGEGHHFFGGGGGHHHFHHFHHHHHHHHGHHHHGGHGGGGGGGGGGGGGGGGGGGGGGGFGFFGFFFEFFFFFFFFFFFFFFFFFFFDEFFFF
@M03558:539:GW210131Amp:1:2105:13143:12512 1:N:0:TCGACGTC+AAGCGGAA
GGTAGGCATCTACGAGCAAAACCATCATCCTTCAACGAATCCAGTTTAGTGATCCTCCCATTGTCCCCAACTAACCTGGAACCAGCTCAAGATGCCTAAGCCAGTGGTACAGGTTGGTGGCGACCCCGATCCCTCCGAATGGCTCTTCATTTCGGAGGAGATGAAACGAATTGATCAGAGCAAGCCTTACGATGCCAAAAAGGCCTGCTGGGTTCCAGATGAAGCCGAAGGCTATCTTCTGGGTGAAATC
+
BCBCCCFFFFFFGGGGGGGGGGGHHHHHHGHGHHHHGGGHGGHHHHHHHHHHHHHHHHGHHHHHHHGHHGGHHHHHHGHHHGGHHHHHHHHHHHHHHHHHHHHHFGHHHHHBGBFGGFGGGGGGGGGGGGGGHHHGGFGGHHHHHHHHHGHHHGEEGGGEHHHHFHHGGGHHHHHHHHHHHHHHGGHHGGGGHEDGFFFGGGDFGGGGGGGGCEFGFGGGGGGGFFFFFFFFFFFFFFFFFFFFDEFFFF
@M03558:539:GW210131Amp:1:2105:20559:12528 1:N:0:TCGACGTC+AAGCGGAA
GGTAGGCATCTACGAGCAAAACCATCATCCTTCAACGAATCCAGTTTAGTGATCCTCCCATTGTCCCCAACTAACCTGGAACCAGCTCAAGATGCCTAAGCCAGTGGTACAGGTTGGTGGCGACCCCGATCCCTCCGAATGGCTCTTCATTTCGGAGGAGATGAAACGAATTGATCAGAGCAAGCCTTACGATGCCAAAAAGGCCTGCTGGGTTCCAGATGAAGCCGAAGGCTATCTTCTGGGTGAAATC
+
BCBBCCFFFFFFGGGGGGGGGGGHHHHHHHHHHHHHGGGHGHHHHHHHHHHHHHHHHHGHHHHHHGHHHGGHHHHHHHHHHHGHHHHHHHHGHHHHHHHHHHHHGHHHHHHHHHHHGEFGHGGGGGGGGGGGHHHGGGGGHGHHHHHHHHHHHHGGGGEFHGHHHHHGGGHHFDGFHHHHHHHHGEHHHHFGHGGGGGGGGGDEEGEGGGGGGGGGGGFGGGGGFFFACFFFFFFFFFFFFFFFFFFFFF
@M03558:539:GW210131Amp:1:2105:5738:12561 1:N:0:TCGACGTC+AAGCGGAA
GGTAGGCATCTACGAGAAGGTGTTACTCACATAGCC
+
ABAAA@DCFBFFFGGGGCGGEGGGHHHFHCHHGFFH
@M03558:539:GW210131Amp:1:2105:23065:12584 1:N:0:TCGACGTC+AAGCGGAA
GGTAGGCATCTACGAGCAAAACCATCATCCTTCAACGAATCCAGTTTAGTGATCCTCCCATTGTCCCCAACTAACCTGGAACCAGCTCAAGATGCCTAAGCCAGTGGTACAGGTCGGTGGCGACCCCGATCCCTCCGAATGGCTCTTCATTTCGGAGGAGATGAAACGAATTGATCAGAGCAAGCCTTACGATGCCAAAAAGGCCTGCTGGGTTCCAGATGAAGCCGCAGGCTATCTTCTGGGTGAAATC
+
CCCCCCFFFFFFFGGGGGGGGGGHHHHHHHHHHHHHGGGHGHHHGHHHHHHHHHHHHHGHHHHHHHHHHGGHHHHHHHHGFHGHHHHHHHHHHGHHHHHHHHHHHHHHHHHHBFGGGEFGFGGGGGFDCDGGHGHGGFGFHHHFHHHHGFHHHEFGGGGGHHGHFHHGFGHHHHHHHHHHGHHGHGHFHHGE?FGGFGGGGGGGGGGGGGGGGGGGFFGFFFFFFEFFFACDFFFFFFFFFFFFD?FFFF
@M03558:539:GW210131Amp:1:2105:11238:12586 1:N:0:TCGACGTC+AAGCGGAA
GGTAGGGCATCTACGAGCAAAACCATCATCCTTCAACGAATCCAGTTTAGTGATCCTCCCATTGTCCCCAACTAACCTGGAACCAGCTCAAGATGCCTAAGCCAGTGGTACAGGTTGGTGGCGACCCCGATCCCTCCGAATGGCTCATCATTTCGGAGGAGATGAAACGAATTGATCAGAGCAAGCCTTACGATGCCAAAAAGGCCTGCTGGGTTCCAGATGAAGCCGAAGGCTATCTTCTGGGTGAAAT
+
AAAAAAABBFFFGGGFGGGGGGHGHHHGHHHHHHHHHGGGHGHHHHHHEHFHHHHHHHHGHHHHHHHHHHGGHHHHHHHHHHHGHHHHHHHHHHHHHHHHHHHHHBGHGGHHGGFGGGEGGHGGGGGGGCGGGHHHGDBEFGHGHHHHHGHHHHHGGGGGGHGHHGHHGGEHHHHHHHFHGHHHFHGHHHHGGGGGGGFGGGFGGGFEFFGGA9CCGGGGGGFFFFFFFFFFFFFFFFFEFFFFBAEFFF
@M03558:539:GW210131Amp:1:2105:8499:12633 1:N:0:TCGACGTC+AAGCGGAA
GTAGGCATCTACGAGCAAAACCATCATCCTTCAACGAATCCAGTTTAGTGATCCTCCCATTGTCCCCAACTAACCTGGAACCAGCTCAAGATGCCTAAGCCAGTGGTACAGGTTGGTGGCGACCCCGATCCCTCCGAATGGCTCTTCATTTCGGAGGAGATGAAACGAATTGATCAGAGCAAGCCTTACGATGCCAAAAAGGCCTGCTGGGTTCCAGATGAAGCCGAAGGCTATCTTCTGGGTGAAATC
+
3AAABFFFFFFFGGGGGGGGGGHHHHHHHHHHHHHGGGHGHHHHHHHHHHHHHHHHHGHHHHHHHHHHGGHHHHHHHHHHHGHHHHHFHHHHHHHHHHHHHHHGHHHHHHHHGGHGGGGHGGGGGGGGGGGHHHGGGGGFHHHHHHHHHHHHFDACGDGEHHHHHHGGGHHHHHHHHHHHHHHHGHHHHGGHGGGGGGGGGGGGGGGGGGGGGGGGGGGGGGGGFFFFFFFFFFFFFFFFFFBD?FFFF
@M03558:539:GW210131Amp:1:2105:17446:12652 1:N:0:TCGACGTC+AAGCGGAA
GGTAGGCATCTACGAGCAAAACCATCATCCTTCAACGAATCCAGTTTAGTGATCCTCCCATTGTCCCCAACTAACCTGGAACCAGCTCAAGATGCCTAAGCCAGTGGTACAGGTTGGTGGCGACCCCGATCCCTCCGAATGGCTCTTCATTTCGGAGGAGATGAAACGAATTGATCAGAGCAAGCCTTACGATGCCAAAAAGGCCTGCTGGGTTCCAGATGAAGCCGAAGGCTATCTTCTGGGTGAAATC
+
CCBBCCFFFFFFGGGGGGGGGGGHHHHHHHHHHHHHGGGHGHHHGHHGHHHHHHHHHHGHHHHHHHHHHGGHHHHHHHHHHHGHHHHHHHHHHHHHHHHHHHHHGHHHHHHEBBFHGEFGHGGGGGGGGGGGHHHGGGGGHHHHHHHHHHHHHHCDFGGCCHHHHHHGGGHHHHHHHHHHHHHHHGHHFHGGHGGGGGGGGGGGGGGGGGGGFGGGGGGGGGGGFFFAFAFFFFFFFFFFFFFFD:FFFF
@M03558:539:GW210131Amp:1:2105:26384:12694 1:N:0:TCGACGTC+AAGCGGAA
GGTAGGCATCTACGAGCAAAACCATCATCCTTCAACGAATCCAGTTTAGTGATCCTCCCATTGTCCCCAACTAACCTGGAACCAGCTCAAGATGCCTAAGCCAGTGGTACAGGTTGGTGGCGACCCCGATCCCTCCGAATGGCTCTTCATTTCGGAGGAGATGAAACGAATTGATCAGAGCAAGCCTTACGATGCCAAAAAGGCCTGCTGGGTTCCAGATGAAGCCGAAGGCTATCTTCTGGGTGAAATC
+
BCBBCCFFFFFFGGGGGGGGGGGHHHHHHHHHHHHHGGGHGHHHHHHHHHHHHHHHHHGHHHHHHHHHHGGHHHHHHHHHHHGHHHHHHHHHHHHHHHHHHHHHGHHHHHHHHHHHGFGGHGGGGGGGGGGGHHHGGGGGHHHHHHHHHHHHHHGGFGEFHHHHFHHGGGHHHHHHHHHHHHHHHGHHHHGGHGGGGGGGGGGGGGGGGGGGGGGGGGGGGGHGFFFFFFFFFFFFFFFFFEFFFFFFFF
@M03558:539:GW210131Amp:1:2105:15048:12733 1:N:0:TCGACGTC+AAGCGGAA
GGTAGGCATCTACGAGCAAAACCATCATCCTTCAACGAATCCAGTTTAGTGATCCTCCCATTGTCCCCAACTAACCTGGAACCAGCTCAAGATGCCTAAGCCAGTGGTACAGGTTGGTGGCGACCCCGATCCCTCCGAATGGCTCTTCATTTCGGAGGAGATGAAACGAATTGATCAGAGCAAGCCTTACGATGCCAAAAAGGCCTGCTGGGTTCCAGATGAAGCCGAAGGCTATCTTCTGGGTGAAATC
+
BCBBCCFFFFFFGGGGGGGGGGGHHHHHHHHHHHHHGGGHGHHHHHHFHHHHHHHHHHGHHHHHHHHHHGGHHHHGHHHHHHGHHHHHHHHHHHHHHHHHHHHHBGHHHHHHHGHHGFFDHGGGGGGGCFGGHHHGGGDGHHHHHHGHHHHHGG@.AEEGHHHHHHHGGGHHGFGHHHGHHFGHHGHHHGEEGEGGGGGGGGGGGGEGGGGGGGGGGGFFGGGGFFFC;FFFFFFFFFFFFFFFFAFBBF
@M03558:539:GW210131Amp:1:2105:17449:12794 1:N:0:TCGACGTC+AAGCGGAA
GGTAGGCATCTACGAGCAAAACCATCATCCTTCAACGAATCCAGTTTAGTGATCCTCCCATTGTCCCCAACTAACCTGGAACCAGCTCAAGATGCCTAAGCCAGTGGTACAGGTTGGTGGCGACCCCGATCCCTCCTAATGGCTCTTCATTTCGGAGGAGATGAAACGAATTGATCAGAGCAAGCCTTACGACGCCAAAAAGGCCTGCTGGGTTCCAGATGAAGCCGAAGGCTATCTTCTGGGTGAAATC
+
@ABAAABCFCFFAAEA?FGGGGGHHHFHHHHHFHHDEGGHGCHHGGHHHHHGHHFBGHGFHDGHFHHHFDGHHGHHHGHHFHEFEHHHHHHFFFHHHHHHHHHF@@3BFDEF3BGFC?EEA@EEEEGC?DDDHGHGHHFHFEF0FGHHGHGHHF</@CGAHHHHHG1CEFHHGBGG0DHHHHGHHGHGHHGGGCGGB?BEGGDEEGGGGGFG/AFFFFFFFFFFF?=@>BDFFFFFFFBFFBFFAABBFF
@M03558:539:GW210131Amp:1:2105:22641:12835 1:N:0:TCGACGTC+AAGCGGAA
GGTAGGCATCTACGAGCAAAACCATCATCCTTCAACGAATCCAGTTTAGTGATCCTCCCATTGTCCCCAACTAACCTGGAACCAGCTCAAGATGCCTAAGCCAGTGGTACAGGTTGGTGGCGACCCCGATCCCTCCGAATAGCTCTTCATTTCGGAGGAGATGAAACGAATTGATCAGAGCAAGCCTTACGATGCCAAAAAGGCCCGCTGGGTTCCAGATGAAGCCGAAGGCTATCTTCTGGGTGAAATC
+
ABBBBCFFFFFFGGGGGGGGGGGHHHHHHHHHHHHHGGGHGHHHHHHHHHHHHHHHHHGHHHHHHHHHHGGHHHHHHHHHHHGHHHHHHHHGHHGHHHHHHHHHGHHGGHHHHHHHGGGGHGGGGGGGGGGGHHHGGGGGGHHHHHHHHHHHHCGGGGGEHHHHGHHGGGHHGHHHHHHHHHHHHGHHHHGGHGGGEFGGFGGGGGGGGGGGGGGFFFFFFFFFFFFFFFFFFFFFFFHFFFFFFFFFFF
@M03558:539:GW210131Amp:1:2105:28841:12838 1:N:0:TCGACGTC+AAGCGGAA
GGTAGGCATCTACGAGCAAAACCATCATCCTTCAACGAATCCAGTTTAGTGATCCTCCCATTGTCCCCAACTAACCTGGAACCAGCTCAAGATGCCTAAGCCAGTGGTACAGGTTGGTGGCGACCCCGATCCCTCCGAATGGCTCTTCATTTCGGAGGAGATGAAACGAATTGATCAGAGCAAGCCTTACGATGCCAAAAAGGCCTGCTGGGTTCCAGATGAAGCCGAAGGCTATCTTCTGGGTGAAATC
+
BCCCCCFFFFFFGGGGGGGGGGGHHHHHHHHHHHHHGGGHGHHHHHHHHGHHHHHHHHGHHHHHHHHHHGGHHHHHGHGHHHGHHHHHHHHHHHHHHHHHHHHHHHHHHHHHBFGHGGGGHGGGGGGGGCFGHHHGGGCGHHHHHHBGHHHHHGFGGGDDEHGHGFHGGGHGHFHHGHHHHHHHHGHGBHGGGFGGGGGGGGGEGGGGGGGGFGAGGFGGGGGGFFFFFFFFFFFFFFFFFFFFFEFFFF
@M03558:539:GW210131Amp:1:2105:9693:12853 1:N:0:TCGACGTC+AAGCGGAA
GGTAGGCATCTACGAGCAAAACCATCATCCTTCAACGAATCCAGTTTAGTGATCCTCCCATTGTCCCCAACTAACCTGGAACCAGCTCAAGATGCCTAAGCCAGTGGTACAGGTTGGTGGCGACCCCGATCCCTCCGAATGGCTCTTCATTTCGGAGGAGATGAAACGAATTGATCAGAGCAAGCCTTACGATGCCAAAAAGGCCTGCTGGGTTCCAGATGAAGCCGAAGGCTATCTTCTGGGTGAAATC
+
CCBBCCFFFFFFGGGGGGGGGGGHHHHHHHHHHHHHGGGHGHHHHHHGHHHHHHHHHHGHHHHHHHHHHGGHHHHHHHHHHHGHHHHHHHHHHHHHHHHHHHHHGHHGHHHHHHHHGFGGHGGGGGGGGGGGHHHGGGGGHHHHHHHHHHHHHH?EGGGGHHHHHHHGGGHHHHHHHHHHHHGHHGHHHHGGHGGGGGGGGGGGGGGGGGGGGGGGGGGGGGHGFFFFF@DFFFFFFFFFFFFFDEFFFF
@M03558:539:GW210131Amp:1:2105:27683:12866 1:N:0:TCGACGTC+AAGCGGAA
GGTAGGCATCTACGAGCAAAACCATCATCCTTCAACGAATCCAGTTTAGTGATCCTCCCATTGTCCCCAACTAACCTGGAACCAGCTCAAGATGCCTAAGCCAGTGGTACAGGTTGGTGGCGACCCCGATCCCTCCGAATGGCTCTTCATTTCGGAGGAGATGAAACGAATTGATCAGAGCAAGCCTTACGATGCCAAAAAGGCCTGCTGGGTTCCAGATGAAGCCGAAGGCTATCTTCTGGGTGAAATC
+
ABABCCFFFFFFGGGGGGGGGGGHHHHHHHHHHHHHGGGHGHHHHHHHHHHHHHHHHHGHHHHHHHHHHGGHHHHHHHHHHHGHHHHHHHHHHHHHHHHHHHHHGHHGHHHHHHHHGEFGHGGGGGGGGGGGHHHGGGGGHHHHHHHHHHHHHHGGGGGGHHHHGHHGGGHHHHHHHHHHHHHHHGHHHHGGHGFGGGGGFGGGGGGGGGGGGGGGFGGGGGGGFFFFFFDFFFFFFFFFFBFFFFFFFF
@M03558:539:GW210131Amp:1:2105:27572:12872 1:N:0:TCGACGTC+AAGCGGAA
GGTAGGCATCTACGAGCAAAACCATCATCCTTCAACGAATCCAGTTTAGTGATCCTCCCATTGTCCCCAACTAACCTGGAACCAGCCCAAGATGCCTAAGCCAGTGGTACAGGTTGGTGGCGACCCCGATCCCTCCGAATGGCTCTTCATTTCGGAGGAGATGAAACGAATTGATCAGAGCAAGCCTTACGATGCCAAAAAGGCCTGCTGGGTTCCAGATGAAGCCGAAGGCTATCTTCTGGGTGAAATC
+
AAAABCFFFFFFGGGGGGGGGGGHHHHHHHHHHHHHGGGHGHHHHHHHHHHHHHHHHHGHHHHHHHHHHGGHHHHHHHHHHHGHHHGGHHHHHHHHHHHHHHHHGHHHHHHGHHHHGFGGHGGGGGGGGGGGHHHGGGGGHHHHHHHHHHHHHHGGDDGGHHHHHHGGGGHHHHHHHHHHHHHHHGHHHHGGGGGGGGGGGGGGGGGGGGFGGGGGGGGGFFFFFFFFFFFFFFFFFFFFFFFFDEFFFF
@M03558:539:GW210131Amp:1:2105:13233:12880 1:N:0:TCGACGTC+AAGCGGAA
GGTAGGCATCTACGAGCAAAACCATCATCCTTCAACGAATCCAGTTTAGTGATCCTCCCATTGTCCCCAACTAACCTGGAACCAGCTCAAGATGCCTAAGCCAGTGGTACAGGTTGGTGGCGACCCCGATCCCTCCGAATGGCTCTTCATTTCGGAGGAGATGAAACGAATTGATCAGAGCAAGCCTTACGATGCCAAAAAGGCCTGCTGGGTTCCAGATGAAGCCGAAGGCTATCTTCTGGGTGAAATC
+
BCCABCFFFFFFGGGGGGGGGGGHHHHHHHHHHHHHGGGHGHHHHHHHHHHHHHHHHHGHHHHHHHHHHGGHHHHHHHHHHHGHHHHHHHHHHHHHHHHHHHHHGHHHHHHFFBFGGFGGHGGGGGGGGGGGHHHGGGGGHHHHHHHHHHHHHC@.@DGGHHHHHHHGGGHHHHHHHHHHHHGHHGHHHHFGHEGGGGGGGGGGGGGGGGGGGGGGGGGGGGGGFFFFFFFFFFFFFFFFFFFFFEFFFF
@M03558:539:GW210131Amp:1:2105:6586:12892 1:N:0:TCGACGTC+AAGCGGAA
GGTAGGCATCTACGAGCAAAACCATCATCCTTCAACGAATCCAGTTTAGTGATCCTCCCATTGTCCCCAACTAACCTGGAACCAGCTCAAGATGCCTAAGCCAGTGGTACAGGTTGGTGGCGACCCCGATCCCTCCGAATGGCTCTTCATTTCGGAGGAGATGAAACGAATTGATCAGAGCAAGCCTTACGATGCCAAAAAGGCCTGCTGGGTTCCAGATGAAGCCGAAGGCTATCTTCTGGGTGAAATC
+
BCCBCCFFFFFFGGGGGGGGGGGHHHHHHHHHHHHHGGGHGHHHHHHHHHHHHHHHHHGHHHHHHHHHHGGHHHHHHHHHHHGHHHHHHGHHHHHHHHHHHHHHGHHHHHHFGFHHGGGGHGGGGGGGGGGGHHHGGGGGHHHHHHHHHHHHHHGDGGGGHHHHFHHGGGHHHHHHHHHHHHHHHGGHHHGGHGGGGGGG.;EGGGGGGGGGFGGGGGGGGGGGFFFFFBFFFFFFFFFFFFFFDFFFFF
@M03558:539:GW210131Amp:1:2105:29192:12895 1:N:0:TCGACGTC+AAGCGGAA
GGTAGGCATCTACGAGCAAAACCATCATCCTTCAACGAATCCAGTTTAGTGATCCTCCCATTGTCCCCAACTAACCTGGAACCAGCTCAAGATGCCTAAGCCAGTGGTACAGGTTGGTGGCGACCCCGATCCCTCCGAATGGCTCTTCATTTCGGAGGAGATGAAACGAATTGATCAGAGCAAGCCTTACGATGCCAAAAAGGCCTGCTGGGTTCCAGATGAAGCCGAAGGCTATCTTCTGGGTGAAATC
+
AAAAABFFFFFFGGGGGGGGGGGHHFHHHHHHHHHHGGGHGFHGDGHHHHHHFHHHHHGHHHHHHGHHHGGHHHGHHHHHHHGFHEHHHHHGHGHHHGHHGFHHGGHBHFFHGGHHE>FEAEGGEGGD@<CDGH2BECA/FFHHGGHHHHFGHGFGCC.AHHFBHHBEDEGHFGHF0GFHHFGFAGHHGHGECC.0C9BEEDDFEFEFFGEGFEFFBBCGBFGGBA>@BFFEFFFFFFFFFFFFDE/FFF
@M03558:539:GW210131Amp:1:2105:14371:12913 1:N:0:TCGACGTC+AAGCGGAA
GGTAGGCATCTACGAGCAAAACCATCATCCTTCAACGAATCCAGTTTAGTGATCCTCCCATTGTCCCCAACTAACCTGGAACCAGCTCAAGATGCCTAAGCCAGTGGTACAGGTTGGTGGCGACCCCGATCCCTCCGAATGGCTCTTCATTTCGGAGGAGATGAAACGAATTGATCAGAGCAAGCCTTACGATGCCAAAAAGGCCTGCTGGGTTCCAGATGAAGCCGAAGGCTATCTTCTGGGTGAAATC
+
BCBABCFFFFFFGGGGGGGGGGGGHHHHHHHHHHHHGGGHGHHHHHHHHHHHHHHHHHGHHHHHHHHHHGGHHHHHGHHHHHGHHHHHHHHHHHHHHHHHHHHHHHHHHHHHHFHHGEGGHGGGGGGGGGGGHHHGGGGGHHHHHHHHHHHHHG@<EGGGHHHHHHHGGGHHHHHGHHHHHHHHHGHHHHEGHEGGGGGGGGGGGGEFGGFGGGGGGGGGGGGGFFFFFFFFFFFFFFFFFFFBAEFFFF
@M03558:539:GW210131Amp:1:2105:4693:12920 1:N:0:TCGACGTC+AAGCGGAA
GGTAGGCATCTACGAGCAAAACCATCATCCTTCAACGAATCCAGTTTAGTGATCCTCCCATTGTCCCCAACTAACCTGGAACCAGCTCAAGATGCCTAAGCCAGTGGTACAGGTTGGTGGCGACCCCGATCCCTCCGAATGGCTCTTCATTTCGGAGGAGATGAAACGAATTGATCAGAGCAAGCCTTACGATGCCAAAAAGGCTTGCTGGGTTCCAGATGAAGCCGAAGGCTATCTTCTGGGTGAAATC
+
BCBBCCFFFFFFGGGGGGGGGGGHHHHHHHHHHHHHGGGHGHHHHHHHHHHHHHHHHHGHHHHHHHHHHGGHHHHHHHHHHHGHHHHHHHHHHHHHHHHHHHHHHHHHHHHBBBBFFFGGHGGGGGGGGGGGHHHGGGGGHHHHHHHHHHHHHHGGGGG>>FGGGHHGGGHHHHHHHHHHHHHHHGHHHHGGHGGGGGGGGGGGGGGGGGGGGGGGFFGGGGGFFFFFFFFFFFFFFFFFFFFFFFFFFF
@M03558:539:GW210131Amp:1:2105:8521:12920 1:N:0:TCGACGTC+AAGCGGAA
GGTAGGCATCTACGAGCAAAACCATCATCCTTCAACGAATCCAGTTTAGTGATCCTCCCATTGTCCCCAACTAACCTGGAACCAGCTCAAGATGCCTAAGCCAGTGGTACAGGTTGGTGGCGACCCCGATCCCTCCGAATGGCTCTTCATTTCGGAGGAGATGAAACGAATTGATCAGAGCAAGCCTTACGATGCCAAAAAGGCCTGCTGGGTTCCAGATGAAGCCGAAGGCTATCTTCTGGGTGAAATC
+
ABAABCFFFFFFGGGGGGGGGGGHHHHHHHHHHHHHGGGHGHHHHHHHHHHHHHHHHHGHHHHHHHHHHGGHHHHHHHHGHHGHHHHHHHHHHHHHHHHHHHHHGHHHHHHHHHHHGGGGHGGGGGGGGGGGHHHGGGGGHHHHHHHHHHHHHH@EGGGDHHHHFHHGGGHHHHHHHHGHHHFGHGHHHHGGHGGGGGGGGGGGGGEGGGGGGGGGGGGGGGGGFFFDFFFFFFFFFFFFFFFFAEFFFF
@M03558:539:GW210131Amp:1:2105:22210:12946 1:N:0:TCGACGTC+AAGCGGAA
GGTAGGCATCTACGAGCAAAACCATCATCCTTCAACGAATCCAGTTTAGTGATCCTCCCATTGTCCCCAACTAACCTGGAACCAGCTCAAGATGCCTAAGCCAGTGGTACAGGTTGGTGGCGACCCCGATCCCTCCGAATGGCTCTTCATTTCGGAGGAGATGAAACGAATTGATCAGAGCAAGCCTTACGATGCCAAAAAGGCCTGCTGGGTTCCAGATGAAGCCGAAGGCTATCTTCTGGGTGAAATC
+
CCBBCCFFFFFFGGGGGGGGGGGHHHHHHHHHHHHHGGGHGHHHHHHHHHHHHHHHHHGHHHHHHHHHHGGHHHHHHHHHHHGHHHHHHHHHHHHHHHHHHHHHGHHGHHHHHHHHGGGGHGGGGGGGGGGGHHHGGGGGHHHHHHHHHHHHHGGGGGGEHHHHHHHGGGHHHHHHHHHHHHHHHGHHHHGGFGGGGGGGGGGGGGGGGGGGGGGGGGGGGGGGFFFFFFFFFFFFFFFFFFFFDEFFFF
@M03558:539:GW210131Amp:1:2105:28981:12958 1:N:0:TCGACGTC+AAGCGGAA
GGTAGGCATCTACGAGCAAAACCATCATCCTTCAACGAATCCAGTTTGGTGATCCTCCCATTGTCCCCAACTAACCTGGAACCAGCTCAAGATGCCTAAGCCAGTGGTACAGGTTGGTGGCGACCCCGATCCCTCCGAATGGCTCTTCATTTCGGAGGAGATGAAACGAATTGATCAGAGCAAGCCTTACGATGCCAAAAAGGCCTGCTGGGTTCCAGATGAAGCCGAAGGCTATCTTCTGGGTGAAATC
+
CCCCCCFFFFFFGGGGGGGGGGGHHHHHHHHHHHHHGGGHGHHHHHHHGHGHHHHHHHGHHHHHHHHHHGGHHHHHHHHHHHGHHHHHGHHHHHHHHHHHHHHHGHHGHHHHFFGHGEGGHGGGGGGGGGGGHHHGGGGGHHHHHHHHHHHHHHGGGGGGHHHGHHHGGGHHHHHHHHHHHGHHHGGHHHGGHGGGGGGGGGGGGGGGGGGGGGGGGGGGGFFFFFFFFFFFFFFFFFFFFFFFFFFFFF
@M03558:539:GW210131Amp:1:2105:18401:12996 1:N:0:TCGACGTC+AAGCGGAA
GGTAGGCATCTACGAGCAAAACCATCATCCTTCAACGAATCCAGTTTAGTGATCCTCCCATTGTCCCCAACTAACCTGGAACCAGCTCAAGATGCCTAAGCCAGTGGTACAGGTTGGTGGCGACCCCGATCCCTCCGAATGGCTCTTCATTTCGGAGGAGATGAAACGAATTGATTAGAGCAAGCCTTACGATGCCAAAAAGGCCTGCTGGGTTCCAGATGAAGCCGAAGGCTATCTTCTGGGTGAAATC
+
BCBAACFFFFFFGGGGGGGGGGGHHHHHHHHHHHHHGGGGGHHHGHHHHHHHHHHHHHGHHHHHHHHHHGGHHHHHHHHHHHGHHHHHHHHHHHHHHHHHHHHHGHHHHHHHHHHHGGGGHGGGGGGGGGGGHHHGGGGFHHHHHHHHHHHHHHGGGGGGHHHHGHHGGGHHF0DHHHHHHHHHHGHHGHGGHGGGGGFFGGGGGGGGGGGGGGGGGGGGGGGGFFFFFFFFFFFFFFFFFFFFFFFFFF
@M03558:539:GW210131Amp:1:2105:20019:12998 1:N:0:TCGACGTC+AAGCGGAA
GGTAGGCATCTACGAGCAAAGAGTGAGAAGGTGTTACTCACATAGCC
+
BBBBCCFFFFFFGGGGGGGGGGHHHHHHHHHGHHGHHHHHHHHHHHH
@M03558:539:GW210131Amp:1:2105:5430:13041 1:N:0:TCGACGTC+AAGCGGAA
GGTAGGCATCTACGAGCAAAACCATCATCCTTCAACGAATCCAGTTTAGTGATCCTCCCATTGTCCCCAACTAACCTGGAACCAGCTCAAGATGCCTAAGCCAGTGGTACAGGTTGGTGGCGACCCCGATCCCTCCGAATGGCTCTTCATTTCGGAGGAGATGAAACGAATTGATCAGAGCAAGCCTTACGATGCCAAAAAGGCCTGCTGGGTTCCAGATGAAGCCGAAGGCTATCTTCTGGGTGAAATC
+
CCBACCFFFFFFGGGGGGGGGGGHHHHHHGHHGHHHGGGHEFHGFGHHGGFHHHHHHHGHHHHHHHHHGGGHHHHGHHFHHFGHHHHHHHHHHHHHHHHHHHHHEHHFGFH@B@BFEEEFGGGGEGGGGGGGHHCEFGGGHGGHHHHHHHFHFGAGGGG<<>DFDHHGGGHHHHFHHHHHHHGHHGFHHHGGHFGGGGGGEGGEEGGGGFFFFGFFBFFGGFGGFFFFFFFFFFFFFFFFFFFFAEFFFF
@M03558:539:GW210131Amp:1:2105:6903:13041 1:N:0:TCGACGTC+AAGCGGAA
GGTAGGCATCTACGAGCAAAACCATCATCCTTCAACGAATCCAGTTTAGTGATCCTCCCATTGTCCCCAACTAACCTGGAACCAGCTCAAGATGCCTAAGCCAGTGGTACAGGTTGGTGGCGACCCCGATCCCTCCGAATGGCTCTTCATCTCGGAGGAGATGAAACGAATTGATCAGAGCAAGCCTTACGATGCCAAAAAGGCCTGCTGGGTTCCAGATGAAGCCGAAGGCTATCTTCTGGGTGAAATC
+
BBAABCFFFFFFGGGGGGGGGGGHHHHHHHHHHHHHGGGHGHHHHHHHHHHHHHHHHHGHHHHHHHHHHGGHHHHHHHHHHHGHHHHHHHHHHHHHHHHHHHHHHHHHHHHHHGHHGGGGHGFGGGGGGGGGHHHGGGGGHHHHHHHHHHHHHHGGGGGGHHHHFHHGGGHHHHHHHHHHHHHHHGHHHHGGHGGGGGGGGGGGGGGGGGGGGGGGGGGGGGGGFFFFFCFFFFFFFFFFFFFFDFFFFH
@M03558:539:GW210131Amp:1:2105:22031:13065 1:N:0:TCGACGTC+AAGCGGAA
GGTAGGCATCTACGAGCAAAACCATCATCCTTCAACGAATCCAGTTTAGTGATCCTCCCATTGTCCCCAACTAACCTGGAACCAGCTCAAGATGCCTAAGCCAGTGGTACAGGTTGGTGGCGACCCCGATCCCTCCGAATGGCTCTTCATTTCGGAGGAGATGAAACGAATTGATCAGAGCAGGCCTTACGATGCCAAAAAGGCCTGCTGGGTTCCAGATGAAGCCGAAGGCTATCTTCTGGGTGAAATC
+
CCCCCCFFFFFFGGGGGGGGGGGHHHHHHHHHHHHHGGGHGHGHHHHHHHHHHHHHHHGHHHHHHHHHHGGHHHHHHHHHHHGHHHHHHHHGHHHHHHHGHHHHGHHHHHHHHHGHGGGGHGGGGGGGGGGGHHHGGGGGHHHHHHHHHHHHHFGGGGGGHHHHEHHGGGHHHHHHHHHHHHHHGGHGHHGGHGGGGGGGGGGGGGGGGGGGGGGGFFGGGGFFFFFFF@DFFFFFHFFFFFFFFFFFFF
@M03558:539:GW210131Amp:1:2105:26648:13078 1:N:0:TCGACGTC+AAGCGGAA
GGTAGGCATCTACGAGCAAAACCAACATCCTTCAACGAATCCAGTTTAGTGATCCTCCCATTGTCCCCAACTAACCTGGAACCAGCTCAAGGTGCCTAAGCCAGTGGTACAGGTTGGTGGCGACCCCGATCCCTCCGAATGGCTCTTCATTTCGGAGGAGATGAAACGAATTGATCAGAGCAGGCCTTACGATGCCAAAAAGGCCTGCTGGGTTCCAGATGAAGCCGAAGGCTATCTTCTGGGTGAAATC
+
BCBBCCFFFFFFGGGGGGGGGGGH4ABFGHHHHHHHGGGHGHHGGHHHHHHHHHHHHHGHHHHHHHHHHGGHHHHHHHHHHHGHHHHHHHHGGHHHHHHHHHHHHHHFFGHFHFHHGEGGHGGGGGGGGGGGHHFGGGGGHHHHHHHHHHHHHHFGGGGGHHHHGHHGGGHHFFHHHHHHHHHHGGHHGGGGGGGGGGGGGGGGGGGGGGGGGGGGGGGFFFFFFFFFFAFFFFFFFFFBFEFBFEFFFF
@M03558:539:GW210131Amp:1:2105:27034:13098 1:N:0:TCGACGTC+AAGCGGAA
GGTAGGCATCTACGAGCAAAACCATCATCCTTCAACGAATCCAGTTTAGTGATCCTCCCATTGTCCCCAACTAACCTGGAACCAGCTCAAGATGCCTAAGCCAGTGGTACAGGTTGGTGGCGACCCCGATCCCTCCGAATGGCTCTTCATTTCGGAGGAGATGAAACGAATTGATCAGAGCAAGCCTTACGATGCCAAAAAGGCCTGCTGGGTTCCAGATGAAGCCGAAGGCTATCTTCTGGGTGAAATC
+
ABBBCCFFFFFFGGGGGGGGGGGHHHHHHHHHHHHHGGGHGHHHHHHHHHHHHHHHHHGHHHHHHHHHHGGGHHHHHHHHHHGHHHHHHHHHHHHHHHHHHHHHGHHHHHHHHHHHGFGGHGGGGGGGGGGGHHHGGGGGHHHHHHHHHHHHHHGGGGGGHHHHGHHGGGHHHHHHHHHHHHHHHGHHHHGGHGGGGGGGGGGGGGGGGGGGGGGGFGFGGGGGFFFFFCFFFFFFFFFFFFFFFEFFFF
@M03558:539:GW210131Amp:1:2105:29066:13107 1:N:0:TCGACGTC+AAGCGGAA
GGTAGGCATCTACGAGCAAAACCATCATTCTTCAACGAATCCAGTTTAGTGATCCTCCCATTGTCCCCAACTAACCTGGAACCAGCTCAAGATGCCTAAGCCAGTGGTACAGGTTGGTGGCGACCCCGATCCCTCCGAATGGCTCTTCATTTCGGAGGAGATGAAACGAATTGATCAGAGCAAGCCTTACGATGCCAAAAAGGCCTGCTGGGTTCCAGATGAAGCCGAAGGCTATCTTCTGGGTGAAATC
+
AAAAACFFFFFFGGGGGGGGGGGHHHHHHHHHHHHHGGGHGHHHGHHHHHHHHHHHHHGHHHHHGHHHHGGHHHHHHHHHHHGHHGHHHHHHHHHHHHHHGHHHHHHFGHHHBGHHF?FGHGGGGGGGCBCGHHFGGGDGHHHHGHGHHHHHGGGGGCDEHHHHHHHGGGHHHFHGHHHHHHFHGGHHEHGGHEGGGGGGFGGEFGEFFBFFFGGFGBFFGGGGEFFFFFFFFFFFFFFFFFFBAEFFFF
@M03558:539:GW210131Amp:1:2105:16279:13113 1:N:0:TCGACGTC+AAGCGGAA
GGTAGGCATCTACGAGCAAAACCATCATCCTTCAACGAATCCAGTTTAGTGATCCTCCCATTGTCCCCAACTAACCTGGAACCAGCTCAAGATGCCTAAGCCAGTGGTACAGGTTGGTGGCGACCCCGATCCCTCCGAATGGCTCTTCATTTCGGAGGAGATGAAACGAATTGATCAGAGCAAGCCTTACGATGCCAAAAAGGCCTGCTGGGTTCCAGATGAAGCCGAAGGCTATCTTCTGGGTGAAATC
+
BBABCCFFFFFFGGGGGGGGGGGHHHHHHHHHHHHHGGGHGHHHHHHHHHHHHHHHHHGHHHHHHHHHGGGHHHHHHHHHHHGHHHHHHHHHHHHHHHHHHHHHFHHGHHHFBBGHGEFGHGGGGGGGGGGGHHHGGGGGHHHHHHHHHHHHHHAEGGGCFGHHHHHGGGHHHHHHHHHHHHGHHGHHHHGGHEGGGGGGGGGGGGGGGGGG/EGGGGGGGGGGFFFFFFFFFFFFFFFFFFFFDEFFFF
@M03558:539:GW210131Amp:1:2105:28607:13126 1:N:0:TCGACGTC+AAGCGGAA
GGTAGGCATCTACGAGCAAAACCATCATCCTTCAACGAATCCAGTTTAGTGATCCTCCCATTGTCCCCAACTAACCTGGAACCAGCTCAAGATGCCTAAGCCAGTGGTACAGGTTGGTGGCGACCCCGATCCCTCCGAATGGCTCTTCATTTCGGAGGAGATGAAACGAATTGATCAGAGCAAGCCTTACGATGCCAAAAAGGCCTGCTGGGTTCCAGATGAAGCCGAAGGCTATCTTCTGGGTGAAATC
+
BBBBBBFFFFFFGGGFFGGGGGGHHHHGHHHHHHHHGGGHGHHHHHHHFGHHHHHHHHGHHHHHHHHHHGGHBGHHHHHHHHGHHHHHGGHHHHHHHHHHHHHHHHGFGHHHBBFGE?FGFEGGEGGDG/CDHHHGGCA/@FHHHHGHHFFGD<@GGG?DHHHGHHHGDEHHHFHHHHFHHFCHHGHHGHGGHGFGFFGGGGGGGGGGGGGGGGFBBBBFFBFGFFFFFFFFFFFFFFFFFFEB.9BFFF
@M03558:539:GW210131Amp:1:2105:24047:13181 1:N:0:TCGACGTC+AAGCGGAA
GGTAGGCATCTACGAGCAAAACCATCATCCTTCAACGAATCCAGTCTAGTGATCCTCCCATTGTCCCCAACTAACCTGGAACCAGCTCAAGATGCCTAAGCCAGTGGTACAGGTTGGTGGCGACCCCGATCCCTCCGAATGGCTCTTCATTTCGGAGGAGATGAAACGAATTGATCAGAGCAAGCCTTACGATGCCGAAAAGGCCTGCTGGGTTCCAGATGAAGCCGAAGGCTGTCTTCTGGGTGAAATC
+
BCBBCCFFFFFFGGGGGGGGGGGGHHHHHHHHHHHHGGGHGHHHHHHHHHHHHHHHHHGHHHHHHHHHHGGHHHHHHHHHHHGHHHHHHHHHHHHHHHHHHHHHHHHHHHHFGFGHGGGGHGGGGGGGGGGGHHHGGGGGHHHHHHHHHHHHHHGGGGGEHHHHHHHGGGHHHHHHHHHHHHHGHGHHHHGGHEGGGGGGGGGGGGGGGGGGGGGGFFFFFFFFFFFFFFFFFFFFFFFFFFFFFFFFFF
@M03558:539:GW210131Amp:1:2105:5871:13183 1:N:0:TCGACGTC+AAGCGGAA
GGTAGGCATCTACGAGCAAAACCATCATCCTTCAACGAATCCAGTTTAGTGATCCTCCCATTGTCCCCAACTAACCTGGAACCAGCTCAAGATGCCTAAGCCAGTGGTACAGGTTGGTGGCGACCCCGATCCCTCCGAATGGCTCTTCATTTCGGAGGAGATGAAACGAATTGATCAGAGCAAGACTTACGATGCCAAAAAGGCCTGCTGGGTTCCAGATGAAGCCGAAGGCCATCTTCTGGGTGAAATC
+
AABBBBFFFFFFGG?EEGGGGGGHHHHHHHHHHHHHGGGHGHHHHHHHHHHGHHHHHHGGHHGHHHHHHEGHHFCGHGFHHHGHHHHHHHHFHHHHHHHHHHHHHHHGGHHEHEHHC??FHGGGEGDGGGGGFGHGGCAFHHHFGHHHHHFGHGCADGAEFGHHDGHGGGHHHGHHHHHHGFGHGHGHHHGGHEGGFGGG.EEEFGFGGFB?CFGGGGGGGGGGGFFAABFFFFFFFFFFFFF;;EBFF/
@M03558:539:GW210131Amp:1:2105:5969:13184 1:N:0:TCGACGTC+AAGCGGAA
GGTAGGCATCTACGAGCAAAACCATCATCCTTCAACGAATCCAGTTTAGTGATCCTCCCTTTGTCCCCAACTAACCTGGAACCAGCTCAAGATGCCTAAGCCAGTGGTACAGGTTGGTGGCGACCCCGATCCCTCCGAATGGCTCTTCATTTCGGAGGAGATGAAACGAATTGATCAGAGCAAGCCTTACGATGCCAAAAAGGCCTGCTGGGTTCCAGATGAAGCCGAAGGCTATCTTCTGGGTGAAATC
+
ABAABCFFFFFFGGGGGGGGGGGHHHGHHHHHHHHHGGGHGHHHHHHHHHHHHHHHHHGHHHHHHHHHHGGHHHHHHHHGHHGHHHHHHHHHHHHHHHHHHHHHHHHHHHHHGFHHGGGGHGGGGGGGGGGGHHHGGGGGHHHGHHHHHHHHHGGGGGGGHHHHFHHGGGHHHHHHHGHHHHHHGGHHHHGGHGGGGGGGGGGGGGGGGGFECEFGGGGGGGGFFFFFFFFFFFFFFFFFFFFFDFFFFF
@M03558:539:GW210131Amp:1:2105:8183:13213 1:N:0:TCGACGTC+AAGCGGAA
GGTAGGCATCTACGAGCAAAACCATCATCCTTCAACGAATCCAGTTTAGTGATCCTCCCATTGTCCCCAACTAACCTGGAACCAGCTCAAGATGCCTAAGCCAGTGGTACAGGTTGGTGGCGACCCCGATCCCTCCGAATGGCTCTTCATTTCGGAGGAGATGAAACGAATTGATCAGAGCAAGCCTTACGATGCCAAAAAGGCCTGCTGGGTTCCAGATGAAGCCGAAGGCTATCTTCTGGGTGAAATC
+
ABAABBFFFFFFGGGGGGGGGGGHHHHGHHHHHHHHGGGHGHHHHHHHHHFHHHHHHHGHHHHHHHHHHGGHHHGHHHHHGHGHHHHHHGHHHHHHHHHHFFHHGHHGGHHHHFHHGGGGHGGGGGGGGGGGHHHGDGGGHHHHHHHHHHHHHH?EGGGGHHHHHHHGGGHHFHHHHGGHHHGHHGFHHHGGHEDGGGFGAFGGGGGGGGGFFFGGGGGGGGEGFFC>B:DFFFFFFFFFFFB9;EBFFF
@M03558:539:GW210131Amp:1:2105:25754:13239 1:N:0:TCGACGTC+AAGCGGAA
GGTAGGCATCTACGAGCAAAACCATCATCCTTCAACGAATCCAGTTTAGTGATCCTCCCATTGTCCCCAACTAACCTGGAACCAGCTCAAGATGCCTAAGCCAGTGGTACAGGTTGGTGGCGACCCCGATCCCTCCGAATGGCTCTTCATTTCGGAGGAGATGAGACGAATTGATCAGAGCAAGCCTTACGATGCCAAAAAGGCCTGCTGGGTTCCAGATGAAGCCGAAGGCTATCTTCTGGGTGAAATC
+
ABABBCFFFFFFGGGGGGGGGGGHHHHHHHHHHHHHGGGHGHHHHHHHHHHHHHHHHHGHHHHHHHHHHGGHHHHHHHHHHHGHHHHHHHHHHHHHHHHHGHHHHHHHHHHGHFHHGEGGHGGGGGGGFGGGHHHGGFDGHHHHHHHHHHHHHHCEGGFEGHHBGDGGGGHHGFHHFHHHHHHHHGHHHHGGHFGGGGFEEGGGGGGGGGGGGGGGGGFGGFFFFFFCFFFFFFFFFFFFFFFFDFFFFF
@M03558:539:GW210131Amp:1:2105:24747:13270 1:N:0:TCGACGTC+AAGCGGAA
GGTAGGCATCTACGAGCAAAACCATCATCCTTCAACGAATCCAGTTTAGTGATCCTCCCATTGTCCCCAACTAACCTGGAACCAGCTCAAGATGCCTAAGCCAGTGGTACAGGTTGGTGGCGACCCCGATCCCTCCGCATGGCTCTTCATTTCGGAGGAGATGAAACGAATTGGTCAGAGCAAGCCTTACGATGCCAAAAAGGCCTGCTGGGTTCCAGATGAAGCCGAAGGCTATCTTCTGGGTGAAATC
+
AAAAA3B4FFFFGGGGGGGFGGGFHGFBGHFHHFHHEDEHFHHHHEGFHHHBGHGHHHGCDGFH5GHEG1EHFBGGHH1BFFGH1CGHHCFDGHHHHGHGFHG1FGGFGHFFF3BE//?/GEE/EFDFG?FGHFHGG/>/AG0?F0?FHFFHHFA.-AAC.FFGFGDACCGGDCGBHHGFBGF/.CGBCGEEH.EF0CF9..9EEFGEFBBAFGGGGF9CFFEBBF=-BAFFFBFFFFFFFEFBAEBFF/
@M03558:539:GW210131Amp:1:2105:15192:13288 1:N:0:TCGACGTC+AAGCGGAA
GGTAGGCATCTACGAGCAAAACCATCATCCTTCAACGAATCCAGTTTAGTGATCCTCCCATTGTCCCCAACTAACCTGGAACCAGCTCAAGATGCCTAAGCCAGTGGTACAGGTTGGTGGCGACCCCAATCCCTCCGAATGGCTCTTCATTTCGGAGGAGATGAAACGAATTGATCAGAGCAAGCCTTACGATGCCAAAAAGGCCTGCTGGGTTCCAGATGAAGCCGAAGGCTATCTTCTGGGTGAAATC
+
BBBBBBFFFFFFGGGGGGGGGGGGHHHHHHHHHHHHGGGHGGHHHHHHHHHHHHHHHHGHHHHHHHHHHGGHHHHHHHHHHHGHHHHHHHHHHHHHHHHGHHHHFHHHHHHGHHHHGGGGHGGGGGGGGHHHHHHGGGGFHGHHHHHHHHHHHB</ADAAFHFHGHHGGGHHHHDGFHHHHHFFGGHECFEEGEGHHHHHEGGGGGGEGGGDFFGGGGGGGGGGGGGACCDFFFFFFFFFFFFFFEFFFF
@M03558:539:GW210131Amp:1:2105:9279:13294 1:N:0:TCGACGTC+AAGCGGAA
GGTAGGCATCTACGAGCAAAACCATCATCCTTCAACGAATCCAGCTTAGTGATCCTCCCATTGTCCCCAACTAACCTGGAACCAGCTCAAGATGCCTAAGCCAGTGGTACAGGTTGGTGGCGACCCCGATCCCTCCGAATGGCTCTTCATTTCGGAGGAGATGAAACGAATTGATCAGAGCAAGCCTTACGATGCCAAAAAGGCCTGCTGGGTTCCAGATGAAGCCGAAGGCTATCTTCTGGGTGAAATC
+
BBCBCCFFFFFFGGGGGGGGGGGHHHHHHHHHHHHHGGGHGHHHHHHHHHHHHHHHHHGHHHHHHHHHHGGHHHHHHHHHHHGHHHHHHHHGHHHHHHHHHHHHHHHHHHHHHHHHGGGGHGGGGGGGGGGGHHHGGGGGHHHHHHHHHHHHHH-AEGGEHHHHHHHGGGHHHHHHHHHHHHGHHGHHHHGGHGGGGGGGGGGGGGEFGGGGGGFGGGFGGGFFFFFFFFFFFFFFFFFFFFFFAAFFFF
@M03558:539:GW210131Amp:1:2105:23032:13306 1:N:0:TCGACGTC+AAGCGGAA
GGTAGGCATCTACGAGCAAAACCATCATCCTTCAACGAATCCAGTTTAGTGATCCTCCCATTGTCCCCAACTAACCTGGAACCAGCTCAAGATGCCTAAGCCAGTGGTACAGGTTGGTGGCGACCCCGATCCCTCCGAATGGCTCTTCATTTCGGAGGAGATGAAACGAATTGATCAGAGCAAGCCTTACGATGCCAAAAAGGCCTGCTGGGTTCCAGATGAAGCCGAAGGCTATCTTCTGGGTGAAATC
+
A@BBAAFFFFFFGGGCGGGGGGGGHHHHHHHHHHHHGGGHGHHHGHHHHHHHHHHHHHGHHHHHHHHHHGGHHHHHHHHHHHGHHHHHHHHHHHHHHHHHHHHHGHHHGHHHHGHHGGGGHGGGGGGGGGGGHHHGGGDGHHHHHHHHHHHHHHGGGGGEHHHHHHHGGGHHHHHHHHHGHHHHHGHHHHGGEGGGFGGGGGGGGGGGGGGGGGFGFFGGGGGGFFFCFCFFFFFFFFFFFFFFFFFFFF
@M03558:539:GW210131Amp:1:2105:24231:13430 1:N:0:TCGACGTC+AAGCGGAA
GGTAGGCATCTACGAGCAAAACCATCATCCTTCAACGAATCCAGTTTAGTGATCCTCCCATTGTCCCCAACTAACCTGGAACCAGCTCAAGATGCCTAAGCCAGTGGTACAGGTTGGTGGCGACCCCGATCCCTCCGAATGGCTCTTCATTTCGGAGGAGATGAAACGAATTGATCAGAGCAAGCCTTACGATGCCAAAAAGGCCTGCTGGGTTCCAGATGAAGCCGAAGGCTATCTTCTGGGTGAAATC
+
BBBBBBFFFFFFFGCGGCGGGGGAHHHHHHHHHHHHGGFHGHGHFGHBGGFFGHHHGHGGGHFGHHGFFGGHHHHHHHHGHHGHHHGHHFHHFHHHHHHHGHHHFFF@GHHGHBGHGEFEGEGGGGGGCGFGHHFDD@BEHGHHFHHHEFGHFGC?CG.CCGH1DFGFGFHHDFHG0DCFHHHHHGHHHCEEH.A0;FBEEGDEFGGGGGGB9EGGFFBFFFGGFFFFFFFFFFFFFFFFFFFFF.FFFB
@M03558:539:GW210131Amp:1:2105:24997:13444 1:N:0:TCGACGTC+AAGCGGAA
GGTAGGCATCTACGAGCAAAACCATCATCCTTCAACGAATCCAGTTTAGTGATCCTCCCATTGTCCCCAACTAACCTGGAACCAGCTCAAGATGCCTAAGCCAGTGGTACAGGTGGGTGGCGACCCCGATCCCTCCGAATGGCTCTTCATTTCGGAGGAGATGAAACGAATTGATCAGAGCAAGCCTTACGATGCCAAAAAGGCCTGCTGGGTTCCAGATGAAGCCGAAGGCTATCTTCTGGGTGAAATC
+
BCCCCCFFFFFFGGGGGGGGGGGHHHHHHHGHHHHHGGGHGHHHHHHHHHHHHHHHHHGHHHHHHHHHHGGHHHHHHHHHHHGHHHHHHHHHHHHHHHHHHHHHFHHHHHHHGBGGGEFGHGGGGGGGGGGGHHHGGGGGHHHHHHHHHHHHHHGGGG?EGHHGHHHGGGHGHFHHGHHHHGHHGGHHHHGGGFABFGGGGGGGGGGGGGGGGGGGGGFFFEFFFFFDFFFFFFFFFFFFFFF/AEFFFF
@M03558:539:GW210131Amp:1:2105:27076:13460 1:N:0:TCGACGTC+AAGCGGAA
GGTAGGCATCTACGAGCAAAACCATCATCCTTCAACGAATCCAGTTTAGTGATCCTCCCATTGTCCCCAACTAACCTGGAACCAGCTCAAGATGTCTAAGCCAGTGGTACAGGTTGGCGGCGACCCCGATCCCTCCGAATGGCTCTTTATTTCGGAGGAGATGATACGAATTGATCAGAGCAAGCCTTACGATGCCAAAAATGTCTGCTGGGTTCCAGATGAAGCCGAAGGCTATCTTCTGGGTGAAATC
+
>1AAAAB11CFB1F1111F10FEFHF1DEH1FGE1FEC0AAFGF21D21FGFHFFFGH/01B1D2D1/0//01B1FF0001B?FFAFGHHHHH12@F222FEB0GBGGEGD201B0/1///>B/>B//><CCC1F/>-A<GH00F0110000=/-.-ACA./000;C...CC0:00;000//9:.9C00C..:9C9009.:.;0;00//9/9BEFB///BBFFB/-;-;-AF/9/:/BFFF/-;9-/://
@M03558:539:GW210131Amp:1:2105:13309:13538 1:N:0:TCGACGTC+AAGCGGAA
GGTAGGCATCTACGAGCAAAGAGGTAGAAGGTGTTACTCACATAGCC
+
BCBCCCFFFFFFGGGGGGGGGGHHHHHHHHHGHHGHHHHHHHHHHHH
@M03558:539:GW210131Amp:1:2105:12886:13549 1:N:0:TCGACGTC+AAGCGGAA
GGTAGGCATCTACGAGCAAAACCATCATCCTTCAACGAATCCAGTTTAGTGATCCTCCCATTGTCCCCAACTAACCTGGAACCAGCTCAAGATGCCTAAGCCAGTGGTACAGGTTGGTGGCGACCCCGATCCCTCCGAATGGCTCTTCATTTCGGAGGAGATGAAACGAATTGATCGGAGCAAGCCTTACGATGCCAAAAAGGCCTGCTGGGTTCCAGATGAAGCCGGAGGCTATCTTCTGGGTGAAATC
+
ABAABCFFFFFFGGGGGGGGGGGHHHHHHHHHHHHHGGGHGHHHHHHHHHHHHHHHHHGHHHHHHHHHHGGHHHHHHHHHHHGHHHHHHHHHHHHHHHHHHHHGGHHHHHHFGFGHFGFGHGGGGGGGGGGGHHHGGGGGHHHHHHHHHHHHHHEFGGGEGHGHHHHGGGHHHHHHGGGGGHHHGGHHHHGGGEDGFGFGGGBGGGGGGGGG9CFGFFFFFFFFFFFFFFFFFFFFFFFFFFFFFFFFFF
@M03558:539:GW210131Amp:1:2105:9511:13609 1:N:0:TCGACGTC+AAGCGGAA
GGTAGGCATCTACGAGCAAAACCGTCATCCTTCAACGAATCCAGTTTAGTGATCCTCCCATTGTCCCCAACTAACCTGGAACCAGCTCAAGATGCCTAAGCCAGTGGTACAGGTTGGTGGCGACCCCGATCCCTCCGAATGGCTCTTCATTTCGGAGGAGATGAAACGAATTGATCAGAGCAAGCCTTACGATGCCAAAAAGGCCTGCTGGGTTCCAGATGAAGCCGAAGGCTATCTTCTGGGTGAAATC
+
CCCCDDFFFFFFGGGGGGGGGGGGGFGHHHHHHHHHGGGHGHHHHHHHHHHHHHHHHHGHHHHHHHHHHGGHHHHHHHHHHHGHHHHHHHHHHHHHHHHHHHHHFHHGHHHHGHHHGFGGHGGGGGGGGGGGHHHGGGGGHHHHHHHHFHHHHH-CGGGDHHHHFHHGGGHHHHGHHHHHHHHHHGHHHHGGGGGGGFGGGGGGGGEGGGGGGGGGGGGFFFFFFFFCF;DFFFFFFFFF:FBFA;FFFF
@M03558:539:GW210131Amp:1:2105:14373:13626 1:N:0:TCGACGTC+AAGCGGAA
GGTAGGCATCTACGAGCAAAACCATCATCCTTCAACGAATCCAGTTTAGTGATCCTCCCATTGTCCCCAACTAACCTGGAACCAGCTCAAGATGCCTAAGCCAGTGGTACAGGTTGGTGGCGACCCCGATCCCTCCGAATGGCTCTTCATTTCGGAGGAGATGAAACGAATTGATCAGAGCAAGCCTTACGATGCCAAAAAGGCCTGCTGGGTTCCAGATGAAGCCGAAGGCTATCTTCTGGGTGAAATC
+
BBCBCCFFFFFFGGGGGGGGGGGHHHHHHHHHHHHHGGGHGHHHHHHGHHHHHHHHHHGHGHHHHHHHHGGHHHHHHGHHHHGHHHHHHHHHHHHHHHHHHHHHFHHGGHHHHFHHGGGGHGGGGGGGDGGGHHHGGGGGFHHHHHHHHHHHH0<>CDGGHHHHHHHGGGHHHGGHGHHHHFGHGFHGHHEGEEGGGGGGGGGGFGGGGGFGFGGGGGGGGGGGFFFFFFAEFFFFFFFFFFFFDAFFFF
@M03558:539:GW210131Amp:1:2105:23357:13640 1:N:0:TCGACGTC+AAGCGGAA
GGTAGGCATCTACGAGCAAAACCATCATCCTTCAACGAATCCAGTTTAGTGATCCTCCCATTGTCCCCAACTAACCTGGAACCAGCTCAAGATGCCTAAGCCAGTGGTACAGGTTGGTGGCGACCCCGATCCCTCCGAATGGCTCTTCATTTCGGAGGAGATGAAACGAATTGATCAGAGCAAGCCTTACGATGCCAAAAAGGCCTGCTGGGTTCCAGATGAAGCCGAAGGCTATCTTCTGGGTGAAATC
+
BCBACCFFFFFFGGGGGGGGGGGHHHHHHHHHHHHHGGGHGHHHHHHHHHHHHHHHHHGHHHHHHHHHHGGHHHHHHHHHHHGHHHHHHHHHHHHHHHHHHHHHHHHHHHHHFGGHGGGGHGGGGGGGGGGGHHHGGGDGHHHHHHHHHHHHHBEFGGGEGHHHFHHGGGHHHHHHHHHHHHHHHGHHHHGGHGGGFGBEFGBGGGEGGGGBFGGGFFGGGGGGFFFCFFFFFFFFFFFFFFFFFFFFFF
@M03558:539:GW210131Amp:1:2105:22957:13657 1:N:0:TCGACGTC+AAGCGGAA
GGTAGGCATCTACGAGCAAAACCATCATCCTTCAACGAATCCAGTTTAGTGATCCTCCCATTGTCCCCAACTAACCTGGAACCAGCTCAAGATGCCTAAGCCAGTGGTACAGGTTGGTGGCGACCCCGATCCCTCCGAATGGCTCTTCATTTCGGAGGAGATGAAACGAATTGATCAGAGCAAGCCTTACGATGCCAAAAAGGCCTGCTGGGTTCCAGATGAAGCCGAAGGCTATCTTCTGGGTGAAATC
+
AAABBBFFFFFFGGGGGGGGGGGHHHGHHHHHHGHHGGGHGHHHHHHHHHHHHHHHHHGHHHHHHHHHHGGHHHHHHHHHHHGHHHHHHHHHHHHHHHHHHHHHHHHHHHHHHHHHGGGGHGGGGGGGGGGGHHHGGGGGHHHHHHHHHHHHHFGGGGGEHHGHEGGEGGHHHGHHHHHHHHHHEGHHHHGGAEDGGGGGGGGGGGEGGGGGBEFGGFGGGGGGFFFFFFFFFFFFFFFFFFEFFFFFFF
@M03558:539:GW210131Amp:1:2105:11237:13670 1:N:0:TCGACGTC+AAGCGGAA
GGTAGGCATCTACGAGCAAAACCATCATCCTTCAACGAATCCAGTTTAGTGATCCTCCCATTGTCCCCAACTAACCTGGAACCAGCTCAAGATGCCTAAGCCAGTGGTACAGGTTGGTGGCGACCCCGATCCCTCCGAATGGCTCTTCATTTCGGAGGAGATGAAACGAATTGATCAGAGCAAGCCTTACGATGCCAAAAAGGCCTGCTGGGTTCCAGATGAAGCCGAAGGCTATCTTCTGGGTGAAATC
+
CCCBCCFFFFFFGGGGGGGGGGGHHHHHHHHHHHHHGGGHGHHHHHHHHHHHHHHHHHGHHHHHHHHHHGGHHHHHHHHGHHGHHHHHHHHHHHHHHHHHHHHHGHHGGHHBFBGHGEGGHGGGGGGGGGGGHHHGGGGGHHHHHHHHHHHHHHFDGGGEGHHHHHHGGGHHHHHHHHHHHHHHHGHHHHGGHFFGFBFGGGGGGGGGGGFGFEGGGGGGGGGGFFFDFFFFFFFFFFFFFFFFFFFFFF
@M03558:539:GW210131Amp:1:2105:9046:13696 1:N:0:TCGACGTC+AAGCGGAA
GGTAGGCATCTACGAGCAAAACCATCATCCTTCAACGAATCCAGTTTAGTGATCCTCCCATTGTCCCCAACTAACCTGGAACCAGCTCAAGATGCCTAAGCCAGTGGTACAGGTTGGTGGCGACCCCGATCCCTCCGAATGGCTCTTCATTTCGGAGGAGATGAAACGAATTGATCAGAGCAAGCCTTACGATGCCAAAAAGGCCTGCTGGGTTCCAGATGAAGCCGAAGGCTATCTTCTGGGTGAAATC
+
CCCBCCFFFFFFGGGGGGGGGGGHHHHHHHHHHHHHGGGHGHHHHHHFHHHHHHHHHHGHHHHHHHHHHGGHHHHHHHHHHHGHHHHHHHHHHHHHHHHHHHHHHHHHHHHFHHGHGGGGHGGGGGGGGGGGHHHGGGDFHHHHHHHHHHHHHH?CFGGGHHHHFHHGCGHHHHHHHHHHHHGGHGHHHHGGHGGGFGGGFGGGGGAFGGGGGEGGGGGGGGGGFFFDFDFFFFFFFFFFFFFFDEFFFF
@M03558:539:GW210131Amp:1:2105:22396:13706 1:N:0:TCGACGTC+AAGCGGAA
GGTAGGCATCTACGAGCAAAGAGTGTAGAAGGTGTTACTCACATAGCC
+
BBABBBFFFFFFGGGGGGGGGGHHHHHHHHHHFGGGHHHHHHHHHHHH
@M03558:539:GW210131Amp:1:2105:19727:13707 1:N:0:TCGACGTC+AAGCGGAA
GGTAGGCATCTACGAGCAAAACCATCATCCTTCAACGAATCCAGTTTAGTGATCCTCCCATTGTCCCCAACTAACCTGGAACCAGCTCAAGATGCCTAAGCCAGTGGTACAGGTTGGTGGCGACCCCGATCCCTCCGAATGGCTCTTCATTTCGGAGGAGATGAAACGAATTGATCAGAGCAAGCCTTACGATGCCAAAAAGGCCTGCTGGGTTCCAGATGAAGCCGAAGGCTATCTTCTGGGTGAAATC
+
ABABCCFFFFFFGGGGGGGGGGGHHHHHHHHHHHHHGGGHGHFGFGHHHGHHHHHHHHGHHHHHHHHHHGGHHHHHHHHHHHGHHHGHHHHHHHHHHHHHGHHHGHHGHHHHHGHHGFGGHGGGGGGGFGGGHHHGGGGGHHHHHHHHHHHHHHEDGGGGHHHHHHHGGGHHF=GGHHHHHHHHHGHHGHGGHGGGFFFFGGFGGGGGGGGGCFGGGGGGGGGGFFFDFFFFFFFFFFFFFFFFFFFFFF
@M03558:539:GW210131Amp:1:2105:4416:13741 1:N:0:TCGACGTC+AAGCGGAA
GGTAGGCATCTACGAGCAAAACCATCATCCTTCAACGAATCCAGTTTAGTGATCCTCCCATTGTCCCCAACTAACCTGGAACCAGCTCAAGATGCCTAAGCCAGTGGTACAGGTTGGTGGCGACCCCGATCCCTCCGAATGGCTCTTCATTTCGGAGGAGATGAAACGAATTGATCAGAGCAAGCCTTACGATGCCAAAAAGGCCTGCTGGGTTCCAGATGAAGCCGAAGGCTATCTTCTGGGTGAAATC
+
BBAABBFFFFFFGGGGGGGFGGGHHHHHHHHHHHHHGGGHGHHHHHHHHHHHHHHHHHGHHHHHHHHHHGGHGHHHHHHHHHGHHHHHHHHHHHHHHHHGHHHHHHHHHHHBBBBGGFGGHGGGGGGGGGGGHHHGGFGGHHHHHHFHHHHHGH@EGGG><FGDDGGGGGHHHHHHHHHGHHHGHGHHEHGGHGGGGGGGEGGGGGFGGGGGGGGGGGGGGGGGFFFFFFFFFFFFFFFFFFFFDAFFFF
@M03558:539:GW210131Amp:1:2105:13199:13755 1:N:0:TCGACGTC+AAGCGGAA
GGTAGGCATCTACGAGCAAAACCATCATCCTTCAACGAATCCAGTTTAGTGATCCTCCCATTGTCCCCAACTAACCTGGAACCAGCTCAAGATGCCTAAGCCAGTGGTACAGGTTGGTGGCGACCCCGATCCCTCCGAATGGCTCTTCATTTCGGAGGAGATGAAACGAATTGATCAGAGCAAGCCTTACGATGCCAAAAAGGCCTGCTGGGTTCCAGATGAAGCCGAAGGCTATCTTCTGGGTGAAATC
+
ACAABCFFFFFFGGGGGGGGGGGGHHHHHHHHHHHHGGGHGHHHHHHHHHHHHHHHHHGHHHHHHHHHHGGHHHHHHHHHHHGHHHHHHHHHHHHGHHHHHHHHHHHHHHHFGBFGGFGGHGGGGGGGGGGGHHHGGGGGHHHHHHHHHHHHH0<<ACEEHHHHHHHGGFHHHHHHHHHHHHHHHGHHHHGGHCFGGGGGGGGGGGGGGGGGGGGGGGGGGGGGFFFFFFFFFFFFFFFFFFFFDAFFFF
@M03558:539:GW210131Amp:1:2105:8949:13764 1:N:0:TCGACGTC+AAGCGGAA
GGTAGGCATCTACGAGCAAAACCATCATCCTTCAACGAATCCAGTTTAGTGATCCTCCCATTGTCCCCAACTAACCTGGAACCAGCTCAAGATGCCTAAGCCAGTGGTACAGGTTGGTGGCGACACCGATCCCTCCGAATGGCTCTTCATTTCGGAGGAGATGAAACGAATTGATCAGAGCAAGCCTTACGATGCCAAAAAGGCCTGCTGGGTTCCAGATGAAGCCGAAGGCTATCTTCTGGGTGAAATC
+
BCCCCCFFFFFFGGGGGGGGGGGHHHHHHHHHHHHHGGGHGHHHHHHHHHHHHHHHHHGHHHHHHHHHHGGHHGHHHHHHHHGHHHHHHHHHHHHHHHHHHHHHHHHHHHHHHHHHGGGGHGGGGGGGGGGGHHHGGGFGHHHHHHHHHHHHHH/CEGEDHHHHFHHGGGHHGGHHHHHHHHGHHGHHHHGGHGGGGGGGGGGGGGEGGGGGGGGGGGFGGGGGFFFCCADFFFFFFFFFFFFFDEFFFF
@M03558:539:GW210131Amp:1:2105:12878:13772 1:N:0:TCGACGTC+AAGCGGAA
GGTAGGCATCTACGAGCAAAACCATCATCCTTCAACGAATCCAGTTTAGTGATCCTCCCATTGTCCCCAACTAACCTGGAACCAGCTCAAGATGCCTAAGCCAGTGGTACAGGTTGGTGGCGACCCCGATCCCTCCGAATGGCTCTTCATTTCGGAGGAGATGAAACGAATTGATCAGAGCAAGCCTTACGATGCCAAAAAGGCCTGCTGGGTTCCAGATGAAGCCGAAGGCTATCTTCTGGGTGAAATC
+
BBABCCFFFFFFGGGGGGGGGGGHHHGHHHHHHHHHGGGHGGHHHHHFFGHHGHGHHHGHHHGHHHHHHGGHHHGHHHGGHHGHHHHHHHHHHHHHHHHFHHHHBGHHHHHFFBFGGGGGHGGGGGGGFGGGHHFGG?EGHHHHHHHHHHHHHHEEGGCEGGHGGGHGGGHHHGHHHHHHHHGHGGHHHHGGHGGGFFFEGGBEGGGGGGGGBEFGGGGGGFGFFFF;AFFFFFFFFFFFFFFFFFFFFF
@M03558:539:GW210131Amp:1:2105:9651:13803 1:N:0:TCGACGTC+AAGCGGAA
GGTAGGCATCTACGAGCAAAACCATCATCCTTCAACGAATCCAGTTTAGTGATCCTCCCATTGTCCCCAACTAACCTGGAACCAGCTCAAGATGCCTAAGCCAGTGGTACAGGTTGGTGGCGACCCCGATCCCTCCGAATGGCTCTTCATTTCGGAGGAGATGAAACGAATTGATCAGAGCAAGCCTTACGATGCCAAAAAGGCCTGCTGGGTTCCAGATGAAGCCGAAGGCTATCTTCTGGGTGAAATC
+
BCAABCFFFFFFGGGGGGGGGGGHHHHHHHHHHHHHGGGHGHGHHHHHHHHHHHHHHHGHHHHHHHHHHGGHHHHHHHHHHHGHHHHHHHHHHHHHHHGHHHHHHHHHHHGFFHHHGGGGHGGGGGGGGGGGHHHGGGGGHHHHHHHHHHHHHH/>CCEDHHHHHHHGGFHHHGHHHHHHHHHHHGHHHHGGHEGGGGGGEGGGGGEGGGGGGGGGGGFGGGGGFFFCFBFFFFFFFFFFFFFFAEFFFF
@M03558:539:GW210131Amp:1:2105:18506:13806 1:N:0:TCGACGTC+AAGCGGAA
GGTAGGCATCTACGAGCAAAACCATCATCCTTCAACGAATCCAGTTTAGTGATCCTCCCATTGTCCCCAACTAACCTGGAACCAGCTCAAGATGCCTAAGCCAGTGGTACAGGTTGGTGGCGACCCCGATCCCTCCGAATGGCTCTTCATTTCGGAGGAGATGAAACGAATTGATCAGAGCAAGCCTTACGATGCCAAAAAGGCCTGCTGGGTTCCAGATGAAGCCGAAGGCTATCTTCTGGGTGAAATC
+
BBBBBBFFFFFFGGEGGFFFGGGGHHFHHHHHHHHHGGGHGHFHHHHBHHHHHHHHHHGHHHGHHHHHFFGHGFHHHHHHHHGHGHHGHHHGHHHHHHGFHHHHHHGHHHHHHHHHGGGGGGGGGGGG@FGGHHHGG@EFHGHHGHHHFHHHHHGFGGDGHHHHHHHGGEHHF0DGGHHHHHHHHGHHBG.ACCDGGGGGFGGEEGGGGFGGGGGGGGGGGEFGFFFC=BFFFBFFFFFFFFFFFAFFFF
@M03558:539:GW210131Amp:1:2105:16579:13876 1:N:0:TCGACGTC+AAGCGGAA
GGTAGGCATTACGAGCAAAACCATCATCCTTCAACGAATCCAGTTTAGTGATCCTCCCATTGTCCCCAACTAACCCGGAACCAGCTCAAGATGCCTAAGCCAGTGGTACAGGTTGGTGGCGACCCCGATCCCTCCGAATGGCTCTTCATTTCGGAGGAGATGAAACGAATTGATCAGAGCAAGCCTTACGATGCCAAAAAGGCCTGCTGGGTTCCAGATGAAGCCGAAGGCTATCTTCTGGGTGAAATC
+
BBBABBFFFFFFGGGGGGGGGGHHHHHHHHHHHHHGGGHGHHHHHHHHHHHHHHHHHGHHHHHHHHHHGGHHHHHHGGGGGGHHHHHHHHHHHHHHHHHHHHHHHHHHHHHFBFGGFGFHGGGGGGGGGGGHHHGGGGGHGHHGHHHHHHHHFD.CGDGEHHGHGHGFFHHHHHHHHGHHHBGGGHHHGGAEEGGGGGGGGGGGGGGGFFGGGGFFFFFFFFFFFFFFF.AFFFFFFFFB/FFDABFFF
@M03558:539:GW210131Amp:1:2105:9331:13879 1:N:0:TCGACGTC+AAGCGGAA
GGTAGGCATCTACGAGCAAAACCATCATCCTCCAACGAATCCAGTTTAGTGATCCTCCCATTGTCCCCAACTAACCTGGAACCAGCTCAAGATGCCTAAGCCAGTGGTACAGGTTGGTGGCGACCCCGATCCCTCCGAATGGCTCTTCATTTCGGAGGAGATGAAACGAATTGATCAGAGCAAGCCTTACGATGCCAAAAAGGCCTGCTGGGTTCCAGATGAAGCCGAAGGCTATCTTCTGGGTGAAATC
+
BBBBBBFFFFFFGGEGFGGGGGGCFHHHHHHHHHHHGGGHGHHHHHHHHHHHHHGHHHGHHHHHHHHHHGGHGFHHHHHHHHGHHHHHHHHGHHHHHHHHHHHHFHHHHHHHHHHHGGGGHGGGGGGGCGGGHHHGGGGGHHHHHHHHHHHHHH-CDGGDFHHHGHHGGGHHHHHHHHGHHHGHHGHHHHGGHGGGGGGGGGGGGGEFGGGGGGGGGGGGGGGFFFFBF=FFFFFFFFFFFFFFDAFFFF
@M03558:539:GW210131Amp:1:2105:5370:13902 1:N:0:TCGACGTC+AAGCGGAA
GGTAGGCATCTACGAGCAAAACCATCATCCTTCAACGAATCCAGTTTAGTGATCCTCCCATTGTCCCCAACTAACCTGGAACCAGCTCAAGATGCCTAAGCCAGTGGTACAGGTTGGTGGCGACCCCGATCCCTCCGAATGGCTCTTCATTTCGGAGGAGATGAAACGAATTGATCAGAGCAAGCCTTACGATGCCAAAAAGGCCTGCTGGGTTCCAGATGAAGCCGAAGGCTATCTTCTGGGTGAAATC
+
CCCCCCFFFFFFGGGGGGGGGGGHHHHHHHHHHHHHGGGHGHHHGHHHHHHHHHHHHHGHHHHHHHHHHGGHHHHHHHHHHHGHHHHHHHHHHHHHHHHHHHHHGHHGHHHBBBFGGFGGHGGGGGGGGGGGHHHGGGGGHHHHHHHHHHHHHHGGGGG>>FGHFHGGGGHHHHHHHHHHHHHHHGHHHHGGHGGGGGGGGGGFGGGGGGGGGGGGFFGGGGGGFFFFFFFFFFFFFFFFFFFFFFFFFF
@M03558:539:GW210131Amp:1:2105:24510:13907 1:N:0:TCGACGTC+AAGCGGAA
GGTAGGCATCTACGAGCAAAACCATCATCCTTCAACGAATCCAGTTTAGTGATCCTCCCATTGTCCCCAACTAACCTGGAACCAGCTCAAGATGCCTAAGCCAGTGGTACAGGTTGGTGGCGACCCCGATCCCTCCGAATGGCTCTTCATTTCGGAGGAGATGAAACGAATTGATCAGAGCAAGCCTTACGATGCCAAAAAGGCCTGCTGGGTTCCAGATGAAGCCGAAGGCTATCTTCTGGGTGAAATC
+
CBBCCCFFFFFFGGGGGGGGGGGHHHHHHHHHHHHHGGGHGHHHHHHHHHHHHHHHHHGHHHHHHHHGHGGHHHHHHHHHHHGHHHHHHHHHHHHHHHHHHHHHHHHHHHHGGFGHGFGGHGGGGGGGGGGGHHHGGGDGHHHHHHHHHHHHHHDDGGFEHHHHFHHGGGHHHHHHFHHHGHHHHGHHHHGGHADFGGGFGGGGGGGGGGGGGGGGFFFGGGGGFFFFFFFFFFFFFFFFFFFBDEFFFB
@M03558:539:GW210131Amp:1:2105:18837:13915 1:N:0:TCGACGTC+AAGCGGAA
GGTAGGCATCTACGAGCAAAACCATCATCCTTCAACGAATCCAGTTTAGTGATCCTCCCATTGTCCCCAACTAACCTGGAACCAGCTCAAGATGCCTAAGCCAGTGGTACAGGTTGGTGGCGACCCCGATCCCTCCGAATGGCTCTTCATTTCGGAGGAGATGAAACGAATTGATCAGAGCAAGCCTTACGATGCCAAAAAGGCCTGCTGGGTTCCAGATGAAGCCGAAGGCTATCTTCTGGGTGAAATC
+
CCBCCCFFFFFFGGGGGGGGGGGHHHHHHHHHHHHHGGGHGHHHHHHHGHHHHHHHHHGHHHHHHHHHHGGHHGHHHHHHHHGHHHHHHGHHHHHHHHHHHHHHHHGGHHHHHHHHGEGGHGGGGGGGDGGGHHHGGGGFHHHHHHHHHHHHHHGEGGGGHHHHHFHGGGHHGDGHFHHHHHHHHGHH0GEGHAGGFGFFFGGGGGGGGGGDFEGGFGGGGGGGFFFFFFFFFFFFFFFFFFFFFFFFFF
@M03558:539:GW210131Amp:1:2105:10934:13929 1:N:0:TCGACGTC+AAGCGGAA
GGTAGGCATCTACGAGCAAAACCATCATCCTTCAACGAATCCAGTTTAGTGATCCTCCCATTGTCCCCAACTAACCTGGAACCAGCTCAAGATGCCTAAGCCAGTGGTACAGGTTGGTGGCGACCCCGATCCCTCCGAATGGCTCTTCATTTCGGAGGAGATGAAACGAATTGATCAGAGCAAGCCTTACGATGCCAAAAAGGCCTGCTGGGTTCCAGATGAAGCCGAAGGCTATCTTCTGGGTGAAATC
+
ABAABBFFFFFFGGGGGGGGGGGHHHHHGHHHHHHHGGGHGHHHHHHGHHHHHHHHHHGHHHHHHHHHHGGHFHHHHHGHHHGHHHHHHHGFHHHHHHHHHHHGGHHHHHHBFBGGFEGGHGGGGGGGDGGGHHHFF?DGHHHHHHHHHHHHGHDA@GFDGHHHHHHGGGHHGGGHHHGHHHHHHGHHHHGGHEGGGFFGGGBGGGGGGGGGFGGGGGGGGGGGFFFAFFDFFFFFFFFFFFFFFEFFFF
@M03558:539:GW210131Amp:1:2105:26634:13952 1:N:0:TCGACGTC+AAGCGGAA
GGTAGGCATCTACGAGCAAAACCATCATCCTTCAACGAATCCAGTTTGGTGATCCTCCCATTGTCCCCAACTAACCTGGAACCAGCTCAAGATGCCTAAGCCAGTGGTACAGGTTGGTGGCGACCCCGATCCCTCCGAATGGCTCTTCATTTCGGAGGAGATGAAACGAATTGATCGGAGCGAGCCTTACGATGCCAAAAAGGCCTTCTGGGTTCCAGATGAAGCCGAAGGCTATCTTCTGGGTGAAATC
+
BABBCCFFFFFFGGGGGGGGGGGHHHHHHHHHHHHHGGGHGHHHHHHHGHGGHHHHHHGHHHHHHHHHHGGHHHHHHHHHHHGHHHHHHHHGHHHHHHHHHHHHHHHGHHHHHHHHGEGGHGGGGGGGGGGGHHHGGGGGHHHHHHHHHHHHHHCEEEFGHHHHHHHGGGHHHHHGGGGGGGGGGGGGGGGGGGGGGGGGFGGGGGGGGHFFFFFFFFFFFFFFFFFFABDFFFFFFFFFFEFFFFFFFF
@M03558:539:GW210131Amp:1:2105:14778:13995 1:N:0:TCGACGTC+AAGCGGAA
GGTAGGCATCTACGAGCAAAACCATCATCCTTCAACGAATCCAGTTTAGTGATCCTCCCATTGTCCCCAACTAACCTGGAACCAGCTCAAGATGCCTAAGCCAGTGGTACAGGTTGGTGGCGACCCCGATCCCTCCGAATGGCTCTTCATTTCGGAGGAGATGAAACGAATTGATCAGAGCAAGCCTTACGATGCCAAAAAGGCCTGCTGGGTTCCAGATGAAGCCGAAGGCTATCTTCTGGGTGAAATC
+
BCCBCCFFFFFFGGGGGGGGGGGHHHHHHHHHHHHHGGGHGHHHHHHHHHHHHHHHHHGHHHHHHHHHHGGHHHHHHHHHHHGHHHHHHHHHHHHHHHHHHHHHHHHHHHHHHFHHGGGGHGGGGGGGGGGGHHHGGGDFHHHHHHHHHHHHH0<<ADGGHHHHHHHGGGHHGGHHHHHHHHGHHGHHHHAEHAEGGGGGGGGGGGGGGGGGFGFGGGGGGGGGFFFFFF?EFFFFFFFFFFFFFEFFFF
@M03558:539:GW210131Amp:1:2105:15183:14015 1:N:0:TCGACGTC+AAGCGGAA
GGTAGGCATCTACGAGCAAAACCATCATCCTTCAACGAATCCAGTTTAGTGATCCTCCCATTGTCCCCAACTAACCTGGAACCAGCTCAAGATGCCTAAGCCAGTGGTACAGGTTGGTGGCGACCCCGATCCCTCCGAATGGCTCTTCATTTCGGAGGAGGTGAAACGAATTGATCAGAGCAAGCCTTACGATGCCAAAAAGGCCTGCTGGGTTCCAGATGAAGCCGAAGGCTATCTTCTGGGTGAAATC
+
AABBBCFFFFFFGGGGGGGFGGGHHHHHHHHHHHHHGGGHGHHHHHHHHHHHHHHHHHGHHHHHHHHHHGGHGHHHHHGHGHGHHHHHHHHHHHHHHHHHHHHHGHHFHHHHHGHHGEGGGGGGGGGGGGGGHHHGGGGEHHHGHHHHHHHHHF<.ADDGGGHHHHHGGGHHHHHHHHGHHHCHGGHHHHEEGGGGGGGGGGGGGGGFGGGGGGGGGGGGGGFFFFFFFFDFFFFFFFFFFFFFA9BBFF
@M03558:539:GW210131Amp:1:2105:15410:14038 1:N:0:TCGACGTC+AAGCGGAA
GGTAGGCATCTACGAGCAAAACCATCATCCTTCAACGAATCCAGTTTAGTGATCCTCCCATTGTCCCCAACTAACCTGGAACCAGCTCAAGATGCCTAAGCCAGTGGTACAGGTTGGTGGCGACCCCGATCCCTCCGAATGGCTCTTCATTTCGGAGGAGATGAAACGAATTGATCAGAGCAAGCCTTACGATGCCAAAAAGTCCTGCTGGGTTCCAGATGAAGCCGAAGGCTATCTTCTGGGTGAAATC
+
ABAABCFFFFFFGGGGGGGGGGGHHHGHHHHHHHHHGGGHGHHHHHHHHHHHHGHHHHGHHHHHHHHHHGGHHHHHHHHHHHGHHHHHHHHHHHHHHHHHHHHHHHHHHHHHHGGHGFGGHGGGGGGGGGGGHHHGGGGFFHHHHHHHHHHGH?<.>AAEHHHHHHHGGGHGHHGHFHHHHHGHGEHFGHEFHEGGGGGGGGGGGGGGGGGGFEFGGGGGGGGGGGFFFFAEFFFFFFFFFFFFFFFFFF
@M03558:539:GW210131Amp:1:2105:18682:14042 1:N:0:TCGACGTC+AAGCGGAA
GGTAGGCATCTACGAGCAAAGAGTGAGAAGGTGTTACTCACATAGCC
+
DDDCDDFFFFFFGGGGGGGGGGHHHHHHHHHGHHGHHHHHHHHHHHH
@M03558:539:GW210131Amp:1:2105:6583:14043 1:N:0:TCGACGTC+AAGCGGAA
GGTAGGCATCTACGAGCAAAACCATCATCCTTCAACGAATCCAGTTTAGTGATCCTCCCATTGTCCCCAACTAACCTGGAACCAGCTCAAGATGCCTAAGCCAGTGGTACAGGTTGGTGGCGACCCCGATCCCTCCGAATGGCTCTTCATTTCGGAGGAGATGAAACGAATTGATCAGAGCAAGCCTTACGATGCCAAAAAGGCCTGCTGGGTTCCAGATGAAGCCGAAGGCTATCTTCTGGGTGAAATC
+
CCBBCCFFFFFFGGGGGGGGGGGHHHHHHHHHHHHHGGGHGHHHHHHHHHHHHHHHHHGHHHHHHHHHHGGHHHHHHHHHHHGHHHHHHHHHHHHHHHHHHHHHHHHHHHHHHGHHGGGGHGGGGGGGGGGGHHHGGGGGHHHHHHHHHHHHHHGGGGGGHHHHBHHGGGHHHHHHHHGHHGHHHGHHHHGGHGGGGGGGGGGGGGGGGGGGFGGGGGGGGGGGFFFFFFFFFFFFFFFFFFFFDFFFFF
@M03558:539:GW210131Amp:1:2105:2408:14083 1:N:0:TCGACGTC+AAGCGGAA
GGTAGGCATCTACGAGCAAAACCATCATCCTTCAACGAGTCCAGTTTAGTGATCCTCCCATTGTCCCCAACTAACCTGGAACCAGCTCAAGATGCCTAAGCCAGTGGTACAGGTTGGTGGCGACCCCGATCCCTCCGAATGGCTCTTCATTTCGGAGGAGATGAAACGAATTGATCAGAGCAAGCCTTACGATGCCAAAAAGGCCTGCTGGGTTCCAGATGAAGCCGAAGGCTATCTTCTGGGTGAAATC
+
BBCCCBFFFFFFGGFGGGGGGGGHHHHHHHHHHHHHGGGEHGHHHHHHHHHHHHHHHFGHHHHHHHGHHGGGHHGHHHHHHHGFFGHHHHHHHHHHHHHHHHHFFHFGFHHHGFGHGEFGHGGGGGGGGGGGHHHGGGFGHHHHHHHHBHGGHH@ADGGGFFHHHHHGGGHHHGHHHHHHHHHHHGHHHHFGGGGGFFGGGGGGGGGGGGEFFGGFFGGGFGGFFFFFCCFFFFFFFFFFFFFFF?FFFF
@M03558:539:GW210131Amp:1:2105:8983:14088 1:N:0:TCGACGTC+AAGCGGAA
TGTAGGCATCTACGAGCAAAGAGTGAGAAGGTGTTACTCACATAGCC
+
BBCCBFFFFFFFGGGFGGGGGGHHHHHHHHHHHHGHHHHGHHHHHHH
@M03558:539:GW210131Amp:1:2105:28316:14099 1:N:0:TCGACGTC+AAGCGGAA
GGTAGGCATCTACGAGCAAAACCATCATCCTTCAACGAATCCAGTTTAGTGATCCTCCCATTGTCCCCAACTAACCTGGAACCAGCTCAAGATGCCTAAGCCAGTGGTACAGGTTGGTGGCGACCCCGATCCCTCCGAATGGCTCTTCATTTCGGAGGAGATGAAACGAATTGATCAGAGCAAGCCTTACGATGCCAAAAAGGCCTGCTGGGCTCCAGATGAAGCCGAAGGCTATCTTCTGGGTGAAATC
+
ABABCCFFFFFFGGGGGGGGGGGHHHHHHHHHHHHHGGGHGHHHHHHHHHHHHHHHHHGHHHHHHHHHHGGHHHHHHHHHHHGHHHHHHHHHHHHHHHHHHHHHHHHHGHGBGHHHGFGGHGGGGGGGGGGGHHHGGCBFGHHHHHHHFHHHHHGFECEGHHHFFHHGFGHHHFGHHGGHHFHGGGHHHHGEHGGGGGFG?ADGFGGGGGFGGGGGGGGGGGFFFFFFA=FFFFFFFFFFFFFFD9BFFF
@M03558:539:GW210131Amp:1:2105:21772:14108 1:N:0:TCGACGTC+AAGCGGAA
GGTAGGCATCTACGAGCAAAACCATCATCCTTCAACGAATCCAGTTTAGTGATCCTCCCATTGTCCCCAACTAACCTGGAACCAGCTCAAGATGCCTAAGCCAGTGGTACAGGTTGGTGGCGACCCCGATCCCTCCGAATGGCTCTTCATTTCGGAGGAGATGAAACGAATTGATCAGAGCAAGCCTTACGATGCCAAAAAGGCCTGCTGGGTTCCAGATGAAGCCGAAGGCTATCTTCTGGGTGAAATC
+
ABAABBFFFFFFGGGGGGGGFGGHGHGGHHFHHHHBEGGGEHHHFGGHFHHFHHHFHGGFGFFFHHGHHGGGHFHFHHGHFHGHHHHHHGHHHHHHHHHHFHGFBEGGGHGFE3BFEEFDFE@EGGF<>BBFHHGED@EFHGHHHHFGD1FFHBFGGGGGHHGHBDGGGGHHGBFHFHHFH/GFEFGHFHGGEEFGFGGGGGFGGGGGGGFGGGGGGGGGGGGGFFFFFAFFFFFFFFFFFFFFDFFFFF
@M03558:539:GW210131Amp:1:2105:7110:14155 1:N:0:TCGACGTC+AAGCGGAA
GGTAGGCATCTACGAGCAAAACCATCATCCTTCAACGAATCCAGTTTAGTGATCCTCCCATTGTCCCCAACTAACCTGGAACCAGCTCAAGATGCCTAAGCCAGTGGTACAGGTTGGTGGCGACCCCGATCCCTCCGAATGGCTCTTCATTTCGGAGGAGATGAAACGAATTGATCAGAGCAAGCCTTACGATGCCAAAGAGGCCTGCTGGGTTCCAGATGAAGCCGAAGGCTATCTTCTGGGTGAAATC
+
CCCCCBFFFFFFGGGGGGGGGGGHHHHHHHHHHHHHGGGHGHHHGGHFHHHHHHHHHHGHHHHHHHHHHGGHHHHHHHHHHHGGHHHHHFHFHFHHHHHHHHHGHHHHHHHBGFGHGGGGHGGGGGGGCCGGGCHGGG/FFBCCGHFHFGHGFG<EFG.A.<FG0DFADEGHD0=GGHHECGC/C:CGCFCCCCFGBFC/BFEEEFA.:CFDFEFBBBFFFGBBFFFFAB..BF/:FB:FFF//;AF9BB
@M03558:539:GW210131Amp:1:2105:16381:14159 1:N:0:TCGACGTC+AAGCGGAA
GGTAGGCATCTACGAGCAAAGAGTGAGAAGGTGTTACTCACATAGCC
+
BCBAABFFFFFFGGGGGGGGGGHHHHHHHHHHHHGHHHHHHHHHHHH
@M03558:539:GW210131Amp:1:2105:17504:14172 1:N:0:TCGACGTC+AAGCGGAA
GGTAGGCATCTACGAGCAAAACCATCATCCTTCAACGAATCCAGTTTAGTGATCCTCCCATTGTCCCCAACTAACCTGGAACCAGCTCAAGATGCCTAAGCCAGTGGTACAGGTTGGTGGCGACCCCGATCCCTCCGAATGGCTCTTCATTTCGGAGGAGATGAAACGAATTGATCAGAGCAAGCCTTACGATGCCAAAAGGGCCTGCTGGGTTCCAGATGAAGCCGAAGGCTATCTTCTGGGTGAAATC
+
BBCCCCFFFFFFGGGGGGGGGGGHHHHHHHHHHHHHGGGHGHHHHHHHHHHHHHHHHHGHHHHHHHHHHGGHHHHHHHHHHHGHHHHHHHHHHHHHHHHHHHHHGHHHHHHFBBGHGFGGHGGGGGGGGGGGHHHGGGGGHHHHHHHHHHHHHHDEGGGCFGHHHHHGGGHHHHHHGHGHHHHHHGHHHHGGHGGGGGGGGGGGGGGGGGGGGGGGFGGGGGGFFFFFFFFFFFFFFFFFFFFFAAFFFF
@M03558:539:GW210131Amp:1:2105:7099:14192 1:N:0:TCGACGTC+AAGCGGAA
GGTAGGCATCTACGAGCAAAACCATCATCCTTCAACGAATCCAGTTTAGTGATCCTCCCATTGTCCCCAACTAACCTGGAACCAGCTCAAGATGCCTAAGCCAGTGGTACAGGTTGGTGGCGACCCCGATCCCTCCGAATGGCTCTTCATTTCGGAGGAGATGAAACGAATTGATCAGAGCAAGCCTTACGATGCCAAAAAGGCCTGCTGGGTTCCAGATGAAGCCGAAGGCTATCTTCTGGGTGAAATC
+
ABAABBFFFFFFGGGGGGGGGGGFHHHHHHHHHHHHGGGHGHHHHHHHHHHHHHHHHHGHHHHHHHHHHGGHHHHHHHHHHHGHHHHHHHHHHHHHHHHHHHHHHHHHHHHHHGHHGGGGHGGGGGGGGGGGHHHGGGGGHHHHHHHHGHHHHHGGGGGGHHHHFHHGGGHHHHHHHHHHHHHGHGHHHHGGHGGGGGGGGGGGGGGGGGGGGGGGGGGGFFGGFFFFF-DFFFFFFFFFFFFFDFFFFF
@M03558:539:GW210131Amp:1:2105:6462:14217 1:N:0:TCGACGTC+AAGCGGAA
GGTAGGCATCTACGAGCAAAGAGTGAGAAGGTGTTACTCACATAGCC
+
BCCBCCFFFFFFGGGGGGGGGGHHHHHHHHHHHHGHHHHHHHHHHHH
@M03558:539:GW210131Amp:1:2105:10029:14220 1:N:0:TCGACGTC+AAGCGGAA
GGTAGGCATCTACGAGCAAAACCATCATCCTTCAACGAATCCAGTTTAGTGATCCTCCCATTGTCCCCAACTAACCTGGAACCAGCTCAAGATGCCTAAGCCAGTGGTACAGGTTGGTGGCGACCCCGATCCCTCCGAATGGCTCTTCATTTCGGAGGAGATGAAACGAATTGATCAGAGCAAGCCTTACGATGCCAAAAAGGCCTGCTGGGTTCCAGATGAAGCCGAAGGCTATCTTCTGGGTGAAATC
+
CCCCCCFFFFFFGGGGGGGGGGGHHHHHHHHHHHHHGGGHGHHHHHHHHHHHHHHHHHGHHHHHHHHHHGGHHHHHHHHHHHGHHHHHHHHHHHHHHHHHHHHHHHHHHHHHHHHHGGGGHGGGGGGGGGGGHHHGGGGGHHHHHHHHHHHHHH<EGGFDHHHHHHHGGGHHHHHHHHHHHHGHHGHHHHGGHGGGGGGGGGGGGGEGGGGGGGGGGGGGEFGGFFFDFBFFFFFFFFFFFFFFAAFFFF
@M03558:539:GW210131Amp:1:2105:25803:14227 1:N:0:TCGACGTC+AAGCGGAA
GGTAGGCATCTACGAGCAAAACCATCATCCTTCAACGAATCCAGTTTAGTGATCCTCCCATTGTCCCCAACTAACCTGGAACCAGCTCAAGATGCCTAAGCCAGTGGTACAGGTTGGTGGCGACCCCGATCCCTCCGAATGGCTCTTCATTTCGGAGGAGATGAAACGAATTGATCAGAGCAAGCCTTACGATGCCAAAAAGGCCTGCTGGGTTCCAGATGAAGCCGAAGGCTATCTTCTGGGTGAAATC
+
CCBCCCFFFFFFGGGGGGGGGGGHHHHHHHHHHHHHGGGHGHHHHHHHHHHHHHHHHHGHHHHHHHHHHGGHHHHHHHHHHHGHHHHHHHHGHHHHHHHHHHHHHHHHHHHGGFHHGFGGHGGGGGGGFGGGHHHGGC?FHHHHHHHHHHHHHHCEGGDGHHFFGGHGGGHHFGGHHGHHHHGHHGHHHHGFHGGGGGGEEDGGGGGGGGGGGGGGGGCGFFGGFFFAFFFFFBFFFFFFFFFFDFBFFF
@M03558:539:GW210131Amp:1:2105:25082:14291 1:N:0:TCGACGTC+AAGCGGAA
GGTAGGCATCTACGAGCAAAACCATCATCCTTCAACGAATCCAGTTTAGTGATCCTCCCATTGTCCCCAACTAACCTGGAACCAGCTCAAGATGCCTAAGCCAGTGGTACAGGTTGGTGGCGACCCCGATCCCTCCGAATGGCTCTTCATTTCGGAGGAGATGAAACGAATTGATCAGAGCAAGCCTTACGATGCCAAAAAGGCCTGCTGGGTTCCAGATGAAGCCGAAGGCTATCTTCTGGGTGAAATC
+
CCCCCCFFFFFFGGGGGGGGGGGHHHHHHHHHHHHHGGGHGHHHHHHHHHHHHHHHHHGHHHHHHHHHHGGHHHHHHHHHHHGHHHHHHHHHHHHHHHHHGHHHGHHHHHHFGBGHGEGGHGGGGGGGGGGGHHHGGGGGHHHHHHHHHHHHHHGGGGGGGHHGHHHGGGHHHHHHHHHHHHHHHGHHHHGGHEGGGGGGGGGGGGGGGGGGGGGGGGFGGGGGFFFFFFFFFFFFFFFFFFFFFFFFFF
@M03558:539:GW210131Amp:1:2105:15192:14315 1:N:0:TCGACGTC+AAGCGGAA
GGTAGGCATCTACGAGCAAAACCATCATCCTTCAACGAATCCAGTTTAGTGATCCTCCCATTGTCCCCAACTAACCTGGAACCAGCTCAAGATGCCTAAGCCAGTGGTACAGGTTGGTGGCGACCCCGATCCCTCCGAATGGCTCTTCATTTCGGAGGAGATGAAACGAATTGATCAGAGCAAGCCTTACGATGCCAAAAAGGCCTGCTGGGTTCCAGATGAAGCCGAAGGCTATCCTCTGGGTGAAATC
+
BCBBCCFFFFFFGGGGGGGGGGGEHHHHHHHHHHHHGGGHGHHHHHHHHHHHHHHHHHGHHHHHHHHHHGGHHHHHHHHHHHGHHHHHHHHGHHHHHHHHHHHHFHHHHHHHHGHHFEFGHGGGGGGGGGGGHHHGGGDFHGHGHHHHHHHHH0<.ACEDHHHHHHHGGGHHHHHHHHHHHGCGHGHGHHEGHEGGGGGGGGGGGGGGGGGGFGGGGGGGFGGGFFF==DAEFFFFFFFFFBFFDEFFFF
@M03558:539:GW210131Amp:1:2105:17761:14321 1:N:0:TCGACGTC+AAGCGGAA
GGTAGGCATCTACGAGCAAAACCATCATCCTTCAACGAATCCAGTTTAGTGATCCTCCCATTGTCCCCAACTAACCTGGAACCAGCTCAAGATGCCTAAGCCAGTGGTACAGGTTGGTGGCGACCCCGATCCCTCCGAATGGCTCTTCATTTCGGAGGAGATGAAACGAATTGATCAGAGCAAGCCTTACGATGCCAAAAAGGCCTGCTGGGTTCCAGATGAAGCCGAAGGCTATCTTCTGGGTGAAATC
+
BCCCCCFFFFFFGGGGGGGGGGGHHHHHHHHHHHHHGGGHGHHHHHHHGHHHHHHHHHGHHHHHHHHHHGGHHHHHHHHHHHGHHHHHHHHHHHHHHHHHHGHHFGHHHHHBBBFGG?FGHGGGGGGGGGGGHHHGGGGGHHHHHHHHHHHHHH@EGGGCGGHHHHHGGGHHHHHHHHHHHHHHGGHHGHGGHFGGGGGGGGGGGGGGGGGGGGGFFGFGFGGGFFFFFFFFFFFFFFFFFFFFDFFFFF
@M03558:539:GW210131Amp:1:2105:25674:14322 1:N:0:TCGACGTC+AAGCGGAA
GGTAGGCATCTACGAGCAAAACCATCATCCTTCAACGAATCCAGTTTAGTGATCATCCCATTGTCCCCAACTAACCTGGAACCAGCTCAGGATGCCTAAGCCAGTGGTACAGGCTGGTGGCGACCCCGATCCCTCCGAATGGCTCTTCATTTCGGAGGAGATGAAACGAATTGATCAGAGCAAGCCTTACGATGCCAAAAAGGCCTGCTGGGTTCCAGATGAAGCCGAAGGCTATCTTCTGGGTGAAATC
+
CCCCCCFFFFFFGGGGGGGGGGGHHHHHHHHHHHHHGGGHGHHHHHHHHHHHHHHHHHHHHHHHHHHHHGGHHHHHHHHHHHGHHHHHHHHHHHHHHHHHHHHHGHHHHHHHHGHHGHHGHGGGGGGGGGGGHHHGGGGGHHHHHHHHHHHHGHGGGGEGHHHBFGHGGGHHHHHHHHHHHHHHHGHHHGGGHGGFGGGGGGGGGGGGGGGGGGGGGFCFGGGGFFFCFFFFFFFFFFFFFFF;AAFFFF
@M03558:539:GW210131Amp:1:2105:22685:14324 1:N:0:TCGACGTC+AAGCGGAA
GGTAGGCATCTACGAGCAAAACCATCATCCTTCAACGAATCCAGTTTAGTGATCCTCCCATTGTCCCCAACTAACCTGGAACCAGCTCAAGATGCCTGAGCCAGTGGTACAGGTTGGTGGCGACCCCGATCCCTCCGAATGGCTCTTCATTTCGGAGGAGATGAAACGAATTGATCAGAGCAAGCCTTACGATGCCAAAAAGGCCTGCTGGGTTCCAGATGAAGCCGAAGGCTATCTTCTGGGTGAAATC
+
ABAABCFFFFFFGGGGGGGGGGGHHHHHHHHHHHHHGGGHGHHHHHHHHHHHHHHHHHGHHHHHHHHHHGGHHHHHHHHHHHGHHHHHHHHHGHGHHHHHHHHHGHHHHHHHHHHHGGGGHGGGGGGGGGGGHHHGGGGGHGHHHHGHHHHHHFGGGGGFHHHHEGHGGGHHHHHHHHHHHHHHFGHHHHGGHGGGGGGGGGGGGGGGGGGGGGGGGGGGGGGFFFFFACFEFFFFFFFFFFFFFFFFFF
@M03558:539:GW210131Amp:1:2105:29488:14337 1:N:0:TCGACGTC+AAGCGGAA
GGTAGGCATCTACGAGCAAAACCATCATCCTTCAACGAATCCAGTTTAGTGATCCTCCCATTGTCCCCAACTAACCTGGAACCAGCTCAAGATGCCTAAGCCAGTGGTACAGGTTGGTGGCGACCCCGATCCCTCCGAATGGCTCTTCATTTCGGAGGAGATGAAACGAANTNATCAGAGCAAGCCTTACGATTNNNNNNNNNNNNNNNGNNNNNNNNNNGAANCCGAAGGCTANTTTNTGGGTTAAATC
+
ABAABBFFFFFFGGGCGGGGGGGHHHHHFHHHHGHHFGGHGFHGDGFHHHHHHHHGHHGHFFHGHHHHHGEHFHGHHHHHGHGGHGHHHHHHHHHHHHHHGHHHGGFBGGHHFFHHGEGGHGGGGGGGDCGGGHHGGGGGHHHHGHGHGGHHH0/CCCDGGHFH0D<..<#=#<<CEEHHHFC/CGGGBHGEG.###############.##########..;#...9.9..B/#.;;#;99A;.;:/B9
@M03558:539:GW210131Amp:1:2105:25532:14369 1:N:0:TCGACGTC+AAGCGGAA
GGTAGGCATCTACGAGCAAAACCATCATCCTTCAACGAATCCAGTTTAGTGATCCTCCCATTGTCCCCAACTAACCTGGAACCAGCTCAAGATGCCTAAGCCAGTGGTACAGGTTGGTGGCGACCCCGATCCCTCCGAATGGCTCTTCATTTCGGAGGAGATGAAACGAATTGATCAGAGCAAGCCTTACGATGCCAAAAAGGCCTGCTGGGTTCCAGATGAAGCCGAAGGCTATCTTCTGGGTGAAATC
+
CCBCCCFFFFFFGGGGGGGGGGGHHHHHGHHHHHHHGGGHGHGHGHHHHHHHHHHHHHGHHHHHHHHHHGGHHHHGHHHHHHGHHHHGHHHHHHHHHHHHGHHHGGHHHHHFGFGHGAFEHGGGGGFGGGGGHHHGGF?FHHHHHHHHHHHHHHCDGGDCFGHFHHHGGGHHGFGGHHFHHGHHHGHHHGGGHGGFGGGGGGGGGGGGGGGBFGGFFFCFFGGGFFCBFFFFFFFFFFFFFFFFFFFFFF
@M03558:539:GW210131Amp:1:2105:13549:14405 1:N:0:TCGACGTC+AAGCGGAA
GGTAGGCATCTACGAGCAAAACCATCATCCTTCAACGAATCCAGTTTAGTGATCCTCCCATTGTCCCCAACTAACCTGGAACCAGCTCAAGATGCCTAAGCCAGTGGTACAGGTTGGTGGCGACCCCGATCCCTCCGAATGGCTCTTCATTTCGGAGGAGATGAAACGAATTGATCAGAGCAAGCCTTACGATGCCAAAAAGGCCTGCTGGGTTCCAGATGAAGCCGAAGGCTATCTTCTGGGTGAAATC
+
BBBBCCFFFFFFGGGGGGGGGGGGHHHHHHHHGHHHGGGHGHHHHHHHGFHHHHHHHHGHHHHHHHHHHGGHHHHHHHHHHHGHHHHHHHHHHHHHHHHHHHHHHHHEGHHHHBGGGGGGHGGGGGGGGGGGHHHGGFGFHHHHHHHHHHHHHC<<ACGEHHHGHHHGGGHHHHHHHHHHHF;GEGHHGFEGHGGGGGGGGGGGGGEFGGGGFGGGBGGGGGGGFFFFFFDFFFFFFFFFFFFFDFFFFF
@M03558:539:GW210131Amp:1:2105:17239:14424 1:N:0:TCGACGTC+AAGCGGAA
GGTAGGCATCTACGAGCAAAACCATCATCCTTCAACGAATCCAGTTTAGTGATCCTCCCATTGTCCCCAACTAACCTGGAACCAGCTCAAGATGCCTAAGCCAGTGGTACAGGTTGGTGGCGACCCCGATCCCTCCGAATGGCTCTTCATTTCGGAGGAGATGAAACGAATTGATCAGAGCAAGCCTTACGATGCCAAAAAGGCCTGCTGGGTTCCAGATGAAGCCGAAGGCTATCTTCTGGGTGAAATC
+
?BBBBCFFFFFFGGGGGGGGGGGHHHHGHHHHHHHHGGGHGHHHHHHHHHHHHGHHHHGHHHHHHHHHHGGHHHHHHHHHHHGHHHHHHHHHHHHHHHHHHHHHFHHFGHHFBBFGGEGGHGGGGGGGGGGGHHHGGGGGHHHGHHHHGHGHHHAEGGFC<GHHHHHGGGHHHDGHHFHHHHHHHGHHGHGGHGGGGGGGGGBGGGGGGGGGGGGGFGFGGFGGFFF=FFFFFFFFFFFFFFFBDEBFFF
@M03558:539:GW210131Amp:1:2105:22478:14428 1:N:0:TCGACGTC+AAGCGGAA
GGTAGGCATCTACGAGCAAAACCATCATCCTTCAACGAATCCAGCTTAGTGATCCTCCCATTGTCCCCAACTAACCTGGAACCAGCTCAAGATGCCTAAGCCAGTGGTACAGGTTGGTGGCGACCCCGATCCCTCCGAATGGCTCTTCATTTCGGAGGAGATGAAACGAATTGATCAGAGCAAGCCTTACGATGCCAAAAAGGCCTGCTGGGTTCCAGATGAAGCCGAAGGCTATCTTCTGGGTGAAATC
+
BBAABCFFFFFFGGGGGGGGGGGHHHHHHHHHHHHHGGGHGHFHHHHHHHHHHHHHHHGHHHHHHHHHHGGHHHHHHHHHHHGHHHHHHHHHHHHHHHHHHHHHHHGGHHHHHGHHGGGGHGGGGGGGGGGGHHHGGGGGHHHHHHHHHGHHHGGGGGGGHHHHHHHGGGHHHHHHHHHHHHHHGGHHHHGGEEGGGGGGGGGGGGGGGGGGGGGGFFGGGGFFFFFFFFFFFFFFFFFFFFFFDFFFFF
@M03558:539:GW210131Amp:1:2105:18184:14451 1:N:0:TCGACGTC+AAGCGGAA
GGTAGGCATCTACGAGCAAAACCATCATCCTTCAACGAATCCAGTTTAGTGATCCTCCCATCGTCCCCAACTAACCTGGAACCAGCTCAAGATGCCTAAGCCAGTGGTACAGGTTGGTGGCGACCCCGATCCCTCCGAATGGCTCTTCATTTCGGAGGAGATGATACGAATTGATCAGAGCAAGCCTTACGATGCCAAAAAGGCCTGCTGGGTTCCAGATGAAGCCGAAGGCTATCTTCTGGGTGAAATC
+
BCBBBBFFFFFFGGGGGGGGGGGHHHHHHHHHHHHHGGGHGHHHHHHHHHHHHHHHHHGHHHGHHGGHHGGHHHHHHHHHHHGHHHHHHHHGHHHHHHHGHHHHHHHHHHHGFBGHGGGGHGGGGGGGGGGGHHHGGGGGHHHHHHHHHHHHHHFGFGGECGHHHHHGGGHHHHHHHHHHHHHHHGHHFHGGGGGGGGGFGGGGGGGGGGGGGGGGGGGGFFFFFFF=B>FFFFFFFFFFFFFFDAFFFF
@M03558:539:GW210131Amp:1:2105:26807:14473 1:N:0:TCGACGTC+AAGCGGAA
GGTAGGCATCTACGAGCAAAACCATCATCCTTCAACGAATCCAGTTTAGTGATCCTCCCATTGTCCCCAACTAACCTGGAACCAGCTCAAGATGCCTAAGCCAGTGGTACAGGTTGGTGGCGACCCCGATCCCTCCGAATGGCTCTTCATTTCGGAGGAGATGAAACGAATTGATCAGAGCAAGCCTTACGATGCCAAAAAGGCCTGCTGGGTCCCAGATGAAGCCGAAGGATATCTTCTGGGTGAAATC
+
BCBBBCFFFFFFGGGGGGGGGGGHHHHHHHHHHHHHGGGHGHHHHHHHHHHHHHHHHGGHHHHHHGHHHGGHHHHHHHHHHHGHHHHHHHHHHHHHHHHHHHHHGHHGHHHHHHHHGEGGHGGGGGGGGGGGHHHGGGGGHHHHHHHHHHHHHHGGEGEGHHHHHHHGGGHHHHHHHHHHHHHHHGHHHHGGHGGGGGGGGGGGGGGGGGGGFGGGGGGGGHHFFFFDFFDFFFFFFFFFFFFBDFFFFF
@M03558:539:GW210131Amp:1:2105:10243:14534 1:N:0:TCGACGTC+AAGCGGAA
GGTAGGCATCTACGAGCAAAACCATCATCCTTCAACGAATCCAGTTTAGTGATCCTCCCATTGTCCCCAACTAACCTGGAGCCAGCTCAAGATGCCTAAGCCAGTGGTACAGGTTGGTGGCGACCCCGATCCCTCCGAATGGCTCTTCATTTCGGAGGAGATGAAACGAATTGATCAGAGCAAGCCTTACGATGCCAAAAAGGCCTGCTGGGTTCCAGATGAAGCCGAAGGCTATCTTCTGGGTGAAATC
+
BCBBCCFFFFFFGGGGGGGGGGGHHHHHHHHHHHHHGGGHGHHHHHHHHHHHHHHHHHGHHHHHHHHHHGGHHHHHHHHHHHGHHGHHHHHHHHHHHHHHHHHHHHHHHHHHHHHHGGGGHGGGGGGGGGGGHHHGGGGGHHHHHHHHHHHHHH@EGGGGHHHHHHHGGGHHHHHHHHHHHHHHHGHHHHGGHGGGGGGGGGGGGGEFGGGGGGGGGGGGGHHFFFFFFCFFFFFFFFFFFFFFBEFFFF
@M03558:539:GW210131Amp:1:2105:12649:14539 1:N:0:TCGACGTC+AAGCGGAA
GGTAGGCATCTACGAGCAAAACCATCATCCTTCAACGAATCCAGTTTAGTGATCCTCCCATTGTCCCCAACTAACCTGGAACCAGCTCAAGATGCCTAAGCCAGTGGTACAGGTTGGTGGCGACCCCGATCCCTCCGAATGGCTCTTCATTTCGGAGGAGATGAAACGAATTGATCAGAGCAAGGCTTACGATGCCAAAAAGGCCTGCTGGGTTCCAGATGAAGCCGAAGGCTATCTTCTGGGTGAAATC
+
BBABBCFFFFFFGGGGGGGGGGGHHHHHHHHHHHHHGGGHGHHHHHHHHHHHHHHHHHGHHHHHHHHHHGGHHHHHHHHHHHGHHHHHHHHHHHHHHHHHHHHHGHHHHHHBFBFHFFGGHGGGGGGGGGGGHHHGGGGGHHHHHHHHHHHHHHACGGFGHHHHDDGGGGHHHHHHHHGHHHHHGHHHFGEGHFDGFFFGEGFGGGGGGGGGGGGFFGFGGGGFFFFFFFFFFFFFFFFFFF:BDFFFFF
@M03558:539:GW210131Amp:1:2105:3462:14575 1:N:0:TCGACGTC+AAGCGGAA
GGTAGGCATCTACGAGCAAAACCATCATCCTTCAACGAATCCAGTTTAGTGATCCTCCCATTGTCCCCAACTAACCTGGAACCAGCTCAAGATGCCTAAGCCAGTGGTACAGGTTGGTGGCGACCCCGATCCCTCCGAATGGCTCTTCATTTCGGAGGAGATGAAACGAATTGATCAGAGCAAGCCTTACGATGCCAAAAAGGCCTGCTGGGTTCCAGATGAAGCCGAAGGCTATCTTCTGGGTGAAATC
+
BCAACCFFFFFFGGGGGGGGGGGHHHHHHHHHHHHHGGGHGHHHHHHHHHHHHHHHHHGHHHHHHHHHHGGHHHHHHHHHHHGHHHHHHHHHHHHHHHHHHHHHHHHHHHHBBBBFEEGGHGGGGGGGGGGGHHHGGGGGHHHHHHHHHHHHHH@EGGGC.GGFGGHGGGHHHFHHHHHHHHHHHGHHFHGGHGGGGFGGGGGGGGFGGGGGGGGGGGGGGGGGFFFFFFFFFFFFFFFFFFFFDEBFFF
@M03558:539:GW210131Amp:1:2105:26942:14678 1:N:0:TCGACGTC+AAGCGGAA
GGTAGGCATCTACGAGCAAAACCATCATCCTTCAACGAATCCAGTTTAGTGATCCTCCCATTGTCCCCAACTAACCTGGAACCAGCTCAAGATGCCTAAGCCAGTGGTACAGGTTGGTGGCGGCCCCGATCCCTCCGAATGGCTCTTCATTTCGGAGGAGATGAAACGAATTGACCAGAGCAAGCCTTACGATGCCAAAAAGGCCTGCTGGGTTCCAGATGAAGCCGAAGGCTATCTTCTGGGTGAAATC
+
ACABCCFFFFFFGGGGGGGGGGGHHHHHHHHHHHHHGGGHGHHHGHHHHHHHHHHHHHGHHHHHHHHHHGGHHHHHHHHHHHGHHHHHHHHHHHHHHHHHHHHHFGHHHHHHHHHHGEGGHGGGGGGGGGGGHHHGGGGGHHHHHHHHHHHHHHGGDGFFHHHHHHHGGGHHHHHHGHHHHGHHHGGGGGGGGGGGGGGGGGGGGGGGGGGFFFFFFFFFFFFFFFFFFFFFFFFFFFFFFFFFFFFFFF
@M03558:539:GW210131Amp:1:2105:5191:14686 1:N:0:TCGACGTC+AAGCGGAA
GGTAGGCATCTACGAGCAAAACCATCATCCTTCAACGAATCCAGTTTAGTGATCCTCCCATTGTCCCCAACTAACCTGGAACCAGCTCAAGATGCCTAAGCCGGTGGTACAGGTTGGTGGCGACCCCGATCCCTCCGAATGGCTCTTCATTTCGGAGGAGATGAAACGAATTGATCAGAGCAAGCCTTACGATGCCAAAAAGGCCTGCTGGGTTCCAGATGAAGCCGAAGGCTATCTTCTGGGTGAAATC
+
AAA1A11CFC1F1FA?E1F1BAEGCGH3AAGH1EGC?EFAA1AG2FGHFFBDFHFGHFGFFEFGDHFHHGEFGHHHHFA0GGFFGHHHHHFGGD1FGHGHGHGG@EE/BGHBBBBFE?FEHGGGGGGG/CGGGHHGGCGGHHHHHHHHFHHHHG-<CCG<<CGHFHHGGFHHHBGHGGHHHHGGHEHHFGGGGGGGFFGGGGGGGGGGGGBCBEA9BFFFFFFFFF@@@;BFFFFFFFFFFFFFFFFFFF
@M03558:539:GW210131Amp:1:2105:12937:14706 1:N:0:TCGACGTC+AAGCGGAA
GGTAGGCATCTACGAGCAAAACCATCATCCTTCAACGAATCCAGTTTAGTGATCCTCCCATTGTCCCCAACTAACCTGGAACCAGCTCAAGATGCCTAAGCCAGTGGTACAGGTTGGTGGCGACCCCGATCCCTCCGAATGGCTCTTCATTTCGGAGGAGATGAAACGAATTGATCAGAGCAAGCCTTACGATGCCAAAAAGGCCTGCTGGGTTCCAGATGAAGCCGAAGGCTATCTTCTGGGTGAAATC
+
BCAABCFFFFFFGGGGGGGGGGGHHHHHHHHHHHHHGGGHGHHHHHHHHHHHHHHHHHGHHHHHHHHHHGGHHHHHHHHHHHGHHHHHHHHHHHHHHHHHHHHHHHHHHHHFFBFHFFGGGGGGGGGGFGGGHHHGGGGGGHHHHHHHHHHHHHCCFGGEGHHHHHHGGGHHHHHHHHHHHHHHGGHGHHGGHFGGFFGGGGDGGGGGGGFGFGGGFGGGGGGGFFFAFFFFFFFFFFFFFFFFFFFFFF
@M03558:539:GW210131Amp:1:2105:9084:14729 1:N:0:TCGACGTC+AAGCGGAA
GGTAGGCATCTACGAGCAAAACCATCATCCTTCAACGAATCCAGTTTAGTGATCCTCCCATTGTCCCCAACTAACCTGGAACCAGCTCAAGATGCCTAAGCCAGTGGTACAGGTTGGTGGCGACCCCGATCCCTCCGAATGGCTCTTCATTTCGGAGGAGATGAAACGAATTGATCAGAGCAAGCCTTACGATGCCAAAAAGGCCTGCTGGGTTCCAGATGAAGCCGAAGGCTATCTTCTGGGTGAAATC
+
CCCCCCFFFFFFGGGGGGGGGGGHHHHHHHHHHHHHGGGHGHHHHHHHHHHHHHHHHHGHHHHHHHHHHGGHHHHHHHHHHHGHHHHHHHHHHHHHHHHHHHHHGHHHHHHFHHHHGGGGHGGGGGGGGGGGHHHGGGGFHHHHHHHHHHHHHH/CEGGDHHHHFHHGGGHHFHHHHHHHHHGHHGHHHHGGHGGGGGGGEGFGGGEGGGGGGGGGGGGGGGGGFFFBF>DFFFFFFFFFFFFFAAFFFF
@M03558:539:GW210131Amp:1:2105:14900:14744 1:N:0:TCGACGTC+AAGCGGAA
GGTAGGCATCTACGAGCAAAACCATCATCCTTCAACGAATCCAGTTTAGTGATCCTCCCATTGTCCCCAACTAACCTGGAACCAGCTCAAGATGCCTAAGCCAGTGGTACAGGTTGGTGGCGACCCCGATCCCTCCGAATGGCTCTTCATTTCGGAGGAGATGAAACGAATTGATCAGAGCAAGCCTTACGATGCCAAAAAGGCCTGCTGGGTTCCAGATGAAGCCGAAGGCTATCTTCTGGGTGAAATC
+
ACBBCCFFFFFFGGGGGGGGGGGFHHHHHHHHHHHHGGGHGHHHHHHHHHHHHHHHHHGHGHHHHHHHHGGHHHHHHHHHHHGHHHHHHHHHHHHHHHHHHHHHGHHHHHHHHGHHGEGGHGGGGGGGDGGGHHHGGGGGHHHHHGHHHHHHH0<.>AEGHHHHHHHGGGHHHHHHHHHHHHGHHGHHHGEGHGGGGGGGGGGGGGGGGGGGGGGGFGGGGGHGFFFFFFAFFFFFFFFFEFFFDEFFFF
@M03558:539:GW210131Amp:1:2105:24452:14766 1:N:0:TCGACGTC+AAGCGGAA
GGTAGGCATCTACGAGCAAAACCATCATCCTTCAACGAATCCAGTTTAGTGATCCTCCCATTGTCCCCAACTAACCTGGAACCAGCTCAAGATGCCTAAGCCAGTGGCACAGGTTGGTGGCGACCCCGATCCCTCCGAATGGCTCTTCATTTCGGAGGAGATGAAACGAATTGATCAGAGCAAGCCTTACGATGCCAAAAAGGCCTGCTGGGTTCCAGATGAAGCCGAAGGCTATCTTCTGGGTGAAATC
+
BCCCCCFFFFFFGGGGGGGGGGGHHHHHHHHHHHHHGGGHGHHHGHHGHGHFHHHHHHGHHHHHHHHHHGGHHHHHHHHHHHGHHHHHHGHHHHHHHHHHHHHHGHHGHHHFGFGHGGGGHGGGGGGGGGGGHHHGGGGGHHHHHHHHFHHHHHGDGGDCGFHHDGGFGFHHFGHHEGHHHHHHHGHHHHGGGADFGGGGGGGGGGGGGGGGGGGGGFCFFFFFFFFFFFFFFFFFFFFFFFFBDFFFFF
@M03558:539:GW210131Amp:1:2105:23083:14815 1:N:0:TCGACGTC+AAGCGGAA
GGTAGGCATCTACGAGCAAAACCATCATCCTTCAACGAATCCAGTTTAGTGATCCTCCCATTGTCCCCAACTAACCTGGAACCAGCTCAAGATGCCTAAGCCAGTGGTACAGGTTGGTGGCGACCCCGATCCCTCCGAATGGCTCTTCATTTCGGAGGAGATGAAACGAATTGATCAGAGCAAGCCTTACGATGCCAAAAAGGCCTGCTGGGTTCCAGATGAAGCCGAAGGCTATCTTCTGGGTGAAATC
+
AAAA?AFFFFFFGFFFCFGGGGGHGHGHHHHHHHHHGGGAEHHHHHHHHBFGHHHHHHGHHHFHHHHHHGEHHHHHHHHHHHECGHGHHCHGHHHGHGHHHFHGFGFHHHHHEHHHEEFGHGGGGGGGCFGGHHHGGGGGHHHHHHHFHHHHHHGGGGDCGFHHHHHGGGHHHGHHHHHHHGHHEGHHHHGGHGGGGGGGGGDGGGGGGGGGGGGGFFGFGGGGFFFFFABFFFFFFFFFFFF9A.BFFF
@M03558:539:GW210131Amp:1:2105:3529:14831 1:N:0:TCGACGTC+AAGCGGAA
GGTAGGCATCTACGAGCAAAACCATCATCCTTCAACGAATCCAGTTCAGTGATCCTCCCATTGTCCCCAACTAACCTGGAACCAGCTCAAGATGCCTAAGCCAGTGGTACAGGTTGGTGGCGACCCCGATCCCTCCGAATGGCTCTTCATTTCGGAGGAGATGAAACGAATTGATCAGAGCAAGCCTTACGATGCCAAAAAGGCCTGCTGGGTTCCAGATGAAGCCGAAGGCTATCTTCTGGGTGAAATC
+
AAAABAFFFBFFGGGGGGGGGGGGHHHHHHHHHHHHGGGHGHGHHHHGHHHHHHHHHHGHHHHHGHHHHGGHHHHHHHHGGHGHHHHHHHHHHHHHHHHHHHHHGHHHHHFBBBBFFFGGHGGGGGGGDCCGHHHGGCGGHGHHHHHHHHHHHH<CDGF><FGFGHHGGGHHHHHHHGFGHHHEHGHHHHGGHGGGGFFGEGDGGGGGGGGFGGGGGGGGGGGGFFFFFFFFFFFFFFFFFEFFFFFFFF
@M03558:539:GW210131Amp:1:2105:7869:14832 1:N:0:TCGACGTC+AAGCGGAA
GGTAGGCATCTACGAGCAAAACCATCATCCTTCAACGAATCCAGTTTAGTGATCCTCCCATTGTCCCCAACTAACCTGGAACCAGCTCAAGATGCCTAAGCCAGTGGTACAGGTTGGTGGCGACCCCGATCCCTCCGAATGGCTCTTCATTTCGGAGGAGATGAAACGAATTGATCAGAGCAAGCCTTACGATGCCAAAAAGGCCTGCTGGGTTCCAGATGAAGCCGAAGGCTATCTTCTGGGTGAAATC
+
ABCABBFFFFFFGGGGGGGGGGGGHHHHHHHHHGHHGGGHGHHHHHHHHHHHHHHHHHGHHHHHHHHHHGGHHHHGHHHHHHGHHHHHHHHHHHHHHHHHHHHHGHHHHHHHGFHHGFGGHGGGGGGGGGGGHHHGGGGGHHHHHHHHHHHHHHGGGGGGHHHHFGHGGGHHHHHHHHHHHHHHGGHHHHGGHGGGGGGGGGGGGGGGGGGGFGGGFGGGGGGGFFFFFFFFFFFFFFFFFFFBDFFFFF
@M03558:539:GW210131Amp:1:2105:16858:14833 1:N:0:TCGACGTC+AAGCGGAA
GGTAGGCATCTACGAGCAAACCATCATCCTTCAACGAATCCAGTTTAGTGATCCTCCCATTGTCCCCAACTAACCTGGGACCAGCTCAAGATGCCTAGGCCAGTGGTACAGGTTGGTGGCGACCCCGATCCCTCCGAATGGCTCTTCATTTCGGAGGAGATGAAACGAATTGATCAGAGCAAGCCTTACGATGCCAAAAAGGCCTGCTGGGTTCCAGATGAAGCCGAAGGCTATCTTCTGGGTGAAATC
+
CCCCCCFFFFFFGGGGGGGGGGHHHHHHHHHHHGHGGGHGHHHHHHGHHHHHHHHHHGGHHHHHHHHHGGHGHHHHHGGHHGHHHHHHHHHHHHHHHHHHHHHGHHGHHHHFBFHGEGGHGGGGGGGGGGGHHHGGGGGHGHHHHHHHHHHHFFCEGGGEHHHHHHGGGHHHHHHFHGHHHEHHGHHHHGEHGGGGGGGGGGGGGGGGFGGGGGGGGGGGGGFFFF;=FFFFFFFFFFFFFFFFEFFFF
@M03558:539:GW210131Amp:1:2105:14884:14881 1:N:0:TCGACGTC+AAGCGGAA
GGTAGGCATCTACGAGCAAAACCATCATCCTTCAACGAATCCAGTTTAGTGATCCTCCCATTGTCCCCAACTAACCTGGAACCAGCTCAAGATGCCTAAGCCAGTGGTACAGGTTGGTGGCGACCCCGATCCCTCCGAATGGCTCTTCATTTCGGAGGAGATGAAACGAATTGATCAGAGCAAGCCTTACGATGCCAAAAAGGCCTGCTGGGTTCCAGATGAAGCCGAAGGCTATCTTCCGGGTGAAATC
+
BCBBCCFFFFFFGGGGGGGGGGGHHHHHHHHHHHHHGGGHGHHHHHHHHHHHHHHHHHGHHHHHHHHHHGGHHHHHHHGHHHGHHHHHHHHHHHHHHHHHHHHHHHHHHHHHHGHHGEGGHGGGGGGGGGGGHHHGGGGGHHHHHHHHHHHHHF@<EGEGHHHFHHHGGGHHHHHHHHHHHHGHHGHHHHEGHEGGGGGGGGFGGGGGGGGGGGGGFFFGGGGGFFFFFFFFFFFFFFFFFFFFFEFFFF
@M03558:539:GW210131Amp:1:2105:3629:14916 1:N:0:TCGACGTC+AAGCGGAA
GGTAGGCATCTACGAGCAAAGAGTGAGAAGGTGTTACTCACATAGCC
+
BABBBBFFFFFFGGGGGGGGGGHHHGGHCHHHHHGHHHHHHHHHHHH
@M03558:539:GW210131Amp:1:2105:3141:14928 1:N:0:TCGACGTC+AAGCGGAA
GGTAGGCATCTACGAGCAAAACCATCATCCTTCAACGAATCCAGTTTAGTGATCCTCCCATTGTCCCCAACTAGCCTGGAACCAGCTCAAGATGCCTAAGCCAGTGGTACAGGTTGGTGGCGACCCCGATCCCTCCGAATGGCTCTTCATTTCGGAGGAGATGAAACGAATTGATCAGAGCAAGCCTTACGATGCCAAAAAGGCCTGCTGGGTTCCAGATGAAGCCGAAGGCTATCTTCTGGGTGAAATC
+
ABAABBFFFFFFDFEGGEGGGGDCGGFHHHGHHFHHGGGHG3FGHHHHHHHGHHHHHGGHHHHHHHHHFGGHHGGHHHHGHHGHHHHHHGHHHHGHHHGHHHHHHHHHHFEB3BBFEGGGHGGGGGGGCGGGHHHGGGGGHHHHHHHHHHHHHHDGGGG>.>>FGGHFGGHHHHHHHHFHHHHHHGHHGHGGHGBFGGGGEFGGGGGGGGGGFGEFFFFGGGGGFFFBFFFFFFFFFFFFFFFFDAFFFF
@M03558:539:GW210131Amp:1:2105:17985:14972 1:N:0:TCGACGTC+AAGCGGAA
GGTAGGCATCTACGAGCAAAACCATCATCCATCAACGAATCCAGTTTAGTGATCCTCCCATTGTCCCCAACTAACCTGGAACCAGCTCAAGATGCCTAAGCCAGTGGTACAGGTTGGTGGCGACCCCGATCCCTCCGAATGGCTCTTCATTTCGGAGGAGATGAAACGAATTGATCAGAGCAAGCCTTACGATGCCAAAAAGGCCTGCTGGGTTCCAGATGAAGCCGAAGGCTATCTTCTGGGTGAAATC
+
BCBBCCFFFFFFGGGGGGGGGGGHHHHHHHHHHHHHGGGHGHHHHHHHHHHHHHHHHHGHHHHHHHHHHGGHHHHHHHHHHHGHHHHHHHHHHHHHHHHHHHHHGHHHHHHFBBGHGEFGHGGGGGGGGGGGHHHGGGGGHHHHHHHHGHHHHHEECGGEFHHHHHHGGGHHHHHHHHFHHHHHHGHHFHGGFFGGGGGGGGGGGGGGGGGGGGGGFGGGGGGFFFFBFFFFFFFFFFFFFFFBAEFFFF
@M03558:539:GW210131Amp:1:2105:4771:15033 1:N:0:TCGACGTC+AAGCGGAA
GGTAGGCATCTACGAGCAAAACCATCATCCTTCAACGAATCCAGTTTAGTGATCCTCCCATTGTCCCCAACTAACCTGGAACCAGCTCAAGATACCTAAGCCAGTGGTACAGGTTGGTGGCGACCCCGATCCCTCCGAATGGCTCTTCATTTCGGAGGAGATGAAACGAATTGATCAGAGCAAGCCTTACGATGCCAAAAAGGCCTGCTGGGTTCCAGATGAAGCCGAAGGCTATCTTCTGGGTGAAATC
+
AC3ABBFFFFFFGGGGGGGGGGGHHHHHHHHHHHHHGGGHGHHHHHHHHHHHHHHHHHGHHHHHHHHHHGGHHHHHHHHGHGGHHHHHHHHHHHHHHHHHHHHHHHHHHHHBBBBFFEGGHGGGGGGGG/CGHHHGGFGGGHHHHHHHHHHHHH@EGGG>>FFGGGGGGGHHHHHHHGHHHHGHHGHHHHGGHGGGGGGGGGGGGGGGGGGGGGGGGGGGGGGGFFFFAFFFFFFFFFFFFFFFFFFFFF
@M03558:539:GW210131Amp:1:2105:13158:15082 1:N:0:TCGACGTC+AAGCGGAA
GGTAGGCATCTACGAGCAAAACCATCATCCTTCAACGAATCCAGTTTAGTGATCCTCCCATTGTCCCCAACTAACCTGGAACCAGCTCAAGATGCCTAAGCCAGTGGTACAGGTTGGTGGCGACCCCGATCCCTCCGAATGGCTCTTCATTTCGGAGGAGATGAAACGAATTGATCAGAGCAAGCCTTACGATGCCAAAAAGGCCTGCTGGGTTCCAGATGAAGCCGAAGGCTATCTTCTGGGTGAAATC
+
BBBBBAFFFFFFGGGGGGGGGGGHHHHHHHHHHHHHGGGHGHHHHHHHHHHHHHHHHHGHHHHHHHHHHGGHHHHHHHHHHHGHGHGHHHHHHHHHHHHFHHHHHHHGHHHBFBBGGEGGHGGGGGGGGGGGHHHGGFGGHHHHHHHHHHHHHGACGGGDGHHHFFGGGGHHHHHHHHHHHHHHGGHHGGGGHEEGBFFGGGGGGGFGGGFG:EFGFGGGGGGGFFFFFFFFFFFFFFFFFFFFFFFFFF
@M03558:539:GW210131Amp:1:2105:12488:15098 1:N:0:TCGACGTC+AAGCGGAA
GGTAGGCATCTACGAGCAAAACCATCATCCTTCAACGAATCCAGTTTAGTGATCCTCCCATTGTCCCCAACTAACCTGGAACCAGCTCAAGATGCCTAAGCCAGTGGTACAGGTTGGTGGCGACCCCGATCCCTCCGAATGGCTCTTCATTTCGGAGGAGATGAAACGAATTGATCAGAGCAAGCCTTACGATGCCAAAAAGGCCTGCTGGGTTCCAGATGAAGCCGAAGGCTATCTTCTGGGTGAAATC
+
AAABCCFFFFFFGGGGGGGGGGGHHHHHHHHHHHHHGGGHGHHHGHHGFGHHHHHHHHGHHHHHHHHHHGGHHHHHHHHHHHGHHHHHHHHHHHHHHHHHHHHHGHHHHHHBFBBGFEFGHGGGGGGGGGGGHHHGGGGGHHHHHHHHHHHHHHEEGGFEGHHHHHHGGGHHHHHHHHHHHHHHHGHHHHGGHEDGFFFGGGGGGGGGGGGGFEGGFGGGGGGGFFFFFFFFFFFFFFFFFFFFFEFFFF
@M03558:539:GW210131Amp:1:2105:15979:15117 1:N:0:TCGACGTC+AAGCGGAA
GGTAGGCATCTACGAGCAAAACCATCATCCTTCAACGAATCCAGTTTAGTGATCCTCCCATTGTCCCCAACTAACCTGGAACCAGCTCAAGATGCCTAAGCCAGTGGTACAGGTTGGTGGCGACCCCGATCCCTCCGAATGGCTCTTCATTTCGGAGGAGATGAAACGAATTGATCAGAGCAAGCCTTACGATGCCAAAAAGGCCTGCTGGGTTCCAGATGAAGCCGAAGGCTATCTTCTGGGTGAAATC
+
BCCCCAFFFFFFGGGGGGGGGGGHHHGHFHHHHHGHGGGHGHHHHFHHHHHHHHHHHHGHHHHHHHHHHGGHHHHHHHHFHHGHGHHHHHHHHHHHHHHHHHHHGHHHHHHFGBDHG>?EHFGGGGGGGGGGHHHGGG?FHHHHHHHHHFHHHH?AFGFDFGHGHHHGGGHHHHHHHHFHHHHHHGHHFHGGHGGGGGGGGGGGGGGGGGBEFGGFGGGGGGGGFFDAFFFFFFFFFFFFFFFFFFFFFF
@M03558:539:GW210131Amp:1:2105:16449:15188 1:N:0:TCGACGTC+AAGCGGAA
GGTAGGCATCTACGAGCAAAACCATCATCCTTCAACGAATCCAGTTTAGTGATCCTCCCATTGTCCCCAACTAACCTGGAACCAGCTCAAGATGCCTAAGCCAGTGGTACAGGTTGGTGGCGACCCCGATCCCTCCGAATGGCTCTTCATTTCGGAGGAGATGAAACGAATTGATCAGAGCAAGCCTTACGATGCCAAAAAGGCCTGCTGGGTTCCAGATGAAGCCGAAGGCTATCTTCTGGGTGAAATC
+
AAAA1AFFFFFFGGG1EEGGGGGFHHHFGGEGFFFGCGAGGHHH2DG2GFFHHHHHHH/GHHFHHGHHF?EFH1GGHHHGHHGHHHFHHHHHHFFFHHHHHFHGFGH@F21@BFGF@/??EEEGGGGGCCGCFHFCGGAF11GEGGHHFBGFHG<<CCC<<FHFHHBEGGHHH<DGHHGGC:GFGGHHBGGGGGGGGFF.EGGGGGGFFGBF/CCFFFFFGGGG/A@@@;--BFFFFFFFFFF9;9;/BF
@M03558:539:GW210131Amp:1:2105:12788:15190 1:N:0:TCGACGTC+AAGCGGAA
GGTAGGCATCTACGAGCAAAACCATCATCCTTCAACGAATCCAGTTTAGTGATCCTCCCATTGTCCCCAACTAACCTGGAACCAGCTCAAGATGCCTAAGCCAGTGGTACAGGTTGGTAGCGACCCCGATCCCTCCGAATGGCTCTTCATTTCGGAGGAGATGAAACGAATTGATCAGAGCAAGCCTTACGATGCCAAAAAGGCCTGCTGGGTTCCAGATGAAGCCGAAGGCTATCTTCTGGGTGAAATC
+
CCBCCDFFFFFFGGGGGGGGGGGHHHHHHHHHHHHHGGGHGHHHHHHHHHHHHHHHHHGHHHHHHHHHHGGHHHHHHHHHHHGHHHHHHHHHHHHHHHHHHHHHGHHHHHHFGBBGGEHHHGGGGGGGGGGGHHHGGGGGHHHHHHHHHHHHHHFDGGGGHHHHHHHGGGHHHHHHHHHHHHHHHGHHHHGGHGGGFFFGGGGGGGGGGGGGFEFFGGGGGGGGGGFFFFFFFFFFFHFFFFFFFFFFFF
@M03558:539:GW210131Amp:1:2105:15605:15238 1:N:0:TCGACGTC+AAGCGGAA
GGTAGGCATCTACGAGCAAAACCATCATCCCTCAACGAATCCAGTTTAGTGATCCTCCCATTGTCCCCAACTAACCTGGAACCAGCTCAAGATGCCTAAGCCAGTGGTACAGGTTGGTGGCGACCCCGATCCCTCCGAATGGCTCTTCATTTCGGAGGAGATGAAACGAATTGATCAGAGCAAGCCTTACGATGCCAAAAAGGCCTGCTGGGTTCCAGATGAAGCCGAAGGCTATCTTCTGGGTGAAATC
+
CCBBCCFFFFFFGGGEGGGGGGFHHHHHHGHHHHHGGGGHGHGHHGHHFHDFFFGFFHGHHFBFGHHHHFGHHHHHHFHFHHGHHGHHGHGHGHHHHHHHHHHHHHHHHHHHHHHHGEGGHGGGGGGGCGGGHHHGGGGAHHHHHHHHHHHHHC@<CGDGHHHHGHHGGGHHHHHHHHHHHFCGHFHHGGEGHGGGGGGGGGGGGGEFGGGGGGFGFGGGGGFFFFFFFC;EFFFFFFFFFFFFDEFFFF
@M03558:539:GW210131Amp:1:2105:18708:15269 1:N:0:TCGACGTC+AAGCGGAA
GGTAGGCATCTACGAGCAAAACCATCATCCTTCAACGAATCCAGTTTAGTGATCCTCCCATTGTCCCCAACTAACCTGGAACCAGCTCAAGATGCCTAAGCCAGTGGTACAGGTTGGTGGCGACCCCGATCCCTCCGAATGGCTCTTCATTTCGGAGGAGATGAAACGAATTGATCAGAGCAAGCCTTACGATGCCAAAAAGGCCTGCTGGGTTCCAGATGAAGCCGAAGGCTATCTTCTGGGTGAAATC
+
BABBCCFFFFFFGGGGGGGGGGGHHHHHHHHHHHHHGGGHGHHHHHHHHHHHHHHHHHGHHHHHHHHHHGGHHHHHHHHHHHGHHHHHHHHHHHHHHHHHHHHHGHHGHHHHHHHHGGGGHGGGGGGGGGGGHHHGGGGGHHHHHHHHHHHHHHGFGGGGHHHHHHHGGGHHFDGHHHHHHHHHHGHHBHGGHGGGGGFGGGGGGGGGGGGGGEFGGGGGGGGGFFFFFFFFFFFFFFFFFFFFFFFFFF
@M03558:539:GW210131Amp:1:2105:16571:15270 1:N:0:TCGACGTC+AAGCGGAA
GGTAGGCATCTACGAGCAAAACCATCATCCTTCAACGAATCCAGTTTAGTGATCCTCCCATTGTCCCCAACTAACCTGGAACCAGCTCAAGATGCCTAAGCCAGTGGTACAGGTTGGTGGCGACCCCGATCCCTCCGAATGGCTCTTCATTTCGGAGGAGATGAAACGAATTGATCAGAGCAAGCCTTACGATGCCAAAAAGGCCTGCTGGGTTCCAGATGAAGCCGAAGGCTATCTTCTGGGTGAAATC
+
CCCBCCFFFFFFGGGGGGGGGGGHHHHHHHHHHHHHGGGHGHHHHHHHHHHHHHHHHHGHHHHHHHHHHGGHHHHHHHGHHHGHHHHHHHHHHHHHHHHHHHHHGHHHHHHFBBGHGFGGHGGGGGGGGGGGHHHGGGGGHHHHHHHHHHHHHHDDFGDC>GHHHHHGGGHHHHHHHHGHHHHHHGHHFHGGHGGGGGGGGGGGGGGGGGGGGGGGGGGGGGGGFFF=AFFFFFFFFFFFFFFFA.BFFF
@M03558:539:GW210131Amp:1:2105:2265:15278 1:N:0:TCGACGTC+AAGCGGAA
GGTAGGCATCTACGAGCAAAACCATCATCCTTCAACGAATCCAGTTTAGTGATCCTCCCATTGTCCCCAACTAACCTGGAACCAGCTCAAGATGCCTAAGCCAGTGGTACGGGTTGGTGGCGACCCCGATCCTTCCGAATGGCTCTTCATTTCGGGGGAGATGAAACGAATTGATCAGAGCAAGCCTTACGATGCCAAAAAGGCCTGCTGGGTTCCAGATGAAGCCGAAGGCTATCTTCTGGGTGAAATC
+
AAAABBFFFFFFGFGGGGFGGFGHHHHHHHHGHHHHGGGHGHHHHHHHHHHHHHHHHHGHHHHGHHHHHGGHHHHHHHHHHHGHHHHGHHHHHHGHHHHHHHHHHHGHHHGGGGGGGEFGHGGGGGGGGGDGHHHHGGGGHHHHHHHHHHHHHHADFG?CFHHHHHHGDEEGGFGFBFBFGGFGGGGGGGGGEGGGGFFE.?AFFFFFFFFFFFFEFFFFFFEFFFD9BFFFFFFFFFFFFFFFA?:FBF
@M03558:539:GW210131Amp:1:2105:28750:15292 1:N:0:TCGACGTC+AAGCGGAA
GGTAGGCATCTACGAGCAAAACCATCATCCTTCAACGAATCCAGTTTAGTGATCCTCCCATTGTCCCCAACTAACCTGGAACCAGCTCAAGATGCCTAAGCCAGTGGTACAGGTTGGTGGCGACCCCGATCCCTCCGAATGGCTCTTCATTTCGGAGGAGATGAAACGAATTGATCAGAGCAAGCCTTACGATGCCAAAAAGGCCTGCTGGGTTCCAGATGAAGCCGAAGGCTGTCTTCTGGGTGAAATC
+
BBA@AAFFFFFFGGFFGEFFGGGHHHFHHHHHHHHHGGGHGHGHHHGHHFGHHHHHHHGHHHHHHHHHHGGHHHHHHHGHHHGHHHHHGHHGHHHGHHHHHHHHFGGFGHHHEFGGG?FGH@EFFGDBB@/EHFFDDDGGGHHHGHDGFFHFHEGDGGDEGHHHHHFEGGHHHEHHHHHHHFGHHGHHFHGAGFGGGGGEEG?EEGGGGGGFGGAFGGGGGGGGFFFFFFFEFFFFFFFFFFFBDABBFF
@M03558:539:GW210131Amp:1:2105:15380:15299 1:N:0:TCGACGTC+AAGCGGAA
GGTAGGCATCTACGAGCAAAACCATCATCCTTCAACGAATCCAGTTTAGTGATCCTCCCATTGTCCCCAACTAACCTGGAACCAGCTCAAGATGCCTAAGCCAGTGGTACAGGTTGGTGGCGACCCCGATCCCTCCGAATGGCTCTTCATTTCGGAGGAGATGAAACGAATTGATCAGAGCAAGCCTTACGATGCCAAAAAGGCCTGCTGGGTTCCAGATGAAGCCGAAGGCTATCTTCTGGGTGAAATC
+
CCCCCDFFFFFFGGGGGGGGGGGHHHHHHHHHHHHHGGGHGHHHHHHHHHHHHHHHHHGHHHHHHHHHHGGHHHHHHHHHHHGHHHHHHHHHHHHHHHHHHHHHHHHHHHHHHBGHGEGGHGGGGGGGGGGGHHHGGGGGHHHHHHHHHHHHHB<<AEFGHHHHHHHGGEHHHHHHHHHHHFGHHGHHHHGGGEGGGGGGGGGGGGFGGGGGFGGGGGGGGHGGFFFFFFFFFFFFFFFFFFFFDEFFFF
@M03558:539:GW210131Amp:1:2105:20963:15302 1:N:0:TCGACGTC+AAGCGGAA
GGTAGGCATCTACGAGCAAAACCATCATCCTTCAACGAATCCAGTTTAGTGATCCTCCCATTGTCCCCAACTAACCTGGAACCAGCTCAAGATGCCTAAGCCAGTGGTACAGGTTGGTGGCGACCCCGATCCCTCCGAATGGCTCTTCATTTCGGAGGAGATGAAACGAATTGATCAGAGCAAGCCTTACGATGCCAAAAAGGCCTGCTGGGTTCCAGATGAAGCCGAAGGCTGTCTTCTGGGTGAAATC
+
ABAABBFFFFFFGGGGGGGGGGGHHHHHHHHHHHHHGGGHGHHHHHHHHHHHHHHHHHGHHHHHHHHHHGGHHHHHHHHHHHGHHHHHHHHHHHHHHHHHGHHHHHHHHHHHEFGFGGGGHGGGGGGGGGGGHHHGGGGGHHHHHHHHHHHHHBDDGGGEEHHHFGHGGGHHHHHHHGHGHHHHHGHHHHGGHGGGFGGGGGGGGGGFGGFFGGGGGGFGFGGGFFFBFBFFFFFFFFFFFFFFBFFFFF
@M03558:539:GW210131Amp:1:2105:14851:15319 1:N:0:TCGACGTC+AAGCGGAA
GGTAGGCATCTACGAGCAAAACCATCATCCTTCAACGAATCCAGTTTAGTGATCCTCCCATTGTCCCCAACTAACCTGGAACCAGCTCAAGATGCCTAAGCCAGTGGTACAGGTTGGTGGCGACCCCGATCCCTCCGAATGGCTCTTCATTTCGGAGGAGATGAAACGAATTGATCAGAGCAAGCCTTACGATGCCAAAAAGGCCTGCTGGGTTCCAGATGAAGCCGAAGGCTATCTTCTGGGTGAAATC
+
ABAABBFFFFFFGGGGGGGGGGGHHHHHHHHHHHHHGGGHGHHHHHHFHHHHHHHHHHGHHHHHHHHHHGGHHHHHHHHHHHGHHHHHHHHHHHHHHHHHHHHHGHHHHHHHHGHHGGGGHGGGGGGGGGGGHHHGGGGGHHHHHHHHHHHHH0<<ADFGHHHGHHHGGGHHHHHHHHHHHHCGHGHHHHEGHEGGGGGGEGGEGGGGGGGGGGGGGGGGGGGGFFFFFFDFFFFFFFFFFFFFFFFFFF
@M03558:539:GW210131Amp:1:2105:4083:15352 1:N:0:TCGACGTC+AAGCGGAA
GGTAGGCATCTACGAGCAAAACCATCATCCTTCAACGAATCCAGTTTAGTGATCCTCCCATTGTCCCCAACTAACCTGGAACCAGCTCAAGATGCCTAAGCCAGTGGTACAGGTTGGTGGCGACCCCGATCCCTCCGAATGGCTCTTCATTTCGGAGGAGATGAAACGAATTGATCAGAGCAAGCCTTACGATGCCAAAAAGGCCTGCTGGGTTCCAGATGAAGCCGAAGGCTATCTTCTGGGTGAAATC
+
BBCCCCFFFFFFGGGGGGGGGGGHHHHHHHHHHHHHGGGGGHHHHHHHHHHHHHHHHHGHHHGHHHHHHGGHHHHHHHHHHHGHHHHHHHHHHHHHHHHHHHHHHHHHHHHBBBBGFGGGHGGGGGGGGGGGHHHGGGGGHHHHHHHHHHHHHHDGGGG>>GGHHHHGGGHHHHHHHHHHHHHHHGHHHHGGHGGGGGGGGGGGGGGGGGGGGGGGGGGGGGGGFFFFFFFFFFFFFFFFFFFFFFFFFF
@M03558:539:GW210131Amp:1:2105:15280:15367 1:N:0:TCGACGTC+AAGCGGAA
GGTAGGCATCTACGAGCAAAACCATCATCCTTCAACGAATCCAGTTTAGTGATCCTCCCATTGTCCCCAACTAACCTGGAACCAGCTCAAGATGCCTAAGCCAGTGGTACAGGTTGGTGGCGACCCCGATCCCTCCGAATGGCTCTTCATTTCGGAGGAGATGAAACGAATTGATCAGAGCAAGCCTTACGATGCCAAAAAGGCCTGCTGGGTTCCAGATGAAGCCGAAGGCTATCTTCTGGGTGAAATC
+
BCBBCCFFFFFFGGGGGGGGGGGHHHHHHHHHHHHHGGGHGHHHHHHHHHHHHHHHHHGHHHHHHHHHHGGHHHHHHHHHHHGHHHHHHHHHHHHHHHHHHHHHHHHHHHHHHFHHGFGGHGGGGGGGGGGGHHHGGGGGHHHHHHHHHHHHHC<.AEGGHHHHHHHGGGHHHHHHHHHHHGGHHGHHGHGGHGGGGGGGGGGGGGGGGGGGGGGGFGGGGGGGFFFFFFDFFFFFFFFFFFFFFFFFFF
@M03558:539:GW210131Amp:1:2105:4065:15414 1:N:0:TCGACGTC+AAGCGGAA
GGTAGGCATCTACGAGCAAAACCATCATCCTTCAACGAATCCAGTTTAGTGACCCTCCCATTGTCCCCAACTAACCTGGAACCAGCTCAAGATGCCTAAGCCAGTGGTACAGGTTGGTGGCGACCCCGATCCCTCCGAATGGCTCTTCATTTCGGAGGAGATGAAACGAATTGATCAGAGCAAGCCTTACGATGCCAAAAAGGCCTGCTGGGTTCCAGATGAAGCCGAAGGCTATCTTCTGGGTGAAATC
+
AA>ABBFFFFFFGGGGGGGGGFGHHHHHHHHHHHHHGGGHGHHHHHHHHHHHHHHHHGGHHHHHHFHHFGGHHHHHHHHHHHGHHHHHHHHHHHHHHHHHHGHHHHHHHHHBBBBGEFGGHGGGGGGGCGGGHHHGGGGGHHHHHHHHHHHHHHCGGGD>>GGHGHHGGGHHHHHHHHHHHHHHHGHGCHGGHGGGGFGGFDGGGGGGGGGGGGGGGGGGGFFFFFFFAAFFFFFFFFFFFFFFFFFFFF
@M03558:539:GW210131Amp:1:2105:22426:15417 1:N:0:TCGACGTC+AAGCGGAA
GGTAGGCATCTACGAGCAAAACCATCATCCTTCAACGAATCCAGTTTAGTGATCCTCCCATTGTCCCCAACTAACCTGGAACCAGCTCAAGATGCCTAAGCCAGTGGTACAGGTTGGTGGCGACCCCGATCCCTCCGAATGGCTCTTCATTTCGGAGGAGGTGAAACGAATTGATCAGAGCAAGCCTTACGATGCCAAAAAGGCCTGCTGGGTTCCAGATGAAGCCGAAGGCTATCTTCTGGGTGAAATC
+
AAAABCFFFFFFGGGGGGGGGGGHHHHHHHHHHHHHGGGHGHHHHHHHHHHHHHHHHHGHHHHHHHHHHGGHHHHHHHHHHHGHHHHHHHHHHHHHHHHHHHHHHHHHHHHHGFGHGFGGHGGGGGGGGGGGHHHGGGGGHHHHHHHHHHHHHGGGGGGEGGHHGHHGGGHHHHGHHHHHHHHHHGHHHHGGGGGGGGGGGGGGGGFGGGGGGGGGFFGGGGFFFFFFFFFFFFFFFFFFFFFFFFFHFF
@M03558:539:GW210131Amp:1:2105:12850:15433 1:N:0:TCGACGTC+AAGCGGAA
GGTAGGCATCTACGAGCAAAACCATCATCCTTCAACGAATCCAGTTTAGTGATCCTCCCATTGTCCCCAACTAACCTGGAACCAGCTCAAGATGCCTAAGCCAGTGGTACAGGTTGGTGGCGACCACGATCCCTCCGAATGGCTCTTCATTTCGGAGGAGATGAAACGAATTGATCAGAGCAAGCCTTACGATGCCAAAAAGGCCTGCTGGGTTCCAGATGAAGCCGAAGGCTATCTTCTGGGTGAAATC
+
AAAA1AFFFFF3GEEEGEFCGGGHHFHGFHFGFGGHCGCHEHHHFHGGHFHFGHHFHGFFD1GBFAGGEEFHF1GGGFHBFGFFGEGHCGHFHHGFHFG>EEGE1@GHFFE@0BB0/>>/F>@EG/FACEFAGHHE/</?<10<CCFH1FGFGH/<>-CAGHB1FGGCCGHGH0DGDG0GHFHHAEHHGGCCEEFFF09.99..EFGGGGE?9CCFGBCFBB0FBA=-9?BFB/9/9BFBFFFFA-9/BB
@M03558:539:GW210131Amp:1:2105:10837:15434 1:N:0:TCGACGTC+AAGCGGAA
GGTAGGCATCTACGAGCAAAACCATCATCCTTCAACGAATCCAGTTTAGTGATCCTCCCATTGTCCCCAACTAACCTGGAACCAGCTCAAGATGCCTAAGCCAGTGGTACAGGTTGGTGGCGACCCCGATCCCTCCGAATGGCTCTTCACTTCGGAGGAGATGAAACGAATTGATCAGAGCAAGCCTTACGATGCCAAAAAGGCCTGCTGGGTTCCAGATGAAGCCGAAGGCTATCTTCTGGGTGAAATC
+
AAAAABFFFFFFGGGGGEGGGGGHHHFFHFHHBHHHGFGHGHHHHHHEHFGHFHHGHHGHHHHHHHHGHGGHHHHHHFGEHGFGHHGHGHHHHHHHHBGHHHGHHHHEGGFBFBFGEEEFHGGGGGGGFFGGHHHGGGEGGHHHHHHHHHHHHFC<CFDEGFHGGHHGFFHHGHHHHFGHHHHHGEHHHHGGGEEGFBCEEGGGGGGGGFFF9CFFGGFGGEGFFFCDCF?AFFFFFF/BBBFFDEFFFF
@M03558:539:GW210131Amp:1:2105:3092:15457 1:N:0:TCGACGTC+AAGCGGAA
GGTAGGCATCTACGAGCAAAGAGTGTAGAAGGTGTTACTCACATAGCC
+
AAAAAA1CFF1D1AAAAAGFGGGAB3DFGDFE1B1AF2F1FFFGHGB1
@M03558:539:GW210131Amp:1:2105:25614:15464 1:N:0:TCGACGTC+AAGCGGAA
GGTAGGCATCTACGAGCAAAACCATCATCCTTCAACGAATCCAGTTTAGTGATCCTCCCATTGTCCCCAACTAACCTGGAACCAGCTCAAGATGCCTAAGCCAGTGGTACAGGTTGGTGGCGACCCCGATCCCTCCGAATGGCTCTTCATTTCGGAGGAGATGAAACGAATTGATCAGAGCAAGCCTTACGATGCCAAAAGGGCCTGCTGGGCTCCAGATGAAGCCGAAGGCTATCTTCTGGGTGAAATC
+
CCCBCCFFFFFFGGGGGGGGGGGHHHHHHHHHHHHHGGGHGHHHHHHHHHHHHHHHHHGHHHHHHHHHHGGHHHHHHHHHHHGHHHHHHHHHHHHHHHHHHHHHHHHHHHHFGBGHGGGGHGGGGGGGGGGGHHHGGGGGHHHHHHHHHHHHHHGGGGGEHHHEGHHGGGHHHHHHFHHHHHHHHGHHHHGGHFGGGGFGGGGGGGGGGGGGGGGGFFFFFGFFFFFCFFFFFFFFFFFFFFFFFFFFFF
@M03558:539:GW210131Amp:1:2105:20436:15468 1:N:0:TCGACGTC+AAGCGGAA
GGTAGGCATCTACGAGCAAAACCATCATCCTTCAACGAATCCAGTTTAGTGATCCTCCCATTGTCCCCAACTAACCTGGAACCAGCTCAAGATGCCTAAGCCAGTGGTACAGGTTGGTGGCGACCCCGATCCCTCCGAATGGCTCTTCATTTCGGAGGAGATGAAACGAATTGATCAGAGCAAGCCTTACGATGCCAAAAAGGCCTGCTGGGTTCCAGATGAAGCCGAAGGCTATCTTCTGGGTGAAATC
+
BCBCCCFFFFFFGGGGGGGGGGGGHHHHHHHHHHHHGGGHGHHHHHHHHHHHHHHHHHGHHHHHHHHHHGGHHHHHHHHHHHGHHHHHHHHHHHHHHHHHHHHHGHHHHHHHHGHHGGGGHGGGGGGGGGGGHHHGGGGGHHHHHHHHHHHHHHGGGGGGHHHHFHHGGGHHGDGGHHHHHHHHHEHHEHGFHGGGFGFGEGFGGGGGGGGGGFFGFGGGGGGGFFFDFFFFFFFFFFFEFFFFFFFFFF
@M03558:539:GW210131Amp:1:2105:28469:15470 1:N:0:TCGACGTC+AAGCGGAA
GGTAGGCATCTACGAGCAAAACCATCATCCTTCAACGAATCCAGTTTAGTGATCCTCCCATTGTCCCCAACTAACCTGGAACCGGCTCAAGATGCCTAAGCCAGTGGTACAGGTTGGTGGCGACCCCGATCCCTCCGAATGGCTCTTCATTTCGGAGGAGATGAAACGAATTGATCAGAGCAAGCCTTACGATGCCAAAAAGGCCTGCTGGGTTCCAGATGAAGCCGAAGGCTATCTTCTGGGTGAAATC
+
BCCBCBFFFFFFGGGGGGGGGGGHHHHHHHHHHHHHGFGHGHHHHHHFHHHHHHHHHHGHHHHHHHHHHGGHHHHHHHHEHHGGGGGGHHHFHHHHHHHHHHHHHHHHHHHGHHHHGGGGHGGGGGGGDGGGHHHGGCDGHHHHHHHHHHHHHHEEEGGGHHHHFHHGDFHHHCGHFHCHHFHHHGHHHGGGGGGGGGGGEGGGGGGGGGGGGGGFFFFFFFFFFFFA--AFFFFFFFFFFBFFFFFFBF
@M03558:539:GW210131Amp:1:2105:8082:15478 1:N:0:TCGACGTC+AAGCGGAA
GTAGGCATCTACGAGCAAAACCATCATCCTTCAACGAATCCAGTTTAGTGATCCTCCCATTATCCCCAACTAACCTGGAACCAGCTCAAGATGCCTAAGCCAGTGGTACAGGTTGGTGGCGACCCCGATCCCTCCGAATGGCTCTTCATTTCGGAGGAGATGAAACGAATTGATCAGAGCAAGCCTTACGATGCCAAAAAGGCCTGCTGGGTTCCAGATGAAGCCGAAGGCTATCTTCTGGGTGAAATC
+
CCCCCFFFFFFFGGGGGGGGGGHHHHHHHHHHHHHGGGHGHHHHHHHHHHHHHHHHHGHHHHHHHHGHGGHHHHHHHHHHHGHHHHHHHHHHHHHHHHHHHHHGHHGGHHHHGHHGFGGHGGGGGGGGGGGHHHGGGGGHHHHHHHHHHHHHHGGGGGGHHHHHHHGGGHHHHHHHHHHHHGHHGHHHHGEHGGGGGGGGGGGGGGGGGGGGGGGGGGGGGGGGFFFFFFFFFFFFHHHFBFBDFFFFF
@M03558:539:GW210131Amp:1:2105:13650:15516 1:N:0:TCGACGTC+AAGCGGAA
GGTAGGCATCTACGAGCAAAACCATCATCCTTCAACGAATCCAGTTTAGTGATCCTCCCATTGTCCCCAACTAACCTGGAACCAGCTCAAGATGCCTAAGCCAGTGGTACAGGTTGGTGGCGACCCCGATCCCTCCGAATGGCTCTTCATTTCGGAGGAGATGAAACGAATTGATCAGAGCAAGCCTTACGATGCCAAAAAGGCCTGCTGGGTTCCAGATGAAGCCGAAGGCTATCTTCTGGGTGAAATC
+
ABCBBCFFFFFFGGGGGGGFGGGHHHFHHHHHHHHHGGGHGHHHGHHGHHHHHHHHHHGHHHHHHHHHHGGHHHHHHHHHHHGHHHHHHHHHGHHHHHHHHHHHHHHFGHHHHGHHGGGGHGGGGGGGCGGGHHHGGGGGHGHHHHHHHHHHHB@<CGEGEHHHGHFGGGHHHHHHHHGHHFCGHGHHHHAEHCDGGGGGGGGGGGFEGGFGFFGGGGFGGGGGFFF=DCDFFFFFFFFFFFFBAAFFFF
@M03558:539:GW210131Amp:1:2105:15917:15535 1:N:0:TCGACGTC+AAGCGGAA
GGTAGGCATCTACGAGCAAAACCATCATCCTTCAACGAATCCAGTTTAGTGATCCTCCCATTGTCCCCAACTAACCTGGAACCAGCTCAAGATGCCTAAGCCAGTGGTACAGGTTGGTGGCGACCCCGATCCCTCCGAATGGCTCTTCATTTCGGAGGAGATGAAACGAATTGATCAGAGCAAGCCTTACGATGCCAAAAAGGCCTGCTGGGTTCCAGATGAAGCCGAAGGCTATCTTCTGGGTGAAATC
+
ABCBCCFFFFFFGGGGGGGGGGGHGHHHHHHHHHHHGGGHGHHHHHHGHHHHHHHHHHGHHHHHHHHHHGGHHHHHHHHFHHGHHHHHGHHFHHHHHHHHHHHHHHHHHHHG?BGHGFGGHGGGGGGGGGGGHHHGGGGGHHHHHHHHHHHHHH<CDGDCFHHHHHHGGFHHHHHHHHFHHHHHHGHHFHGGHFGGGGGEGGGFGGGGGGGGFGGGGGGGGGGGFFFAFCFFFFFFFFFFFFFFDAFFFF
@M03558:539:GW210131Amp:1:2105:10947:15577 1:N:0:TCGACGTC+AAGCGGAA
GGTAGGCATCTACGAGCAAAACCATCATCCTTCAACGAATCCAGTTTAGTGATCCTCCCATTGTCCCCAACTAACCTGGAACCAGCTCAAGATGCCTAAGCCAGTGGTACAGGTTGGTGGCGACCCCGCTCCCTCCGAATGGCTCTTCATTTCGGAGGAGATGAAACGAATTGATCAGAGCAAGCCTTACGATGCCAAAAAGGCCTGCTGGGTTCCAGATGAAGCCGAAGGCTATCTTCTGGGTGAAATC
+
33>>AAFBFFFFGEGGGGGGGGGGHGHHHGHHHHHHGG2GEHHGHHHGGGHHHHHHHHGHGHHHHGGGHGGHHGHHHGGHHGEHHAGFHFHHHHHHHHEHHHHHHHHFGHH@BBFGEEEGHGGGGGGGGDGGGHGGG?GFHGHFFHHHGHHHHGAADG?CGFHEGHHGDFHGH0DGGH0CHEGGHGHHHHEGHEDGFBCEFDBFGGGGGFGG/CAGFGGGG/;BFFFAF;.;FFFFFFFFFFFFFEFBFF
@M03558:539:GW210131Amp:1:2105:21194:15599 1:N:0:TCGACGTC+AAGCGGAA
GGTAGGCATCTACGAGCAAAACCATCATCCTTCAACGAATCAAGTTTAGTGATCCTCCCATTGTCCCCAACTAACCTGGAACCAGCTCAAGATGCCTAAGCCAGTGGTACAGGTTGGTGGCGACCCCGATCCCTCCGAATGGCTCTTCATTTCGGAGGAGATGAAACGAATTGATCAGAGCAAGCCTTACGATGCCAAAAAGGCCTGCTGGGTTCCAGATGAAGCCGAAGGCTATCTTCTGGGTGAAATC
+
BBBBCCFFFFFFGGGGGGGGGGGHHHHHHHHHHHHHGGGHGHHHHHHHHHHHHHHHHHGHHHHHHHHHHGGHHHHHHHHHHHGHHHHHHHHHHHHHHHHHHHHHHHHGHHHHHGHHGGGGHGGGGGGGGGGGHHHGGGFGHHHHHHHHHHHHHFGGGGGGHHHHDGHGGGHHFHHHHHHHHHHHHGHHHHGGEEGGFGGGGGGGGGGGGGGGGGGGGGGGGGGGFFFFFFFFFFFFFFFFFFFFFFFFFF
@M03558:539:GW210131Amp:1:2105:4526:15625 1:N:0:TCGACGTC+AAGCGGAA
GGTAGGCATCTACGAGCAAAACCATCATCCTTCAACGAATCCAGTTTAGTGATCCTCCCATTGTCCCCAACTAACCTGGAACCAGCTCAAGATGCCTAAGCCAGTGGTACAGGTTGGTGGCGACCCCGATCCCTCCGAATGGCTCTTCATTTCGGAGGAGATGAAACGAATTGATCAGAGCAAGCCTTACGATGCCAAAAAGGCCTGCTGGGTTCCAGATGAAGCCGAAGGCTATCTTCTGGGTGAAATC
+
BBABBBFFFFFFGGGGGGGGGGGGHHGHHHHHHHHHGGGHGGHHHHHHGHHHHHHHHHGHHHHHHHHHHGGHHHHHHHHHHHGHHHHHHHHHHHGHHHHHGHHGHHHHHHHBBBBGFGGGHGGGGGGGGGGGHHFGGGDGHHHHHHHHHHHHHHGCGGA>>FDGGHHGDEHHHHHHHHFHHHHHHGHHHGGEHGGGGFGG?D?EGGGGGGFGFE?FFGGGGGGGFFFFFFFFFFFFFFFFFFFFFFFFFF
@M03558:539:GW210131Amp:1:2105:7537:15659 1:N:0:TCGACGTC+AAGCGGAA
GGTAGGCATCTACGAGCAAAACCATCATCCTTCAACTAATCCAGTTTAGTGATCCTCCCATTGTCCCCAACTAACCTGGAACCAGCTCAAGATGCCTAAGCCAGTGGTACAGGTTGGTGGCGACCCCGATCCCTCCGAATGGCTCTTCATTTCGGAGGAGATGAAACGAATTGATCAGAGCAAGCCTTACGATGCCAAAAAGGCCTGCTGGGTTCCAGATGAAGCCGAAGGCTATCTTCTGGGTGAAATC
+
BBABBCFFFFFFGGGGGGGGGGGGHHFHHHHHHHHHHHHHHHHHHHHEHHHHHHHHHHGHHHHHHHHHHGGHHHHHHHHHHHGHHHHHHHHHHHHHHHHHHHHHHHHHHHHHHGHHGGGGHGGGGGGGGGGGHHHGGGGGHHHHHHHHHHHHHGGDGGGGHHHHGHHGGGHHHHHHHHHHHHHHHGGHHHGGHGGHGGGEGGGGGGGGGGGGGGGGGGGGGGGGGGFFFFFFFFFFFFFFFFE;AEBFFF
@M03558:539:GW210131Amp:1:2105:4563:15668 1:N:0:TCGACGTC+AAGCGGAA
GGTAGGCATCTACGAGCAAAACCATCATCCTTCAACGAATCCAGTTTAGTGATCCTCCCATTGTCCCCAACTAACCTGGAACCAGCTCAAGATGCCTAAGCCAGTGGTACAGGTTGGTGGCGACCCCGATCCCTCCGAATGGCTCTTCATTTCGGAGGAGATGAAACGAATTGATCAGAGCAAGCCTTACGATGCCAAAAAGGCCTGCTGGGTTCCAGATGAAGCCGAAGGCTATCTTCTGGGTGAAATC
+
AAAABBFFFFFFGGGGGGGGGGGHHHGHHHHHHHHHGGGHGHHHHHHHHHHHHHHHHHGHHHHHHHHHHGGHHHHHHHHHHHGHHHHHHHHHHHHHHHHHHHHHHHHHHHHBBBBFEFGGHGGGGGGGGGGGHHHGGGFGHHHHHHHHHHHHHHDGGGG><FGHGHHGGGHHHHHHHHGHHHHHHGHHHHGGHGGGGGGGGGGGGGGGGGGGGGGGGGGGGGGGFFFFFFFFFFFFFFFFFFFFFFFFFF
@M03558:539:GW210131Amp:1:2105:2494:15709 1:N:0:TCGACGTC+AAGCGGAA
GGTAGGCATCTACGAGCAAAGAGTGTAGAAGGTGTTACTCACATAGCC
+
CCCCCCFFFFFFGGGGGGGGGGHGHHHHHHHHHHHGGHHHHHHHHHHH
@M03558:539:GW210131Amp:1:2105:6576:15719 1:N:0:TCGACGTC+AAGCGGAA
GGTAGGCATCTACGAGCAAAACCATCATCCTTCAACGAATCCAGTTTAGTGATCCTCCCATTGTCCCCAACTAACCTGGAACCAGCTCAAGATGCCTAAGCCAGTGGTACAGGTTGGTGGCGACCCCGATCCCTCCGAATGGCTCTTCATTTCGGAGGAGATGAAACGAATTGATCAGAGCAAGCCTTACGATGCCAAAAAGGCCTGCTGGGTTCCAGATGAAGCCGAAGGCTATCTTCTGGGTGAAATC
+
ABAABBFFFFFFGGGGGGGGGGGHHHHHHHHHHHHHGGGHGHHHHHHHHHHHHHHHHHGHHHHHHHHHHGGHGHHGHHHHHHGHHHHHHHHGHHHHHHHHHHHHHHHHHHHHHGHHGGGGHGGGGGGGGGGGHHHGGGGGHHHHHHHHHHHHHHGGGGGGGHHHFHHGGGHHHHHHHHHHHHHGHGHHHHGGHGGGFGGGGGGGGGGGGGGGFGGGGGGGGHHGFFFFFFFFFFFFFFFFFFFFDFFFFF
@M03558:539:GW210131Amp:1:2105:16011:15736 1:N:0:TCGACGTC+AAGCGGAA
GGTAGGCATCTACGAGCAAAACCATCATCCTTCAACGAATCCAGTTTAGTGATCCTCCCATTGTCCCCAACTAACCTGGAACCAGCTCAAGATGCCTAAGCCAGTGGTACAGGTTGGTGGCGACCCCGATCCCTCCGAATGGCTCTTCATTTCGGAGGAGATGAAACGAATTGATCAGAGCAAGCCTTACGATGCCAAAAAGGCCTGCTGGGTTCCAGATGAAGCCGAAGGCTATCTTCTGGGTGAAATC
+
AAAAAAFFFFFDGE2ECEGGGGGEHHHHD3BFGFHHGGGHEGHHBFHHFHEFFHFHHFCCFGEGHFHEHGEHHBG1FC12FGFGE1GHF3D@GE3GDDGHHGFF3F34B@GD3BBBE/?EEEEE@EBD/BDDHCGDA//?110?FGHHHHGFFH/AC?.><FFHFD0<AEHEFHGGHGHCF/:/:EHHBFGA..9BBBBEE.EEGFE.FGG./9.CF0CGGFGFB.99-9AAFFFFFF/9F/B999B/:9
@M03558:539:GW210131Amp:1:2105:6320:15750 1:N:0:TCGACGTC+AAGCGGAA
GGTAGGCATCTACGAGCAAAACCATCATCCTTCAACGAATCCAGTTTAGTGATCCTCCCATTGTCCCCAACTAACCTGGAACCAGCTCAAGATGCCTAAGCCAGTGGTACAGGTTGGTGGCGACCCCGATCCCTCCGAATGGCTCTTCATTTCGGAGGAGATGAAACGAATTGATCAGAGCAAGCCTTACGATGCCAAAAAGGCCTGCTGGGTTCCAGATGAAGCCGAAGGCTATCTTCTGGGTGAAATC
+
ABBBB@FFFFFFGGGGGFGGGGGHHHHHHHHHHGHHEFGHGHHHFHHHHHHHHHHHHHGHHHGHHHHHHGGGHHFHGHFFFHGHHHHHHHHHHHHHHHHGHHHHGGGFGHHHGFGHEEGGGGGGGGGGGFGFHHGGGCDFGHFCGHFHDGHHHF?AA@CGHHHF0DGE.CHHEHHFHHGHHHHHHGHHHHGGGEGFBBF??ADGGFGGGGB.FEFBFGFFGGGGFFFFA=DFFFFFFFFFFF./;ABFFB
@M03558:539:GW210131Amp:1:2105:27223:15814 1:N:0:TCGACGTC+AAGCGGAA
GGTAGGCATCTACGAGCAAAACCATCATCCTTCAACGAATCCAGCTTAGTGATCCTCCCATTGTCCCCAACTAACCTGGAACCAGCTCAAGATGCCTAAGCCAGTGGTACAGGTTGGTGGCGACCCCGATCCCTCCGAATGGCTCTTCATTTCGGAGGAGATGAAACGAGTTGATCAGAGCAAGCCTTACGATGCCAAAAAGGCCTGCTGGGTTCCAGATGAAGCCGAAGACTATCTTCTGGGTGAAATC
+
CCCCCCFFFFFFGGGGGGGGGGGGHHHHHHHHHHHHGGGHGHHHHHHHHHHHHHHHHHGHHHHHHHHHHGGHHHHHHHHHHHGHHHHHHHHHHHHHHHHHHHHHHHHGHHHHHHHHGFGGHGGGGGGGCGGGHHHGGGGGGHHHHHHHHHHHHHGGDFEGHHHHHHHGGGGGHGHHHHHHHHHHHGHHHHGGHGGGGGGGGGGGGGGGGGGGFGFGGGGGGGFFFFFFFFFFFFFFFFFFFBFFFFFFFF
@M03558:539:GW210131Amp:1:2105:18372:15840 1:N:0:TCGACGTC+AAGCGGAA
GGTAGGCATCTACGAGCAAAACCATCATCCTTCAACGAATCCAGTTTAGTGATCCTCCCATTGTCCCCAACTAACCTGGAACCAGCTCAAGATGCCTAAGCCAGTGGTACAGGTTGGTGGCGACCCCGATCCCTCCGAATGGCTCTTCATTTCGGAGGAGATGAAACGAATTGATCAGAGCAAGCCTTACGATGCCAAAAAGGCCTGCTGGGTTCCAGATGAAGCCGAAGGCTATCTTCTGGGTGAAATC
+
A3AAABFBFFFFGFCEEEGBGGGGGHHHHBFGHFGHGGGHCHFFGHGGHGHFGGHHGFGFHHHHGHHHCFGHF3GFDGHFCHFFCGFH3BGDGFGGFGHEFGHH3GHGGHHBBBFH?GGCGGGGGGGGCGGGHHHGDCEFFFGHHHHHFHHHFC/<<@.<GHH1GFGGFEGGG0D0=G0CGGGFGCGF0;.;G.?BFF/AAE.CEGGGGBC.9;FBFGGFBBBFFFB-;@.EFFFFFFFF//9;A.99BB
@M03558:539:GW210131Amp:1:2105:22005:15843 1:N:0:TCGACGTC+AAGCGGAA
GGTAGGCATCTACGAGCAAAACCATCATCCTTCAACGAATCCAGTTTAGTGATCCTCCCATTGTCCCCAACTAACCTGGAACCAGCTCAAGATGCCTAAGCCAGTGGTACAGGTTGGTGGCGACCCCGATCCCTCCGAATGGCTCTTCATTTCTGAGGAGATGAAACGAATTGATCAGAGCAAGCCTTACGATGCCAAAAAGGCCTGCTGGGTTCCAGATGAAGCCGAAGGCTATCTTCTGGGTGAAATC
+
ABAABCFFFFFFGGGGGGGGGGGHHHHHHHHHHHHHGGGHGHHHHHHGHHFFHHHHHHGHHHGHHHHHHGGHHHHHHGHGHHGHHHHHHHHHHHHHHHHHGHHHGHHGHHHHHGHHGGGGHGGGEGGGGGGGHHHGGGGGHHHHHHHHHHHHHHHHHGHGHHHHBGHGGGHHFHGHHHHGHHHFHGHHHHGGCEGHHHHHHGGGGGGGGGGGGFGGFGGGFGGGGGGGFFFFFFFFFFFFFFFFFFFFFF
@M03558:539:GW210131Amp:1:2105:9180:15858 1:N:0:TCGACGTC+AAGCGGAA
GGTAGGCATCTACGAGCAAAACCATCATCCTTCAACGAATCCAGTTTAGTGATCCTCCCATTGTCCCCAACTAACCTGGAACCAGCTCAAGATGCCTAAGCCAGTGGTACAGGTTGGTGGCGACCCCGACCCCTCCGAATGGCTCTTCATTTCGGAGGAGATGAAACGAATTGATCAGAGCAAGCCTTACGATGCCAAAAAGGCCTGCTGGGTTCCAGATGAAGCCGAAGGCTATCTTCTGGGTGAAATC
+
A@AA33BBFFFFGGEGEEGGGGGHHHHHHHHHHHHGGFFHGHHHGGHHHFHFHHHHHHGHHGFHHFGHGGGHFHHGHHHHGHGHHHHHHGHGHFGGHHHGEHHFGFHHHHHHHHHHGGGGHGGGGGGGGGGGGGGGG@CFGGHHHHHGHHHHHH-CCCA.CHHHFHHGGGHHHGHFHFFHHHFCHGHHHHGGG?DGFFGGGGDEFG?FGGGGGGGGGGGFFFFFFFFFF;AEFFFFFFFFFFFFAEFFFB
@M03558:539:GW210131Amp:1:2105:6169:15863 1:N:0:TCGACGTC+AAGCGGAA
GGTAGGCATCTACGAGCAAAACCATCATCCTTCAACGAATCCAGTTTAGTGATCCTCCCATTGTCCCCAACTAACCTGGAACCAGCTCAAGATGCCTAAGCCAGTGGTACAGGTTGGTGGCGACCCCGATCCCTCCGAATGGCTCTTCATTTCGGAGGAGATGAAACGAATTGATCAGAGCAAGCCTTACGATGCCAAAAAGGCCTGCTGGGTTCCAGATGAAGCCGAAGGCTATCTTCTGGGTGAAATC
+
B@AABBFFFBFFGGGGGGGGGGGHHHHHHHHHHHHHGGGHGHHHGHHFHHHHHHHHHHGHHHHHHHHHHGGHHHHHHHHFHHGHHHHHHHHHHHHHHHGHHHHHHHHHHHHGGFGHGEFGHGGGGGGGGGGGHHGGGGGGHHHHHHHHHHHGHHGGFGDGHHGHGGFGGGHHHHHHHHHHHHHGHGHHHHGEHGGGGGGGGGGGGGGGGGFDFGGGGGGGGGGGFFFFFDFFFFFFFFFFFFBBDFBFFF
@M03558:539:GW210131Amp:1:2105:7291:15869 1:N:0:TCGACGTC+AAGCGGAA
GGTAGGCATCTACGAGCAAAACCACCATCCTTCAACGAATCCAGTTTAGTGATCCTCCCATTGTCCCCAACTAACCTGGAACCAGCTCAAGATGCCTAAGCCAGTGGTACAGGTTGGTGGCGACCCCGATCCCTCCGAATGGCTCTTCATTTCGGAGGAGATGACACGAATTGATCAGAGCAAGCCTTACGATGCCAAAAAGGCCTGCTGGGTTCCAGATGAAGCCGAAGGCTATCTTCTGGGTGAAATC
+
A3>A>AFBCCFFGFEEFAFGFFEDGFHHGGFHHHGHGGFHEFFFEFGGG5BAFFGGGEFGFFGGHHFFHGDHCHHHBCFFHFGHHHFGC3@3FFHFGFHGCGFE3B?@BFG433FH?FEACEEEEGFCGGGDHHCDD@/FHCHHHH1GGFDGH0-.<-..>CDG0DG?CGEGFDGC0:G0C/:/;EHHFHGAGE.CBBFAEA.99:AFF9BAFEFGG0FGB/F9/F-@;9..9BFFFFF9/9./;E/B/9
@M03558:539:GW210131Amp:1:2105:17781:15880 1:N:0:TCGACGTC+AAGCGGAA
GGTAGGCATCTACGAGCAAAACCATCATCCTTCAACGAATCCAGTTTAGTGATCCTCCCATTGTCCCCAACTAACCTGGAACCAGCTCAAGATGCCTAAGCCAGTGGTACAGGTTGGTGGCGACCCCGATCCCTCCGAATGGCTCTTCATTTCGGAGGAGATGAAACGAATTGATCAGAGCAAGCCTTACGATGCCAAAAAGGCCTGCTGGGTTCCAGATGAAGCCGAAGGCTATCTTCTGGGTGAAATC
+
BBBCCCFFFFFFGGGGGGGGGGGHHHHHFHHHHHHHGGGGGHHHHFHHGGFHHHHHHHGHHHHHHHHHHGGHHHHHHHHHHHGHGGHHHHFHHHHHHHHHHHHHGHHHHHHFBBGHGEGGHGGGGGGGGGGGHHHGGGGGHHHHHHHHHHHHHHCDGGGDFHHHHHHGGGHHHHHHGHHHHHHHHGHHFHGGHGGGGGGGGGGGGGGGGGGGBEGFFGGGGGGFFFFCFFFFFFFFFFFFFFFFDEFFFF
@M03558:539:GW210131Amp:1:2105:26696:15915 1:N:0:TCGACGTC+AAGCGGAA
GGTAGGCATCTACGAGCAAAACCATCATCCTTCAACGAATCCAGTTTAGTGATCCTCCCATTGTCCCCAACTAACCTGGAACCAGCTCAAGATGCCTAAGCCAGTGGTACAGGTTGGTGGCGACCCCGATCCCTCCGAATGGCTCTTCATTTCGGAGGAGATGAAACGAATTGATCAGAGCAAGCCTTACGATGCCAAAAAGGCCTGCTGGGTTCCAGATGAAGCCGAAGGCTATCTTCTGGGTGAAATC
+
ABB3AB4FFFFFBFEE?FFGGGGGHGFBFGHHHGHHGGGHGHHHFFFHFHHHHHHHHGGGHHBHH5FAGEAGHGHHHA1FFHGHGHHHGBGBGB3FHHGGHHHHHGEHHH443@F0>///FE?EEE?DC@?DB10EDGGAHEHFFHH11F1?DB/.--.>GGFF0DHG?<C.00D0GGFFBG//.;GF:G..CCDFFBFE...CEFEFGBF.FGGFB90CGGG09A>=;-:EF/99//BBB/B9.;BFF/
@M03558:539:GW210131Amp:1:2105:27240:15938 1:N:0:TCGACGTC+AAGCGGAA
GGTAGGCATCTACGAGCAAAACCATCATCCTTCAACGAATCCAGTTTAGTGATCCTCCCATTGTCCCCAACTAACCTGGAACCAGCTCAAGATGCCTAAGCCAGTGGTACAGGTTGGTGGCGACCCCGATCCCTCCGAATGGCTCTTCATTTCGGAGGAGATGAAACGAATTGATCAGAGCAAGCCTTACGATGCCAAAAAGGCCTGCTGGGTTCCAGATGAAGCCGAAGGCTATCTTCTGGGTGAAATC
+
BBBCBBFFFFFFGGGGGGGGGGGHHHHHHHHHHHHHGGGHGHHHHHHHHHHHHHHHHHGHHHHHHHHHHGGHHHHHHHHHHHGHHHHHHHHHHHHHHHHHHHHHGHHHHHHGHBGHGFGGHGGGGGGGGGGGHHHGGGGGHHHFHHHHHGHHHHGGGGGGHHHHHHHGGGHHHHHHHHHHHHHHHGHHHHGGGEEFGGGGGGGGGGGGGGGGFGFGGGGGGGGGFFFFFFFFFFFFFFFFFFFFFFFFFF
@M03558:539:GW210131Amp:1:2105:18366:15963 1:N:0:TCGACGTC+AAGCGGAA
GGTAGGCATCTACGAGCAAAACCATCATCCTTCAACGAATCCAGTTTAGTGATCCTCCCATTGTCCCCAACTAACCTGGAACCAGCTCAAGATGCCTAAGCCAGTGGTACAGGTTGGTGGCGACCCCGATCCCTCCGAATGGCTCTTCATTTCGGAGGAGATGAAACGAATTGATCAGAGCAAGCCTTACGATGCCAAAAAGGCCTGCTGGGTTCCAGATGAAGCCGAAGGCTATCTTCTGGGTGAAATC
+
CCCCCCFFFFFFGGGFGGGGGGGHGHHHHHHHHHHHGGGHGHHHHHHHHHHHHHHHHHGHHHGHHHHHHGGHHHHHHHHFHHGHHHGHGHHHHHHHHHHHHHHHGHHHGHHEBBFGFGEGHGGGGGGGCGGGHHHGGGGGHHHHHHHHHHHHFGGDGGGFEHHFHHHG?EHHF=DHDHHHHHHHHGHH0GEGHGGGGGGGGGGGGGGGGGGF;EFFFGGGGGGGFFFADBFFFFFFFFFFFFF9DFFFFF
@M03558:539:GW210131Amp:1:2105:4558:15983 1:N:0:TCGACGTC+AAGCGGAA
GGTAGGCATCTACGAGCAAAACCATCATCCTTCAACGAATCCAGTTTAGTGATCCTCCCATTGTCCCCAACTAACCTGGAACCAGCTCAAGATGCCTAAGCCAGTGGTACAGGTTGGTGGCGACCCCGATCCCTCCGAATGGCTCTTCATTTCGGAGGAGATGAAACGAATTGATCAGAGCAAGCCTTACGATGCCAAAAAGGCCTGCTGGGTTCCAGATGAAGCCGAAGGCTACCTTCTGGGTGAAATC
+
A?AAABFFFFFFGGGGGGGGGGGHHHHFHHHHHGHHGGGHGHHHGHHHHFGHHHHHHHGHEHHHHHHHHGGHHHHHGHHHHHGEGHHHHHHHHHHHHHHHHHHHGHHEGHHBBBBFCEGGHGGGGGGGFGGGHGFGG?GGHHHHHHHHGHHGHH@EGGG>>GGGGHHGGGHHHGHHGHHHHHHHHAHGHHGGHGGGGGGGGGFGGGGGGGCFBEFGGGGGGGGGFFFFFFFFFFFFFFFFFFFFDEFFFF
@M03558:539:GW210131Amp:1:2105:10995:15991 1:N:0:TCGACGTC+AAGCGGAA
GGTAGGCATCTACGAGCAAAACCATCATCCTTCAACGAATCCAGTTTAGTGATCCTCCCATTGTCCCCAACTAACCTGGAACCAGCTCAAGATGCCTAAGCCAGTGGTACAGGTTGGTGGCGACCCCGATCCCTCCGAATGGCTCTTCATTTCGGAGGAGATGAAACGAATTGATCAGAGCAAGCCTTACGATGCCAAAAAGGCCTGCTGGGTTCCGGATGAAGCCGAAGGCTATCTTCTGGGTGAAATC
+
ABBBACFFFFFFGGGGGGGGGGGHHHHHHHHHHHHHGGGHGHHHHHHHHHHHHHHHHHGHHHHHHHHHHGGHHHHHHHHHHHGHHHHHHHHHHHHHHHHHHHHHGHHHHHHBFBGHGGGGHGGGGGGGGGGGHHHGGCGGHHHHHHHHHHHHHHAEGGGGHHHHHHHGGGHHHFHHFHHHHHHHHGHGGHGGHFDGGFFGGGDGGGGGGGGGFFGGGGGFFFFFFFFAFFFFFFFFFFFFFFFFFFFFFF
@M03558:539:GW210131Amp:1:2105:25830:15993 1:N:0:TCGACGTC+AAGCGGAA
GGTAGGCATCTACGAGCAAAACCATCATCCTTCAACGAATCCAGTTTAGTGATCCTCCCATTGTCCCCAACTAACCTGGAACCAGCTCAAGATGCCTAAGCCAGTGGTACAGGTCGGTGGCGACCCCGATCCCTCCGAATGGCTCTTCATTTCGGAGGAGATGAAACGAATTGACCAGAGCAAGCCTTACGATGCCAAAAAGGCCTGCTGGGTTCCAGATGAAGCCGAAGGCTATCTTCTGGGTGAAATC
+
CBCBCCFFFFFFGGFGGGGGGGGHHHHHHHHHHHHHGGGHGHHHHHHHHHHHHHHHHHGGHHHHHHFHHCGHHHHHHHHFHHGHHHHHHHHHHGHHHHFGHHHHHGHHHHGFHFGGFEEGHGGGGGGG?DGGHHHGGFFGHHHHHHHHHHHHHHCDCGACCGHEGHHGDGHHHHHHHHGHHFHHHGHHHHGEGEGGGGFEEFFGGGGGGGGGGGGGGFBFFFFFFFFAFFFFFFFFFFFFFFFFDABFFF
@M03558:539:GW210131Amp:1:2105:14525:16049 1:N:0:TCGACGTC+AAGCGGAA
GGTAGGCATCTACGAGCAAAACCATCATCCTTCAACGAATCCAGTTTAGTGATCCTCCCATTGTCCCCAACTAACCTGGAACCAGCTCAAGATGCCTAAGCCAGTGGTACAGGTTGGTGGCGACCCCGATCCCTCCGAATGGCTCTTCATTTCGGAGGAGATGAAACGAATTGATCAGAGCAAGCCTTACGATGCCAAAAAGGCCTGCTGGGTTCCAGATGAAGCCGAAGGCTATCTTCTGGGTGAAATC
+
CCCBCCFFFFFFGGGGGGGGGGGAGHHHHHHHHHHHGGGHGHHHFHHHHHHHHHHHHHGHHHHHHHHHHGGHHHHHHHHHHHGHHHHGHHHHHHHHHHHHHHHHHHHHHHHHHGHHGEGGHGGGGGGGGGGGHHHGGGGGHHHHHGHHHHHHHG@AEGEGHHHHHHHGGGHHHHHHHHGHHHGHHGHHHGFGHEGGGGGEGGGGGGEGGGGGGGFGGGGGGGGGFFFFFFFFFFFFFFFFFFFFFFFFFF
@M03558:539:GW210131Amp:1:2105:22508:16082 1:N:0:TCGACGTC+AAGCGGAA
GGTAGGCATCTACGAGCAAAACCATCATCCTTCAACGAATCCAGTTTAGTGATCCTCCCATTGTCCCCAACTAACCTGGAACCAGCTCAAGATGCCTAAGCCAGTGGTACAGGTTGGTGGCGACCCCGATCCCTCCGAATGGCTCTTCATTTCGGAGGAGGTGAAACGAATTGATCAGAGCAAGCCTTACGATGCCAAAAAGGCCTGCTGGGTTCCAGATGAAGCCGAAGGCTATCTTCTGGGTGAAATC
+
BBBBBAFFFFFFGGCECGGGGGGFHHHFFHHHHHFHGGCHEHHHGGGGHHHHHHHHHHGFFHHHGHBHHFEHHHHHHHFFHHGHHGHHHEHHHFFHHHHHGHHHHHHHHHHB3BDG??EEHGGGGGGGGCGGHFHGG?FFHHGGHFGFHDGGGFCACGGDDFEFDGHGGAGHDHHHHHHFFFHHHGHHFHGC.AEBBFBEAFGGGGEFGFBAFGGGGFGGGGFFFFFFFAFFFFFFFFFFFFFBAEFFFF
@M03558:539:GW210131Amp:1:2105:16069:16086 1:N:0:TCGACGTC+AAGCGGAA
GGTAGGCATCTACGAGCAAAACCATCATCCTTCAACGGATCCAGTTTAGTGATCCTCCCATTGTCCCCAACTAACCTGGAACCAGCTCAAGATGCCTAAGCCAGTGGTACAGGTTGGTGGCGACCCCGATCCCTCCGAATGGCTCTTCATTTCGGAGGAGATGAAACGAATTGATCAGAGCAAGCCTTACGATGCCAAAAAGGCCTGCTGGGTTCCAGATGAAGCCGAAGGCTATCTTCTGGGTGAATC
+
AABBABFFFFFFGGGGGGGGGGGHHHHHHHHHHHHGGGGGGHHHHHHHHGHHHHHHHHGHHHHHHHHHHGGHGHHHHHEGHHGHHHHHFHHHHHHHHHHHHHHHGHHHHHHFBBFGF>FGHGGGGGGGCFGGHHHGGGEGHFHHHHHHHHHHHH-.CG?><GGHHHHGG.CGHHHHHHEHGEFHHGHHFHGFGGGGGEGGGGGGEGGGGGFDFEGGGGFFFFFFFFFAA@DFFFBFFFFFFFFFDA/BF
@M03558:539:GW210131Amp:1:2105:29392:16096 1:N:0:TCGACGTC+AAGCGGAA
GGTAGGCATCTACGAGCAAAACCATCATCCTTCAACGAATCCAGTTTAGTGATCCTCCCATTGTCCCCAACTAACCTGGAACCAGCTCAAGATGCCTAAGCCAGTGGTACAGGTTGGTGGCGACCCCGATCCCTCCGAATGGCTCTTCATTTCGGAGGAGATGAAACGAATTGATCAGAGCAAGCCTTACGATGCCAAAAAGGCCTGCTGGGTTCCAGATGAAGCCGAAGGCTATCTTCTGGGTGAAATC
+
AAAAABFFFFFFGGGGFGGGGGGHHHGHHHHHHHHHFGGHGHHHHHHHHHHHHHHHHHGHHHHHHHHGHGGHHHHHGHHHHHGHHHHHHHHHHHHHHHHHHHHHHHHGHHHHGGGHGEGGHGGGGGGFBCGGHHHGGCGGGHHHHHHHHHGHHHGCCCEDEHHHHHHGFEFHGGHHHHFHHHHHHGGHHHGEEGGGGGGGGGGGGGGGGGGG9ECFFGGFGFGFFFFFFCDFFFFFFFFFFFF9AEFFFF
@M03558:539:GW210131Amp:1:2105:26531:16146 1:N:0:TCGACGTC+AAGCGGAA
GGTAGGCATCTACGAGCAAAACCATCATCCTTCAACGAATCCAGTTTAGTGATCCTCCCATTGTCCCCAACTAACCTGGAACCAGCTCAAGATGCCTAAGCCAGTGGTACAGGTTGGTGGCGACCCCGATCCCTCCGAATGGCTCTTCATTTCGGAGGAGATGAAACGAATTGATCAGAGCAAGCCTTACGATGCCAAAAAGGCCTGCTGGGTTCCAGATGAAGCCGAAGGCTATCTTCTGGGTGAAATC
+
BBAAABFFFFFFGGGGGGGGGGGHHHHHHHHHHHHHGGGHGHHHHHHHHGHHHHHHHHGHGHHHHHHGHGGHHGHHHHFGFHGGHHHGHFGFHGHGFHHFFHFHFGGGGGHFHFGHGGGGHGGGCCDGCFFGHHFGG?<FCHHHHFGHHEFHHHCGDG.DAFDH0DHGGEHHFGHGGDGGHHHHHGHGGHGGHGGGGGGGEDGEFGGGGGGG;EFGGGGGGGGGFFFFFFFFFFFFFFFFFFF;AFFFFF
@M03558:539:GW210131Amp:1:2105:19492:16154 1:N:0:TCGACGTC+AAGCGGAA
GGTAGGCATCTACGAGCAAAACCATCATCCTTCAACGAATCCAGTTTAGTGATCCTCCCATTGTCCCCAACTAACCTGGAACCAGCTCAAGATGCCTAAGCCAGTGGTACAGGTTGGTGGCGACCCCGATCCCTCCGAATGGCTCTTCATTTCGGAGGAGATGAAACGAATTGATCAGAGCAGGCCTTACGATGCCAAAAAGGTCTGCTGGGTTCCAGATGAAGCCGAAGGCTATCTTCTGGGTGAAATC
+
ABBBCCFFFFFFGGGGGGGGGGGHHHHHHHHHHHHHGGGHGHHHGHHHHHGHHHGHHHGHGHHHHHHHHGGHHHHHHHHHHHGHHHHHHHHHHHHHHHHHHHHHFGHGHHHHHGHHGGGGHGGGGGGGFGGGHHHGGGGGHHHHHHHHHHHHHHGEGGGGHHHHHHHGGGHHD=DGHHHHHHHHGGHHGHGGHGGGFGFGGGGFGGGGGGGF9CFGFFFGGGGGGFFFFFFFFFFFFFFFFFFFFFFFFF
@M03558:539:GW210131Amp:1:2105:22084:16166 1:N:0:TCGACGTC+AAGCGGAA
GGTAGGCATCTACGAGCAAAACCATCATCCTTCAACGAATCCAGTTTAGTGATCCTCCCATTGTCCCCAACTAACCTGGAACCAGCTCAAGATGCCTAAGCCAGTGGTACAGGTTGGTGGCGACCCCGATCCCTCCGAATGGCTCTTCATTTCGGAGGAGATGAAACGAATTGATCAGAGCAAGCCTTACGATGCCAAAAAGGCCTGCTGGGTTCCAGATGAAGCCGAAGGCTATCTTCTGGGTGAAATC
+
AB>AAAFFF4FFGFECEAGFGFGGFGHHHGFFDFHDEGGEGFFHHFFHFHHFDGHFFHFHDEGHHHGHHCEHBGFHFHHHHFFHFHFHHHHHHFBFFGHFGFHHGHHHHHHGBGHHGGGGHGGGGGGGGGGGHHHGGGGGHHHHHHHGHHHHHEGGGGGGGHHGBGHGGGHHFHHHHHHHHGEFHGHHHGGEEEGGGGGGGGGGGGGGGGGGGGGGGGGGGGGGFFBBBBFFFFFFFFFFFFFFFFFFFF
@M03558:539:GW210131Amp:1:2105:27663:16172 1:N:0:TCGACGTC+AAGCGGAA
GGTAGGCATCTACGAGCAAAACCATCATCCTTCAACGAATCCAATTTAGTGATCCTCCCATTGTCCCCAACTAACCTGGAACCAGCTCAAGATGCCTAAGCCAGTGGTACAGGTTGGTGGCGACCCCGATCCCTCCGAATGGCTCTTCATTTCGGAGGAGATGAAACGAATTGATCAGAGCAAGCCTTACGATGCCAAAAGGGCCTGCTGGGTTCCAGATGAAGCCGAAGGCTATCTTCTGGGTGAAATC
+
A3>?AAFCFFFFGG2AECGFFGGHHHHHHHHHHGHHGGGFGHH3FGHDGGG5GHHHGHGHFHDGFBDFGEAHCFFHHGHFGFEE1FFHFHHHHFGGHHHFHHHHHHHHHHGEHGHHGEFFGGGGGGGGGCGGHHHGG?GFHHHHHGHHGHHHFHGGDGGGHHHHGHHGGGHHHHHHHHHHHHHGHGHHHHGGHEFFGGGGBGGGGGGGGGFBFEFGGFFFGGGFFFBBB;DFFFFFFFFFFFFFF?FFFF
@M03558:539:GW210131Amp:1:2105:19905:16223 1:N:0:TCGACGTC+AAGCGGAA
GGTAGGCATCTACGAGCAAAGAGTGAGAAGGTGTTACTCACATAGCC
+
AAABAABFFFFFFF?EECGFGGHGGFHHFFHA3FEFHHHGFFFF5FF
@M03558:539:GW210131Amp:1:2105:1860:16254 1:N:0:TCGACGTC+AAGCGGAA
GGTAGGCATCTACGAGCAAAACCATCATCCTTCAACGAATCCAGTTTAGTGATCCTCCCATTGTCCCCAACTAACCTGGAACCAGCTCAAGATGCCTAAGCCAGTGGTACAGGTTGGTGGCGACCCCGATCCCTCCGAATGGCTCTTCATTTCGGAGGAGATGAAACGAATTGATCAGAGCAAGCCTTATGATGCCAAAAAGGCCTGCTGGGTTCCAGATGAAGCCGAAGGCTATCTTCTGGGTGAAATC
+
C@ABBBFFFFFFGGGGGGGGGGGHHHHHGGHHHHHGGGGHGHHHHHHHHFHHHHHHHHGHHHHHHHHHHGGHHGHHHHHHHHGHHHHHHGGHHHHHHHHHHHHGGHHHHHHHHGHHCEGGHGGGGGGD@CGGHHHGGGGGHGHHHHHHHHHHHGGCDCDDHHHHHHHGGGHHHDGGHHFHHHHHHGHHHHHFGFHHHHGGGGGGGGGGGGEDBEGGGGFGGGGGGGF@@BAEFFFFFFFFFFFFD.F9BB
@M03558:539:GW210131Amp:1:2105:14324:16265 1:N:0:TCGACGTC+AAGCGGAA
GGTAGGCATCTACGAGCAAAACCATCATCCTTCAACGAATCCAGTTTAGTGATCCTCCCATTGTCCCCAACTAACCTGGAACCAGCTCAAGATGCCTAATCCAGTGGTACAGGTTGGTGGCGACCCCGATCCCTCCGAATGGCTCTTCATTTCGGAGGAGATGAAACGAATTGATCAGAGCAAGCCTTACGATGCCAAAAAGGCCTGCTGGGTTCCAGATGAAGCCGAAGGCTATCTTCTGGGTGAAATC
+
BABBCCFFFFFFGGGGGGGGGGGHHHHHHHHHHHHHGGGHGHHHHHHHHHHHHHHHHHGHHHHHHHHHHGGHHHHHHHHHHHGHHHHHHHHHHHHHHHHHHHHHHHHHHHHHHGHHGGGGHGGGGGGGGGGGHHHGGGGGHHHHHHHHHHHHH0</AEGGHHHHHHHGGFHHHHHHHHHHHHGHHGHHHHGGHEGGGGGGGGGGGGGGGGGGGGGGGGGGGGGGGFFFFFFFFFFFFFFFFFFFFFFFFF
@M03558:539:GW210131Amp:1:2105:23575:16290 1:N:0:TCGACGTC+AAGCGGAA
GGTAGGCATCTACGAGCAAAACCATCATCCTTCAACGAATCCAGTTTAGTGATCCTCCCATTGTCCCCAACTAACCTGGAACCAGCTCAAGATGCCTAAGCCAGTGGTACAGGTTGGTGGCGACCCCGATCCCTCCGAATGGCTCTTCATTTCGGAGGAGATGAAACGAATTGATCAGAGCAAGCCTTACGATGCCAAAAAGGCCTGCTGGGTTCCAGATGAAGCCGAAGGCTATCTTCTGGGTGAAATC
+
BBCCCCFFFFFFGGGGGCGGGGGHHHHHHHHHFHHHGDFHGHHHGHHHHHHHHHHHHHGHHHGHHFFHHGGHHHHHHHHHHHGHHHHHHHHHHHHHHHHHHGHHFHHGFHHGGBGHGFFGHGGGGGGGGGGGHHHGGGGGHHHHHHHHGHHHHHGFGGDEGHHGFGDFGGHHHGHHDHGHHHHGHGHHHHGFHGGGGGGGGGGGGGGGGGGGGGGGGFFFFGGGFFFDFFFFFFFFFFFFFFFFDFFFFF
@M03558:539:GW210131Amp:1:2105:21282:16296 1:N:0:TCGACGTC+AAGCGGAA
GGTAGGCATCTACGAGCAAAACCATCATCCTTCAACGAATCCAGTTTAGTGATCCTCCCATTGTCCCCAACTAACCTGGAACCAGCTCAAGATGCCTAAGCCAGTGGTACAGGTTGGTGGCGACCCAGATCCCTCCGAATGGCTCTTCATTTCGGAGGAGATGAAACGAATTGATCAGAGCAAGCCTTACGATGCCAAAAAGGCCTGCTGGGTTCCAGATGAAGCCGAAGGCTATCTTCTGGGTGAAATC
+
BBBBBBFFFFFFGGGGGGGGGGGHHHHHHHGHHHHHGGGHGHHHGHHHHHHGHHHHHHGHHHHHHHHHHGGHHHHHHHGHHGGHHHGHHGFHHHHGHHHHFHHHFHGHHHHHHFGHGEGGGGGGGGHHHHHHHHHGGFGGGHHHHHHHHGHHHFGGGGGEGHHHHHHGGGHHHHHHHHHGHHHHGGHHHHGGEFGHHHHHGGGGGGGGGGGGFFFGBFGFGGGGEGGGFDDFFFFFFFFFFFFBDEFFFF
@M03558:539:GW210131Amp:1:2105:18671:16314 1:N:0:TCGACGTC+AAGCGGAA
GGTAGGCATCTACGAGCAAAACCATCATCCTTCAACGAATCCAGTTTAGTGATCCTCCCATTGTCCCCAACTAACCTGGAACCAGCTCAAGATGCCTAAGCCAGTGGTACAGGTTGGTGGCGACCCCGATCCCTCCGAATGGCTCTTCATTTCGGAGGAGATGAAACGAATTGATCAGAGCAAGCCTTACGATGCCAAAAAGGCCTGCTGGGTTCCAGGTGAAGCCGAAGGCTATCTTCTGGGTGAAATC
+
BCCBCCFFFFFFGGGGGGGGGGGHHHGHHHHHHHHHGGGHGHHHHHHHHHHHHHHHHHGHHHHHHHHHHGGHHHHHHHHHHHGHHHHHHHHHHHHHHHHHHHHHGHHHHHHHHHHHGGGGHGGGGGGGGGGGHHHGGGGGHHHHHHHHHHHHHHGGGGEGHHHHGHFAAGHHGDGHHHHHHHHHHEHH0GFGHGGGFGFGEGAEGGGGGGGGFGEFGFF;BFFFFFFADFDFFFFFFFFFFFFFFFFFFF
@M03558:539:GW210131Amp:1:2105:19203:16320 1:N:0:TCGACGTC+AAGCGGAA
GGTAGGCATCTACGAGCAAAACCATCATCCTTCAACGAATCCAGTTTAGTGATCCTCCCATTGTCCCCAACCAACCTGGAACCAGCTCAAGATGCCTAAGCCAGTGGTACAGGTTGGTGGCGACCCCGATCCCTCCGAATGGCTCTTCATTTCGGAGGAGATGAAACGAATTGATCAGAGCAAGCCTTACGATGCCAAAAAGGCCTGCTGGGTTCCAGATGAAGCCGAAGGCTATCTTCTGGGTGAAATC
+
ABAAABFFFFFFGGGEGGGFGGGGHHHHHGHHHGHHGGGGGCBBGHFHHHBGFFHGHHGHFHHDHHHHGGGGGHGGBFGHHGGHHHHHGGHHHHHHHHGFHHHH@GHHHHHHGFGHGFGGHGGGGGGGGDGGHHHGGGGGGHFHHHHHHHHHHGFDGGGGHFHHFGGEGGHHD0DCGHEFEFHHHEHGHHGEEEGGFFFGEDDEGGGFFGGG/CAFFGGGFFFFEFFDCFFFFFFFFFFFFFBFFFFEFF
@M03558:539:GW210131Amp:1:2105:16762:16323 1:N:0:TCGACGTC+AAGCGGAA
GGTAGGCATCTACGAGCAAAACCATCATCCTTCAACGAATCCAGTTTAGTGATCCTCCCATTGTCCCCAACTAACCTGGGACCAGCTCAAGATGCCTAAGCCAGTGGTACAGGTTGGTGGCGACCCCGATCCCTCCGAATGGCTCTTCATTTCGGAGGAGATAAAACGAATTGATCAGAGCAAGCCTTACGATGCCAAAAAGGCCTGCTGGGTTCCAGATGAAGCCGAAGGCTATCTTCTGGGTGAAATC
+
ACBBCCFFFFFFGGGGGGGGGGGHHHHHHHHHHHHHGGGHGHHHHHHHHHHHHHHHHHGHHHHHHHHHHGGHHHHHHHGGHHGHHHHHHHHGHHHHHHGHHHHHHHHHGHHGBFGHGEGGHGGGGGGGGGGGHHHGGGGGHHHHHHHHHHHHHH<AEGGEHHHHHHHGGGHHHHHHGHHHHGHHHGHHCHGGH?FGGGGGGGFGGGGGGGGGGGGGGGGGFFFFFFF=CFFFFFFFFFFFFFFFDEFFFF
@M03558:539:GW210131Amp:1:2105:14346:16365 1:N:0:TCGACGTC+AAGCGGAA
GGTAGGCATCTACGAGCAAAACCATCATCCTTCAACGAATCCAGTTTAGTGATCCTCCCATTGTCCCCAACTAACCTGGAACCAGCTCAAGATGCCTAAGCCAGTGGTACAGGTTGGTGGCGACCCCGATCCCTCCGAATGGCTCTTCATTTCGGAGGAGATGAAACGAATTGATCAGAGCAAGCCTTACGATGCCAAAAAGGCCTGCTGGGTTCCAGATGAAGCCGAAGGCTATCTTCTGGGTGAAATC
+
ABABBBFFFFFFGGGGFGBFGGGHHHHFHHHFHHHFFFGAEHHHHHGHHFF5GHHGHHGHEHGGHGHHHGGHHFHHGHH2GHGHHGHHHGGHGHHHHHHGHGHHGHHHHHHGHGHHGEGGHGGGGGGGDFGGHHHGGG?FHHHHHHHHHHHHH0<.>ACEHHHHHHHGGGHHHFGHHHHHHHFHHGHHHHAEEEGGGGGGGGGGGGGGGGGGFFGGGGBBFFFGFFF=DC.EFFFFFFFFEFFBDFFFFF
@M03558:539:GW210131Amp:1:2105:10539:16399 1:N:0:TCGACGTC+AAGCGGAA
GGTAGGCATCTACGAGCAAAGAGTGAGAAGGTGTTACTCACATAGCC
+
ABBBBCFFFFFFGGGGGGGGGGHHHHHHHHHFGFFHHFHHHHHHHHH
@M03558:539:GW210131Amp:1:2105:9095:16409 1:N:0:TCGACGTC+AAGCGGAA
GGTAGGCATCTACGAGCAAAACCATCATCCTTCAACGAATCCAGTTTAGTGATCCTCCCATTGTCCCCAACTAACCTGGAACCAGCTCAAGATGCCTAAGCCAGTGGTACAGGTTGGTGGCGACCCCGATCCCTCCGAATGGCTCTTCATTTCGGAGGAGATGAAACGAATTGATCAGAGCAAGCCTTACGATGCCAAAAAGGCCTGCCAGGTTCCAGATGAAGCCGAAGGCTATCTTCTGGGTGAAATC
+
BBAACCFFFFFFGGGGGGGGGGGHHHHHHHHHHHHHGGGHGHHHHHHHHHHHHHHHHHGHHHHHHHHHHGGHHHHHHHHHHHGHHHHHHHHHHHHHHHHHHHHHHHHHHHHHHHHHGGGGHGGGGGGGGGGGHHHGGGGGHHHHHHHHHHHHHH/CFGFAHHHHFHHGGGHHHHHGHHHHHHFHHGHHHHGGHGGGGGGGFGGGGGEGGGGGGGGGGGFGGGGGGFFFF-?FFFFFFFFFFFFFDEFFFF
@M03558:539:GW210131Amp:1:2105:14662:16434 1:N:0:TCGACGTC+AAGCGGAA
GGTAGGCATCTACGAGCAAAACCATCATCCTTCAACGAATCCGGTTTAGTGATCCTCCCATTGTCCCCAACTAACCTGGAACCAGCTCAAGATGCCTAAGCCAGTGGTACAGGTTGGTGGCGACCCCGATCCCTCCGAATGGCTCTTCATTTCGGAGGAGATGAAACGAATTGATCAGAGCAAGCCTTACGATGCCAAAAAGGCCTGCTGGGTTCCAGATGAAGCCGAAGGCTATCTTCTGGGTGAAATC
+
BCABCCFFFFFFGGGGGGGGGGGHHHHHHHHHHHHHGGGHGHGGEFGHHHHHHHHHHHGHHHHHHHHHHGGHHHHHHHHHHHGHHHHHHHHHHHHHHHHHHHHHHHHGHHHHHFHHGFGGHGGGGGGGGGGGHHHGGGGGHHHHHHHHHHHHHH@EGGD<CGHGFGHGGGHHHHHHHHHCCGGHHFHHHHGEGGGGGGGGEGFGGGGGGGGGGGGGFFFFFFFFFFDCFFFFFFFFFFFFFFFBDAFFFF
@M03558:539:GW210131Amp:1:2105:16325:16437 1:N:0:TCGACGTC+AAGCGGAA
GGTAGGCATCTACGAGCAAAACCATCATCCTTCAACGAATCCAGTTTAGTGATCCTCCCATTGTCCCCAACTAACCTGGAACCAGCTCAAGATGCCTAAGCCAGTGGTACAGGTTGGTGGCGACCCCGATCCCTCCGAATGGCTCTTCATTTCGGAGGAGATGAAACGAATTGATCAGAGCAAGCCTTACGATGCCAAAAAGGCCTGCTGGGTTCCAGATGAAGCCGAGGGCTATCCTCTGGGTGAAATC
+
ABABBBFFFFFFGGGGGGGGGGGHHHHHHHHHHHHHGGGHGHHHGHHHHHHHHHHHHHGHHHHHHHHHHGGHHHHHHHHHHHGHHHHHHHHHHHHHHHHHHHHHGHHGHHHFFBFHGEFGHGGGGGGGGGGGHHHGGGGGHHHHHHHHHHHHGHGGGGGGHHHHHHHGGGHHHHHHHHHHHHFHHGHHHHGGHGFGGGGGGGGGGGGGGGGGGGGGGGGGGHGGFFFFF;AFFFFFFFFFFFFBAEFFFF
@M03558:539:GW210131Amp:1:2105:9361:16446 1:N:0:TCGACGTC+AAGCGGAA
GGTAGGCATCTACGAGCAAAACCATCATCCTTCAACGAATCCAGTTTAGTGATCCTCCCATTGTCCCCAACTAACCTGGAACCAGCTCAAGATGCCTAAGCCAGTGGTACGGGTTGGTGGCGACCCCGATCCCTCCGAATGGCTCTTCATTTCGGAGGAGATGAAACGAATTGATCAGAGCAAGCCTTACGATGCCAAAAAGGCCTGCTGGGTTCCAGATGAAGCCGAAGGCTATCTTCTGGGTGAAATC
+
BCBCCCFFFFFFGGGGGGGGGGGHHHHHHHHHHHHHGGGHGHHHHHHHHHHHHHHHHHGHHHHHHHHHHGGHHHHHHHHGHHGHHHHHHHHHHHHHHHHHHHHHHHHHHHGGGGGGGFGGHGGGGGGGGGGGHHHGGGGGHGHHHHHHHHHHHHGGGGGEHHHH<DGGGGHHHHHHHHHHHHHHHGHHHGGGGGGGGGGGGGGGGGGGGGGGGGGGFFFFFFFFFFFFFFFFFFFFFFFFFFFFDFFFFF
@M03558:539:GW210131Amp:1:2105:11583:16470 1:N:0:TCGACGTC+AAGCGGAA
GGTAGGCATCTACGAGCAAAGAGTGAGAAGGTGTTACTCACATAGCC
+
ABAABCFFFFFFGGGGGGGGGGHGGHHHHHHBFGGHHHHHHHHHHGH
@M03558:539:GW210131Amp:1:2105:23152:16526 1:N:0:TCGACGTC+AAGCGGAA
GGTAGGCATCTACGAGCAAAACCATCATCCTTCAACGAATCCAGTTTAGTGATCCTCCCATTGTCCCCAACTAACCTGGAACCAGCTCAAGATGCCTAAGCCAGTGGTACAGGTTGGTGGCGACCCCGATCCCTCCGAATGGCTCTTCATTTCGGAGGAGATGAAACGAATTGATCAGAGCAAGCCTTACGATGCCAAAAAGGCCTGCTGGGTTCCAGATGAAGCCGAAGGCTATCTTCTGGGTGAAATC
+
ABAABCFFFFFFGGGGGGGGGGGHHHHHHHHHHHHHGGGHGHHHHHHHHHHHHHHHHHGHHHHHHHHHHGGHHHHHHHHHHHGHHHHHHHHHGHHHHHHHHHHHGHHGHHHHHGHHGGGGHGGGGGGGGGGGHHHGGGGGHHHHHHHHHHHHHHGGGGGGHHHHHHHGGGHHHHHHHHHHHHHHHGHHHHGGHGGGGGGGGGGGGGGFGGGGGGGGFGFGGGGFFFCFFFFFFFFFFFFFFFF9;AFFFF
@M03558:539:GW210131Amp:1:2105:9272:16557 1:N:0:TCGACGTC+AAGCGGAA
GGTAGGCATCTACGAGCAAAACCATCATCCTTCAACGAATCCAGTTTAGTGATCCTCCCATTGTCCCCAACTAACCTGGAACCAGCTCAAGATGCCTAAGCCAGCGGTACAGGTTGGTGGCGACCCCGATCCCTCCGAATGGCTCTTCATTTCGGAGGAGATGAAACGAATTGATCAGAGCAGGCCTTACGATGCCAAAAAGGCCTGCTGGGTTCCAGATGAAGCCGAAGGCTATCTTCTGGGTGAAATC
+
ABAAABFFFFFFGGGGGGGBGFFEHHHHHHGHHFHGGGGGEHHCHHFHHFGHHFHHHHGHHHGFGGHHFEGHHHHHDGFFFHGHHHGHFGHHHHHHHHHHHHHFGGGEEFHHHDGHG??FHGFGGGGCFFCGHHHGDGGGHHHHHHHHHHHFHHCAFGGGHHGFDGHGGGFHHFHHFHFHHHGHGGHGFGEGEFDFGFGEEGGGGGEGGGFDFFFFFFFFFFFFFFFBFFFFFFFFFBFFFFFBDEFBFF
@M03558:539:GW210131Amp:1:2105:5058:16578 1:N:0:TCGACGTC+AAGCGGAA
GGTAGGCATCTACGAGCAAAGCCATCATCCTTCAACGAATCCAGTTTAGTGATCCTCCCATTGTCCCCAACTAACCTGGAACCAGCTCAAGATGCCTAAGCCAGTGGTACAGGTTGGTGGCGACCCCGATCCCTCCGAATGGCTCTTCATTTCGGAGGAGATGAAACGAATTGATCAGAGCAAGCCTTACGATGCCAAAAAGGCCTGCTGGGTTCCAGATGAAGCCGAAGGCTATCTTCTGGGTGAAATC
+
BBABCCFFFFFFGGGGGGGGGGHHHHHHHHHHHHHHGGGHGHHHHHHHHHHHHHHHHHGHHHHHHHHHHGGHHHHHHHHHHHGHHHHHHHHHHHHHHHHHHHHHHHHGHHHHHGHHGFGGHGGGGGGGGGGGHHHGGGGGGHHHHHHHHHHHHGGGGGGGHHHHHHHGGGGHHHHHHHHHHHHHHGHHHHGGHGGGGGGGGGGGGGGGGGGGGGGGGGGGGGHGFFFFFFFFFFFFFFFFFFFFDEFFFF
@M03558:539:GW210131Amp:1:2105:28087:16590 1:N:0:TCGACGTC+AAGCGGAA
GGTAGGATCTACGAGCAAAGCCATCATCCTTCAACGAATCCAGTTTAGTGATCCTCCCATTGTCCCCAACTAACCTGGAACCAGCTCAAGATGCCTAAGCCAGTGGTACAGGTTGGTGGCGACCCCGATCCCTCCGAATGGCTCTTCATTTCGGAGGAGATGAAACGAATTGATCAGAGCAAGCCTTACGATGCCAAAAAGGCCTGCTGGGTTCCAGATGAAGCCGAAGGCTATCTTCTGGGTGAAATC
+
BBCCCCFFFFFFGGGGGGGGGGHHHHHHHHHHHFHGGGHGHHHHHHHHHHHHHHHHHGHHHHFFHHHFFGHGHFHHHHGHHGHHHHHHGHHHHFHHHHFEGGHFGHGFHGHGHHHGEFGHGGGFGGC@DDGHHGGGGD/FCHFGHFHDGGFHF?/AD?EFFDHHDDEDFGHH0<GFHFHFFFHAEHHHHGGHEFCF0/AAA9EFFFEGFFGGAAFFGGGFFFFBFFFCFFEFFFFFFFFFFFFFFFFFF
@M03558:539:GW210131Amp:1:2105:22460:16618 1:N:0:TCGACGTC+AAGCGGAA
GGTAGGCATCTACGAGCAAAACCATCATCCTTCAACGAATCCAGTTTAGTGATCCTCCCATTGTCCCCAACTAACCTGGAACCAGCTCAAGATGCCTAAGCCAGTGGTACAGGTTGGTGGCGGCCCCGATCCCTCCGAATGGCTCTTCATTTCGGAGGAGATGAAACGAATTGATCAGAGCAAGCCTTACGATGCCAAAAAGGCCTGCTGGGTTCCAGATGAAGCCGAAGGCTATCTTCTGGGTGAAATC
+
A1>A>A1F1CFFGGGCAEFFFBEAHHFHFDFEGFHHCGFGGHBFHFG2EFEHHFHHFHGHFHHDGBEGHGGFFFFGFGGGFHGHFHGFGEFG1EGHGHH0GGG0BCFHHHH2>BFG@GA/GE//<BCGGGGGH1GGGCCEFHFHHHGHHHHHHH-E@C.C.CFHHBGEGGHGGGHHGHHHHGHHHEFFFGEF...:909A9C.AEGEFFFC?;EAFFFFFFFFFE?@@@?BFEFFFFFFFFFFBAEFFFF
@M03558:539:GW210131Amp:1:2105:11953:16630 1:N:0:TCGACGTC+AAGCGGAA
GGTAGGCATCTACGAGCAAAACCATCATCCTTCAACGAATCCAGTTTAGTGATCCTCCCATTGTCCCCAACTAACCTGGAACCAGCTCAAGATGCCTAAGCCAGTGGTACAGGTTGGTGGCGACCCCGATCCCTCCGAATGGCTCTTCATTTCGGAGGAGATGAAACGAATTGATCAGAGCAAGCCTTACGATGCCAAAAAGGCCTGCTGGGTTCCAGATGAAGCCGAAGGCTATCTTCTGGGTGAAATC
+
BCBBCDFFFFFFGGGGGGGGGGGHHHHHHHHHHHHHGGGHGHHHGHHHHHHHHHHHHHGHHHHHHGHHHGGHHHHHHHHHHHGHHHHHHHHHHHHHHHHHHHHGGHHHHHHHHFHHGFGGHGGGGGGGGGGGHHHGGGFGHHHHHHHHHHHHHF>>EFEGHHHHFHHGGGHHHGHHHHHHHHHHHGHHEHEGHGGGGGGGGGGGGGGGGGGGFGGGFGGGGGGGFFAFFFFFFFFFFFFFFFFBDFFFFF
@M03558:539:GW210131Amp:1:2105:23986:16663 1:N:0:TCGACGTC+AAGCGGAA
GGTAGGCATCTACGAGCAAAACCATCATCCTTCAACGAATCCAGTTTAGTGATCCTCCCATTGTCCCCAACTAACCTGGAACCAGCTCAAGATGCCTAAGCCAGTGGTACAGGTTGGTGGCGACCCCGATCCCTCCGAATGGCTCTTCATTTCGGAGGAGATGAAACGAATTGATCAGAGCAAGCCTTACGATGCCAAAAAGGCCTGCTGGGTTCCAGATGAAGCCGAAGGCTATCTTCTAGGTGAAATC
+
BCBBCCFFFFFFGGGGGGGGGGGHHHHHHHHHHHHHGGGHGHHHHHHHHHHHHHHHHHGHHHHHHHHHHGGHHHHHHHHHHHGHHHHGHHHHHHHHHHHHHHHHGHHHHHHH?FGHGGGGHGGGGGGGGGGGHHHGGGGGHHHHHHHHHHHHHHEGGGGGHHHHHHHGGGHHDDGGHHHHHHHHHGHHHHGGHGGGGGGGGGGGGGGGGGGGGGGGGGGGGGHGFFFDFFFFFFFFFFFFFFFFFFFFFF
@M03558:539:GW210131Amp:1:2105:24597:16694 1:N:0:TCGACGTC+AAGCGGAA
GGTAGGCATCTACGAGCAAAACCATCATCCTTCAACGAATCCAGTTTAGTGATCCTCCCATTGTCCCCAACTAACCTGGAACCAGCTCAAGATGCCTAAGCCAGTGGTACAGGTTGGTGGCGACCCCGATCCCTCCGAATGGCTCTTCATTTCGGAGGAGATGAAACGAATTGATCAGAGCAAGCCTTACGATGCCAAAAAGGCCTGCTGGGTTCCAGATGAAGCCGAAGGCTATCTTCTGGGTGAAATC
+
BBBBCCFFFFFFGGGGGGGGGGGHHHHHHHHHHHHHGGGHGHHHGHHHHHHHHHHHHGGHHHHHHGHHHGGHHHHHHHHHHHGHHHHGHHHHHHHHHHHHHHHHGHHHHHHH3FGHGGGGHGGGGGGGGGGGHHHGGGGGGHHHHHHHHHHHHHFGGGGGHHHHHHHGGGHHF=GDGHGHHHHHHGHHFFGGFEFGGGGGGGBGGGGGGGGGFGFFFGGGGGGGBFCDA=FEFFFFFFFFFFFFFFFFFF
@M03558:539:GW210131Amp:1:2105:19643:16733 1:N:0:TCGACGTC+AAGCGGAA
GGTAGGCATCTACGAGCAAAACCATCATCCTTCAACGAATCCAGTTTAGTGATCCTCCCATTGTCCCCAACTAACCTGGAACCAGCTCAAGATGCCTAAGCCAGTGGTACAGGTTGGTGGCGACCCCGATCCCTCCGAATGGCTCTTCATTTCGGAGGAGATGAAACGAATTGATCAGAGCAAGCCTTACGATGCCAAAAAGGCCTGCTGGGTTCCAGATGAAGCCGAAGGCTATCTTCTGGGTGAAATC
+
AA>AABFFFFFFGGGEGGGGGGGGHGHHHHHHGHHHFGGHGHHHGHFHHHGHHHHHHHGHHHH5HGHHHGGHGHHFHFHHGHGGHHHHGFHHHHHHHHHGHHHGFGHHFHHHHFGHGEFGHGGGGGGGGGGGFHHGDFGGHHHFHHHHHHHHHF<>A@ECGHHHFGDEDGHHHHHHHHFHHGGHHGHHCCEEGEGFFGGGGGGGFGGGGGFGBEAFFGGGGFBFFFFADFFFFFFFFFFFFFFFDEFFFF
@M03558:539:GW210131Amp:1:2105:23550:16753 1:N:0:TCGACGTC+AAGCGGAA
GGTAGGCATCTACGAGCAAAGAGTGAGAAGGTGTTACTCACATAGCC
+
A1>AAAFCCCFFGCGGGGGB0AAGGBGAGC0GGHEHHGHBGGHF1FF
@M03558:539:GW210131Amp:1:2105:17859:16794 1:N:0:TCGACGTC+AAGCGGAA
GGTAGGCATCTACGAGCAAAACCATCATCCTTCAACGAATCCAGTTTAGTGATCCTCCCATTGTCCCCAACTAACCTGGAACCAGCTCAAGATGCCTAAGCCAGTGGTACAGGTTGGTGGCGACCCCGATCCCTCCGAATGGCTCTTCATTTCGGAGGAGATGAAACGAATTGATCAGAGCAAGCCTTACGATGCCAAAAAGGCCTGCTGGGTTCCAGATGAAGCCGAAGGCTATCTTCTGGGTGAAATC
+
BCAAABFFFFFFGGGGGGGGGGGHHHHHHHHHHHHHGGGHGHHHHHHHHHHHHHHHHHGHGHHHHHHHHGGHHHHHGHHHHHGHHHHHHHHHHHHHHHHHHHHHHHHFHHHFFBGHGGGGHGGGGGGGGGGGHHHGGGGGHHHHHHHHHHHHHHGGGGGGFHHHGHHGGGHHHGHHHHHHHHFHGGHHHHGGHEEFGGGGGGGGGGGGGGGGGGGGFGGGGGGGFFFFF-DEFFFFFFFFFFFFDFFFFF
@M03558:539:GW210131Amp:1:2105:20549:16827 1:N:0:TCGACGTC+AAGCGGAA
GGTAGGCATCTACGAGCAAAGAGTGAGAAGGTGTTACTCACATAGCC
+
BCBCCCFFFFFFGGGGGGGGGGHHHHHHHHHGHHGHHHHHHHHHHHH
@M03558:539:GW210131Amp:1:2105:27806:16886 1:N:0:TCGACGTC+AAGCGGAA
GGTAGGCATCTACGAGCAAAACCATCATCCTTCAACGAATCCAGTTTAGTGATCCTCCCATTGTCCCCAACTAACCTGGAACCAGCTCAAGATGCCTAAGCCAGTGGTACAGGTTGGTGGCGACCCCGATCCCTCCGAATGGCTCTTCATTTCGGAGGAGATGAAACGAATTGATCAGAGCAAGCCTTACGATGCCAAAAAGGCCTGCTGGGTTCCAGATGAAGCCGAAGGCTATCTTCTGGGTGGAATC
+
B?AABBFFFFFFGGGGGGGGGGGHHHHHHHHHHHHHGGGHGHFHHFHHHGGHHHHHHHGHHHHHHHFHHGGHHHGHHHHHFHGGHEHHHHHHHHGGHHFFGHGGBEGGFHHHH@@FC?FDGEGG@<CB><<<FGHGGG/FFEHFCCGFHFFGFGFDD?.>GHHD0<<CFGHHD=DHHHHHHH/CEEHHBGEECE?F09BAAEGEGGEFGGGGGEF/CF9FGGFGFFFFCFFFFFFFFFFFFFF9A@AFFF
@M03558:539:GW210131Amp:1:2105:15064:16889 1:N:0:TCGACGTC+AAGCGGAA
GGTAGGCATCTACGAGCAAAACCATCATCCTCCAACGAATCCAGTTTAGTGATCCTCCCATTGTCCCCAACTAACCTGGAACCAGCTCAAGATGCCTAAGCCAGTGGTACAGGTTGGTGGCGACCCCGATCCCTCCGAATGGCTCTTCATTTCGGAGGAGATGAAACGAATTGATCAGAGCAAGCCTTACGATGCCAAAAAGGCCTGCTGGGTTCCAGATGAAGCCGAAGGCTATCTTCTGGGTGAAATC
+
AAAAABFFFFFFGGGGGGGGGGGHHGHHHHGHHHHHGGGHGHHHHHHHHGHHHHHHHHGHHHHHHHHHHGGHHHHHHGHHHHGHHHHHHHHGHHHGHHHHFHHHGHGGHHHBFBBGFEGGFGGGGGGGGFGGHHHGGGGGGGHEHHHHHHHHHH@EGGGCFGGHHHHGGGHHGFHHHHHCGGHHEFHFGHGGHGFGGGGGGDGEGGGGGGGGFFFGFGGGGGGFFFFBFFDEFFFFFFFFFFFFDEFFFF
@M03558:539:GW210131Amp:1:2105:14100:16905 1:N:0:TCGACGTC+AAGCGGAA
GGTAGGCATCTACGAGCAAAACCATCATCCTTCAACGAATCCAGTTTAGTGATCCTCCCATTGTCCCCAACTAACCTGGAACCAGCTCAAGATGCCTAAGCCAGTGGTACAGGTTGGTGGCGACCCCGATCCCTCCGAATGGCTCTTCATTTCGGAGGAGATGAAACGAATTGATCAGAGCAAGCCTTACGATGCCAAAAAGGCCTGCTGGGTTCCAGATGAAGCCGAAGGCTATCTTCTGGGTGAAATC
+
BBBBBBFFFFFFGGGGGGGGGGGHHHHHHHHHHHHHGGGHGHHHHHHHHHHHHHHHHHGHHHHHHHHHHGGHHHHHHHHHHHGHHHHHHHHHHHHHHHHHHHHHFGHGGHHBFBBGGEGGHGGGGGGGGGGGHHHGGGGGHHHGHHHHHHHHHH<CEGGCFGHHGHHGGGHHHHHHHHHFGHHHHGHHHHGGHGGGGGGGGGGGGGGGGGGGGGGGFGGGGHGGFFFFFFFFFFFFFFFFFFFFDFFFFF
@M03558:539:GW210131Amp:1:2105:14137:16906 1:N:0:TCGACGTC+AAGCGGAA
GGTAGGCATCTACGAGCAAAACCATCATCCTTCAACGAATCCAGTTTAGTGATCCTCCCATTGTCCCCAACTAACCTGGAACCAGCTCAAGATGCCTAAGCCAGTGGTACAGGTTGGTGGCGACCCCGATCCCTCCGAATGGCTCTTCATTTCGGAGGAGATGAAACGAATTGATCAGAGCAAGCCTTACGATGCCAAAAAGGCCTGCTGGGTTCCAGATGAAGCCGAAGGCTATCTTCTGGGTGAAATC
+
ACAABCFFFFFFGGGGGGGGGGGHHHHHHHHHHHHHGGGHGHHHGHHHHHHHHHHHHHGHHHHHHHHHHGGHHHHHHHHHHHGHHHHHHHHHHHHHHHHHHHHHGGHGHHHBBBBGF?FGHGGGGGGGGGGGHHHGGGGGHHHGHHHHHHHHHH>AFGGEGHHHFHHGGGHHHHHHHHHGFGHHHGHHHHGGFGGGGGGGFGGGGGGGGGGGGGGGFGGGGGGGFFFFFFFFFFFFFFFFFFFFDEFFFF
@M03558:539:GW210131Amp:1:2105:11231:16933 1:N:0:TCGACGTC+AAGCGGAA
GGTAGGCATCTACGAGCAAAACCATCATCCTTCAACGAATCCAGTTTAGTGATCCTCCCATTGTCCCCAACTAACCTGGAACCAGCTCAAGATGCCTAAGCCAGTGGTACAGGTTGGTGGCGACCCCGATCCCTCCGAATGGCTCTTCATTTCGGAGGAGATGAAACGAATTGATCAGAGCAAGCCTTACGATGCCGAAAAGGCCTGCTGGGTTCCAGATGAAGCCGAAGGCTATCTTCTGGGTGAAATC
+
BBBBBBFFFFFFGGGGGGGGGGGHHHHHHHHHHHHHGGGHGHHHHHHHHHHHHHHHHHGHHHHHHHHHHFGHHHHHHHHHHHGHFHHHHHHHHHHHHHHHHHHHGHGGGGHHHGHHGEFGHGGGGGGGGGGGHHHGGGAGHHFHHHHHHGHHHG/<ADEDHHHGFFHGGGHHHHHHHHHHECHHHGHHBHGGHGGGGGGGGGBGGGGGGGGGGGGGGFFFFFFFFFFFFFFFFFFFFFFFFFFFFFFFFF
@M03558:539:GW210131Amp:1:2105:19875:16959 1:N:0:TCGACGTC+AAGCGGAA
GGTAGGCATCTACGAGCAAAACCATCATCCTTCAACGAATCCAGTTTAGTGATCCTCCCATTGTCCCCAACTAACCTGGAACCAGCTCAAGATGCCTAAGCCAGTGGTACAGGTTGGTGGCGACCCCGATCCCTCCGAATGGCTCTTCATTTCGGAGGAGATGAAACGAATTGATCAGAGCAAGCCTTACGATGCCAAAAAGGCCTGCTGGGTTCCAGATGAAGCCGAAGGCTATCTTCTGGGTGAAATC
+
AAAAABFFFBFFGG?2EEEGGGGGHHEGHHHHHBFFEGGHGHHHGFGFHHHHHHHHGHGFHFGEGGEGHGGHHFHAFFFHBGFCFHFFFGFFHHHHHFHHHFFHBFGHHHHGHHHHGEEFHGGGGGGCGCGDHHGGGCFGFHGFHHFHHHHHDF>>DC.CGHHEGFDEGGHHHHHHGHGHGC:CEEHHHGGGACGF0CFFFGBGGGGGGGFDBA.CFFFGFGGFFFB=@BBEFFFFFFBFFFF/;AFFFF
@M03558:539:GW210131Amp:1:2105:9552:16964 1:N:0:TCGACGTC+AAGCGGAA
GGTAGGCATCTACGAGCAAAACCATCATCCTTCAACGAATCCAGTTTAGTGATCCTCCCATTGTCCCCAACTAACCTGGAGCCAGCTCAAGATGCCTAAGCCAGTGGTACAGGTTGGTGGCGACCCCGATCCCTCCGAATGGCTCTTCATTTCGGAGGAGATGAAACGAATTGATCAGAGCAAGCCTTACGATGCCAAAAAGGCCTGCTGGGTTCCAGATGAAGCCGAAGGCTATCTTCTGGGTGAAATC
+
BBBBABFFFFFFGGEGGGGFGGGHHHHHHHHHHHHHGGGHGHHHHHHGHHHHHHHFHHGHHHHHHFHHHGGHHHHHHHHHFHGHHGHHHHHHHHHHHHHHHHHHHHHHGHHHHGHGGEFGHGGGGGGGGGGGHHHGGGGGHHHHHHHHHHHHHHGGGGGGHHHG<=GEGGHHHHHHHHHHHHHGHGHHFHGGHEGGGGGGGGGGGGGGGGGGGGGGGGGGGGGFFFFFFFFFFFFFFFFFFFFBDEBFFF
@M03558:539:GW210131Amp:1:2105:22966:17000 1:N:0:TCGACGTC+AAGCGGAA
GGTAGGCATCTACGAGCAAAACCATCATCCTTCAACGAATCCAGTTTAGTGATCCTCCCATTGTCCCCAACTAACCTGGAACCAGCTCAAGATGCCTAAGCCAGTGGTACAGGTTGGTGGCGACCCCGATCCCTCCGAATGGCTCTTCATTTCGGAGGAGATGAAACGAATTGATCAGAGCAAGCCTTACGATGCCAAAAAGGCCTGCTGGGTTCCAGATGAGGCCGAAGGCTATCTTCTGGGTGAAATC
+
AAAAAAFFFFFFGGGGGGGGGGDGGHHHHGHHHHHHGGGHGGGGGHHHHHFHFGHHHHGHHGHHHFHHHGGHHFFADH1GHHFHHHHHFHHHHFHHHHHHHHFHFGFBEGGGB3BFFEGEFEGGGGFDBCCDHHHGGGGGHGHHGHH?GHHGFH@?CG.CEGHHHHFGGEEGFGHHGFBHHHHGFGHHHGEEGEDGFGGGGG?AEGEFGEFB9EGFGGFBFF0;;EFFFFFFFFFFFFFFFFEFAEFFFF
@M03558:539:GW210131Amp:1:2105:8024:17063 1:N:0:TCGACGTC+AAGCGGAA
GGTAGGCATCTACGAGCAAAATCATCATCCTTCAACGAATCCAGTTTAGTGATCCTCCCATTGTCCCCAACTAACCTGGAACCAGCTCAAGATGCCTAAGCCAGTGGTACAGGTTGGTGGCGACCCCGATCCCTCCGAATGGCTCTTCATTTCGGAGGAGATGAAACGAATTGATCAGAGCAAGCCTTACGATGCCAAAAAGGCCTGCTGGGTTCCAGATGAAGCCGAAGGCTATCTTCTGGGTGAAATC
+
BCCBCCFFFFFFGGGGGGGGGGHHGHHHHGHHHGFHGGGHGHHHDGHHHHHHGHHGHHGGHFHHHHHHHGGHHGHGHHGFHHGGHGHHGHHHHHHHGHHHHHHHGHHGHHHHFBFHGEGGHGGGCGGCGFGGHHHGECGGHHHHGHHHHHHHHHGGGGGGHHHGHGDEGGHEHHHHHHGHHHHHHGHHHFEGHGGHGGGEFGGEGGGGGGFDFGGGFGGGGGGGGFFFFCFFFFFFFFFFFFFB;AFFFF
@M03558:539:GW210131Amp:1:2105:26032:17084 1:N:0:TCGACGTC+AAGCGGAA
GGTAGGCATCTACGAGCAAAACCATCATCCTTCAACGAATCCAGTTTAGTGATCCTCCCATTGTCCCCAACTAACCTGGAACCAGCTCAAGGTGCCTAAGCCAGTGGTACAGGTTGGTGGCGACCCCGATCCCTCCGAATGGCTCTTCATTTCGGAGGAGATGAAACGAATTGATCAGAGCAAGCCTTACGATGCCAAAAAGGCCTGCTGGGTTCCAGATGAAGCCGAAGGCTATCTTCTGGGTGAAATC
+
ABAABBFFFFFFGGEGGGGGBGGGHHHHHHHHHHHHGFGHGHHHHHHHHHHHHHHHHHGHHHHHHHHHGGFHGFHHHHHGHHGHHHHHHGHGHGHHHHHFHHHHHHGHFHHHCGFGEFGGHGGGGGGGGGGGHHHGGGGGHHHHHHHHHHHHHHGGGGEGHHHHHHHGGGHHHGHHHHHHHGHHHGHHHGGGHGGGGGGGGGGGGGGGGGGGFGFFGGGGGGGFFFCFFCFFFFFFFFFFFFFFDFFFFF
@M03558:539:GW210131Amp:1:2105:14183:17092 1:N:0:TCGACGTC+AAGCGGAA
GGTAGGCATCTACGAGCAAAACCATCATCCTTCAACGAATCCAGTTTAGTGATCCTCCCATTGTCCCCAACTAACCTGGAACCAGCTCAAGATGCCTAAGCCAGTGGTACAGGTTGGTGGCGACCCCGATCCCTCCGAATGGCTCTTCATTTCGGAGGAGATGAAACGAATTGATCAGAGCAAGCCTTACGATGCCGAAAAGGCCTGCTGGGTTCCAGATGAAGCCGAAGGCTATCTTCTGGGTGAAATC
+
ABAAACFFFFFFGGGGGGGGGGGHHHHHHHHGHHHHGGGHGHHHGHHGHHHHHHHHHHGHHHHHHHHHHGGHHHHHHHHHHHGHHHHHHHHHHHHHHHHHHHHHFHHFHHHBBBBFEEGGHGGGGGGGGGGGHHHGGGGGGHHHHHHHHHHHHH@EGGGCFCHGFHHGGGHHHHHHHHFGGGHHHGHHHHGGHGGGGGGGGGGGGGGGGGGGFGGGGFFFFFFFFFFFFFFFFFFFFFFFFFFFFFFFFF
@M03558:539:GW210131Amp:1:2105:19185:17097 1:N:0:TCGACGTC+AAGCGGAA
GGTAGGCATCTACGAGAGAAGGTGTTACTCACATAGCC
+
BCBBCCFFFFFFGGGGGGGGGGHHHGHHHHHHHHHHHH
@M03558:539:GW210131Amp:1:2105:27840:17101 1:N:0:TCGACGTC+AAGCGGAA
GGTAGGCATCTACGAGCAAAGAGTGAGAAGGTGTTACTCACATAGCC
+
1AAA1AFCFBF31AEFGGGGGGHHHHHGBGFFCGG2FFFFGCGFFCF
@M03558:539:GW210131Amp:1:2105:17705:17126 1:N:0:TCGACGTC+AAGCGGAA
GGTAGGCATCTACGAGCAAAACCATCATCATTCAACGAATCCAGTTTAGTGACCCTCCCATTGTCCCCAACTAACCTGGAACCAGCTCAAGATGCCTAAGCCAGTGGTACAGGTTGGTGGCGACCCCGATCCCTCCGAATGGCTCTTCATTTCGGAGGAGATGAAACGAATTGATCAGAGCAAGCCTTACGATGCCAAAAAGGCCTGCTGGGTTCCAGATGAAGCCGAAGGCTATCTTCTGGGTGAAATC
+
CCCBCCFFFFFFGGGGGGGGGGGHHHHHHHHHHHHHGGGHGGHHHHHHHHHHHHHHHGGHHHHHHHHHHGGHHHHHHHHHHHGHHHHHHHHHHHHHHHHHHHHHGHHGHHHBFBGHGFGGHGGGGGGGGGGGHHHGGGGGHHHHHHHHHHHHFGGGGGGGHHHGGHHGGGHHHHHHHHHHHHGHGGHHGHGGHFEGGGGGGGGGGGGGGGGGGGGGFGGGGGFFFFFFF@FFFFFFFFFFFFFFDFFFFF
@M03558:539:GW210131Amp:1:2105:15586:17153 1:N:0:TCGACGTC+AAGCGGAA
GGTAGGCATCTACGAGCAAAACCATCATCCTTCAACGAATCCAGTTTAGTGATCCTCTCATTGTCCCCAACTAACCTGGAACCAGCTCAAGATGCCTAAGCCAGTGGTACAGGTTGGTGGCGACCCCGATCCCTCCGAATGGCTCTTCATTTCGGAGGAGATGAAACGAATTGATCAGAGCAAGCCTTACGATGCCAAAAAGGCCTGCTGGGTTCCAGATGAAGCCGAAGGCTATCTTCTGGGTGAAATC
+
BBBBCCFFFFFFGGGGGGGGGGGHHHHHHGHHHHHHGGGHGHHHHHHHHHHHHHHHHHHHGHHHHHHHGGGHHHHHHHHHHHGHHHHHHHHHHHHHHHHHHHHHGHHHHHHBBBBGEFGGHGGGGGGGGGGGHHHGGGGGHHHHHHHHHHHHHH<AEFFCFGHHHHHGGGHHHHHHHHHHGFGHHGHHHHGGFGFGGGBEEGGGGGGGGGGGGGGGGGGGGGGGGFFF=CFFFFFFFFFFFFFFFFFFFF
@M03558:539:GW210131Amp:1:2105:26419:17154 1:N:0:TCGACGTC+AAGCGGAA
GGTAGGCATCTACGAGCAAAACCACCATCCTTCAACGAATCCAGTTTAGTGATCCTCCCATTGTCCCCAACTAACCTGGAACCAGCTCAAGATGCCTAAGCCAGTGGTACAGGTTGGTGGCGACCCCGATCCCTCCGAATGGCTCTTCACTTCGGAGGAGATGAAACGAATTGATCAGAGCAAGCCTTACGATGCCAAAAAGGCCTGCTGGGTTCCAGATGAAGCCGAAGGCTATCTTCTGGGTGAAATC
+
CCBBCCFFFFFFGGGGGGGGGGGHGGHHHHHHHHHHGGGHGHHHHHHHHHHHHHHHHHGHHHHHHHHHHGGHHHHHHHHHHHGHHHHHHHHHHHHHHHHHHHHHHHHHHHHHHGHHGFGGHGGGGGGGGGGGHHHGGGGGHHHHHHHHHHHHHGGGGGGGHHHHHHHGGEFHHHHHHHHHHHHHHGHHFHGGGGGGGFGGGGGGGGGGGGGGGGGGGGGGFFFFFFFCCFFFFFFFFFFFFFFFDFFFFF
@M03558:539:GW210131Amp:1:2105:7569:17177 1:N:0:TCGACGTC+AAGCGGAA
GGTAGGCATCTACGAGCAAAACCATCATCCTTCAACGAATCCAGTTTAGTGATCCTCCCATTGTCCCCAACTAACCTGGAACCAGCTCAAGATGCCTAAGCCAGTGGTACAGGTTGGTGGCGACCCCGATCCCTCCGAATGGCTCTTCATTTCGGAGGAGATGAAACGAATTGATCAGAGCAAGCCTTACGATGCCAAAAAGGCCTGCTGGGTTCCAGATGAAGCCGAAAGCTATCTTCTGGGTGAAATC
+
A3A3AAFFFFFFGGGGE?CGGGGHHHFHHHHHHHHHFGGHGHHHHHHHGGFGHHHHHHGFGHFGHHHHHGGFHHHHHHHEHHGHHHFHHHBGHHGHHHFFGHFFFGHHHHHHF@FEEEFGEE@E<EFGGGC?GHBDG//?GCF<GHDGGHFGFB/.CGGGHGHHFGGEDGHGHHGHHFFHFHBGHGHHHHEF.EDFF9/AEDFGGGGGGGF?9CFFFGGGGGGGFFBBBBDFFFFFFFFFFFFBAAFFFF
@M03558:539:GW210131Amp:1:2105:9799:17246 1:N:0:TCGACGTC+AAGCGGAA
GGTAGGCATCTACGAGCAAAACCATCATCCTTCAACGAATCCAGTTTAGTGATCCTCCCATTGTCCCCAACTAACCTGGAACCAGCTCAAGATGCCTAAGCCAGTGGTACAGGTTGGTGGCGACCCCGATCCCTCCGAATGGCTCTTCATCTCGGAGGAGATGAAACGAATTGATCAGAGCAAGCCTTACGATGCCAAAAAGGCCTGCTGGGTTCCAGATGAAGCCGAAGGCTATCTTCTGGGTGAAATC
+
BCAABCFFFFFFGGGGGGGGGGGHHHHHHHHHHHHHGGGHGHHHHHHHHHHHHHHHHHGHHHHHHHHHHGGHHHHHHHHHHHGHHHHHHHHHHHHHHHHHHHHHHHHHHHHHHGHHGGGGHGGGGGGGGGGGHHHGGGGGHHHHHHHHHHHHHHGGGGGGHHHHFGHGGGHHHHHHHHHHHHHHHGHHHHGGHEGGGGGGGGGGGGGGGGGGGGFGGFGGGGGGFFFFFFFFFFFFFFFFFFFFDEFFFF
@M03558:539:GW210131Amp:1:2105:20718:17316 1:N:0:TCGACGTC+AAGCGGAA
GGTAGGCATCTACGAGCAAAACCATCATCCTTCAACGAATCCAGTTTAGTGATCCTCCCATTGTCCCCAACTAACCTGGAACCAGCTCAAGATGCCTAAGCCAGTGGTACAGGTTGGTGGCGACCCCGATCCCTCCGAATGGCTCTTCATTTCGGAGGAGCTGAAACGAATTGATCAGAGCAAGCCTTACGATGCCAAAAAGGCCTGCTGGGTTCCAGATGAAGCCGAAGGCTATCTTCTGGGTGAAATC
+
BBBBCCFFFFFFGGGGGGGGGGGHHHHHHHHHHHHHGGGHGHHHHHHHHHHHHHHHHHGHHHHHHHHHHGGHHHHHHHHHHHGHHHHHHHHHHHHHHHHHHHHHHHHHHHHHHHHHGGGGHGGGGGGGGGGGHHHGGGGGHHHHHHHHHHHHHH>A@DGGHHHHDGHGGGHHHHHHHHHHHHCGFGHHHHGGGCEGBFGGGGGGFGGGGGGGGGGGGGGGGGGFFFFFAADFFFFFFFFFEFFFDFFFFF
@M03558:539:GW210131Amp:1:2105:29109:17352 1:N:0:TCGACGTC+AAGCGGAA
GTTAGGCATCTACGAGCAAAACCATCATCCTTCAACGAATCCAGTTTAGTGATCCTCCCATTGTCCCCAAGTAACCTGGAACCAGCTCAAGATGCCTAAGCCAGTGGTACAGGTTGGTGGCGACCCCGATACCTCCGAGGGGCTCTTCATTTCGGAGGAGATGAAACGAATTGATAAGAGCAAGCCTTACGATGCCAAAAGGACCTGCTGGGTTGCAGATGAAGCCGAAGGCTATCTTCTGGGTGAAATC
+
>3>AAFFFFCFFGGCEGGGGGGGCGHHHFHGHHFGHGGGHGHHHGHHHHHHHHHG5GHGHFHHHHHHHH?1BBGFFDFHGHHEHFHB3B3BGHHFHDHFH3BFG3FGGEGH4BFGGG>F>0>EE/EEB@B/>GD2?CF//>/A@AG1>G111FFC.A-.<GHBFHD0<....;0;0;;:GE//;;:/CFG?EAE.:00::/9/;;/9AFFG?C.-.;;/;BF/BB.@B-=D?FB/;:B////9:DF///B
@M03558:539:GW210131Amp:1:2105:23934:17353 1:N:0:TCGACGTC+AAGCGGAA
GGTAGGCATCTACGAGCAAAACCATCATCCTTCAACGAATCCAGTTTAGTGATCCTCCCATTGTCCCCAACTAACCCGGAACCAGCTCAAGATGCCTAAGCCAGTGGTACAGGTTGGTGGCGACCCCGATCCCTCCGAATGGCTCTTCATTTCGGAGGAGATGAAACGAATTGATCAGAGCAAGCCTTACGATGCCAAAAAGGCCTGCTGGGTTCCAGATGAAGCCGAAGGCTATCTTCTGGGTGAAATC
+
BCCBCCFFFFFFGGGGGGGGGGGHHHHHHHHHHHHHGGGHGHHHHHHHHHHHHHHHHHGHHHHHHHHHHGGHHHHHHGGGGGGHHHHHHHHHHHHHHHHHHHHHHHHHHHHHBGHHGFGGHGGGGGGGGGGGHHHGGGGGHHHHHHHHHHHHHHEEGGGGHHHHHHHGGGHHFGHHHHHHHHFHHGHGGGGGGEGGGGGGFGGGGGGGGGGGGGFFFFFFFFFFFFFF=BDFFFFFFFFFEFFFFEFFFF
@M03558:539:GW210131Amp:1:2105:18135:17356 1:N:0:TCGACGTC+AAGCGGAA
GGTAGGCATCTACGAGCAAAACCATCATCCTTCAACGAATCCAGTTTAGTGATCCTCCCATTGTCCCCAACTAACCTGGAACCAGCTCAAGATGCCTAAGCCAGTGGTCCAGGTTGGTGGCGACCCCGATCCCTCCGAATGGCTCTTCATTTCGGAGGAGATGAAACGAATTGATCAGAGCAAGCCTTACGATGCCAAAAAGGCCTGCTGGGTTCCAGATGAAGCCGAAGGCTATCTTCTGGGTGAAATC
+
ABCBAAFFFFFFGGGGGGGGGGGHGHHHHHHHHHHHGGGHGHHHHHHHHHHHHHHHHHGHHHHHHHHHHGGHHHHHHHHHHGGHHHHHHHHHHHHHHHHHHHHHGHHHHHHFFFGHGFGGHGGGGGGGGGGGHHHGGGGGHHHHHHHHHHHHHHFGGGGGHHHHHHHGGGHHHHHHHHHHHHHHHGHGGGFGHGFGGGGGGGGGGGGGGGGGGGGGGGGGGGGFFFFFF@DFFFFFFFFFFFFBDFFFFF
@M03558:539:GW210131Amp:1:2105:19242:17369 1:N:0:TCGACGTC+AAGCGGAA
GGTAGGCATCTACGAGCAAAACCATCATCCTTCAACGAATCCAGTTTAGTGATCCTCCCATTGTCCCCAACTAACCTGGAACCAGCTCAAGATGCCTAAGCCAGTGGTACAGGTTGGTGGCGACCCCGATCCCTCCGAATGGCTCTTCATTTCGGAGGAGATGAAACGAATTGATCAGAGCAAGCCTTACGATGCCAAAAAGGCCTGCTGGGTTCCAGATGAAGCCGAAGGCTATCTTCTGGGTGAAATC
+
ABBBABFFFFFFGGGGGGGGGGGHHHHHGHHHHHHHGGGHGHHHHHHHHHHHHHFHHHGHHHGHHHHGHEGHHHHHHHHHHHGHHHHHHGHHHHHHHHHGHGHHHHHGHHHHHHHHGGFEHGGGGGGGFGGGHHHGGC?FGHHHHHHHHHHFFG/<C@AEGHHHFHHGGGHHHHGHHHGFGG/;GGHHHHGEA.AG0BFEFGFGGGGGGGGGFGGGGFFFGGGGFFF;BFDFFFFFFFFFFFFFAEFFFF
@M03558:539:GW210131Amp:1:2105:19925:17412 1:N:0:TCGACGTC+AAGCGGAA
GGTAGGCATCTACGAGCAAAACCATCATCCTTCAACGAATCCAGTTTAGTGATCCTCCCATTGTCCCCAACTAACCTGGAACCAGCTCAAGATGCCTAAGCCAGTGGTACAGGTTGGTGGCGACCCCGATCCCTCCGAATGGCTCTTCATTTCGGAGGAGATGAAACGAATTGATCAGAGCAAGCCTTACGATGCCAAAAAGGCCTGCTGGGTTCCGGATGAAGCCGAAGGCTATCTTCTGGGTGAAATC
+
BACCCCFFFFFFGGGGGGGGGGGHHHHHHHHHHHHHGGGHGHHHHHHHHHHHHHHHHHGHHHHHHHHHHGGHHHHHHHHHHHGHHHHHHHHHHHHHHHHHHHHHGHHHHHHHHHHHGGGGHGGGGGGGGGGGHHHGGGGGHHHHHHHHHHHHGG><AEGEHHHGFFHGGGHHHHHHHHHHHHHHHGHHHHGGHEGGEGGGGGGGGGGGGGGGFGGGGGGFFFFFFFFDBFFFFFFFFFFFFFFFDFFFFF
@M03558:539:GW210131Amp:1:2105:5554:17467 1:N:0:TCGACGTC+AAGCGGAA
GGTAGGCATCTACGAGCAAAACCATCATCCTTCAACGAATCCAGTTTAGTGATCCTCCCATTGTCCCCAACTAACCTGGAGCCAGCTCAAGATGCCTAAGCCAGTGGTACAGGTTGGTGGCGACCCCGATCCCCCCGAATGGCTCTTCATTTCGGAGGAGATGAAACGAATTGATCAGAGCAAGCCTTACGATGCCAAAAAGGCCTGCTGGGTTCCAGATGAAGCCGAAGGCTATCTTCTGGGTGAAATC
+
BBBBBBFFFFFFGGGEGGGGGGDCFGHHHHHHFHFHGGGDGCHGFHHHHHHHHHHHGHGHHHHGGGHHHGFHHHHHHHGHHHGFHFHHHHHHGHHHHHHGHHHHFGHGGGHHHGHHGEGGGGGGEEFGBCFGHGGGF/@FHFFHHHFHHHHHH0ADCCDDGG0GHHDFFGHHHCCGCHHFGFHHGGGGGGEAFFGGGGGGADFFFGGGGGFDFFFFFFFFFFFFFFFFFFFFFFFFFFFFFFBBA.B9BF
@M03558:539:GW210131Amp:1:2105:20445:17515 1:N:0:TCGACGTC+AAGCGGAA
GGTAGGCATCTACGAGCAAAACCATCATCCTTCAACGAATCCAGTTTAGTGATCCTCCCATTGTCCCCAACTAACCTGGAACCAGCTCAAGATGCCTAAGCCAGTGGTACAGGTTGGTGGCGACCCCGATCCCTCCGAATGGCTCTTCATTTCGGAGGAGATGAAACGAATTGATCAGAGCAAGCCTTACGATGCCAAAAAGGCCTGCTGGGTCCCAGATGAAGCCGAAGGCTATCTTCTGGGTGAAATC
+
BBCCCCFFFFFFGGGGGGGGGGGHHHGHHHGHHHHHGGGHGHHHHGHFHHHHHHHHHHGHHHHHHHHGHGGHHHHHHHHHHHGHHHHHHHHGHHHHHHHHHHHHHHHHHHHHHHHHGEGGHGGGGGGGGGGGHHHGGFFFHHHHHHHHHHHHHG/<ADGEHHHHFHHGGGHHHHHHHHHGHHCCEGHHHFGGHEGGFFFGGGGGGGGGGGGGGGGGGGGGGFGFFFFD;DFFFFFFFFFFFFFFAFFFFF
@M03558:539:GW210131Amp:1:2105:24098:17531 1:N:0:TCGACGTC+AAGCGGAA
GGTAGGCATCTACGAGCAAAACCATCATCCTTCAACGAATCCAGTTTAGTGATCCTCCCATTGTCCCCAACTAACCTGGAACCAGCTCAAGATGCCTAAGCCAGTGGTACAGGTTGGTGGCGACCCCGATCCCTCCGAATGGCTCTTCATTTCGGAGGAGATGAAACGAATTGATCAGAGCAAGCCTTACGATGCCGAAAAGGCCTGCTGGGTTCCAGATGAAGCCGAAGGCTATCTTCTGGGTGAAATC
+
@AABBBFFFFFFGGCGGGGGGGGHHHHHHHHHHHHHGGGHGHHHHHHHGHHHHHGHHHGHHHHHHHGHHGGHFHHHHHGGHHGHHHHHHHHHHGHHHHHHHHHHHHHHHHHH3GGHGGGGHGGGGGGGCGGGHHHGGGCGCFFHHHHHHHHHHHGFGGGGEHHGHHHGGGHHH=GHGHGHHHBGEGHHHHGGHEGGGABAGGGGGGGGGGGGGGGGGFFFFFFFFFF;=BFFFFFFFFFFFFFFFFFFFF
@M03558:539:GW210131Amp:1:2105:24189:17586 1:N:0:TCGACGTC+AAGCGGAA
GGTAGGCATCTACGAGCAAAACCATCATCCTTCAACGAATCCAGTTTAGTGATCCTCCTATTGTCCCCAACTAACCTGGAACCAGCTCCAGATGCCTAAGCCAGTGGTACAGGTTGGTGGCGACCCCGATCCCTCCGAATGGCTCTTCATTTCGGAGGAGATGAAACGAATTGATCAGAGCAAGCCTTACGATGCCAAAAAGGCCTGCTGGGTTCCAGATGAAGCCGAAGGCTATCTTCTGGGTGAAATC
+
BBBBCCFFFFFFGGGGGGGGGGGHHHGHGHHHHHHHGGGHGHHHHHHHHHHGHHHHHHHHHHHHHHHHGGGHHHHHHHHHHHGHHHHHHHHHHHHHHHHHHHHHGFHHHHHH3FGHGEFGHGGGGGGGGGGGHHHGGGGGHHHHHHHHHHHHHHDGGGDFHHHGHHHGGGHHF<DGGHFHHHHHHGHHHHGGHGGGGGGGGGGGGGGGGGGGGGGGFGGGGGGGFFFBFFFFFFFFFFFFFFFFFEFFFF
@M03558:539:GW210131Amp:1:2105:7889:17620 1:N:0:TCGACGTC+AAGCGGAA
GGTAGGCATCTACGAGCAAAACCATCATCCTTCAACGAATCCAGTTTAGTGATCCTCCCATTGTCCCCAACTAACCTGGAACCAGCTCAAGATGCCTAAGCCAGTGGTACAGGTTGGTGGCGACCCCGATCCCTCCGAATGGCTCTTCATTTCGGAGGGGATGAAACGAATTGATCAGAGCAAGCCTTACGATGCCAAAAAGGCCTGCTGGGTTCCAGATGAAGCCGAAGGCTATCTTCTGGGTGAAATC
+
CCCCCCFFFFFFGGGGGGGGGGGHHHHHHHHHHHHHGGGHGHHHHHHHHHHHHHHHHHGHHHHHHHHHHGGHHGHHHHHHHHGHHHHHHHHHHHHHHHHHHHHHHHHHHHHHFFGHGEGGHGGGGGGGGGGGHHHGGCGGHHHHHHHHHHHHHHGGGGGGGGGHHHHGGGHHHHHHHHHHHHHHHGHHHGGGGGGGGGFECEBGGGGGGGFGGGFFFFFFFFFFFFFFFFFFFFFFFFFFFBFFAAFFFF
@M03558:539:GW210131Amp:1:2105:22467:17624 1:N:0:TCGACGTC+AAGCGGAA
GGTAGGCATCTACGAGCAAAACCATCATCCTTCAACGAATCCAGTTTAGTGATCCTCCCATTGTCCCCAACTAACCTGGAACCAGCTCAAGATGCCTAAGCCAGTGGTACAGGTTGGTGGCGACCCCGATCCCTCCGAATGGCTCTTCATTTCGGAGGAGATGAAACGAATTGATCAGAGCAAGCCTTACGATGCCAAAAAGGCCTGCTGGGTTCCAGATGAAGCCGAAGGCTATCTTCTGGGTGAAATC
+
BCCCCCFFFFFFGGGGGGGGGGGHHHHHHHHHHHHHGGGHGHHHHHHGHHHHHHHHHHGHHHHHHHHHHGGHHHHHHHHHHHGHHHGHHHHHHHHHHHHHHHHHHHHGHHHGHFHHGGGGHGGGGGGGGGGGHHHGGGGGHHHHHHHHHHHHGH?EGGGGHHHHHHHGGGHHHHHHHHHHHHHHHGHHHHGGHEGGFGGGGGGGGGGGGGFGFEFGGGGGGGGGFFFAFFFFFFFFFFFFFFFFDEFFFF
@M03558:539:GW210131Amp:1:2105:10286:17631 1:N:0:TCGACGTC+AAGCGGAA
GGTAGGCATCTACGAGCAAAACCATCATCCTTCAACGAATCCAGTTTAGTGATCCTCCCATTGTCCCCAACTAACCTGGAACCAGCTCAAGATGCCTAAGCCAGTGGTACAGGTTGGTGGCGACCCCGATCCCTCCGAATGGCTCTTCATTTCGGAGGAGATGAAACGAATTGATCAGAGCAAGCCTTACGATGCCAAAAAGGCCTGCTGGGTTCCAGATGAAGCCGAAGGCTATCTTCTGGGTGAAATC
+
CCCBCCFFFFFFGGGGGGGGGGGHHHHHHHHHHHHHGGGHGHHHHHHHHHHHHHHHHHGHHHHHHHHHHGGHHHHHHHHHHHGHHHHHHHHHHHHHHHHHHHHHHHHHHHHHGHHHGGGGHGGGGGGGGGGGHHHGGGGGHHHHHHHHHHHHHHCFGGGGHHHHDDGFGGHHHHHHHHHHHHHHHGHHFHGGHAEGGGGEGGGGGGGGGGGGGGGGGGGGGGGGFFFFFFFFFFFFFFFFFFFFDEFFFF
@M03558:539:GW210131Amp:1:2105:23186:17652 1:N:0:TCGACGTC+AAGCGGAA
GGTAGGCATCTACGAGCAAAACCATCATCCTTCAACGAATCCAGTTTAGTGATCCTCCCATTGCCCCCAACTAACCTGGAACCAGCTCAAGATGCCTAAGCCAGTGGTACAGGTTGGTGGCGACCCCGATCCCTCCGAATGGCTCTTCATTTCGGAGGAGATGAAACGAATTGATCAGAGCAAGCCTTACGATGCCAAAAAGGCCTGCTGGGTTCCAGATGAAGCCGAAGGCTATCTTCTGGGTGAAATC
+
BCBBBCFFFFFFGGGGGGGGGGGGHHGHHHHHHHHHGGGHGHHHHHHHHHHHHHHHHHGHHHHHHHGGGGGHHHHHHHHHHHGHHHHHHHHHHHHHHHHHHHHHHHHHHHHFHHHHGGFGHGGGGGGGCGGGHHHGGGDGHHHHHHHHHHHHHH?ECGDDGGHHHHHGCEHHHFGHHHFHHHGHHGHHFHGGG?EGBBFFFGGGGGGGGGBEGGGGGGGFFFFFFFF;FFFFFFFFFFFFFFFFDEFFFF
@M03558:539:GW210131Amp:1:2105:17616:17670 1:N:0:TCGACGTC+AAGCGGAA
GGTAGGCATCTACGAGCAAAACCATCATCCTTCAACGAATCCAGTTTAGTGATCCTCCCATTGTCCCCAACTAACCTGGAACCAGCTCAAGATGCCTAAGCCAGTGGTACAGGTTGGTGGCGACCCCGATCCCTCCGAATGGCTCTTCATTTCGGAGGAGATGAAACGAATTGATCAGAGCAAGCCTTACAATGCCAAAAAGGCCTGCTGGGTTCCAGATGAAGCCGAAGGCTATCTTCTGGGTGAAATC
+
@AAAABFFFFFFGGGGGGGGGGGGHHFHHHHHHHHHGGGHGHHHHHHHGHHHHHHHHHGHHHHHHHHHHGGHGHHHHHGHHHGHFHHHHHHHHHHHHGHHHHHHHHHGGHH4BBGHGEFGHGGGGGGGDGGGHHHGGGDFHGHHHHHHFHHHFFCEGGCGHHHHFGHGGGHHGGHHFHHHHHEHGGHHHH0CHCCGHGGG?DDGGG?FGBFGGGGGGGGGGGGFFGFFFFFFFFFFFFFFFFFFFFFFFF
@M03558:539:GW210131Amp:1:2105:27414:17707 1:N:0:TCGACGTC+AAGCGGAA
GGTAGGCATCTACGAGCAAAGAGGTAGAAGGTGTTACTCACATAGCC
+
ACBBCCFFFFFFGGGGGGGGGGHHGGHHHHHHHHGHHHHHHHHHHHH
@M03558:539:GW210131Amp:1:2105:11381:17727 1:N:0:TCGACGTC+AAGCGGAA
GGTAGGCATCTACGAGCAAAACCATCATCCTTCAACGAATCCAGTTTAGTGATCCTCCCATTGTCCCCAACTAACCTGGAACCGGCTCAAGATGCCTAAGCCAGTGGTACAGGTTGGTGGCGACCCCGATCCCTCCGAATGGCTCTTCATTTCGGAGGAGATGAAACGAATTGATCAGAGCAAGCCTTACGATGCCAAAAAGGCCTGCTGGGTTCCAGATGAAGCCGAAGGCTATCTTCTGGGTGAAACC
+
BBAABCFFFFFFGGGGGGGGGGGHHHHHHHHHHHHHGGGHGHHHHHHHHHHHHHHHHHGHHHHHHHHHHGGHHGHHHHHHHHGGGGGGHHHHHHHHHHHHHHHHHHHHHHHHHFHHGGGGHGGGGGGGGGGGHHHGGGGGHHHHHHHHHHHHHH><EGGDHHHHFGHGGGHHHHHHHHHHHHHHHGHHEGGGGGGGGGGGGGGGGGGGGGGGGFGFFFFFFFFFFFFFFFFFFFFFFFFFFFFFFFFFFF
@M03558:539:GW210131Amp:1:2105:5133:17771 1:N:0:TCGACGTC+AAGCGGAA
GGTAGGCATCTACGAGCAAAACCATCATCCTTCAACGAATCCAGTTTAGTGATCCTCCCATTGTCCCCAACTAACCTGGAACCAGCTCAAGATGCCTAAGCCAGTGGTACAGGTTGGTGGCGACCCCGATCCCTCCGAATGGCTCTTCATTTCGGAGGAGATGAAACGAATTGATCAGAGCAAGCCTTACGATGCCAAAAAGGCCTGCTGGGTTCCAGATGAAGCCGAAGGCTATCTTCTGGGTGAAATC
+
BBABCCFFFFFFGGGGGGGGGGGHHHGHHHHHHHHHGGGHGHHHHHHHHHHHHHHHHHGHHHHHHHHHHGGHHHHHHHHHHHGHHHHHHHHHHHHHHHHHHHHHHHHHHHHHHHHHGGGGHGGGGGGGCCGGHHFGGCGGHHHHHHHHHHHHHHCGGCAFFHHHHHHGGGHHHHHHHHHHHGHHHGHHHHGGHGGGGGGEEGBEGGEGGGGGGGGGGGGGFGGGFFFFFFFFFFFFFFFFFFFFDEFFFF
@M03558:539:GW210131Amp:1:2105:5892:17782 1:N:0:TCGACGTC+AAGCGGAA
GGTAGGCATCTACGAGCAAAACCATCATCCTTCAACGAATCCAGTTTAGTGATCCTCCCATTGTCCCCAACTAACCTGGAACCAGCTCAAGATGCCTAAGCCAGTGGTACAGGTTGGTGGCGACCCCGATCCCTCCGAATGGCTCTTCATTTCGGAGGAGATGAAACGAATTGATCAGAGCAAGCCTTACGATGCCAAAAAGGCCTGCTGGGTTCCAGATGAAGCCGAAGGCTATCTTCTGGGTGAAATC
+
ABAABCFFFFFFGGGGGGGGGGGHHHHHHHHHHHHHGGGHGHHHHHHHHHHHHHHHHHGHHHHHHHHEHGGFHGHHEHAG3GFC?FHHHBFGHHHHDGFGHGHHEGGBGFBGHHGHE?FDFCEGGGGG?BGGFHHFFDGFHFHCHHHHGHHHFFEAEEAEEGHHHFDEGGHHHDGHBHGFFHBCGEHHHHAEHEGFGGGECEAEGGGGGGG?FGGGFFFFBFGGFFFFFFFFFFBFFFFFFE/B;AFFFF
@M03558:539:GW210131Amp:1:2105:24560:17791 1:N:0:TCGACGTC+AAGCGGAA
GGTAGGCATCTACGAGCAAAACCATCATCCTTCAACGAATCCAGTTTAGTGATCCTCCCATTGTCCCCAACTAACCTGGAACCAGCTCAAGATGCCTAAGCCAGTGGTACAGGTTGGTGGCGACCCCGATCCCTCCGAATGGCTCTTCATTTCGGAGGAGATGAAACGAATTGATCAGAGCAAGCCTTACGATGCCAAAAAGGCCTGCTGGGTTCCAGATGAAGCCGAAGGCTATCTTCTGGGTGAAATC
+
BCBCCCFFFFFFGGGGGGGGGGGHHHHHHHHHHHHHGGGHGHHHHHHHHHHHHHHHHHGHHHHHHHHHHGGHHHHHHHHHHHGHHHHHHHHHHHHHHHHHHHHHHHGGHHHH3GHHGGGGHGGGGGGGGGGGHHHGGGCGHHHHHHHHHHHHHHGFGGGGHHHHHHHGGGHHF=GGGHHHHHHHHGHHHHGGHGGGGGGGGGGGGGGGGGGGGGGGGGGGGGGGFFF@@CAEFFFFFFFFFFFFFEFFFF
@M03558:539:GW210131Amp:1:2105:28356:17796 1:N:0:TCGACGTC+AAGCGGAA
GGTAGGCATCTACGAGCAAAACCATCATCCTTCAACGAATCCAGTTTAGTGATCCTCCCATTGTCCCCAACTAACCTGGAACCAGCTCAAGATGCCTAAGCCAGTGGTACATGTTGGTGGCGACCCCGATCCCTCCGAATGGCTCTTCATTTCGGAGGAGATGAAACGAATTGATCAGAGCAAGCCTTACGATGCCAAAAAGGCCTGCTGGGTTCCAGATGAAGCCGAAGGCTATCTTCTGGGTGAAATC
+
BABBBBFFFFFFGGGGGGGGGGGHHHHHHHHGHHHHGGGHGHHHGHHGHHHFHHHHHHGHHHGHHHGHHGGHHHHHHHEGFHGHFHGHFFBGHFHHGHHGHHHHHHHFHFE4BFFHGEFGHCFGGGGG@DCDHHBE/@/?22@FHHHGDFHHHH/A@C.C.GHDG1FEDEGHF0DGGGBGGCCGHGHH0G:CGC?GHB9.AFFAAFGGGGGBFGGGFFEGGFGGGGFC-9AFFFFFFFFFFFFFFFFEFF
@M03558:539:GW210131Amp:1:2105:20835:17814 1:N:0:TCGACGTC+AAGCGGAA
GGTAGGCATCTACGAGCAAAACCATCATCCTCCAACGAATCCAGTTTAGTGATCCTCCCATTGTCCCCAACTAACCTGGAACCAGCTCAAGATGCCTAAGCCAGTGGTACAGGTTGGTGGCGACCCCGATCCCTCCGAATGGCTCTTCATTTCGGAGGAGATGAAACGAATTGATCAGAGCAAGCCTTACGATGCCAAAAAGGCCTGCTGGGTTCCAGATGAAGCCGAAGGCTATCTTCTGGGTGAAATC
+
CCCCDDFFFFFFGGGGGGGGGGGHHHHHHHHHHHHHGGGHGHHHHHHHHHHHHHHHHHGHHHHHHHHHHGGHHHHHHHHHHHGHHHHHHHHHHHHHHHHHHHHHHHHHHHHHHGHHGGGGHGGGGGGGGGGGHHHGGGGGHHHHHHHHHHHHHH>CEGFEHHHHFHHGGGHHHHHHHHHHHHGHHGHHCGEFGFGGEFGGGGGGGGGGGGGGGGFGGGGGGGGFFFFD=FFFFFFFHFFFFFFFDFFFFF
@M03558:539:GW210131Amp:1:2105:19885:17981 1:N:0:TCGACGTC+AAGCGGAA
GGTAGGCATCTACGAGCAAAACCATCATCCCTCAACGAATCCAGTTTAGTGATCCTCCCATTGTCCCCAACTAACCTGGAACCAGCTCAAGATGCCTAAGCCAGTGGTACAGGTTGGTGGCGACCCCGATCCCTCCGAATGGCTCTTCATTTCGGAGGAGATGAAACGAATTGATCAGAGCAAGCCTTACGATTCCAAAAAGGCCTGCTGGGTTCCAGATGAAGCCGAAGGCTATCTTCTGGGTGAAATC
+
B?B?A@FFFFFFFF?AECFGFGGCHHHHHGDHHHHHGGGHEHHHFGFFGGGFFFHHHHFHHHGHBGFEFGGHHHHHHHGHHFGHHHHHHFHHHFHHHHHFFHHHGGHHHHHDH?FHGEEEGGGGGGDCGGGGHHHGG@EFHHHHHGFGHHFHGG<.@@.CGHGHEHHGDEHGFDFGFGH:GH/CHGHHCGEEH.CB0CFEEEDGFGEGGGE?GGFGGBFFBBFG/FBB=-AAFFFFFFFFFB.;;EFFFB
@M03558:539:GW210131Amp:1:2105:27747:17998 1:N:0:TCGACGTC+AAGCGGAA
GTAGGCATCTACGAGCAAAACCATCATCCTTCAACGAATCCAGTTTAGTGATCCTCCCATTGTCCCCAACTAACCTGGAACCAGCTCAAGATGCCTAAGCCAGTGGTACAGGTTGGTGGCGACCCCGATCCCTCCGAATGGCTCTTCATTTCGGAGGAGATGAGACGAATTGATCAGAGCAAGCCTTACGATGCCAAAAAGGCCTGCTGGGTTCCAGATGAAGCCGAAGGCTATCTTCTGGGTGAAATC
+
AAABBFFFFFFFGGGGGGGGGGHHHHHHHHHH3GHGGGHGHHHHHHHHHHHHHHHHHGHHHHHGHHHFGFHHHHHHHHHHHGHHHHHHGHHHHGHHHHHEHGHHHHBFHHHBBGGGEFGGGGGGGGGGFGGHHHGGGGEHFFHHHGFHHHHHHGGGGDFEHHHHHHGCGHHHGHHHHHHGEHFHGHHHFEEEEGFFFGFGGGGFGGGGGGGFGEFGGGGGGGFFFFFFCFFFFFFFFFFFFFFFFFFFF
@M03558:539:GW210131Amp:1:2105:5535:18000 1:N:0:TCGACGTC+AAGCGGAA
GGTAGGCATCTACGAGCAAAACCATCATCCTTCAACGAATCCAGTTTAGTGATCCTCCCATTGTCCCCAACTAACCTGGAACCAGCTCAAGATGCCCAAGCCAGTGGTACAGGTTGGTGGCGACCCCGATCCCTCCGAATGGCTCTTCATTTCGGAGGAGATGAAACGAATTGATCAGAGCAAGCCTTACGATGCCAAAAAGGCCTGCTGGGTTCCAGATGAAGCCGAAGGCTATCTTCTGGGTGAAATC
+
ABAAABFFFFFFGGGGGGGGGEEEGFGGHHHHHGHCEFFHG3FFDEGHHDBFEHGHGHGHFGGHFFHEGEFHHHGGBGHHHFEGHHHHGHHHHHHHHHHHFFHHFGHFGGHHGFGGCEFGHGEGFGGGGGGGHHHGGGGGHHHHHHHHHHHHHHGGGGED<GHHDHHGGGHGHDGFHHHHH/:CHGHHHHGGGGGGGGGACDAEGGGGGGGGGEFGGGGGFFFFFFFDFFFFFFFFFFFFFFFFFEFFFB
@M03558:539:GW210131Amp:1:2105:18682:18014 1:N:0:TCGACGTC+AAGCGGAA
GGTAGGCATCTACGAGCAAAACCATCATCCTTCAACGAATCCAGTTTAGTGATCCTCCCATTGTCCCCAACTAACCTGGAACCAGCTCAAGATGCCTAAGCCAGTGGTGCAGGTTGGTGGCGACCCCGATCCCTCCGAATGGCTCTTCATTTCGGAGGAGATGAAACGAATTGATCAGAGCAAGCCTTACGATGCCAAAAAGGCCTGCTGGGTTCCAGATGAAGCCGAAGGCTATCTTCTGGGTGAAATC
+
BBCCCCFFFFFFGGGGGGGGGGGHHHGHHHHHHHHHGGGHGHHHFGHHHHHHHGHHHHGHHHHHHHHHHGGHHHHHHHHHHHGHHGGHHHHHHHHHHHHHHHHHGHHGGHHHHGHHGEEGHGGGGGGGGGGGHHHGGGGGHHHHHHHHHHHHHG<>DGFEHHHHHHHGFEHGHHHHHHHHHHHHHGHHHHGGHGGGGGGGGGGGGGGGGGGGGGFGFGGGGFFFFFFFFFFFFFFFFFFFFFFFDFFFFF
@M03558:539:GW210131Amp:1:2105:8683:18071 1:N:0:TCGACGTC+AAGCGGAA
GGTAGGCATCTACGAGCAAAACCATCATCCTTCAACGAATCCAGTTTAGTGATCCTCCCATTGTCCCCAACTAACCTGGAACCAGCTCAAGATGCCTAAGCCAGTGGTACAGGTTGGTGGCGACCCCGATCCCTCCGAATGGCTCTTCATTTCGGAGGAGATGAAACGAATTGATCAGAGCAAGCCTTACGATGCCGAAAAGGCCTGCTGGGTTCCAGATGAAGCCGAAGGCTATCTTCTGGGTGAAATC
+
BCBCCDFFFFFFGGGGGGGGGGGHHHHHHHHHHHHHGGGHGHHHHHHHHHHHHHHHHHGHHHHHHHHHHGGHHHHHHHHHHHGHHHHHHGHHHHHHHHHHHHHHHHHHHHHHHHHHGGGGHGGGGGGGGGGGHHHGGGGGHHHHHHHHHHHHHHGGGGGGHHHHFHHGGGHHHHHHHHHHHHHHHGHHHHGGHGGGGGGGGGGGGGGGGGGGGGGGGFFFFFFFFFFFFFFFFFFFHFFFFFFBAEFFFF
@M03558:539:GW210131Amp:1:2105:14843:18086 1:N:0:TCGACGTC+AAGCGGAA
GGTAGGCATCTACGAGCAAAACCATCATCCTTCAACGAATCCAGTTTAGTGATCCTCCCATTGTCCCCAACTAACCTGGAACCAGCTCAAGATGCCTAAGCCAGTGGTACAGGTTGGTGGCGACCCCGATCCCTCCGAATGGCTCTTCATTTCGGAGGAGATGAAACGAATTGATCAGAGCAAGCCTTACGATGCCAAAAAGGCCTGCTGGGTTCCAGATGAAGCCGAAGGCTATCTTCTGGGTGAAATC
+
ABBBBBFFFFFFGGGGGGGGGGGEHHGHHHHGGHHHGGGHGHHHHHHHHGFHFHHHHHGHHGFGHGHHHFGHH3GHHHHHHFFHHGFHHHGHHHHHHHFFFGHH3FHGFGHBB@BGEEFGHFGGGGGGGGGGHHHGGGGGHFHHHHHHHHHHHHCACCA>>GH1DFGECEHHGEGHHHFCB:GHHGHGHGGEHGGGGGGGGGGGGGGGGEGGGGGGGFFFGGGGFFF=FFFFFFFFFFFFFFFFFFFFFF
@M03558:539:GW210131Amp:1:2105:26578:18099 1:N:0:TCGACGTC+AAGCGGAA
GGTAGGCATCTACGAGCAAAACCATCATCCTTCAACGAATCCAGTTTAGTGATCCTCCCATTGTCCCCAACTAACCTGGAACCAGCTCAAGATGCCTAAGCCAGTGGTACAGGTTGGTGGCGACCCCGATCCCTCCGAATGGCTCTTCATTTCGGAGGAGATGAAACGAATTGATCAGAGCAAGCCTTACGATGCCAAAAAGGCCTGCTGGGTTCCAGATGAAGCCGAAGGCTATCTTCTGTGTGAAATC
+
ABCBBBFFFFFFGGGGGGGGGGGHHHHHHHHHHHHHGGGHGHHHGHHHHHFHHHHHHHGHHHHHHHHHHGGHHHHHHHHHHHGHHHHHHHHHHHHHHHHHHHHHGHHGHHHHHHHHGEGGHGGGGGGGGGGGHHHGGGGGHHHGHHHHHHHHHHGGGGEGHHHHHHHGGGHHHGHHHHGHHHHHHGHHHHGGHGGGGGGGGGGGGGGGGGGGGGGGGGGGGGGGFFFFFFFFFFFFFFFFFFFFFFFFFF
@M03558:539:GW210131Amp:1:2105:11865:18104 1:N:0:TCGACGTC+AAGCGGAA
GGTAGGCATCTACGAGCAAAACCATCATCCTTCAACGAATCCAGTTTAGTGATCCTCCCATTGTCCCCAACTAACCTGGAACCAGCTCAAGATGCCTAAGCCAGTGGTACAGGTTGGTGGCGACCCCGATCCCTCCGAATGGCTCTTCATTTCGGAGGAGATGAAACGAATTGATCAGAGCAAGCCTTACGATGCCAAAAAGGCCTGCTGGGTTCCAGATGAAGCCGAAGGCTATCTTCTGGGTGAAATC
+
ABBABCFFFFFFGGGGGGGGGGGHHHHHHHHHHHHHGGGHGHHHHHHHHHHHHHHHHHGHHHHHHHHHHGGHHHHHHHHHHHGHHHHHHHHHHHHHHHHHHHHHGHHGHHHHGFGHGEGGHGGGGGGGGGGGHHHGGGGGHHHHHHHHHHHHHG<>EGGGHHHHFHHGGGHHHHHHHHHHHHHHHGHHBHGGHGGGGGGGGGFGGGFGGGGGGGGGGGGGGHHGFFFFFFFFFFFFFFFFFFFBDFFFFF
@M03558:539:GW210131Amp:1:2105:27378:18113 1:N:0:TCGACGTC+AAGCGGAA
GGTAGGATCTACGAGCAAAACCATCATCCTTCAACGAATCCAGTTTAGTGATCCTCCCACTGTCCCCAACTAACCTGGAACCAGCTCAAGATGCCTAAGCCAGTGGTACATGTTGGTGGCGACCCCGATCCCTCCGAATGGCTCTTCATTTCGGAGGAGATGAAACGAATTGATCAGAGCAAGCCTTACGATGCCAAAAAGGCCTGCTGGGTTCCAGGTGAAGCCGAAGGCTATCTTCTGGGTGAAATC
+
AAABBBFFFFFFGGGGGGGGGGHHHHHHHHHHHFGEGGHGHHHHFGFHFHHHBHHHHGFHHGGGGHHEGGHHHHHFHGHGHGHE1GHHHHHHHHHHGFHHHHHHHHHFHHHHHHHHGEEGGFGEGGGGDGGHHHGDDGGFHHGHHGHFHFFHHGDAFDDHHHHHFGGFGHHFGHGHHHGHFHFHCHHHEEEACFHFFFEEDDGEF.FFFFDFGGGGGG/CFGGGFDFFFFFFFFFFFFFFFF/AEFFFF
@M03558:539:GW210131Amp:1:2105:12389:18277 1:N:0:TCGACGTC+AAGCGGAA
GGTAGGCATCTACGAGCAAAACCATTATCCTTCAACGAATCCAGTTTAGTGATCCTCCCATTGTCCCCAACTAACCTGGAACCAGCTCAAGATGCCTAAGCCAGTGGTACAGGTTGGTGGCGACCCCGGTCCCTCCGAATGGCTCTTCATTTCGGAGGAGATGAAACGAATTGATCAGAGCAAGCCTTACGATGCCAAAAAGGCCTGCTGGGTTCCAGATGAAGCCGAAGGCTATCTTCTGGGTGAAATC
+
ABCABCFFFFFFGGGGGGGGGGGHHHHHHHHHHHHHGGGHGHHHHHHHHHHHHHHHHHGHHHHHHHHHHGGHHHHHHHHHHHGHHHHHHHHHHHHHHHHHHHHHHHHHHHHHHGHHGGGGHGGGGGGGGGGGHHHGGGAFHHHHHHHHHHHHHH<<EGGDHHHHHHHGGGHHHHHHHHHHHEHHHGHHFHGGHGGGGGGGGGGGGGGGGGGGGGGGGGGGGGFFFFFFFFFFFFFFFFFFFFFFFFFFFF
@M03558:539:GW210131Amp:1:2105:13065:18292 1:N:0:TCGACGTC+AAGCGGAA
GGTAGGCATCTACGAGCAAAACCATCATCCTTCAACGAATCCAGTTTAGTGATCCTCCCATCGTCCCCAACTAACCTGGAACCAGCTCAAGATGCCTAAGCCAGTGGTACAGGTTGGTGGCGACCCCGATCCCTCCGAATGGCTCTTCATTTCGGAGGAGATGAAACGAATTGATCAGAGCAAGCCTTACGATGCCAAAAAGGCCTGCTGGGTTCCAGGTGAAGCCGAAGGCTATCTTCTGGGTGAAATC
+
11>AAAFFFF@@AA1AE?GF00AGGBGHHE1211FEEFE0ECDEHFDGFHGG2FGF1GGFACAAAE/FGEGHFHFGGHHFHBFGECCGGBFGDFFBGGHBEFHHEGHGGHHHFBFHEEFGHGGGGGGGGGGGHHHGGGGGCGHHHHHHHHHHHG><CCCCHHHGHHHGGGHHHGHHHHHHHGHHGGHHGHGGFGGGGGGGGG.EEFEGGGGGGGFGFGGBFFFFFF<@@@FFFFFFFFFFEFFFBFFFFF
@M03558:539:GW210131Amp:1:2105:4219:18318 1:N:0:TCGACGTC+AAGCGGAA
GGTAGGCATCTACGAGCAAAACCATCATCCTTCAACGAATCCAGTTTAGTGATCCTCCCATTGTCCCCAACTAACCTGGAACCAGCTCAAGATGCCTAAGCCAGTGGTACAGGTTGGTGGCGACCCCGATCCCTCCGAATGGCTCTTCATTTCGGAGGAGATGAAACGAATTGATCAGAGCAAGCCTTACGATGCCAAAAAGGCCTGCTGGGTTCCAGATGAAGCCGAAGGCTATCTTCTGGGTGAAATC
+
BAABCCFFFFFFGGGGGGGGGGGHHHHHHHHHHHHHGGGHGHHHHHHHHHHHHHHHHHGHHHHHHHHHHGGHHHHHHHHHHHGHHHHHHHHHHHHHHHHHHHHHHHHHHHHHHHHHGEGGHGGGGGGGGGGGHHHGGFGGHHHHHHHHHGHHHFGGGGGGHHHHHHHGGGHHHGHHGHHHHHHHHGHHHHGGHGGGGGGGGGGGGGGGGGGGGGFGGFGGGGGGFFFFFCFFFFFFFFFFFFF9AAFFFF
@M03558:539:GW210131Amp:1:2105:24898:18342 1:N:0:TCGACGTC+AAGCGGAA
GGTAGGCATCTACGAGCAAAACCATCATCCTTCAACGAATCCAGTTTAGTGATCCTCCCATTGTCCCCAACTAACCTGGAACCAGCTCAAGATGCCTAAGCCAGTGGTACAGGTTGGTGGCGACCCCGATCCCTCCGAATGGCTCTTCATTTCGGAGGAGATGAAACGAATTGATCAGAGCAAGCCTTACGATGCCAAAAAGGCCTGCTGGGTTCCAGATGAAGCCGAAGGCTATCTTCTGGGTGAAATC
+
BBBBBBFFFFFFGGGGGGGGGGGHHHHHHHHHHHHHGGGHGHHGFHHHHHHHHHHHHHGHFHGHHHHHHGGHHHHHHHHGHHGHHHGHHHHHHHHHHHHHHGGHFGHHHHHH3FGHGGGGHGGGGGGGFGGGHHHGGGGGHHHHHHHHHHHHHH<CDGGGEHHFHHHGG.GHD=DGGHHHHHGHHGHGHHGGHGGGGGGGGGGGGGGGGGGGGGGGGGGGGGEFFFFFFFFFFFFFFFFFFFFFFFFFFF
@M03558:539:GW210131Amp:1:2105:13864:18342 1:N:0:TCGACGTC+AAGCGGAA
GGTAGGCATCTACGAGCAAAACCATCATCCTTCAACGAATCCAGTTTAGTGATCCTCCCATTGTCCCCAACTAACCTGGAACCAGCTCAAGATGCCTAAGCCAGTGGTACAGGTTGGTGGCGACCCCGATCCCTCCGAATGGCTCTTCATTTCGGAGGAGATGAAACGAATTGATCAGAGCAAGCCTTACGATGCCAAAAAGGCCTGCTGGGTTCCAGATGAAGCCGAAGGCTATCTTCTGGGTGAAATC
+
BCBBCCFFFFFFGGGGGGGGGGGHHHHHHHHHHHHHGGGHGHHHGHHHHHHHHHHHHHGHHHHHHHHHHGGHHHHHHHHHHGGHHHGHHHHHHHHHHHHHHHHHGHHHHHHBBBBGFEGEHGGGGGGGGGGGHHHGGGGGHHHHHHHHHHHHHH<CEFGEGHHHFHGGGGHHHGHHHHHFGHHHHGHGHHGGHGGGGGGGGGGGGGGGGGGGFGGGFGGGGGGGFFDDFFFFFFFFFFFFFFFFDEFFFF
@M03558:539:GW210131Amp:1:2105:18789:18398 1:N:0:TCGACGTC+AAGCGGAA
GGTAGGCATCTACGAGCAAAACCATCGTCCTTCAACGAATCCAGTTTAGTGATCCTCCCATTGTCCCCAACTAACCTGGAACCAGCTCAAGATGCCTAAGCCAGTGGTACAGGTTGGTGGCGACCCCGATCCCTCCGAATGGCTCTTCATTTCGGAGGAGATGAAACGAATTGATCAGAGCAAGCCTTACGATGCCAAAAAGGCCTGCTGGGTTCCAGATGAAGCCGAAGGCTATCTTCTGGGTGAAATC
+
BCBBCCFFFFFFGGGGGGGGGGGHHHGHHGGHHHHHGGGHGHHHHHHHHHHHHHHHHHGHHHHHHHHHHGGHHGHHHHHHHHGHHHHHHHHHHHHHHHHHHHHHGHHHHHHGHHHHGGGGHGGGGGGGGGGGHHHGGGGGHHHHHHHHHHHHHG->@GFEHHHHFHHGGGHHHHGHHHHGHGGGHGHFGHEFF?FGFFGGGGFGGGGGGGGGGGGGGGGGFFFFFFFFADFFFFFFFFFFFFFFAFFFFF
@M03558:539:GW210131Amp:1:2105:9355:18456 1:N:0:TCGACGTC+AAGCGGAA
GGTAGGCATCTACGAGCAAAACCATCATCCTTCAACGAATCCAGTTTAGTGATCCTCCCATTGTCCCCAACTAACCTGGAACCAGCTCAAGATGCCTAAGCCAGTGGTACAGGTTGGTGGCGACCCCGATCCCTCCGAATGGCTCTTCATTTCGGAGGAGATGAAACGAATTGATCAGAGCAAGCCTTACGATGCCAAAAAGGCCTGCTGGGTTCCAGATGAAGCCGAAGGCTATCTTCTGGGTGAAATC
+
AAAAABFFFFFFGGGGGGGGGGGHHHHHHHHHHHHHGGGHGHHHHHHHHHHHHHHHHHGHHHHHHHHHHGGHHHHHHHHHHHGHHHHHHGHHHHHHHHHHHHHHHHHHHHHHFFGHEEGGHGGGGGGGGGGGHHHGGGGGHHHHHHHHHHHHHHGDDGDEGHHHDGHFGEHHHHHHHHHHHHHHHGHHFHGGHEGGGGGGFFGGGGGGGGGGFEFFGGGGFGGGFFFFFFFFFFFFFFFFFFFFAA/FFF
@M03558:539:GW210131Amp:1:2105:21414:18508 1:N:0:TCGACGTC+AAGCGGAA
GGTAGGCATCTACGAGCAAAACCATCATCCTTCAACGAATCCAGTTTAGTGATCCTCCCATTGTCCCCAACTAACCTGGAACCAGCTCAAGATGCCTAAGCCAGTGGTACAGGTTGGTGGCGACCCCGATCCCTCCGAATGGCTCTTCATTTCGGAGGAGATGAAACGAATTGATCAGAGCAAGCCTTACGATGCCAAAAAGGCCTGCTGGGTTCCAGATGAAGCCGAAGGCTATCTTCTGGGTGAAATC
+
BBBBCCFFFFFFGGGGGGGGGGGHHHHHHHHHHHHHGGGHGHHHHHHHHHHHHHHHHHGHHHHHHHHHHGGHHHHHHHHHHHGHHHHHHHHHHHHHHHHHHHHHGHHGHHHHFFHHGEGGHGGGGGGGGGGGHHHGGGGGHHHHHHHHHHHHHHEGGGGGHHHHHHHGGGHGHHHHHHHHHHHHHGHHHHGGHGGGFGGGGGGGGGGGGGFGFGGGGGGGGGGGFFFFFAFFFFFFFFFFFFFFDFFFFF
@M03558:539:GW210131Amp:1:2105:22518:18522 1:N:0:TCGACGTC+AAGCGGAA
GTAGGCATCTACGAGCAAAGAGTGAGAAGGTGTTACTCACATAGCC
+
BBBBCFFFFFFFGGGGGGGGGGHHHHHHHHHHHGHHHHFHHHHHHH
@M03558:539:GW210131Amp:1:2105:21129:18607 1:N:0:TCGACGTC+AAGCGGAA
GGTAGGCATCTACGAGCAAAGAGTGAGAAGGTGTTACTCACATAGCC
+
BBABCCFFFFFFGGGGGGGGGGHHHHHHHHHFGHGHHHHHHHHHGHH
@M03558:539:GW210131Amp:1:2105:10685:18635 1:N:0:TCGACGTC+AAGCGGAA
GGTAGGCATCTACGAGCAAAACCATCATCCTTCAACGAATCCAGTTTAGTGATCCTCCCATTGTCCCCAACTAACCTGGAACCAGCTCAAGATGCCTAAGCCAGTGGTACAGGTTGGTGGCGACCCCGATCCCTCCGAATGGCTCTTCATTTCGGAGGAGATGAAACGAATTGATCAGAGCAAGCCTTACGATGCCGAAAAGGCCTGCTGGGTTCCAGATGAAGCCGAAGGCTATCTTCTGGGTGAAATC
+
BCBBCCFFFFFFGGGGGGGGGGGHHHHHHHHHHHHHGGGHGHHHHHHHHHHHHHHHHHGHHHHHHHHHHGGHHHHHHHHHHHGHHHHHHHHHHHHHHHHHHHHHHHHHHHHHHHHHGGGGHGGGGGGGGGGGHHHGGGGGHHHHHHHHHHHHHHADGGGDHHHHHHHGGGHHHHHHHHHHHFHHHGHHGHGGHGGGGGGGGGGGGGGGGGGGGGGGGFFFFHHFFFFFFFFFFFFFFFFFFFFFFFFFFF
@M03558:539:GW210131Amp:1:2105:14659:18667 1:N:0:TCGACGTC+AAGCGGAA
GGTAGGCATCTACGAGCAAAACCATCATCCTTCAACGAATCCAGTTTAGTGATCCTCCCATTGTCCCCAACTAACCTGGAACCAGCTCAAGATGCCTAAGCCAGTGGTACAGGTTGGTGGCGACCCCGATCCCTCCGAATGGCTCTTCATTTCGGAGGAGATGAAACGAATTGATCAGAGCAAGCCTTACGATGCCGAAAAGGCCTGCTGGGTTCCAGATGAAGCCGAAGGCTATCTTCTGGGTGAAATC
+
ABAABCFFFFFFGGGGGGGGGGGHHHHHHHHHHHHHGGGHGHHHHHHHHHHHHHHHHHGHHHHHHHHHHGGHHHHHHHHHHHGHHHHHHHHHHHHHHHHHHHHHGHHHHHH@FBFGFEGGHGGGGGGGGGGGHHHGGGGGHHHHHHHHHHHHHH@EGGFC<GHHHHHGGGHHHHHHHHHFHHHHHGHHHHGGHGGGGGGGGGGGGGGGGGGGGGGGGFFFFFFFFFFFFFFFFFFFFFFFFFFFDFFFFF
@M03558:539:GW210131Amp:1:2105:4608:18669 1:N:0:TCGACGTC+AAGCGGAA
GGTAGGCATCTACGAGCAAAACCATCATCCTTCAACGAATCCAGTTTAGTGATCCTCCCATTGTCCCCAACTAACCTGGAACCAGCTCAAGATGCCTAAGCCAGTGGTACAGGTTGGTGACGACCCCGATCCCTCCGAATGGCTCTTCATTTCGGAGGAGATGAAACGAATTGATCAGAGCAAGCCTTACGATGCCAAAAAGGCCTGCTGGGTTCCAGATGAAGCCGAAGGCTATCTTCTGGGTGAAATC
+
BBBCCCFFFFFFGGGGGGGGGGGGHHHHHHHHHHHHGGGHGHHGFGHHHHHHHGHHHHGHHHHHHHHHHGGHHHHHHHHHHHGHHHGHHHHGHHHHHHHHHHHHGHHGGHHHHGHHGFFHHGGGGGGGGGGGHHHGGGGGHHHHHHHHHHHHH0EGGGGEGHHHFHHGGGHHHGHHHHHHHHGHHGHHHHGGHGGGHHGGGFGGGGGGGGGGGGGGGGFGGGGGGGFFFFFFFFFFFFFFFFFFDAFFFF
@M03558:539:GW210131Amp:1:2105:12553:18699 1:N:0:TCGACGTC+AAGCGGAA
GGTAGGCATCTACGAGCAAAACCATAATCCTTCAACGAATCCAGTTTAGTGATCCTCCCATTGTCCCCAACTAACCTGGAACCAGCTCAAGATGCCTAAGCCAGTGGTACAGGTTGGTGGCGACCCCGATCCCTCCGAATGGCTCTTCATTTCGGAGGAGATGAAACGAATTGATCAGAGCAAGCCTTACGATGCCAAAAAGGCCTGCTGGGCTCCAGATGAAGCCGAAGGCTATCTTCTGGGTGAAATC
+
CCCCCCFFFFFFGGGGGGGGGGGHHHHHHHHHHHHHGGGHGHHHHHHHHGHHHHHHHHGHHHHHHHHHHGGHHHHGHHHHHHGGHHHHHHHHHHHGHHHHHHHHGHHGGHHHFFGHEEFFGGGGGGFGGGGGGHHGGGEGHHGFHHFHHHHHHG/<A@AAEHHFGFHGGGHHHHHHHHHHHBGHHGHHBHCAGGGGGGFGGG?EGGEFGGGGGGGGGGGGGGGFFFFFFFFFFFFFFFFFFFFFFEFFFF
@M03558:539:GW210131Amp:1:2105:3910:18732 1:N:0:TCGACGTC+AAGCGGAA
GGTAGGCATCTACGAGCAAAACCATCATCCTTCAACGAATCCAGTTTAGTGATCCTCCCATTGTCCCCAACTAACCTGGAACCAGCTCAAGATGCCTAAGCCAGTGGTACAGGTTGGTGGCGACCCCGATCCCTCCGAATGGCTCTTCATTTCGGAGGAGATGAAACGAATTGATAAGAGCAAGCCTTACGATGCCAAGAAGGCCTGCTGGGTTCCAGATGAAGCCGAAGGCTATCTTCTGGGTGAAATC
+
A?AABBFFFFFFGGGGGGGGGGGHHHHHHHHHHHHHGGGHGHHHGHHHHHHHHHHGHHGHHHGHHHHHHGGHHFHHHHHHHHGHHHHHHHHGHHHHHHHHHHHHHHHHHHHHHHHHGGGGHGGGGGGGCDGGHHHGGCDFHHHHHHHHHHHHHHCGGGEEHHHHHHHGGGHHHDGFHHHHHHHHHGHHHHGGHGGGGGGGGGGGGGGGGGGGGGGGGGGGGGGGGFFFFFFFFFFFFFFFFFFBAEFFFF
@M03558:539:GW210131Amp:1:2105:22813:18735 1:N:0:TCGACGTC+AAGCGGAA
GGTAGGCATCTACGAGCAAAACCATCATCCTTCAACGAATCCAGTTTAGTGATCCTCCCATTGCCCCCAACTAACCTGGAACCAGCTCAAGATGCCTAAGCCAGTGGTACAGGTTGGTGGCGACCCCGATCCCTCCGAATGGCTCTTCATTTCGGAGGAGATGAAACGAATTGATCAGAGCAAGCCTTACGATGCCAAAAAGGCCTGCTGGGTTCCAGATGAAGCCGAAGGCTATCTTCTGGGTGAAATC
+
BBBABBFFFFFFGFCEEGGGGGGHHHHHHHHHHHHGGGGFEFHHGHHGHHHHHHHHHHGHHFGBFHGGEEGHHHHHHHHHGHGGGHHHHHHFFHHHHHHFHCGG@FFBFGGFGBFG@>FFF/EEEFGGCGCFFGHDGGDCGGBGHHHHDHFHHE-A@DGDHFHGFGFGGEEGHHHHHHFFFCHBGEHHGCEEFEDF0BGGGB?.EGEFFGB?B?FFFFBFFFEFFFF@D-9AFFFFFFFFFFFFAAFFFF
@M03558:539:GW210131Amp:1:2105:24934:18773 1:N:0:TCGACGTC+AAGCGGAA
GGTAGGCATCTACGAGCAAAACCATCATCCTTCAACGAATCCAGTTTAGTGATCCTCCCATTGTCCCCAACTAACCTGGAACCAGCTCAAGATGCCTAAGCCAGTGGTACAGGTTGGTGGCGACCCCGATCCCTCCGAATGGCTCTTCATTTCGGAGGAGATGAAACGAATTGATCAGAGCAAGCCTTACGATGCCAAAAAGGCCTGCTGGGTTCCAGATGGAGCCGAAGGCTATCTTCTGGGTGAAATC
+
BCCCCCFFFFFFGGGGGGGGGGGHHHHHHHHHGHHHGGGHGGHHHHHHHHHHHHHHHHGHHHHHHHHHHGGHHHHHHHHHHHGHHHHHHHHHHHHHHHHHHHHHFGHHHHHH3FGHGGGGHGGGGGGGGGGGHHHGGGGGHHHHHHHHHHHHHHFGGGGGHHHHHHHGGGHHD=DGFHHHHHHHHGHHHHGGHGGGGGGGGGGGGGGGGGGGGGGGFFGGGGGFFFF;=DDFFFFFFFFFFFFFFEFFFF
@M03558:539:GW210131Amp:1:2105:28914:18800 1:N:0:TCGACGTC+AAGCGGAA
GGTAGGCATCTACGAGCAAAACCACCATCCTTCAACGAATCCAGTTTAGTGATCCTCCCATTGTCCCCAACTAACCTGGAACCAGCTCAAGATGCCTAAGCCAGTGGTACAGGTTGGTGGCGACCCCGATCCCTCCGAATGGCTCTTCATTTCGGAGGAGATGAAACGAATTGATCAGAGCAAGCCTTACGATGCCAAAAAGGCCTGCTGGGTTCCAGATGAAGCCGAAGGCTATCCTCTGGGTGAAATC
+
AAAA11@CFFFFGGGEGGGGGGEGFCHHHFGHFGHFEGGGEBFAFHHHGGHHGGGHHHGEHBEFGDGHFEGHHHHGF>FFHGCGEGEC1FGGHFHFHHHHHFGHBEGBFFHFC1BGC?F>>>EEECGB/><EHFGGGGGGHFGFHHEHH1<FGFC?@-<.FGHFFHD<EE.<G0=0CCFFH/;:;;/0CCEC.99;BFGGFGBAEFEFFGEB=EABCFFFGFBFFF?@@?B?BFFFFFFEFFFFBEFFFF
@M03558:539:GW210131Amp:1:2105:16408:18807 1:N:0:TCGACGTC+AAGCGGAA
GGTAGGCATCTACGAGCAAAACCATCATCCTTCAACGAATACAGCTTAGTGATCCTCCCCTGGTCCCCAACTAACCTGGAACCAGCTCAAGATACCTAAGCCAGTGGTACAGGTTGGTGGCGACCCCGATCCCTCCGAATGGCTCTTCATTTCGGAGGAGATGAAACGAATTGATCAGAGCAAGCCTTACGATGCCAAAAAGGCCTGCTGGGTTCCAGATGAAGCCGAAGGCTATCTTCTGGGTGAAATC
+
AAAAA11B11B@B1E1EEG1G00A11F3311211DA000A/1BF11BG1212DA11B0F/0/A11BFE0E/01110D000BB/>>G@G111BB1GBGFH001B0110BBGH2B>GEE?FCGE<EECCCCGGGFHGGG//?G10FF<DBGHHFB0ACC?CGAG00<=DEFGHHHDCH;:CCFCGFHGHHHFA.ACGBFGBFG?AEEGGGF09BGGGGFBFGFFFBBF--9;-EFFFFFFFFFFB/9AB/;F
@M03558:539:GW210131Amp:1:2105:11992:18839 1:N:0:TCGACGTC+AAGCGGAA
GGTAGGCATCTACGAGCAAAACCATCATCCTTCAACGAATCCAGTTTAGTGATCCTCCCATTGTCCCCAACTAACCTGGAACCAGCTCAAGATGCCTAAGCCAGTGGTACAGGTTGGTGGCGACCCAGATCCCTCCGAATGGCTCTTCATTTCGGAGGAGATGAAACGAATTGATCAGAGCAAGCCTTACGATGCCAAAAAGGCCTGCTGGGTTCCGGATGAAGCCGAAGGCTATCTTCTGGGTGAAATC
+
BBBBBBFFFFFFGGGGFGGGGGGHHHHGHGHHHHHHFGGHGHHHGHHHGHHFHHHGHHGHHHGHHHHHGGGHGFFHHHHHHGGFGGHHGHFEGGEGHGFHHHGHHGGHHFHHHHHF/?FAGFGGGGHHFFHHFFHGD@C/@<GCGHHHDFGDHHC/@@ADHHFFFGHGAGECGHHHHHFGBCCGGEHG0:CCHGDBGGHC.9CEEBCFBBFA9AFFDGGGAFFFF?->B>9ABFFFFFFBFBB9A9FFFF
@M03558:539:GW210131Amp:1:2105:29036:18879 1:N:0:TCGACGTC+AAGCGGAA
GGTAGGCATCTACGAGCAAAACCATCATCCTTCAACGAATCCAGTTTAGTGATCCTCCCATTGTCCCCAACTAACCTGGAATCAGCTCAAGATGCCTAAGCCAGTGGTACAGGTTGGTGGCGACCCCGATCCCTCCGAATGGCTCTTCATTTCGGAGGAGATGAAACGAATTGATCAGAGCAAGCCTTACGATGCCAAAAAGGCCTGCTGGGTTCCAGATGAAGCCGGAGGCTATCTCCTGGGTGAAATC
+
CCCCCCFFFFFFGGGGGGGGGGGHHHHHHHHHHHHHGGGHGFHFGHHHHHHHHHHHHHGHHHHHHFHHHGGGHHHHHHHHHHHHHHHFHHHHHHHHHHHHHHHHGGGFHHHFGBGHGEFAGFGGGGGCBCCGHHHGGGGGHHHGHHHHHGHHHHGEGCAEHHHHGHHEGGGHHDH0DGHHH0:<<CBHHHFGGEDHFFGGGGDEGEEGGGFGFGGFBFGFFFGGGFA=DCBDEFFFFFFFFFEFDEFFBF
@M03558:539:GW210131Amp:1:2105:27536:18958 1:N:0:TCGACGTC+AAGCGGAA
GGTAGGCATCTACGAGCAAAACCATCATCCTTCAACGAATCCAGTTTAGTGATCCTCCCATTGTCCCCAACTAACCTGGAACCAGCTCAAGATGCCTAAGCCAGTGGTACAGGTTGGTGGCGACCCCGATCCCTCCGAATGGCTCTTCATTTCGGAGGAGATGAAACGAATTGATCAGAGCAAGCCTTACGATGCCAAAAAGGCCTGCTGGGTTCCAGATGAAGCCGAAGGCTATCTTCTGGGTGAAATC
+
>A11>>11C11DGFEGEGGBG0AG1CBGGEF21FFHEEFHFHCFFGFFFDGAEEA1BFFH1F1F2DG/FEAG1FGF10BBF@/0FGHF1B@FEFFFEGHB01FFGGGBGHHHG@BB//?>GCC?GG?@//<<<<GB?@EEGGB<GHHHFHFGDC@ACCGGHFFHHHHGC.GEBHHFFDGHFHHH.EHCHGGG:EEFFBBEAFBGGGFFGGGGCE.9CFGGGGGFFF@@@@FFFFFFFFFFFFFBBEFFFF
@M03558:539:GW210131Amp:1:2105:22935:19009 1:N:0:TCGACGTC+AAGCGGAA
GGTAGGCATCTACGAGCAAAACCATCATCCTTCAACGAATCCAGTTTAGTGATCCTCCCATTGTCCCCAACTAACCTGGAACCAGCTCAAGATGCCTAAGCCAGTGGTACAGGTTGGTGGCTACCCCGATCCCTCCGAACGGCTCTTCATTTCGGAGGAGATGAAACGAATTGATCAGAGCAAGCCTTACGATGCCAAAAAGGCCTGCTGGGTTCCAGATGAAGCCGAAGGCTATCTTCTGGGTGAAATC
+
BBAAABFFFFFFGGGGFEGGGEEHHHGHHHHHHGHHGGGHGHHHGHHHHFHFHHHHHHGGHHHFHGHHHGGHFHHHHHGHHFGHHHHHHCGHHHHHHHHGHFHHHGHGGHHGCBGHGEFGGHHHGHHGGGGGHHHGGGGGGGGGGHHHHHHHHH?FGGGGHHHHHHHGGGHHHHHHHHGHHHHHHGHHHHGGHGGGGGGGGGGGGGGFGGFGFGGGGGGGGGGFBFF@FFFFFFFFFFFFFFFFDEFFFF
@M03558:539:GW210131Amp:1:2105:13477:19010 1:N:0:TCGACGTC+AAGCGGAA
GGTAGGCATCTACGAGCAAAACCATCATCCTTCAACGAATCCAGTTTAGTGATCCTCCCATTGTCCCCAACTAACCTGGAACCAGCTCAAGATGCCTAAGCCAGTGGTACAGGTTGGTGGCGACCCCGATCCCTCCGAATGGCTCTTCATTTCGGAGGAGATGAAACGAATTGATCAGAGCAAGCCTTACGATGCCAAAAAGGCCTGCTGGGTTCCAGATGAAGCCGAAGGCTATCTTCTGGGTGAAATC
+
BCABCCFFFFFFGGGGGGGGGGGHHHHHHHHHHHHHGGGHGHHHHHHGHHHHHHHHHHGHHHHHHHHHHGGHHHHHHHHHHHGGHHHHHHHHHHHHHHHHHHHHFHHGHHHBBBBFCEGGHGGGGGGGDGGGHHHGGGGGHHFFHHHHHHHHHH@EGGG>FGHHHHHGGGHHHGGHHGFGGHHHGGHHHHGGHGGGGGGGGGGGGGGGGGGGGGGFFFFGGBFGFFFDCFFFFFFFFFFFFFFFDEFFFF
@M03558:539:GW210131Amp:1:2105:22135:19015 1:N:0:TCGACGTC+AAGCGGAA
GGTAGGCATCTACGAGCAAAACCATCATCCTTCAACGAATCCAGTTTAGTGATCCTCCCATTGTCCCCAACTAACCTGGAACCAGCTCAAGATGCCTAAGCCAGTGGTACAGGTTGGTGGCGACCCCGATCCCTCCGAATGGCTCTTCATTTCGGAGGAGATGAAACGAATTGATCAGAGCAAGCCTTACGATGCCAAAAAGGCCTGCTGGGTTCCAGATGAAGCCGAAGGCTATCTTCTGGGTGAAATC
+
BBBBA?FFBFFFFGEGEEGCGGEHHHGHHHHHHHHFEEFHGHGHHFGBFFDEFHHHHHGCFGFGHHHHH?EFF3GGHHHHFHGFGHHHGF3GFEHHHHHFHHHHEFCFGFFDC@GHGGGEG/EEEGGG/BBEHHGFDCDFFFGHFHHHHHDGGC/.-ACDHGGGHHGAD<CGF<DGGHFFGGHHHGHHBGG.GCDFB0BAAA.CAFFGGGFGCFGCFGEGGGFFFFBB==9AFFFFFFFFFEFFD?FFFF
@M03558:539:GW210131Amp:1:2105:28088:19021 1:N:0:TCGACGTC+AAGCGGAA
GGTAGGCATCTACGAGCAAAACCATCATCCTTCAACGAATCCAGTTTAGTGATCCTCCCATTGTCCCCAACTAACCTGGAACCAGCTCAAGATGCCTAAGCCAGTGGTACAGGTTGGTGGCGACCCCGATCCCCCCGAATGGCTCTTCATTTCGGAGGAGATGAAACGAATTGATCAGAGCAAGCCTTACGATGCCAAAAAGGCCTGCTGGGTTCCAGATGAAGCCGAAGGCTATCTTCTGGGTGAAATC
+
BB?ABBFFBFFFGGGEGGGGGGGDHHHHHHHHHHGHEFCHGBGGFHHGHGHHFHHGHHGHHHHHHFDHHAEGHGHEHHHHHHGHHGHHHHHHFHGHHHFHHHHFGHH@FGHBGGGHF?FEEFGG/EGG<BDGHC/BDC/F1CHH<0GGG1FGHHCFCD.<./GDGBDC.::GG0;CHHHGH/G/CEFGGGGG?ED9F09EFGGGGGGAFGGD/EFFFFFFFFFFFFC-B;9ABFFFFFFFFFF9:9FFB/
@M03558:539:GW210131Amp:1:2105:8671:19025 1:N:0:TCGACGTC+AAGCGGAA
GGTAGGCATCTACGAGCAAAACCATCATCCTTCAACGAATCCAGTTTAGTGATCCTCCCATTGTCCCCAACTAACCCGGAACCAGCTCAAGATGCCTAAGCCAGTGGTACAGGTTGGTGGCGACCCCGATCCCTCCGAATGGCTCTTCATTTCGGAGGAGATGAAACGAATTGATCAGAGCAAGCCTTACGATGCCAAAAAGGCCTGCTGGGTTCCAGATGAAGCCGAAGGCTATCTTCTGGGTGAAATC
+
CCCCCDFFFFFFGGGGGGGGGGGHHHHHHHHHHHHHGGGHGHHHHHHHHHHHHHHHHHGHHHHHHHHHHGGHHHHHHGGGGGGHHHHHHHHHHHHHHHHHHHHHHHHHHHHHHGHHGGGGHGGGGGGGGGGGHHHGGGGGHHHHHHHHHHHHHHGGGGGGHHHHDGHGGGHHHHHHHHHHHHHHHGHGGGGGGEGGGGGGGGGGGGGGGGGGGGFFFFFFFFFFFFFFFFFFFFFFFFFFFFFFFFFFFF
@M03558:539:GW210131Amp:1:2105:12728:19055 1:N:0:TCGACGTC+AAGCGGAA
GGTAGGCATCTACGAGCAAAGAGTGAGAAGGTGTTACTCACATAGCC
+
BCCCCCFFFFFFGGGGGGGGGGHHHHHHHHHGHHGHHHHHHHHHGHH
@M03558:539:GW210131Amp:1:2105:2556:19069 1:N:0:TCGACGTC+AAGCGGAA
GGTAGGCATCTACGAGCAAAACCATCATCCTTCAACGAATCCAGTTTAGTGATCCTCCCATTGTCCCCAACTAACCTGGAACCAGCTCAAGATGCCTAAGCCAGTGGTACAGGTTGGTGGCGACCCCGATCCCTCCGAATGGCTCTTCATTTCGGAGGAGATGAAACGAATTGATCAGAGCAAGCCTTACGATGCCAAAAAGGCCTGCTGGGTTCCAGATGAAGCCGAAGGCTATCTTCTGGGAGAAATC
+
A?>>>ABFFFFFGCEE?AGGGFGEHFGHF3FFFHGHGG22EFHFGHHHHHFHEHHFFHFHHHHEFGGHHGGHHHHHHGHEHHGAF1GHCGHGHHHFHGHHHHGHGHHHHHGH3B3B@?FEH?EGEEGC/<<CGGGGGGAFGBGHFHHFHGHHGBDDC?.>FGHF0=0<EGHGD0DGFGFCBF/CAEGGCCFA.C.000:9;CDEFF99;;/AFECFFG0;C0FF:AB;9-.AFBF/;F/B9BF.;9;BFF
@M03558:539:GW210131Amp:1:2105:9596:19126 1:N:0:TCGACGTC+AAGCGGAA
GGTAGGCATCTACGAGCAAAACCATCATCCTTCAACGAATCCAGTTTAGTGATCCTCCAATTGTCCCCAACTAACCTGGAACCAGCTCAAGATGCCTAAGCCAGTGGTACAGGTTGGTGGCGACCCCGATCCCTCCGAATGGCTCTTCATTTCGGAGGAGATGAAACGAATTGATCAGAGCAAGCCTTACGTTGCCAAAAAGGCCTGCTGGGTTCCAGATGAAGCCGAAGGCTATCTTCTGGGTGAAATC
+
A?AABAFFFFFFGGGGGGGGGGGHHHHHHHHHHHHHGGGHGHHHHHHHHHHHHHHHHHHHHHHHHHHHHGGHHHHHHHHHHHGHHHHHHHHHHHHHHHHHHHHGGHHHGHHHGFGHGEFGGGGGGGGGGGGGHHHGGGGGGHHHHHHHGHHHHHCDFGGGHHHG0DDFGGHHHHHHHHHHGHHHHGHHHHGGHFGGGGGGGGGGGGGGGGGFFEGGGGGGGGGGGFFFFFFFFFFFFFFFFFFFDEFFFF
@M03558:539:GW210131Amp:1:2105:8563:19148 1:N:0:TCGACGTC+AAGCGGAA
GGTAGGCATCTACGAGCAAAACCATCATCCTTCAACGAATCCAGTTTAGTGATCCTCCCATTGTCCCCAACTAACCTGGAACCAGCTCAAGATGCCTAAGCCAGTGGTACAGGTTGGTGGCGACCCCGATCCCTCCGAATGGCTCTTCATTTCGGAGGAGATGAAACGAATTGATCAGAGCAAGCCTTACGATGCCAAAAAGGCCTGCTGGGTTCCAGATGAAGCCGAAGGCTATCTTCTGGGTGAAATC
+
BAABBBFFFFFFGGCGGGGGGGGHHHHHHHHHHHHHGGGFGHHHHHHHHHHHHHHHHHGHHHHHHHHHFGGHHHHHHHHGGHGHGHHGHCHHHHHHHHHFHHHHHHHHHHHHHHHHGGGGHGGGGGGGGGGGHHHGGGGGGHHHHHHHHHHHHHGGGGGGHHHHGHHGFAGHHFHHHHGHHHHHHGHHFHGEHFGGFGGEGGGGGGGGGGGGGGFGGFGGEGGFFFFCAFFFFFFFFFFFFFFFDEBFFF
@M03558:539:GW210131Amp:1:2105:7075:19201 1:N:0:TCGACGTC+AAGCGGAA
GGTAGGCATCTACGAGCAAAACCATCATCCTTCAACGAATCCAGTTTAGTGATCCTCCCATTGTCCCCAACTAACCTGGAACCAGCCCAAGATGCCTAAGCCAGTGGTACAGGTTGGGGCCGACCCCGATCCCTCCGATTGGCCCTTCTTTTCGGAGGAGATGAAACGAATTGTTCAGACCAAGCCTTACGATGCCAAAAAGCCCTGCTGGGTTCCAGATAAAGCCGAAGGCTATCTTCTGGGTGAAATC
+
BBAABCFFFFFFGGGGGFGGGGGHHHHHHHHHHHHHGGGHGHHHHHB555555D55BGF2GF55DGHAG1A3B3B15B1B3F111111B11133B34B33B3?13F34444DFHDH@/E////>CG////>C22F//>//?001/?001>G11<-.<-.<./0=D00...CCC0::0:00.;..;.;000....;0BFBE.C.C9/..0;9.B.A009090;00B:-;-@..0:0/;000;0//;AF090
@M03558:539:GW210131Amp:1:2105:21323:19209 1:N:0:TCGACGTC+AAGCGGAA
GGTAGGCATCTACGAGCAAAGAGTGAGAAGGTGTTACTCACATAGCC
+
CCCCCCFFFFFFGGGGGGGGGGHHHHHHHHHHHHGHHHHHHHHHHHH
@M03558:539:GW210131Amp:1:2105:17748:19240 1:N:0:TCGACGTC+AAGCGGAA
GGTAGGCATCTACGAGCAAAACCATCATCCTTCAACGAATCCAGTTTAGTGATCCTCCCATTGTCCCCAACTAACCTGGAACCAGCTCAAGATGCCTAAGCCAGTGGTACAGGTTGGTGGCGACCCCGATCCCTCCGAATGGCTCTTCATTTCGGAGGAGATGAAACGAATTGATCAGAGCAAGCCTTACGATGCCAAAAAGGCCTGCTGGGTTCCAGATGAAGCCGAAGGCTATCTTCTGGGTGAAATC
+
ABAAABFFFFFFGGGGGGGGGGEHFHFHHHHFHHHHGGGHGGDGFGGHGEGHGHHFHGGHHHGFGHHHCFDHHHHHFFFFHHGFAFBFF@GGGFHFFHHHGHHF@FGBFFHF3BBG?ECEFGGGEEGGCC@DGHCDGGGGFFFHHHHHHHHHGHD?CGFFFHHHGHHGGGHHHDGHHHHHGHGHGGGFGGFGHEDFGGGGGGGGGGGGGGGGGGGGFGGGGGGGFFFAFCFFFFFFFFFFFFFFDFFFFF
@M03558:539:GW210131Amp:1:2105:23366:19249 1:N:0:TCGACGTC+AAGCGGAA
GGTAGGCATCTACGAGCAAAGAGTGAGAAGGTGTTACTCACATAGCC
+
CCCCCCFFFFFFGGGGGGGGGGHHHHHHHHHHHHGHHHHHHHHHHHH
@M03558:539:GW210131Amp:1:2105:28341:19318 1:N:0:TCGACGTC+AAGCGGAA
GGTAGGCATCTACGAGCAAAACCATCATCCTTCAACGAATCCAGTTTAGTGATCCTCCCATTGTCCCCAACTAACCTGGAACCAGCTCAAGATGCCTAAGCCAGTGGTACAGGCTGGTGGCGACCCCGATCCCTCCGAATGGCTCTTCATCTCGGAGGAGATGAAACGAATTGATCAGAGCAAGCCTTACGATGCCAAAAAGGCCTGCTGGGTTCCAGATGAAGCCAAAGGCTATCTTCTGGGTGAAATC
+
CCBCBCFFFFFFGGGGGGGGGGGHHHHHHHHHHHHHGGGHGHHHHHHFHHHHHHHHHHGHHHHHHHHHGGGHHHHHHHHHGHGHHHHHHHGHHHHHHHGHHHHHHHHHHHHEFFHHGGCEHGCGGGGGGGGGHHHGGGGGHHHHHHHHGHHHHHGGGGAEEHHHHGHGGEGHF0GGGHDFHHFHHGHHCGGGFFGGGGFEAGGGGGGGGGGGGGGGGGGGFBGGFFFFFFFFFFFFFFFFFFFFFFFFFF
@M03558:539:GW210131Amp:1:2105:21225:19368 1:N:0:TCGACGTC+AAGCGGAA
GGTAGGCATCTACGAGCAAAACCATCATCCTTCAACGAATCCAGTTTAGTGATCCTCCCATTGTCCCCAACTAACCTGGAACCAGCTCAAGATGCCTAAGCCAGTGGTACAGGTTGGTGGCGACCCCGATCCCTCCGAATGGCTCTTCATTCCGGAGGAGATGAAACGAATTGATCAGAGCAAGCCTTACGATGCCAAAAAGGCCTGCTGGGTTCCAGATGATGCCGAAGGCTATCTTCTGGGTGAAATC
+
CCCBCBFFFFFFGGGGGGGGGGGHHHHHHHHHHHHHGGGHGHHHHHHHHHHHHHHHHHGHHHHHHHHGHGGHHHHHHHHHHHGHHHHHHHHHHHHHGHHHHHHHHHHHHHHGGBGHGEGGHGGGGGGGGGGGHHHGGGGGGHHHHHHGHHHHHHGGGGGGHHHHHGHGGGHGHHHHHHHHHHHHHGHHFHGGHGGGGGGGGGGGGGGGGGGGGGGGGGGGGGGFFFFFFFFFFFFFFFFFFFFFDEFFFF
@M03558:539:GW210131Amp:1:2105:26975:19393 1:N:0:TCGACGTC+AAGCGGAA
GGTAGGCATCTACGAGCAAAACCATCATCCTTCAACGAATCCAGTTTAGTGATCCTCCCATTGTCCCCAACTAACCTGGAACCAGCTCAAGATGCCTAAGCCAGTGGTACAGGTTGGTGGCGACCCCGATCCCTCCGAATGGCTCTTCATTTCGGAGGAGATGAAACGAATTGATCAGAGCAAGCCTTACGGTGCCAAAAAGGCCTGCTGGGTTCCAGATGAAGCCGAAGGCTATCTTCTGGGTGAAATC
+
CBBAAAFFFFFFGGGGGGGGGGGHHGHHHHHHHGHGGGGHGHHHFGHHHHHFHHHHHHGHHGHHHGHEHGGHHHHHHHGHHHGHHHHHHHFHHHHHHHHHHHHHGFGEHHHHHHHHGEGGHGGGGGGGDFGGHHHGGGDGHHHHHHHHHHHHHHGGGGGEHHHHFFHGGGHHHGHHHHHHHHHHHGFHFHGGHHGGGGGGGGGGGGGFGGGGGGGGFGFGGGGFFFFFF;DEFFFFFFFFFFFFAEFFFF
@M03558:539:GW210131Amp:1:2105:3415:19410 1:N:0:TCGACGTC+AAGCGGAA
GGTAGGCATCTACGAGCAAAACCATCATCCTTCAACGAATCCAGTTTAGTGATCCTCCCATTGTCCCCAACTAACCTGGAACCAGCTCAAGATGCCTAAGCCAGTGGTACAGGTTGGTGGCGACCCCGATCCCTCCGAATGGCTCTTCATTTCGGAGGAGATGAAACGAATTGATCAGAGCAAGCCTTACGATGCCAAAAAGGCCTGCTGGGTTCCAGATGAAGCCGAAGGCTATCTTCTGGGTGAAATC
+
AA>AAAFFFFFFGGGGGGGGGGGHHHGHHHHHHHHHGGGHGHHHHHHHHHHHHHHHHHGGHHHHHHHHHGGHHHHHHHHHHHGHHHHHHHHHHHHHHHHHHHHGGHHHHHHHHHHHGEGGHGGGGGGGGGGGHHHGGCDFHHHHHHHHHHHHHHGACGEGHHHHHHHGCGHHHHHHHHHHHHHHGGHHHHGGHFGGGGGGGGGGGGGGGGGGGEGGGGFGGGGGFFFFAFFFFFFFFFFFFFFFDAFFFF
@M03558:539:GW210131Amp:1:2105:27427:19429 1:N:0:TCGACGTC+AAGCGGAA
GGTAGGCATCTACGAGCAAAACCATCATCCTTCAACGAATCCAGTTTAGTGATCCTCCCATTGTCCCCAACTAACCTGGGACCAGCTCAAGATGCCTAAGCCAGTGGTACAGGTTGGTGGCGACCCCGATCCCTCCGAATGGCTCTTCATTTCGGAGGAGATGAAACGAATTGATCAGAGCAAGCCTTACGATGCCAAAAAGGCCTGCTGGGTTCCAGGTGAAGCCGAAGGCTATCTTCTGGGTGAAATC
+
ABAAABFFFFFFGGGGGGGGGGGHHHHHHHHHHHHHGGGHGGHHHHHHHHHHHHHHHHGHHHHHHHHHHGGHGHHHHHHGGHGHHHHHHHHHHHHHHHHHHHHHGHFHHHHHHFGHGGGGGGGGGGGGGGGGHHHGGGDGHHHHHHHHHHHHHHGGGGEGEHHHFHGGGEEHHGHHHHHHGHHHHGHHGHGGHGGFGGGGEGG?EGGGGFFDFFFFFGGFBFFFFFFFFADFFFFFFFFFFFFBDFFFFF
@M03558:539:GW210131Amp:1:2105:6910:19476 1:N:0:TCGACGTC+AAGCGGAA
GGTAGGCATCTACGAGCAAAACCATCATCCTTCAACGAATCCAGTTTAGTGATCCTCCCATTGTCCCCAACTAACCTGGAACCAGCTCAAGATGCCTAAGCCAGTGGTACAGGTTGGTGGCGACCCCGATCCCTCCGAATGGCTCTTCATTTCGGAGGAGATGAAACGAATTGATCAGAGCAAGCCTTACGATGCCAAAAAGGCCTGCTGGGTTCCAGATGAAGCCGAAGGCTATCTTCTGGGTGAAATC
+
CCCCBBFFFFFFGGGGGGGGGGGGHHGHHHHHHHHHGGGHGHHHHHHHHHHHHHHHHHGHHHHHHHHHHGGHFHHHHHGHHHGHHHHHHHHHHHHHHHHHHHHHFHHHHHHHFFGHGEGGHGGGGGGGGGGGHHHGG@?FGFHHHHHHHHHHHFFGGGAEGHHHFHHGGGHHHDGHHFFHHHFHHGHHHHGGHGGGGEFECADGGGGGGGFDFEGGGGEGGGGGFFFFFFFFFFFFFFFFFBFFA?BFFF
@M03558:539:GW210131Amp:1:2105:23931:19554 1:N:0:TCGACGTC+AAGCGGAA
GGTAGGCATCTACGAGCAAAACCATCATCCTTCAACGAATCCAGTTTAGTGATCCTCCCATTGTCCCCAACTAACCTGGAACCAGCTCAAGATGCCTAAGCCGGTGGTACAGGTTGGTGGCGACCCCGATCCCTCCGAATGGCTCTTCATTTCGGAGGAGATGAAGCGAATTGATCAGAGCAAGCCTTACGATGCCAAAAAGGCCTGCTGGGTTCCAGATGAAGCCGAAGGCTATCTTCTGGGTGAAATC
+
ABBB3>BFF4FFCGCGGGGGGGGFHFFGHHHHHHHHGGGHGHBGHHHDGGFHHHHHHHGHGHGHHHHGHGGHHGHHHHHCHHGFHHHHHHHHGFHHHHHHHHGGGGGGHHGH3BGGEEFFGGGGGGGGGGGGHHHGGGFGHHHHHHHHFHHHHH<.AC?ECGHHHHGGGGGHG00CCHHHHHHHHGGGGGGFGGGGGGBEFGGGGGGGGGGGBEFFFFFFFFFFFFB;-@AEFFFFFFFFBFFFFFFFFF
@M03558:539:GW210131Amp:1:2105:27364:19676 1:N:0:TCGACGTC+AAGCGGAA
GGTAGGCATCTACGAGCAAAACCATCATCCTTCAACGAATCCAGTTTAGTGATCCTCCCATTGTCCCCAACTAACCTGGAACCAGCTCAAGATGCCTAAGCCAGTGGTACAGGTTGGTGGCGACCCCGATCCCTCCGAATGGCTCTTCATTTCGGAGGAGATGAAACGAATTGATCAGAGCAAGCCTTACGATGCCAAAAAGGCCTGCTGGGTTCCAGATGAAGCCGAAGGCTATCTTCTGGGTGAAATC
+
CCCCCCFFFFFFGGGGGGGGGGGHHHHHHHHHHHHHGGGHGHHHHHHHHHHHGHHHHHGHHHHHHHHHHGGHHHHHHHHHHHGHHHHHHHHHHHHHHHHHHHHHGHHGHHHGHHHHGFGGHGGGGGGGBCGGHHHGGGGGHHHHHHHHHHHHHHGGGGGGHHHHHHHGGGHHHHHHHHHHHHHHHGHGHHGGHGGGGGGGGGGGGGGGGGGGGGGGFGGGGGGGFFFFFFFFFFFFFFFFFFFBDFFFFF
@M03558:539:GW210131Amp:1:2105:22634:19721 1:N:0:TCGACGTC+AAGCGGAA
GGTAGGCATCTACGAGCAAAACCATCATCCTTCAACGAATCCAGTTTAGTGATCCTCCCATTGTCCCCAACTAACCTGGAACCAGCTCAAGATGCCTAAGCCAGTGGTACAGGTTGGTGGCGACCCCGATCCCTCCGAATGGCTCTTCATTTCGGAGGAGATGAAACGAATTGATCAGAGCAAGCCTTACGATGCCAAAAAGGCCTGCTGGGTTCCAGATGAAGCCGAAGGCTATCTTCTGGGTGAAATC
+
ABAACCFFFFFFGGGGGGGGGGGHHHHHHHHHHHHHGGGHGHHHHHHHHHHHHHHHHHGHHHHHHHHHHGGHHHHHHHHHHHGHHHHHHHHHHHHHHHHHHHHHHHHHHHHHHGHHGFGGHGGGGGGGGGGGHHHGGGGGHHHHHHHHHHHHHHCGGGGGHHHHHHHGFGHHHHHHHHHHHHHHHGHHGHGGHFGGBFGEGGGGGGGGGGGGGGFGGGGGGGGFFFFAFADFFFFFFFFFFFFFD?FFFF
@M03558:539:GW210131Amp:1:2105:11853:19749 1:N:0:TCGACGTC+AAGCGGAA
GGTAGGCATCTACGAGCAAAACCATCATCCTTCAACGAATCCAGTTTAGTGATCCTCCCATTGTCCCCAACTAACCTGGAACCAGCTCAAGATGCCTAAGCCAGTGGTACAGGTTGGTGGCGACCCCGATCCCTCCGAATGGCTCTTCATTTCGGAGGAGATGAAACGAATTGATCAGAGCAAGCCTTACGATGCCAAAAAGGCCTGCTGGGTTCCAGATGAAGCCGAAGGCTATCTTCTGGGTGAAATC
+
CCCBCCFFFFFFGGGGGGGGGGGHHHHHHHHHHHHHGGGHGHHHHHHHHHHHHHHHHHGHHHHHHHHHHGGHHHHHHHHHHHGHHHHHHHHHHHHHHHHHHHHHHHHHHHHHHGHHGFGGHGGGGGGGGGGGHHHGGGGGHHHHHHHHHHHHHG>CFGFFHHHHHHHGGGHHHHHHHHHHHGHHHGHHFHGGHGGGGGGGGGFGGGGGGGGGGGGGGGGGGGGGFFFFFFFFFFFFFFFFFFFFFFFFFF
@M03558:539:GW210131Amp:1:2105:20482:19761 1:N:0:TCGACGTC+AAGCGGAA
GGTAGGCATCTACGAGCAAAACCATCATCCTTCAACGAATCCAGTCTAGTGATCCTCCCATTGTCCCCAACTAACCTGGAACCAGCTCAAGATGCCTAAGCCAGCGGTACAGGTTGGTGGCGACCCCGATCCCTCCGAATGGCTCTTCATTTCGGAGGAGATGAAACGAATTGATCAGAGCAAGCCTTACGATGCCAAAAAGGCCTGCTGGGTTCCAGATGAAGCCGAAGGCTATCTTCTGGGTGAAATC
+
CCBCCBFFFFFFGGGGGGGGGGGHHHHHHHHHHHHHGGGHGHHHGFHHHHHHHHHHHHGHHHHHHHHHHGGHHHHHHHHHHHGHHHHHHHHHHHHHHGHHHHHHGGGGGGHHHGHHGEGGHGGGGGGGCGGGHHHGGGGGHHHHHHHHHHHHHG->@D?CEHHHEHHGGGHHHGHHHHHHGHFHHGHHGGGGG?EGF0FGGGGGGGGGGGGGGGFFFFFFFFFFFFC=@A?EFFFFFFFFFFFFAEFFFF
@M03558:539:GW210131Amp:1:2105:20402:19764 1:N:0:TCGACGTC+AAGCGGAA
GGTAGGCATCTACGAGCAAAACCATCATCCTTCAACGAATCCAGTTTAGTGATCCTCCCATTGTCCCCAACTAACCTGGAACCAGCTCAAGATGCCTAAGCCAGTGGTACAGGTTGGTGGCGACCCCGATCCCTCCGAATGGCTCTTCATTTCGGAGGAGATGAAACGAATTGATCAGAGCAAGCCTTACGATGCCAAAAAGGCCTGCTGGGTTCCAGATGAAGCCGAAGGCTATCTTCTGGGTGAAATC
+
CCCCBCFFFFFFGGGGGGGGGGGGHHHHHHHHHHHHGGGHGHHHHHHHHHHHHHHHHHGHHHHHHHHHHGGHHHHHHHHHHHGHHHHHHHHHHHHHHHHHHHHHGHHHHHHGHHHHGEGGHGGGGGGGCGGGHHHGGGGGHHHHHHHHHHHHHG/>ADDCGHHGFHHGFGHHHHHHHFHHHGGHGGHGHHGGHEGGGGGGGGGGEGGGGGGGGGGGFFFGFFGGFFFFFFFFFFFFFFFFEEFFAEFFFF
@M03558:539:GW210131Amp:1:2105:19822:19788 1:N:0:TCGACGTC+AAGCGGAA
GGTAGGCATCTACGAGCAAAACCATCATCCTTCAACGAATCCAGTTTAGTGATCCTCCCATTGTCCCCAACTAACCTGGAACCAGCTCAAGATGCCTAAGCCAGTGGTACAGGTTGGTGGCGACCCCGATCCCTCCGAATGGCTCTTCATTTCGGAGGAGATGAAACGAATTGATCAGAGCAAGCCTTACGATGCCAAAAAGGCCTGCTGGGTTCCAGATGAAGCCGAAGGCTATCTTCTGGGTGAAATC
+
CCCBBCFFFFFFGGFGGGGGGGGHHHGHHHHGHHHHGGGHGFHHHHGHGGHGHHHHHHGHHHGHHHHHHGGHHHHHHHGHHHGGHHHHHHHHHHHHHHHHHHHHHHHHHHHHHGGHGFGGHGGGGGGGGGGGHHHGGGGGHHHHHHHHHHHHHH@CFGGEHHHHFHGFGGHHHHHHHHHHHHHHHGHHHGGGHGGGFFGGGGGGGGGGGGGGGGGGGGGGGGGGFFFCFFFFFFFFFFFFFFFBAEFFBF
@M03558:539:GW210131Amp:1:2105:14461:19796 1:N:0:TCGACGTC+AAGCGGAA
GGTAGGCATCTACGAGCAAAACCATCATCCTTCAACGAATCCAGTTTAGTGATCCTCCCATTGTCCCCAACTAACCTGGAACCAGCTCAAGATGCCTAAGCCAGTGGTACAGGTTGGTGGCGACCCCGATCCCTCCGAATGGCTCTTCATTTCGGAGGAGATGAAACGAATTGATCAGAGCAAGCCTTACGATGCCAAAAAGGCCTGCTGGGTTCCAGATGAAGCCGAAGGCTATCTTCTGGGTGAAATC
+
ABCBBBFFFFFFGGGGGGGGGGGHHHHHHHHHHHHHGGGHGHHHHHHHHHHHHHHHHHGHHHHHHHHHGGGHHHHHHHHHHHGHHHHHHHHHHHHHHHHHHHHHHHHGHHFBFBFHGFGGHGGGGGGGGGGGHHHGGGDFHHHHHHHHHHHHHHCADGD>>GHGGFHGGGHHHHHHHHHCG:CGEGHHHHFGHGGGGGFFFGDGFGGGGGGGGGGGGGGGFGGGFFFDFFFFFFFFFFFFFFFFDEFFFF
@M03558:539:GW210131Amp:1:2105:8515:19799 1:N:0:TCGACGTC+AAGCGGAA
GGTAGGCATCTACGAGCAAAACCATCATCCTTCAACGAATCCAGTTTAGTGATCCTCCCATTGTCCCCAACTAACCTGGAACCAGCTCAAGATGCCTAAGCCAGTGGTACAGGTTGGTGGCGACCCCGATCCCTCCGAATGGCTCTTCATTTCGGAGGAGATGAAACGAATTGATCAGAGCAAGCCTTACGATGCCAAAAAGGCCTGCTGGGTTCCAGATGAAGCCGAAGGCTATCCTCTGGGTGAAATC
+
BBAAACFFFFFFGGGGGGGGGGGHHHHHHHHHHHHHGGGHGHHHHHHHHHHHHHHHHHGHHHHHHHHHHGGHHHHHHHHHHHGHHHHHHHHHHHHHHHHHHHHHHHHHHHHHHGHHGFGGHGGGGGGGGGGGHHHGGGGGHHHHHHHHHHHHHHGGGGGGHHHHDDGGFGHHHHHHHHHHHHHHHGHHGHGGHEGGGGGGGGGGGGGGGGGGGGGGGGGGGGGGFFFFFFFFFFFFFFFFFFFBDEFFFF
@M03558:539:GW210131Amp:1:2105:23178:19801 1:N:0:TCGACGTC+AAGCGGAA
GGTAGGCATCTACGAGCAAAACCATCATCCTTCAACGAATCCAGTTTAGTGATCCTCCCATTGTCCCCAACTAACCTGGAACCAGCTCAAGATGCCTAAGCCAGTGGTACAGGTTGGTGGCGACCCCGATCCCTCCGAATGGCTCTTCATTTCGGAGGAGATGAAACGAATTGATCAGAGCAAGCCTTACGATGCCAAAAAGGCCTGCTGGGTTCCAGATGAAGCCGAAGGCTATCTTCTGGGTGAAATC
+
BBCABCFFFFFFGGGGGGGGGGGGHHHHHHHHHHGHGGGHGHHHFHHGHHHHHHHHHHGHHHHHHHHHHGGHHHHHHHHGHHGHHHHHHHHHHHHHHHHHHHHHGHHHHHHEHFHHGEGGHGGGGGGGGGGGHHHGGC/FGHHHHHHHHHHHHG?.@CAEHHHFGHHGGEHHHGHHHHFHFFHHGGHHFHGFHGGGFGGGEDGGGGEGGGFGGGGGGGFFGGFFFFF;=ADFFFFFFFFFFFFFDAFFFB
@M03558:539:GW210131Amp:1:2105:10867:19816 1:N:0:TCGACGTC+AAGCGGAA
GGTAGGCATCTACGAGCAAAACCATCATCCTTCAACGAATCCAGTTTAGTGATCCTCCCATTGTCCCCAACTAACCTGGAACCAGCTCAAGATGCCTAAGCCAGTGGTACAGGTTGGTGGCGACCCCGATCCCTCCGAATGGCTCTTCATTTCGGAGGAGATGAAACGAATTGATCAGAGCAAGCCTTACGATGCCAAAAAGGCCTGCTGGGTTCCAGATGAAGCCGAAGGCTATCTTCTGGGTGAAATC
+
ABABBBFFFFFFGGGGGGGGGGGHHHHHGHHHHHHHGGGHGHHHHHHHHHHHHHHHHHGHHHHHHGHHHGGHHHHHHHHHFHGHGHGHHHHHHHHHHHHHGHHHGHHHHHHHHHHHGEFGHGGGGGGGGGGGHHHGGGDGHHHHHHHHGHHHHG/<ACGFHHGHFHHGGGHHHHHHHHFHHHHGHGHHBGGGHGGGGGGGGG.EA9..BFG.=CF/0;009F0FFA-BBF.9BBB/BBB/FFF:AFF/9B
@M03558:539:GW210131Amp:1:2105:27976:19824 1:N:0:TCGACGTC+AAGCGGAA
GGTAGGCATCTACGAGCAAAACCATCATCCTTCAACGAATCCAGTTTAGTGATCCTCCCATTGTCCCCAACTAACCTGGAACCAGCTCAAGATGCCTAAGCCAGTGGTACAGGTTGGTGGCGACCCCGATCCCTCCGAATGGCTCTTCATTTCGGAGGAGATGAAACGAATTGATCAGAGCAAGCCTTACGATGCCAAAAAGGCCTGCTGGGTTCCAGATGAAGCCGAAGGCTATCTTCTGGGTGAAATC
+
BBABBBFFFFFFGFGGGGGGGGGHHHHHHHHHHHHHGGGHGHHHHHHHHHHFHHHHGHGHHHHHHHHHHGGHHGHHHHHHHHGGHGGHHHHFHHHHGHHGHFHFGCHFGHH4GHHHC//EG@EGGEFDB@@GHHGGDC/FGFBGCCDGFFDGFHCDA-<CCFFD<DGGDEHHGGFFHGCCFHHHGGBGFGGGHGBGBFFA.E?EEFEGGGFDFAFGGGGGGGGGFFFFFAFFFFFFFFFFFFFFDFFFFF
@M03558:539:GW210131Amp:1:2105:25782:19829 1:N:0:TCGACGTC+AAGCGGAA
GGTAGGCATCTACGAGCAAAACCATCATCCTTCAACGAATCCAGTTTAGTGATCCTCCCATTGTCCCCAACTAACCTGGAACCAGCTCAAGATGCCTAAGCCAGTGGTACAGGTTGGTGGCGACCCCGATCCCTCCGAATGGCTCTTCATTTCGGAGGAGATGAAACGAATTGATCAGAGCAAGCCTTACGATGCCAAAAAGGCCTGCTGGGTTCCAGATGAAGCCGAAGGCTATCTTCTGGGTGAAATC
+
BBBBBCFFFFFFGGGGGGGGGGGHHHHHHHHHHHHHGGGHGHHHGHHHHHHGHHHHHHGHHHHHHHHHHGGHHHHHHHHGHHGHHHHHHHHHHGHHHHHHHHHGHHHHHHHH3BGHGFGGHGGGGGGGFGGGHHHGGC/FCCGHHHHHHHHHHHEDEGEEFGGHGFHGCEGHG=GHGHGHHHFGHGHHHHGFHGGGBGGEEFGGGGEGGGGGGGGGGGGGGFFFFFF--;.AFFFFFFFFFFFFF.FFFF
@M03558:539:GW210131Amp:1:2105:8981:19836 1:N:0:TCGACGTC+AAGCGGAA
GGTAGGCATCTACGAGCAAAACCATCATCCTTCAACGAATCCAGTTTAGTGATCCTCCCATTGTCCCCAACTAACCTGGAACCAGCTCAAGATGCCTAAGCCAGTGGTACAGGTTGGTGGCGACCCCGATCCCTCCTAATGGCTCTTCATTTCGGAGGAGATGAGACGAATTGATCAGAGCAAGCCTTACGATGCCAAAAAGGCCTGCTGGGTTCCAGATGAAGCCGAAGGCTATCTTCTGGGTGAAATC
+
BCBBBCFFFFFFGGGGGGGGGGGHHHHHHHHHHHHHGGGHGHHHHHHHHHHHHHHHHHGHHHHHHHHHHGGHHHHHHHHHHHGHHHHHHGHHHHHHHHHFHHHHHHHHHHHHHHHHGGGGHGGGGGGGGGGGHHHGHHHHHHHHHHHHHHHHHHGDGGGEHHHGEHHGGGHHHGHHHGFHHHHHHGHHHHGGHEGHGGGGGGGGGGFGGGGGGEGGGGGGFFFGGGFFFFFFFFFFFFFFFFFFFEFFFF
@M03558:539:GW210131Amp:1:2105:25557:19860 1:N:0:TCGACGTC+AAGCGGAA
GGTAGGCATCTACGAGCAAAACCATCATCCTTCAACGAATCCAGTTTAGTGATCCTCCCATTGTCCCCAACTAACCTGGAACCAGCTCAAGATGCCTAAGCCAGTGGTACAGGTTGGTGGCGACCCCGATCCCTCCGAATGGCTCTTCATTTCGGAGGAGATGAAACGAATTGATCAGAGCAAGCCTTACGATGCCAAAAAGGCCTGCTGGGTTCCAGATGAAGCCGAAGGCTATCTTCTGGGTGAAATC
+
CCCCCCFFFFFFGGGGGGGGGGGHHHHHHHHHHHHHGGGHGHHHGHHHHHHHHHHHHHGHHHHHHHHHHGGHHHHHHHHHHHGHHHHHHHHHHHHHHHHHHHHHHHHHHHHHBFGHGGGGHGGGGGGGGGGGHHHGGGGGHHHHHHHHHHHHHHEEGGGGHHHHHHHGGGHHGDHHHHHHHHHHHGGHHHGGHGGGGGGGGGGGGGGGGGGGGGGGGGGGGGGGFFFDA@AEFFFFFFFFFFEFDEFFFF
@M03558:539:GW210131Amp:1:2105:6780:19869 1:N:0:TCGACGTC+AAGCGGAA
GGTAGGCATCTACGAGCAAAACCATCATCCTTCAACGAATCCAGTTTAGTGATCCTCCCATTGTCCCCAACTAACCTGGAACCAGCTCAAGATGCCTAAGCCAGTGGTACAGGTTGGTGGCGGCCCCGATCCCTCCGAATGGCTCTTCATTTCGGAGGAGATGAAACGAATTGATCAGAGCAAGCCTTACGATGCCAAAAAGGCCTGCTGGGTTCCAGATGAAGCCGAAGGCTATCTTCTGGGTGAAATC
+
CABACCFFFFFFGGGGGGGGGGGHHHHHHHHHHHHHGGGHGHHHHHHHHHHHHHHHHHGHHHHHHHHHHGGHHHHHHHHGHHGHHHHHHHHHHHHGHHHHHHHHHHHHHHHHHGGHG?FGHGGGGGGGGGGGHHHGG@DGHHHHHHHHHHHGHCDGGGEEGHHGHHHGGGHHHFHHHHHGHGHHHGGGGGGGGGGGGGGEADDGGGEGGGFFGFFFFFFFFFFFFFFFFFFFFFFFFFFFFEFBAAFFFF
@M03558:539:GW210131Amp:1:2105:25000:19877 1:N:0:TCGACGTC+AAGCGGAA
GGTAGGCATCTACGAGCAAAACCATCATCCTTCAACGAATCCAGTTTAGTGATCCTCCCATTGTCCCCAACTAACCTGGAACCAGCTCAAGATGCCTAAGCCAGTGGTACAGGTTGGTGGCGACCCCGATCCCTCCGAATGGCTCTTCATTTCGGAGGAGATGAAACGAATTGATCAGAGCAAGCCTTACGATGCCAAAAAGGCCTGCTGGGTTCCAGATGAAGCCGAAGGCTATCTTCTGGGTGAAATC
+
CCCCCCFFFFFFGGGGGGGGGGGHHGHHHHHHHHHHGGGHGHHHHHHHHHHHHHHHHHGHHHHHHHHHHGGHHHHHHHHHHHGHHHHHHHHHHHHHHHHGHHHHGHHHHHHH?GHHGGGGHGGGGGGGFGGGHHHGGGDGHHHHHHHHHHHHHHFGGGGEHHHHHHHGGGHHG=GHHFHHHHHHHGHHHHGGHGGGFGGGGGGGGGGGGGGGGGGGGGGGGGGGFFF=DFFFFFFFFFFFFFFFFFFFFF
@M03558:539:GW210131Amp:1:2105:12605:19912 1:N:0:TCGACGTC+AAGCGGAA
GGTAGGCATCTACGAGCAAAGCCATCATCCTTCAACGAATCCAGTTTAGTGATCCTCCCATTGTCCCCAACTAACCTGGAACCAGCTCAAGATGCCTAAGCCAGTGGTACGGGTTGGTGGCGACCCCGATCCCTCCGAATGGCTCTTCATTTCGGAGGAGATGAAACGAATTGATCAGAGCAAGCCTTACGATGCCAAAAAGGCCTGCTGGGTTCCAGATGAAGCCGAAGGCTATCTTCTGGGTGAAATC
+
BCBBCDFFFFFFGGGGGGGGGGHHHHHHHHHHHHHHGGGHGHHGGHHHHHHHHHHHHHGHHHHHHHHHHGGHHHHHHHHHHHGHHHHHHHHHHHHHHHHHHHHHHHHHHHGGGEGGGGGGHGGGGGGGGGGGHHHGGGGGHHHHHHHHHHHHHG<>EGFDHHHHGHHGGGHHHHHHHHHHHHHHHGHHEHEGGGGGGGGGGGGGGGGGGGGGGGGGFFFFFFFFFFFFFFFFFFFFFFFFFFFFFFFFFF
@M03558:539:GW210131Amp:1:2105:17153:19937 1:N:0:TCGACGTC+AAGCGGAA
GGTAGGCATCTACGAGCAAAACCATCATCCTTCAACGAATCCAGTTTAGTGATCCTCCCATTGTCCCCAACTAACCTGGAACCAGCTCAAGATGCCTAAGCCAGTGGTACAGGTTGGTGGCGACCCCGATCCCTCCGAATGGCTCTTCATTTCGGAGGAGATGAAACGAATTGATCAGAGCAAGCCTTACGATGCCAAAAAGGCCTGCTGGGTTCCAGATGAAGCCGAAGGCTATCTTCTGGGTGAAATC
+
CCCCCCFFFFFFGGGGGGGGGGGHHHHHHHHHHHHHGGGHGHHHHHHHHHHHHHHHHHGHHHHHHHHHHGGHHHHHHHHHHHGHHHHHHHHHHHHHHHHHHHHHHHHHHHHDFBGHGGGGHGGGGGGGGGGGHHHGGGGGHHHHHHHHHHHHFHGDGGGGHHHHFHHGGGHHGDHHHHHHHHGHHGHHGGEFGCAFGGGGGGFGGGGGGGGGGGGGGGGGGGGGFFFFFCFFFFFFFFFFHFFBDEFFFF
@M03558:539:GW210131Amp:1:2105:13551:19937 1:N:0:TCGACGTC+AAGCGGAA
GGTAGGCATCTACGAGCAAAACCATCATCCTTCAACGAATCCAGTTTAGTGATCCTCCCATTGTCCCCAACTAACCTGGAACCAGCTCAAGATGCCTAAGCCAGTGGTACAGGTTGGTGGCGACCCCGATCCCTCCGAGTGGCTCTTCATTTCGGAGGAGATGAAACGAATTGATCAGAGCAAGCCTTACGATGCCAAAAAGGCCTGCTGGGTTCCAGATGAAGCCGAAGGCTATCTTCTGGGTGAAATC
+
CABBCCFFFFFFGGGGGGGGGGGHHHHHHHHHHHHHGGGHGHHHHHHGHHHHHHHHHHGHHHHHHHHHHGGHHHHHHHGHHHGHHHHHHHHHHHHHHHHHHHHHGHHHHHHBFBFGGFGGHGGGGGGGGGGGHHHGGFGGHGGHHHHHHHHHHHCEGGGEFHHEFHHGGGGHHHHHHHFGFFHHHGHHHFGGHGGGGGGGGGGGGGGGGGGGGGGGGGGGGGFFFFFFFFFFFFFFFFFFFFFFFFFFFF
@M03558:539:GW210131Amp:1:2105:8743:19943 1:N:0:TCGACGTC+AAGCGGAA
GGTAGGCATCTACGAGCAAAACCATCATCCTTCAACGAATCCAGTTTAGTGATCCTCCCATTGTCCCCAACTAACTTGGAACCAGCTCAAGATGCCTAAGCCAGTGGTACAGGTTGGTGGCGACCCCGATCCCTCCGAATGGCTCTTCATTTCGGAGGAGATGAAACGAATTGATCAGAGCAAGCCTTACGATGCCAAAAAGGCCTGCTGGGTTCCAGATGAAGCCGAAGGCTATCTTCTGGGTGAAATC
+
CCCCCCFFFFFFGGGGGGGGGGGHHHHHHHHHHHHHGGGHGHHHHHHHHHHHHHHHHHGHHHHHHHHHHGGHHHHHHHHHHHGHHHHHHHHHHHHHHHHHHHHHHHHHHHHHHGHHGGGGHGGGGGGGGGGGHHHGGGGGHHHHHHHHHHHHHHGFGGGGHHHHDDGGGGHHHHHHHHHHHHHHHGHHHHGGHGGGGGGGEGGGGGGGGGGGGGGGGGGGGGGGGFFFFFFFFFFFFFFFFFFFDFEFFF
@M03558:539:GW210131Amp:1:2105:23067:19975 1:N:0:TCGACGTC+AAGCGGAA
GGTAGGCATCTACGAGCAAAACCATCATCCTTCAACGAATCCAGTTTAGTGATCCTCCCATTGTCCCCAACTAACCTGGAACCAGCTCAAGATGCCTAAGCCAGTGGTACAGGTTGGTGGCGACCCCGATCCCTCCGAATGGCTCTTCATTTCGGAGGAGATGAAACGAATTGATCAGAGCAAGCCTTACGATGCCAAAAAGGCCTGCTGGGTTCCAGATGAAGCCGAAGGCTATCTTCTGGGTGAAATC
+
CCBBCCFFFFFFGGGGGGGGGGGHHHHHHHHHHGHHGFGGGHHHHHHFHHHHFHHHHHGHHHHHHHHHHGGHHFHHHHGHHHGGHHHHHHHHHHHHHHHHHHHHGHGFGHHFGBGHGFGGHGGGGGGGGGGGHHHGGGGGHHHHHHHGHHHHHHGGGGGGHHHHHHHGGGHHHHHHHHHHHHHHHGHHHHGGHGGGGGGGGGGGGGGGGGFGGGGGGGGGGGGFBFDFFFDFFFFFFFFFFFFFDEFFFF
@M03558:539:GW210131Amp:1:2105:20281:19977 1:N:0:TCGACGTC+AAGCGGAA
GGTAGGCATCTACGAGCAAAACCATCATCCTTCAACGAATCCAGTTTAGTGATCCTCCCATTGTCCCCAACTAACCTGGAACCAGCTCAAGATGCCTAAGCCAGTGGTACAGGTTGGTGGCGACCCCGATCCCTCCGAATGGCTCTTCATTTCGGAGGAGATGAAACGAATTGATCAGAGCAAGCCTTACGATGCCAAAAAGGCCTGCTGGGTTCCAGATGAAGCCGAAGGCTATCTTCTGGGTGAAATC
+
CCCCCCFFFFFFGGGGGGGGGGGHHHHHHHHHHHHHGGGHGHHHHHHHHHHHHHHHHHGHHHHHHGHHHGGHHHHHHHHHHHGHHGHHHHHHHHHHHHHHHHHHHHHHHHHHHHHHGGGGHGGGGGGGGGGGHHHGGFGGHHHHHHHHHHHHHG<>CGGEGHHHFGHGGGHHHHHHHHHHHG:GHCGHCGEGEEGG0FGGGGGGGGGGGGGGGGFGGGGGGGGGFFFFBFDFFFFFFFFFFFFFAEFFFF
@M03558:539:GW210131Amp:1:2105:11484:19999 1:N:0:TCGACGTC+AAGCGGAA
GGTAGGCATCTACGAGCAAAACCATCATCCTTCAACGAATCCAGTTTAGTGATCCTCCCATTGTCCCCAACTAACCTGGAACCAGCTCAAGATGCCTAAGCCAGTGGTACAGGTTGGTGGCGACCCCGATCCCTCCGAATGGCTCTTCATTTCGGAGGAGATGAAACGAATTGATCAGAGCAAGCCTTACGATGCCAAAAAGGCCTGCTGGGTTCCAGATGAAGCCGAAGGCTATCTTCTGGGTGAAATC
+
CCCCCCFFFFFFGGGGGGCGGGGGHHHHHHHHHHHHGGGGGHHHGHHHHFFHHHHHHHGHHHHHHHHHHGGHHHHHGHHHHHGHHHHHHHHHHGGHHHHHHHHHHHHGHHHHGFGHGGGGHGGGGGGGGGGGHHHGGGGGHHHHHHHHHHHHHH<CGGGGHHHHHHHGGGHHHFHHHHHHHHHHHGHHGHGGHGGGGGGGGGDGGGGGGGGGGGGGGGGGGGGGFFFFFFFFFFFFFFFFFFFFFFFFFF
@M03558:539:GW210131Amp:1:2105:24603:20013 1:N:0:TCGACGTC+AAGCGGAA
GGTAGGCATCTACGAGCAAAGAGTGAGAAGGTGTTACTCACATAGCC
+
BBCBCCFFFFFFGGGGGGGGGGHHHHHHHHHHHHGHHHHHHHHHHHH
@M03558:539:GW210131Amp:1:2105:27840:20051 1:N:0:TCGACGTC+AAGCGGAA
GGTAGGCATCTACGAGCAAAGCCATCATCCTTCAACGAATCCAGTTTAGTGATCCTCCCATTGTCCCCAACTAACCTGGAACCAGCTCAAGATGCCTAAGCCAGTGGTACAGGTTGGTGGCGACCCCGATCCCTCCGAATGGCTCTTCATTTCGGAGGAGATGAAACGAATTGATCAGAGCAAGCCTTACGATGCCAAAAAGACCTGCTGGGTTCCAGATGAAGCCGAAGGCTATCTTCTGGGTGAAATC
+
CBBCCCFFFFFFGGGGGGGGGGHHHHHHHHHHHHHHGGGHGHHHGGHHHHHHHHHHHHGHHHHHHHHHHGGHHHHHHHHHHHGHHHHHHHHHHHHHHHHHHHHHHHHHHHHFHGHHGEFGHGGGGGGFDCDGHHHGGGGGHHFHHHHHHHHHHHGGGGEGGHHHHHHGGGHHHGGGHFFHHHHHHGHHHHGGHGGGGGGGGGGGGGGGGGGG/EFFGGFGGGGFGFFFACFFFFFFFFFFFFFBAEFFFF
@M03558:539:GW210131Amp:1:2105:12083:20065 1:N:0:TCGACGTC+AAGCGGAA
GGTAGGCATCTACGAGCAAAACCATCATCCTTCAACGAATCCGGTTTAGTGATCCTCCCATTGTCCCCAACTAACCTGGAGTCAGCTCAAGATGCCTAAGCCAGTGGTACAGGTTGGTGGCGACCCCGATCCCTCCGAATGGCTCTTCATTTCGGAGGAGATGAAACGAATTGATCAGAGCAAGCCTTACGATGCCAAAAAGGCCTGCTGGGTTCCAGATGAAGCCGAAGGCTATCTTCTGGGTGAAATC
+
BCCCCBFFFFFFGGGGGGGGGGGHHHHHHHHHHHHHGGGHGHEGEFGHHHHHHHHHHHGHHHHHHHHHHGGHHHHHHHHHHHHGHHHHHHHHHHHGHHHHHHHHGHHGGHHHFFGHGEGGHGGGGGGGGGGGHHHGGGEGHHHGHHHHHHHHHF<>EFEEHHHGHHHGGGHHHFFFHHHHHHHHHGHHGHGGGGGGGGGGGGBGGGGGGGGGGGGGGGFFFFFFFFFFFFFFFFFFFFFFFFFFDFFFFF
@M03558:539:GW210131Amp:1:2105:3259:20079 1:N:0:TCGACGTC+AAGCGGAA
GGTAGGCATCTACGAGCAAAACCATCATCCTTCAACGAATCCAGTTTAGTGATCCTCCCATTGTCCCCAACTAACCTGGAACCAGCTCAAGATGCCTAAGCCAGTGGTACAGGTTGGTGGCGACCCCGATCCCTCCGAATGGCTCTTCATTTCGGAGGAGATGAAACGAATTGATCAGAGCAAGCCTTACGATGCCAAAAAGGCCTGCTGGGTTCCAGATGAAGCCGAAGGCTATCTTCTGGGTGAAATC
+
>AAAABBFFFDFGGGGGGGFGFFHHFHHHHFHHFGHFGGDGH3FFGHGHHFHHGHHHHGHHFFHHFHHHEGHHHHHHHHHHHGHHHHHHHHHHHGHHHHHHHHHHHHFHHHHHHHHGGGGGGGGGGGGDGGGHHHGG/DGHHHHHHHHHHHHHGGGGGGGHHGHHHHGFGHHGDGHHHHHGHHHGGHHHHGGHGGGGGGGGGGGEGGGGGGGGGFGGGFGGGGGFFFFCDDFFEFFFFFFFFFBA.FFFF
@M03558:539:GW210131Amp:1:2105:28040:20090 1:N:0:TCGACGTC+AAGCGGAA
GGTAGGCATCTACGAGCAAAGAGTGAGAAGGTGTTACTCACATAGCC
+
A1>AA?FBCCFFGG?CGCGBG0EHHHGG30A11FEADFHBG1DGFFH
@M03558:539:GW210131Amp:1:2105:10349:20093 1:N:0:TCGACGTC+AAGCGGAA
GGTAGGCATCTACGAGCAAAACCATCGTCCTTCAACGAATCCAGTTTAGTGATCCTCCCATTGTCCCCAACTAACCTGGAACCAGCTCAAGATGCCTAAGCCAGTGGTACAGGTTGGTGGCGACCCCGATCCCTCCGAATGGCTCTTCATTTCGGAGGAGATGAAACGAATTGATCAGAGCGAGCCTTACGATGCCAAAAAGGCCTGCTGGGTTCCAGATGAAGCCGAAGGCTATCTTCTGGGTGAAATC
+
ABAAABFFFFFFGGGGGGGGGGFHHHGHHGGHGHHHGGGHGHHHHHHHHHHHHHHHHHGHHHHGHHHHHGGHHHHHHHGHHHGHHHHHHHGGHHHHHHHHFHHHGHGGHHHHH?GGGEGGHGGGGGGGGCGGHHHDDGGGGHHFHHFHFHHGHHCDGGGGGHHHDDGGGFHHHHHHHHHHHCFDGGGGGGGGGEGGGGGGFGGGGGGGGGGGBEFFFFFFFFFFFFFFFFFFFFFFFFFFFFFBDFFFFF
@M03558:539:GW210131Amp:1:2105:3320:20094 1:N:0:TCGACGTC+AAGCGGAA
GGTAGGCATCTACGAGCAAAACCATCATCCTTCAACGAATCCAGTTTAGTGATCCTCCCATTGTCCCCAACTAACCTGGAACCAGCTCAAGATGCCTAAGCCAGTGGTACAGGTTGGTGGCGACCCCGATCCCTCCGAATGGCTCTTCATTTCGGAGGAGATGAAACGAATTGATCAGAGCAAGCCTTACGATGCCAAAAAGGCCTGCTGGGTTCCAGATGAAGCCGAAGGCTATCTTCTGGGTGAAATC
+
AAAAAAFFFFFFGGGCGGGFGFDHHHHHHHHHHHHHGGGHGHHHHHHHHGHHHHHHHHGHFHHHHGHHHGGHHHHHHHGFHHGHHHHGHHHHHHHHHHHHHHHHFHHHHHGFHHHHGFGGHGGGGGGGGGGGHHHGGGGGHHHHHHHHHHHHHCCGFGGGHHHHHHGGGGHHHHHHHHHHHHHHHGHHHHGEHGGGGFGGGG?EGGGGGBFGGGGGGGFGGGGGFFFFFFFFFFFFFFFFFFFFD?FFFF
@M03558:539:GW210131Amp:1:2105:4779:20103 1:N:0:TCGACGTC+AAGCGGAA
GGTAGGCATCTACGAGCAAAACCATCATCCTTCAACGAATCCAGTTTAGTGATCCTCCCATTGTCCCCAACTAACCTGGAACCAGCTCAAGATGCCTAAGCCAGTGGTACAGGTTGGTGGCGACCCCGATCCCTCCGAATGGCTCTTCATTTCGGAGGAGATGGAACGAATTGATCAGAGCAAGCCTTACGATGCCAAAAAGGCCTGCTGGGTTCCAGATGAAGCCGAAGGCTATCTTCTGGGTGAAATC
+
BCBBCBFFFFFFGGGGGGGGGGGHHHHHHHHHHHHHGGGHGHHHHHHHHHHHHHHHHHGHHHHHHHHHHGGHHHHHHHHHHHGHHHHHHHHHHHHHHHHHHHHHGHHHHHHHHHHHGFGGHGGGGGGGGGGGHHHGG?GGHHHHHHHHHHHHHHGGGGFGHHHGHHHGGGHHHGHHHHHHHHHHHGHHHHGGHGGGGGGGGGGGGGGGGGGGGGGGGGGGGGFFFFFFFFFFFFFFFFFFFFFFDEFFFF
@M03558:539:GW210131Amp:1:2105:12471:20124 1:N:0:TCGACGTC+AAGCGGAA
GGTAGGCATCTACGAGCAAAACCATCATCCTTCAACGAATCCAGTTTAGTGATCCTCCCATTGTCCCCAACTAACCTGGAACCAGCTCAAGATGCCTAAGCCAGTGGTACAGGTTGGTGGCGACCCCGATCCCTCCGAATGGCTCTTCGTTTCGGAGGAGATAAAACGAATTGATCAGAGCAAGCCTTACGATGCCAAAAAGGCCTGCTGGGTTCCAGATGAAGCCGAAGGCTATCTTCTGGGTGAAATC
+
CCCCCCFFFFFFGGGGGGGGGGGHHHHHHHHHHHHHGGGHGHHHHHHHHHHHHHHHHHGHHHHHHHHHHGGHHHHHHHHHHHGHHHHHHHHHHHHHHHHHHHHHHHHHHHHFGGHHGGGGHGGGGGGGGGGGHHHGGGGGHHHHHHHHHHHGHGCEGGGGHHHHHHHGGGHHHHHHHHHHHGHHHGHHGHGGGGGGGGGGGGGGGGGGGGGGGEGGGGGFFFFFFFFFFFFFFFFFFFFFFFFFFFFFFF
@M03558:539:GW210131Amp:1:2105:10079:20163 1:N:0:TCGACGTC+AAGCGGAA
GGTAGGCATCTACGAGCAAAACCATCATCCTTCAACGAATCCAGTTTAGTGATCCTCCCATTGTCCCCAACTAACCTGGAACCAGCTCAAGATGCCTAAGCCAGTGGTACAGGTTGGTGGCGACCCCGATCCCTCCGAATGGCTCTTCATTTCGGAGGAGATGAAACGAATTGATCAGAGCAAGCCTTACGATGCCAAAAGGGCCTGCTGGGTTCCAGATGAAGCCGAAGGCTATCTTCTGGGTGAAATC
+
BBABBBFFFFFFGGGGGGGGGGGHHHHHHHHHHHHHGGGHGHHHHHHHHHHHHGHHHHGHHGHHHFFHHGGHHHHHHGHHHHGHHHHHHHEHHHHHHHHHHHHHGCGGHFGDG@GHGGGGHGGGGGGGGGGGHHGGGC<FFFCGHFGHHHGHHHGGGGGFEHFF==DCD.GGFHGHHHHHHHFHHGHHFHFGHEDGGGGEFADGDFGGBFGGGGFFFGGGGGGFFFFFFFFFFFFFFFFFFFFFFEFFFF
@M03558:539:GW210131Amp:1:2105:3304:20165 1:N:0:TCGACGTC+AAGCGGAA
GGTAGGCATCTACGAGCAAAACCATCATCCTTCAACGAATCCAGTTTAGTGATCCTCCCATTGTCCCCAACTAACCTGGAACCAGCTCAAGATGCCTAAGCCAGTGGTACAGGTTGGTGGCGACCCCGATCCCTCCGAATGGCTCTTCATTTCGGAGGAGATGAAACGAATTGATCAGAGCAAGCCTTACGATGCCAAAAAGGCCTGCTGGGTTCCAGATGAAGCCGAAGGCTATCTTCTGGGTGAAATC
+
AA1AA1BCFFFFBF1E?EC1F0EGGHGGFGHFGHHHGGGCFHHBDFGFHFGDGHHHHFFHGHHHHHHHEGEGHBGHFFF0FCC0/BFGHGGBHHGGHHGGGHFHHHGHHHHHHHHHGEFFGGGGGGGGGGCGGHHGG@FGHEHHHHHHBGFHFBCACC.AFGFHHHHGGEHHHHHHFHHHHGFHHGHHHHGGHGGGGFGGGBBGGGGGGFFGGFGFGGGGGGGGFF@@@@FFFFFFFFFFFFFBBFFFFF
@M03558:539:GW210131Amp:1:2105:16699:20194 1:N:0:TCGACGTC+AAGCGGAA
GGTAGGCATCTACGAGCAAAACCATCATCCTTCAACGAATCCAGTTTAGTGATCCTCCCATTGTCCCCAACTAACCTGGAACCAGCTCAAGATGCCTAAGCCAGTGGTACAGGTTGGTGGCGACCCCGATCCCTCCGAATGGCTCTTCATTTCGGAGGAGATGAAACGAATTGATCAGAGCAAGCCTTACGATGCCAAAAAGGCCTGCTGGGTTCCAGATGAAGCCGAAGGCTATCTTCTGGGTGAAATC
+
CCBBCCFFFFFFGGGGGGGGGGGHHHHHHHHHHHHHGGGHGHHHHHHHHHHHHHHHHHGHHHHHHHHHHGGHHHHHHHHHHHGHHHHHHHHHHHHHHHHHHHHHHHHHHHHHHGHHGGGGHGGGGGGGGGGGHHHGGGGGHHHHHHHHHHHHHHGGGGGGHHHHFHHGGGHHHHHHHHHHHHHHHGHHHHGGHGGGGGGGGGGGGGGGGFFGGGGGGGGGGGGGFFCFFAFFFFFFFFFFFFFFFFFFFF
@M03558:539:GW210131Amp:1:2105:20945:20199 1:N:0:TCGACGTC+AAGCGGAA
GGTAGGCATCTACGAGCAAAGAGTGAGAAGGTGTTACTCACATAGCC
+
CCCBBCFFFFFFGGGGGGGGGGHHHHHHHHHHHHGHHHHHHHHHHHH
@M03558:539:GW210131Amp:1:2105:23450:20201 1:N:0:TCGACGTC+AAGCGGAA
GGTAGGCATCTACGAGCAAAACCATCATCCTTCAACGAATCCAGTTTAGTGATCCTCCCATTGTCCCCAACTAACCTGGAACCAGCTCAAGATGCCTAAGCCAGTGGTACAGGTTGGTGGCGACCCCGATCCCTCCGAATGGCTCTTCATTTCGGAGGAGATGAAACGAATTGATCAGAGCAAGCCTTACGATGCCAAAAGGGCCTGCTGGGTTCCAGATGGAGCCGAAGGCTATCTTCTGGGTGAAATC
+
BBBBBBFFFFFFGGGGGGGCGGGHHHHHHHHHHHHHGGGHGHHHHHHHHHHHHHHHHHGHHHHHHHHHHGGHHHHHHHHHHHGHHHHHHHHHHHHHHHHHHHHHHHHHHHHHHGHHGGGGHGGGGGGGGGGGHHHGGFAFHHHHHHHHHHHHHHCDGGGGHHHHHHHGGGHHHGHHFHHHHHHHHGHHHHGGHEGGGGGGGGGGGGGGGGGGGGGGFGGGGGGFFFD>DFFFFFFFFFFFFFFBDEFFFF
@M03558:539:GW210131Amp:1:2105:11666:20211 1:N:0:TCGACGTC+AAGCGGAA
GGTAGGCATCTACGAGCAAAACCATCATCCTTCAACGAATCCAGTTTAGTGATCCTCCCATTGTCCCCAACTAACCTGGAACCAGCTCAAGATGCCTAAGCCAGTGGTACAGGTTGGTGGCGACCCCGATCCCTCCGAATGGCTCTTCATTTCGGAGGAGATGAGACGAATTGATCAGAGCAAGCCTTACGATGCCAAAAAGGCCTGCTGGGTTCCAGATGAAGCCGAAGGCTATCTTCTGGGTGAAATC
+
ABAABCFFFFFFGGGGGGGGGGGHHHHHHHHHHHHHGGGHGHHHHHHFHHHHHHHHHHGHHHHHHHHHHGGHHHHHHHHHHHGHHHHHHHHHHHHHHHHHGHHHGHHHHHHHGFHHGGGGHGGGGGGGGGGGHHHGGGDGHHHHHHHHHHHHHH@EGGGGFHHHGHHGGGHHHHHHHHHHHGHGHGHHGHGGHGGGGGGGGGGGGGGGGGGGGGGGGGGGGGFEFFFFFFFFFFFFFFFFFFFFFFFFFF
@M03558:539:GW210131Amp:1:2105:7345:20216 1:N:0:TCGACGTC+AAGCGGAA
GGTAGGCATCTACGAGCAAAACCATCATCCTTCAACGAATCCAGTTTAGTGATCCTCCCATTGTCCCCAACTAACCTGGAACCAGCTCAAGATGCCTAAGCCAGTGGTACAGGTTGGTGGCGACCCCGATCCCTCCGAATGGCTCTTCATTGCGGAGGAGATGAAACGAATTGATCAGAGCAAGCCTTACGATGCCAAAAAGGCCTGCTGGGTTCCAGATGAAGCCGAAGGCTATCTTCTGGGCGAAATC
+
CBBBCCFFFFFFGGGGFGGGGGGHHHHHHHHHHHHHGGGHGHHHHHHHHHHHHHHHHHGHHHHHHHHHHGGHHHHHHHHGHHGHHHHHHHHHHGHHHHHGHHHHHHHHHHHHHGHHGGGGHGGGGGGGGGGGHHHGG@EGHHHHHHHHHHHHHGGGGGGGHHHHHHHGGGHHHHHHHHHHHHHHHGHHHHGGGGGGGGBEEGGGGGGGGGFGGGGGGGGFFFFFFFFFFFFFFFFFFFFFFFFFF=@CFF
@M03558:539:GW210131Amp:1:2105:4780:20221 1:N:0:TCGACGTC+AAGCGGAA
GGTAGGCATCTACGAGCAAAACCATCATCCTTCAACGAATCCAGTTTAGTGATCCTCCCATTGTCCCCAACTAACCTGGAACCAGCTCAAGATGCCTAAGCCAGTGGTACAGGTTGGTGGCGACCCCGATCCCTCCGAATGGCTCTTCATTTCGGAGGAGATGAAACGAATTGATCAGAGCAAGCCTTACGATGCCAAAAAGGCCTGCTGGGTTCCAGATGAAGCCGAAGGCTATCTTCTGGGTGAAATC
+
CBCBBAFFFFFFGGGGGGGGGGGHHHHHHHHHHHHHGGGHGHHHHHHHHHHHHHHHHHGHHHHHHHHHHGGHHHHHHHHGHHGHHHHHHHHHHHHHHHHHHHHHHHHHHHHHHHHHGFGGHGGGGGGGGGGGHHHGG@FGHHHHHHHHHHHHHFGGGGDGEHHHHHHGGGHHHFHHGHHHHHHHHGHHHHGGHGGGGGGGGGGGGGGGGGGGGGGGGGGGGGGGFFFFFFFFFFFFFFFFFFFBDEFFFF
@M03558:539:GW210131Amp:1:2105:26143:20230 1:N:0:TCGACGTC+AAGCGGAA
GGTAGGCATCTACGAGCAAAACCATTATCCTTCAACGAATCCAGTTTAGTGATCCTCCCATTGTCCCCAACTAACCTGGAACCAGCTCAAGATGCCTAAGCCAGTGGTACAGGTTGGTGGCGACCCCGATCCCTCCGAATGGCTCTTCATTTCGGAGGAGATGAAACGAATTGATCAGAGCAAGCCTTACGATGCCAAAAAGGCCTGCTGGGTTCCAGATGAAGCCGAAGGCTATCTTCTGGGTGAAATC
+
BBBBBBFFFFFFGGGGGCGCGGGGHHHHHHHHHHHHGEEHGHHHHHHHHHHHHHHHHHGHHHHHHHHHHGGHHHHHHHHHHHGHHHGHHHHHHHHHHHHHHHHHGHHHHHHHHGHHGFGGHGGGGGGGCGGGHHHGGGGGHHGHHHHHHHHHHHGGGGGGHHHHHHHGGGHHHFHHFHDHHHHGHGHHHHGGHGGGGGGGGGGGGGGGGGGGGGGGGGGGGGGFFFFFFFFFFFFFFFFFFFFFFFFFFF
@M03558:539:GW210131Amp:1:2105:6070:20353 1:N:0:TCGACGTC+AAGCGGAA
GGTAGGCATCTACGAGCAAAACCATCATCCTTCAACGAATCCAGTTTAGTGATCCTCCCATTGTCCCCAACTAACCTGGAACCAGCTCAAGATGCCTAAGCCAGTGGTACAGGTTGGTGGCGACCCCGATCCCTCCGAATGGCTCTTCATTTCGGAGGAGATGAAACGAATTGATCAGAGCAAGCCTTACGATGCCAAAAAGGCCTGCTGGGTTCCAGATGAAGCCGAAGGCTATCTTCTGGGTGAAATC
+
ABAABCFFFFFFGGGGGGGGGGGGHHHGGHHHHGHHGGGGGHHHHHHHHHHHHHHHHHGHHHHHHHHHGGGHHHHHHHHBGHGHHHHHHHHHHHHHHHHHHHHHHHHHFHHHHBGHGEAGHGGGGGGGCG@DHHHGG/AFHHHHGHHHFHHHHF@DFCDDEGHGHHHFGGHGHDGFHFHHGEHHHGHHHHGEHFDGGGBEGGDGGGGGGGE?FGAFFGEFGGGGBA;FFFFAFFFFFFFFFFFFD.BFFF
@M03558:539:GW210131Amp:1:2105:7862:20355 1:N:0:TCGACGTC+AAGCGGAA
GGTAGGCATCTACGAGCAAAACCATCATCCTTCAACGAATCCAGTTTAGTGATCCTCCCATTGTCCCCAACTAACCTGGAACCAGCTCAAGATGCCTAAGCCAGTGGTACAGGTTGGTGGCGACCCCGATCCCTCCGAATGGCTCTTCATTTCGGAGGAGATGAAACGAATTGATCAGAGCAAGCCTTACGATGCCAAAAAGGCCTGCTGGGTTCCAGATGAAGCCGAAGGCTATCTTCTGGGTGAAATC
+
BBBABBFFFFFFGGGGEGGGGGFGHHHHHHHHHHHHGGGHGHHHHHHHHHHHHHHHHHGHHHHHHHHHHGGHHHHHHHHHHHGHHHHHHHHHHHHHHHHHHHHHHHHHHHHHHGHHGGGGHGGGGGGGGGGGHHHGG@FGHHHHHHHHHHHHHHGGGGDEHHHHHHHGGGHHHHHHHHGHHHHHHGHHHHGGHGGGGGGEGGGGGGGGGGGGGGGGFGGGGGGGFFFFFFFFFFFFFFFFFFFFDAFFFF
@M03558:539:GW210131Amp:1:2105:3803:20403 1:N:0:TCGACGTC+AAGCGGAA
GGTAGGCATCTACGAGCAAAACCATCATCCTTCAACGAATCCAGTTTAGTGATCCTCCCATTGTCCCCAACTAACCTGGAACCAGCTCAAGATGCCTAAGCCAGTGGTACAGGTTGGTGGCGACCCCGATCCCTCCGAATGGCTCTTCATTTCGGAGGAGATGAAACGAATTGATCAGAGCAAGCCTTACGATGCCAAAAAGGCCTGCTGGGTTCCAGATGAAGCCGAAGGCTATCTTCTGGGTGAAATC
+
BBBABBFFFFFFGGGGEGGFGGGHHHHHHHGHHHHGGGEHGHHHHGHHGHHHHHHHHHGHHGHHHHHHHGGHHHHHGHHHHHGFGHHHHHHGHHHGHGHGHHHHHHHHHHHHHHHHGEFGHGGGGGGGGGGGHHHGGGGGHHHHHHHHGHHHHHGFFGAEEHHHHHHGGGHHGDGHHHFHHHHHHGHHHHGGHGGGGGGGGGGGGGGGGGGGGGGGGGGGGGGGFFFFFFFFFEFFFFFFFFFFDFFFFF
@M03558:539:GW210131Amp:1:2105:18595:20412 1:N:0:TCGACGTC+AAGCGGAA
GGTAGGCATCTACGAGCAAAACCATCATCCTTCAACGAATCCAGTTTAGTGATCCTCCCATTGTCCCCAACTAACCTGGAACCAGCTCAAGATGCCTAAGCCAGTGGTACAGGTTGGTGGCGACCCCGATCCCTCCGAATGGCTCTTCATTTCGGAGGAGATGAAACGAATTGATCAGAGCAAGCCTTACGATGCCAAAAAGGCCTGCTGGGTTCCAGATGAAGCCGAAGGCTATCTTCTGGGTGAAGTC
+
CCBABBFFFFFFGGGGGGGGGGGHHHHHHHHHHHHHGGGHGHHHHHHHHHHHHHHHHHGHHHHHHHHHHGGHHHHHHHGHHHGHHHHHHHHHHHHHHHHHHHHHGHHHHHHHHHHHGFGGHGGGGGGGGGGGHHHGGGDGHHHHHHHHHHHHHH/CCGDCGHHHDGHGGGHHHHHHHHHHHHHHHGHGHHEGHGGGBBFGGGGGGGGGGGGGGGGGGFGGGGGGFFFDFFFFFFFFFFFFFFFFDFFFFF
@M03558:539:GW210131Amp:1:2105:25418:20454 1:N:0:TCGACGTC+AAGCGGAA
GGTAGGCATCTACGAGCAAAACCATCATCCTTCAACGAATCCAGTTTAGTGATCCTCCCATTGTCCCCAACTAACCTGGAACCAGCTCAAGATGCCTAAGCCAGTGGTACAGGTTGGTGGCGACCCCGATCCCTCCGAATGGCTCTTCATTTCGGAGGAGATGAAACGAATTGATCAGAGCAAGCCTTACGATGCCAAAAAGGCCTGCTGGGTTCCAGATGAAGCCGAAGGCTATCTTCTGGGTGAAATC
+
AA>1>AFFFCFFGFGCCGGFGGCGHH1GHHFHGHHG?FG0EHCHHFF21DEGHFHHHHGB1B12FGHHFCEFFGHE10001FF0/FGHHEBFHFHE@F1BFFFAGHFHHHHH0BFGEFGGHGGEEGCCC/BFHHHGFC/FFHHHHHHHHGHGHH>ECGCACFFHHGHGGEHHD<DGHFFHHGHHHGHFHHGGCEAFBBFAEFAEGFFGGGGG9EGFFFFGGGGGFF@@@@B?FFFFFFFFFFB;BAFFFF
@M03558:539:GW210131Amp:1:2105:15521:20510 1:N:0:TCGACGTC+AAGCGGAA
GGTAGGCATCTACGAGCAAAACCATCATCCTTCAACGAATCCAGTTTAGTGATCCTCCCATTGTCCCCAACTAACCTGGAACCAGCTCAAGATGCCTAAGCCAGTGGTACAGGTTGGTGGCGACCCCGATCCCTCCGAATGGCTCTTCATTTCGGAGGAGATGAAACGAATTGATCAGAGCAAGCCTTACGATGCCAAAAAGGCCTGCTGGGTTCCAGATGAAGCCGAAGGCTATCTTCTGGGTGAAATC
+
AABBCCFFFFFFGGGGGGGGGGGGHHHHHHHHHHHHGGGHGHHHHHHHHHHHHHHHHHGHHHGHHHHHHGGHHHHGHHHHHHGGHHHHHHHHHHHHHHHHHHHHHHHHHHHFFBFHGGGGHGGGGGGGGGGGHHHGGGGGHHHHHHHHHHHHHHAEGGGCFHHHHHHGGGHHHHHHHHHGHHHHHGHHHHGGHGEGGGGGGGGGGGGGGGGGGGGGGGGGGGGGFFFBFFDEFFFFFFFFFFFFFFFFFF
@M03558:539:GW210131Amp:1:2105:25020:20513 1:N:0:TCGACGTC+AAGCGGAA
GGTAGGCATCTACGAGCAAAGAGTGAGAAGGTGTTACTCACATAGCC
+
ABABBBFFFFFFGFGGGGGGGGHHGHHHHHHAFBEHHHHHHHHHGHG
@M03558:539:GW210131Amp:1:2105:16195:20549 1:N:0:TCGACGTC+AAGCGGAA
GGTAGGCATCTACGAGCAAAACCATCATCCTTCAACGAATCCAGTTTAGTGATCCTCCCATTGTCCCCAACTAACCTGGAACCAGCTCAAGATGCCTAAGCCAGTGGTACAGGTTGGTGGCGACCCCGATCCCTCCGAATGGCTCTTCATTTCGGAGGAGATGAAACGAATTGATCAGAGCAAGCCTTACGACGCCAAAAAGGCCTGCTGGGTTCCAGATGAAGCCGAAGGCTATCTTCTGGGTGAAATC
+
CCCCCCFFFFFFGGGGGGGGGGGGHHBGHHHHHGHHGGDHGHHHHHHFGHHHHHHHHHGHHHFGHHHHEGGHHHHHHHHHHHGHHHHHHHGHHHHHHHHHHHHHHHHHHHHHHGHHGGGGHGGGGGGGGGGGHHHGGGGGHHHGHHHHHHHHFFFGGGFDHHHHHHHGGGHHHGHHHHHHHHEGHGHHHHGGGFBGGGGEFGGGGGFGGGGGGFFFFFFFFFFFFFFFFBDFFFFFFFFFFFE/D?BFFF
@M03558:539:GW210131Amp:1:2105:26968:20555 1:N:0:TCGACGTC+AAGCGGAA
GGTAGGCATCTACGAGCAAAACCATCATCCTTCAACGAATCCAGTTTAGTGATCCCCCCATTGTCCCCAACTAACCTGGAACCAGCTCAAGATGCCTAAGCCAGTGGTACAGGTTGGTGGCGACCCCGATCCCTCCGAATGGCTCTTCATTTCGGAGGAGATGAAACGAATTGATCAGAGCAAGCCTTACGATGCCAAAAAGGCCTGCTGGGTTCCAGATGAAGCCGAAGGCTATCTTCTGGGTGAAATC
+
?ABBBAFFFFFFGGGGGGGFGGGHHHHHHHHHHGHHGGGHGHHHGGHHHHHGHFHGGGGGHGHHHFHHGGGHHHHHHHGFFHGFEHHHHHHHHHHFHHHFGHHHFGHFGGHHHHFHG<FGFGEDCDGGCCGGHHFDGCAFHGFGHH1GGGHFHBCGCDADEHHFFFHEGEGHHHHFHGCHHHGHHGGGGGGGFGGFFBFEGDFGGFEFGGGG:EA/9F9FFBFFBFF=FBDFFFF9FFFFFFE;9AFFFB
@M03558:539:GW210131Amp:1:2105:15572:20563 1:N:0:TCGACGTC+AAGCGGAA
GGTAGGCATCTACGAGCAAAACCATCATCCTTCAACGAATCCAGTTTAGTGATCCTCCCATTGTCCCCAACTAACCTGGAACCAGCTCAAGATGCCTAAGCCAGTGGTACAGGTTGGTGGCGACCCCGATCCCTCCGAATGGCTCTTCATTTCGGAGGAGATGAAACGAATTGATCAGAGCAAGCCTTACGACGCCAAAAAGGCCTGCTGGGTTCCAGATGAAGCCGAAGGCTATCTTCTGGGTGAAATC
+
BBB@AAFFFFDFFFGGGGGBFGDCEGCHGFHHHHHHGGGAEHHHHHHHFDDGD5FGHHGHHHFDGFGHHGEHHFFHFGHFGHGGCFFGHHEHHHHFGHHHBGGFGGCFGHHEFBFGGEGGHGGGGGGGGGGGHHHGGCGGHHHHHHHHHHHHHHDDDGGC>GHGHHHGGGHHHHHHHHGGFHHHHGHHHHGGGG@GGGGGGGGGGGGGGGGGFFFFFFFFFFFFBFBBB?DFFFFFFFFFFFFBDFFFFF
@M03558:539:GW210131Amp:1:2105:16819:20572 1:N:0:TCGACGTC+AAGCGGAA
GGTAGGCATCTACGAGCAAAACCATCATCCTTCAACGAATCCAGTTTAGTGATCCTCCCATTGTCCCCAACTAACCTGGAACCAGCTCAAGATGCCTAAGCCAGTGGTACAGGTTGGTGGCGACCCCGATCCCTCCGAATGGCTCTTCATTTCGGAGGAGATGAAACGAATTGATCAGAGCAAGCCTTACGATGCCAAAAAGGCCTGCTGGGTTCCAGATGAAGCCGAAGGCTATCTTCTGGGTGAAATC
+
CCCCCCFFFFFFGGGGGGGGGGGHHHHHHHHHHHHHGGGHGHGHHHHHHHHHHHHHHHGHHHHHHHHHHGGHHHHHHHHHHHGHHHHHHGHHHHHHHHHHHHHHHHHHHHHHHGHHGGGGHGGGGGGGGGGGHHHGGGGGHHHHHHHHHHHHHHEGGGGGHHHHBGHGGGHHHHHHHHHHHHGHHGHGHHGGHEDGGGGGGGGGGGGGGGGGGGGGGGGGGGGGFFFFF@FFFFFFFFFFFFFFDFFFFF
@M03558:539:GW210131Amp:1:2105:26820:20580 1:N:0:TCGACGTC+AAGCGGAA
GGTAGGCATCTACGAGCAAAACCATCATCCTTCAACGAATCCAGTTTAGTGATCCTCCCATTGTCCCCAACTAACCTGGAACCAGCTCAAGATGCCTAAGCCAGTGGTACAGGTTGGTGGCGACCCCGATCCCTCCGAATGGCTCTTCATTTCGGAGGAGATGAAACGAATTGATCAGAGCAAGCCTTACGATGCCAAAAAGGCCTGCTGGGTTCCAGATGAAGCCGAAGGCTATCTTCTGGGTGAAATC
+
AA>ABBFFFFFFGGGGGGGGGGGGHHHHHHHHGHHHGGGHGHHHHHHHHGHHHHHHHHGHHHHHHHHHHGGHGHHHHHHHHHGHHHGHGHHHHHHHHHHHHHHHEGHHHHHHHFGHGEFEHGGGFGGGDCFGHHGGGGGGGHHHHHGHHHHHHHGGGFECFGHHHHHGGGHHHHHGHHGHHHHHHGHHHHGGHGGGGGGGGGGFGGGGGGGGFGGGGGGGGGGGFEFFACFFFFFFFFFFFFFFDEFFFF
@M03558:539:GW210131Amp:1:2105:24095:20603 1:N:0:TCGACGTC+AAGCGGAA
GGTAGGCATCTACGAGCAAAACCATCATCCTTCAACGAATCCAGTTTAGTGATCCTCCCATTGTCCCCAACTAACCTGGAACCAGCTCAAGATGCCTAAGCCAGTGGTACAGGTTGGTGGCGACCCCGATCCCTCCGAATGGCTCTTCATTTCGGAGGAGATGAAACGAATTGATCAGAGCAAGCCTTACGATGCCAAAAAGGCCTGCTGGGTTCCAGATGAAGCCGAAGGCTATCTTCTGGGTGAAATC
+
CCCBCCFFFFFFGGGGGGGGGGGHHHHHHHHHHHHHGGGHGHHHHHHHHHHHHHHHHHGHHHHHHHHHHGGHHHHHHHHHHHGHHHHHHHHHHHHHHHHHHHHHHHHHHHHHBGHHGGGGHGGGGGGGGGGGHHHGGGGGHHHHHHGHHHHHHHGGGGGGHHHHHHHGGGHHHDHHHHHHHHHHHGHHHHGGHGGGFGGGGGGGGGGGGGGGGGGGGGGGGHGGFFD@CDDFFFFFFFFHHFFFFFFFFF
@M03558:539:GW210131Amp:1:2105:8255:20617 1:N:0:TCGACGTC+AAGCGGAA
GGTAGGCATCTACGAGCAAAACCATCATCCTTCAACGAATCCAGTTTAGTGATCCTCCCATTGTCCCCAACTAACCTGGAACCAGCTCAAGATGCCTAAGCCAGTGGTACAGGTTGGTGGCGACCCCGATCCCTCCGAATGGCTCTTCATTTCGGAGGAGATGAAACGAATTGGTCAGAGCAAGCCTTACGATGCCAAAAAGGCCTGCTGGGTTCCAGATGAAGCCGAAGGCTATCTTCTGGGTGAAATC
+
AAABBBFFFFFFGGGGGGGGGGGHHHHHHHHHHHHHGGGHGHHHHHHHHHHHHHHHHHGHHHHHHFHHHGGHHHHHHHHHHHGFHHHHHHHHHHHHHHHHHHHHHHHHHHHHHGHHGGGGHGGGGGGGGGGGHHHGGGGGHHHHHHHHHHHHHHDFGGGEHHHHDDGGGGHHHHHHHHHHHHHHHGHHHHGGHEGGGGGGEGGGGGGGGGGGGGFGFGGGGGGFFFFFFFFFFFFFFFFFFFF;AAFFFF
@M03558:539:GW210131Amp:1:2105:7186:20619 1:N:0:TCGACGTC+AAGCGGAA
GGTAGGCATCTACGAGCAAAACCATCATCCTTCAACGAATCCAGTTTAGTGATCCTCCCATTGTCCCCAACTAACCTGGAACCAGCTCAAGATGCCTAAGCCAGTGGTACAGGTTGGTGGCGACCCCGATCCCTCCGAATGGCTCTTCATTTCGGAGGAGATGAAACGAATTGATCAGAGCAAGCCTTACGATGCCAAAAAGGCCTGCTGGGTTCCAGATGAAGCCGAAGGCTATCTTCTGGGTGAAATC
+
CCCCCCFFFFFFGGGGGGGGGGGHHHHHHHHHHHHHGGGHGHHHHHHHHHHHHHHHHHGHHHHHHHHHHGGHHHHHHHHHHHGHHHHHHHHHHHHHHHHHHHHHHHHHHHHHHFHHGGGGHGGGGGGGGGGGHHHGG/CFHHHGHHHHHHHHHHGGGGGGHHHHHHHGGGHHHHHHHHGHHHHHHGHHHHGEHFGGGGGGFGDGGGGGGGEGFGGGGGGGGGGGFFFFFFFFFFFFFFFFFFFFDEFFFF
@M03558:539:GW210131Amp:1:2105:4543:20623 1:N:0:TCGACGTC+AAGCGGAA
GGTAGGCATCTACGAGCAAAACCATCATCCTTCAACGAATCCAGTTTAGTGATCCTCCCATTGTCCCCAACTAACCTGGAACCAGCTCAAGATGCCTAAGCCAGTGGTACAGGTTGGCGGCGACCCCGATCCCTCCGAATGGCTCTTCATTTCGGAGGAGATGAAACGAATTGATCAGAGCAAGCCTTACGATGCCAAAAAGGCCTGCTGGGTTCCAGATGAAGCCGAAGGCTATCTTCTGGGTGAAATC
+
BCBCBAFFFFFFGGCGGGGGGGGGHHHFHHHHHGHHGGFHGGHGGHHHHHHHHHHHHHGHHHGHHHHHHGGHHHHHHHHHFFGHHGHHHHHHHHGHHHHHHHGHHHHHGHHFHHHHG3>EEFGGGGGCDCGGHHHGGCGFGHFGHHHHHFHHGGFDGGDGEGHFHHHGGEHHGGGGGFFFFFFGGGGGGGE9EAGGFGFGEGFFFFFFFFFDFFFFFFFFFFFFFADFFFFFFFFFFFFFFFFFD?FFFF
@M03558:539:GW210131Amp:1:2105:23686:20643 1:N:0:TCGACGTC+AAGCGGAA
GGTAGGCATCTACGAGCAAAGAGTGAGAAGGTGTTACTCACATAGCC
+
CCCCCDFFFFFFGGGGGGGGGGHHHHHHHHHGHHGHHHHHHHHHHHH
@M03558:539:GW210131Amp:1:2105:23378:20655 1:N:0:TCGACGTC+AAGCGGAA
GGTAGGCATCTACGAGCAAAACCATCATCCTTCAACGAATCCAGTTTAGTGATCCTCCCATTGTCCCCAACTAACCTGGAACCAGCTCAAGATGCCTAAGCCAGTGGTACAGGTTGGTGGCGACCCCGATCCCTCCGAATGGCTCTTCATTTCGGAGGGGATGAAACGAATTGATCAGAGCAAGCCTTACGATGCCAAAAAGGCCTGCTGGGTTCCAGATGAAGCCGAAGGCTATCTTCTGGGTGAAATC
+
CBCBCCFFFFFFGGGGGGGGGGGHHHHHHHHHHHHHGGGHGHGHHHHEGGHHHHHHHHGHHHHHHHHHHGGHGFHHHHHHGHGHHHHHEFHHHHHHHHHHHHHHGHHHHHHHHFGHGGGGHGGGGGGGGGGGHHHGG?BFHHHHHHHGHHHHHHCGGGGGGGGHHHHGGGHHHHHHHHFHHHHHHGHHFGGGGEGGFGGGGGGGGGGGGGGGGGGFFFFFFFFFFFFCFFDFFFFFFFFFFFFFDFFFFF
@M03558:539:GW210131Amp:1:2105:27228:20657 1:N:0:TCGACGTC+AAGCGGAA
GGTAGGCATCTACGAGCAAAACCATCATCCTTCAGCGAATCCAGTTTAGTGATCCTCCCATTGTCCCCAACTAACCTGGAACCAGCTCAAGATGCCTAAGCCAGTGGTACAGGTTGGTGGCGACCCCGATCCCTCCGAATGGCTCTTCATTTCGGAGGAGATGAAACGAATTGATCAGAGCAAGCCTTACGATGCCAAAAAGGCCTGCTGGGTTCCAGATGAAGCCGAAGGCTATCTTCTGGGTGAAATC
+
CCCABCFFFFFFGGGGGGGGGGGHHHHHHHHHHHHHGGGGGHHHHHHHHHHHHHHHHHGHHHHHHHHHHGGHHHHHHHHHGHGHHHGHHHHHHHHHHHGHHHHHGHFHHHHHHFGHGEFGEGGGGGGGCDGGHHHGGG?FHHGHHHFHHHHHHHGGGGGGHHHBDGHGGGHHHHHHHHFFHHHGHGHHHHGGGGGGGGGGGGGGGGGGGGGGFEGFFGGGFFFFFFFFFADFFFFFFFFFFFFFFFFFFF
@M03558:539:GW210131Amp:1:2105:21594:20789 1:N:0:TCGACGTC+AAGCGGAA
GGTAGGCATCTACGAGCAAAACCATCATCCTTCAACGAATCCAGTTTAGTGATCCTCCCATTGTCCCCAACTAACCTGGAACCAGCTCAAGATGCCTAAGCCAGTGGTACAGGTTGGTGGCGACCCCGATCCCTCCGAATGGCTCTTCATTTCGGAGGAGATGAAACGAATTGATCAGAGCAAGCCTTACGATGCCAAAAAGGCCTGCTGGGTTCCAGATGAAGCCGAAGGCTATCTTCTGGGTGAAATC
+
BCABCCFFFFFFGGGGGGGGGGGHHHHHHHHHHHHHGGGHGHHHHHHHHHHHHHHHHHGHHHHHHHHHHGGHHHHHHHHHHHGHHHHHHHHHHHHHHHHHHHHHHHHHHHHHHHHHGGGGHGGGGGGGGGGGHHHGGGGGHHHHHHHHHHHHHGDFGGGGHHHHHHHGGGHHHHHHHHHHHGHHHGHHHHGGHFGGGGGGGGGGGGGGGGFGFGGGFGGGGGGGFFFDFFFFFFFFFFFFFFFFDFFFFF
@M03558:539:GW210131Amp:1:2105:21494:20800 1:N:0:TCGACGTC+AAGCGGAA
GGTAGGCATCTACGAGCAAAACCATCATCCTTCAACGAATCCAGTTTAGTGATCCTCCCACTGTCCCCAACTAACCTGGAACCAGCTCAAGATGCCTAAGCCAGTGGTACAGGTTGGTGGCGACCCCGATCCCTCCGAATGGCTCTTCATTTCGGAGGAGATGAAACGAATTGATCAGAGCAAGCCTTACGATGCCAAAAAGGCCTGCTGGGTTCCAGATGAAGCCGAAGGCTATCTTCTGGGTGAAATC
+
BBBBBCFFFFFFGGGGGGGGGGGHHHHHHHHHHHHHGGGHGHHHHHHHHHHHHHHHHHGHHHHHHHHHHGGHHHHHHHHHHHGHHHHHHHHHHHHHHHHHHHHHHHHHHHHHHHHHGEGGHGGGGGGGGGGGHHHGGGGGHHHHHHHHHHHHHHFGGGGGHHHHHHHGGGHHHHHHHHHHHHHHHGHHHHGGHEGGGGGGGGGGGGGGGGFGFGGGGGGGGGFFFFFFFFFFFFFFHFFFFFFFFFFFFF
@M03558:539:GW210131Amp:1:2105:20801:20845 1:N:0:TCGACGTC+AAGCGGAA
GGTAGGCATCTACGAGCAAAACCATCATCCTTCAACGAATCCAGTTTAGTGATCCTCCCATTGTCCCCAACTAACCTGGAACCAGCTCAAGATGCCTAAGCCAGTGGTACAGGTTGGTGGCGACCCCGATCCCTCCGAATGGCTCTTCATTTCGGAGGAGATGAAACGAATTGATCAGAGCAAGCCTTACGATGCCAAAAAGGCCTGCTGGGTTCCAGATGAAGCCGAAGGCTATCTTCTGGGTGAAATC
+
CCCCCCFFFFFFGGGGGGGGGGGHHHHFHHHHHHHHGGGHGHGHHHHHHHHHHHHHHHGHHHHHHHHHHGGHHHHHHHHHHHGHHHHHHHHHHHHHHHHHHHHHHHHHHHHHHHHHGGGGHGGGGGGGGGGGHHHGGGGGHHHHHHHHHHHHHHACDGECGHHHHHHGGGHHHHHHHHHHHHHHHGHHGHGGHEGGBBFGGGGGGGGGGGGGGGGGGGFGGGGGFFFFFDFFFFFFFFFFFFFFFFFFFF
@M03558:539:GW210131Amp:1:2105:28031:20852 1:N:0:TCGACGTC+AAGCGGAA
GGTAGGCATCTACGAGCAAACCATCATCCTTCAACGAATCCAGTTTAGTGATCCTCCCATTGTCCCCAACTAACCTGGAACCAGCTCAAGATGCCTAAGCCAGTGGTACAGGTTGGTGGCGGCCCCGATCCCTCCGAATGGCTCTTCATTTCGGAGGAGATGAAACGAATTGATCAGAGCAAGCCTTACGATGCCAAAAAGGCCTGCTGGGTTCCAGATGAAGCCGAAGGCTATCTTCTGGGTGAAATC
+
BBBBBBFFFFFFGGGGGGGGGGHHHHHHHHHHHHHGGGHGHHHGHHHHHHHHGHHHHGHHHHHHHHHHGGHHHHHHHHHHHGHHHHHHHHHHGHHHHHHHHHFBGHFHHHHHGHHGFGGHGGGGGGGGGGGHHHDDFGGHHHGHHHFFHHHHGGGGGFGHHHHHHHGGGHHHHHHGFHHHHEHHGHGGGGGGGGGGGGGGGGGGGGGGGGFFFFFFFFFFFFFFFFFFFFFFFFFFFFFFFFFFFFFFF
@M03558:539:GW210131Amp:1:2105:3454:20926 1:N:0:TCGACGTC+AAGCGGAA
GGTAGGCATCTACGAGCAAAACCATCATCCTTCAACGAATCCAGTTTAGTGATCCTCCCATTGTCCCCAACTAACCTGGAACCAGCTCAAGATGCCTAAGCCAGTGGTACAGGTTGGTGGCGACCCCGATCCCTCCGAATGGCTCTTCATTTCGGAGGAGATGAAACGAATTGATCAGAGCAAGCCTTACGATGCCAAGAAGGCCTGCTGGGTTCCAGATGAAGCCGAAGGCTATCTTCTGGGTGAAATC
+
AAA?ABFFFFFFGGGGGGGGGGGEHHGHHHHHHHHHGGGHGHHHHHHHHHHHHHHHHHGHHHHHHHHHHGGHGHHHHHHHHHGHHHHHHHHGHHHHHHHHHHHHHHHHHHHGHHHHGGGGHGGGGGGGGGGGHHHGG@CFHGHHHHHHGHHHHEDGGGFGHGHHHHHGDGHHHFHHHHHHHHHHHGHHHHGGHGGGGGEFFGGGGGGGGGGGGGGGGGGGGGGGGFFFFFFFFBFFFFFFFFF;AAFFFF
@M03558:539:GW210131Amp:1:2105:7956:20956 1:N:0:TCGACGTC+AAGCGGAA
GGTAGGCATCTACGAGCAAAACCATCATCCTTCAACGAATCCAGTTTAGTGATCCTCCCATTGTCCCCAACTAACCTGGAACCAGCTCAAGATGCCTAAGCCAGTGGTACAGGTTGGTGGCGACCCCGATCCCTCCGAATGGCTCTTCATTTCGGAGGAGATGAAACGAATTGATCAGAGCAAGCCTTACGATGCCAAAAAGGCCTGCTGGGTTCCAGATGAAGCCGAAGGCTACCTTCTGGGTGAAATC
+
A3AA>ABCFFFFGFGEEEGGBF2CG4FGFHHHFGFFEFCGEFHHGHHHFGGBGHHFH3FHHFGAFADGGGGHCCGCGF12FG1CGHHHHGHGGBDFGFHFHHHFGHHHFFHHHFG0EEGDCEEE?EC<BCCGFH0EF/?FGG0FFGFHHHHF10CGGCDACGGHFH0EGEAAGFGHGF0GF/GHGGGHFGE..EGBBF/AEA.AEFEFEF/EBEGFFBGGGEF9BF??@B?EFFFFBFFBFBF;;9FBFB
@M03558:539:GW210131Amp:1:2105:24097:20985 1:N:0:TCGACGTC+AAGCGGAA
GGTAGGCATCTACGAGCAAAACAATCATCCTTCAACGAATCCAGTTTAGTGATCCTCCCATTGTCCCCAACTAACCTGGAACCAGCTCAAGATGCCTAAGCCAGTGGTACAGGTTGGTGGCGACCCCGATCCCTCCGAATGGCTCTTCATTTCGGAGGAGATGAAACGAATTGATCAGAGCAAGCCTTACGATGCCAAAAAGGCCTGCTGGGTTCCAGATGAAGCCGAAGGCTATCTTCTGGGTGAAATC
+
ABAABBFFFFFFGFGGGGFBEGECFG4FFHHHFGBDEEDHGFHGABGFDAB5FGGBG3FEGGH5DGGHBFGHF3AFGFA2GH1EHHHH33BEGBGHFGC3?GFGHFFGGFHGC3BFEEF/CE?<E/?DBCGGFG2EA</FG20GGGGHHHHHDCCFD?GGEGF1=G<CDEGHH=DHD<0CC/CHHGHHHFC.::AB0=/AFD9EFGGGFGFGBEGGFFGGGBFFBF@-@9.9B/BFFFFFBFFFFEFFBB
@M03558:539:GW210131Amp:1:2105:4884:21078 1:N:0:TCGACGTC+AAGCGGAA
GGTAGGCATCTACGAGCAAAACCATCATCCTTCAACGAATCCAGTTTAGTGATCCTCCCATTGTCCCCAACTAACCTGGAACCAGCTCAAGATGCCTAAGCCAGTGGTACAGGTTGGTGGCGACCCCGATCTCTCCGAATGGCTCTTCATTTCGGAGGAGATGAAACGAATTGATCAGAGCAAGCCTTACGATGCCAAAAAGGCCTGCTGGGTTCCAGATGAAGCCGAAGGCTATCTTCTGGGTGGAATC
+
B?A@BBFFFBFFGGFFGGFGGGGHHHHHGHHHHHHHGGGHGHHGEGHHHHHHHFFHHHGFHHFHHHDFHFGHHGHHHHHEGGG11FGHHGHHHHFHGFHFHHHHHBHHHHGHEDGHC??EHGGGGGGCFCGHHFHHG/?CHHHGHFHFD?DGGGC/<C.CCGHDBGHFE.CGHFHHGHFHF/CCEGHGHHEAGFGFFFFAE??EGG?FGGGAFFFFGGBCFGBFFFFCFFFFFFFFFFFFFFF/;-AFFB
@M03558:539:GW210131Amp:1:2105:21627:21093 1:N:0:TCGACGTC+AAGCGGAA
GGTAGGCATCTACGAGCAAAACCATCGTCCTTCAACGAATCCAGTTTAGTGATCCTCCCATTGTCCCCGACTAACCTGGAACCAGCTCAAGATGTCTAAGCCAGTGGTACAGGTTGGTGGCGACCCCGATCCCTCCGAATGGCTCTTCATTTCGGAGGAGATGAAACGAATTGATCAGAGCAAGCCTTACGATGCCAAAAAGGCCTGCTGGGTTCCAGATGAAGCCGAAGGCTATCTTCTGGGTGAAATC
+
?AAABBFFFFFFGGGGGGGCGGGHHHGGFGGHHHHHGGGFGHHHHHHHHGHHHHHHHHGHHHHHHGHHGGGGGHHHHHHHHHGHHHHHHHHHHHHHHGHHHHHHFHHFHHHHHGHHGGGGHGGGGGGGGGGGHHHGGGGGHHHHHHHHHHHHGFGGGGGGHHHHHHHGGGHHHHHHHHFHHHHHHGHGGGGGGEGGGGGGGGGGGGGGGGFGBEFFFFFFFFFF/AB@DAFEFFFFFFFFFFFFFFFFFF
@M03558:539:GW210131Amp:1:2105:21138:21116 1:N:0:TCGACGTC+AAGCGGAA
GGTAGGCATCTACGAGCAAAACCATCATCCTTCAACGAATCCAGTTTAGTGATCCTCCCATTGTCCCCAACTAACCTGGAACCAGCTCAAGATGCCTAAGCCAGTGGTACAGGTTGGTGGCGACCCCGATCCCTCCGAATGGCTCTTCATTTCGGAGGAGATGAAACGAATTGATCAGAGCAAGCCTTACGATGCCAAAAAGGCCTGCTGGGTTCCAGATGAAGCCGAAGGCTATCTTCTGGGTGAAATC
+
BBBBBBFFFFFFGGGGGGGFGGGHHHHHHHHHHHHHGGGHGHHHHHHHHHHHHHHHHHGHHHHHHHHHHGGHHHHHHHHHHHGHHHGHHHHHHHHHHHHHHHHHHHHHHHHHHGHHGGGGHGGGGGGGGGGGHHHGGGGGHHHHHHHHHHHHHC@FGGGGHHHHHHHGGGHHHFHHHHFHHFHHHGHHGHGEHEGGGGGGGGGGGGGGGGGGGGGGGGGGGGGGFFFFFFDFFFFFFFFFFFFFFFFFFF
@M03558:539:GW210131Amp:1:2105:11136:21175 1:N:0:TCGACGTC+AAGCGGAA
GGTAGGCATCTACGAGCAAAACCATCATCCTTCAACGAATCCAGTTTAGTGATCCTCCCATTGTCCCCAACTAACCTGGAACCAGCTCAAGATGCCTAAGCCAGTGGTACAGGTTGGTGGCGACCCCGATCCCTCCGAATGGCTCTTCATTTCGGAGGAGATGAAACGAATTGATCAGAGCAAGCCTTACGATGCCAAAAAGGCCTGCTGGGTTCCAGATGAAGCCGAAGGCTATCTTCTGGGTGAAATC
+
B@AABBFFFFFFGG?EEEGGGGGHHHGHHFHHHHHHGGGHGHFHGFGDGHHEHHHHHHGHHHHHHHHHHGGHHHHHGHFFHHGHHHGHHHHHHGFFHFHHGHHGHHBDGHHHG@FBEEEGFGGGGGGFC@CGHGHGDCAGHGHHHHHHHHHHHF/>@DC.FGFHHHHGGFHCD0DHBGHHHGHHHFFHGHGAGADGGGFGGGGGGGGFGFGFFEFB;BFFGGGGFFFFFAFFFBFFFFFFEFFBDEFFFF
@M03558:539:GW210131Amp:1:2105:16293:21189 1:N:0:TCGACGTC+AAGCGGAA
GGTAGGCATCTACGAGCAAAACCATCATCCTTCAACGAATCCAGTTTAGTGATCCTCCCATTGTCCCCAACTAACCTGGAACCAGCTCAAGATGCCTAAGCCAGTGGTACAGGTTGGTGGCGACCCCGATCCCTCCGAATGGCTCTTCATTTCGGAGGAGATGAAACGAATTGATCAGAGCAAGCCTTACGATGCCAAAAAGGCCTGCTGGGTTCCAGATGAAGCCGAAGGCTATCTTCTGGGTGAAATC
+
CCCCCCFFFFFFGGGGGGGGGGGHHHGHHHHHHHHHGGGHGHHHHHHHHHHHHHHHHHGHHHHHHHHHHGGHHHHHHHHHHHGHHHHHHHHHHHHHHHHHHHHHHHGHHHHFGGHHGGGGHGGGGGGGGGGGHHHGGGGGHHHHHHHHHHHHHHCGFGEGHHHHBGHGGGHHHHHHHHHHHHHHHGHHHHGGGEDGGGGGGGGGGGGGGGGGGGGGGGGGGGGGFFFFFADFFFFFFFFFFFEFFFFFFF
@M03558:539:GW210131Amp:1:2105:22123:21200 1:N:0:TCGACGTC+AAGCGGAA
GGTAGGCATCTACGAGCAAAACCATCATCCTTCAACGAATCCAGTTTAGTGATCCTCCCATTGTCCCCAACTAACCTGGAACCAGCTCAAGATGCCTAAGCCAGTGGTACAGGTTGGTGGCGACCCCGATCCCTCCGAATGGCTCTTCATTTCGGAGGAGATGAAACGAATTGATCAGAGCAAGCCTTACGATGCCAAAAAGGCCTGCTGGGTTCCAGATGAAGCCGAAGGCTATCTTCTGGGTGAAATC
+
ABABBBFFFFFFGGGGGGGGGGGFHHHHHHHHHHHHGGGHGHGHHHHHHHHHHHHHHHGHHHHHHFHHHGGHGHHHHGHFFHGHHHHGHGHHHHHHHHHHHHHHGHHGHHHHHGHHGGGGHGGGGGGGGGGGHHHGGGGGHGHHHHHHHHHHGGAFGGGGHHHHHHHGGGHHHHHHHHHHFFHHHGHHHHGGHGGGFFGEGGGGGGGGGGFGGGGGGGFGGGGFFFFFCFFFFFFFFFFFFFFFD?FFFF
@M03558:539:GW210131Amp:1:2105:10746:21209 1:N:0:TCGACGTC+AAGCGGAA
GGTAGGCATCTACGAGCAAAACCATCATCCTTCAACGAATCCAGTTTAGTGATCCTCCCATTGTCCCCAACTAACCTGGAACCAGCTCAAGATGCCTAAGCCAGTGGTACAGGTTGGTGGCGACCCCGATCCCTCCGAATGGCTCTTCATTTCGGAGGAGATGAAACGAATTGATCAGAGCAAGCCTTACGATGCCAAAAAGGCCTGCTGGGTTCCAGATGAAGCCGAAGGCTATCTTCTGGGTGAAATC
+
BBABBBFFFFFFGGGGGGGFGGGHHHHHHHHHHHHHGGGHGHHHHHHHHHHHHHHHHHGHHHHHHHHHHGGHHHHHHHHHHHGHHHHHHGGFHHHHHHHHHHHHHHHGHHHGHFHHGEGGHGGGGGGGGGGGHHHGGGGGHHHHHHHHGHHHHH<EFGDFHHHHHHHGGGHHHHHHHHHHHGHHHGHHEHGGHGGGGGGGGDGGGGGGGGGGGGGGGGGGGGGGFFFFFFFFFFFFFFFFFFFFFEFFFF
@M03558:539:GW210131Amp:1:2105:25018:21269 1:N:0:TCGACGTC+AAGCGGAA
GGTAGGCATCTACGAGCAAAACCATCATCCTTCAACGAATCCAGTTTAGTGATCCTCCCATTGTTCCCAACTAACCTGGAACCAGCTCAAGATGCCTAAGCCAGTGGTACAGGTTGGTGGCGACCCCGATCCCTCCGAATGGCTCTTCATTTCGGAGGAGATGAAACGAATTGATCAGAGCAAGCCTTACGATGCCAAAAAGGCCTGCTGGGTTCCAGATGAAGCCGAAGGCTATCTTCTGGGTGAAATC
+
CCCCCCFFFFFFGGGGGGGGGGGHHHHHHHHHHHHHGGGHGHHHHHHHHHHHHHHHHHGHHHHHHHHHHHGHHHHHHHGHHHGHHHHHHHHHHHHHHHHHHHHHGHHHHHHHFFHHGGGGHGGGGGGGGGGGHHHGGGFGHHHHHHHHHHHHHHCFGGGEHHHHHHHGGGHHHDHHHHHHHHHHHGHHHHGGHEGGGGGGGGGGGGGGGGGGGGGGGGGGGGGGGFDDFFDFFFFFFFFFFFFFFFFFFF
@M03558:539:GW210131Amp:1:2105:25838:21301 1:N:0:TCGACGTC+AAGCGGAA
GGTAGGCATCTACGAGCAAAACCATCATCCTTCAACGAATCCAGTTTAGTGATCCTCCCATTGTCCCCAACTAACCTGGAACCAGCTCAAGATGCCTAAGCCAGTGGTACAGGTTGGTGGCGACCCCGATCCCTCCGAATGGCTCTTCATTTCGGAGGAGATGAAACGAATTGATCAGAGCAAGCCTTACGATGCCAAAAAGGCCTGCTGGGTTCCAGATGAAGCCGAAGGCTATCTTCTGGGTGAAATC
+
BBBBABFFFFFFGGFFFCCEGFGAGFFHFHHGGHHHGGDEEHHFHHHGAGFHHHDGGHECFFGGGDGH2EGHEAGHHAFFBGF11FEGH3GFH3GHHHHHHHHEB3?GHHHH33BG/??/F/<E?EAC/>/?2@2?BC?F<1<?GFFG1F<GH</<A?.C.FGFD0DE.<CCFDG000;0C///CE::GB.::..;09/..;.999..:BBFCCF/FFFBBC09BAA9-9..;BFBBFFB/9;/../9:/
@M03558:539:GW210131Amp:1:2105:24428:21346 1:N:0:TCGACGTC+AAGCGGAA
GGTAGGCATCTACGAGCAAAACCATCATCCTTCAACGAATCCAGTTTAGTGATCCTCCCATTGTCCCCAACTAACCTGGAACCAGCTCAAGATGCCTAAGCCAGTGGTACAGGTTGGTGGCGACCCCGATCCCTCCGAATGGCTCTTCATTTCGGAGGAGATGAAACGAATTGATCAGAGCAAGCCTTACGATGCCAAAAAGGCCTGCTGGGTTCCAGATGAAGCCGAAGGCTATCTTCTGGGTGAAATC
+
BBBBBBFFFFFFGGGGGGGFGGGHHHCHHHHHHGHHGGGGGHHHHHHHHHHHHHHHHHGGHHGGHGHHHGGHHFHHHHGHHHGGGHHHHHHHHHHHHHHHHHHHHHHHHHHHFFGHGGGGHGGGGGGGGGGGHHHGGGGGHHGGHHHHHHHHHHCEGFGEHHHHHHGGFGHHHHHHHHHHHHBHHGHHHHGGHEGG0FFGGGGFGGGGGGGGGGGGGGGGGBBFEFF>CFDEFFFFFFFFFFFFFEFFFB
@M03558:539:GW210131Amp:1:2105:7660:21351 1:N:0:TCGACGTC+AAGCGGAA
GGTAGGCATCTACGAGCAAAACCATCATCCTTCAACGAATCCAGTTTAGTGATCCTCCCATTGTCCCCAACTAACCTGGAACCAGCTCAAGATGCCTAAGCCAGTGGTACAGGTTGGTGGCGACCCCGATCCCTCCGAATGGCTCTTCATTTCGGAGGAGATGAAACGAATTGATCAGAGCAAGCCTTACGATGCCAAAAAGGCCTGCTGGGTTCCAGATGAAGCCGAAGGCTATCTTCTGGGTGAAATC
+
BBBBBBFFFFFFGGGGGCG4FGGGHHGHHHHHHHHHGGGHGHGHHHHGHHHFHHHHHHGHHGHHHHHHHFGHFHHHHHHHHHGGHHHHHHHHHHHHHHHHHHHHHHHHHHHHHFGHGFGGHGGGGGGGCGGGHHHGG/<FHHHHHHHHHHHHHFAEGGFGHHHHGHHGGGHHHHHHHGFHHFHHHGHHHHFFHGGGGGFGEDGGGGGGGGFDGEGGGGGGGGGFFFFFFFFFFEFFFFFFFFFFDABFFF
@M03558:539:GW210131Amp:1:2105:8954:21466 1:N:0:TCGACGTC+AAGCGGAA
GGTAGGCATCTACGAGCAAAGAGTGAGAAGGTGTTACTCACATAGCC
+
BBBABBFFFFFFGGGGGGGGGGHHHHGFGHHGFHGHHHHHHGHHHHH
@M03558:539:GW210131Amp:1:2105:14380:21467 1:N:0:TCGACGTC+AAGCGGAA
GGTAGGCATCTACGAGCAAAACCATCATCCTTCAACGAATCCAGTTTAGTGATCCTCCCATTGTCCCCAACTAACCTGGAACCAGCTCAAGATGCCTAAGCCAGTGGTACAGGTTGGTGGCGACCCCGATCCCTCCGAATGGCTCTTCATTTCGGAGGAGATGAAACGAATTGATCAGAGCAAGCCTTACGATGCCAAAAAGGCCTGCTGGGTTCCAGATGAAGCCGAAGGCTATCTTCTGGGTGAAATC
+
BBBBBBFFFFFFGGGGGFGFGGGHHHHHHHHHHHHHGGGHGHGHHHHFHHHHHHHHHHGHHHHHHHHHHGGHHHHHHHGHHHGHHHHHHHHHHHHHHHHHHHHHGHHHHHGFGBGHGGGGHGGGGGGGGGGGHHHGGCEFHHHHHHHHHHHHHH@EGGFC<GHHHHHGGEGHHHHGHHHHHHFHHGHHHHGGHGGGGGEFGGGGGGGGGGEFFGFGGGGGGFGGFFFFDFFFFFFFFFFFFFFFFFFFFF
@M03558:539:GW210131Amp:1:2105:22012:21500 1:N:0:TCGACGTC+AAGCGGAA
GGTAGGCATCTACGAGCAAAACCATCATCCTTCAACGAATCCAGTTTAGTGATCCTCCCATTGTCCCCAACTAACCTGGGACCAGCTCAAGATGCCTAAGCCAGTGGTACAGGTTGGTGGCGACCCCGATCCCTCCGAATGGCTCTTCATTTCGGAGGAGATGAAACGAATTGATCAGAGCAAGCCTTACGATGCCAAAAAGGCCTGCTGGGTTCCAGATGAAGCCGGAGGCTATCTTCTGGGTGAAATC
+
AA>AB@FFFFFFGGGGGGGGGGGHHHHGHHHHHHHHGGGHGHHHHHHHHHHHHHHHHHGHHHHHHHHHHGGHHHHHHHGEHHGHHHHHHHHHHHGHHHHFHHHHFHHHHHHHHHHHGGGGHGGGGGGGCGGGHHHGGGGFHHHHHHHGFHHGGH-DCG?AGHHGHHFGGGHHHHHHHHHGGHHHEGHHFHGGHEGGGGGGGGGGGGGGGGGCCEGGFGBFFGFFFFFDFFFFFFFFFFFFFFFFFEFFFF
@M03558:539:GW210131Amp:1:2105:13946:21570 1:N:0:TCGACGTC+AAGCGGAA
GGTAGGCATCTACGAGCAAAGAGTGTAGAAGGTGTTACTCACATAGCC
+
ABAAAAFFFFFFGGGGGGGGGGHHHFEGFHHHFGGGFHHHHHHHHHGH
@M03558:539:GW210131Amp:1:2105:4083:21586 1:N:0:TCGACGTC+AAGCGGAA
GGTAGGCATCTACGAGCAAAACCATCATCCTTCAACGAATCCAGTTTAGTGATCCTCCCATTGTCCCCAACTAACCTGGAACCAGCTCAAGATGCCTAAGCCAGTGGTACAGGTTGGTGGCGACCCCGATCCCTCCGAATGGCTCTTCATTTCGGAGGAGATGAAACGAATTGATCAGAGCAAGCCTTACGATGCCAAAAAGGCCTGCTGGGTTCCAGATGAAGCCGAAGGCTATCTTCTGGGTGAAATC
+
AAA3AAFFF45DGFGGGGGFGEEGHHFHHHHHFFDFEGGHEHHHGHFHHHHF5GGHFHGFEG5GFHHHHGGHHHGHHHHHFGGHGHGHHHHHHHHHHFHGFFFHFGGFGGHHHEGGE>FEFEEEEGDCCB/?CGFGFCFFFFBGFHGHFH1FFF/AC@AGHHHHGEFGGGFEFGHHFGFGHF:CEEHHEHGGHEAFFFGGGGGGFGGGGFGBFEFFBFFGGGGFFFFFCCFFFFFFFFFFFFF9A.BFFF
@M03558:539:GW210131Amp:1:2105:27201:21595 1:N:0:TCGACGTC+AAGCGGAA
GGTAGGCATCTACGAGCAAAACCATCATCCTTCAACGAATCCAGTTTAGTGATCCTCCCATTGTCCCCAACTAACCTGGAACCAGCTCAAGATGCCTAAGCCAGTGGTACAGGTTGGGGGCGACCCCGATCCCTCCGGATGGCTCTTCAATTCGGAGGAGATGAAACGAATTGATCAGAGCAAACCTTACGATGCGAAAAAGGCCTGCTGGGTTCAAGATGAAGCCGAAGGCTATCTTCTGGGTGAAATC
+
AAAAAAF1B1D@FF1AAA010BEGGHDFHGFGHB1GCAEHEFGB2FG21FGHHB11FGEH1G1G2G1AAE/C11GA1B0F@F/0B/11@F1DGFBHBDE001>B1@E1@BF2B@B0E//>EC/C//?@C<@/0?0>CC<.-.0<0<00=0=<=C<C@CCA.::0;00.;CA90C9C0B00//9/.;C90CEAAE.-;---:-9--9-;FB9B9-;/99/9BFF//-;-;--;B//////9//:/;9/;B9
@M03558:539:GW210131Amp:1:2105:18922:21614 1:N:0:TCGACGTC+AAGCGGAA
GGTAGGCATCTACGAGCAAAACCATCATCCTTCAACGAATCCAGTTTAGTGATCCTCCCATTGTCCCCAACTAACCTGGAACCAGCTCAAGATGCCTAAGCCAGTGGTACAGGTTGGTGGCGACCCCGATCCCTCCGAATGGCTCTTCATTTCGGAGGAGATGAAACGAATTGATCAGAGCAAGCCTTACGATGCCAAAAAGGCCTGCTGGGTTCCAGATGAAGCCGAAGGCTATCTTCTGGGTTAAATC
+
AABA>AFFFFFFGGGGGGGGGGGHHHHHHHHHHHHHGGGHGHHHHHHHHHHHHHHHHHGHHHHHGGHHHGGHHHHHHHHHHHGHHHHHHHHHHHHHHHHHHHHHFGHGGHHHHGHHGEFFHGGGGGGGGGGGHHHGGGGGHHHFHHHHHHHHHHGGGGGGHHHHFFGGGGGHHGHHHHHHHHHHHGHHHHGGHEEGFGGGGG?EGGGGGGGGGGGGFFFGFFGGFFFFFFFFFFFFFFFFFFF9AEFFFF
@M03558:539:GW210131Amp:1:2105:15661:21639 1:N:0:TCGACGTC+AAGCGGAA
GGTAGGCATCTACGAGCAAAACCATCATCCTTCAACGAATCCAGTTTAGTGATCCTCCCATTGTCCCCAACTAACCTGGAACCAGCTCAAGATGCCTAAGCCAGTGGTACAGGTTGGTGGCGACCCCGATCCCTCCGAATGGCTCTTCATTTCGGAGGAGATGAAACGAATTGATCGGAGCAAGCCTTACGATGCCAAAAAGGCCTGCTGGGTTCCAGATGAAGCCGAAGGCTATCTTCTGGGTGAAATC
+
ABAABCFFFFFFGGGGGGGGGGGHHHHHHHHHHHHHGGGHGHHHHHHHHHHHHHHHHHGGHHHHHHHHHGGHHHHHHHHHHHGHHHHHGHHHHHHHHHHHHHHHGHHGGHHFHGHHGGGGHGGGFGGGGGGGHHHGGGGGHHHHHHHHHHHHHHGGGGGGHHHHHGHGGGHHHGHHGGGGGFHHHGGHGHGGGGGGGGGGGGFGGGGGGGFC;EFGBFFFFFFFFFDDFFFFFFFFFFFFFEFBAEFFFF
@M03558:539:GW210131Amp:1:2105:24712:21659 1:N:0:TCGACGTC+AAGCGGAA
GGTAGGCATCTACGAGCAAAACCACCATCCTTCAACGAATCCAGTTTAGTGATCCTCCCATTGTCCCCAACTAACCTGGAACCAGCTCAAGATGCCTAAGCCAGTGGTACAGGTTGGTGGCGACCCCGATCCCTCCGAATGGCTCTTCATTTCGGAGGAGATGAAACGAATTGATCAGAGCAAGCCTTACGATGCCAAAAAGGCCTGCTGGGTTCCAGATGAAGCCGAAGGCTATCTTCTGGGTGAAATC
+
AAABCCFFFFFFGGGFGGGGGGGGFGHHHHHHHHHHGGGHGGHHFGHHHGHHGHHHHHGHHHHHHFHHHGGHHHHHHHHHHHGHHHHHFHHHHHHFHHHHFHHHGHHHHHHHGBGHGEGGHGGEGGGDGGFGFHHGGGEGHHGHHHHHHHHHHHGGGGGFFHHHHHGEGGHHHHHHHHHHHHHHHGHHHHGGHGGGFGGGGGGGGGGGGGGGFGAFFFFGGFFFFFBFFFFEFFFFFFFFFFFFFFFFFF
@M03558:539:GW210131Amp:1:2105:7904:21677 1:N:0:TCGACGTC+AAGCGGAA
GGTAGGCATCTACGAGCAAAACCATCATCCTTCAACGAATCCAGTTTAGTGATCCTCCCATTGTCCCCAACTAACCTGGAACCAGCTCAAGATGCCTAAGCCAGTGGTACAGGTTGGTGGCGACCCCGATCCCTCCGAATGGCTCTTCATTTCGGAGGAGATGAAACGAATTGATCAGAGCAAGCCTTACGATGCCAAAAAGGCCTGCTGGGTTCCAGATGAAGCCGAAGGCTATCTTCTGGGTGAAATC
+
AAAAACFFFFFFGGGGGGGGGGFGHHHHHHHHHHGHGGGHGHHHGHHHHHHHHHHHHHGGFHHHHHGHEEGHFHHHHHHGGGFCGGGGCFHFGHHHHGHHFHGHFGF@FGGHGBGGE?FDFEEEEEGDFBFGGHHGGGFGHHFHHHGHGHHHHF@FGGDFEGFHHFGGGGHHGHHHHHGHHFGHHEHHGGGECEAFFFBEEFG:;FEGGGGGFFAFCFGGGGGG:;;@ADFFFBBFFFFFFFF9AFFFFF
@M03558:539:GW210131Amp:1:2105:16376:21711 1:N:0:TCGACGTC+AAGCGGAA
GGTAGGCATCTACGAGCAAAACCATCATCCTTCAACGAATCCAGTTTAGTGATCCTCCCATTGTCCCCAACTAACCTGGAACCAGCTCAAGATGCCTAAGCCAGTGGTACAGGTTGGTGGCGGCCCCGATCCCTCCGAATGGCTCTTCATTTCGGAGGAGATGAAACGAATTGATCAGAGCAAGCCTTACGATGCCAAAAAGGCCTGCTGGGTTCCAGATGAAGCCGAAGGCTATCTTCTGGGTGAAATC
+
ABAABCFFFFFFGGGGGGGGGFGHHHHGHHHHHHHHGGGHGHHHGHHHHGHHFHHHHHGHHHHHGHHHHGGHHHHHHHHHHHGHHHHHGHHHHHHHHHHHHHGHFGGEGHHHGGHHGFGGHGGGGGGGGGGGHHHGGGGGHHHGHHHHHHHHHHGGGGGGHHHHHHGGGGHHHHHHHHHHHGHHHGGGGGGGEGGGGGGGGGGGFGGGGGGGFEFFFFFFFFFFFFFFFFFFFFFFFFFFFFFFFFFFFF
@M03558:539:GW210131Amp:1:2105:20007:21736 1:N:0:TCGACGTC+AAGCGGAA
GGTAGGCATCTACGAGCAAAACCATCATCCTTCAACGAATCCAGTTTAGTGATCCTCCCATTGTCCCCAACTAACCTGGAACCAGCTCAAGATGCCTAAGCCAGTGGTACAGGTTGGTGGCGACCCCGATCCCTCCGAATGGCCCTTCATTTCGGAGGAGATGAAACGAATTGATCAGAGCAAGCCTTACGATGCCAAAAAGGCCTGCTGGGTTCCAGATGAAGCCGAAGGCTATCTTCTGGGTGAAATC
+
ACBABCFFFFFFGGGGGGGGGGGHHHHHHHHHHHHHGGGHGHHHFHHHHHHHHHHHHHGHHHHHGHGGGEGHHHHHHHHGFHGHHHHHHHHHHHHHHHHHHHHHGHHGHHFHEFHHGEFGHGFGGGGGGGGGHHHGGGGGHHHHHHHHFHHHGHGDGGGGHHHHFHGGGGHHHHHHHHHHGHHHHGHHHHGGHGGGFGGFGGGGGGGGGGGBFGGFBCFGGGFFFFFFFFFFFFFFFFFFFFFFDFFFFF
@M03558:539:GW210131Amp:1:2105:26266:21769 1:N:0:TCGACGTC+AAGCGGAA
GGTAGGCATCTACGAGCAAAACCATCATCCTTCAACGAATCCAGTTTAGTGATCCTCCCATTGTCCCCAACTAACCTGGAACCAGCTCAAGATGCCTAAGCCAGTGGTACAGGTTGGTGGCGACCCCGATCCCTCCGAATGGCTCTTCATTTCGGAGGAGATGAAACGGATTGATCAGAGCAAGCCTTACGATGCCAAAAAGGCCTGCTGGGTTCCAGATGAAGCCGAAGGCTATCTTCTGGGTGAAATC
+
BBABCCFFFFFFGGGGGGGAFBEHHHHHHHHHHHHHGGGHGGHHHHHHHHHHHHHHHHGHHHHHHHHHHGGHHHHGHFHHHHG1BBBFGHHHHHHHHHHHHHHHGHHGGHHHHGHHG>FEHGGGGGGDCDFGHHHGGGGGHHGHGHHHHGHHHHGGGF>ECGHGHHHGGGDFHFHHHGFHHGGHHGHHHHGGHEC;CBFGGGF?EGGFGGGGFGFG;FFFGGGFFFFFF;DEFFFFFFFFFFF;AEFFFF
@M03558:539:GW210131Amp:1:2105:12703:21817 1:N:0:TCGACGTC+AAGCGGAA
GGTAGGCATCTACGAGCAAAACCATCATCCTTCAACGAATCCAGTTTAGTGATCCTCCCATTGTCCCCAACTAACCTGGAACCAGCTCAAGATGCCTAAGCCAGTGGTACAGGTTGGTGGCGACCCCGATCCCTCCGAATGGCTCTTCATTTCGGAGGAGATGGAACGAATTGATCAGAGCAAGCCTTACGATGCCAAAAAGGCCTGCTGGGTTCCAGATGAAGCCGAAGGCTATCTTCTGGGTGAAATC
+
ABAABCFFFFFFGGGGGGGGGGGHHHHGHHHHGHHHGGGHGHHGFHHHHHHHHHHHHHGFHHHHHHHHHGGHHHHHHHHHHHGHHHHHHHHHHHHHHHHHEHGHFGHGGHHGFFGHGEGGGGGGGGGGGGGGHHHGGGGGHHHHHHHHHHHHHHGGGGGGHHHHCDCEGGHHHGHHHHHHHHHHHGHHHGGGEEGGFFGGGGGGGGGGGFGDFGGGCFFGGGFFFFFFF;DEFFEFFFFFFF/:A:FFFF
@M03558:539:GW210131Amp:1:2105:5707:21938 1:N:0:TCGACGTC+AAGCGGAA
GGTAGGCATCTACGAGCAAAACCATCATCCTTCAACGAATCCAGTTTAGTGATCCTCCCATTGTCCCCAACTAACCTGGAACCAGCTCAAGATGCCTAAGCCAGTGGTACAGGTTGGTGGCGACCCCGATCCCTCCGAATGGCTCTTCATTTCGGAGGAGATGAAACGAATTGATCAGAGCAAGCCTTACGACGCCAAAAAGGCCTGCTGGGTTCCAGATGAAGCCGAAGGCCATCTTCTGGGTGAAATC
+
@BABBBFFFF5DECCE2EGFFGEFHCFHHHCFFCFFGFFHGFGFFGGHFHHGHHHEGGEBFFFHFHFHGDGHFGHHHEG2EG?CGGHGHHHGGGFFHHHBCHGGFFHHBEDHE3FGEGGCFG?E?CADCBDGHG2BD@EGHFFFGHGHFBGHGHCEDCGGEHHEGH0E?E.GH<DG0DGH//GHHGHGGHFF.9-?EFFAAFDGGGGGGGBF9A9FFFFFFBBFF?@@DBD?AEFFFBFF/FF9AEFFFB
@M03558:539:GW210131Amp:1:2105:18901:21954 1:N:0:TCGACGTC+AAGCGGAA
GGTAGGCATTACGAGCAAAACCATCATCCTTCAACGAATCCAGCTTAGTGATCCTCCCATTGTCCCCAACTAACCTGGAACCAGCTCAAGATGCCCAAGCCAGTGGTACAGGTTGGTGGCGACCCCGATCCCTCCGAATGGCTCTTCACTTCGGAGGAGATGAAACGAATTGATCAGAGCAAGCCTTACGATGCCAAAAAGGCCTGCTGGGTTCCAGATGAAGCCGAAGGCTATCTTCTGGGTGAAATC
+
BBBBBBFFFFFFGGGGGFGGGGHHHHHHHHGHHHHGGGHGHHHHHHHHHHHHHHHFHGHHHHHHHFEGGGHEHHHHHHCGHGHHHHHHGHHHHHHHHHHGGHHHHHHHHHHHFGGGGGGHGGGGGGGGGGGHHHGEDGGHHHHHHHHHHHHHGGADFDGGHHGHDGGGGHHHHHHHHHGHHGHHGHHHHGGGGGGGGGGGGGEEGGGGGFFCEGGGGGGGFFFFFFFFFDEFFFFFFFFF/9BFEFFFF
@M03558:539:GW210131Amp:1:2105:17215:21988 1:N:0:TCGACGTC+AAGCGGAA
GGTAGGCATCTACGAGCAAAACCATCATCCTTCAACGAATCCAGTTTAGTGATCCTCCCATTGTCCCCAACTAACCTGGAACCAGCTCAAGATGCCTAAGCCAGTGGTACAGGTTGGTGGCGACCCCGATCCCTCCGAATGGCTCTTCATTTCGGAGGAGATGAAACGAATTGATCAGAGCAAGCCTTACGATGCCAAAAAGGCCTGCTGGGTTCCAGATGAAGCCGAAGGCTATCTTCTGGGTGAAATC
+
BCBBCBFFFFFFGGGGGGGGGGGHHHHHHHHHHHHHGGGHGHHHGHHHHHHHHHHHHHGHHHHHHHHHHGGHHHHHHHHHHHGHHHGHHHHHHHHHHHHGHHHHGHHHHHHHHHHHGGGGHGGGGGGGGGGGHHHGGGGGHHHHHHHHHHHHHHGGGGGGHHHHGHHGGGHHHHHHHHGHHHHHHGHHHHGGHGGGGGGGGGGGGGGGGGGGGGGGGGGGGGGEFFFFA-DFFFFFFFFFFFFFFEFFFF
@M03558:539:GW210131Amp:1:2105:27685:22016 1:N:0:TCGACGTC+AAGCGGAA
GGTAGGCATCTACGAGCAAAACCATCATCCTTCAACGAATCCAGTTTAGTGATCCTCCCATTGTCCCCAACTAACCTGGAACCAGCTCAAGATGCCTAAGCCAGTGGTACAGGTTGGTGGCGACCCCGATCCCTCCGAATGGCTCTTCATTTCGGAGGAGATGAAACGAATTGATCAGAGCAAGCCTTACGATGCAGAAAAGGCCTGCTGGGTTCCAGATGGAGCCGAAGGCTATCTTCTGGGTGAAATC
+
B?AABBFFF4DDBFCEECF4AFEGHFHHFGGGHFHFFGAAFGHHFGHHHHGGFBDHHHGHFDHHHHFGHGGGHHGFFHFHHHE1B?BBFE@GHHFHHHHHGHHHHHFFGGHHHFGGEEFEHEGGGGGDGGGGHHHGDGDCFCHHHGHHHFHGHH/<@CADHHHGHHHACEHHGGGHHGHHHFCGHGHGHHGEE:.0;0CFFG.?EFFEFGGGGEG/;CFFGGGGFFBBB;DEBFFFFFFBFFFFAE;BBF
@M03558:539:GW210131Amp:1:2105:7374:22044 1:N:0:TCGACGTC+AAGCGGAA
GGTAGGCATCTACGAGCAAAACCATCATCCTTCAACGAATCCAGTTTAGTGATCCTCCCATTGTCCCCAACTAACCTGGAACCAGCCCAAGATGCCTAAGCCAGTGGTACAGGTTGGTGGCGACCCCGATCCCTCCGAATGGCTCTTCATTTCGGAGGAGATGAAACGAATTGGTCAGAGCAAGCCTTACGATGCCAAAAAGGCCTGCTGGGTTCCAGATGAAGCCGAAGGCTATCTTCTGGGTGAAATC
+
?1>AAABFFFFFFG?E1EGGGGGHHHHHHHGHHHGHGGGHGHHHGAGGHHHGHHHHHHGHHHGHHHGGHGGHHHHHHHHGGHGHHFGGHHGHHHHHHHHFHHHGHGGFHHGHHFGHC?FEHGGGGGGCCCGGHFHGGCGAGHGFFHHHHFHHHGACGGGGEFFG0DHGCGHHFFHFHHHGHHHHGGHHHHGGGGGGGGBCACGGGFEFFGGGFEGFGGFFFFBB;F@@@@FFFBFFFFFFFFFBA?FFFF
@M03558:539:GW210131Amp:1:2105:20968:22051 1:N:0:TCGACGTC+AAGCGGAA
GGTAGGCATCTACGAGCAAAACCATCATCCTTCAACGAATCCAGTTTAGTGATCCTCCCATTGTCCCCAACTAACCTGGAACCAGCTCAAGATGCCTAAGCCAGTGGTACAGGTTGGTGGCGACCCCGATCCCTCCGAATGGCTCTTCATTTCGGAGGAGATGAAACGAATTGATCAGAGCAAGCCTTACGATGCCAAAAAGGCCTGCTGGGTTCCAGATGAAGCCGAAGGCTATCTTCTGGGTGAAATC
+
ABBBABFFFFFFGGGGGGGFGGGHHHHHHHHHHHHHFGGHGHHHHHHHFHHHHHHHHHGHHHHHHHHHHGGHHHHHHHHGHHGHHHHHHHHHHHHHHHHHHHHHHHHHHHHHHHHHGFGGHGGGGGGGGGGGHHHGGGGGHEGHHHHHHHHHHHGGGGGGHHHEFHHGGGHHHHHHGHFHHHHHHGHHHGEGH.EFFGG.EGGGGGGGGGGGFGGGGFFGGGGEFFFFFFFFFFFFFFFFFFFFFEFFFF
@M03558:539:GW210131Amp:1:2105:24362:22122 1:N:0:TCGACGTC+AAGCGGAA
GGTAGGCATCTACGAGCAAAACCATCATCCTTCAACGAATCCAGTTTAGTGATCCTCCCATTGTCCCCAACTAACCTGGAACCAGCTCAAGATGCCTAAGCCAGTGGTACAGGTTGGTGGCGACCCCGATCCCTCCGAATGGCTCTTCATTTCGGAGGAGATGAAACGAATTGATCAGAGCAAGCCTTGCGATGCCAAAAAGGCCTGCTGGGTTCCAGATGAAGCCGAAGGCTATCTTCTGGGTGAAATC
+
A>>1A1DFFB1D1AEEEEFEG0E0AC1GHDGHHFFGEGCGGHHHFHEHFEDFFHHHHGGHHFBBGBHHHEGHH1CHBF00GGFHGEFHHHFGHHHHHHHHFHHHHHEBFGHHHHHHGGGGHGGGGGGGGCGGHHHGGGCGGHGFFHEHHHHGGHGCCGGGHGHHHHHGGGHGHGHGHHHHHHEHHGHHHHGGHG?FGGGGGGGGGGGGGGGGBEGGGGGGGFFBFF@@;@FFFFFFFFFFFFFFFFFFFF
@M03558:539:GW210131Amp:1:2105:18084:22189 1:N:0:TCGACGTC+AAGCGGAA
GGTAGGCATCTACGAGCAAAACCATCATCCTTCAACGAATCCAGTTTAGTGATCCTCCCATTGTCCCCAACTAACCTGGAACCAGCTCAAGATGCCTAAGCCAGTGGTACAGGTTGGTGGCGACCCCGATCCCTCCGAATGGCTCTTCATTTCGGAGGAGATGAAACGAATTGATCAGAGCAAGCCTTACGATGCCAAAAAGGCCTGCTGGGTTCCAGATGAAGCCGAAGGCTATCTTCTGGGTGAAATC
+
CCBCCDFFFFFFGGGGGGGGGGGHHHHHHHHHHHHHGGGHGHHHGHHHHHHHHHHHHHGHHHHHHHHHHGGHHHHHHHHHHHGHHHHHHHHHHHHHHHHHHHHHFGHHHHHHHFHHGGGGHGGGGGGGGGGGHHHGGGGGHHHHHHHHHHHHHGEGGGGGHHHHFHHGGGHHHHHHHHFHHHHHHGHHGHEGHGGGGGGGGGGGGGGGGGFDGGGGGGGGGGGGFFFCFDFFFFFFFFFFFFFFFFFFFF
@M03558:539:GW210131Amp:1:2105:7450:22240 1:N:0:TCGACGTC+AAGCGGAA
GGTAGGCATCTACGAGCAAAGAGTGTAGAAGGTGTTACTCACATAGCC
+
BBBBBCFFFFFFGGGGGGGGGGHHHHHHHHHHHHHGHHHHHHHHHHHH
@M03558:539:GW210131Amp:1:2105:19275:22243 1:N:0:TCGACGTC+AAGCGGAA
GGTAGGCATCTACGAGCAAAACCATCATCCTTCAACGAATCCAGTTTAGTGATCCTCCCATTGTCCCCAACTAACCTGGAACCAGCTCAAGATGCCTAAGCCAGTGGTACAGGTTGGTGGCGACCCCGATCCCTCCGAATGGCTCTTCATTTCGGAGGAGATGAAACGAATTGATCAGAGCAAGCCTTACGATGCCAAAAAGGCCTGCTGGGTTCCAGATGAAGCCGAAGGCTATCTTCTGGGTGAAATC
+
A@ABBAFFFFFFGGGGGGGGGGGHHHHHHHFHHGHHGGGHGHHHHGHGHHHHHHHHHHGHFHHHGHHHHGGHHHHHHHHHFHGHGHHHHGHEHHHGHHHHHHHGBFBBFHGHEFHGFFEDHGGGGGGGCGFGHHGGACBGHHHHHHHHHHGHHHCDCG?DHHGHHFHEGFHHHHHHGHHHHHHHHEHHHHGGEEDFGGGGGGGGGGGGGGG?FEGGGFGGGGGGFFFDFFFFFFFFFFFFFFFFFFFFFF
@M03558:539:GW210131Amp:1:2105:15448:22243 1:N:0:TCGACGTC+AAGCGGAA
GGTAGGCATCTACGAGCAAAACCATCATCCTTCAACGAATCCAGTTTAGTGATCCTCCCATTGTCCCCAACTAACCTGGAACCAGCTCAAGATGCCTAAGCCAGTGGTACAGGTTGGTGGCGACCCCGATCCCTCCGAATGGCTCTTCATTTCGGAGGAGATGAAACGAATTGATCAGAGCAAGCCTTACGATGCCAAAAAGGCCTGCTGGGTTCCAGATGAAGCCGAAGGCTATCTTCTGGGTGAAATC
+
BCBABCFFFFFFGGGGGGGGGGGHHHHHHHHHHHHHGGGHGHHHHHHHHHHHHHHHHHGHHHHHHHHHHGGHHHHHHHHHHHGHHHHHHHHHHHHHHHHHHHHHGHHHHHHFHFHHGGGGHGGGGGGGGGGGHHHGGGGGHHHFHHHHHHHHHHGGGGGGHHHHHHHGGGHHHHHHHHHHHHHHHGHHHHGGHEGGGGGGGGGGGGGGGGFECEGGFGGGGGGGFFFFFFFFFFFFFFFFFFFBDEFFFF
@M03558:539:GW210131Amp:1:2105:10240:22412 1:N:0:TCGACGTC+AAGCGGAA
GGTAGGCATCTACGAGCAAAACCATCATCCTTCAACGAATCCAGTTTAGTGATCCTCCCATTGTCCCCAACTAACCTGGAACCAGCTCAAGATGCCTAAGCCAGTGGTACAGGTTGGTGGCGACCCCGATCCCTCCGAATGGCTCTTCATTTCGGAGGAGATGAAACGAATTGGTCAGAGCAAGCCTTACGATGCCAAAAAGGCCTGCTGGGTTCCAGATGAAGCCGAAGGCTATCTTCTGGGTGAAATC
+
CCCCCBFFFFFFGGGEFFGCGFEHHHHHHHHHHHHHGGGHGHGHHHHHHHHHHHHHHHGHHHHHHHHHHGGHHHHHHHHHHHGHHHHHHHHHHHHHHHHHHHHHGHHHHHHHHGHHGGGGHGGGGGGGGGGGHHHGGGGGHHHHHHHHHHHHHCGFEGEFHHHHHHHGGGHHH<GHHHHHHHHGHGHHHHGGHGGGGGGGGGGGGGGGGGGGFFGGGGGGGGGFFFFFFFFFFFFFFFFFFFFFDFFFFF
@M03558:539:GW210131Amp:1:2105:10577:22422 1:N:0:TCGACGTC+AAGCGGAA
GGTAGGCATCTACGAGCAAAACCATCATCCTTCAACGAATCCAGTTTAGTGATTCTCCCATTGTCCCCAACTAACCTGGAACCAGCTCAAGATGCCTAAGCCCGTGGTACAGGTTGGTGGCGACCCCGATCCCTCCGAATGGCTCTTCATTTTGGAGGAGATGAAACGAATTGATCAGAGCAAGCCTTACGATGCCAAAAAGGCCTGCTGGGTTCCAGATGAAGCCGAAGGCTATCTTCTGGGTGAAATC
+
ABAABCFFFFFFGGGAEEGCFBEGHHHHHHHHHHHHGGGHGHHHGHHHHHHHHHHHHHHGFHHHHHHHHGGHHHHHHHHHGHGHHHHHHHHHHHHHHHHGHHHGGGGGGHHHHBGHGFGGHGGGGGGGGGGGHHHGGGGGHHHHHHHHHHHHHDFHHDDGHHHHHHHGGGHHGGHHHHHHHHHHHGHHHHGGHGGGGGGGGGGGGGGGGGGGGGGGFGGGGGGFFFFFFFFFFFFFFFFFFFFBAFFFFF
@M03558:539:GW210131Amp:1:2105:6737:22426 1:N:0:TCGACGTC+AAGCGGAA
GGTAGGCATCTACGAGCAAAACCATCATCCTTCAACGAATCCAGTTTAGTGATCCTCCCATTGTCCCCAACTAACCTGGAACCAGCTCAAGATACCTAAGCCAGTGGTACAGGTTGGTGGCGACCCCGATCCCTCCGAATGGCTCTTCATTTCGGAGGAGATGAAACGAATTGATCAGAGCAAGCCTTACGATGCCAAAAAGGCCTGCTGGGTTCCAGATGAAGCCGAAGGCTATCTTCTGGGTGAAATC
+
ACAABCFFFFFFGGGGGGGGGGGHHHHHHHHHHHHHGGGHGHHHHHHHHHHHHHHHHHGHHHHHHHHHHGGHHHHHHHHHHHGHHHHHHHHHH4FGHHHHHHHHHHHHHHHHHHHHGGGGHGGGGGGGGGGGHHHGGGGGHHHHHHHHHHHHHHGGGGGGHHHHHHGGGGHHHHHHHHHHHHHHHGHHHHGGEEGGGGGGGGGGGGGGGGGGGGGGGGGGGGGGFFFFFCFFFFFFFFFFFFF/AEFFFF
@M03558:539:GW210131Amp:1:2105:4675:22432 1:N:0:TCGACGTC+AAGCGGAA
GGTAGGCATCTACGAGCAAAACCATCATCCTTCAACGAATCCAGTTTAGTGATCCTCCCATTGTCCCCAACTAACCTGGAACCAGCTCAAGATGCCTAAGCCAGTGGTACAGGTTGGTGGCGACCCCGATCCCTCCGAATGGCTCTTCATTTCGGAGGAGATGAAACGAATTGATCAGAGCAAGCCTTACGATGCCAAAAAGGCCTGCTGGGTTCCAGATGAAGCCGAAGGCTATCCTCTGGGTGAAATC
+
BBABBCFFFFFFGGGGGGGGGGGHHHHHHHHHHHHHGGGHGHHHHHHHGHHHHHHGHHGGHHHHHHHHHGGHHHHHGHHHHHGHHGHHHHHGHHHHHHHHHHHHHHHFHHHHFBFGGGGGHGGGGGGGGGGGHHHGGGDGHHHHHHHHHGHHHBEDGGGGHHHHHHHGGGHHGGHHHHGHHHHHFGHHBGGEHGGGGGGGGGDGGGGGGGGGFGGGGFFGGGGGFFFF-BFFFFFFFFFFFFF;9AFFFF
@M03558:539:GW210131Amp:1:2105:24885:22467 1:N:0:TCGACGTC+AAGCGGAA
GGTAGGCATCTACGAGCAAAACCATCATCCTTCAACGAATCCAGTTTAGTGATCCTCCCATTGTCCCCAACTAACCTGGAACCAGCTCAAGATGCCTAAGCCAGTGGTACAGGTTGGTGGCGACCCCGATCCCTCCGAATGGCTCTTCATTTCGGAGGAGATGAAACGAATTGATCAGAGCAAGCCTTACGATGCCAAAAAGGCCTGCTGGGTTCCAGATGAAGCCGAAGGCTATCTTCTGGGTGAAATC
+
BCBBCBFFFFFFGGGGGGGGGGGHHHHHHHHHHHHHGGGHGHHHHHHHHHHHHHHHHHGHHHHHHHHHHGGHHHHHHHHHHHGHHHHGHHHHHHHHHHHHHHHHHHHHHHHHHGHHGGGGHGGGGGGGGGGGHHHGGGGGHHHHHHHHHHHHHHGGGGGGHHHHHHHGGGGHHHHHHHHHHHHHHGHHHHGGGGGGGGGGGGGGGGGGGGGGFGFGFGGGGGGGFFCC@DFFFFFFFFFFFFFFFFFFFF
@M03558:539:GW210131Amp:1:2105:10013:22472 1:N:0:TCGACGTC+AAGCGGAA
GGTAGGCATCTACGAGCAAAACCATCATCCTTCAACGAATCCAGTTTAGTAATCCTCCCATTGTCCCCAACTAACCTGGAACCTGCTCAAGATGCCTAGGCCAGTGGTACAGGTTGGTGGCGACCCCGATCCCTCCGAAGGGCTCTTCATTTCGGAGGAGATGAAACGAATTGATCAGAGCAAGCCTTACGATGCCAAAAAGGCCTGCTGGGTTCCAGATGAAGCCGAAGGCTATCTTCTGGGTGAAATC
+
BABAABFFFFFDAEEAEEF4GAFHAGHFEFF5GFGEEFG2EHBEHHGHFGGHGDGHHFGHHDDADGFHEEFBGHHFFCHHFHGFC1FFHFHFFHHHHGCFH3FH3BE4BGGEB@@FEEEEGGGE/EEDBCCDGGHDGGG/<EF0G0?<F<GFG0-.<<EEEC<DDDG.EEFAD<DCBCC:GB/;.:CHHHGGAE?BFGGGG?9AAFFFGGGGFEFGFGGGFFFFFFBBBBFFFFFFFFFFFFFBAEFFFF
@M03558:539:GW210131Amp:1:2105:14883:22474 1:N:0:TCGACGTC+AAGCGGAA
GGTAGGCATCTACGAGCAAAACCATCATCCTTCAACGAATCCAGTTTAGTGATCCTCCCATTGTCCCCAACTAACCTGGAACCAGCTCAAGATGCCTAAGCCAGTGGTACAGGTTGGTGGCGACCCCGATCCCTCCGAATGGCTCTTCATTTCGGAGGAGATGAAACGAATTGATCAGAGCAAGCCTTACGATGCCAAAAAGGCCTGCTGGGTTCCAGATGAAGCCGAAGGCTATCTTCTGGGTGAAATC
+
CCCCCDFFFFFFGGGGGGGGGGGHHHHHHHHHHGHGGGGHGHHHHHHHHHHHHHHHHHGHHHHHHHHHHGGHHHHHHHHHHHGHHHHHHHHHHHHHHHHHHHHHHHHGGHHGHGHHGGGGHGGGGGGGCGGGHHHGGGGGHHHHHHHHHHHHHHGGGGGGHHHHHHHGGGHHHHHFHHHHHGCGHGHHFHGGHEGGGGGGGGGGGGGGGGGGFGGGFGGGGGGGFFFDFFFFFFFFFFFFFEF/AEFFFF
@M03558:539:GW210131Amp:1:2105:17812:22490 1:N:0:TCGACGTC+AAGCGGAA
GGTAGGCATCTATGAGCAAAACCATCATCCTTCAACGAATCCAGTTTAGTGATCCTCCCATTGTCCCCAACTAACCTGGAACCAGCTCAAGACGCCTAAGCCAGTGGTACAGGTTGGTGGCGACCCCGATCCCTCCGAATGGCTCTTCATTTCGGAGGAGATGAAACGAATTGATCAGAGCAAGCCTTACGATGCCAAAAAGGCCTGCTGGGTTCCAGATGAAGCCGAAGGCTATCTTCTGGGTGAAATC
+
BBBBCCFFFFFFGGGGGGGGGGGHHHHHHHHHHHHHGGGHGHHHHHHHHHHHHHHHHHGHHHHHHHHHHGGHHHHHHHHHHHGHHHHHHHHHHGGGHGHHHHHHHHHHHHHHHHHHGGGGHGGGGGGGGGGGHHHGGCGGHHHHHHHHHHHHHHGGGGGGHHHHHHHGGGHHHHHHHHFHHHHHHGHHHHGGHGGGGGGGGGGGGGGGGGGGGGGGGGGGGHGFFFFFFFFFFFFFFFFFFFFFFFFFFF
@M03558:539:GW210131Amp:1:2105:12676:22496 1:N:0:TCGACGTC+AAGCGGAA
GGTAGGCATCTACGAGCAAAACCATCATCCTTCAACGAATCCAGTTTAGTGATCCTCCCATTGTCCCCAACTAACCTGGAACCAGCTCAAGATGCCTAAGCCAGTGGTACAGGTTGGTGGCGACCCCGATCCCTCCGAATGGCTCTTCATTTCGGAGGAGATGAAACGAATTGATCAGAGCAAGCCTTACGATGCCAAAAAGGCCTGCTGGGTTCCAGATGAAGCCGAAGGCTATCTTCTGGGTGAAATC
+
BCCBCCFFFFFFGGGGGGGGGGGHHHHHHHHHHHHHGGGHGHHHHHHHHHHHHHHHHHGHHHHHHHHHHGGHHHHHHHHHHHGHHHHHHHHHHHHHHHHHHHHHHHHHHHHHFFHHGGGGHGGGGGGGGGGGHHHGGGGGHHHHHHHHHHHHHHGGGGGGHHHH0DHGGGHHHHHHHHHHHHHHHGHHHHGGECGGGGGGFGGGGGGGGGGGGGGGCFFGGGGGFFFFFFFFFFFFFFFFFFB;DFFFFF
@M03558:539:GW210131Amp:1:2105:18380:22556 1:N:0:TCGACGTC+AAGCGGAA
GGTAGGCATCTACGAGCAAAACCATCATCCTTCAACGAATCCAGTTTAGTGATCCTCCCATTGTCCCCAACTAACCTGGAACCAGCTCAAGATGCCTAAGCCAGTGGTACAGGTTGGTGGCGACCCCGATCCCTCCGAACGGCTCTTCATTTCGGAGGAGATGAAACGAATTGATCAGAGCAAGCCTTACGATGCCAAAAAGGCCTGCTGGGTTCCAGATGGAGCCGAAGGCTATCTTCTGGGTGAAATC
+
BBABCCFFFFFFGGGGGGGGGGGHHHHHHHHHHHHHGGGHGHHHHHHHHHHHHHHHHHGHHHHHHHHHHGGHHHHHHHHHHHGHHHHHHHHHHHHHHHHHHHHHHHHHHHHHHHHHGGGGHGGGGGGGGGGGHHHGGGGGGGGGGHHHHHHHHHGGGGGGHHHHHHHGGGHHHHHHHHHHHHHHHGHGGGGGGGGGGGGGGGGGGGGGGGGGGGFFFFFFFFFFFFFFFFFFFFFFFFFFFFFFFFFFFF
@M03558:539:GW210131Amp:1:2105:6314:22573 1:N:0:TCGACGTC+AAGCGGAA
GGTAGGCATCTACGAGCAAAACCATCATCCTTCAACGAATCCAGTTTAGTGATCCTCCCATTGTCCCCAACTAACCTGGAACCAGCTCAAGATGCCTAAGCCAGTGGTACAGGTCGGTGGCGACCCCGATCCCTCCGAATGGCTCTTCATTTCGGAGGAGACGAAACGAATTGATCAGAGCAAGCCTTACGATGCCAAAAAGGCCTGCTGGGTTCCAGATGAAGCCGAAGGCTATCTTCTGGGTGAAATC
+
BBBBBCFFFFFFGGGGGGGGGGGHHHHHHHHHHHHHGGGHGHHHHHHHHHHHHHHHHHGHHHHHHHHHHGGHHHHHHHHHHHGHHHHHHHHHHHHHHHHHHHHHHHHHHHHHHHHGGEGGHGGGGGGGGGGGHHHGGGGGHHHHHHHHHHHHHHGGGGGGHGGGGGGGGGHHHHHHHHHHHHHGGGGGGGGGGFGGGGGGGGGGGGGGGGGGGFFFFFFFFFFFFFDCFBFFFFFFHHHHHFFFDFFFFF
@M03558:539:GW210131Amp:1:2105:19686:22628 1:N:0:TCGACGTC+AAGCGGAA
GGTAGGCATCTACGAGCAAAACCATCATCCTTCAACGAATCCAGTTTAGCGATCCTCCCATTGCCCCCAACTAACCTGGAACCAGCCCAAGATGCCTAAGCCAGTGGTACAGGTTGGTGGCGACCCCGATCCCTCCGAATGGCTCTTCATTTCGGAGGAGATGAAACGAATTGATCAGTGCAAGCCTTACGATGCCAAAAAGGCCTGCTGGGCTCCAGATGAAGCCGAAGGCTATCTTCTGGGGGAAATC
+
[truncated: 26,181,487 more chars]
