# Supplementary material for: Suppressing mosquito populations with precision guided sterile males
Source: Nat Commun. 2021 Sep 10;12:5374. doi: 10.1038/s41467-021-25421-w (PMC8433431; doi:10.1038/s41467-021-25421-w)
Supplement: Supplementary file 2 — Supplemental Data File 1 [file 41467_2021_25421_MOESM2_ESM.zip › Supplemental Data File 1/1067K myo-fem/pgSIT Female+Male_S7_L001_R2_001.fastq]

@M03558:539:GW210131Amp:1:2105:17208:2292 2:N:0:TCGACGTC+ACCTGGTT
GGCTATGTGAGTAACACCTTCTCACTCTTTGCTCGTAGATGCCTACC
+
AA@A1FFFFFBDGBGGCEGEFFHHHHHHHFFHFFCAEFGHGHHHHGH
@M03558:539:GW210131Amp:1:2105:16300:2361 2:N:0:TCGACGTC+ACCTGGTT
GGCTATGTGAGTAACACCTTCTAAACTTCCATTTCTATCATAAAATAGCTTGTCAAATTGTTTGCATATAGATTCCAAATTACTTTTCCATCAGTTTTCTGTATCCGTACGCACTGTATAAAACAAGATACATTACCTCACCACCGGGAGTGGATCGGGGCCGCCACCAACCTGTACCACTGGCTTAGGCATCTTGAGCTGGTTCCAGGTTAGTTGGGGACAATGGGAGGATCACTAAACTGGATTCGTT
+
BBBB?FFDFBFFGGGGGGGGGGHHGHHHHGHHHHGHHHHHHHGFHHHGGHHHGHHHFHHHHHHHHHHHHHHDHHHHHHHHHGHHHGHHHHHHHHHHHHHHHHHHHHFGHGGGGGGHHHHHHHGHHHHGHGHHHHHHHHHHHHHHGGGGFGGHGHHHGGCCGGGGGGGHHHGGHHHHHHGGHFHHHHHDFHGHHHHH00CGHHHHHGHHHHHGGHHGGFGGGGGGGG.9ADAFF?FFCF0;BF/9;BF.BF
@M03558:539:GW210131Amp:1:2105:19998:2393 2:N:0:TCGACGTC+ACCTGGTT
GGCTATGTGAGTAACACCTTCTGCACTCTTTGCTCGTAGATGCCTACC
+
ABBBAFFFFFFFGGFGGGGGGGHHHHHHHHHHHHHGEFGGHHHHHHGH
@M03558:539:GW210131Amp:1:2105:16009:2430 2:N:0:TCGACGTC+ACCTGGTT
GGCTATGTGAGTAACACCTTCTAAACTTCCATTTCTATCATAAAATAACTTGTCAAATTGTTTGCATATAGATTCCAAATTACTTTTCCATCAGTTTTCTGTGGTAGGGCAACGGTTACCAATTCACCCTTGCTTTGATTTCACCCAGAAGATAGCCTTCGGCAGGCCTTTTTGGCATCGTAAGGCTTGCTCTGATCAATTCGTTTCATCTCCTCCGAAATGAAGGAGGGATCGGGGTCGCCACCAACCT
+
BBBBBFFDFFFFGGGGGGGGGGHCGGHHHHHHHHHGGHGFHHHGHHHHHHHHHGHHGHHHHHHHHHHHHHHGHHHHHGHHHHHGHHHHGFHHFHHHHHGFHGGFBFHECHGGFE/>FFFBFGHHEHHBG1FFGHHHHBGGHHHHHHEHHHHHBGEHFFHGHFCG?/AF2FFHHG?CHFH?GGHHBGHHGHGBFGFGHHHHGHGHFGHHHHHHEFHCECDCCF00;/CE?D.F?..-BGGF??E..9AA;/
@M03558:539:GW210131Amp:1:2105:11307:2526 2:N:0:TCGACGTC+ACCTGGTT
GGCTATGTGAGTAACACCTTCTAAACTTCCATTTCTATCATAAAATAACTTGTCAAATTGTTTGCATATAGATTCCAAATTACTTTTCCATCAGTTTTCTGTATCCGTACGCACTGTATAAAACAAGATACATTACCTCACCACCGGGGCAACGGTTACCAATTCACCCAGCAGGCCTTTTTGGCATCGTAAGGCTTGCTCTGATCAATTCGTTTCATCTCCTCCGAAGTGAAGAGCCAGGAGGGATCGG
+
CCCCCFFFFFFFGGGGGGGGGGHHHHGHHHHCHHGGCGFBHHFHHHHHGHHHGHFHHHHGHHHHHHHIHGHAGHHHHGHHHHGHHHHHGHHHEHGFHHFHGHHHHGEFFEE?FGGGHHHGFGGBGHHFHHHFHHHGFHGBGHHGFGGGGGGEHGGGGDGHFHGHDHHGFFAGHFHGFFGFHFDCHHHFGFGGGFGHFGCDFHHHECFBGCFEFGEGGHHGHGHHBC@DFGB0CGGE/;CFE.9:ADFGFF
@M03558:539:GW210131Amp:1:2105:12936:2761 2:N:0:TCGACGTC+ACCTGGTT
GGCTATGTGAGTAACACCTTCTAAACTTCCATTTCTATCATAAAATAACTTGTCAAATTGTTTGCATATAGATTCCAAATTACTTTTCCATCAGTTTTCTGTATCCGCACGCACTGTATAAAACAAGATACATTACCTCACCACCTTTTTGGCATCGTAAGGCTTGCTCTGATCAATTCGTTTCATCTCCTCCGAAATGAAGAGCCATCAGGGATCGGGGTCGCCACCAACCTGTACCACTGGCTTAGGC
+
CCCCCFFFFFFFGGGGGGFGGGHHHHGHHHHGHHHFHHHHHHHGHHHHHHHHHHHHHHHGHHHGHHHHHHHFHHHFHHHHHHHHHHHHHHHHHHHHHHHHHHHHHHGGGGGGGGGHHHHHHHHFEHGHHHHHHGHHHHHHHHHHEHHHHHGGHHHHGGHHHGHHHGHHHHHHHHHHHHHGHHGHGHHHHHHHHGGGGEFGHGHHHHFHHGHHHGHGGGGGGGGCGDGGGGGGGGGFFFGGFFEECAF:CB
@M03558:539:GW210131Amp:1:2105:10156:2808 2:N:0:TCGACGTC+ACCTGGTT
GGCTCTGTGAGTAACACCTTCTAAACTTCCATTTCTATCATAAAATAACTTGTCAAATTGTTTGCATATAGATTCCAAGTTACTTTTCCATCAGTTTTCTGTATCCGTACGCACTGTATAAAACAAGATACATTACCTCACCACCGGATTGGAGGGATCGGGGTCGCCACCAACCTGTACCACTGGCTTAGGCATCTTGAGCTGGTTCCAGGTTAGTTGGGGACAATGGGAGGATCACTAAACTGGATTC
+
A?1>AF1FF3@1BA3A1AAAAAF33G3FGHH33F3F3DAFFFHBDDED1FAGAA22FF1GAFGHFHHFHGGGDFFFFFHHHHFHHHHHHHHGHHHGGHHHHHFGF@EFGE//E/EFGHHHHGHHHHHGHHHHHHHGGHHFEGHHGFGGGFHGHHGGGFGGGGGCFCCEE/<GGCGCHHHFHGHHHHHHHHHEHBFFHGH=CFGHHFHB/0CGGGFHFGHHG@.9..0BFGFFGEGF.BC;9BFFFFGFGF
@M03558:539:GW210131Amp:1:2105:13390:2866 2:N:0:TCGACGTC+ACCTGGTT
GGCTATGCGAGTAACACCTTCTAAACTTCCATTTCTATCATAAAATAACTTGTCAAATTGTTTGCATATAGATTCCGAATTACTTTTCCATCAGTTTTCTGTATCCGTACGCACTGTATAAAACAAGATACATTACCTCACCACCGCAACGGTTACCAATTCACGGTTACCATTGCTTTGATTTCACCCAGAAGATAGCCTTCGGCTTCATCTGGAACCCAGCGGGCCTTTTTGGCATCGTAAGGCTTGC
+
AAA11@@1>A@DG1AE1AFGGGC3GHFDFGHH3GBDGBD2FDGFBGBFDG2GBEGFGGHHHFH0DHFHHGFGHEGFGC?FFHHGFGHHHHGHHHDGHH2FDGGBFGE?G/EEEEGHHHHHHHBHECGFHFHHHFHHF1GFGFEGGCGGC?CGCGCHGFFHEDFGEF?FCHHHHHHHHBBGHHHHEHHHHGEHGGFGHHHHGGHHGGACFHHHFHHHHHGGCGA-?@GAE9CCF@ABBFGFFFFFFBBB9?
@M03558:539:GW210131Amp:1:2105:20810:2918 2:N:0:TCGACGTC+ACCTGGTT
GGCTATGTGAGTAACACCTTCTCACTCTTTGCTCGTAGATGCCTACC
+
BBBBBFFDFFFFGGGGGGGGGGHHHHFHHHGHHHGEFGFGHGHHHHH
@M03558:539:GW210131Amp:1:2105:17274:2923 2:N:0:TCGACGTC+ACCTGGTT
GGCTATGTGAGTAACACCTTCTAAACTTCCATTTCTATCATAAAATAACTTGTCGAATTGTTTGCATATAGATTCCAAATTACTTTTCCATCAGTTTTCTGTATCCGTACGCACTGTATAAAACAAGATACATTACCTCACCACCACGGTTACCAATTCACCCTTGGGGAGGGATCGGGGTCGCCACCAACCTGTACCACTGGCTTAGGCATCTTGAGCTGGTTCCAGGTTAGTTGGGGACAATGGGAGG
+
CCCCBFFDFFFFGGGGGGGGGGHHHHHHHHHHHHHHGHHHHHHHHHHHHHHHHHGHGHHGHHHHGHHHHHHFHGHHHGHHHHHHHHHHHHHHHHHHHHHHGHHHHHGGHGGGGGGHHHHHHHHHHHHHHHHHHHHHHHGHHHHGGHHGCFFGHHHHHHHHGHHHHHHECADGCGHGGGG-@DCGGGGHHHGGHHGFHHHHFHGGGGHHHHHHEHGGEFFGGGGFGBFFBCFFGGGEG-A?B.CFG/F/AC
@M03558:539:GW210131Amp:1:2105:14367:2940 2:N:0:TCGACGTC+ACCTGGTT
GGCTATGTGAGTAACACCTTCTAAACTTCCATTTCTATCATAAAATAACTTGTCAAATTGTTTGCATATAGATTCCAAATTACTTTTCCATCAGTTTTCTGTATCCGTACGCACTGTATAAAACAAGATACATTACCTCACCACCGGAGGGATCGGGGTCGCCACCAACCTGTACCACTGGCTTAGGCATCTTGAGCTGGTTCCAGGTTAGTTGGGGACAATGGGAGGATCACTAAACTGGATTCGTTG
+
CCCCBFFFFFFFGGGGGGGGGGHHHHHHHHHHHHHHHHHHHHHHHHHHHHGHHHHHHHHHHIHHHHHHIHIHHGHHHHGHHHHHHHHFHFHHHHHHHHHHHHHHHHGFHGGGGGGHHHHHHHHHHHHGHGHHHGHHHHHGHHHHEFGGGGGGGGGGGGGGGGGDGGHHGDHGHHHGHHHHHHHHGHGHGHHHHHBGGHHHGHGHHHHFHHHHGGH?CGFEFFGEGFGGGGGGGGGFGFFFGFFFGGGFF
@M03558:539:GW210131Amp:1:2105:11032:2963 2:N:0:TCGACGTC+ACCTGGTT
GGCTATGTGAGTAACACCTCCTCACTCTTTGCTCGTAGATGCCTACC
+
ABAABFFFFFDFGGGGGGGGGGHHGHHBGFHHHBEAEFGHHHHGHHH
@M03558:539:GW210131Amp:1:2105:16638:3050 2:N:0:TCGACGTC+ACCTGGTT
GGCTATGTGAGTAACACCTTCTAAACTTCCATTTCTATCATAAAATAACTTGTCAAATTGTTTGCATATAGATTCCAAATTACTTTTCCATCAGTTTTCTGTATCCGTACGCACTGTATAAAACAAGATACATTACCTCACCACCGGCTTTGATTTCACCCAGAAGATAGCCTTCGGCTTCATCAGCAGGCCTTTTTGGCATCGTAAGGCTTGCTCTGATCAATTCGTTTCATCTCCTCCGAAATGA
+
BCBACFF5FFFFGGGGGGGGGGHHHHHHHHGHGHHHHHHHHGHHHHHHHHGHHHHHHHHHHHHGFHHHHHHGHHHHHHHHHHHHHHHHHHHHHHHHHHHHHHHHHHGGHGGGGGGHHHHHGHHHHHHHHHHHHHHHHHHGHHHHGGGGGGHHHHHGHHHHHGHGHGHHHHHHHHFEGGGGHHHHHHHHFGGEHHHFHCFHFHHGGHHHGHGHGHHHGHGHHHHHHHFHHGFGHFFGGGGGG-AD;;;
@M03558:539:GW210131Amp:1:2105:17385:3071 2:N:0:TCGACGTC+ACCTGGTT
GGCTATGTGAGTAACACCTTCTAAACTTCCATTTCTATCATAAAATAACTTGTCAAATTGTTTGCATATAGATTCCAAATTACTTTTCCATCAGTTTTCTGTATCCGTACGCGCTGTATAAAACAAGATACATTACCTCACCACCTTTTTGGCATCGTAAGGCTTGCTCTGATCAATTCGTTTCATCTCCTCCGAAATGAAGAGCCATCAGGGATCGGGGTCGCCACCAACCTGTACCACTGGCTTAGGC
+
CCCCCFFDFFFFGGGGGGGGGGHHHHHHHHHHHHHHHGHHHHHHHHHHHHHHHHHHHHHHHHHHHHHGGHHFHHHHHHGHHHHHHHHHHHHHHHHHHHHHHHHHHHGGHGGGGGGGGHHHHHHHHGHGHHHHHHHGFHHHHHGHGHHHHHGGHHHHGHHHFHHHECGHHHHHHHGHHHHGHHGHHHHHHGHHHGCA@GHHHGHHHHHHHHHGHGHGGDGFGGGGGGGFEFGGGGFFGGGGGGFFCCBC:F
@M03558:539:GW210131Amp:1:2105:18192:3093 2:N:0:TCGACGTC+ACCTGGTT
GGCTATGTGAGTAACACCTTCTAAACTTCCATTTCTATCATAAAATAACTTGTCAAATTGTTTGCATATAGATTCCAAATTACTTTTCCATCAGTTTTCTGTATCCGTACGCACTGTATAAAACAAGATACATTACCTCACCACCGTGCAACGGGGAGGGATCGGGGTCGCCACCAACCTGTACCACTGGCTTAGGCATCTTGAGCTGGTTCCAGGTTAGTTGGGGACAATGGGAGGACCACTAAACTGG
+
CCCCCFFDFFFFGGGGGGGGGGGHGHHHHHHHHHHHHHHHHHHHHHHHHHHHHFHHHIHIIHHHGHHHHHHFHHGFHDFHHHHHHHHHHHHHHHHHHGHHHHHHFGFFHGGDEGGHFHHHHHHHHHHFHHHHHHHHHHHHHHHHGGGGGHFHGGGCCGGGGHGGD/ADGGGGGGAHHFGHHGHHHFHHHGHHGHGHHHHHGHGCFHHHHHHHHGCCFGGGFGGFGFFAA::0:FGEGDGFFF;B9009FF
@M03558:539:GW210131Amp:1:2105:19700:3094 2:N:0:TCGACGTC+ACCTGGTT
GGCTATGTGAGTAACACCTTCTAAACTTCCATTTCTATCATAAAATAACTTGTCAAATTGTTTGCATATAGATTCCAAATTACTTTTCCATCAGTTTTCTGTATCCGTACGCACTGTATAAAACAAGATACATTACCTCACCATCGGGATCGGGGTCGCCACCAACCTGTACCACTGGCTTAGGCATCTTGAGCTGGTTCCAGGTTAGTTGGGGACAATGGGAGGATCACTAAACTGGATTCGTTGAAGG
+
AAABBFFBFFFFGGGGGGGGGGHHHGHHHHHHHHHFHHHHHHHGHHHHHHHHHHHHHHHHHHHFHHHHHHHHGHEHHHHHHHHHG5GHHHHHHHHHHHHHGHGHHHGGGGECGGFHHHHHHHHGHGHHHFHFHFHHHHEFHHHHHGGGGGGGGGGCGGGGDGHHHGGGHHHHGHFHGHGHFHHFGHHEHHHEFHHHGHGGHHGGFHHFHHHGDGADEHHHHGHGGFGFFFGGBCCFGF/BFFEFFFE;FG
@M03558:539:GW210131Amp:1:2105:11329:3111 2:N:0:TCGACGTC+ACCTGGTT
GGCTATGTGAGTAACACCTTCTGAACTTCCATTTCTATCATAAAATAACTTGTCAAATTGTTTGCATATAGATTTCAAATTACTTTTCCATCAGTTTTCTGTATCCGTACGCACTGTATAAAACAAGATACATTACCTCACCACCGTAGGGCAACGGTTACCAATTCACCCTTTGATTTCACCCAGAAGATAGCCTTCGGCTTCATCTGGAACCGGAGGGATCGGGGTCGCCACCAACCTGTACCACTGG
+
BBBBBFFDFFFFFGGGGGGGGGCFHFCFHHHHGHCHHHHFHHHHHHHGHHHHHHHHHHHHHHHHHHHHHHHHHHHFGFFFHHHGGHHGEHHHGHHHFHHHHGHHHHGGHGGGGGGHHHHHH4EGEGHFHHHHFGHGHHHHHHGHG?GHG//GGGGGCGFGHHHFHGHHHGFHHHEBHFDFGHHHGHAGFFGHFGHGHHHGGECFBGFHHHBHFEGF-:-C?CC..9-?EAB9:9.CADEC9B9F9F/B/B
@M03558:539:GW210131Amp:1:2105:13111:3116 2:N:0:TCGACGTC+ACCTGGTT
GGCTATGTGAGTAACACCTTCTAAGAAGGAGATATACATATGAATTGGAGGTTTGCTCGTAGATGCCTACC
+
3AA?ADFDFFFFGDDGGABGGGFHHFHHHCFG4GG5DD5F5GDEDDGE3BEE2GE5DGDGAFGFH33BABF
@M03558:539:GW210131Amp:1:2105:11669:3167 2:N:0:TCGACGTC+ACCTGGTT
GGCTATGTGAGTAACACCTTCTAAACTTCCATTTCTATCATAAAATAACTTGTCAAATTGTTTGCATATAGATTCCAAATTACTTTTCCATCAGTTTTCTGTATCCGTACGCACTGTATAAAACAAGATACATTACCTCACCAACGGTTACCAATTCACCCAGAAGATAGCCTTCGGCTTCATCTGGAACCCGGAGGGATCGGGGTCGCCACCAACCTGTACCACTGGCTTAGGCATCTTGAGCTGGTTC
+
BABCCFFFFFFFGGGGGGGGGGHHHHHHHHHHHHHHHHHHHHHHHHHHHHHHHHHHHHIHIHHGIHHIIHHHHHHHHHGHHHHHHHHHHHHHHHHHHHGHGHHHHHGGHGGGGGGHHHHHHHHHHHHHHHHGHHHHHHHHHGHHGGGGGGHHHHHHHHHHHGGHHHGHHGHHHHHHGGGGHHHHHHHHHHGGGGGGGGEHGGGGGGGGGGGGGGGGGGGGGGGGGGGEGFGGFGGGGGGGGFFFCFFFFF
@M03558:539:GW210131Amp:1:2105:16800:3255 2:N:0:TCGACGTC+ACCTGGTT
GGCTATGTGAGTAACACCTTCTAAACTTCCATTTCTATCATAAAATAACTTGTCAAATTGTTTGCATATAGATTCCAAATTACTTTTCCATCAGTTTTCTGTATCCGTACGCACTGTATAAAACAAGATACATTACCTCACCAAGATAGCCTTCGGCTTCATCTGGAACCCAGCAGGCCTTTTTGGCATCGTAAGGCTTGCTCTGATCAATTCGTTTCATCTCCTCCGAAATGAAGAGCCAGGAGGGATC
+
BBBBBFFFFFFFGGGGGGGGGGGGHGHHHHHHHHHHGGHHHHHFHGHGHHGHFHHHHHHFGHHHHHHHHHHFHHHHHHHHHHHHHHHHHHHHHHHHHHHHHHHHHHGGHEGFGGGHHHHHHHHHHHHGHHHHHHHHHHHHHFHHHHGHHHHHHHGGFGGHHHGHHHHHHGGGFHGFFGGHHHHH?CHHFFD<<CGGHHGGHHHHHBHGEFHHHGHHGHGHHHHFCCGDD.:CC:GCGHGFFF?A.A?ABE
@M03558:539:GW210131Amp:1:2105:18701:3280 2:N:0:TCGACGTC+ACCTGGTT
GGCTATGTGAGTAACACCTTCTGAACTTCCATTTCTATCATAAAATAACTTGTCAAATTGTTTGCATATAGATTCCAAATTACTTTTCCATCAGTTTTCTGTATCCGTACGCACTGTATAAAGCAAGATACATTACCTCACCACCGGTAGGGCAACGTTACCAATTCACCCTTTGATTTCACCCAGAAGATAGCCTTCGGCTTCATCTGAAGGCCTTTTTGGCATCGTAAGGCTTGCTCTGATCAATTCG
+
BCCCBFFDFFFFGGGGGGGGGGHHHHHHHHHHHHHHHHHHHHHHEHHHHHHHHHHHHHEHHIHHHHIHHIHHHHHHHHHHHHHHHHHHHHHHHHHHHHHHHHHHHHGGHGGGGGGHHHHHHHHHHHHHHHHHHHHHHHHHHHHHGGGEGGGGHGGHGGHHGHHHGHHHHHGHHHHHHHFHHHHHGGEHHFHGHGHHHGHGFFCFHHHHHHEDGEHHHHHHGCGCCGGHGHEFFHFGGGGFF;;;CFBFFG
@M03558:539:GW210131Amp:1:2105:11572:3287 2:N:0:TCGACGTC+ACCTGGTT
GGCTATGTGAGTAACACCTTCTAAACTTCCATTTCTATCATAAAATAACTTGTCAAATTGTTCGCATATAGATTCCAAATTACTTTTCCATCAGTTTTCTGTATCCGTACGCACTGTATAAAACAAGATACATTACCTCACCACCGGGAGGGATCGGGGTCGCCACCAACCTGTACCACTGGCTTAGGCATCTTGAGCTGGTTCCAGGTTAGTTGGGGACAATGGGAGGATCACTAAACTGGATTCGTTG
+
BBBBBFFFFFFFGGGGGGGGGGHHHGHHHHHHHHHHHHHHHHHHHHHHHHHHHHHHFHHHHHHGGGGGHHHFHHHHHFDGHHHHHHHHHHHHHHHHHHHHHHHFHHGGHGGGGGGHHHHFHFFHFFHFHFGHGHHGHHHHFHHHGGGGGGCCDGFGEGGGGGGGDDHHHEFHFHHHBGHHGGGHHHFHHHHHHHHEHHHHHHHHHHHHHHHHFHFFGGGGGGFFFGGGGGGGGGFFCFFFFB/FFBEFFF
@M03558:539:GW210131Amp:1:2105:20382:3290 2:N:0:TCGACGTC+ACCTGGTT
GGCTATGTGAGTAACACCTTCTACACTCTTTGCTCGTAGATGCCTACC
+
BBBBAFFFFFFFGGGGGGGFGGHHFHHFHGGHHGGGEEFGCHBGHFFB
@M03558:539:GW210131Amp:1:2105:22338:3523 2:N:0:TCGACGTC+ACCTGGTT
GGCTATGTGAGTAACACCTTCTAAACTTCCATTTCTATCATAAAATAACTTGTCAAATTGTTTGCATATAGATTCCAAATTACTTTTCCATCAGTTTTCTGTATCCGTACGCACTGTATAAAACAAGACACATTACCTCACCACCGTAGGGCAACGGTTACCAATTCACCCTTGGGGGATCGGGGTCGCCACCAACCTGTACCACTGGCCTAGGCATCTTGAGCTGGTTCCAGGTTAGTTGGGGTCAATG
+
BBBB@FFFFDFDGEGFGGGGGGFFBGHHGHFHCHHHDGHFHHHHDGHHHHHHHHHHGHHHHHHFHHHHHHHFHHFHHFFHHHDFFHHHGHHHHHHHHHHHFHGHHGCFHGFCGGGHHHHHFHHHGHHBGHHGHFHHHHHBGHHHFGHEF?AGFCFFCGGGFHGCHHHDDFCGHHGEGC?EFGC--@GGGDGGHHHGGFHHHGHCCFFGHHHGG/FFGGGEFFFGGGFGGBFBBF/CF?FGF/A=.;AFFF
@M03558:539:GW210131Amp:1:2105:17848:3549 2:N:0:TCGACGTC+ACCTGGTT
GGCTATGTGAGTAACACCTTCTAAACTTCCATTTCTATCATAAAATAACTTGTCAAATTGTTTGCATATAGATTCCAAATTACTTTTCCATCAGTTTTCTGTATCCGTACGCACTGTATAAAACAAGATACATTACCTCACCACCGTAGGGCAACGGTTACCAATTCACCCTTGCGGAGGGATCGGGGTCGCCACCAACCTGTACCACTGGCTTAGGCATCTTGAGCTGGTTCCAGGTTAGTTGGGGAC
+
CCCCCFFDFFFDGGGGGGGGGGHHGHHHHHHHHHHHHHHHHHHHHHHHHHHHHHHHHHIHHIHHGIHHIIHEHHHFHHHHHHHHHHHHHHHHHHHHHHHHHHHHHHGGHGGGGGGHHHHHHHHHHHGGHHHHIHHHHHHHHHGHGGHHGGGHGGHGGGGGHHHHHHHHHHHHHHFGGFGGEGGGGGGC@EGGGGGHHHGGHHHHHGGHHHGGFFFCFFGFGGGGGGGGGGGGGGGGGFFGGGFFFDFFF
@M03558:539:GW210131Amp:1:2105:9310:3641 2:N:0:TCGACGTC+ACCTGGTT
GGCTATGTGAGTAACACCTTCTAAACTTCCATTTCTATCATAAAATAACTTGTCAAATTGTTTGCATATAGATTCCAAATTACTTTTCCATCAGTTTTCTGTATCCGTACGCACTGTATAAAACAAGATACATTACCTCACCACCCAGATTTCACCCAGAAGCAGGCCTTTTTGGCATCGTAAGGCTTGCTCTGATCAATTCGTTTCATCTCCTCCGAAATGAAGAGCCATTCATCGGGGTCGCCACCA
+
AAB@3DFFFFFFGGGGFGGFGFHGGHGHHHHHHHHHHHHGHHGGHHHHHHGHHHGHHHHGHHHHHHHEHHHFHHHHHHHHHGFGHGGHHHHHFHHHHHHFHHHHGFGGHGGGGGGHHFFHHHHGGHGBGHHHHHHGHHHGHHHHGGGHHHHHHHHHHGGHHGGHHHDFHHHHHFGGHHH?GGHFGHHHGHHHHHGHHGHGHGEHHGHGHHHHFHHHGGG?CGHHECFHACCGHFHFC.DGGGG?.C.CE
@M03558:539:GW210131Amp:1:2105:13327:3648 2:N:0:TCGACGTC+ACCTGGTT
GGCTATGTGAGTAACACCTTCTAAACTTCCATTTCTATCATAAAATAACTTGTCAAATTGTTTGCATATAGATTCCAAATTACTTTTCCATCAGTTTTCTGTATCCGTACGCACTGTATAAAACAAGATACATTACCTCACCACCGCCAGGCCTTTTTGGCATCGTAAGGCTTGCTCTGATCAATTCGTTTCATCTCCTCCGAAATGAAGAGCCATCGGGGACAATGGGAGGATCACTAAACTGGATTCG
+
DDDDDFFFFFFFGGGGGGGGGGHHHHHHHHHHHHHHHHHHHHHHHHHHHHHHHHHHHHHHHIHHHHHIHIIHHHHHHHHHHHHHHHHHHHHHGHHHHHHHHHHHHHGGHGCGGGGHHHHHHHGHHHHHHHHHHHHHHGHHHHHHGGGGGGGHGHHHHHGGHHHHGHHHHGGHHGHHHHHGHHHHHHHEGHGH>HHHHHHHHG-<AGHHGHFHHHHHGGGGGGGCFGGGGGEGFGGGGGGBFFGGGBFGGG
@M03558:539:GW210131Amp:1:2105:19702:3656 2:N:0:TCGACGTC+ACCTGGTT
GGCTATGTGAGTAACACCTTCTAAACTTCCATTTCTATCATAAAATAACTTGTCAAATTGTTTGCATATAGATTCCAAATTACTTTTCCATCAGTTTTCTGTATCCGTACGCACTGTATAAAACAAGATACATTACCTCACCACCGGGGTCGCCACCAACCTGTACCACTGGCTTAGGCATCTTGAGCTGGTTCCAGGTTAGTTGGGGACAATGGGAGGATCACTAAACTGGATTCGTTGAAGGATGATG
+
A?A@AFDFFBDDF1DFEEC11BF33BFFFHD33G33DFFHFFGFFFBB1BAF1BGFHFHH2GGFH22FG2D2FHFBDFFHHFGHHHHGHFFHBGAGHGFFBDEBGHGCGFG/EEEG2DFDGGFHHEG0GGHHHGHHBG1FFGDGGGGCE?/B/?CCAEGCGGHHHFBGGGFHEFHHH1?C1FGHF1<1FGF0F1<1DG/D0<0DGHGCEGEHHFBF/EG.:/.9;F;B/09//;C0AFFBEBF/.C9/00
@M03558:539:GW210131Amp:1:2105:19004:3674 2:N:0:TCGACGTC+ACCTGGTT
GGCTATGTGAGTAACACCTTCTAAACTTCCACTTCTATCATAAAATAACTTGTCAAATTGTTTGCATATAGATTCCAAATTACTTTTCCATCAGTTTTCTGTATCCGTACGCACTGTATAAAACAAGATACATTACCTCACCACCCAGATTTCACCCAGAAGCAGGCCTTTTTGGCATCGTAAGGCTTGCTCTGATCAATTCGTTTCATCTCCTCCGAAATGAAGAGGAGGGATCGGGGTCGCCACCAAC
+
BCBBBFFFFFFFGGGGGGGGGGHHHHHHHGHHHHHHHHHHHHGGHHHHHHHHGHGHHIIHHHHHHIHHIHHHHHHGHFFHHHHHHHHHHHHHGHHHHHHHHHHHHHGGHGGFGGGHHHHHHHHHHGHFHHHHHHHFHHHHHHHHGGGHAFHHHHHHFGHHHHHFHHGGFFFHHGGHHHHGGFHFHHHHGHHGHHHGHHHHHHGHGGHHHHHHFHHHGCEDHHHHHGHHHFDFEFAFGAAA9@?;;?.AAA
@M03558:539:GW210131Amp:1:2105:22514:3795 2:N:0:TCGACGTC+ACCTGGTT
GGCTATGTGAGTAACACCTTCTAAACTTCCATTTCTATCATAAAATAACTTGTCAAATTGTTTGCATATAGATTCCAAATTACTTTTCCATCAGTTTTCTGTATCCGTACGCACTGTATAAAACAAGATACATTACCTCACCACCGCAACGTAGGGCAACGGTTACCAATTCACCCTTGCAGCAGGCCTTTTTGGCATCGTAAGGCTTGCTCTGATCAATTCGTTTCATCTCCTCCGAAATGAAGAGCCG
+
CCCCBFFFFFFFGGGGGGGGGGGHHHHHHHHHHHHHHHHHHHBHGHGHHHHHHHHHHHHHHHHHGHHHHHGFHHHHHFGHHHHHHHHHHHHHHHHHHHHHHHHHHHGGHGGGGGGFHGHHHHHHHHHFHHHHHHHHHHHHHHHHGCGGGGGHHHCFHGGHGGFGGHHHHHHGGHHHEGHHHHHHHGGGHHHDGGCHGGHGHH.GGEHHGHHHHFHHHFHHHHGHHGHGGHGGGGGFG?DAEBBBFF?BFG
@M03558:539:GW210131Amp:1:2105:21523:3826 2:N:0:TCGACGTC+ACCTGGTT
GGCTATGTGAGTAACACCTTCTAAACTTCCATTTCCATCATAAAATAACTTGTCAAATTGTTTGCATATAGATTCCAAATTACTTTTCCATCAGTTTTCTGTATCCGTACGCACTGTATAAAACAAGATACATTACCTCACCACCGGGATCGGGGTCGCCACCAACCTGTACCACTGGCTTAGGCATCTTGAGCTGGCTCCAGGTTAGTTGGGGACAATGGGAGGATCGCTAAAATGGATTCGTTGAAGG
+
11111B@BBBF1BF3BAE111BB33B3A3AAE3333DDGH3GFFGHHHHEGD11B2DEGHFGFG1HHHHEG22DF22ABEGE1DGFHHH22D11FGDBFFHHHEEFEGA/>/EE/FFGFHHHHGHEGGGHGHHHHG1>BGAGD/FECCEGGGGGGCCCG/AEA<FAAFFHGH11<FGFACGHFHHBFFDGF0C=DGCCC0</</CC0;CGHGGGGGFCCFFFBE-.99E.C..00;9C0;FB.9;B?;:F
@M03558:539:GW210131Amp:1:2105:13928:3897 2:N:0:TCGACGTC+ACCTGGTT
GGCTATGTGAGTAACACCTTCTAAACTTCCATTTCTATCATAAAATAACTTGTCAAATTGTTTGCATATAGATTCCAAATTACTTTTCCATCAGTTTTCTGTATCCGTACGCACTGTATAAAACAAGATACATTACCTCACCACCGGAGGGATCGGGGTCGCCACCGACCTGTACCACTGGCTTAGGCATCTTGAGCTGGTTCCAGGTTAGTTGGGGACAATGGGAGGATCACTAAACTGGATTCGTTG
+
ABA@AFFBDFFFGGGGGGGGGGHHHGHHHGHGHHHHHHHHHHGHHHHHHHHHGHGHHHHHHHHHHHHHHHHGGHHGHFHHHHHHHHHHHFHHHHHHHHHHHHHHHHGGHGGGGGGHHHHHHHHHHHHHHHHHHHHHHHHHHHHHGGGGGGGGHGGGGGGGGGGDGHGGGGGFGHHFHFHHHHGHHHFHHHGHGHGGGHHHFFGHHGHCGFF0CHHGGGFEFGGGGBFGGFFGGGGGGGGGGFFFFFFFB
@M03558:539:GW210131Amp:1:2105:8517:4147 2:N:0:TCGACGTC+ACCTGGTT
GGCTCTGTGAGTAACACCTTCTCACTCTTTGCTCGTAGATGCCTACC
+
A>11AFBBF3DDGG3DBAGAB1FGGHHHCFGC3DAAEFC2F1FGHGC
@M03558:539:GW210131Amp:1:2105:15378:4337 2:N:0:TCGACGTC+ACCTGGTT
GGCTATGTGAGTAACACCTTCTAAACTTCCATTTCTATCATAAAATAACTTGTCAAATTGTTTGCATATAGATTCCAAATTACTTTTCCATCAGTTTTCTGTATCCGTACGCACTGTATAAAACAAGATACATTACCTCACCACCGGTAGGGCAACGGTTACCAATTCACCCCAGCAGGCCTTTTTGGCATCGTAAGGCTTGCTCTGATCAATTCGTTTCATCTCCTCCGAAACGAAGAGCCAAGGAGGG
+
AAA?AFFDFFFFFGGGFEGGGGH5FGHHHHHBFHFBFGFFGFFH5FEGHHHGGHHFFFFHHHFCGHFGHHHGFHHHHGHHHHHDFFGHHFHHGFAGHHHHGGGHHGGFFGGGGGGHGGHHFHGHHHGHEGHHHHHHHHHHHHHHGGGE@FFFGGEHGGGGGHHGGHHGHGHHGGFHEGHGGHHHHF@@GGHHGFC0GCHHFGHHHHHHHHH0CGF.CHFHHBG0CHHHHGGDGGGG?.AFGGGBCEFED?
@M03558:539:GW210131Amp:1:2105:8131:4370 2:N:0:TCGACGTC+ACCTGGTT
GGCTCTGTGAGTAACACCTTCTTTGCTCGTAGATGCCTACC
+
3?AA3BDDDF5@BFDFGEFFFFGH5GEGGEGGFFGDGHHGF
@M03558:539:GW210131Amp:1:2105:7894:4377 2:N:0:TCGACGTC+ACCTGGTT
GGCTATGTGAGTAACACCTTCTAAACTTCCATTTCTATCATAAAATAACTTGTCAAATTGTTTGCATATAGATTCCAAATTACTTTTCCATCAGTTTTCTGTATCTGTACGCACTGTATAAAACAAGATACATTACCTCACCACCGATCGATCCGAGGGATCGGGGTCGCCACCAACCTGTACAACTGGCTTAGGCATCTTGAGCTGGTTCCAGGTTAGTTGGGGACAATGGGAGGATCACTAAACTGG
+
BBAB?FFFFFB@BDFF4EFGFGHHGHFHHHHGHHHHBHGHHHHDGHGHGFFHHHFHBFHHHHHH5FGHGHHGHHHHFBDGFHGEFHGFHF5GBGDGHHBGHHHFH5FGHEHGDEGH@GHHHFD@FAFBGFFFHHGFFGHHFGHG/EEC?/EGHDB<><@/GFGE@<<?ADEACGAAE.FG=FF0=GHHG.GA<DDHFFGFH0<:GGHHHHFBBCG/;0.;FFFFG.A..CGEA/;ADBF?FFF/9/:9B
@M03558:539:GW210131Amp:1:2105:24412:4380 2:N:0:TCGACGTC+ACCTGGTT
GGCTATGTGAGTAACACCTTCTAAACTTCCATTTCTATCATAAAATAACTTGTCAAATTGTTTGCATATAGATTCCAAATTACTTTTCCATCAGTTTTCTGTATCCGTACGCACTGTATAAAACAAGATACATTACCTCACCTCGGGGTCGCCACCAACCTGTACCACTGGCCTAGGCATCTTGAGCTGGTTCCAGGTTAGTTGGGGACAATGGGAGGATCACTAAACTGGATTCGTTGAAGGATGATGG
+
A1AA1DDF3FFFGGGGGGGGGGHBHHHHHHHHHHHHHHHGHHCDEGGFHHHHHHHGGHHHHHHBBFGFHHE2GHHFBFHHHHHHHHHHHGFFHEHHHHHHHHHHGGFFFG?EEEGFHHHHGFGHGEBBGHGHHFFHFHHHHHHHEEE/EE/?ACBGF/BCHHGGHGGHHH0GCGH0?FFGHHH<11FHFFHDFH1=0FG10=D</-A.<<.D0F./.-:GGACG0/::B0B/C09AFGG.00/.9:/FG0
@M03558:539:GW210131Amp:1:2105:13368:4498 2:N:0:TCGACGTC+ACCTGGTT
GGCTATGTGAGTAACACCTTCTAAACTTCCATTTCTATCATAAAATAACTTGTCAAATTGTTTGCATATAGATTCCAAATTACTTTTCCATCAGTTTTCTGTATCCGTACGCACTGTATAAAACAAGATACATTACCTCACCACCGGTAGGGCAACGGTTACCAATTCACCCTTGGAGGGATCGGGGTCGCCACCAACCTGTACCACTGGCTTAGGCATCTTGAGCTGGTTCCAGGTTAGTTGGGGACA
+
CCCCCFFFFFFFGGGGGGGGGGHFHHHHHHHHHHHHHHHGHGHHHHHHHHGHHHHFHHGHHHHHHIHIIIHFHHHHHHHHHHHHHHHHHGFHHHFHHHHHHHHHGHGGHGGGGGGHHHGHHEHFHHHHGHHHHHHHHHHHHHHHGGGEGGGGHFGHGGGGGHHHHHHHHGHHHHGHEHGGGHGG<C@DGGGGGFFEHGGHHFHHHHHHHHEHHHG9CFGFFGGEGGGGGGGGGFBFBFFGGGFGGGECE
@M03558:539:GW210131Amp:1:2105:10296:4548 2:N:0:TCGACGTC+ACCTGGTT
GGCTCTGTGAGTAACACCTTCTAAACTTCCATTTCTATCATAAAATAACTTGTCAAATTGTTTGCATATAGATTCCAAATTACTTTTCCATCAGTTTTCTGTATCCGTACGCACTGTATAAAACAAGATACATTACCTCACCACCGGTTACCAATTCACCCTCAGGGACACCTTCAGGGAGGGATCGGGGTCGCCACCAACCTGTACCACTGGCTTAGGCATCTTGAGCTGGTTCCAGGCTAGTTGGGG
+
ABCC3CFFFFFFGGGGGGGGGGHHHHHHHHHHHHHHHGHHHHFHHHHHHHHHHHHHHIIHHIHHHHHHHGHBHHHHHHHHHHHHHHHHHGHHHHHHHHHHGHHHHHGGHGGGGGGHHHHHHHHHHHGHHHHHHHHHHHHHHHFHGGGGGGHHHHHHHHHHHHHHHHFEFFHGHHHHHGGFGCGFFGDEGGGGFGGGGHHHGGGHHHHHHHHGHHHGHFFGGGGGGGGGGGGGGGGGGGGGGFFF;=B-A
@M03558:539:GW210131Amp:1:2105:18820:4554 2:N:0:TCGACGTC+ACCTGGTT
GGCTATGTGAGTAACACCTTCTAAGAAGGAGATATACATATGAATTGGTGGTTTGCTCGTAGATGCCTACC
+
CCCCCFFBFFFFGGGGGGGGGGHHHHHHHHHHHHHHHHHGHHHHHHHHBFGEFHGGHHGEEFGHHGGHHHH
@M03558:539:GW210131Amp:1:2105:10530:4739 2:N:0:TCGACGTC+ACCTGGTT
GGCTATGTGAGTAACACCTTCTCACTCTTTGCTCGTAGATGCCTACC
+
ABCC3DFDFFFFGGGGGGGGGGHHHHHHHHHHHHGEGGGHHHHHHHH
@M03558:539:GW210131Amp:1:2105:9648:4803 2:N:0:TCGACGTC+ACCTGGTT
GGCTATGTGAGTAACACCTTCTACACTCTTCGCTCGTAGATGCCTACC
+
AABA3@DDFFFFGGGGGGGGGGHHGHHHHH5GE2GEEGGGHHFHEGFG
@M03558:539:GW210131Amp:1:2105:15959:4836 2:N:0:TCGACGTC+ACCTGGTT
GGCTATGTGAGTAACACCTTCTAAACTTCCATTTCTATCATAAAATAACTTGTCAAATTGTTTGCATATAGATTCCAACTTACTTTTCCATCAGTTTTCTGTATCCGTACGCACTGTATAAAACAAGATACATTACCTCACCACCTCATAACTACATGTAGGGCAACGGTTACCAATTCATCGGGGTCGCCACCAACCTGTACCACTGGCTTAGGCATCTTGAGCTGGTTCCAGGTTAGTTGGGGACAAT
+
AAA11@13B3BFGB3EGEF11F3D3F3DB1FG3A3FGF3333AA1F11B1B11BFF1BFEDAAGHFHFDGAFHFG2221BGDHHH2FDF2FFHHDAGDGHH2FD22/?F>E/?//B2BBGFGHHH/F0@BEFDGH11>GHFEGE/0F1>G2B>BBGF2FBDFGHGE/CC/?A11>FGDDG2DFG<<</>@<<.<GGGC/.=<DDFHB</.<:CGFGHF/CCFG00:::C;0G9BBBFFGGBFGG@F-AAF
@M03558:539:GW210131Amp:1:2105:20464:4840 2:N:0:TCGACGTC+ACCTGGTT
GGCTATGTGAGTAACACCTTCTAAACTTCCATTTCTATCATAAAATAACTTGTCAAATTGTTTGCATATAGATTCCAAATTACTTTTCCATCAGTTTTCTGTATCCGTACGCACTGTATAAAACAAGATACATTACCTCACCACCGGTAGGGCAACGGTTACCAATTCACCCTTGGGTTGCTTTGATTTCACCCAGAAGATAGCCTTCGGCTTCATCTGGAACCCAGCAGGCCTTTTTGGCATCGTAAGG
+
BCCCCFFFFFF@FFGGGGGGGGHHHHHHHHHHHHHHHGHHHHHHHHHHHHHHHHHHHHHGHHHHHHHHHHHHHHHHHEGHHHHHHGHHHHHHHHHHHHHHHHHHHHGGHGGGGGGHHHHHEGHGHHHHHHHHHHHHHHHHHHHHGGGEGGGGHGGHGGFGGHHHHHHHHHHHHHGHHGGGHHGHHHHHHHHFFGFHGEGHHHHDGHFHHGGGGHHHFHHHHHHGGEECGGFGGGGGFGDGG9;/A;AFFF
@M03558:539:GW210131Amp:1:2105:23459:4856 2:N:0:TCGACGTC+ACCTGGTT
GGCTATGTGAGTAACACCTTCTAAACTTCCATTTCTATCATAAAATAGCTTGTCAAATTGTTTGCATATAGATTCCAAATTACTTTTCCATCAGTTTTCTGTATCCGTACGCACTGTATAAAACAAGATACATTACCTCACCACCTTTTTGGCATCGTAAGGCTTGCTCTGATCAATTCGTTTCATCTCCTCTGAAATGAAGAGCCATCAGGGATCGGGGTCGCCACCAACCTGTACCACTGGCTTAGGC
+
AAAA3DDBDFFFFFFBAEGGFGHFHHGHHHHHBGGFHHHHCHGBHFFGGFGGFHBBGHHGHHHHBHHFHHHHHHHHHHFEFHFHHHHHHGHHHHFHHGGHHGGHHHGFHGGCGGGHHHBGHHHHGHHGHHHHGGHHGHHHHHHHGHHHHHGGGGHHGGHHHHGFFGFHHHHHHH@@@FFGHEFHGHGHHDHGHHHHFBFHGHGECFFHHFHHFEHGD<@DGGCGGDEHHHGGGGFGGFGGGE/EF?B00;
@M03558:539:GW210131Amp:1:2105:8249:4887 2:N:0:TCGACGTC+ACCTGGTT
GGCTATGTGAGTAACACCTTCTCACTCTTTGCTCGTAGATGCCTACC
+
>A>33BDBDDDBFGFEGEGFGGGFGFHHHHFDFFEAEFDHHF3DGGG
@M03558:539:GW210131Amp:1:2105:11811:4929 2:N:0:TCGACGTC+ACCTGGTT
GGCTATGTGAGTAACACCTTCTACACTCTTTGCTCGTAGATGCCTACC
+
AAA>>FBBDFF@FBADGEG1F1FGHFDFFGDHHBGG0ECAGHHGHGGE
@M03558:539:GW210131Amp:1:2105:7740:4944 2:N:0:TCGACGTC+ACCTGGTT
GGCTATGTGAGTAACACCTTCTAAACTTCCATTTCTATCATAAAATAACTTGTCAAATTGTTTGCATATAGATTCCAAATTACTTTTCCATCAGTTTTCTGTATCCGTACGCACTGTATAAAACAAGATACATTACCTCACCACCGCTTTGATTGCTTTGATTTCACCCAGAAGATAGCCTTCGGCTTCATCTGGGATCGGGGTCGCCACCAACCTGTACCACTGGCTTAGGCATCTTGAGCTGGTTCC
+
BCCCBFFFFF@BFGGGGGGGGGHHHHHHHHHHHHHHHHHHHHHHHHHHHHHHHHHHHHHHIHHHHHHHHGHHHHHHGHHHHHHHHHHGFHHHHGHHHHHHHHHHHHEFHGGGGGGHHHHHHHHHGEH2FGHGHHGHHHHHHHHHGGGGGGHHHHGGHGHHHHHHGHHHHGHHGHHHHHGHHHHGDGGGHEFHHHHH0GFGGFGGDCFEGGHHCDGHHHFHHGHHB/:GGGGEFGGGGFGGGEFGGGFFF
@M03558:539:GW210131Amp:1:2105:20063:5008 2:N:0:TCGACGTC+ACCTGGTT
GGCTATGTGAGTAACACCTTCTGAACTTCCATTTCTATCATAAAATAACTTGTCAAATTGTCTGCATATAGATTCCAAATTACTTTTCCATCAGTTTTCTGTATCCGTACGCACTGTATAAAACAAGATACATTACCTCACCACCGCAACGGTTACAGCAGGCCTTTTTGGCATCGTAAGGCTTGCTCTGATCAATTCGTTTCATCTCCTCCGAAATGAAGAGCCATGGAGGGATCGGGGTCGCCACCA
+
CCCDCFFDFFFFGGGGGGGGGGHHHHHHHHHHHHHHHHHHHHHHHHHHHHHHHHHHHIHHIHHHHIHHIIIHHHHHHHHHHHHHHHHHHHHHHHHHHHHHHHHHHHGFHGGGGGGHHHHHHHHHHHHHHHHHHHGHHHHHHHHHGGGGGGGGFGGHHHHHHHGGHHHHHGGHHHHGGHHHGHHHGHHHHHHHHHHHHHGGHGHGHHGHHHHHEEGGHHHHHHHHFHHHHGHGGDGFDGGGGGGDGF?FF
@M03558:539:GW210131Amp:1:2105:23240:5012 2:N:0:TCGACGTC+ACCTGGTT
GGCTATGTGAGTAACACCTTCTAAACTTCCATTTCTATCATAAAATAACTTGTCGAATTGTTTGCATATAGATTCCAAATTACTTTTCCATCAGTTTTCTGTATCCGTACGCACTGTATAAAACAAGATACATTACCTCACCACCGGGGGATCGGGGTCGCCACCAACCTGTACCACTGGCTTAGGCATCTTGAGCTGGTTCCAGGTTAGTTGGGGACAATGGGAGGATCACTAAACTGGATTCGTTGA
+
BBBBBFFFFFFFFGGGGGGGGGHHHFFGHHHHHHHFHHHHHHFHHFFHHHHHFGGHGGHHHHHHHHHHHHHFHHHHHHHHHHHHHHHGHHHHHHGHHHHHHHHHHHGGHGGGGGGHHHHHHHHHHHGGGHHHHHHHFHHHHHGHGGGGGGGGGGGGCDGGGFDGGHHGGHGHHHHHFHHHHHHHFHHHHHHHHFHHHFHGGGFGGGFGGGFGFCFGGG?AFFGGFGF?FFFFFFFFFFFFFFB9EBFFF
@M03558:539:GW210131Amp:1:2105:18430:5055 2:N:0:TCGACGTC+ACCTGGTT
GGCTATGTGAGTAACACCTTCTAAACTTCCATTTCTATCATAAAATAACTTGTCAAATTGTTTGCATATAGATTCCAAATTACTTTTCCATCAGTTTTCTGTATCCGTACGCACTGTATAAAACAAGATACATTACCTCACCACCGAGCAGGCCTTTTTGGCATCGTAAGGCTTGCTCTGATCAATTCGTTTCATCTCCTCCGAAATGAAGAGCCAGGATGAAGGAGGGATCGGGGTCGCCACCAACCTG
+
BCCCCFFFFFFFGGGGGGGGGGHHHHGHHHHHHHHHHHHHHHHHHHHHHHHHHHHHHHHHHHHHIHHHHIHFHHHHHFHHHHHGHHHHHHHHHHHHHHHHHHHHHHGGHGGGGGGHHHHHHHHHHHHHHHHHHHHHHHHHHHHHGGGGGGHHGGHHGFHGGGHGHGHHGHHHHHGHHHHHHHHHHHHHGHGGHHHHHHFHHHGCE<GHFHHGHHHHGHEHHEBGFHHGGGGFDGGFGGGGGGGGGGFFFF
@M03558:539:GW210131Amp:1:2105:20438:5056 2:N:0:TCGACGTC+ACCTGGTT
GGCTATGTGAGTAACACCTTCTAAACTTCCATTTCTATCATAAAATAACTTGTCAAATTGTTTGCATATAGATTCCAAATTACTTTTCCATCAGTTTTCTGTATCCGTACGCACTGTATAAAACAAGATACATTACCTCACCACCAGGGATCGGGGTCGCCACCAACCTGTACCACTGGCTTAGGCATCTTGAGCTGGTTCCAGGTTAGTTGGGGACAATGGGAGGATCACTAAACTGGATTCGTTGA
+
CCCCBFFFFFFFGGGGGGGGGGHHHHHHHHHHHHHHHHHHHHHHHHHHHHHHHHHGHHHHHHHHHHHHIHHEHHHHHHHHHHHHHHHHHHHHGHHHHHHHGHHHHHGGHGGGGGGGHHHHHHHHHGHHHFGHHHHGHHHHHHHHEAHGGFHGGGGGGGGGGGGFHHGGHHHHHHHHHGHHHHHGFHHHHHHHFHGGHHHHHHFHFCGHHGGGHFGGGGHHFHGHGGGGGGGGF;FFGGFBFFGGFGGE
@M03558:539:GW210131Amp:1:2105:9998:5093 2:N:0:TCGACGTC+ACCTGGTT
GGCTCTGTGAGTAACACCTTCTAAACTTCCATTTCTACCATAAAATAACTTGTCAAATTGTTTGCATATAGATTCCAAATTACTTTTCCATCAGTTTTCTGTATCCGTACGCACTGTATAAAACAAGATACATTACCTCACCACCTTGGTTGCTTTGATTTCACTCAGAAGATAGCCGAAGCAGGCCTTTTTGGCATCGTAAGGCTTGCTCTGATCAATTCGTTTCATCTCCTCCGAAATGAAGGGATCG
+
BBCC3FFFFFFFGGGGGGGGGGHHHHHHHHHHHHHHHHHHHHHHHHHHHHHHHHHHHHHHIHHHHHHHIIHGHHHHHHHHHHHHHHHHHHHHHHHHHHHHHHHHHHGGHGGGGGGHHHHHHHHHHHHHHHHHHHHHHHHHHHHHGHHHHGHGHHHHHHHHHHGHHHHGHHGHHHGFHGCGGGHGHGGHHGHHGGHHHHGHGHGBFHHGHHHHHGHHHHHHHGHHGHHHHHHHHHHGGG-;;;0FFFFGGG
@M03558:539:GW210131Amp:1:2105:10998:5103 2:N:0:TCGACGTC+ACCTGGTT
GGCTATGTGAGTAACACCTTCTAAACTTCCATTTCTATCATAAAGTAACTTGTCAAATTGTTTGCATATAGATTCCAAATTACTTTTCCATCAGTTTTCTGTATCCGTACGCACTGTATAAAACAAGATACATTACCTCACCACCGGGCAACGGTTACCAATTCACCCTTGCTTTGATTTCACCCAGAAGATAGCCTTCGGCTTCATCTGGAAGCAGGCCTTTTTGGCATCGTAAGGCTTGCTCTGATC
+
BBBBBFFDFFFFGGFGGGGGGGFHFFHHHHHHGHHHHHHHHHHGGHHHHHHHHHHHGHHHHHHGHHHHHHHEHHHHHHHHHHHHHHHHHFHHHEHHHHHHHHHHHGGGHGGGGGGHHHHHHHHGHHHHHHHHHHHHHHHGHHHHGGEFGGGHG@BGDHHHHHHHHHHHHHHHHHHHGHHHHHFHHGEHHGFHGHHHHHHHGCGGHHHHHGFHBFHHGHGGHHHHH@CGGHHGGGFFGG/B9EBB=;FGG
@M03558:539:GW210131Amp:1:2105:9128:5223 2:N:0:TCGACGTC+ACCTGGTT
GGCTCTGTGAGTAACACCTTCTAAACTTCCATTTCTATCATAAAATAACTTGTCAAATTGTTTGCATATAGATTCCAAATTACTTTTCCATCAGTTTTCTGTATCCGTACGCACTGTATAAAACAAGGTACATTACCTGGTAGGGCAACGGTTACCAATTCACCCAGCAGGCCTTTTTGGCATCGTAAGGCTTGCTCTGATCAATTCGTTTCATCTCCTCCGAAATGAAGAGGGATCGGGGTCGCCACC
+
AABB3CFFFFFFGGGGGGGGGGHHHHHHHHHHHHHHHHHHHHFHHHHHHHGHHHHHHGHGIHHHHHIHHHHGHHHHHGHHHHHHHHHHHHHHHGGHHHHGHHHHHHGGHGGGGGGHHHHHHGHHHHHGGGHHHHHHHHHGHHFFEHGGHGGGGGHHHHHHHHHHHGHHHHGGGHHHHHGEHGGHEEHFHHHHHGHHHHHFHHHBGGHEHHGHGEHHBGHHHFFG@CG0CCCCGDGFGAA--;CGADAEF
@M03558:539:GW210131Amp:1:2105:8645:5249 2:N:0:TCGACGTC+ACCTGGTT
GGCCCTGTGAGTAACACCTTCTAAACTTCCATTTCTACCATAAAATAACTTGTCAAATTGTTTGCATATAGATTCCAAATTACTATTCCATCAGTTTTCTGTATCCGTACGCACTGTATAAAACAAGATACATTACCTCACCACCGGGAGGGATCGGGGTCGCCACCAACCTGTACCACTGGCTTAGGCATCTTGAGCTGGTTCCAGGTTAGTTGGGGACAATGGGAGGATCACTAAACTGGATTCGTTG
+
AAA1>ACFFB@BFGFGGGGBF1B3FGBGHHHHGHHFHHHGHHCBGEFGGHFHFDHHHHFHHHHGFFFGHHGGHHFHHHGFHHHHHHHHHHHHHHHHHHHHHHHHHHEFHFGGGGGHHHHHHHHHHGEGHFEGFGHHFHHHHGHHGGGGGGGGGHGGCGGGGGGGGGHHGGGHHHHHHHHHGFHFHGHHHHHHHGHGCCGHHGHHHHHHBGHF:CGHGGEGG.BFF.FFGGGGGFGG/BFFFFFFFFEFFF
@M03558:539:GW210131Amp:1:2105:24103:5275 2:N:0:TCGACGTC+ACCTGGTT
GGCTATGTGAGTAACACCTTCTAAACTTCCATTTCTATCATAAAATAACTTGTCAAATTGTTTGCATATAGATTCCAAATTACTTTTCCATCAGTTTTCTGTATCCGTACGCACTGTATAAAACAAGATACATTACCTCACCACCGTAGGGCAACGGTTACCAATTCACCCTTGAGCAGGCCTTTTTGGCATCGTAAGGCTTGCCCTGATCAATTCGTTTCATCTCCTCCGAAATGAAGAGCCATGGATC
+
A@BB@FFFFFFFGEGGGGGGGGHHHHHGFHGHFFGHHHGGGHHHGHHFHFHHFHHHHHHHHHHHHHHHHGHGHHFHHFHHHHHHE5GHHHHHHHBGFHHHHHHHHHGGHGGEGGGEHHHHEHHHHFFHHHHHHHHHHHHHEHHHGGHH?EGEGCGEGBFDGFHEHFGHHHHHHHGGFEFE?EF?GGGFCHFGF?FHCH1GFGDC/GGHHHHHHBDFECHEECCG:GHFHGF-C-.C0F90FFGGGBF09C
@M03558:539:GW210131Amp:1:2105:20169:5334 2:N:0:TCGACGTC+ACCTGGTT
GGCTATGTGAGTAACACCTTCTCACTCTTTGCTCGTAGATGCCTACC
+
AABCBFFFFFFFGGGGGGGGGGHHHHHFHHHHHHGAEFGHHHHHHHH
@M03558:539:GW210131Amp:1:2105:21610:5347 2:N:0:TCGACGTC+ACCTGGTT
GGCTATGTGAGTAACACCTTCTCACTCTTTGCTCGTAGATGCCTACC
+
A?AA3DDBDBFFFF5GGEGBGFHGFFHHCFE5FHAEFGGBG3EFG22
@M03558:539:GW210131Amp:1:2105:14579:5423 2:N:0:TCGACGTC+ACCTGGTT
GGCTATGTGAGTAACACCTTCTAAACTTCCATTTCTATCATAAAATAACTTGTCAAATTGTTTGCATATAGATTCCAAATTACTTCTCCATCAGTTTTCTGTATCCGTACGCGCTGTATAAAACAAGATACATTACCTCACCACCGGGAGGGATCGGGGTCGCCACCAACCTGTACCACTGGCTTAGGCATCTTGAGCTGGTTCCAGGTTAGTTGGGGACAGTGGGAGGATCACTAAACTGGATTCGTTG
+
CCCCCFFFFFFDGGGGGGGGGGHGHHHHHHHHHHHFHHHHHHHHHHGHHHHHHHHHGHHGHHFHHHHHHHHFHHHHHHHHHHHGHHHHHFFHHHHHHHHHHHHHHHGGHGGG/FGGGHHHHFFHHHHHHHHHHHHHHHHHHHHHGGGG?FFFDHFGGGCGGGCGGGHHHGGGHHHHFHHCCHCGGGFBGGHHHHHGHFHHHGGHHHCCCFFGFGGFGAAFGEGGGG?EAGGGGFFFFFBBFEFFFFFFFF
@M03558:539:GW210131Amp:1:2105:23072:5428 2:N:0:TCGACGTC+ACCTGGTT
GGCTATGTGAGTAACACCTTCTAAACTTCCATTTCTATCATAAAATAACTTGTCAAATTGTTTGCATATAGATTCCAAATTACTTTTCCATCAGTTTTCTGTATCCGTACGCACTGTATAAAACAAGATACATTACCTCACCCTTGGGGAGGGATCGGGGTCGCCACCAACCTGTACCACTGGCTTAGGCATCTTGAGCTGGTTCCAGGTTAGTTGGGGACAATGGGAGGATCACTAAACTGGATTCGTT
+
CCCBBFFDFFFFGGGGGGGGGGHHHHHHHHHHHHHHHHHHHHHHHHHHHHHHHHHHHHHHHIHHHHHHIIHEHHHHHHHHHHHHHHHHHHHGHHHHHHHHHHHHHHGGHGGGGGGGHHHHHHHGHHHFHGGHHHHHHHHHHHHHHHHHGGGGGGHGGGGGGGGGGGGFHHGGHHHHHHHHHHFGHHHHGHEGHHHHGHHHHHHHHHHHHHHGHGHHHGGFGGGGGGGEGGGFGGGGG9FFGFFFFFBFGF
@M03558:539:GW210131Amp:1:2105:7036:5432 2:N:0:TCGACGTC+ACCTGGTT
GGCTATGTGAGTAACACCTTCTAAACTTCCATTTCTATCATAAAATAACTTGTCAAATTGTTTGCATATAGATTCCAAATTACTTTTCCATCAGTTTTCTGTATCCGTACGCACTGTATAAAACAAGATACATTACCTCACCACCGTAGGGCAACGGTTACCAATTCACCCTTGCTTTGATTTCACCCAGAAGATAGCCTTCGGCTTCATCTGGAACCAGCAGGCCTTTTTGGCATCGTAAGGCTTGCTC
+
ACCCBFFFFD@BFGGGGGGGGGHHHHHHHHHHHHHHHHHHHHHHHHHHHHHHHHHGHHHHHHHHHHHGHHHFHHHHH5GHHHHHHHHHGHHHHFHHHHHHGHHHHHGGHGCGGGGHHHHHHHHHGGGBGHHHHHHHHHHGHHHHGGH/E/FHGGHGDGGFHHGHHHHHGGGHHHGHHHHGHHHGHHGHGH/FGHHHHHFHHHHDGGGHHHGHHHBCFGHEHFAEFEGHFHFG-GHHFGGF.;/BCFDEFF
@M03558:539:GW210131Amp:1:2105:12804:5442 2:N:0:TCGACGTC+ACCTGGTT
GGCTATGTGAGTAACACCTTCTAAACTTCCATTTCTATCATAAAATAACTTGTCAAATTGTTTGCATATAGATTCCAAATTACTTTTCCATCAGTTTTCTGTATCCGTACGCACTGTATAAAACAAGATACATTACCTCACCACCGCCTTTTTGGCATCGTAAGGGATCGGGGTCGCCACCAACCTGTACCACTGGCTTAGGCATCTTGAGCTGGTTCCAGGTTAGTTGGGGACAATGGGAGGATCACT
+
CCDDDFFFFFFFGGGGGGGGGGHHHHHHGHHHHHHHHHHHHHHHHHHHHHHHHHHHHHHHHIHHHHIIHIHGHHHHHHHHHHHHHHHHHHHHHHHHHHHHHHHHHHGGHGGGGGGHHHHHHHHHHHHFHHHHGHHGHHHHHHHHGGGGGGHHHFGHGHHGHHGHHHHHGGGGGGGGGGGGHHGGGHFGHHHHHHHEHHHHFHHHHHHHHHHHHHHHHFHHHHGHGGGGGGGGGGGGGGGGGEAFFFGGG
@M03558:539:GW210131Amp:1:2105:18402:5455 2:N:0:TCGACGTC+ACCTGGTT
GGCTATGTGAGTAACACCTTCTAAACTTCCATTTCTATCATAAAATAACTTGTCAAATTGTTTGCATATAGATTCCAGATTACTTTTCCATCAGTTTTCTGTATCCGTACGCACTGTATAAAACAAGATACATTACCTCACCGCCGCAACGTAGGGCAACGGTTACCAATTCACCCTTGCTTTGATTTCACCCAGAAGATAGCCTTCGGCTTCATTCGGGAGGGATCGGGGTCGCCACCAACCTGTACC
+
CCCDCFFFFFFFGGGGGGGGGGHHHHHHHHHHHHHHHGHHHHHHHHHHHHGGHHHGHGHHHHHHHHHHIIHFHHHHHGHHHHHHHHHHHHHHHHHHHHHHHHHHHHGGHGGGGGGHHHHHHHHGHHHHHHHHHHHHHHHHHHGGGCGGGGGHGHGGHGGHGGGFGHHHHHHHHHHGHHHHHHHHFGHHHHHHHGGHHHHHFHHHHHHHGGGGHHHHHHFGGGGG?CEGC-?DFGFFFFFEFFBFFBFFF
@M03558:539:GW210131Amp:1:2105:17549:5560 2:N:0:TCGACGTC+ACCTGGTT
GGCTATGTGAGTAACACCTTCTAAACTTCCATTTCTATCATAAAATAACTTGTCAAATTGTTTGCATATAGATTCCAAATTACTTTTCCATCAGTTTTCTGTATCCGTACGCACTGTATAAAACAAGATACATTACCTCACCACCAATTCAACGGTTACCAATTCACCCTTGCTTTGATTTCACCCAGAAGATAGCCTTCGGCTTCATCTGGAACCGGGGGGTCGGGGTCGCCACCAACCTGTACCACTG
+
CCCCCFFFFFFFGGGGGGGGGGHHHHHHHHHHHHHHHHHHHHHHHHHHHHHHHHHHGHIHIHHHIIIIIHHFHHHHHHGHHHHHHHHHHHHHHHHHHHHHGHHHHHGGHGGGGGGHHHHHHHHHHHHGHHHHHHHFHHHHHHHHGHHHHHHHHGGGGGHHHHHHHHHFHHHHGHHHHGGHHHHHHHGGHHHBHFHHHGHGHGGGCHHHHHHGEHHGGCE-CFFFFB-BDFFFFFFFFFFFFABFFFFFBF
@M03558:539:GW210131Amp:1:2105:14654:5565 2:N:0:TCGACGTC+ACCTGGTT
CCCTCTCTGAGTAACACCTTCTAAACTTCCATTTCTATCATAAAATAACTTGTCAAATTGTTTGCATATAGATTCCAAATTACTTTTCCATCAGTTTTCTTTATCCGTACGCACCGTATAAAACAAGATACATCACCTCACCACCGAGGGAGGGATCGGGGTCGCCACCAACCTGTACCACTGGCTTAGGCATCTTGAGCTGGTTCCAGGTTAGTTGGGGACACTGGGAGGATCACTAAACTGGATTCGT
+
11>A1B1B3@1B31B111111BA3D131DFGGHFG333D322D11F1FDGD1FA2AAFFHDEF0D2FEFGAA22222211111A2DDE12F1BA2D2GHH1FD2B@BFE//B////0?GFB2BBF/B01B1EG2BB010FAG1<FF>E/>/AC/AF//E/AC//AEG?0<<..GCHHHHHGFFBECF/DGG0CGH0C0GBGHHHFCHHHC/;;.B9FBAGE?E.;FBE.:@BBFF//F/9FF/;/;9B-B
@M03558:539:GW210131Amp:1:2105:24886:5591 2:N:0:TCGACGTC+ACCTGGTT
GGCTATGTGAGTAACACCTTCTAAACTTCCATTTCTATCATAAAATAACTTGTCAAATTGTTTGCATATAGATTCCAAATTACTTTTCCATCAGTTTTCTGTATCCGTACGCACTGTATAAAACAAGATACATTACCTCACCACCGGTTGCTTTGATTTCACCCAGAAGATAGCCTTCGGCAGGCCTTTTTGGCATCGTAAGGCTTGCTCTGATCAATTCGTTTCATCTCCTCCGAAATGAAGAGGGATC
+
CCCCCFFFFFFFGGGFGGGGGGHHHHHHHBGHHHGHHHHHHHHHGHHHHHHHHHHHHHHHHHHHHHHGHHHHHHHGHGHHHHHHHGHHHHHHHHHHHHHHGHHHHHCFHGGGGGGHFHHHEFHHHGHHHHHHHHHGHHHHEHHGEGEEEFHHHHHGGHHHHHHHGHHHFHHHHHHGHHHAFGGGCGHHHHHGFFHHHGHFGHHHFEDHHHHGBGHHFHHHGHHGFHHEFHFGHFA-::.CFBBFFCA./;
@M03558:539:GW210131Amp:1:2105:18371:5632 2:N:0:TCGACGTC+ACCTGGTT
GGCTATGTGAGTAACACCTTCTAAACTTCCATTTCTATCATAAAATAACTTGTCAAATTGTTTGCATATAGATTCCAAATTACTTTTCCATCAGTTTTCTGTATCCGTACGCACTGTATAAAACAAGATACATTACCTCACCACCTCGGATTCGGGGTCGCCACCAACCTGTACCACTGGCTTAGGCATCTTGAGCTGGTTCCAGGTTAGTTGGGGACAATGGGAGGATCACTAAACTGGATTCGTTGA
+
BBCCAFFFFFFFGGGGGGGGGGHHHHHHHHGHHHHHHGHHHHHHHHHHHHHHHHHHHHHHHHHHGHHHIHHGHHGHHHHHHHHHHHHGHHHHHHHHHHHHHHHHHHGGHGGGGGGHHHHHHHHHHGHFHHHHHHHHHHHHHHHHGHHGGGCGHGGGGCFGGGGGHHHGGHHHGHGFHHGFHHGHFHHHHGHHHBHHHHHHHHHHHGCHHHHHHHGGFCEFHHHHFEFBGGFFGGFGGGGGGGFFECCCE
@M03558:539:GW210131Amp:1:2105:19411:5638 2:N:0:TCGACGTC+ACCTGGTT
GGCTATGTGAGTAACACCTTCTCACTCTTTGCTCGTAGATGCCTACC
+
BCCDBFFFFFFFGGGGGGGGGGHHHHHHHHHHHHFEFGGHHHHHHHH
@M03558:539:GW210131Amp:1:2105:8297:5694 2:N:0:TCGACGTC+ACCTGGTT
GGCTATGTGAGTAACACCTTCTAAACTTCCATTTCTATCATAAAATAACTTGTCAAATTGTTTGCATATAGATTCCAAATTACTTTTCCATCAGTTTTCTGTATCCGTACGCACTGTATAAAACAAGATACATTACCTCACCACCGGGAGGGATCGGGGTCGCCACCAACCTGTACCACTGGCTTAGGCATCTTGAGCTGGTTCCAGGTTAGTTGGGGACAATGGGAGGATCACTAAACTGGATTCGTTG
+
ABBB3DFFFFFFGGGGGGGGGGGHHHHHHHHHHHHHHHHHHHHHHHGHHHHHHHHHFHHHIIHFHHHIHHIHHHHHHHHHHGHHHHHHHHHHHHHHHHHGHHHHHHGGHGGGGGGHHHHHHHGHHHHHHHHHHHHHHHHHHHHGGGFGFGGGGHGGFFGGGGGGGGHHHGGHHHHHHHHHGFGGHG0DGGHHHHHBFHHHHHHHG0CGHHHEGGHH@A?DEGFGFF/EGFGGGGGGGGGGGFBFFFFFFF
@M03558:539:GW210131Amp:1:2105:13391:5703 2:N:0:TCGACGTC+ACCTGGTT
GGCTATGTGAGTAACACCTTCTAAACTTCCATTTCTATCATAAAATAACTTGTCAAATTGTTTGCATATAGATTCCAAATTACTTTTCCATCAGTTTTCTGTATCCGTACGCACTGTATAAAACAAGATACATTACCTCACCACCGAGCAGGCCTTTTTGGCATCGTAAGGCTTGCTCTGATCAATTCGTTTCATCTCCTCCGAAATGAAGAGCCAGGAGGGATCGGGGTCGCCACCAACCTGTACCACT
+
BABAAFFDFFFFGGGGGGGBGGHHHHHGHGHHHFFHHHHHGHHHFHHHHHGHHHHEHFFHHHHHGHHHHGHHHHHFHFHHHGHFHFHGHHHHHHBGGGHHHFFGHHEFGEGDFGGHHHHHHGHGHHHGHHHGHGFF3EGGHHHHGF?EEFHHGGHFBFGGGHHHHGGHHHHGHHGEHFHHHHHHHHHHGHHGHFHHHHHHGGF@C<CHHGHGH/CGHHEED?AGEG?B--9AC.C.AEADDGGBFFF/;F
@M03558:539:GW210131Amp:1:2105:22598:5707 2:N:0:TCGACGTC+ACCTGGTT
GGCTATGTGAGTAACACCTTCTAAACTTCCATTTCTATCATAAAATAACTTGTCAAATTGTTTGCATATAGATTCCAAATTACTTTTCCATCAGTTTTCTGTATCCGTACGCACTGTATAAAACAAGATACATTACCTCACCACCGTAGGGTAGGGCAACGGTTACCAATTCACCCTTGAGCAGGCCTTTTTGGCATCGTAAGGCTTGCTCTGATCAATTCGTTTCATCTCCTCCGAAATGAAGAGCCAT
+
CCCCBFFFFFFDGGGGGGGGGGGCHHHHHHFHHHHHGHHHHGHHHHHHHGHFHHHHHHHGHHHEBHHHHHHFHHHHGFHHHHHHGHHHFHHHHGFHHHHHHHHHHHGGHGGGGGGGHHHHHHFHHHHFHHHHHHHHHHHHEFHHGGHHGGGHHGFGHGGHGGGGGGHHFHHBFHHGHFHHFHHFHGGHHHHHGGGFGHGHGGHHFHHGHGHHH0GHHEGHHECGGHFCBCFFHFF?D.BC0CBBBFFFFF
@M03558:539:GW210131Amp:1:2105:9094:5749 2:N:0:TCGACGTC+ACCTGGTT
GGCTCTGTGAGTAACACCTTCTAAACTTCCATTTCTATCATAAAATAACTTGTCAAATTGTTTGCATATAGATTCCAAATTACTTTTCCATCAGTTTTCTGTATCCGTACGCACTGTATAAAACAAGATACATTACCTCACCACCCGGTTGGAGGGATCGGGGTCGCCACCAACCTGTACCACTGGCTTAGGCATCTTGAGCTGGTTCCAGGTTAGTTGGGGACAATGGGAGGATCACTAAACTGGATTC
+
B@BB?FFBDFFFGGGGGGGCFGFHFFHHHHHHHHHHHHHBGGFGHHHHHHHHHHHHGHHHHHHGHHHHHHHEHHFHFHFGHHHHHGHHHFHHHHHHHHHHFEHHGHGGFDCFFGGHHHHGFGHHHHEFHFHHHFGHHHHHGFHGEFGGEGGGBGDCDHGC?DGGGGGGGGHHHGGHHHGHHHHCCCGHHHEBGHGHHHHBHHHFGGHHGFH//;0:;GFH-A.9.;FGFGB.?.;9.:;0909CFFFFFB
@M03558:539:GW210131Amp:1:2105:22567:5764 2:N:0:TCGACGTC+ACCTGGTT
GGCTATGAGAGTAACACCTTCTAAACTTCCATTTCTATCATAAAATAACTTGTCAAATTGTTTGCATATAGATTCCAAATTACTTTTCCATCAGTTTTCTGTATCCGTACGCACTGTATAAAACAAGATACATTACCTCACCACCGAACGGGCAACGGTTACCAATTCACCAAGCAGGCCTTTTTGGCATCGTAAGGCTCGGGGTCGCCACCAACCTGTACCACTGGCTTAGGCGTCTTGAGCTGGTTCC
+
1>11>@F3BFFFF1GFGEGBGGFFBFGHGBHHEGGGHHGHHHH1GFGDDEFGFGHFHHFBHHHHGEHFGBGBGHGHHHFHGFB2FHHHHHHHFHGGHHBAAGHFD2E>EEGGGGGFEGHGHHEBFGGBGGHHGDHGDHHGEHFHGGCC@E//>CAGCC??<GFEHGD1>GHFAGFFH/?/?FGDFCCHDGHC<<.CFHFFGGGGAC@CAGAFCEGGGGGGGGGGGBFGFAB0C/AF@FFFBFFFFFFFFF
@M03558:539:GW210131Amp:1:2105:21348:5767 2:N:0:TCGACGTC+ACCTGGTT
GGCTATGTGAGTAACACCTTCTAAACTTCCATTTCTATCATAAAATAACTTGTCAAATTGTTTGCATATAGATTCCAAATTACTTTTCCATCAGTTTTCTGTATCCGTACGCACTGTATAAAACAAGATACATTACCTCACCACCGGGAGGGATCGGGGTCGCCACCAACCTGTACCACTGGCTTAGGCATCTTGAGCTGGTTCCAGGTTAGTTGGGGACAATGGGAGGATCACTAAACTGGATTCGTTG
+
BCCBCFFFFFFFGGGGGGGGGGHHHHHHHHHHHHHHHHHHHHGHHHHHGHHGHHHGHHGIHGHCFHHHHIHBHHHHHHHHHHGHHHHHGHHHHHHHHHHHGFHHHHGGHGGGGGGHHHHHHHHFHHHFHGHHHFHHHHHHHGHHGGGGGGGGGHGGGCGGGFGGGGHHHGGGHDHHGHHGGGCFHHDHHHHHHHH=CEGHCCHHHHFHGHFHHHH0EGEGGA0FFCFC?DFFGG0FFFFFFBBFB0.FFF
@M03558:539:GW210131Amp:1:2105:24183:5787 2:N:0:TCGACGTC+ACCTGGTT
GGCTATGTGAGTAACACCTTCTAAACTTCCATTTCTATCATAAAATAACTTGTCAAATTGTTTGCATATAGATTCCAAATTACTCTTCCATCAGTTTTCTGTATCCGTACGCACTGTATAAAACAAGATACATTACCTCACCCAGCAGGCCTTTTTGGCATCGTAAGGCTTGCTCTGATCAATTCGTTTCATCTCCTCCGAAATGAAGAGCCATTCGGGGTCGCCACCAACCTGTACCACTGGCTTAGGC
+
AABB3FFFFFFFGFGGGGGGGGGHHHHHHHHHHHHHHHHHHHGGHHGGHHHHHHHHHHHHHHHHHHHHHHGFHHHHHHHHHHGF5HHHFFHHHHHHHHHHHGHHHHGFHGGDGGGHHHHHHHHHHHHHHHHHGHHHHHHGHHHGHHHHHGGGHGHHGGHGHGGFHFHGHHHFHHHHHGHHHHGFFGHGGEEGHHHGHHHGFDFFHHHGFHBFHGHHHGGGGGFGEEGFFEFGGGGGGFFGGECEFGG;FG
@M03558:539:GW210131Amp:1:2105:20308:5806 2:N:0:TCGACGTC+ACCTGGTT
GGCTATGTGAGTAACACCTTCTGAACTTCCATTTCTATCATAAAATAACTTGTCAAATTGTTTGCATATAGATTCCAAATTACTTTTCCATCAGTTTTCTGTATCTGTACGCACTGTATAAAACAAGATACATTACCTCACCACCGGGGTAGGGCAACGGTTACCAATTCACCCTTGGGAGGGATCGGGGTCGCCACCAACCTGTACCACTGGCTTAGGCATCTTGAGCTGGTTCCAGGTTAGTTGGGG
+
CCCCCFFFFFFFGGGGGGGGGGHHHHHHHHHHHHHGHHHHHHHHHHHHHHHHHHHHHIHGHIHHHHHHHHFFHHHHHHHHHHHHHHHHHHHHHHHHHHHHHHHHHHHHHHGGGGGHHHHHEHHHHHHHHHHHHHHHHHHHHHHHGGGGGEFGGGHGGHGGGGGHHHHHHHHHHHHHHFGHGGCGHGGGGGGGGGGFFGHHGGHHFFHHFHHFFGGGGGGEFFFGGGGGGGGGGGGBFGBFGB.FCCFBB
@M03558:539:GW210131Amp:1:2105:6626:5827 2:N:0:TCGACGTC+ACCTGGTT
GGCTATGTGAGTAACACCTTCTCACTCTTTGCTCGTAGATGCCTACC
+
BBBBBFFDFFBBBGFGGCGGGBHHHHHHHHH5GGAEGGGHHGHHHGF
@M03558:539:GW210131Amp:1:2105:16460:5884 2:N:0:TCGACGTC+ACCTGGTT
GGCTATGTGAGTAACACCTTCTAAACTTCCATTTCTATCATAAAATAACTTGTCAAATTGTTTGCATATAGATTCCAAATTACTTTTCCATCAGTTTTCTGTATCCGTACGCACTGTATAAAACAAGATACATTACCTCACCACCGCGGAGGGATCGGGGTCGCCACCAACCTGTACCACTGGCTTAGGCATCTTGAGCTGGTTCCAGGTTAGTTGGGGACAATGGGAGGATCACTAAACTGGATTCGTT
+
BBBBBFFFFFFFGGGGGGGGGGGHHHHHHHHHFHHHHHHHHHHGHHHHHHGHHHHGHHHHHGHHHHHHHHHBHHHFHFHHHGHHHHHHHHHHHHHHHGHHGHGGHHGGHGGFGGGHFHHHHHFHHGHBGGHHGFGHGHHHHHHHGGGGGCCCGCHFDDCCGGGGGGGGHHGGHHHHHHHHHHFGHAF<DGCCCGHHFFHHHGHHHHGHHGHGGFCFGGG?B..9BFG/CBDGGGFFE9BFFBB9;BBAFF
@M03558:539:GW210131Amp:1:2105:24628:5924 2:N:0:TCGACGTC+ACCTGGTT
GGCTCTGTGAGTAACACCTTCTAAACTTCCACTTCTATCATAAAATAACTTGTCAAATTGTTTGCATATAGATTCCAAATTACTTTTCCATCAGTTTTCTGTATCCGTACGCACTGTATAAAACAAGATACATTACCTCACCACCGCCAATTCACCCTTTCTTTGATTTCACCCAGAAGATAGCCTTCGGGATCGGGGTCGCCACCAACCTGTACCACTGGCTTAGGCATCTTGAGCTGGTTCCAGGTT
+
AAAB3CFDFFFFFFGFGGGGGGHHHHHHHGHHHHHHHHHHGHHGHHHHHGHHFHHHHHHFHHHHHHHHHHHFHHHHHGFHHHHHHGHHHHHHHHFHHFHHHFHHHHFGHGGGGGGGHHHHFFHHHHGHHHHHHHHGHHHHHHHHGGGGGGHHHHHHHHHHHGHHHHHHHGHHHHGEEHFHHHHHHHHGHG?@FEGGGGGGGGDGGGHEGGGFHHHHGHHBCGGFGFFFFBFCBF0FGEFGGGG;FFFGF
@M03558:539:GW210131Amp:1:2105:6476:5937 2:N:0:TCGACGTC+ACCTGGTT
GGCTATGTGAGTAACACCTTCTAAACTTCCATTTCTATCATAAAATAACTTGTCAAATTGTTTGCATATAGATTCCAAATTACTTTTCCATCAGTTTTCTGTATCCGTACGCACTGTATAAAACAAGATACATTACCTCACCACCGGCAACGGTTACCAATTCACCCTTGCTTTGATTTCACCCAGAAGATAGCCTTCGGCTTCGCCTTTTTGGCATCGTAAGGCTTGCTCTGATCAATTCGTTTCATCG
+
AABCAFFDFFBBBGGGGGGGGGHHGHHHHHHHHHHHHHHHHHGHHHHHHHHHHHHHHHIHHIHHHGHIHHHHGHHHHFGHHHHHHHHHHHHHHHHHHHHHHHHHHHFGHGGCGGGHHHHHHHHHHGH2GHGHHHHFGHHGHHHFGFCGGGHGCEGGGHFGHGHHGFHHFHHHHHHHHHHFFFGHGHEGBGGHHBHBHGHGGFFHGCFGGHHHGGGCGHG..;:0GHFGGGGGG0BFGFFGGGGGGGFGGF
@M03558:539:GW210131Amp:1:2105:12310:5960 2:N:0:TCGACGTC+ACCTGGTT
GGCTATGTGGTAACACCTTCTCACTCTTTGCTCGTAGATGCCTACC
+
DCCDDFFFFFFFGGGGGGGGGGHHHHHHHHHHHGGGGGHHHGHHHH
@M03558:539:GW210131Amp:1:2105:22126:6041 2:N:0:TCGACGTC+ACCTGGTT
GGCTATGTGAGTAACACCTTCTGAACTTCCATTTCTATTATAAAATAACTTGTCAAATTGTTTGCATATAGATTCCAAATTACTTTTCCATCAGTTTTCTGTATCCGTACGCACTGTATAAAACAAGATACATTACCTCACCACCGTAGGGCAACGGTTACCAATTCACCCTTGGCTTTGATTTCACCCAGAAGATAGCCTTCGGCTTCATCTGGAACCCGGAGGGATCGGGGTCGCCACCAACCTGTAC
+
BABABFF5DFFDGDGGGGGGFGHFHHHHHHHHHHHHHHHHHHHGHHHGHHHHHHHHEHHHHHHHHHHHHHHFHHHHGFHHHHHHHHHHHFHHHHHHHHHHHHHHHHGGHGGGGGGHHHHFHFHHEE2FGGGEHHGHHHHFHHHHGGGAEEFGFFGGGGGDHHEFFHHHGHHHHHFGHHHH1GHHHHHHHAH/<C1GGFHHHHHHGGGGHHHHHHE0/<EGD--:-@.CE.9-BDDDFGGGGA?DAFFFFF
@M03558:539:GW210131Amp:1:2105:18407:6045 2:N:0:TCGACGTC+ACCTGGTT
GGCTATGTGAGTAACACCTTCTAAACTTCCATTTCTATCATAAAATAACTTGTCAAATTGTTTGCATATAGATTCCAAATTACTTTTCCATCAGTTTTCTGTATCCGTACGCACTGTATAAAACAAGATACATTACCTCACCACCGCAACGGTTACCAATTTCACCCAGAAGATAGCCTTCGGCTTCGGGGATCGGGGTCGCCACCAACCTGTACCACTGGCTTAGGCATCTTGAGCTGGTTCCAGGTT
+
CBCCBFFFFFFFGGGGGGGGGGHHHHHHHHHHHHHHGHHHHHHHHHHHHHHHHHHHGIIHIIHHHHIHHHHEHHGHHHHHHHHHHHHHHHHHFGHHHHHHHHHHHHGGGGGFEEGGHFHDBHHHHEFFGFGFGHHHHHHHHHHHGGGGEEEGGGFHHHHHHHHFHHGEE/2GFGFFGGHHHGAEFGHEDEE?EGGGGCEGFFGGGHGHEGGGGGGGGGGGFAGGG00;CCFGGGBFFFGGGGFF0BFFF
@M03558:539:GW210131Amp:1:2105:13192:6045 2:N:0:TCGACGTC+ACCTGGTT
GGCTATGTGAGTAACACCTTCTAAACTTCCATTTCTATCATAAAATAACCTGTCAAATTGTTTGCATATAGATTCCAAATTACTTTTCCATCAGTTTTCTGTATCCGTACGCACTGTATAAAACAAGATACATTACCTCAGGGTAGGGCAACGGTTACCAATTCACCCGGGGATCGGGGTCGCCACCAACCTGTACCACTGGCTTAGGCATCTTGAGCTGGTTCCAGGTTAGTTGGGGACAATGGGAGG
+
CCCBCFFFFFFFGGGGGGGGGGHHHHHHHHGHHHHHHHHHHHHHHHHHHHHHHHHHHIIIHIHHHIHIHHHFHHHHHHHHHHHHHHHHHFHHFHHHHHHHFHHHHHGGHGGDAFGGHHHFHFFHEFBFHHHHHHHHHHHHHFFHHGEGHGGHCEGGDHHHHHHHHHHHFEGGGGG/?A@EE@EGGGHHCEGHHHHHHGHH0CEHHFEGGFHGGGGFGFFGGGGGGF0FCBFFFGFBB?EFA.;;9.:A@
@M03558:539:GW210131Amp:1:2105:24305:6067 2:N:0:TCGACGTC+ACCTGGTT
GGCTATGTGAGTAACACCTTCTTTGCTCGTAGATGCCTACC
+
AAAA3B@BDFBFGGFGGCGGGGHHGCHGF2EFD65BGGH2F
@M03558:539:GW210131Amp:1:2105:11083:6083 2:N:0:TCGACGTC+ACCTGGTT
GGCTATGTGAGTAACACCTTCTAAACTTCCATTTCTATCATAAAATAACTTGTCAAATTGTTTGCATATAGATTCCAAATTACTTTTCCCTCAGTTTTCTGTATCCGTACGCACTGTATAAAACAAGATACATTACCTCACCACATTTCACCCAGAAGATAGCCTTCGGCTTCATCTGGAACCCAGCAGGCCTTTTTGGCATCGTAAGGCTTGCTCTGATCAATTCGTTTCATCTCCTCCGAAATGA
+
BBBBBFFFFFFFFCGGGGGGGGFFCGHHHHHHHHHHGHHHHHEGBGHFHHHHHGHGHHHGHHHHHHHGHHHEGHHHF5AGHFHHHHHHH3FHFBHHHHHHGGDGHHGGHGGGGGGHGBGG44BGEAG2FGEFGGDHHHHFHHHHFGHHHBHHHGE/BC?GEFFHHHHEGGGGHHHHHGBF2GGGEFGHF<CFGFHHFC@GGHHGF0.<<<GHGHGHHB0GHHBGHHECCEB0CGGGGHHHF?.9;;B
@M03558:539:GW210131Amp:1:2105:11805:6142 2:N:0:TCGACGTC+ACCTGGTT
GGCTATGTGAGTAACACCTTCTAAACTTCCATTTCTATCATAAAATAACTTGTCAAATTGTTTGCATATAGATTCCAAATTACTTTTCCATCAGTTTTCTGTATCCGTACGCACTGTATAAAACAAGATACATTACCTCACCACCGGTTACCAATTCACGGGCAACGGTTACCAATTCACGGAGGGATCGGGGTCGCCACCAACCTGTACCACTGGCTTAGGCATCTTGAGCTGGTTCCAGGTTAGTTGG
+
BBBBBFFFFFFFFGG5GGGGGGFFEHHHHHHHHHHHGHHFHBDDEGGBHHHHHHHF5GHHHHHHHHHHHHHFHHHHH5BFHHHHHHHHH5GHHFHHHHHHHHHHHHGGHGGGGGGHHHHHHFFHAHGFHHHFHHHHGHHHHHHHGEGGGGHHHHHHHHHHDDCB/GG?EF/GHFGHHHHHAD/<>@.FFDGGCDECDGDAGHHDFHGGBFGFFFFBEFGF99CBFFGGF9FFGGGGGGG009BF/ABFB:
@M03558:539:GW210131Amp:1:2105:6473:6146 2:N:0:TCGACGTC+ACCTGGTT
GGCTATGTGAGTAACACCTTCTAAGAAGGAGATATACATATGAATTGGTGGTTTGCTCGTAGATGCCTACC
+
11AAA1FFBD@BABBBB1FGGG33B11BFGGGHFGHHHH2FF22FFFCEFEAFGGEHHG//AAGDGGGHFG
@M03558:539:GW210131Amp:1:2105:22317:6173 2:N:0:TCGACGTC+ACCTGGTT
GGCTATGTGAGTAACACCTTCTAAACTTCCATTTCTATCATAAAATAACTTGTCAAATTGTTTGCATATAGATTCCAAATTACTTTTCCATCAGTTTTCTGTATCCGTACGCACTGTATAAAACAAGATACATTACCTCACCACCGGCAGGGCAACGGTTACCAATTCACCCTTGGGAGGGATCGGGGTCGCCACCAACCTGTACCACTGGCTTAGGCATCTTGAGCTGGTTCCAGGTTAGTTGGGGAC
+
BBBBBFFFFFFFFDGGGGGGGGFGEGHHHHFHHHHHHHHGHCFBEFABGHHHHHHFGHHHHHHHHFHFHFH5FFHHH55FHFHHHHHHHHHHHGHHHHHHHHHHHHGGGGGDFGGHHHHHHHGHHGCCGGHGHHFGHHHHHHHHGEEGECDCF/FGC?EF<GHGHHHHFHHHHHHFG/F?<<>F.C-@DFGGGGGHE.CEHEGBGFGFFB/EFG/:0;:CFGFF0BCFGEGBFFF0/B;99F;9;-;.B
@M03558:539:GW210131Amp:1:2105:16720:6236 2:N:0:TCGACGTC+ACCTGGTT
GGCTATGTGAGTAACACCTTCTTTGCTCGTAGATGCCTACC
+
BABBAFFFFBFFGFG5GGGGGGHHHHHHGGGGGHFHHHFHG
@M03558:539:GW210131Amp:1:2105:22617:6288 2:N:0:TCGACGTC+ACCTGGTT
GGCTATGTGAGTAACACCTTCTGAACTTCCATTTCTATCATAAAATAACTTGTCAAATTGTTTGCATATAGATTCCAAATTACTTTTCCATCAGTTTTCTGTATCCGTACGCACTGTATAAAACAAGATACATTACCTCACCACCGGTAGGGCAACGGTTACCAATTCACCCCAGCAGGCCTTTTTGGCATCGTAAGGCTTGCTCTGATCAATTCGTTTCATCTCCTCCGAAATGAAGAGCCAAGGAGGG
+
BBBBBFFFFFFFGFGGGGGGGGH5FGHHHHGHHHHHHHHHHBFGHGEGFHHGHHHBFHHHHHHCHFHBHBG5GHHHGDEFHFHHHHHHHHHHHHHHHHHHGHHHHHGGHGGGGGGHHHHHHHHHHHEHHGHHHHHHHHHHHHHHGECEGGGGHFFHG?GGGHHGHHHHHHHHGGCHH0FDGHHHHHGCGFHHGHFGHEHHHGHHHHHFHHGGHGFEHHEHCGGGGHHHHG-.-;F00B09BAB/AE.;?A
@M03558:539:GW210131Amp:1:2105:15841:6359 2:N:0:TCGACGTC+ACCTGGTT
GGCTATGTGAGTAACACCTTCTTTGCTCGTAGATGCCTACC
+
BBBBBDFFFD@FGBFDGGGGGGHHHHGHGEGGGFHGGHHHH
@M03558:539:GW210131Amp:1:2105:13802:6428 2:N:0:TCGACGTC+ACCTGGTT
GGCTATGTGAGTAACACCTTCTCACTCTTTGCTCGTAGATGCCTACC
+
CCCCCFFFFFFFGGGGGGGGGGHHHHHHHHHHHHGFGGGHHHHHHHH
@M03558:539:GW210131Amp:1:2105:25065:6459 2:N:0:TCGACGTC+ACCTGGTT
GGCTATGTGAGTAACACCTTCTTTGCTCGTAGATGCCTACC
+
1AAAAFFFFF1FGFFGGGGGGFFFHGFFEEGCEHF1GFFBG
@M03558:539:GW210131Amp:1:2105:18852:6477 2:N:0:TCGACGTC+ACCTGGTT
GGCTATGTGAGTAACACCTTCTAAACTTCCATTTCTATCATAAAATAACTTGTCAAATTGTTTGCATATAGATTCCAAATTACTTTTCCATCAGTTTTCTGTATCCGTACGCACTGTATAAAACAAGATACATTACCTCACCACCAGGGCAACGGTTACCAATTCACCCTTGTTTTGATTTCACTCAGAAGATAGCCTTCGGCTTCATCTGGAAGGAGGGATCGGGGTCGCCACCAACCTGTACCACTGG
+
>AAAA1FDFFFFGGGGGGGGGGHHHHHHHHCHHHHHHHHHHHHGFHHHHHHHHHHHGHHHHHHHHGHHHHHFHHHGFFHHHGHHHHHHHHHHGHHHHHHHHHHHHHGGHGGCEGGHHHHHGHHHHHFGHHHHHHHHHHHHHHGHGHHGGGGGHGEGGGHHHFHHHHHHHHHHHHHHHGHHHHHHHHHGFFHBGFHGHHHHGGGGGHGHHHHGEFGCFHGGGHGGG-:CFGGFGGFGGGACAFFBC09;C/
@M03558:539:GW210131Amp:1:2105:17414:6530 2:N:0:TCGACGTC+ACCTGGTT
GGCTATGTGAGTAACACCTTCTAGACTTCCATTTCTATCATAAAATAACTTGTCAAATTGTTTGCATATAGATTCCAAATTACTTTTCCATCAGTTTTCTGTATCCGTACGCACTGTATAAAACAAGATACATTACCTCACCACCGGGAGGGATCGGGGCCGCCACCAACCTGTACCACTGGCTTAGGCATCTTGAGCTGGTTCCAGGTTAGTTGGGGACAATGGGAGAATCACTAAACTGGATTCGTTG
+
BBBBBFFDDFFFGGGGGGGGGGHHHHHHHHHHHHHHHHHFHGHHHHHHHHHHHHHHHHGHHHHHHHHHHHHGHHHHHHHHHGHHHHHHHHHHHHHHHHHHHHHHHHGGHGGGGGGHHHHHHHHHHHBHHHHHHHHHHHHHHHHGGGGGCGGFGHGGGGGGGGGGGGHHHGGHHHHHHHHHHHCGHHFHHHHHHHGFHHHHHHHHFHHGGHHGGGGGGGGGEGFGGGGEGGFGGGGGGFFBB;FFF9EFFF
@M03558:539:GW210131Amp:1:2105:11694:6563 2:N:0:TCGACGTC+ACCTGGTT
GGCTATGTGAGTAACACCTTCTAAACTTCCATTTCTATCATAAAATAACTTGTCAAATTGTTTGCATATAGATTCCAAATTACTTTTCCATCAGTTTTCTGTATCCGTACGCACTGTATAAAACAAGATACATTACCTCACCACCGGGTACCTGGTAACCGGAGGGATCGGGGTCGCCACCAACCTGTACCACTGGCTTAGGCGTCTTGAGCTGGTTCCAGGTTAGTTGGGGACAATGGGAGGATCACT
+
CBCCCFFFFFFFGGGGGGGGGGGHHHHHHHHHHHHHHHHHHGHHHHHHHHHGHHHHHHIHIIHHHIHHHHHGHHHHHEGHHHHHHHHHHHHHHHHHHHHHHHHHHHGGHGGGGGGHHHHHHHHHHHHGHGHHHHHHHHHHHHHHGGGGGGHHHHHHFHHHGGGGFGGHGDGGGGGGGGFGHHGGGHGHHHHHHHHHHHHBGHHCGGGGGGGGGGGGGFGBFFGGFFGFBFAFFGGGGFFF/EBFFBAFF
@M03558:539:GW210131Amp:1:2105:18188:6626 2:N:0:TCGACGTC+ACCTGGTT
GGCTATGTGAGTAACACCTTCTACACTCTTTGCTCGTAGATGCCTACC
+
BBBBBFFFFFDFGGFGGGGFGFDHHHHHHHHHHFHGEGGGHH3GDGFH
@M03558:539:GW210131Amp:1:2105:9239:6629 2:N:0:TCGACGTC+ACCTGGTT
GGCTATGTGAGTAACACCTTCTCACTCTTTGCTCGTAGATGCCTACC
+
BBBBBFFFFFFFGFGGGGGGGGHHHHHHHHHHGHGEGGGHHHHHHHH
@M03558:539:GW210131Amp:1:2105:8551:6632 2:N:0:TCGACGTC+ACCTGGTT
GGCTATGTGAGTAACACCTTCTAAACTTCCATTTCTATCATAAAATAACTTGTCAAATTGTTTGCGTATAGATTCCAAATTACTTTTCCATCAGTTTTCTGTATCCGTACGCACTGTATAAAACAAGATACATTACCTCACCACCGGGGTCGCCACCAACCTGTACCACTGGCTTAGGCATCTTGAGCTGGTTCCAGGTTAGTTGGGGACAATGGGAGGATCACTAAACTGGATTCGTTGAGGGATGATG
+
BBBBBFF@FFFFGGGGGGGGGGHGHFHHHHHHHHHHHHHHHHHHHHGHHHHHHHHHHHHHHHHHHFGFGHHBHHHHHEHHHHGEHHHGGHHHHHHHHHHHHHHHHHEFHGGDGGGGHHHHHHHHHHHHHHHHHFFFGHHHHHHHGGGGGGGGGDGGHHHGDHGHHFGGCGHGEHHHHHHHHHHHHBGHHHHHHEGGGHHHHHDGHFF?EGGHHHHFHGGFGGGGFGFGBGGFEFFGGFFGE/BE?FGG0;
@M03558:539:GW210131Amp:1:2105:21265:6658 2:N:0:TCGACGTC+ACCTGGTT
GGCTATGTGAGTAACACCTTCTAAACTTCCATTTCTATCATAAAATAACTTGTCAAATTGTTTGCATATAGATTCCAAATTACTTTTCCATCAGTTTTCTGTATCCGTACGCACTGTATAAAACAAGATACATTACCTCACCACCGGGAGTGGATCGGGGTCGCCACCAACCTGTACCACTGGCTTAGGCATCTTGAACTGGTTCCAGGTTAGTTGGGGACAATGGGAGGACCACTAAACTGGATTCGTT
+
BCCCBFFFFFFFGGGGGGGGGGHHHHHHHHHHHHHHHHHHHHHHHHHHHHHHHHHHGHHHIIHHHHHHIHHEHHHHHHGHHHHHHHHHHHHHHHHHHHHHGHHHHHGGHGGGGGGHHHHHHGHHHHFHGFGGHHHHHHHHHHHHGGGGGGGHEHHHGGGGGGGGGGGHGHGGHHHHHHHHHGHHHHGHHHHHHHHHGGHHHHGGGHHHHGHHHHHHGFCGGGGGGGGFECGGGGEFFBFGGGFBCCFEFF
@M03558:539:GW210131Amp:1:2105:25864:6695 2:N:0:TCGACGTC+ACCTGGTT
GGCTATGTGAGTAACACCTTCTGAACTTCCATTTCTATCATAAAATAACTTGTCAAATTGTTTGCATATAGATTCCAAATTACTTTTCCATCAGTTTTCTGTATCCGTACGCACTGTATAAAACAAGATACATTACCTCACCACCAAGGGATCGGGGTCGCCACCAACCTGTACCACTGGCTTAGGCATCTTGAGCTGGTTCCAGGTTAGTTGGGGACAATGGGAGGATCACTAAACTGGATTCGTTGA
+
BBBBBFFFFFFFFGGGGGGGGGHGFHHHHHHHHHHHGHHHHHGHGHHHHGHBFFHHFHHHHHHFHFHHHGHHHHHHHBBGHGHHHHHHHHHHHHHHHHHHHHHHHHGGHGGGGGGHHHHFHHGHHGHGHGHHHHHHHHHGHHGHGHHGGGHHGGFGGGE/DDGGHHFGGHFHHHHHHHHBGHHB1GGHHHHHH1FCFHHHHHHHFHHHGHHHGFC@EFEHGG/C/EAAFGFFGGFGGGGEFGCBEGFBA
@M03558:539:GW210131Amp:1:2105:10040:6707 2:N:0:TCGACGTC+ACCTGGTT
GGCTATGTGAGTAACACCTTCTAAACTTCCATTTCTATCATAAAATAACTTGTCAAATTGTTTGCATATAGATTCCAAATTACTTTTCCATCAGTTTTCTGTATCCGTACGCACTGTATAAAACAAGATACATTACCTCACCACCGATGCTTTGAAGCAGGCCTTTTTGGCATCGTAAGGCTTGCTCTGATCAATTCGTTTCATCTCGGATCGGGGTCGCCACCAACCTGTACCACTGGCTTAGGCATCT
+
CCCCCFFFFFFFGGGGGGGGGGGHHHHHHHHHHHHHHHHFHHHHFGHHHHHHHHHHHHHHHHHHHGHHHHHBHHHHHFHHHHHHHHHHHGHHHGHHHHHHHHHHHHGGHGGGGGGGHHHHHHGGHHGHHGFGHHHHHHHHHHHHGGFGGGHHHBHHHHHFGGGHHHHHGGHHHHFHGFHFGHHGHHHHH1GHH<FHFEHHGHHHHHHGGDGGG.C@CFGGGGDGGGGGGGGGFFGGGGFGFGFF0CBFBG
@M03558:539:GW210131Amp:1:2105:25488:6807 2:N:0:TCGACGTC+ACCTGGTT
GGCTATGTGAGTAACACCTTCTAAACTTCCATTTCTATCATAAAATAACTTGTCAAATTGGTTGCATATAGATTCCAAATTACTTTTCCATCAGTTTTCTGTATCCGTACGCACTGTATAAAACAAGATACATTACCTCACCACCGCTTTGATTGCTTTGATTTCACCCAGAAGATAGCCTTCGGCTTCATCTGGGATCGGGGTCGCCACCAACCTGTACCACTGGCTTAGGCATCTTGAGCTGGTTCC
+
CCCCCFFDFFFFGGGGGGGGGGHHHHGHHHHHHHHHHHHHHHHHHHHHHHHHHHHHHHHHHHHGHHHIHHGHHHHEGHHHHHHGHHHHHHHHHHHHHHGHHHHHHHGGHEG1EGGHHHGHHHFHHHHGHHHHHHHHHHHHHGGHGGCGGEHBFHHHHHHHGHHHGHHHHGFHGHGHHFGHHHHFDGGGHHHHHHHHEHGGCCGGGCGDGGHEGFGHHHHHHHGHGGCFFGGEFGGFGGGBFF;BC;CFB
@M03558:539:GW210131Amp:1:2105:17121:6843 2:N:0:TCGACGTC+ACCTGGTT
GGCTATGTGAGTAACACCTTCTCACTCTTTGCTCGTAGATGCCTACC
+
CDCCCFFFFFFFGGGGGGGGGGHHHHHHGHHHHHGGGGGHHFHHHHH
@M03558:539:GW210131Amp:1:2105:18505:6869 2:N:0:TCGACGTC+ACCTGGTT
GGCTATGTGAGTAACACCTTCTGAACTTCCATTTCTATCATAAAATAACTTGTCAAATTGTTTGCATATAGATTCCAAATTACTTTTCCATCAGTTTTCTGTATCCGTACGCACTGTATAAAACAAGATACGTTACCTCACCACCGCAGGGCAACGGTTACCAATTCACCTTTTTGGCATCGTAAGGCTTGCTCTGATCAATTCGTTTCATCTCCTCCGAAGTGAAGAGCCACCAACCTGTACCACTGGC
+
CBBCCFFFFFFFGGGGGGGGGGHHHHHHHHHHHHHHHHHHHHHGHHGHHHGHHHGHHHHHIHHHHHHIHHIHHHHHHHHHHFHHHHHHHHHHGHHHHHHHGHHHHHGGHGGGGGGHHHHHHHHHHGEHHHHGHHHGGHHGGHHHGGGGGGGGGFGGEGGGHHHEHHHHHGGHHHHGCHHGHGHHFHGHHHGHHHHHHHGHHHHGGHHGHHHHHHHHHHE@C-CGHHGFHGEGGGGGGFGGGBFCFFFCBE
@M03558:539:GW210131Amp:1:2105:10148:6871 2:N:0:TCGACGTC+ACCTGGTT
GGCTATGTGAGTAACACCTTCTAAACTTCCATTTCTATCATAAAATAACTTGTCAATTTGTTTGCATATAGATTCCAAATTACTTTTCCATCAGTTTTCTGTATCCGTACGCTCTGTATAAAACACGATACATTACCTCACCAACGGTTACCAATTCACCCTTGGGAGGGATCGAGGTCTCCACCAACCTGTACCACTGGCTTAGGCATCTTGGGATGGTTCCAGTTTAGTTGGGGACAATGGGAGGCTC
+
1AAAADDFBF1B313A11FFG1G3DC31DF1BB33F3D3FAGFHF2GHHDDDGHFD2FGAAGF01DABFGAEB2H22A1F1E1F22F21DAAFG2FGFB1FBG2F2//B//>//B1FGB22211/0/>/FE1@2111>11/0FGA?//FEBGH1GF>G110<0B</<FC//F/?///?<1?DG00...<FG<F1<<1F>CCGH/<0/00<==D0..::.:CGC000:;0:CC:GA-.9=CFF/C/;-.99
@M03558:539:GW210131Amp:1:2105:25825:6903 2:N:0:TCGACGTC+ACCTGGTT
GGCTATGTGAGTAACACCTTCTAAACTTCCATTTCTATCATAAAATAACTTGTCAAATTGTTTGCATATAGATTCCAAATTACTTTTCCATCAGTTTTCTGTATCCGTACGCACTGTATAAAACAAGATACATTACCTCACCACCAGGGATCGGGGTCGCCACCAACCTGTACCACTGGCTTAGGCATCTTGAGCTGGTTCCAGGTTAGTTGGGGACAATGGGAGGATCACTAAACTGGATTCGTTGA
+
A1AAAFFFFFFFGGGGGGGGGGHH3GHGHHHHHHFHFHHFGFHGGGFFHHHHHHHHHHGBGHHHHGHFHHHGHHHFH2BGGGHHHHHHHGHHHHHHHHHHGFFHFHGGHGGGGGGHHHHGHGHHHGHGHGHGHGHFGHHHGHHGGHGAEEHGC?ECGE@CGGCHHEGGHGHHHHHHHHHHGFHFFFHHHHHHEHHGHEHHGHGHFFH0CFH0GCCCC.A;G/.GEGGGGFBFB/0/CFB9FCFEFG/A
@M03558:539:GW210131Amp:1:2105:26049:6924 2:N:0:TCGACGTC+ACCTGGTT
GGCTATGTGAGTAACACCTTCTAAACTTCCATTTCTATCATAAAATAACTTGTCAAATTGTTTGCATATAGATTCCAAATTACTTTTCCATCAGTTTTCTGTATCCGTACGCACTGTATAAAACAAGATACATTACCTCACCACCGCAACGGTTACCAATTCACCCTTGGGGAGGGATCGGGGTCGCCACCAACCTGTACCACTGGCTTAGGCATCTTGAGCTGGTTCCAGGTTAGTTGGGGACAATGGG
+
CCBCCFFFFFFDGGGGGGGGGGHHHHHHHHHHHHHHHHHHHHGHHHHGHHHHHHGHHHHHIIHHHHHHIHHFHHHHFHHHHHHHHHHHHHHHHHHHHHHHHHHHHHFFHGGGGGGHHHHHHHHHHHHHHHHHGHHHHHHHHHHHGGGGGGGGGGGHGHHHHHGHHHHHHHHGGG?FFHGGCGGGFGGGGGHHHGGHFFFHHHHHHHHHHGGGGGGGGGGFGGGGFFGF:FCFCF0FFGGGGAECFFB0FF
@M03558:539:GW210131Amp:1:2105:25584:6934 2:N:0:TCGACGTC+ACCTGGTT
GGCTATGTGAGTAACACCTTCTAAACTTCCATTTCTATCATAAAATAACTTGTCAAATTGTTTGCATATAGATTCCAAATTACTTTTCCATCAGTTTTCTGTATCCGTACGCACTGTATAAAACAAGATACATTACCTCACCACCGATCGGGGTCGCCACCAACCTGTACCACTGGCTTAGGCATCTTGAGCTGGTTCCAGGTTAGTTGGGGACAATGGGAGGATCACTAAACTGGATTCGTTGAAGGAT
+
CCCCCFFFFFFFGGGGGFGGGGHHHHHHHGHHHHHHHHHHHHHHHHHHHHHGHHHHHHIHHHHHHHHHHHHFHHHGHHHFHHHHHHHHGHHHHHHHHHHHFHEHHHGGHGGGGGGHHHHHHHHGHHGHHHHHHHHHHHHHHGHHGGGGGCFFGGGGGGGGHHHGGHHHHHGHHGHEHHGHFHFFGHHHHFHHGHGGHGHEHHGGDGDGFHC-CC.CCGGH/;BFFGGFFCBFFGGGBFGGGF;C;9;/CF
@M03558:539:GW210131Amp:1:2105:16850:6937 2:N:0:TCGACGTC+ACCTGGTT
GGCTATGTGAGTAACACCTTCTAAACTTCCATTTCTATCATAAAATAACTTGTCAAATTGTTTGCATATAGATTCCAAATTACTTTTCCATCAGTTTTCTGTATCCGTACGCACTGTATAAAACAAGATACATTACCCCACCACCGGAGGGATCGGGGTCGCCACCAACCTGTACCACTGGCTTAGGCATCTTGAGCTGGTTCCAGGTTAGTTGGGGACAATGGGAGGATCACTAAACTGGATTCGTTG
+
BBBBBFFFFFFFGGGGGGGGGGHHFHHHHHHHHHHHHHHHHFHGFGHHHHHHHHHHHHHHHHHHHHHHHHHFHHHHH5AGHFHHHHHHHHHHHHHHHHHHHHHHHHGGHGGGEGGHHHHHHHHHHHHFHHHHHHHHHHHGGGHHGGGEGGGGHGGGGGGGCGGGGGHGGGHHHGHHGHHHGHHHGGFGGHHHHHHHGHHGHHHHCCHHHGHHHHH@CGBEAFFGGGFGBGG?GGFFFGGGGFCCFFFFF
@M03558:539:GW210131Amp:1:2105:23788:6985 2:N:0:TCGACGTC+ACCTGGTT
GGCTATGTGAGTAACACCTTCTAAACTTTCATTTCTATCATAAAATAACTTGTCAAATTGTTTGCATATAGATTCCAAATTACTTTTCCATCAGTTTTCTGTATCCGTACGCACTGTATAAAACAAGATACATTACCTCACCACCGGGAGGGATCGGGGTCGCCACCAACCTGTACCACTGGCTTAGGCATCTTGAGCTGGTTCCAGGTTAGTTGGGGACAATGGGAGGATCACTAAACTGGATTCGTTG
+
CCCCBFFFFFFFGGGGGGGGGGHHGHHHHHHHHHHHGHHHHHHHHHHHHHHHHHHHHHHHHHHHHHHHHHHGHHFHHHHHHHHFHHHHHHHHHHHHHHHHGHHHHHFFHFGCGGGHHHHHHHGHHHHFHFFGHGHGHHGHHHHHGGGGCEF?DHGGGGGGGFGDDGHHGDAGFFHHFHGHHGGHHHGHHGHHHHGHFFHHHHHHHGCGFHGHHHHHGAEGGFBFB?BEF?FFFFGGGEFCF:BFFFEFFF
@M03558:539:GW210131Amp:1:2105:9090:6995 2:N:0:TCGACGTC+ACCTGGTT
GGCTATGTGAGTAACACCTTCTAAACTTCCATTTCTATCATAAAATAACTTGTCAAATTGTTTGCATATAGATTCCAAATTACTTTTCCATCAGTTTTCTGTATCCGTACGCACTGTATAAAACAAGATACATCACCTCACCACCGCCTTTTTGGCATCGTAAGGCTTGCTCTGATCAATTCGTTTCATCTCCTCCGAAATGAGGAGGGATCAGGGTCGCCACCAACCTGTACCACTGGCTTAGTCATCT
+
BABBBFFFFFFFGFGFGGGGGGFHGHGHHHHHHHHHGHHFHDHHFGDBHHHHHHHHFHHHHHHHHHHHHGHFHHHHHEFGHHHHHHHHHFHHHHHHHHHHFHGHHHGGHGGGGGGGGHHHHFHHHFHFHHHHHHHHHHHGHHHHGGGGGGHHHFGHFHHFHFGHHGHHFHHHHHGHHHBHHHGHHGHHHHHHHHHHGGD-FG=0<0C.CGHGHBG.CGFGGFEG?FFGGFGGGGGGGB/CFGFF0;0FFG
@M03558:539:GW210131Amp:1:2105:9707:7024 2:N:0:TCGACGTC+ACCTGGTT
GGCTATGTGAGTAACACCTTCTAAACTTCCATTTCTATCATAAAATAACTTGTCAAGTTGTTTGCATATAGATTCCAAATTACTTTTCCATCAGTTTTCTGTATCCGTACGCACTGTATAAAACAAGATACATTACCTCACCACTTTTCTTCACCACTTTTTTTTTTGGAGGGATCGGGGTCGCCACCAACCTGTACCACTGGCTTAGGCATCTTGAGCTGGTTCCAGGTTAGTTGGGGACAATGGGAGG
+
AAA1ABFFFFBFGGGFGGGBFGHFHHHGHGHHHHHHHHGFHHHFHHHHHHHHHHHGHHHHHHHHHHHHHHHEEHHD22FEGHHHGHHFBGFGHHHHHHHHHHHHHBEFHGGCGGGHHHHHHHHHHGG0DGHHH2FGHHHGHHGHHHHHGHHHHEFBFHHHHGGGGGGGCG0C/<<FC<@CGGGGGGGGHAECFHHHHHHGEECEFGGFFB0FBFFGGFFFGFBFFFGF/909AFGGF?<A@-FFFF-99@
@M03558:539:GW210131Amp:1:2105:11591:7064 2:N:0:TCGACGTC+ACCTGGTT
GGCTATGTGAGTAACACCTTCTAAACTTCCATTTCTATCATAAAATAACTTGTCAAATTGTTTGCATATAGATTCCAAATTACTTTTCCATCAGTTTTCTGTATCCGTACGCACTGTATAAAACAAGATACATTACCTCACCACCGAGCAGGCCTTTTTGGCATCGTAAGGCTTGCTCTGATCAATTCGTTTCATCTCCTCCGAAATGAAGAGCCCAGGAGGGATCGGGGTCGCCACCAACCTGTACCAC
+
3A?A>FFFFFFFFGGGGGGGGGHHHFHHHHHHHGHHGHFHBGFBGHHHHGHHHHHFDHFHHHCFHHHHHGHBFHHFGBGGHHHHGHHH3FGHHHGFGFHHHFHHH5EFFGGGGGGHFHHGHHHFFEFBEGHGFHHHBGHHGHHHGG/E@GHHGFFGFGH@CF2FGFHHF0@GHH/G<FGG1FGGG<11?F<.FFHHHHFFHHD@<@GDBD0BA/GCCGAC.C::/CDDDFCDDCGDGGF;EGFFFFFBBF
@M03558:539:GW210131Amp:1:2105:24346:7083 2:N:0:TCGACGTC+ACCTGGTT
GGCTATGTGAGTAACACCTTCTAAACTTCCATTTCTATCATAAAATAACTTGTCAAATTGTTTGCATATAGATTCCAAATTACTTTTCCATCAGTTTTCTGTATCCGTACGCACTGTATAAAACAAGATACATTACCTCACCACCGGGATCGGGGTCGCCACCAACCTGTACCACTGGCTTAGGCATCTTGAGCTGGTTCCAGGTTAGTTGGGGACAATGGGAGGATCACTAAACTGGATTCGTTGAAGG
+
B@A?AFF5DFBB5GF5GFGGGGFFHFEGFHHHHHDGHHHHHGHH5GHHHHHHGHH5FDFHGHHHHHHHHHHDHHHHH5FGHHBFH5EEGDFHHHHHHFHGGHHHGGEFHGG1EEEH@FFGHGHFFGHBHHGHHHHHFGHFG0GGGFEEEEGGG/B//</CE/GEGDAGCGHHDGFFGFGHHHHHFFHFHHF0GFGHEHHDHFHHFHHGGGHFGC.CCGFFGFFF@GGGGGGFF0/FFGGGGFFFFFG;;F
@M03558:539:GW210131Amp:1:2105:13038:7106 2:N:0:TCGACGTC+ACCTGGTT
GGCTATGTGAGTAACACCTTCTAAACTTCCATTTCTATCATAAAATAACTTGTCAAATTGTTTGCATATAGATTCCAAATTACTTTTCCATCAGTTTTCTGTATCCGTACGCACTGTATAAAACAAGATACATTACCTCACCACCGGGAGGGATCGGGGTCGCCACCAACCTGTACCACTGGCTTAGGCATCTTGAGCTGGTTCCAGGTTAGTTGGGGACAATGGGAGGATCACTAAACTGGATTCGTTG
+
CCCCCFFFFFFFGGGGGGGGGGHHHHHHHHHHHHHHHHHHHHHHHHHHHHHHHHHHHHHHHHHHIHHHHIIBHHHHH5GHHHHHHHHHHHHHHHHHHHHHHHHHHHGGGGGGGGGHHHHHEHHHHHGFHFGHHHHHHHHHHHHHGGGG?@FGGHGGGGGGGGGGGGHHHGGHHHHHHHHHHHGHHHBHHHHHHHGGHHHHHHHHHEGCGHHHGHFGGGAC?FBFEFFGGGGGGGFGGGGFFFFFFBAFFF
@M03558:539:GW210131Amp:1:2105:12746:7114 2:N:0:TCGACGTC+ACCTGGTT
GGCTATGTGAGTAACACCTTCTCACTCTTTGCTCGTAGATGCCTACC
+
BABB@DFFFFFFGFGGGGGGGGHHHHHHGHHHHHGGGGGHHGHHHGF
@M03558:539:GW210131Amp:1:2105:5209:7117 2:N:0:TCGACGTC+ACCTGGTT
GGCTATGTGAGTAACACCTTCTTTGCTCGTAGATGCCTACC
+
>?>>AFD5BDDDGGGF4AGGGGHHHGFFAEAFAADBBGGHF
@M03558:539:GW210131Amp:1:2105:9678:7120 2:N:0:TCGACGTC+ACCTGGTT
GGCTATGTGAGTAACACCTTCTCACTCTTTGCTCGTAGATGCCTACC
+
BCCCBFFFFFFFGGGGGGGFGGHHHHHHHHHHHHGEGGGHHHHHHHH
@M03558:539:GW210131Amp:1:2105:16791:7148 2:N:0:TCGACGTC+ACCTGGTT
GGCTATGTGAGTAACACCTTCTCACTCTTTGCTCGTAGATGCCTACC
+
BBCABFFFFFFFGGGGGGGGGGHHHHHHHHHHHHGGGGGHHHHHHHH
@M03558:539:GW210131Amp:1:2105:19738:7155 2:N:0:TCGACGTC+ACCTGGTT
GGCTATGTGAGTAACACCTTCTCACTCTTTGCTCGTAGATGCCTACC
+
CCBCCFFDFFFFGGGGGGGGGGHGHHHHHHHHHHGFGGGHHHHHHHH
@M03558:539:GW210131Amp:1:2105:11708:7162 2:N:0:TCGACGTC+ACCTGGTT
GGCTATGTGAGTAACACCTTCTAAACTTCCATTTCTATCATAAAATAACTTGTCAAATTGTTTGCATATAGATTCCAAATTACTTTTCCATCAGTTTTCTGTATCCGTACGCACTGTATAAAACAAGATACATTACCTCACCACCGGGTTACCAATTCGTTTCATCTCCTCCGAAATGAAGAGCCATCGGAGGGATCGGGGTCGCCACCAACCTGTACCACTGGCTTAGGCATCTTGAGCTGGTTCCAGG
+
CCCCCFFFFFFFGGGGGGGGGGHHHHHHHHHHHGHHHHHGHHHHHHHHHHHHFHFHHHHIHIGHHHHIHHHEHHHFHFFHHFFHHHHHHHHHGHHHHHGHGFGHFFGFHFGGGGGFFHHHHFGHGFHBGHHHHHGGFHHFFHHHFFC?EGGFGHHHHHGHHGHHGHFHHHHHGFGFHHGFHHHHHHGHGGDGGG?HFDGGGGGGGGGGHAGFGGAC90;BFGGGGGGGFFFBFFGBFBFGGGG/;;;FBB
@M03558:539:GW210131Amp:1:2105:11384:7192 2:N:0:TCGACGTC+ACCTGGTT
GGCTATGTGAGTAACACCTTCTAAACTTCCATTTCTATCATAAAATAACTTGTCAAATTGTTTGCATATAGATTCCAAATTACTTTTCCATCAGTTTTCTGTATCCGTACGCACTGTATAAAACAAGATACATTACCTCACCACCGTAGGGCAACGGTTACCAATTCACCCTTGGGGGATCGGGGTCGCCACCAACCTGTACCACTGGCTTAGGCATCTTGAGCTGGTTCCAGGTTAGTTGGGGACAATG
+
A1A11BDDFFFFGGGGGGGFGG3GGFFHFGFHHFFHHGHHHFF1BBFFGHEGHHHFAB1GHAGHHHHEHHFBHHGDD2AGHFHHHHHHG2GFHHHFHFHHHHHHEFEGHFGCEEEF@FGF2FHHHEF01@FGFHH111BFCFHEEE0<EE/0FCGGG?FCGGHC1GGEHBG<CGB//<C?ECGG?@CCC?F.CGHGGGA:0GGFFCB/CGFBFFFCFFGEFFFGGGBCBBB0CB/;CFGGFF-AE=E?/B
@M03558:539:GW210131Amp:1:2105:18175:7202 2:N:0:TCGACGTC+ACCTGGTT
GGCTATGTGAGTAACACCTTCTAAACTTCCATTTCTATCATAAAATAACTTGTCAAATTGTTTGCATATGGATTCCAAATTACTTTTCCATCAGTCTTCTGTATCCGTACGCACTGTATAAAACAAGATACATTACCTCACCACCGGGAGGGATCGGGGTCGCCACCAACCTGTACCACTGGCTTAGGCATCTTGAGCTGGTTCCAGGTTAGTTGGGGACAATGGGAGGATCACTAAACTGGATTCGTTG
+
CCDDDFFFFFFFGGGGGGGGGGHHHHHHHHHHHHHHHHHHHHHHHHHHHHHHHHHGHIHHIIHHIHIHIIHEHHHHHGHHHGHHHHHHHHHHHHHHHHHHHHHHHHGGHGGGGGGHHHHHHHHHHHCGHGGHHHHHHHHHHHHHGGCGGGGCGHGDGGGGGGGGGGHHGGGHHHGHHHHHHGCGHGFHHHHGHHGBFHHHHHHGHHHGHHHGGHHHGGGGGGFGGGFGGDGGFGGGGGGFF/CFFFFFFF
@M03558:539:GW210131Amp:1:2105:10515:7211 2:N:0:TCGACGTC+ACCTGGTT
GGCTATGTGAGTAACACCTTCTAAACTTCCATTTCTATCATAAAATAACTTGTCAAATTGTTTGCATATAGATTCCAAATTACTTTTCCATCAGTTTTCTGTATCCGTACGCACTGTATAAAACAAGATACATTACCTCACCACTTTTCTTCACCACTTTTTTTTTTGGAGGGATCGGGGTCGCCACCAACCTGTACCACTGGCTTAGGCATCTTGAGCTGGTTCCAGGTTAGTTGGGGACAATGGTAGG
+
CCCDCFFFFFFFGGGGGGGGGGHHHHHHHHHHHHHHHHHHHHHHHHHHHHHHHHHHHIIHIIHHIHIIHIHGHHHDHHHHHHHHHHHHHHHHHHHHHHHHHHHHHHGGHGGGGGGHHHHHHHHHHHHHHHHHHHHHHHHHHHHHHHHHGHHHHHHHHGHHHHGGGGGGGFGG/<GGGGGC@CCEAAECH.C.CGFFH0CCHHFAFFFCFB09CFB9B00CGGGFGGFF/FFB.CFFGGDFFA.BFF0;B.
@M03558:539:GW210131Amp:1:2105:21334:7277 2:N:0:TCGACGTC+ACCTGGTT
GGCTATGTGAGTAACACCTTCTACACTCTTTGCTCGTAGATGCCTACC
+
BBAABFFDFFF@GGGGGFEFFFGDHFFHHHHHHFHGGGGF5AABFGHE
@M03558:539:GW210131Amp:1:2105:5121:7300 2:N:0:TCGACGTC+ACCTGGTT
GGCTATGTGAGTAACACCTTCTCACTCTTTGCTCGTAGATGCCTACC
+
AAAA>FFBBF1DGGGA1A1BFGGDHH1GAGHFFHEGGE0AGGGFF0G
@M03558:539:GW210131Amp:1:2105:7744:7309 2:N:0:TCGACGTC+ACCTGGTT
GGCTATGTGAGTAACACCTTCTAAACTTCCATTTCTATCATAAAATAACTTGTCAAATTGTTTGCATATAGATTCCAAATTACTTTTCCATCAGTTTTCTGTATCCGTACGCACTGTATAAAACAAGATACATTACCTCACCACCGAGCAGGCCTTTTTGGCATCGTAAGGCTTGCTCTGATCAATTCGTTTCATCTCCTCCGAAATGAAGAGCCATCGGGGTCGCCACCAACCTGTACCACTGGCTT
+
AABBAFFFFFFFFGGGFGGGGGHGFHGHHHHGHHHHGFHHHHHHGDGFGHHGGFHHFFFFHHHGHFHHHFEGGHFHHHHHHHHHHHHHG5FGDFGHHHHHHHHHHHGGHG?EDE@HGHHHHDEGC?CGHHFHHHHH3GHBC03FFEE/E@G//FHH2GDCC2?GFDGHFH2FHHGEHHHHGGHFCGFHFHECGFDFGFHHB0C@A?GGHHGDC/</0;:.--A.??.CAF?ED?F9FGFGFBBB/.CF
@M03558:539:GW210131Amp:1:2105:11749:7309 2:N:0:TCGACGTC+ACCTGGTT
GGCTATGTGAGTAACACCTTCTAAACTTCCATTTCTATCATAAAATAACTTGTCAAATTGTTTGCACATAGATTCCAAATTACTTTTCCATCAGTTTTCTGTATCCGTACGCACTGTATAAAACAAGATACATTACCTCACCACCGGTTACCAATTCACCCTTGCAGAAGATAGCCTTCGGCTTCATCTGGAGGGATCGGGGTCGCCACCAACCTGTACCACTGGCTTAGGCATCTTGAGCTGGTTCC
+
BABAAFFFFFFFGFGGGGGGGGHHGHHHHHHHHHHHHHHHHHGHBGHHHHHHHHHGHHHHHHHHHHHHHHHGHHHHHDGHHHHHHHHHHGHHHHHHHHHHHHHHGHGGHGGGGGGHHHHHHHHGHGHEGHHHHHHHGHHHHHHGGGGEGGGHHHHHHHHHHHHHHHHHHHHHGHGHHHGHDGGCHFHHHHHHHGGGHGGGGGCGGGGGGHHHGGHHGHHFGGBFBEFFFGEFFGGGG00CFGBFGBFF
@M03558:539:GW210131Amp:1:2105:9553:7314 2:N:0:TCGACGTC+ACCTGGTT
GGCTATGTGAGTAACACCTTCTACACTCTTTGCTCGTAGATGCCTACC
+
BBBAAF5BFFFFGBFFCEGFGCFGHFFHE5D5EGHGGGGGHHCHHHFH
@M03558:539:GW210131Amp:1:2105:23534:7321 2:N:0:TCGACGTC+ACCTGGTT
GGCTATGTGAGTAACACCTTCTAAACTTCCATTTCTATCATAAAATAACTTGCCAAATTGTTTGCATATAGATTCCAAATTACTTTTCCATCAGTTTTCTGTATCCGTACGCACTGTATAAAACAAGATACATTACCTCACCACCGCAGGGCAACGGTTACCAATTCACCTTTTTGGCATCGTAAGGCTTGCTCTGATCAATTCGTTTCACCTCCTCCGAAATGAAGAGCCACCAACCTGTACCACTGGC
+
CCCCCFFFFFFFGGGGGGGGGGHHHHHHHHHHHHHHHHHHHGHHHHHHGHHHHHHHHIHHIHHHHIIHHHHGHHHHHHHHHHHGHHHHHHHHHHGHHHHHHHHHHHGGHGGGGGGHHHHHHHHHHHHGHHHHIHHGHHHGHGHHGGGGGGGGGGHGGGGGHHHHHHHHHHHHHHHFGGHHHGHHFHHHHHGHHHHHHHHHHHHHGHHGHHHHHHHHHHGCEEGHHHHFGGGFGGGEGGGGGFBFFGFB/E
@M03558:539:GW210131Amp:1:2105:18964:7329 2:N:0:TCGACGTC+ACCTGGTT
GGCTATGTGAGTAACACCTTCTCACTCTTTGCTCGTAGATGCCTACC
+
BBBABFFFFFFFGGFFGGGGGGGHHHHHHHHHHHGGGGGHHGHHGGH
@M03558:539:GW210131Amp:1:2105:24026:7378 2:N:0:TCGACGTC+ACCTGGTT
TGGCTATGTGAGTAACACCTTCTAAACTTCCATTTCTATCATAAAATAACTTGTCAAATTGTTTGCATATAGATTCCAAATTACTTTTCCATCAGTTTTCTGTATCCGTACGCACTGTATAAAACAAGATACATTACCTCACCACCTCGGATTCGGGGTCGCCACCAACCTGTACCACTGGCTTAGGCATCTTGAGCTGGTTCCAGGTTAGTTGGGGACAATGGGAGGATCACTAAACTGGATTCGTTG
+
ABABCFFFFFFFGGGGGGGGGGHHHHHHHHHGHHHHHHHHHHHHHHHHHHHHHHHHHHIHHHIHHHIHIIHFHHHHHHHFGHGHHHHHHHHHHHHHHHHHHHHHHHHGGHGCFGGGHHHHHHHHHHGHHHHHHIHHHHHHGHFHHFHHGCFGGHGHGGGGGGGGGGHHGGGHHHHHHHHGGHHHHHHGHHHHHHBFFGGFGHHHHHHHHHGHHHEEGFCCGGFHHHECGGGGGGGBFGFFF/;;BEFGF
@M03558:539:GW210131Amp:1:2105:16092:7417 2:N:0:TCGACGTC+ACCTGGTT
GGCTATGTGAGTAACACCTTCTTTGCTCGTAGATGCCTACC
+
A>A11DF3B@DFGFGGGEGAGFHF3GGFAAFGFFGFGHHHH
@M03558:539:GW210131Amp:1:2105:12961:7420 2:N:0:TCGACGTC+ACCTGGTT
GGCTATGTGAGTAACACCTTCTAAACTTCCATTTCTATCATAAAATAACTTGTCAAATTGTTTGCATATAGATTCCAAATTACTTTTCCATCAGTTTTCTGTATCCGTACGCACTGTATAAAACAAGATACATTACCTCACCAAGATAGCCTTCGGCTTCATCTGGAACCCAGCAGGCCTTTTTGGCATCGTAAGGCTTGCTCTGATCAATTTGTTTCATCTCCTCCGAAATGAAGAGCCAGGAGGGATC
+
BABBBFFFFBFFGGGGGGGGGGHHHHHHHHHHHHHHHHHHHHHHGHHGHHHHHHHHHHHHHHHHHHHHHHHHHHHHHFHHHHHHHHHHHEHHHGHHHHHHHHHHHHFGHGGGGGGHHHHHHHHHFHHFHHHHHHFHHHHHHHHHHHHGHGHHHHEEGGGHHHHHHHGHFGGGHHGHHGGHHHHHFGHHHHGFFFCHHHHGHHGHHGFHBHFHFHHHHHHHGHHHHHHGG?FGBCGGFHHGGG.EFGGDGG
@M03558:539:GW210131Amp:1:2105:21463:7445 2:N:0:TCGACGTC+ACCTGGTT
GGCTATGTGAGTAACACCTTCTAAACTTCCATTTCTATCATAAAATAACTTGTCAAATTGTTTGCATATAGATTCCAAATTACTTTTCCATCAGTTTTCTGTATCCGTACGCACTGTATAAAACAAGATACATTACCTCACCACCTTTGCTTTGATTTCACCCAGAAGATTGCCTTCGGCTTCATCTGGAACCCAGCAGGCCTTTTTGGCATCGTAAGGCTTGCTCTGATCAATTCGTTTCATCTCCTCC
+
CCCCCBFFFFFFGGGGGGGGGGHHHHHHHHHHHHHHHHHHHHHHGHHHHHHHHHHHHHGHHHHHHHHHHHHHHHHHHFHHHHHHHHHHHHHHHGHHHHHHHHHHHHGGHGGCGGGHHHHHHGHHHGEHHFGHHHHGHHHHHHHHGHHHEHHHHHHHHHHHHHHGHEFBGHHHHHHHHGFCGGHDHHGHHEGHFGEHGHGEGGHHFHGFCHHGHGEHHFEHHHGHFFHHFHHEHHHHGHGGHFCCFCFGFF
@M03558:539:GW210131Amp:1:2105:17047:7469 2:N:0:TCGACGTC+ACCTGGTT
GGCTATGTGAGTAACACCTTCTGAACTTCCATTTCTATCCTAAAATAACTTGTCAAATTGTTTGCATATAGATTCCAAATTACTTTTCCATCAGTTTTCTGTATCCGTACGCACTGTATAAAACAAGATACATTACCTCACCACCGTAGGGCAACGGTTACCAATTCACCCTTGCGGAGGGATCGGGGTCGCCACCAACCTGTACCACTGGCTTAGGCATCTTGAGCTGGTTCCAGGTTAGTTGGGGAC
+
>1111@13B31BF1A1B1B1AA13D13FGA1AAFEF33D0DDABFE1B1FAGFDA21F11FFAGH2GFHHHFHHHHHBFHHGFHHHHHH2GHHFFGHHFHHHHHGHGGHGGGGGGHHHHHHEHHFHECGHHGHHFFHGGHHHHHGGHCE?FHGGG?CCFEHHBGHHHGGHHHHHB@C/CGGGHGCCGG@C?CGGGHACCEHAHHGHGHH09CFGBCFFEFGGGE00;9BGGGB/F0/;;CFGC;/9@A@
@M03558:539:GW210131Amp:1:2105:22808:7471 2:N:0:TCGACGTC+ACCTGGTT
GGCTATGTGAGTAACACCTTCTCACTCTTTGCTCGTAGATGCCTACC
+
A1AAA1FD3@DFGFGGGGGFF1FGGFHFCFBDHHGGFFGHGHHHHHH
@M03558:539:GW210131Amp:1:2105:15338:7480 2:N:0:TCGACGTC+ACCTGGTT
GGCTATGTGAGTAACACCTTCTAAACTTCCATTTCTATCATAAAATAACTTGTCAAATTGTTTGCATATAGATTCCAAATTACTTTTCCATCAGTTTTCTGTATCCGTACGCACTGTATAAAACAAGATACATTACCTCACCAACGGTTACCAATTCACCCTTGGGAGGGATCGGGGTCGCCATCAACCTGTACCACTGGCTTAGGCATCTTGAGCTGGTTCCAGGTTAGTTGGGGACAATGGGAGGATC
+
ABBBBFFFFFFFGGGGGGGGGGFHDGHHHHHHCHHHHHHHHHHHHHHHHHHHHHHHHHHHHHHGHHHGHEHFGGHHHBDFHHHHHHHHHFHHHHHGHHGHHHHHHHGGHGGGGGGHHHHHHHHHHHFFHHHHHGHGHHHGHHGHEGGAFGHHHHHHGHHHHHGF2FGGGGGHGDDC?CGGGGFFHEDGHHHHGHHHGHHHHFHHE0::CGHGFCGFHFHFEHHFH/:FFGFFFG?B.@CABBFFFG-.FF
@M03558:539:GW210131Amp:1:2105:4916:7481 2:N:0:TCGACGTC+ACCTGGTT
GGCTATGTGAGTAACACCTTCTAAACTTCCATTTCTATCATAAAATAACTTGTCAAATTGTTTGCATATAGATTCCAAATTACTTTTCCATCAGTTTTCTGTATCCGTACGCACTGTATAAAACAAGATACATTACCTCACCACCGGGAGGGATCGGGGTCGCCACCAACCCGTACCACTGGCTTAGGCATCTTGAGCTGGTTCCAGGCTAGTTGGGGACAATGGGAGGATCACTAAACTGGATTCGTTG
+
CCCBCFFFFFFFGGGGGGGGGGHHHHHHHHHHHHHHHHHHHHHHHHHHHHHHHHHHHHHHHHHHHHIHIHHGHHHHHHFHHHHHHHHHHHHHHGHHHHHHHHHHHHGGHGGCGGGGHHHGHHGGHHHHHHHHIHHHGHHHHHHHGGGFEFGGGHGGAEG/C@CADFHHHGDGGGFGGGHHHHGHHFDGH0GFHHHBGEHHHHHFHHH/EHFFFBF0BA.C.AFBGGEE-::BCFFG0BFFFFFFFFEBFF
@M03558:539:GW210131Amp:1:2105:17119:7521 2:N:0:TCGACGTC+ACCTGGTT
GGCTATGTGAGTAACACCTTCTAAACTTCCATTTCTATCATAAAATAACTTGTCAAATTGTTTGCATATAGATTCCAAATTACTTTTCCATCAGTTTTCTGTATCCGTACGCACTGTATAAAACAAGATACATTACCTCACCACCGGTTGATTTCACCCAGAAGATAGCCTTCGGCTTCATCTGGAACCCAGCAGGCCTTTTTGGCATCGTAAGGCTTGCTCTGATCAATTCGTTTCATCTCCTCCGAAC
+
>1>1>@DDDD1B31AAFFGEGGH33EGHHFB3GBGFEGHF3BGFGG1GFHHHHHF2DF1EHFF0D2FDFHF22DFF22BEF1GGFDHFFFGGG1ADFFGF222DGG/>AA>?AEGF2GFB22FBCH0BG1GB@2FFFHHEHHFHEGC<?E0GGFGFFDGFH/011G1BBGGHHG/<?@GH1@F1111FFA/.0<<.ACCF1>G-<CDDFFEC.C/;C/:GBGFH0<GF:CFHEHBEFF00FGGGFBA@.-
@M03558:539:GW210131Amp:1:2105:22379:7534 2:N:0:TCGACGTC+ACCTGGTT
GGCTATGTGAGTAACACCTTCTAAACTTCCATTTCTATCATAAAATAACTTGTCAAATTGTTTGCATATAGATTCCAAATTACTTTTCCATCAGTTTTCTGTATCCGTACGCACTGTATAAAACAAGATACATTACCTCACCACCGTAGGGCAACGGTTACCAATTCACCCTTGGCTTTGATTTCACCCAGAAGACAGCCTTCGGCTTCATCTGGAACCCGGAGGGATCGGGGTCGCCACCAACCTGTAC
+
BBBCBFFFFFFFGGGGGGGGGGGHHHHHHHHHHHHHHHHHHHHGFHHHHHHHHHHHHIHHHIHHIIIHHHHBHHHHHEHHHHHHHHHHHHHHHHHHHHHHHHHHHHGGHGGGGGGHHHHHHHHHHHBGHHHHHHHHHHHHHHHHGFGGGDAGGEHGGGGGHHHHHHHHHHHHHHHGHHHHGHGGGHHHHFHEBGHGCFHHHHHHGGGGHHHHHHHHHHGG@;-CCBDFGDGC?BCFGGGDFF?AAF?FFF
@M03558:539:GW210131Amp:1:2105:13652:7543 2:N:0:TCGACGTC+ACCTGGTT
GGCTATGTGAGTAACACCTTCTAAACTTCCATTTCTATCATAAAATAACTTGTCAAATTGTTTGCATATAGATTCCAAATTACTTTTCCATCAGTTTTCTGTATCCGTACGCACTGTATAAAACAAGGTACATTACCTCACCACCGGGAGGGATCGGGGTCGCCACCAACCTGTACCACTGGCTTAGGCATCTTGAGCTGGTTCCAGGTTAGTTGGGGACAATGGGAGGATCACTAAACTGGATTCGTTG
+
BABBBFFDFFFFGGGGGGGGGGGHCFHHHHHHHHHHHHHHHHHHHHHHHHHHHHHGGHHHHHHGGHHHHBFBHHHHHEFHHHHHHHHHHHHHHHHHHHHHGHHHHHGGHGGCEFGHHHHHHHHHHEGHHBFGHFHHHHHHHHHHGGGGEEGCFHFDG/CDEGGGGGHHHGGHHHGHHGHHGBCGHG0<CCGHHHHGHHHGBGHHHHFGCHHHHHHEGGGGEFFGF?FECEGFGGFBFFFFFFFGFFFFFF
@M03558:539:GW210131Amp:1:2105:23209:7577 2:N:0:TCGACGTC+ACCTGGTT
GGCTATGTGAGTAACACCTTCTCACTCTTTGCTCGTAGATGCCTACC
+
CCDDCFFFFFFFGGGGGGGGGGHHHHHHHHHHHHGGGGGHHGHHHHH
@M03558:539:GW210131Amp:1:2105:18047:7603 2:N:0:TCGACGTC+ACCTGGTT
GGCTATGTGAGTAACACCTTCTCACTCTTTGCTCGTAGATGCCTACC
+
BBBBBFFDFFFFGCGGGGGGGGHHHHHHHHHGHHGFGGGHHHHHHHH
@M03558:539:GW210131Amp:1:2105:21067:7604 2:N:0:TCGACGTC+ACCTGGTT
GGCTATGTGAGTAACACCTTCTGAACTTCCATTTCTACCATAAAATAACTTGTCAAATTGTTTGCACATAGATTCCAAATTACTTTTCCATCAGTTTTCTGTATCCGTACGCACTGTATAAAACAAGATACATTACCTCACCACCACGGTTACCAATTCACCCTTGCTTTGATTTCACCCAGAAGATAGCCTTCGGCTTCATCTGGAACCCATTTTTGGCATCGTAAGGCTTGCTCTGATCAATTCGTTT
+
AAAAAFFD33DDBGGCGGFGGGHG3FHHHHFEHGHFFHHBGGBGBGGFFGHHHHHHHHHHGHHBGHHHHHGGHHHDFBFHHHHHHHHHHGHHFHHHHHGHHHHHHHGEFFGGGGGHHHHHHHHHHHEHHHGHHHHEHHHHHHGHGHHGGGFGHHGHFHHHHHHHHHHHHHHHHHHHHHFHGHGFGHDGFGFHHHHGGFGGHGHHHEHFHGGGFHHHH?CFGHHGGHHH/CGHGHHECH:;FBFFFFEFFG
@M03558:539:GW210131Amp:1:2105:19253:7629 2:N:0:TCGACGTC+ACCTGGTT
GGCTATGTGAGTAATACCTTCTCACTCTTTGCTCGTAGATGCCTACC
+
AA11>11B@D1BA13BGBG3B1B3AFADFHGHB10A0002D11DE0E
@M03558:539:GW210131Amp:1:2105:20409:7650 2:N:0:TCGACGTC+ACCTGGTT
GGCTATGTGAGTAACACCTTCTCACTCTTTGCTCGTAGATGCCTACC
+
CCCCCFFBFFFFGGGGGGGGGGHHHHHHHHHGHHGGGGGHHHHHGHF
@M03558:539:GW210131Amp:1:2105:13402:7697 2:N:0:TCGACGTC+ACCTGGTT
GGCTATGTGAGTAACACCTTCTCACTCTTTGCTCGTAGATGCCTACC
+
DDDDCFFDFFFFGGGGGGGGGGHHHHHHHHHHHHGEGGGHHHHHGHH
@M03558:539:GW210131Amp:1:2105:22824:7730 2:N:0:TCGACGTC+ACCTGGTT
GGCTATGTGAGTAACACCTTCTGAACTTCCATTTCTATCATAAAATAACTTGTCAAATTGTTTGCATATAGATTCCAAATTACTTTTCCATCAGTTTTCTGTATCCGTACGCACTGTATAAAACAAGATACATTACCTCACCACCGGGAGGGATCGGGGTCGCCACCAACCTGTACCACTGGCTTAGGCATCTTGAGCTGGTTCCAGGTTAGTTGGGGACAATGGGAGGATCACTAAACTGGATTCGTTG
+
CCCCCFFFFFFFFGGGGGGGGGHHHHHHHHHHHHHHHHHHHHHHHHGGHHHHHHHHGHHHHIHHHHIGIHFEHHHHHHHHHHHHHHHHHHHHGHHHHHHHHHHHHHGGHGGGGGGHHHHHHHHHHHHHHHHHGHHHHHHHHHHGGGGGGGGGGHGGD@EGGGGGGGHHHGGHHGHHHFHHHHCGHHBGHCGHHHHFFHHHHGHHHHGHHHGHGHHHGGGGEGFGFFGGGGGGGGGGFGGFBFFFFFFFFF
@M03558:539:GW210131Amp:1:2105:8080:7744 2:N:0:TCGACGTC+ACCTGGTT
GGCTATGTGAGTAACACCTTCTAAACTTCCATTTCTATCATAAAATAACTTGTCAAATTGTTTGCATATAGATTCCAAATTACTTTTCCATCAGTTTTCTGTATCCGTACGCACTGTATAAAACAAGATACATTACCTCACCACCGGGGTCGCCACCAACCTGTACCACTGGCTTAGGCATCTTGAGCTGGTTCCAGGTTAGTTGGGGACAATGGGAGGATCACTAAACTGGATTCGTTGAAGGATGATG
+
AABBAFF@FDFFGGGFGGGGGGHCFHHHHHHHHHHGHHHBEFGFFHHHHHHHHHHHHHHGHHHHGHHHHHHHHHHHFHHGHHHHHFHHHHHHGHHHHHHHHHHHHHGGHGGGGGGHFHHHHFHHHGF?GHHHHHHHHHHHHHHHGGGGGEEGGGGGHCHGGHHHGHHHHHHHHFHFHFFFGHHHGBGHHHHEFHH=GGGHHHBHGG?@EDG.CGHA/EFGHHGGGGFFBFGGFFFGEFFFE0BFFFGFBF
@M03558:539:GW210131Amp:1:2105:10591:7883 2:N:0:TCGACGTC+ACCTGGTT
GGCTATGTGAGTAACACCTTCTAAACTTCCATTTCTATCATAAAATAACTTGTCAAATTGTTTGCATATAGATTCCAAATTACTTTTCCATCAGTTTTCTGTATCCGTACGCACTGTATAAAACAAGATACATTACCTCACCACCGGGAGGGATCGGGGTCGCCACCAACCTGTACCACTGGCTTAGGCATCTTGAGCTGGTTCCAGGCTAGTTGGGGACACTGGGAGGATCACTAAACTGGATTCGTTG
+
BABBBFFFFFFFGGGGGGGGGGHHHHHHHHHHHHHHHHHHHHHHHHEHHHHHHHHHFHHHHHHHHHHGHHGEHHHHHHGHHHHHHHHHHHHHHGHHHHHHHHHHHHGGHGGGGGGHHHHHHHHHHHHFHHHHHHHHHHHHHHHHGGGC/EDGGHFDACCGGGGGGGHHHGGHHHHHHHHHGFCGHFBDGCHGHHFBCGHGCGHHGGG;CGHFGGGEGFGGF.:F9.AEAFGFFGGGGBFFCBFFFF.;FB
@M03558:539:GW210131Amp:1:2105:16267:7885 2:N:0:TCGACGTC+ACCTGGTT
GGCTATGTGAGTAACACCTTCTAAACTTCCATTTCTATCATAAAATAACTTGTCAAATTGTTTGCATATAGATTCCAAATTACTTTTCCATCAGTTTTCTGCATCCGTACGCACTGTATAAAACAAGATACATTACCTCACCACCGCAGGGCAACGGTTACCAATTCACCTTTTTGGCATCGTAAGGCTTGCTCTGATCAATTCGTTTCATCTCCTCCGAAATGAAGAGCCACCAACCTGTACCACTGGC
+
CBCCCFFFFFFFGDGGGGGGGGHHHHHHGHHHHHHHHHHHHHGHHHFFHHHGFHHHHHHHHHHFHHHHHHHBGHHHH5FGHFGHHHHHFHHHHHGHHHHHGGGHHHGGHGGGGGGHHHHHHHHHHHBCH4GFHGHHHHHHHHEHEAEEGGGFGGGCFGGGHHHHGHGHHHHHGHHCDHHHHCGF0FCGGHGHHGHHHHHFFHFHGFHGHHHHHHHHHFDGA-CCGCBC./CGGFGGGGGGGBFG0CB:9C
@M03558:539:GW210131Amp:1:2105:13867:7909 2:N:0:TCGACGTC+ACCTGGTT
GGCTATGTGAGTAACACCTTCTGACTCTTTGCTCGTAGATGCCTACC
+
1>A11DFBFFFFFDGGGGG1FGHGHHHHFFGGHHEEAEEB2GFF1FG
@M03558:539:GW210131Amp:1:2105:15164:7917 2:N:0:TCGACGTC+ACCTGGTT
GGCTATGTGAGTAACACCTTCTAAACTTCCATTTCTATCATAAAATAACTTGTCAAATTGTTTGCATATAGATTCCAAATTACTTTTCCATCAGTTTCCTGTATCCGTACGCACTGTATAAAACAAGATACATTACCTCACCACCGTAGGGCAACGGTTACCAATTCACCCCAGGGATCGGGGTCGCCACCAACCTGTACCACTGGCTTAGGCATCTTGAGCTGGTTCCAGGTTAGTTGGGGACACTGGG
+
BBBAAFFBBDFFGGFGGGGGGFGDGFFHGHHHFHHHHHHHFFGGDAGHHHHFGHHH5GGHFHHFGHHHH5HEGHDFHGDFGHFFFHHHHFHHFBGHHHHGHGFHHGGFHGGCDFGHGHGFFFBGEE2CGHHHHDHHHHHHHHHHGGGEEGEFG?FECDFGGHEGHHHHFBA@EG/?/FFED/-CGGGGGGHG.EGGHHHGHHHHGBEGFF0C::GHGHCGFFGGBFFGGGBBFFBFBFG/-;.-A.;;/.
@M03558:539:GW210131Amp:1:2105:5420:7943 2:N:0:TCGACGTC+ACCTGGTT
GGCTATGTGAGTAACAACTTCTGAACTTCCATTTCTATCATAAAATAACTTGTCAAATTGTTTGCATATAGATTCCAAATTACTTTTCCATCAGTTTTCTGTATCTGTACGCACTGTATAAAACAAGATACATTACCTCACCACCGGCAACGGTTACCAATTGATTTGATTTCACCCAGAAGATAGCCTTCGGCTTCATCTGGAACCAGCAGGCCTTTTTGGCATCGTAAGGCTTGCTCTGATCAATTCG
+
A1>A1DFFFFBFGBDA1A1FGCEAF1FE3BFDF333DAD3BGHBGFG1EB21F1FDGHFDD20AGEFFHFHFHFGHBGGGF11A2DBDG22FHBFEEDBGH2DGA2B@D2?/?EECBGDFG2GGA/F0EFHFFFH1EGBC>FFFEEG?ECFG/BGGCDBCGGHFHD2@GHHED2210?CEFFHGGF11FFFFGGFGFHHBDBG1FFFFEHFCC..</G0D-CHCGHGHEHHFGGFAGGFGFBBFFGFFGF
@M03558:539:GW210131Amp:1:2105:4613:7949 2:N:0:TCGACGTC+ACCTGGTT
GGCTATGTGAGTAACACCTTCTGAACTTCCATTTCTATCATAAAATAACTTGTCAAATTGTTTGCATATAGATTCCAAATTACTTTTCCATCAGTTTTCTGTATCCGTACGCACTGTATAAAACAAGATACATTACCTCACCACCGCCAGGCCTTTTTGGCATCGTAAGGCTTGCTCTGATCAATTCGTTTCATCTCCTCCGAAATGAAGAGCCATCGGGGACAATGGGAGGATCACTAAACTGGATTCG
+
CCCCCFFFFFFFGGGGGGGGGGHHHHHHHHHHHHHHHHHHHHHGHHHHHHHHHHHHHHHHHHHGHHHHHHHBHHHHHHHHHHHHHHHHHHHHHHGHHHGEDGHHHHGGHGGGGGGHHHHHHGHHHHHHHHHHHHHHHHHHHHHHGGGGGGHHGHHHHHGGGFHHGHHHHBGHHGHHHHHGHHG1FGHGHHGHHHHHHHHHHGGDCHFHHGHGHHHHHGCGFGEG.FGG9BEFDGGGGGBGEFCFFFFGGG
@M03558:539:GW210131Amp:1:2105:18834:7956 2:N:0:TCGACGTC+ACCTGGTT
GGCTATGTGAGTAACACCTTCTAAACTTCCATTTCTATCATAAACTAACTTGTCAAATTGTTTGCATATAGATTCCAAATTACTTTTCCATCAGTTCTCTGTATCCGTACGCACTGTATAAAACAAGATACATTACCTCACCACCAGGGGTAGGGCAACGGTTACCAATTCACCCTTGCTTTGATTTCACCCAGAAGATAGCCTTCGGCTTCATCTGGAACCTGGAATCTGGAAGGATGATGGTTTTGCT
+
BBBBBFFFFFFFGGGGGGGGGGHHHHHHHHGHHHHHHHHHHGHHHHHHHHHHHHHHHHHHHGHHHHHGHHHBGHHHHHHHHFHHHHHHHHHHGHHHHHHHHHHHHHGGHGGGGGGHHHHHGHHHHHFFHHHFHHHHHHHHHHHHGHGEGGGGEEFGFGHGCGFDHHHFHHHHHHHHHGFHHHGBGHHHHGHHEHFHFFGFGFFHHHGACFGHFHHHHDFFHFHHGBGGGHHHHBC.CFGFFFEFFGFABF
@M03558:539:GW210131Amp:1:2105:9967:7986 2:N:0:TCGACGTC+ACCTGGTT
GGCTATGTGAGTAACACCTTCTAAACTTCCATTTCTATCATAAAATAACTTGTCAAATTGTTTGCATATAGATTCCAAATTACTTTTCCATCAGTTTTCTGTATCCGTACGCACTGTATAAAACAAGATACATTACCTTTCACCCAGAAGATAGCCTTCGGCCTTTTTGGCATCGTAAGGCTTGCTCTGAGGAGGGATCGGGGTCGCCACCAACCTGTACCACAGGCTTAGGCATCTTGAGCTGGTTCC
+
BBBBBFFFFFFFGGGGGGGGGGHGHHHHHHHHGHHHGHHGHGHHHHHHHHHHHHGHFHHHHHHHHHHHHGHEHHHHGHHHHHHHHHHHHGHHHHHHHHHHHHHHHHGGHGGGGGGHHHHHHHHHHGHEHGHHHHHHHHHHHGHHHGHHFHHHHHGHHHHHGGGGHHHHGCGHHHFHFHFFGHHGHHHHH1G?1CEGGHGGDCGGGFGAEGGHHGFHHHGHFFFG.ACFGEFEFFGGGGF00FCF/CCFF
@M03558:539:GW210131Amp:1:2105:8242:8017 2:N:0:TCGACGTC+ACCTGGTT
GGCTATGTGAGTAACACCTTCTCACTCTTTGCTCGTAGATGCCTACC
+
BBCCBFFFFFFFGGGGGGGGGGHHHHHHHHHHHHGEGGGHHGHHHHH
@M03558:539:GW210131Amp:1:2105:20478:8059 2:N:0:TCGACGTC+ACCTGGTT
GGCTATGTGAGTAACACCTTCTAAACTTCCATTTCTATCATAAAATAACTTGTCAAATTGTTTGCATATAGATTCCAAATTACTTTTCCATCAGTTTTCTGTATCCGTACGCACTGTATAAAACAAGATACATTACCTCACCACCGGTTGCCAATTCACCCCTTTGATTTCACCCAGAAGATAGCCTTCGGCTTCATCTGGAACCAGGCCTTTTTGGCATCGTAAGGCTTGCTCTGATCAATTCGTTTC
+
BBBBAFFFFBFFFGFFFGGGGGHFFHHHHHGHHHHHHHGFHG5EDFFFFHHHHHHHGGHGHHHFHGGFHG5DGHHHFGFHHDHGHHHHHHHHHHHHHHHHHHHHHFGGHGGGGGGHHFHHHHHHHHEHHHHHHHHHHHHHHHHHGDEGGGHHHGFFHHHGGGGHGHGHHHGHHHHFHEFGFHFGFHHHHHGGGGHHHHHHD1GGFHHFGGGHHHHCGFHHHDCCC:/:GHCHGHG99BBFFCFCECBEF
@M03558:539:GW210131Amp:1:2105:15130:8065 2:N:0:TCGACGTC+ACCTGGTT
GGCTATGTGAGTAACACCTTCTAAACTTCCATTTCTATCATAAAATAACTTGTCAAATTGTTTGCATATAGATTCCAAATTACTTTTCCATCAGTTTTCTGTATCCGTACGCACTGTATAAAACAAGATACATTACCTCACCACCGGGCAACGGTTACCAATTCATTTGCTTTGATTTCACCCAGAAGATAGCCTTCGGCTTCATCTGGAACCTTTTTGGCATCGTAAGGCTTGCTCTGATCAATTCGTT
+
A?ABBFFB@FFFGFGGGGGGGGHHHHGHHHHHHHHHHHHHHHHHGHHHHHHHHHHHHHHHHHHHHHHGHHGHHHHHHEFGHHHHHHHHHHHHHHHHHHHHHHHHHHGGHGGGFGGHHHHHHHHHHGBFGHHHHHHHHHHHHHHHGGGGGGGHGGGGGHHHFHHGHHHGHGGHHHEGHHHHHHHGEG0GHHHHGHHHGHADGGGHGGHHHHHHGGHHHHGGHHHHGHHGHHCHHGGGGGGBFGF0CFFEGG
@M03558:539:GW210131Amp:1:2105:8997:8132 2:N:0:TCGACGTC+ACCTGGTT
GGCTATGTGAGTAACACCTTCTGAACTTCCATTTCTATCATAAAATAACTTGTCAAATTGTTTGCATATAGATTCCAAATTACTTTTCCATCAGTTTTCTGTATCCGTACGCACTGTATAAAACAAGATACATTACCTCACCACCGGAGGGATCGGGGTCGCCACCAACCTGTACCACTGGCTTAGGCATCTTGAGCTGGCTCCAGGTTAGTTGGGGACAATGGGAGGATCACTAAACTGGATTCGTTG
+
BBCCCFFFFFFFGBGGGGGGGGHHHHHHHHHHHHHHHHHHHFHHHHFHHHHHHHHFFHHHHHHHHHHHHFHFHHHHHFFHHHHHHHHHHHHHHHHHHHHHHHHHHHGGHGGGGGGHHHHHHHGHHGHHHHHHHHHHHHHHHHHHGGGGGGGDHGGECGGGGGGGGHHHGGHHHEHHHHHHHHHHBGFHHHHHHHFHHHGHGHGG:GHHHHGHHHH-A.AC.CFF.F.ADFGGGGG/FGGF/;;FGFFFF
@M03558:539:GW210131Amp:1:2105:6177:8186 2:N:0:TCGACGTC+ACCTGGTT
GGCTATGTGAGTAACACCTTCTAAACTTCCATTTCTATCATAAAATAACTTGTCAAATTGTTTGCATATAGATTCCAAATTACTTTTCCATCAGTTTTCTGTATCCGTACGCACTGTATAAAACAAGATACATTACCTCACCACCGGCAGGCCTTTTTGGCATCGTAAGGCTTGCTCTGATCAATTCGTTTCATCTCCTCCGAAATGAAGAGCCGTTCGGGAGGGATCGGGGTCGCCACCAACCTGTACC
+
AAA1>1DBF3DDGBGFGF1FCD3FAFDFDGFG33AEGGFFFGBGDG1FHHHFF1D2GB11D20AF2G2FAFFHHD2E2GGGBFHGBHFFHHGHHHFHBHGHDGD22?FGEEC/>ECFFGG2BGHH/B>BFFFFHHFGEHHEFHEA??EG///?F11B1@?HHBG/FFFH1CFGCEHHHHHHHGFFFHEGFFFHGF1GHHFFCCCGCD0=DHC/GCCA/ACFGGGG?/CFF?@-.;-;ABFE-9ABAFFFB
@M03558:539:GW210131Amp:1:2105:18413:8192 2:N:0:TCGACGTC+ACCTGGTT
GGCTATGTGAGTAACACCTTCTAAACTTCCATTTCTATCATAAAATAACTTGTCAAATTGTTTGCATATAGATTCCAAATTACTTTTCCATCAGTTTTCTGTATCCGTACGCACTGTATAAAACAAGATACATTACCTCACCACCGGGGTCGCCACCAACCTGTACCACTGGCTTAGGCATCTTGAGCTGGTTCCAGGTTAGTTGGGGACAATGGGAGGATCACTAAACTGGATTCGTTGAAGGATGATG
+
BBBBBFFFFFFFGGGGGGGGGGHHHHHHHHHHHHHHHHHHHHGHHHHHHHHHHHHHHHHHHHHHHHHHHHHFHHHHHHHHHFHHHHHHGHHHHHHHHHHHHHHHHHGGHGGFGGGHHHHHHHHHHHFFHHHGHHHHHHHHHHHHGGEGGGGGGGGGHHHGGHHHHHHHHHHHHHHHDGFHHHHHGEFHHHHHHHHGHFHHHGHHHHGGEDGFFHHEGGGGHHGGGGFFGFGGFGGFEGFGG00CFF9BBB
@M03558:539:GW210131Amp:1:2105:12039:8207 2:N:0:TCGACGTC+ACCTGGTT
GGCTATGTGAGTAACCCTTCTAAACTTCCATTTCTATCATAAAATAACTTGTCAAATTGTTTGCATATAGATTCCAAATTACTTTTCCATCAGTTTTCTGTATCCGTACGCACTGTATAAAACAAGATACATTACCTCACCACCGTGCAACGGGGAGGGATCGGGGTCGCCACCAACCTGTACCACTGGCTAGGCATCTTGAGCTGGTTCCAGGTTAGTTGGGGACAATGGGAGGATCACTAAACTGGAT
+
CCCCCFFFFFFFGGGGGGGGGGHHHHHHHHHHHHHHHGHHHHGHHFGHHHHHHHHHHIHHHHEHHHHIIHFHHHHHHHGHHHHFFHHHHHHHHHHHHHHHHHHHHGGHGGGGGGHHHHHHFHHHGHFHHHHHHHHHHHHHGHHGGHHGHGHFGEFGGGCDHGGGGGGGGGGGGHHEGGHHHHHHHHHHHHHHHHHHHHHHEHHHGHHHHHHFGGFFCFFFGFGGEGAFFFGEFGGGGGGFFBFFFFFFEF
@M03558:539:GW210131Amp:1:2105:21728:8250 2:N:0:TCGACGTC+ACCTGGTT
GGCTATGTGAGTAACACCTTCTAAACTTCCATTTCTATCATAAAATAACTTGTCAAATTGTTTGCATATAGATTCCAAATTACTTTTCCATCAGTTTTCTGTATCCGTACGCACTGTATAAAACAAGATACATTACCTCACCACCGGGATCGGAGGGATCGGGGTCGCCACCAACCTGTACCACTGGCTTAGGCATCTTGAGCTGGTTCCAGGTCAGTTGGGGACAATGGGAGGATCACTAAACTGGATT
+
BBBBBFFFFFFFGGGGGGGGGGHCHHHHHHHHHGHHHHHFHH5DGFHHHHHHHHHHHHHHHHHFHHHHHHHFHHHHHDGHHHHHHHHHHHHHHHHHHHHHHHHHHGGGHGGGGGGHHHHHHGHHHHHHHHHHHHHHHHHHHHHHGGGGGGGGDDGGGGHGGGGGGGGFGGGHHEFGHHHHHHGHHFFHHHHHFHHHHHHFHGHHHGCGHHHHHGGFGGGFGAGGGEGFFGGFGGGGGGGBF;BF;BFFFF
@M03558:539:GW210131Amp:1:2105:11802:8285 2:N:0:TCGACGTC+ACCTGGTT
GGCTATGTGAGTAACACCTTCTAAACTTCCATTTCTATCATAAAATAACTTGTCAAATTGTTTGCATATAGATTCCAAATTACTTTCCCATCAGTTTTCTGTATCCGTACGCACTGTATAAAACAAGATACATTACCTTTCACCCAGAAGATAGCCTTCGGCCTTTTTGGCATCGTAAGGCTTGCTCTGATCAATTCGTTTCATCTCCTCCGAAATGAAGAGCCAGGAGGGATCGGGGTCGCCACCAACC
+
ABBB@FFFFFFDBEGGCFGGGGGHFFHHHHHGGHHHCHCHHBGH5DGGGHHHHHHGHHGHFHHHGHFHHBFFGGHGGD5FEHHHFHHHFDHHHHFHGHHGHHDGFDFFHEEGGGGHFHHHHFHFHHGFFHGHHFHHEHHHHHHHHGHHHHHHHHHHHHHGGFGGHHGHGFHHHHGHHGHHHHHGHHHHHHHHGHFHHGHHGHHHHHHHHHHG-CDHHHB00CGHHHEHGGG:GGG?D??D?ADGGFAAEF
@M03558:539:GW210131Amp:1:2105:25783:8410 2:N:0:TCGACGTC+ACCTGGTT
GGCTATGTGAGTAACACCTTCTAAACTTCCATTCCTATCATAAAATAACTTGTCAAATTGTTTGCATATAGATTCCAAATTACTTTTCCATCAGTTTTCTGTATCCGTACGCACTGTATAAAACAAGATACATTACCTCACCACAGGAGGGATCGGGGTCGCCACCAACCTGTACCACTGGCTTAGGCATCTTGAGCTGGTTCCAGGTTAGTTGGGGACAATGGGAGGATCACTAAACTGGATTCGTTG
+
1>AAAFF3@DFDGCGGG?GGGGHEAAFGHFHHGHHHCHHFHHCGHFHBGFHHHFDB1GH1GF001BFHFBG2DFDGHBFGHFFAGBDHBGH11GFGHHEHFGGHH2ECGFGCEGEHFHHFHBDB/FGFHGBFGFHDBGHHEFE>EG/0?/EEG//?//C?C@E<?0FC<EGHF1FGD1FH0.><GBFCFGGH1=0<CBCCGH0G0D/<<DG;00/::EG:CC0:./E@?FB./9FFGFGGBC;;CAF/9
@M03558:539:GW210131Amp:1:2105:15891:8429 2:N:0:TCGACGTC+ACCTGGTT
GGCTATGTGAGTAACACCTTCTAAGAAGGAGATATACATATGAATTGGTGGTTTGCTCGTAGATGCCTACC
+
BCCBCFFFFFFFGFGGGGGGGGHHHHHHHHHHGHFHHHHHHHHHGHHGGFEFGHGGHHGGGGGHHHHHHHH
@M03558:539:GW210131Amp:1:2105:17780:8439 2:N:0:TCGACGTC+ACCTGGTT
GGCTATGTGAGTAACACCTTCTAAACTTCCATTTCTATCATAAAATAACTTGTCAAATTGTTTGCATATAGATTCCAAATTACTTTTCCATCAGTTTTCTGTATCCGTACGCACTGTATAAAACAAGATACATTACCTCACCACCGGTAGGGCAACGGTTACCAATTCACCCTTGGGGGATCGGGGGTCGCCACCAACCTGTACCACTGGCTTAGGCATCTTGAGCTGGTTCCAGGTTAGTTGGGGACA
+
>A?AADFDF3BDF1BG11GGGGHHBFFGHGEHHHGDHHHHHHFFFGHHGFHFGFDFHHHFHHHHEHGGHHHEFHGHHH1GHHHGFDEHHHBFHFHFHHHHHHHHGGGGFEECEEGHFHHHHHHHHGFCHHHHHHHHHHHFGHEHEGGEEEGGHGGHGCEFFGHHHFHHHHGHHHGHGGGGGGGGCGGGGGGGGGGGGGGGGGGGFGGGGGGGGGGGGGGGGGFEFFFFEFFFFFBFBF/AFF/F@@F@F
@M03558:539:GW210131Amp:1:2105:25884:8449 2:N:0:TCGACGTC+ACCTGGTT
GGCTATGTGAGTAACACCTTCTAAACTTCCATTTCTATCATAAAATAACTTGTCAAATTGTTTGCATATAGATTCCAAATTACTTTTCCATCAGTTTTCTGTATCCGTACGCACTGTATAAAACAAGATACATTACCTCACCACCGGAGGGATCGGGGTCGCCACCAACCTGTACCACTGGCTTAGGCATCTTGAGCTGGTTCCAGGTTAGTTGGGGACAATGGGAGGATCACTAAACTGGATTCGTTG
+
BBBBBFFFFFFFGCGGGGGGGGHHHHHHHHHFHHHHHHHHHHHGFGHHFHHHHHHEHHHHHHHFHHHHHHHHHHHHGGFHHHHGHHHHHHHHGGHHHHHHHHHHHHGGGGGGGGGGHHHHHGHHHHHHHHHHHHHHHHHHGHHHGGGGGFGGHGGGFGGGGGGGGHHHGGGHHHHHHHHHFHGFGFBGHHGHHHEGFHHHHHHH0CGCGGFHHHEGGGF.9FFGF/A?AFFGFGFCBFFFF/;FFECFF
@M03558:539:GW210131Amp:1:2105:10359:8452 2:N:0:TCGACGTC+ACCTGGTT
GGCTATGTGAGTAACACCTTCTTTGCTCGTAGATGCCTACC
+
CCCCAFFFFFFFGGGGGGGGGGGHHHHGGGGGGHHHHGHHH
@M03558:539:GW210131Amp:1:2105:21543:8472 2:N:0:TCGACGTC+ACCTGGTT
GGCTATGTGAGTAACACCTTCTAAACTTCCATTTCTATCATAAAATAACTTGTCAAATTGTTTGCATATAGATTCCAAATTACTTTTCCATCAGTTTTCTGTATCCGTACGCACTGTATAAAACAAGATACATTACCTCACCACCGCAACGGTTACCAATTCACCCTTTGATTTCACCCAGAAGATAGCCTTCGGCTTCATCTGGAGGGATCGGGGTCGCCACCAACCTGTACCACTGGCTTAGGCATCT
+
BCCDCFFFFFFFGGGGGGGGGGHHHHHHHHHHHHHHHHHHHHHHHHHHHHHHHHHHHHIHHHHFHHHHIHG5HHHHHGHHHHHHHHHHGHHHHHHHHHHHHHHHHHGGHGGGGGGHHHHHHHHHHHHHHHHHHHHHHHHHHHHHGGGGGGGGGGGHHGHHHHGHHHHGHHGHHHHHHHHFHFFFGHGHHHHHHHGGGGHGHFHHHEHGGGHGGGGGGGGFDGGGGGGGGGGGGGGFGFGFFGGF0FFGFF
@M03558:539:GW210131Amp:1:2105:15683:8536 2:N:0:TCGACGTC+ACCTGGTT
GGCTATGTGAGTAACACCTTCTAAACTTCCATTTCTATCATAAAATAACTTGTCAAATTGTTTGCATATAGGTTCCAAATTACTTTTCCATCAGTTTTCTGTATCCGTACGCACTGTATAAAACAAGATACATTACCTCACCACCGGTAGGGATCGGGGTCGCCACCAACCTGTACCACTGGCTTAGGCATCTTGAGCTGGCTCCAGGTTAGTTGGGGACAATGGGAGGATCACTAAACTGGATTCGTTG
+
CCCCCFFFFFFFGGGGGGGGGGHHHGHHHHHHHHHHHHHHHHGHGHHHHHHGHHHHHHHIHIGHHHHHHHHHHHHHHFGHHHHHHHHHHHHHHGHHHHHHHHHHHHGGHGGGDGGHHHHHHGHGHGGHHHGHHHHHHHHHHHHHGGGCGGFGFHFFGCGGGGGGGGHGHGGHHHHHHHHHHGFGHHFFCFHHHHHGFGHGHGHHGHHHHHFHGHHHGGGGGFFGGFFECFGGGGGGGGGFGCFFGGGGFF
@M03558:539:GW210131Amp:1:2105:9420:8576 2:N:0:TCGACGTC+ACCTGGTT
GGCTATGTGAGTAACACCTTCTCACTCTTTGCTCGTAGATGCCTACC
+
CCDCCFFFFFFFGGGGGGGGGGHHHHHHHHHHHHGFGGGHHHHHHHH
@M03558:539:GW210131Amp:1:2105:24093:8604 2:N:0:TCGACGTC+ACCTGGTT
GGCTATGTGAGTAACACCTTCTCACTCTTTGCTCGTAGATGCCTACC
+
BAB@AFFFFFD5BGFGGGBGGGHHHGHFHFHHHHEAEFEHHGHHHHH
@M03558:539:GW210131Amp:1:2105:20371:8720 2:N:0:TCGACGTC+ACCTGGTT
GGCTATGTGAGTAACACCTTCTACACTCTTTGCTCGTAGATGCCTACC
+
DDDCDFFFFFFFGGGGGGGGGGHHHHHHHHHHHHHGGGGGHHHHHEHH
@M03558:539:GW210131Amp:1:2105:23949:8726 2:N:0:TCGACGTC+ACCTGGTT
GGCTATGTGAGTAACACCTTCTAAACTTCCATTTCTATCATAAAATAACTTGTCAAATTGTTTGCATATAGATTCCAAATTACTTTTCCATCAGTCTTCTGTATCCGTACGCACTGTATAAAACAAGATACATTACCTCACCACCGATCGGGGTCGCCACCAACCTGTACCACTGGCTTAGGCATCTTGAGCTGGTTCCAGGTTAGTTGGGGACAATGGGAGGATCACTAAACTGGATTCGTTGAAGGAT
+
ABB@AFFBFFFDGGGGGGGGGGHCFHHHHHHHGHHHHHHHHHHHHHHHHHHHHGHHHFHFGHHHEHHHHHHHHHHHHHHHHHHHGFHHGFHHHHHHHGHHHHHHHHGFHGGGGGGH4GHHHHHHHGGGHHHHFGHHHHHHHHHHGGGCGGGGGFGGGGGGHHFG?HFGHGGHHHGHHHGHHHFCHHHHHFHHHHHCGHHHHHCHFGGHHFGGEDGHHHHHEEGGFGGGGGFFGGGGGGGGGG;B:CFEFF
@M03558:539:GW210131Amp:1:2105:25856:8779 2:N:0:TCGACGTC+ACCTGGTT
GGCTATGTGAGTAACACCTTCTAAACTTCCATTTCTATCATAAAATAACTTGTCAAATTGTTTGCATATAGATTCCATATTACTTTTCCATCAGTTTTCTGTATCCGTACGCACTGTATAAAACAAGATACATTACCTCACCACCGGGAGTGGATCGGGGTCGCCACCAACCTGTACCACTGGCTTAGGCATCTTGGGCTGGTTCCAGGTTAGTTGGGGACAATGGGAGGATCACTAAACTGGATTCGTT
+
BAAABFFDDFFFGGGCFEGGGGHHHHHHHFHGFHHHHFHGHHGHHHHFFHHHHGHHGHFGHHHC5FHFHFHEHFF5F55BFBGDFFHHFB55F3FHHHHHFFHHHHGG?E?AEEGGHHHHHGFHFHGEGFGGGFGFHGFGHHHGFC/E/@EGFHHHAC?BGGGGGGGGHAGGFAGHHHFHHBGHFHEHHHBFHHHHHEFHGGHHHC0CFHHHHHHGHCCEF..CGGEFE-AFF.BF;;090CFBFFF.FF
@M03558:539:GW210131Amp:1:2105:14028:8792 2:N:0:TCGACGTC+ACCTGGTT
GGCTATGTGAGTAACACCTTCTAAACTTCCATTTCTATCATAAAATAACTTGTCAAATTGTTTGCATATAGATTCCAAATTACTTTTCCATCAGTTTTCCGTATCCGTACGCACTGTATAAAACAAGATACATTACCTCACCACCGGTCACCAACGGTTACCAATTCACCCTTGGTTGCACCACCCTTGGCATCTTGAGCTGGTTCCAGGTTAGTTGGGGACAATGGGAGGATCACTAAACTGGATTCGT
+
BACCCFFDFFFFGGGGFGGGGGHHHHHHHHHHHHHHHGHHHHHHHHHHHHHHHHHHFHHHHHHHHIHHHIHHHHHHEFBGHHHHHHHHHHHHHHHHHHHGGHHHHGGGHGGGGGGHHHHHHHHHHHFFHHHHHHHHHHHHGHHHGGGGGGHHHGFGGGGGHFHHHHHGDFHHFHHGHGHFFHHHGGHHHGHHHHHHH1FGHHHHHHHGHGFHHHHHHHGGGGGGHHCGFEGGGGFBFG9CFFFGGGFF?F
@M03558:539:GW210131Amp:1:2105:5535:8793 2:N:0:TCGACGTC+ACCTGGTT
GGCTATGTGAGTAACACCTTCTCACTCTTTGCTCGTAGATGCCTACC
+
AABB3DDFFBF@GFGGGGBGFGHHHGDDGGFHFHEAEGGHHGGGHFG
@M03558:539:GW210131Amp:1:2105:11780:8804 2:N:0:TCGACGTC+ACCTGGTT
GGCTATGTGAGTAACACCTTCTAAGAAGGAGATATACATATGAATTGGTGGTTTGCTCGTAGATGCCTACC
+
ABCCBFFDFFFFGFFGGGGGGGHHHHHHHHGHHHHHHHHHHHHHHHHHGFGEFHGHHHGGGGGGHGHHHHH
@M03558:539:GW210131Amp:1:2105:9458:8911 2:N:0:TCGACGTC+ACCTGGTT
GGCTATGTGAGTAACACCTTCTGAACTTCCATTTCTATCATAAAATAACTTGTCAAATTGTTTGCATATAGATTCAAATTACTTTTCCATCAGTTTTCTGTATCCGTACGCACTGTATAAAACAAGATACATTACCTCACCACCGCAGGGATCGGGGTCGCCACCAACCTGTACCACTGGCTTAGGCATCTCGAGCTGGTTCCAGGTTAGTTGGGGACAATGGGAGGATCACTAAACTGGATTCGTTGA
+
BABCCFFFFFFFGGGGGGGGGGHHHHHHHHHHHHHHHHHFHHHGHHHHHHHHHHHHGHIHHHHHIHHHIHGFHHHHGHHHHHHHHHHHHHHHHHHHHHHHHHHHHGGHGGGGGGHHHHHHHHHHHHGHHHHHHGHHHHHHHHHGGGGGGGGHGGGGGGGGGGGGHHHGGHHHHHHHHHHHGHHHFHHHHHGHHCGGGHHHHHHHHHFHFHHHHFGCACEFFFGFGGGGGGGGGGGGGGGGEGFB?CCBA
@M03558:539:GW210131Amp:1:2105:7619:8928 2:N:0:TCGACGTC+ACCTGGTT
GGCTATGTGAGTAACACCTTCTAAACTTCCATTTCTATCATAAAATAACTTGTCAAATTGTTTGCATATAGATTCCAAATTACTTTTCCATCAGTTTTCTGTATCCGTACGCACTGTATAAAACAAGATACATTACCTCACCACCAACGGTTACCAATTCACCCTTTGCTTTGATTTGATTTGATTTCACCCAGAAGATAGCCTTCGGCTTCATCTGGAACCCCGGAGGGATCGGGGTCGCCACCAACCT
+
BBBBBFFDFFFFGGGGGGGGGGHHGHHHHHHHHHHHHHHHHHHHHHHHHHHHHHHHHHHHHHHHHHHGHHHBHHHGFFFGHHHHHHHHHHHHHHHFHHHHHHHHHHGGHGGGGGGHHHHHFHHHHFHHHHHHHHHHHHHHHHGHGHAFGGGGGHHHHHHHHHHHHHHHHHHHHHHHHHHHHHHEHHHHHHHHFHGHBHHHHGHHGHHFGGGGHGHFGHFHFG?DFCD@GGGFGGGCCAABAGEDFFED;B
@M03558:539:GW210131Amp:1:2105:5905:8965 2:N:0:TCGACGTC+ACCTGGTT
GGCTATGTGAGTAACACCTTCTGAACTTCCATTTCTATCATAAAATAACTTGTCAAATTGTTTGCATATAGATTCCAAATTACTTTTCCATCAGTTTTCTGTATCCGTACGCACTGTATAAAACAAGATACATTACCTCACCACCGGCAACGGTTACCAATTCACCCTTGCTTTGATTTCACCCAGAAGATAGCCTTCGGCTTCGCCTTTTTGGCATCGTAAGGCTTGCTCTGATCAATTCGTTTCATCG
+
CCCCCFFFFFFFGGGGGGGGGGGGHHHHHHGHHHHHHHHHGHCFFGHHHHGHHHHHHHHHIHHHIGHHHHHHHHHHHG5GHHHHHGHHHHHHHGHHHGHHHGGGHHGGHGGGDGGHHHHHHHHHHHGHHHHHHHHHHHHHHHHGGGGGGGHGGFGGHHHHHHHHHHHHGFFFHHHGGHDHHHGHGHEHGHGHHHHHFBGADEGF?FGGGHHHG?GHHHGHGHHFHHFGGFFFGFB0FFGGEEGGGBFGGG
@M03558:539:GW210131Amp:1:2105:14420:8969 2:N:0:TCGACGTC+ACCTGGTT
GGCTATGTGAGTAACACCTTCTAAACTTCCATTTCTATCATAAAATAACTTGTCAAATTGTTTGCATATAGATTCCAAATTACTTCTCCATCAGTTTTCTGTATCCGTACGCACTGTATAAAACAAGATACATTACCTCACCACCGTAGGGTAACGTAGGGTAGGGCAACGGTTACCAATTCACCCTTGTTGCTTTGATTTCACCCAGAAGATAGCCTTCGGCTTCATCTGGAACCCAGCAGGCCTTTTT
+
BBBCBFFFFFFFGGGGGGGGGGHHHHHHHHHHHHHHHHHH6FGHFHHHHHHHHHHHGHHHHIHHHHIHHHGFHHHHHGHGHHHHHHHHHHHHHHHHHHHHFHHHHHGGHGGGGGGHHHHHHHGGHHBGHHHHHHHHGHHGHHHHGGHHGFGHHHHGHHGGGHEGAGGGGHGGGGDHHHHHHHHHHHHHHHHHHHGHHHHHHHHHHHGHHFCFHHEGHHHHHECEGHHHHHHGHBCCAF.FG..CEGFFFG
@M03558:539:GW210131Amp:1:2105:3841:9064 2:N:0:TCGACGTC+ACCTGGTT
GGCTATGTGAGTAACACCTTCTCACTCTTTGCTCGTAGATGCCTACC
+
>AAB?FDF5D5DGFGD4ECAFFEGFGHGHHHHHFEA2225BEAGFCF
@M03558:539:GW210131Amp:1:2105:28012:9105 2:N:0:TCGACGTC+ACCTGGTT
GGCTATGTGAGTAACACCTTCTTTGCTCGTAGATGCCTACC
+
AA?AAFFFBDFDDGFDFEEFGGFHFHGGCGGCGBGHHFHHH
@M03558:539:GW210131Amp:1:2105:23774:9138 2:N:0:TCGACGTC+ACCTGGTT
GGCTATGTGAGTAACACCTTCTAAACTTCCATTTCTATCATAAAATAACTTGTCAAATTGTTTGCATATAGATTCCAAATTACTTTTCCATCAGTTTTCTGTATCCGTACGCACTGTATAAAACAAGATACATTACCTCACCACCGGGAGGGATCGGGGTCGCCACCAACCTGTACCACTGGCTTAGGCATCTTGAGCTGGTTCCAGGTTAGTTGGGGACAATGGGAGGATCACTAAACTGGATTCGTTG
+
CCCCBFFFFFFFGGGGGGGGGGHHHHHHHHHHHHHHHHHHHHHHHHHHHHHHHHHHHHHHHHHHHHHHHHHEHHHHGHHHHHHHHHHHHHHHHHHGHHHHHHHHHHGGHGGGGGGHHHHHHHHHHHHHHGHHHHHHHHHHHHGGGGGGGGGGGHGGGGGGGGGGGEHHHGGHHHHHGHHHHHGHHHHHHHHGHHHFHGHHHHHHHHHHHHFHCGHCF?FGEFFGGGGFGGGGGGFGFGFGFFEGFFFFFF
@M03558:539:GW210131Amp:1:2105:24589:9138 2:N:0:TCGACGTC+ACCTGGTT
GGCTATGTGAGTAACACCTTCTAAACTTCCATTTCTATCATAAAATAACTTGTCAAATTGTTTGCATATAGATTCCAAATTACTTTTCCATCAGTTTTCTGTATCCGTACGCACTGTATAAAACAAGATACATTACCTCACCACCGGGGTAACGGTTACCAATTCACCCTTTGAACCCTTTGCTTTGATTTCACCCAGAAGATAGCCTTCGGCTTCATCGGAGGGATCGGGGTCGCCACCAACCTGTACC
+
BCCABFFFFFFFGGGGGGGGGGHHHGHHHGHCHHHHHHHHHFHHHHGHHHHHHHHHHHIGHHHHHHHHIIIHHHFHHGFHHHHFHHHHHHHHHHHHHHHHHHHHHHGFHGGFGGGHHHHHHHHHHHHHHHHHHHHHHHHHHHHGGGGCGGGHHGGGFGHHFHHHHHHHHHHHHHHHGGHHHHHHHHHGHHHHGHHHGHGHGGHHHGHHHHHDGFGHHHHHE.AD?DGEACDAGGGAGGGGEFFFFFFFFF
@M03558:539:GW210131Amp:1:2105:23630:9174 2:N:0:TCGACGTC+ACCTGGTT
GGCTATGTGAGTAACACCTTCTCACTCTTTGCTCGTAGATGCCTACC
+
BBBBBFFFFFFBGGGGGGGFGFGHHHHHHGHHHGEEEGGHGHHHHHH
@M03558:539:GW210131Amp:1:2105:24770:9212 2:N:0:TCGACGTC+ACCTGGTT
GGCTATGTGAGTAACACCTTCTAAACTTCCATTTCTATCATAAAATAACTTGTCAAATTGTTTGCATATAGATTCCAAATTACTTTTCCATCAGTTTTCTGTATCCGTACGCACTGTATAAAACAAGATACATTACCTCACCACCGAGGGAGGGATCGGGGTCGCCACCAACCTGTACCACTGGCTTAGGCATCTTGAGCTGGTTCCAGGTTAGTTGGGGACAATGGGAGGATCGCTAAACTGGATTCGT
+
BCCBBFFFFFFFGGGGGGGGGGHHHHHHHHHHHHHHHHHHHHHHHHHHHHHHHHHHHHHHIIHHHIHGIIHGHHHHHHHHHHHHHHHHHHHHHHGHHHHHHHHHHHGGHGGGGGGHHHHHHHHGHHHHHHHHHHHHHHHHHHHHGG?GGGGGGGGHGGGCGGGGGGGGHHHGGHHHHHHHHHHHHHHHHHHHHHHHHHGHHHHHHHHHHHHHHHHHHHGGGGGGFGGGEFGGGGDEGGDFFFEFFFFFFF
@M03558:539:GW210131Amp:1:2105:20707:9214 2:N:0:TCGACGTC+ACCTGGTT
GGCTATGTGAGTAACACCTTCTAAACTTCCATTTCTATCATAAAATAACTTGTCAAATTGTTTGCATATAGATTCCAAATTACTTTTCCATCAGTTTTCTGTATCCGTACGCACTGTATAAAACAAGATACATTACCTCACCACCGAGGGAGGGATCGGGGTCGCCACCAACCTGTACCACTGGCTTAGGCATCTTGAGCTGGTTCCAGGTTAGTTGGGGACAATGGGAGGATCACTAAACTGGATTCGT
+
BBBBBFFFFFFFGGGGGGGGGGGHHHHHHHHHHHHHHHHHHHHHGHHFHHHHHHHGHHHHHHHHHHHGHHHFHHHHHBGHHFHHHHHHHHHHHHHHHHHHHHHHHHGGHGGGGGGHHHHHGHHHHECFGHHHHHHHHHHGHHHHGGCEGGGDGGGHGCDCFGGGGGGGHHGGGHHHHHHHHHHHHHHGFFHGHHHHHFHHHHHHHFHHBGGFFHGHHBD?EBEFGBFGGEGGGGGEGGG0FCBFFFBFEF
@M03558:539:GW210131Amp:1:2105:20485:9220 2:N:0:TCGACGTC+ACCTGGTT
GGCTATGTGAGTAACACCTTCTAAACTTCCATTTCTATCATAAAATAACTTGTCAAATTGTTTGCATATAGATTCCAAATTACTTTTCCATCAGTTTTCTGTACCCGTACGCACTGTATAAAACAAGATACATTACCTCACCACCGGGAGGGATCGGGGTCGCTACCAACCTGTACCACTGGCTTAGGCATCTTGAGCTGGTTCCAGGTTAGTTGGGGACAATGGGAGGATCACTAAACTGGATTCGTTG
+
BBBBBFFFFFFFGGGGGGGGGGHGHHHHHHHHHHHHHHHHHHHGHHHHHHHHHHHHHHHHHHHHHHHHHHGGHHHHHHHHHHHGHHHHHHHHHHHHHHHHGHHFHHGGGGGGGGGHHHHHHHHHHGHGHHHGHHGHHHHHHGHHGGGEFCFGFHGGDCGGGGGGGGHHHGGHEGHHHHHHHHCCGF0DGHEFHHHGHHHHHHFFHHGGHGGHGHHGGGGGECFFBAFEAGB/FFFGFGGCB/FFFFFFFF
@M03558:539:GW210131Amp:1:2105:5517:9251 2:N:0:TCGACGTC+ACCTGGTT
GGCTATGTGAGTAACACCTTCTGACTCTTTGCTCGTAGATGCCTACC
+
BBBBBFFFFFFFGGGGGGGGGFHHHGHHHHGFHHGEFGGHHCFFHHH
@M03558:539:GW210131Amp:1:2105:6808:9279 2:N:0:TCGACGTC+ACCTGGTT
GGCTATGTGAGTAACACCTTCTCACTCTTTGCTCGTAGATGCCTACC
+
BBBBAFFFFFFDGGFGGGGGGGHHHFGHHFGHHHGEEFGHHFHFHHH
@M03558:539:GW210131Amp:1:2105:13239:9294 2:N:0:TCGACGTC+ACCTGGTT
GGCTATGTGAGTAACACCTTCTAAACTTCCATTTCTATCATAAAATAACTTGTCAAATTGTTTGCATATAGATTCCAAATTACTTTTCCATCAGTTTTCTGTATCCGTACGCACTGTATAAAACAAGATACATTACCTCACCACCGTTGCTTTGGTAACCGTTGCTTTGGTAACAAGATACATTACCATTGGTAACCGTTGCTTTGATTTCACCCAGAAGATAGCCTTCGGCTTCATCTGGTACCCAGC
+
AAA?1DDDBBFFGGG1GEFGF1FAEF3GHG1GHHHHHHHHHHHEAGFHHHHFFHHFFHGFDGBAGGHGGGH2DFAGFGGGHHHHHFHEHHFHGHEFFHHFFFHFHHG?0EEE?E?GGBFFH2EGEC>FFGH12BGHFEGBHFGFEEGGC/GHHB0FGHHHGGGGGHFHFHHH2DGFFCGGGHF@DFHFBGB1?1GFF/CE<EHFEH1FGHHGFF.EEEGF/FHDDCDGGHGCGCHEGEGC00:00=C?.
@M03558:539:GW210131Amp:1:2105:21813:9306 2:N:0:TCGACGTC+ACCTGGTT
GGCTATGTGAGTAACACCTTCTCACTCTTTGCTCGTAGATGCCTACC
+
AA?AAFFDDFFFGGFFGGGGGFHHHHHHHHHHHHGEEGFGHGHHHHH
@M03558:539:GW210131Amp:1:2105:7520:9356 2:N:0:TCGACGTC+ACCTGGTT
GGCTATGTGAGTAACACCTTCTAAACTTCCATTTCTATCATAAAATAACTTGTCAAATTGTTTGCATATAGATTCCAAATTACTTTTCCATCAGTTTTCTGTATCCGTACGCACTGTATAAAACAAGATACATTACCTCACCACCGGGAGTGGATCGGGGTCGCCACCAACCTGTACCACTGGCTTAGGCATCTTGAGCTGGTTCCAGGTTAGTTGGGGACAATGGGAGGACCACTAAACTGGATTCGTT
+
BAAAAFFFFDFFGFGGGGGGGGHFGHBGHHHGHHHHHHHHHHFGHDGHHHHHHHHHGHHHHHHFHFHHHFFFHHHGHHHHHHHHHHHHHHHHGHHHHHHHHHHHHHGGHGGGGGGHHHHHHHHHHHHHHGGHFHHHHHHGFHHGGGGCGGDHGHHHFGFGGGGGGGGHHHGFHFHHHHHHHHFHHHGEHHHHHHHH=CCHHGFGGHHHHFGFGGHFHGGGGGGGGGGGA?AAEEEFFFFFGFGGGFFFFF
@M03558:539:GW210131Amp:1:2105:15738:9362 2:N:0:TCGACGTC+ACCTGGTT
GGCTATGTGAGTAACACCTTCTAAGAAGGAGATATACATATGAATTGGTGGTTTGCTCGTAGATGCCTACC
+
BBBBBFFFFFFFGGGGGGGGGGGHHHHHHHHHFHHHHHHFHHHHHHHHEFGEGHGHHHGEGEEHHHHHHHH
@M03558:539:GW210131Amp:1:2105:12237:9491 2:N:0:TCGACGTC+ACCTGGTT
GGCTATGTGAGTAACACCTTCTGAACTTCCATTTCTATCATAAAATAACTTGTCAAATTGTTTGCATATAGATTCCAAACTACTTTTCCATCAGTTTTCTGTATCCGTACGCACTGTATAAAACAAGATACATTACCTCACCACCGGAGGGATCGGGGTCGCCACCAACCTGTACCACTGGCTTAGGCATCTTGAGCTGGTTCCAGGTTAGTTGGGGACAATGGGAGGATCACTAAACTGGATTCGTTG
+
BCCCCBFFFFFFGGGGGGGGGGHHHHGHHHHHGHHHHHHHHHHHHHHHHHHHHHHHHHGHHIHHHIIHHHHHHHGHHHHHHHHHHHHHHHHHHHHHHHHHHHHHHHGGHGGGGGGHHHHHHHHFHHGFHHHHHHHGHHHGHHHHGGGGGCGGGGGGGGGGGGGGGHEGGGHHHHHHHHFHCGFGGGHGFHHHHHDGHHHHGHFHHHHHHHHGFHHGGEBE.BFGAFADDGGFFFFBFFGG//;FFGFFF
@M03558:539:GW210131Amp:1:2105:21446:9559 2:N:0:TCGACGTC+ACCTGGTT
GGCTATGTGAGTAACACCTTCTAAACTTCCATTTCTATCATAAAATAACTTGTCAAATTGTTTGCATATAGATTCCAAATTACTTTTCCATCAGTTTTCTGTACCCGTACGCACTCCTCCGAAATGAAGAGCCATTCGAGGGATCGGGGTCGCCACCAACCTGTACCACTGGCTTAGGCATCTTGAGCTGGTTCCAGGTTAGTTGGGGACAATGGGAGGATCACTAAACTGGATTCGTTGAAGGATGATG
+
BBBBBFFFFFFFGGGGGGGGGGHHHHHHHHHHHHHHHHHHHHHHHHHHHHHHHHHHHHHHHHHHGHHHHHHFHHHHHFHHHHHGGHHHHHHHHHHHHHHHHHHHGHGFGGGDGGGHHHHGGGGCHHBDGBGBHHHHHHFFECFHGGGGGGGGGFGGAGHDFHHHHHGGHHHGHHHHEFGHHHHHHFFGHHGHHHHHGHGHHHHHHHGCEFGHHHFHFGGGGGGGGGGGGGGGFFGFEGGGG0FBGGGFBF
@M03558:539:GW210131Amp:1:2105:13044:9603 2:N:0:TCGACGTC+ACCTGGTT
GGCTATGTGAGTAACACCTTCTAAACTTCCATTTCTATCATAAAATAACTTGTCAAATTGTTTGCATATAGATTCCAAATTACTTTTCCATCAGTTTTCTGTATCCGTACGCACTGTATAAAACAAGATACATTACCTCACCACCTTTGCTTTGATTTCACCCAGAAGATAGCCTTCGGCTTCATCTGGAACCCAGCAGGCCTTTTTGGCATCGTAAGGCTTGCTCTGATCAATTCGTTTCATCTCCTCC
+
CCBCCFFFFFFFGGGGGGGGGGHGHHHHFHGHHHHHFHHHHCFGFGHGHHHHHHGHHIHGHHHGHGHHHIIGGHHHG5GGHHGHHHHHHGHHHHHGHHHHFHHHHHGGGGGGGGGGHHHHHHHHGHHGHGHHHFHHHHHHHHHGGHHGHHGHHGFHHHHGFFGGGGFGHHHHHHHHHADGEGHHHGHHEBGGFEEHHHAGFGHHGGH?EHHHHGGHFAGGHHGEHHHHHFHHGHHHGHHGHCCFFFBFGG
@M03558:539:GW210131Amp:1:2105:12182:9607 2:N:0:TCGACGTC+ACCTGGTT
GGCTATGTGAGTAACACCTTCTCACTCTTTGCTCGTAGATGCCTACC
+
BBABBFFFFFFFGG5GGFGFGFFGHHGHHHHHHHGFGGGFHHHHGHH
@M03558:539:GW210131Amp:1:2105:21408:9631 2:N:0:TCGACGTC+ACCTGGTT
GGCTATGTGAGTAACACCTTCTAAACTTCCATTTCTATCATAAAATAACTTGTCAAATTGTTTGCATATAGATTCCAAATTACTTTTCCATCAGTTTTCTGTATCCGTACGCACTGTATAAAACAAGATACATTACCTCACCACCTCGGATTCGGGGTCGCCACCAACCTGTACCACTGGCTTAGGCATCTTGAGCTGGTCCCAGGTTAGTTGGGGACAATGGGAGGATCACTAAACTGGATTCGTTGA
+
CBCCCFFFFFFDGGGGGGGGGGHHHHHHHHHHHHHHHHHGHHHHHHHHHHHHHHHHHIIHHHHHHIHIIHHHHHHGHFHHHHHHHHHHGHHHHGHHHHHHGHHHHHGGHGGGGGGHHHHHHFHHGHCFHHHHIGHGHHHHHHHHGHGFGCGGHGHGGGGGGGGGGHHGGHHHHHFHHHHBGHHGGGGCHHHHFHFFHHHHHGHBGF<GBGGFHHGGEFGFGFH.GFGGEFGFGFGFFGGE/FF0:;CCC
@M03558:539:GW210131Amp:1:2105:3964:9686 2:N:0:TCGACGTC+ACCTGGTT
GGCTATGTGAGTAACACCTTCTAAACTTCCATTTCTATCATAAAATAACTTGTCGAATTGTTTGCATATAGATTCCAAATTACTTTTCCATCAGTTTTCTGTATCCGTACGCACTGTATAAAACAAGATACATTACCTCACCACCGGGAGGGATCGGGGTCGCCACCAACCTGTATCACTGGCTTAGGCATCTTGAGCTGGTTCCAGGTTAGTTGGGGACGATGGGAGGATCACTAAACTGGATTCGTTG
+
BBCCCFFFFFFFGFGGGGGGGGHHGHHHHHHHHHHHHGGHHHHHHHHHHHHHHHGHGHHHHHHHHIHHGHHHHHHHHHHHHHHHHHHHHHHHHHHHHHHHHHHHHHGGHGGGGGGGHHHHHHHHHHHHHHHHHHHHHHHGHGHHGGG/>ECFGHGG/E?FGCGGGGHHFFGHHFHHHHGGGGCGHG0GGCGGFHH0CGGHHHHHFHHHHHGHHHH0?D?DG?AEDEFFAGFGGGGFBFFFFFFFFFE;BB
@M03558:539:GW210131Amp:1:2105:15622:9689 2:N:0:TCGACGTC+ACCTGGTT
GGCTATGTGAGTAACACCTTCTAAACTTCCATTTCTATCATAAAATAACTTGTCAAATTGTTTGCATATAGATTCCAAATTACTTTTCCATCAGTTTTCTGTATCCGTACGCACTGTATAAAACAAGATACATTACCTCACCACCGGGCAACGGTTACCAATTCACCCCGGAGGGATCGGGGTCGCCACCAACCTGTACCACTGGCTTAGGCATCTTGAGCTGGTTCCAGGCTAGTTGGGGCCAATGGA
+
A?AAABFDFFFDFFGGGGGGGGGG5GHHHHHGHGHHHGHDGHHCHHHHHHHHHHEHFGGFHHGFHEHFHHGFFHHGHEFGHHHHHHHGHHHHHHGHHHHHHHHHHGGFEFGDGGGHHHHHHHHHHHGHHHHHHFGHHHHHHHHHGGGFGGGHGCAFGGFHGHHHHHHEGGG/A@??GGGFDGDF?CDGGHHHGGHHHGHHHHGFFEFGFFFFFGGGGGEGEFBFFFGGGBBEGBFFFFF=;.;A.BBBF
@M03558:539:GW210131Amp:1:2105:8482:9695 2:N:0:TCGACGTC+ACCTGGTT
GGCTATGTGAGTAACACCTTCTAAACTTCCATTTCTATCATAAAATAACTTGTCAAATTGTTTGCATATAGATTCCAAATTACTTTTCCATCAGTTTTCTGTATCCGTACGCACTGTATAAAACAAGATACATTACCTCACCACCGGGAGTGGATCGGGGTCGCCACCAACCTGTACCACTGGCTTAGGCATCTTGAGCTGGTTCCAGGTTAGTTGGGGACAATGGGAGGATCACTAAACTGGATTCGTT
+
BBBBBFFFFFFFGGGGGGGGGGHFHHHHHHGHHHHHHHHHHHHHGHGHHHHHHHGHHHHHHHHHHHGHHHHBHHHHHHHHHHHHHHHHHHHHHHHHHHHHGHHHHHGGHGGGGGGHHHGHHFHHHEGBHFGHGFHHHHHFHHHHGGGG?EGHGHHHGGGGGGGGGGGHHHGGHFFHHHFHHHHHHGFGGHFHHHHHHBGHHHGGGHGFFGGHHGF0CFGGGG?FBF.C?CGFF.FFG9CFFF/CCBGEFF
@M03558:539:GW210131Amp:1:2105:4012:9696 2:N:0:TCGACGTC+ACCTGGTT
GGCTATGTGAGTAACACCTTCTCACTCTTTGCTCGTAGATGCCTACC
+
DCDCCFFFFFFFGGGGGGGGGGHGHHHHHGHHHHEAEGEGHGHHHHH
@M03558:539:GW210131Amp:1:2105:10671:9703 2:N:0:TCGACGTC+ACCTGGTT
GGCTATGTGAGTAACACCTTCTAAACTTCCATTTCTATCATAAAATAACTTGTCAAATTGTTTGCATATAGATTCCAAATTACTTTTCCATCAGTTTTCTGTATCCGTACGCACTGTATAAAACAAGATACATTACCTCACCACCGGGAGGGATCGGGGTCGCCACCAACCTGTACCACTGGCTTAGGCATCTTGAGCTGGTTCCAGGTTAGTTGGGGACAATGGGAGGATCACTAAACTGGATTCGTTG
+
BABCCFFFFFFFGGGGGGGGGGHHHHHHHHHHHHHHHHHHHGHHHHHHHHHHHHHHFHHHHHHHHHHHIHHFHHHHHFHHHHHHHHHHGFHHHHHHHHHHGHHHHHGGHGGGGGGHHHHHFHFHHHGEHGGHHHHHGHHHHHHHGGGGCFGGGHFFDGDGGGFFGGHHHGGHHGHHHHHHBCCGFFDDGGHHHHHHHHHGHHHFHGGGGHHACHCBCFEG?FBFFFFF?EFGGGGGFGGGFBFFFF.BFF
@M03558:539:GW210131Amp:1:2105:19901:9723 2:N:0:TCGACGTC+ACCTGGTT
GGCTATGTGAGTAACACCTTCTAAACTTCCATTTCTATCATAAAATAACTTGTCAAATTGTTTGCATATAGATTCCAAATTACTTTTCCATCAGTTTTCTGTATCCGTACGCACTGTATAAAACAAGATACATTACCTCACCACCGGAGGGATCGGGGTCGCCACCAACCTGTACCACTGGCTTAGGCATCTTGAGCTGGTTCCAGGTTAGTTGGGGACAATGGGAGGATCACTAAACTGGATTCGTTG
+
CBBCCFFFFFFFGGGGGGGGGGHHHHHHHHHHHHHHHHHHHHHHHHHHHHHHHHHHHHHIHIHHHIIHHIHGHHHHHHHHHHHHHHHHHHHHHHHHHHHHHHHHHHGGHGGGGGGHHHHGHHHHHHEHHGHHHHHHHHHHHGHHGGGGGGCDHGGGGFGGGGGGGHHGGGHGHHHGHHHHEGHHEGFHHHHHHHGGHHHGGHHFGHHHHFHHHHHGGGGGGGGGGEGGDFGGGGGGFGFGC/;FGGGFF
@M03558:539:GW210131Amp:1:2105:28089:9766 2:N:0:TCGACGTC+ACCTGGTT
GGCTATGTGAGTAACACCTTCTAAACTTCCATTTCTATCATAAAATAACTTGTCAAATTGTTTGCATATAGATTCCAAATTACTTTTCCATCAGTTTTCTGTATCCGTACGCACTGTATAAAACAAGATACATTACCTCACCACCGGGCAACGGTTACCAATTCACCCCTGGGGAGGGATCGGGGTCGCCACCAACCTGTACCACTGGCTTAGGCATCTTGAGCTGGTTCCAGGTTAGTTGGGGACAATG
+
BBBBBFFFFFFFGFGGGGGGGGHHGHHGHHHHGHHHHHHHHHHHHHHGHHHHHHHGGHHHHHHHHHHGHHHFHHHHHHHHHHHHHHHHHHHGHHHHHHGHHHHHHHGGHGGGGEGGHFHHGGFHHHHEGHHHHHHHHHHHHHGHGEEEFGGHGGGGGHGHHGHGHHHHGGGEEGGGGGFHFA?<-CE@DGGGHGHGDFCCCFHGHHHFAFFFF0FFGGFGGFFGEE/;FFGFFGBFBFFCC9-;.=EFBB
@M03558:539:GW210131Amp:1:2105:24801:9787 2:N:0:TCGACGTC+ACCTGGTT
GGCTATGTGAGTAACACCTTCTAAACTTCCATTTCTATCATAAAATAACTTGTCAAATTGTTTGCATATAGATTCCAAATTACTTTTCCATCAGTTTTCTGTATCCGTACGCATTGTATAAAACAAGATACATTACCTCACCACCGCAACGGTTACCAATTCACCCTTGGGGAGGGATCGGGGTCGCCACCAACCTGTACCACTGGCTTAGGCATCTTGAGCTGGTTCCAGGTTAGTTGGGGACAATGGG
+
BBBBBFFBFFFFGGFFGGGGFGFHHFHHHHHGHHHFHHHHHHHHHHGGHHHHGFHFHHHHHHHHGHHGHHHGHHHHHHFHHGHHHHHHHHHHHHGHHHHHHHHHHHGGHGGGGGGHHHHHHHHHHHHHHHHHHGHHHHGHHHHHGGGG@EF?FGGHHHHHHHHHFHGHHHHGFGGCEHGGAADFGGGGGGHHEDGHHHGHHGHHHHFHHHFFFFBFGGGGEFBFFGGGGGBFBFFFGGGFGGGFEFBBFA
@M03558:539:GW210131Amp:1:2105:23628:9818 2:N:0:TCGACGTC+ACCTGGTT
GGCTATGTGAGTAACACCTTCTAAACTTCCATTTCTATCATAAAATAACTTGTCAAATTGTTTGCATATAGATTCCAAATTACTTTTCCATCAGTTTTCTGTATCCGTACGCACTGTATAAAACAAGATACATTACCTCACCACCGAGGGGAGGGATCGGGGTCGCCACCAACCTGTACCACTGGCTTAGGCATCTTGAGCTGGCTCCAGGTTAGTTGGGGACAATGGGAGGATCACTAAACTGGATTCG
+
DDDCCFFFFFFFGGGGGGGGGGHHHHHHHHHHHHHHHHHHHHHHF5GABGEDFAFHFHFGHHF355AFGHF5FEH5FFEGEA5FHHFH355533GHHFBB5AAEHBE???E1>E/?@B@FHHB3FFE2@DD3F44F3EG3GAEGF?/EGG??EG?D2?AEG/<<AC.<ECG.CDC000=00<GH/CGC0D<C<CGHFC0<B0<<EBCC:CBFB0.<BFGGG.AFF0CF?CA?.:/<:BFF00<B</<B0.
@M03558:539:GW210131Amp:1:2105:15748:9835 2:N:0:TCGACGTC+ACCTGGTT
GGCTATGTGAGTAACACCTTCTGACTCTTTGCTCGTAGATGCCTACC
+
CCCBBFFFFFFFGGGGGGGGGGHHHHGHHHHHHHGFGGGHHHHFFFF
@M03558:539:GW210131Amp:1:2105:4559:9848 2:N:0:TCGACGTC+ACCTGGTT
GGCTATGTGAGTAACACCTTCTAAACTTCCATTTCTATCATAAAATAACTTGTCAAATTGTTTGCATATAGATTCCAAATTACTTTTCCATCAGTTTCCTGTATCCGTACGCACTGTATAAAACAAGATACATTACCTCACCACCGGTAGGGCAACGGTTACCAATTCACCCGGGTCGTAAGGGATCGGGGTCGCCACCAACCTGTACCACTGGCTTAGGCATCTTGAGCTGGTTCCAGGTTAGTTGGGG
+
BABBBFF5BFFFGFGFGGGGGGHGHHHHHHHHHHHHHHHGHHHHHGHHHHHFFGHHHHHHHHHGHHGHHHHEHHHHFHHHGHHHHFGHHHFHHGFHHFHHHHHHGHGGHGGCGGGHHHHHHHFHGGHEHHHHHHHHGHHHEHHHGGGGGEEAGEGHGGDGDHGFGHHHHHHEGGGGGGCF0GCG.FFDGCGGGGGFGGGHHGGHHFGFGFFFG;EFGGEGFFFGGGGFFGGGGFGFGGFGGFFEFFFB-B
@M03558:539:GW210131Amp:1:2105:6694:9885 2:N:0:TCGACGTC+ACCTGGTT
GGCTATGTGAGTAACACCTTCTGAACTTCCATTTCTATCATAAAATAACTTGTCAAATTGTTTGCATATAGATTCCAAATTACTTTTCCATCAGTTTTCTGTATCCGTACGCACTGTATAAAACAAGATACATTACCTCACCAACGGCGACGGTTACCAATTCACCCTTGTTTTGGATATTCATAAAATAAAAGGGATCGGGGTCGCCACCAACCTGTACCACTGGCTTAGGCATCTTGAGCTGGTTCC
+
BABBBFFDFFFFFGGFGGGGGGHHHHHHHGHHHGHHHFHHHHHGEBGHHHHHGFBHHHHGGHFHHFHHHGHHHHHHHHHHGGHGHGGHGFHHFHHHHHHHHFHHHHGGHGGGGGGHHFHH4GFHEEEFFEGHDFHHHHHHGHGHGGGFGGGGGDGGHHHHFHHHHHFHHHFHHHFCFGHHHHGHGHGHHHDDDGGGHHGGDDGGGGGGGGGGGGGGGGGGGGBFFBEFGGFGGFGGGGGGEFFFFFFFB
@M03558:539:GW210131Amp:1:2105:19913:9901 2:N:0:TCGACGTC+ACCTGGTT
GGCTATGTGAGTAACACCTTCTAAACTTCCATTTCTATCATAAAATAACTTGTCAAATTGTTTGCATATAGATTCCAAATTACTTTTCCATCAGTTTTCTGTATCCGTACGCACTGTATAAAACAAGATACATTACCTCACCACCGGGATCGGGGTCGCCACCAACCTGTACCACTGGCTTAGGCATCTTGAGCTGGTTCCAGGTTAGTTGGGGACAATGGGAGGATCACTAAACTGGATTCGTTGAAGG
+
CBCCCFFFFFFFGGGGGGGGGGHHHHHHHHHHHHHHHHHHHHHHHHHHHHHHHHHHHHHHIIHHHHHHIIHFGHHHHGHHHHHHHHHHHHHHHHHHHHHHHHHHHHGGHGGGGGGHHHHHHHHHHHHGHHHHHHHHHHHHHHHHGGGEFGGGGGGGGGGGGGHHHGGHHHHHHGHHFHEHHHHHHHHFHHHGHHHHHHHFHHGCCGHHHHHGGGEGGHHHGGGGGGGGGGGG;CFFFFGFFFEGFGEBBG
@M03558:539:GW210131Amp:1:2105:11444:9965 2:N:0:TCGACGTC+ACCTGGTT
GGCTATGTGAGTAACACCTTCTAAACTTCCATTTCTATCATAAAATAACTTGTCAAATTGTTTGCATATAGATTCCAAATTACTTTTCCATCAGTTTTCTGTATCCGTACGCACTGTATAAAACAAGATACATTACCTCACCACCCCTTTTTGGCATCGTAAGGCTTGCTCTGAGGAGGGATCGGGGTCGCCACCAACCTGTACCACTGGCTTAGGCATCTTGAGCTGGTTCCAGGTTAGTTGGGGACA
+
BBBBBFFFFFFFGGGGGGGGGGCHFHHHHHFHHHHFHHHHHFFHHHFFHHHGHGHHFHHGHHHHHHHHHGF5GHHHHGHHHHHHHHHHHHHHHHHHHHHHGHFHHHGGHGGGGGGHHHHHHHHHHHHHHGFHHHHHHHHHHHHHGGGGHHHHGEFGHHGHHHHHHHHGHHHHHEDFHGGG/GFE<AFGGGGGGGGGHDGHHFHHHGHHHCHHGHGFHGFHGGGFFFGGGGFGGFFBFFEFFFFGAAEFE
@M03558:539:GW210131Amp:1:2105:17040:9965 2:N:0:TCGACGTC+ACCTGGTT
GGCTATGTGAGTAACACCTTCTAAACTTCCATTTCTATCATAAAATAACTTGTCAAATTGTTTGCATATAGATTCCAAGTTACTTTTCCATCAGTTTTCTGTATCCGTACGCACTGTATAAAACAAGATACATTACCTCACCACCGGTAGGGCAACGGTTACCAATTCACCCCTGTGAATTGCCAAAAAGGCCTGCCTGAAGCCGAAGGCTATCTTCTGGGTGAAATCAAAGCAGGCCTTTTTGGCATCG
+
BBBBBFFFFFFFG5GFGGGGGGHGHHHHHHHHHHHHHHHHHFHHHHHHHHHHHHHGHHHGHHHFHHHHHHHEHHHGHDDGHHHHHHHHHHHHHGHHHHHHHHHHHHGGHGGGGGGHHHHHHHHHHHFFHFHHHHHHHHHHHHHHG?EFGCFAGGGHGFGFGHHHFFHGGHHHGGGHHGHGHFHHEFGHFGGGHHGHHHHFHHHHGCGCFHHEHHHHHHEHGHGGHHGHFFFEG/9.CGGGFGFA9BFFGD
@M03558:539:GW210131Amp:1:2105:27668:9976 2:N:0:TCGACGTC+ACCTGGTT
GGCTATGTGAGTAACACCTTCTAAACTTCCATTTCTATCACAAAATAACTTGTCAAATTGTTTGCATATAGATTCCAAATTACTTTTCCATCAGTTATCTGTATCCGTACGCACTGTATAAAACAAGATACATTACCTCACCACCGGCTTTGATTTCACCCAGAAGATAGCCTTCGGCTTCATCAGCAGGCCTTTTTGGCATCGTAAGGCTTGCTCTGATCAATTCGTTTCATCTCCTCCGAAATGA
+
BCBCBFFFFFFFGGGCGGGGGGHHHHHHHHGHHHHHHHHHHHHHHHHHHHHHHHGHHHHHHIHHHHIIHHHFHHHHHBHHHHHGHGHGHHGGHHHHHHHHHHGHGHGGGGGGGGGHHHHHHHHHHHHGHHHHHHHHHHHHHHHHGGGGGGHHHHHHHHHFHGHHHHGHHFHGHHFHGGGGHHHHFHHHHGGEHHHHHGCCHHHEGFHEGHHHGHHHHHGHHHBCHHFHHGHHGGH0CBFGDA.BAFE
@M03558:539:GW210131Amp:1:2105:12462:9996 2:N:0:TCGACGTC+ACCTGGTT
GGCTATGTGAGTAACACCTTCTAAACTTCCATTTCTATCATAAAATAACTTGTCAAATTGTTTGCATATAGATTCCAAATTACTTTTCCATCAGTTTTCTGTATCCGTACGCACTGTATAAAACAAGATACATTACCTCACCACCGGTAGGGCAACGGTTACCAATTCACCCTTGGAGGGATCGGGGTCGCCACCAACCTGTACCACTGGCTTAGGCATCTTGAGCTGGTTCCAGGTTAGTTGGGGACA
+
?1AAAFFFFFBDDGGG1EGGFFHGHHHHGHHHHHHEGHHGHFHFFHHHHHHHGFGHHHHHHHHEHFHHHHHGGHGHGFHHHHHHHHHHGGHHFHGHHHHHFHHGHFCFHGGGGGGHHHHHFHGGGHHBHHHHHGGHHHHHHHGHFGGGGGGGGGGHGGGGGGHGHHGHHFHEHHHHGHGG?GFE.@CGGGGACCHGHGCHFBGGCGGHH/.GGGCB/FFFGGGBFBGG9FBFFFF/FFFFGGGF?AF?F
@M03558:539:GW210131Amp:1:2105:21163:10132 2:N:0:TCGACGTC+ACCTGGTT
GGCTATGTGAGTAACACCTTCTCACTCTTTGCTCGTAGATGCCTACC
+
ABBBAFFFFFFFGGGGGGFGGGHHHHHHHHHGHHGGGGGHHHHGHHH
@M03558:539:GW210131Amp:1:2105:9000:10140 2:N:0:TCGACGTC+ACCTGGTT
CTTAAAGTGGAGGGCTGCAAGAGCATGTTCACGGGGCATTAAGTATTCACTTTGCAGTTCTGCCCCAGAGGAGGGGGTAAACTCGGCACGAAAATGGGGCAAGCGTTCGTGCCAAGGTCCAGGGACACCGAATTGTTCGGTACAGTTCACTGCATCCATACCTGGCACTGGATGCATTTTTTCCGCTGCTGGCGCTGCATATGGTTGACCATCCAGCGGACGGTCGGTACGCT
+
BBBBBFFFFF4AEGGGGGFGGGHHHHHHHHHHGFGGGGHHHHHHGHHHHHHHHHHHHHHHHGHHHGDECHGFGGGGGGGGHHHHGGGGGGGGGGHHHHGGGGGHGFGGGGGGHHGHGHHGHHHGGGGHGGGCGHHHHHGGGGGHHHHHHHHHGGHHHHHHHHHHHHHHHHHHHHGGGGGGGGGFDGGGGGGGGGBFFFFFFFF/;FDFFFFFFFFFFFF-D=FFFFF;EFFFF
@M03558:539:GW210131Amp:1:2105:16075:10144 2:N:0:TCGACGTC+ACCTGGTT
GGCTATGTGAGTAACACCTTCTCACTCTTTGCTCGTAGATGCCTACC
+
BBBBBFFFFFFFGFGGGGGGGBHHHHHHHGHHHHEEEGGHHHHHHHH
@M03558:539:GW210131Amp:1:2105:22492:10145 2:N:0:TCGACGTC+ACCTGGTT
GGCTATGTGAGTAACACCTTCTGCACTCTTTGCTCGGATGCCTACC
+
CCCCCFFFFFFFGFGGGGGGGGHHHHHHHHHHHHHGGGGGHHHHHH
@M03558:539:GW210131Amp:1:2105:24784:10168 2:N:0:TCGACGTC+ACCTGGTT
GGCTATGTGAGTAACACCTTCTAAACTTCCATTTCTATCATAAAATAACTTGTCAAATTGTTTGCATATAGATTCCAAATTACTTTTCCATCAGTTTTCTGTATCCGTACGCACTGTATAAAACAAGATACATTACCTCACCACCGGGATCGGGGTCGCCACCAACCTGTACCACTGGCTTAGGCATCTTGGGCTGGTTCCAGGTTAGTTGGGGACAATGGGAGGATCACTAAACTGGATTCGTTGAAGG
+
CCCCCFFFFFFFGGGGGGGGGGHHHHHHHHHHHHHHHHHHHGHHHHHHHHHHHHHHHHHHHIHHHIHHHGHFHHHHHFHHHHHHHHHHHHHHHGGHHHHHHHHHHHGGHGGGGGGHHHHHHHEFFHHGHHHHHHHHHHHHHHGHGGGCEGGGGGGGGGGGDGHHEGGHHHHHHHHHHFHHGHHHGHHFHHHHHHHGGHHHHHHHCGHHHHHFFGFGEFFGG.BEGGGGGGFGF0BCFBFFGGEGFFGFF0
@M03558:539:GW210131Amp:1:2105:18383:10182 2:N:0:TCGACGTC+ACCTGGTT
GGCTATGTGAGTAACACCTTCTAAACTTCCATTTCTATCATAAAATAACTTGTCAAATTGTTTGCATATAGATTCCAAATTACTTTTCCATCAGTTTTCTGTATCCGTACGCACTGTATAAAACAAGATACATTACCTCACCGCCAGGGTAACGGTTACCAATTCACCCTTGGGAGGGATCGGGGTCGCCACCAACCTGTACCACTGGCTTAGGCATCTTGAGCTGGTTCCAGGTTAGTTGGGGACAATG
+
BAAABBDBDFFFGGGGGGGFGFFHHHGHHHHHH5GHHHHFHBGEFFGEHHHHHHHHFFEGHGFGHGGBGFF5GHDFF55FGFHHHHHHHBFHFHHHHFHHHGHFHHGGHGGGGGGHGHHFEHGHHHFBHFGGGHHHFGHHHG?EGGCCEHHHHDFAFGHHGHHHHGHGHHFHGEH/?CDHGGDCCGAFG.AE<GGGGHHGHHHHHHH/CCCBFGHFFGGGGFFGGGGFFFG0BFBFGFFFFB??GGEFBF
@M03558:539:GW210131Amp:1:2105:18920:10182 2:N:0:TCGACGTC+ACCTGGTT
GGCTATGTGAGTAACACCTTCTAAGAAGGAGATATACATATGAATTGGTGGTTTGCTCGTAGATGCCTACC
+
DCCDDFFFFFFFGGGGGGGGGGHHHHHHHHHHHHHHHHHHHHHHHHHHFFGEFHGHHIGGGGGHHHHHHHH
@M03558:539:GW210131Amp:1:2105:18495:10186 2:N:0:TCGACGTC+ACCTGGTT
GGCTATGTGAGTAACACCTTCTAAACTTCCATTTCTATCATAAAATAACTTGTCAAATTGTTTGCATATAGATTCCAAATTACTTTTCCATCAGTTTTCTGTATCCGTACGCACTGTATAAAACAAGATACATTACCTCACCACCACCGGGGTCGCCACCAACCTGTACCACTGGCTTAGGCATCTTGAGCTGGTTCCAGGTTAGTTGGGGACAATGGGAGGATCACTAAACTGGATTCGTTGAAGGATG
+
AAAA1DDF3D1F3FGGGGGGGGCH3GFGHHHGHHHHFFHFHHHFHGBGFHGFHHHHHHHHHHHGHFHGHHDAFHHHF2DGG1FGHHGHHHHHGBGGHGHHEHHHHHGGHG@E/EEHGBGFFHFHHEHBFGHFHHGHHHFHHGHHGHHG?E?@CGCGCGGHHHGCFGFDGHHHHH0CHHHBDFHGHHHHHBGHHFGHHHBG/<GHGHHH/CCECE.CG/CCEGFFGGFGG:0BFGFFGGGEFGC?0B/A0B
@M03558:539:GW210131Amp:1:2105:4917:10195 2:N:0:TCGACGTC+ACCTGGTT
GGCTATGTGAGTAACACCTTCTCACTCTTTGCTCGTAGATGCCTACC
+
CCCCCFFFFFFFGGGGGGGGGGHHHHHHHHHHGHGEEGGGHGHHHHH
@M03558:539:GW210131Amp:1:2105:4240:10207 2:N:0:TCGACGTC+ACCTGGTT
GGCTATGTGAGTAACACCTTCTGAACTTCCATTTCTATCATAAAATAACTTGTCAAATTGTTTGCATATAGATTCCAAATTACTTTTCCATCAGTTTTCTGTATCCGTACGCACTGTATAAAACAAGATACATTACCTCACCACCACGGTTACCAATCCACCCTTGCTTTGATTTCACCCAGAAGATAGCCTTCGGCTTCATCTGGAACCCATTTTTGGCATCGTAAGGCTTGCTCTGATCAATTCGTTT
+
CCCCCFFFFFFFGGGGGGGGGGHHHHHHHHHHHHHHHHHHHHHHHHHHHHHHHHHHHHHHHHHHHGHHHHHHHHHHHHHHHGHHHHHHHHHHHHHHHHHGHHHHHHGGHGGGGGGHHGHHHHHHHHHHHHHHHHHHHHHHHHHHGHHEGFGGHHHHHHHHHHGHHHHHGHHFHHHHHHHHGHGFFFHFGHHHHHHFGGGHHHHHHHGHHGGGHHHHHGGGHHHDCF.GCHHHFHFHHH0CF;BFGGGGGG
@M03558:539:GW210131Amp:1:2105:22039:10209 2:N:0:TCGACGTC+ACCTGGTT
GGCTATGTGAGTAACACCTTCTAAACTTCCATTTCTATCATAAAATAACTTGTCAAATTGTTTGCATATAGATTCCAAATTACTTTTCCATCAGTTTTCTGTATCCGTACGCACTGTATAAAACAAGATACATTACCTCACCACCGGGCAGGGTTACCAATTCATCGGGGATCGGGGTCGCCACCAACCTGTACCACTGGCTTAGGCATCTTGAGCTGGTTCCAGGTTAGTTGGGGACAATGGGTGGATC
+
BCCCBFFFFFFFGGGGGGGGGGHHHHHHHHHHHHHHHHHHHHGHHHHHGHHHHHHHHHHHHIHHHHHGIIHGHHHGHHHHHHHHHHHHHGHHHHHHHHHHHHHHHHGGHGGGGGGHHHHHHHHHHHFFHGHHHHHHHHHHHGHHGGGCGGFGCGHHGHHHHHGHHHHGGGGGGGGCGGGGGGGGHHHGGHHFGHHGGGHHHHHEHHHHHHHGGGGGGGGFFGGGGFFFBFGGGGGGGGEGFFF?FFFEFF
@M03558:539:GW210131Amp:1:2105:11166:10272 2:N:0:TCGACGTC+ACCTGGTT
GGCTATGTGAGTAACACCTTCTGAGAAGGAGATATACATATGAATTGGTGGTTTGCTCGTAGATGCCTACC
+
BBCCCFFFFBFFGGGGGGGGGGHHHGHHHHHHHHHHHHHHHHHHHHHHHGEEFHGHHHGGGGEHGHHHHHH
@M03558:539:GW210131Amp:1:2105:7680:10298 2:N:0:TCGACGTC+ACCTGGTT
GGCTATGTGAGTAACACCTTCTAAGCTTCCATTTCTATCATAAAATAACTTGTCAAATTGTTTGCATATAGATTCCAAATTACTTTTCCATCAGTTTTCTGTATCCGTACGCACTGTATAAAACAAGATACATTACCTCACCACCGGGGCAACGGTTACCAATTCACCCTTGCAGCAGGCCTTTTTGGCATCGTAAGGCTTGCTCTGATCAATTCGTTTCATCTCCTCCGAAATGAAGAGCCCGGAGGG
+
B@BBBFFFFFFFGGGGGGGGGFGHHHFHHHHHHGHGHGHHGGHHHHHHGHHHHHHHHHHFHHHHHHHHGHHHHHHHGHHHHHHHHHHGHHHHHHHHHHHHHHHHDGGGHGGGGGGGHHHHHGHHHHHHHHGFHHHHHHHGHHGHGGGEGGGGHGGDFDHHHFHHHHHGHHHHHGFHEGHFGHGGFHCGFHGHGHHHHHHHHGHHHHHHHHHHHHGEGHGHHEGCFFFGGGGAGGGFGBFGFGGGGCFBA
@M03558:539:GW210131Amp:1:2105:8764:10311 2:N:0:TCGACGTC+ACCTGGTT
GGCTATGTGAGTAACACCTTCTAAACTTCCATTTCTATCATAAAATAACTTGTCAAATTGTTTGCATATAGATTCCAAATTACTTTTCCATCAGTTTTCTGTATCCGGGTAGGGCAACGGTTACCAATTCACAGGGATCGGGGTCGCCACCAACCTGTACCACTGGCTTAGGCATCTTGAGCTGGTTCCAGGTTAGTTGGGGACAATGGGAGGATCACTAAACTGGATTCGTTGAAGGATGATGGTTTTG
+
BBBBBFFFFFFFGGGFGGGGGGGHHHHHHHHHGHHHHHHHHHHHHHHHHHHHHHHHHHHHHHHGHHHHHHHDHHHHHEHHHHHHHHHHHHHHHHHHHHHHHHHHHHGGGGEGGGHGGHGGGGGHHHGHHHHHHHFFFHGGEEGGGGGGGGHHHGGHHHHHHHHHHHHHHGFHHHHHHHGEFHGHGHHHHHHBGHHHFHHHGGEFGHGHGGFGGGFHHHGGBFFGBFFFGGGGGGGFFG.;C:CFBCCFGG
@M03558:539:GW210131Amp:1:2105:16873:10323 2:N:0:TCGACGTC+ACCTGGTT
GGCTATGTGAGTAACACCTTCTAAACTTCCATTTCTATCATAAAATAACTTGTCAAATTGTTTGCATATAGATTCCAAATTACTTTTCCATCAGTTTTCTGTATCCGTACGCACTGTATAAAACAAGATACATTACCTCACCACCGATCGGGGTCGCCACCAACCTGTACTACTGGCTTAGGCATCTTGAGCTGGTTCCAGGTTAGTTGGGGACAATGGGAGGATCACTAAACTGGATTCGTTGAAGGAT
+
CCCCBFFFFFFFGGGGGGGGGGHHHHHHHHHHHHHHHHHHHHHGHHHGGHGHHHHHGHHHHHHHHHHHHHHEHHHHHFHHHEHHHHHHHHHHHHHHHHHHHHHHHHGGHGGGGGGHHHHHHHHHHHEFHHHHHHHGHHHHHHHHGCEEGGGGGGFGFGGGHHHGGHHHHHHHHHHFHHHHHHGGHHHHHGHHHHHCGHGGFHFGDHHHHHCGEGGHHHHHHFGGFGGGGGGFGGFGFFGGGGFFFBFFFG
@M03558:539:GW210131Amp:1:2105:10324:10330 2:N:0:TCGACGTC+ACCTGGTT
GGCTATGTGAGTAACACCTTCTAAACTTCCATTTCTATCATAAAATAACTTGTCAAATTGTTTGCATATAGATTCCAAATTACTTTTCCATCAGTTTTCTGTATCCGTACGCACTGTATAAAACAAGATACATTACCTCACCACTTTTCTTCACCACTTTTTTTTTTGGAGGGATCGGGGTCGCCACCAACCTGTACCACTGGCTTAGGCATCTTGAGCTGGTTCCAGGTTAGTTGGGGACAATGGGAGG
+
ABCCBFFFFFFFGGGGGGGGGGHHHHHHHHHHHHHHHHHHHHHHHHHHHHHHHHHHHHIIHIHHHHIIIHHGHHHHHHHHHHHHHHHHHHHHHHHHHHHHHHHHHHGGHGGGGGGHHHHHHHHHHGHHHHHHHHHHHHHHHHHHHHHHHHHHGHHHHHHHHHGGGGGGGGGFGGHGGGGCEGGGGGGHHAEDHHHHHHHHHHHHGGF:FBFGGGFBFGGGGFFFGGGFBFFGGFGGGGAFF?FBFFFEFA
@M03558:539:GW210131Amp:1:2105:6407:10385 2:N:0:TCGACGTC+ACCTGGTT
GGCTATGTGAGTAACACCTTCTGAACTTCCATTTCTATCATAAAATAACTTGTCAAATTGTTTGCATATAGATTCCAAATTACTTTTCCATCAGTTTTCTGTATCCGTACGCACTGTATAAAACAAGATACATTACCTCACCACCGGGAGGGATCGGGGTCGCCACCAACCTGTACCACTGGCTTAGGCATCTTGAGCTGGTTCCAGGTTAGTTGGGGACAATGGGAGGATCACTAAACTGGATTCGTTG
+
BBBABFF5FFFFGFGGGGGGGGHFHHHHHHHHGHHHHHHHHHHGHHHHHHHHHHHHHHHHHHHHHHHHHHGHHHHHHGEHHGHHHHHHHHGHGHHHHGHGHFHHHHGGHGGGGGGHHHHHHHGHHHGHHFFGFHHHHGHHHHGHGGGGGGGGGHGGGGGGGGGFDGHHHGGFGHHGHHHHHECGHGHHHHHFHHHHHHGHHHFHHFCCCGFHHHFCDGGGGFGGE?/E?EGBFGFG:BFFFCFFFBEFFF
@M03558:539:GW210131Amp:1:2105:20992:10400 2:N:0:TCGACGTC+ACCTGGTT
GGCTATGTGAGTAACACCTTCTTTGCTCGTAGATGCCTACC
+
BBBBBFF@FFFFGGGGGGGGGGHHGHHHGEEGGHHFHHHHH
@M03558:539:GW210131Amp:1:2105:6480:10433 2:N:0:TCGACGTC+ACCTGGTT
GGCTATGTGAGTAACACCTTCTACACTCTTTGCTCGTAGATGCCTACC
+
BBCBBFFDFFFFGGGGGGGGGGHHHHHHHHHHHGHGEFGGGHHHHHHH
@M03558:539:GW210131Amp:1:2105:14437:10466 2:N:0:TCGACGTC+ACCTGGTT
GGCTATGTGAGTAACACCTTCTCACTCTTTGCTCGTAGATGCCTACC
+
BBBBBFFFFFFFGGGGGGGFGGHGHHHHHHHGHHDEEEGHHGHHHHH
@M03558:539:GW210131Amp:1:2105:8090:10471 2:N:0:TCGACGTC+ACCTGGTT
GGCTATGTGAGTAACACCTTCTCACTCTTTGCTCGTAGATGCCTACC
+
AABCADFBFFFFGGGGGGGGGGHHHHHHHHHHHHEAEGGHHHHHHHH
@M03558:539:GW210131Amp:1:2105:12958:10478 2:N:0:TCGACGTC+ACCTGGTT
GGCTATGTGAGTAACACCTTCTAAACTTCCATTTCTATCATAAAATAACTTGTCAAATTGTTTGCATATAGATTCCAAATTACTTTTCCATCAGTTTTCTGTATCCGTACGCACTGTATAAAACAAGATACATTACCTCACCACCGGTTACCAATTCACCCTTGAGCAGGCCTTTTTGGCATCGTAAGGCTTGCTCTGATCAATTCGTTTCATCTCCTCCGAAATGAAGAGCCATTCGGATCGGGGTCGC
+
BABBCFFFFFFFGGGGGGGGGGHHHHGHHHHHHHHHHHHHHGHHHHHHHHHHHHHHGHIHHHHHHIIHIHIFHHHHHHHHHHHHHHHHHHHHHHHHHHHHHHHHHHGGHGGGGGGHHHHHHHHHHHHFHHHHHHHGHHHHHHHHGGGGFGHHHHHHHHHHHHHHGHHHHHGGHHHHHGCGGHHEHHGFHHHHGHHHHHHHHHFGHHGHHGHHHHHHHHHHDEDGFGHHGHEHHGHHH0FDFG?EFGDGFF
@M03558:539:GW210131Amp:1:2105:18489:10504 2:N:0:TCGACGTC+ACCTGGTT
GGCTATGTGAGTAACACCTTCTGAACTTCCATTTCTATCATAAAATAACTTGTCAAATTGTTTGCATATAGATTCCAAATTACTTTTCCATCAGTTTTCTGTATCCGTACGCACTGTATAAAACAAGATACATTACCTCACCCTTGGGGAGGGATCGGGGTCGCCACCAACCTGTACCACTGGCTTAGGCATCTTGAGCTGGTTCCAGGTTAGTTGGGGACAATGGGAGGATCACTAAACTGGATTCGTT
+
CCDCDFFFFFFFGGGGGGGGGGHHHHHHHHHHHHHHHHHHHHHHFGFHHHHHHHHHGHIIHHHFHIHGHDGEHHHHHEHHH3GHHHHHHGHHHHHHHHHHHHHHHGGGHGGGDEGHGHHHHHHHHHFHHFGGHHHHHHHHHHHHHHHGGEFGCDGGGDCFGGFGGGGHHGGGHHHHHHHHHBGHHHGDGHFFGHGHGBGHHFHHHHBGHFHHHHHHGGGGGEFGGGGEE?DFFFFFFCFGFB9C;FGFGF
@M03558:539:GW210131Amp:1:2105:9333:10524 2:N:0:TCGACGTC+ACCTGGTT
GGCTATGTGAGTAACACCTTCTAAACTTCCATTTCTATCATAAATAACTTGTCAAATTGTTTGCATATAGATTCCAAATTACTTTTCCATCAGTTTTCTGTATCCGTACGCACTGTATAAAACAAGATACATTACCTCACCACCAGGGGGGCAACGGTTACCAATTCACCCTTGGGGAGGGATCGGGGTCGCCACCAACCTGTACCACTGGCTTAGGCATCTTGAGCTGGTTCCAGGTTAGTTGGGGAC
+
BBBBBFFFFFFFGFGGGGGGGGHHHHHHHHHHHHHHHHHHHHHHHHHHHHHHHHHGHHHHGHFHHHHHHHBGHHHHFGGHFHHHFHHGHHHHHHHHHHHHHHHHHGGHGGGGGGHHHHHHHEHHHHHHHHHHHHHHHHFHHHHGHHGGGGGGGEGGGGGGGGGGGGGGGGGGGGFEFFFC-AFF9D-@DFDFDADFFFFFFFFFFEBFFFFFFFF/BFBFFFFFFFFFFFFFFFFB//;B.BBFFC>.D
@M03558:539:GW210131Amp:1:2105:18618:10564 2:N:0:TCGACGTC+ACCTGGTT
GGCTATGTGAGTAACACCTTCTAAACTTCCATTTCTATCATAAAATAACTTGTCAAATTGTTTGCATATAGATTCCAAATTACTTTTCCATCAGTTTTCTGTATCCGTACGCACTGTATAAAACAAGATACATTACCTCACCACCGGTTACCAATTCACCCTCAGGGACACCTTCAGGGAGGGATCGGGGTCGCCACCAACCTGTACCACTGGCTTAGGCATCTTGAGCTGGTTCCAGGTTAGTTGGGG
+
BBBBCFFFFFFFGGGGGGGGGGGHHHHHHHHHHHGHHGHHHHHHHHHHHHHGHHHHHHHIIHHHGHIGIHGFHHHHHFFHHHHHHHHHHHHHHGHFHHHHHHHHHFGGHGGGEGGHGHHHHHHHHGHHHHHHHHHHHHHHGFHGEGGEGGHHHGHHHHHHHHHGHHHGGGHGHHHHGHFGGGC?HGGFGGCFGGGGGHHGGGFECBGGFHHHHHGHHBFFFGGGGGEGEGGGFFGFFFGGGEAF;9B-@
@M03558:539:GW210131Amp:1:2105:8040:10569 2:N:0:TCGACGTC+ACCTGGTT
GGCTATGTGAGTAACACCTTCTAAACTTCCATTTCTATCATAAAATAACTTGTCAAATTGTTTGCATATAGATTCCAAATTACTTTTCCATCAGTTTTCTGTATCCGTACGCACTGTATAAAACAAGATACATTACCTCACCACCGTAGGGCAACGGTTACCAATTCACCCAGCAGGCCTTTTTGGCATCGTAAGGCTTGCTCTGATCAATTCGTTTCATCTCCTCCGAAATGAAGAGCCAGGATCGGGG
+
CCCBCFFFFFFFGGGGGGGGGGHHGHHHHHHHHHHHHHHHHHHHHHHHHHHHHHHFHIHGHHHHHHHHHIHGHHHHHHHHHHHHHHHHGHHHHHHHHHHHHHHHHHGGHGGGGGGHHHHHHHHHHHHHHHHGHHGHHHHHHHHHGGHHGGGHGGHGBEFGHGGHHHHHHHHGGHHGHGGHHHHHGGGGHHGFGGHHGHHGFHHHH0DFGHHHHGHHGHFHHHHGHHHGC.ECFBF9FFGGGGGEFFDE-A
@M03558:539:GW210131Amp:1:2105:16375:10583 2:N:0:TCGACGTC+ACCTGGTT
GGCTATGTGAGTAACACCTTCTTTGCTCGTAGATGCCTACC
+
CBCCDFFFFFFFGGGGGGGGGGHHHHGHGEEGGHHHHHHHH
@M03558:539:GW210131Amp:1:2105:13144:10603 2:N:0:TCGACGTC+ACCTGGTT
GGCTATGTGAGTAACACCTTCTAAACTTCCATTTCTATCATAAAATAACTTGTCAAATTGTTTGCATATAGATTCCAAATTACTTTTCCATCAGTTTTCTGTATCCGTACGCACTGTATAAAACAAGATACATTACCTCACCACCGCAACGGTTACCAATTCACCCTTCGCTCGGGGATCCCGGATCGGGGTCGCCACCAACCTGTACCACTGGCTTAGGCATCTTGAGCTGGTTCCAGGTTAGTTGGGG
+
AAA1AFF@D3FFGB3FGGGGGB3A3GFFDHHGHFGHHFBGBDFFGFHHHHHHHHHHFFHHGFFHHFHHGHH2FHHFF21BEHFHHFHHHFEHDFDGEFGFFHGFHHGGGFGGGGGHHFHHHGHHHHGEDGFHHDFFFFHHHHHHGGGG?EGGGACHHHHHHHEGFHHHFCCAAA/<>@EFGHCC-ACCCCG?CCGGGGAEE?EFFBFB000;FCC/AF009FFGFF;0990CB9BFFFB/BF/AFFBB--
@M03558:539:GW210131Amp:1:2105:25630:10616 2:N:0:TCGACGTC+ACCTGGTT
GGCTATGTGAGTAACACCTTCTAAGAAGGAGATATACATATGAAATGGTGGTTTGCTCGTAGATGCCTACC
+
BCAABFFBFFFFGGGGGGGGGGHHHHHHHHHHHHHHHHHHHHHGGHHHGGGEFHEHHFFEFGGHHHHHFHF
@M03558:539:GW210131Amp:1:2105:25517:10630 2:N:0:TCGACGTC+ACCTGGTT
GGCTATGTGAGTAACACCTTCTAAGAAGGAGATATACATATGAATTGGTGGTTTGCTCGTAGATGCCTACC
+
AAA>AFFBFFFFGFFFGEBGFGGHFHHCHHGHEEGHBHFGGFHDGFGGAFEAFFFBFFFFFFCFF3AFFG1
@M03558:539:GW210131Amp:1:2105:6387:10654 2:N:0:TCGACGTC+ACCTGGTT
GGCTATGTGAGTAACACCTTCTAAACTTCCATTTCTATCATAAAATAACTTGTCAAATTGTTTGCATATAGATTCCAAGTTACTTTTCCATCAGTTTTCTGTATCCGTACGCACTGTATAAAACAAGATACATTACCTCACCACCAACGGTTACCAATTCACCAGGCCTTTTTGGCATCGTAAGGCTTGCTCTGATCAATTCGTTTCATCTCCTCCGAAATGAAGAGCCATTCCAAGGAGGGATCGGGGT
+
BABABFFBFFFFGGGGGGGGGGHHHHHHHHHCFHHHHHHHFHHHHFHHHHGHHHGHHHHHHHHGHHHGHHGHHHHHHHGGHFHFHGFHHHHHHHFHHHHHHHHHHHGGHGGDGGGHFHHHHHHGHHGGHHHHGHHFHGHHGHFHGHHGGEFGGHHHGHHGBHHHFFFFHHGFHGFFHHHGEHAHHEGHGHHHHHHHHHHHHHGGHGHHGHGFHGHFG-DDHHHHGHHHCGFHHHFHFGHGGFABEDF---
@M03558:539:GW210131Amp:1:2105:7425:10666 2:N:0:TCGACGTC+ACCTGGTT
GGCTATGTGAGTAACACCTTCTAAACTTCCATTTCTATCATAAAATAACTTGTCAAATTGTTTGCATATAGATTCCAAATTACTTTTCCATCAGTTTTCTGTATCCGTACGCACTGTATAAAACAAGATACATTACCTCAACGGTTACCAATTCACCCTTTGCTTTGATTTCACCCAGAAGATAGCCAGGCCTTTTTGGCATCGTAAGGCTTGCTCTGATCAATTCGTTTCATCTCCTCCGAAATGA
+
BBBB@FFFFBFFFGGGGGGGGGHHHHGHHHHHHHHHGHHHHHHHFGHHHHHGFHHHHHHHHHHGHHHHHGHHHHHHHEGHHHHHHHHHHHHHHHHHHHHHHHHHHHGGHGGGGGGHHHHHHHHHHHBHHHHHHHHHHHHHHHGGGGGHHHHHHHHHHHHHHGHHHHGHHHHGHHHHGHHHFHHHHHGGHHGGHHHHHC@GHHHGHFHFFHHHFEHHHHGGHHGGHHGFFGHGHHHHGHGHC-CG9;B
@M03558:539:GW210131Amp:1:2105:27253:10669 2:N:0:TCGACGTC+ACCTGGTT
GGCTATGTGAGTAACACCTTCTAAACTTCCATTTCTATCATAAAATAACTTGTCAAATTGTTTGCATATAGATTCCAAACTACTTTTCCATCAGTTTTCTGTATCCGTACGCACTGTATAAAACAAGATACATTACCTCACCACCGGGCAACGGTTACCAATTCACCCTTGCTTTGATTTCACCCAGAAGATAGCCTTTTTGGCATCGTAAGGCTTGCTCTGATCAATTCGTTTCATCTCCTCCGAAATG
+
AAA?AFFB@FDBBFGFGFFGGGHFHGGHHHHHBGHBGFHHHFGBHEHFHHHFHHGFHHHGHHFFHHFHFHHFHHFHDG5GHGHGFGFGGFDEHGBFGHHGHHFHHHEEF1E?EGGHHHFGFGFFFHHBGFHFFFFF3F3GHHHEEEFGCEFHG?ECFGHHCFDHHFF0/GHHHFHHGHHFDFHHEFAGEF1=GHFFGHHGFCCHBDF.<G.CC/GGDGFBCC00CC0C;0:CGEGFFFGB0;9/;;A-EF
@M03558:539:GW210131Amp:1:2105:15911:10722 2:N:0:TCGACGTC+ACCTGGTT
GGCTATGTGAGTAACACCTTCTCACTCTTTGCTCGTAGATGCCTACC
+
CCCCCFFFFFFFGGGGGGGGGGHHHHHHHHHHHHGFGGGHHHHHHHH
@M03558:539:GW210131Amp:1:2105:9053:10730 2:N:0:TCGACGTC+ACCTGGTT
GGCTATGTGAGTAACACCTTCTAAACTTCCACTTCTATCATAAAATAACTTGTCAAATTGTTTGCATATAGATTCCAAATTACTTTTCCATCAGTTTTCTGTATCCGTACGCACTGTATAAAACAAGATACATTACCTCACCACCGCAGGCCTTTTTGGCATCGTAAGGCTTGCTCTGATCAATTCGTTTCATCTCCTCCGAAATGAAGAGCCACCACTGGCTTAGGCATCTTGAGCTGGTTCCAGGTT
+
CCCCCFFFFFFFGGGGGGGGGGHHHHHHHHHHHHHHHHHHHHHHHHHHHHHHHHHHHHHHHIHGGHHHIGHHHHHHHHHHHGHHHHHHHHHHHHHHHHHHHHHHHHGGHGGCGGGHHHHHHHHHHGGFHHHHHHHHHHHHGHHHGGGGGGGGHHHHHGGHHHHGHHFHHHHHGHHHHHGHHHHHHHGHHGGHHHHHHHHFGCA@EGFHHGGFHHGHFHHHCGHHGC0;CFHHHGGBBFGGGFGFBFFGG
@M03558:539:GW210131Amp:1:2105:26684:10743 2:N:0:TCGACGTC+ACCTGGTT
GGCTATGTGAGTAACACCTTCTAAACTTCCATTTCTATCATAAAATAACTTGTCAAATTGTTTGCATATAGATTCCAAATTACTTTTCCATCAGTTTTCTGTATCCGTACGCACTGTATAAAACAAGATACATTACCTCACCACCACAGGGATCGGGGTCGCCACCAACCTGTACCACTGGCTTAGGCATCTTGAGCTGGTTCCAGGTTAGTTGGGGACAATGGGAGGATCACTAAACTGGATTCGTTG
+
CBCCCFFDFFFDFGGGGGGGGGHHHHHHHHHGHHHHHHHHHHHHHHHHHHHHHHHHHHHGHHHHHHHHHHHHHHHHHGHHHHHGHHHHHGHHHGHHHHGHHHHHHHGGHGGGGGGHHHHHHHGHHGHHHGGHHFHHHHHHHHHHGHHHHHEGHGDEGGGGGGGGGHHHDGHFHHHHHHHFHFHHHHFHHFFHHGFHHGHHCDGHHHHHHEHHGHHGGGGG.GHH:GFCDGFFGGFGGGGGBB=:BFGGG
@M03558:539:GW210131Amp:1:2105:11767:10756 2:N:0:TCGACGTC+ACCTGGTT
GGCTATGTGAGTAACACCTTCTAAACTTCCATTTCTATCATAAAATAACTTGTCAAATTGTTTGCATATAGATTCCAAATTACTTTTCCATCAGTTTTCTGTATCCGTACGCACTGTATAAAACAAGATACATTACCTCACCACCGGCAACGGTTACCAATTCACCCGGGAGGGATCGGGGTCGCCACCAACCTGTACCACTGGCTTAGGCATCTTGAGCTGGTTCCAGGTTAGTTGGGGACAATGGG
+
AAB@AFFDFFFFGBGGGGGGGGHHHHHHHHHHGHHHHHHHHHHHHHHHHHGHGHHHHHHGGHHGHHHGHHHFHHHHHGHHHHHHHHHHGGHHGHHGHHGHFHGHHHGFHGGCFGEHHHHHHFHHFHHHHHHHHHHGHHHFHHFHGGGGGGFGGDGGHHFHGGHFDGFCFGCGGGGHGGGC@CE@D?DEHHHGGHGFHHHHH/CBEGGGEFGG0BGBFFBBFFGFFFGGGFFFFG;FFFFAEB?A:B/;
@M03558:539:GW210131Amp:1:2105:19272:10788 2:N:0:TCGACGTC+ACCTGGTT
GGCTATGTGAGTAACACCTTCTAAACTTCCATTTCTATCATAAAATAACTTGTCAAATTGTTTGCATATAGATTCCAAATTACTTTTCCATCAGTTTTCTGTATCCGTACGCACTGTATAAAACAAGATACATTACCTCACCAGGTAGGGCAACGGTTACCAATTCACCCTTTTGATTTCACCCAGAAGATAGCCTTCGGCAGGCCTTTTTGGCATCGTAAGGCTTGCTCTGATCAATTCGTTTCATCTC
+
BBBBBFFFFFFFGGGGGGGGGGHHHHHHHHHHHHGHHHHHHHHHGHHHHHHHHHHHHHGHHHHHHHHHHHGGHHHHFHHHHHHHHHHHHHHHHHHHHHHHHGHHHFGGHGGGGGGHHHHHHGHHHHHHHHHHHHHHHHHHHHHHGHHHGGHGGHGGGGGHHHHHHHHHHGGHHHHGHHHHHGHHGGHHHFDHHHFHHHHGGGGFGEFHHHHGGGHGGFHHGGHGHH-:GHFEBFFGGGGGEFCAFFFF0B
@M03558:539:GW210131Amp:1:2105:21981:10832 2:N:0:TCGACGTC+ACCTGGTT
GGCTATGTGAGTAACACCTTCTAAACTTCCATTTCTATCATAAAATAACTTGTCAAATTGTTTGCATATAGATTCCAAATTACTTTTCCATCAGTTTTCTGTATCCGTACGCACTGTATAAAACAAGATACATTACCTCACCACCGGGATCGGGGTCGCCACCAACCTGTACCACTGGCTTAGGCATCTTGAGCTGGTTCCAGGTTAGTTGGGGACAATGGGAGGATCACTAAACTGGATTCGTTGAAGG
+
CCCCCFFDFFFFGGGGGGGGGGHGHHHHHHHHHHHHFHHHHHHHHHHHHHGHHHHHGHHHHHHHGHHHIHGFHHHFHFHHHGHHHHHHFFHHGHHHHHHHHHHHGDEFGGGGGGGHEHHHHHHHHHHHHGHGHHHHGHHHGHHHGGGGG/FGGGGGGGGGGGHHFGGHHHHGHGHHHGGHHHHBFGHHHFFHFFHHGHHHHHGC<DGACFHFEEEGEFHHGGGGGFGFGGGGFFBFFGFFGF?FFGG0BF
@M03558:539:GW210131Amp:1:2105:18223:10864 2:N:0:TCGACGTC+ACCTGGTT
GGCTATGTGAGTAACACCTTCTGAACTTCCATTTCTATCATAAAATAACTTGTCAAATTGTTTGCATATAGATTCCAAATTACTTTTCCATCAGTTTTCTGTATCCGTACGCACTGTATAAAACAAGATACATTACCTCACCACCGGAGGGATCGGGGTCGCCACCAACCTGTACCACTGGCTTAGGCATCTTGAGCTGGTTCCAGGTTAGTTGGGGACAATGGGAGGATCACTAAACTGGATTCGTTG
+
CCCCCFFFFFFFGGGGGGGGGGHHHHHHHHHHHHHHHHHHHHHHGHHHHHHHHHHGGIHHIIHHIHIHIIHGHHHHHHHHHHHHHHHHHHHHHHHHHHHHHHHHHHGGHGGGGGGHHHHHHHHHHHGHHHHHHHHHHHHHHHHHGGGEGGGGHGGDGGGGGGGGGHHHGGHHHHHHHHHHHHHHHHHHHHHHHHHHHHHHGHHHHHHHHFAHHHHGGGFGFFGGGGGGGGGGGGGFGGGGF;;FFGGFF
@M03558:539:GW210131Amp:1:2105:5122:10915 2:N:0:TCGACGTC+ACCTGGTT
GGCTATGTGAGTAACACCTTCTAAACTTCCATTTCTATCATAAAATAACTTGTCAAATTGTTTGCATATAGATTCCAAATTACTTTTCCATCAGTTTTCTGTATCCGTACGCACTGTATAAAACAAGATACATTACCTCACCACCGGGCAACGGTTACCAATTCACCCTTGGTGCAGGCCTTTTTGGCATCGTAAGGCTTGCTCTGATCAATTCGTTTCATCTCCTCCGAAATGAAGAGCCATGAAGGG
+
BBBBBFFFFFFFGGGGGGGGGGHFGHHHGHHGHHHHHHHGGGHHFGHHHHHHHHHHGHHHHGHFHHHHHHGHHGHHHHHHHHHHHHHHHGHHGGHHHHHHHHGHHHGGHGCGGGGHHHHHHGHHGEGFHHHHHHHHGHHGHHHHGFGCEGGHG@FGGHHHHHHHHHHHHHGFFFFHHEAFHHHHHGCGHHHGHCGGFGFHGHHHHHHHHHHHHHEGFGHHHHHHHHHHG@ABGGBFFGGGGGCCF99BE
@M03558:539:GW210131Amp:1:2105:16702:10963 2:N:0:TCGACGTC+ACCTGGTT
GGCTATGTGAGTAACACCTTCTTTGCTCGTAGATGCCTACC
+
DDDCBFFFFFFFGGGGGGGGGGHHHGHHGEEGGHHHGHHHH
@M03558:539:GW210131Amp:1:2105:8569:11002 2:N:0:TCGACGTC+ACCTGGTT
GGCTATGTGAGTAACACCTTCTAAACTTCCATTTCTATCATAAAATAACTTGTCAAATTGTTTGCATATAGATTCCAAATTACTTTTCCATCAGTTTTCTGTATCCGTACGCACTGTATAAAACAAGATACATTACCTCACCACCTCATAACTACATGTAGGGCAACGGTTACCAATTCATCGGGGTCGCCACCAACCTGTACCACTGGCTTAGGCATCTTGAGCTGGTTCCAGGTTAGTTGGGGACAAT
+
BBCCBFFFFFFFGGGGGGGGGGHGHHHHHGHHHHHGHHHHHHHHHHHHHHHHHHHHHIHHIIHHHHHIHHHHHHGHGFGHHHHHHHHHHHHHHGHHHHHHHHHHHHGFHGGGGGGHHHHHHGHGHHGFHHHHHIHHHHHHHHHHGHHGHHHFHHHHHHFHHHGHGGHGGGGGHHGGHHHHHGFD/@<EFCGGGHHGFGHGHHHGHHHHHEHHHCGHHHHFHFCGFGCFHFHGHGGGGGGGGFBDBEGG?F
@M03558:539:GW210131Amp:1:2105:10873:11015 2:N:0:TCGACGTC+ACCTGGTT
GGCTATGTGAGTAACACCTTCTAAACTTCCATTTCTATCATAAAATAACTTGTCAAATTGTTTGCATATAGATTCCAAATTACTTTTCCATCAGTTTTCTGTATCCGTACGCACTGTATAAAACAAGATACATTACCTCACCACCGGATTGGAGGATCGGGGTCGCCACCAACCTGTACCACTGGCTTAGGCATCTTGAGCTGGTTCCAGGTTAGTTGGGGACAATGGGAGGATCACTAAACTGGATTCG
+
CCCCCFFFFFFFGFGGGGGGGGHHHHHHHHHHHHHHHHHHHHHHHHHHHHHHHHHHHHIHIIHHHHIHIHIGHHHHGHHHHHHHHHHHHHHHHHHHHHHHHHHHHHGGGGGGGGGHHHHHHHHHHHHHHHHHHHHHHHHHHHHHGGGGGGHHEHGGHHGDGGGGGGGGGHGHGGHHHHHHHHHFFEGHHGFHCGHHHHGHHHHHGHHHGHHHHHHCGHH-?.A.AFBFGB?D?FGGGGGGGGFFFCFFFE
@M03558:539:GW210131Amp:1:2105:8504:11029 2:N:0:TCGACGTC+ACCTGGTT
GGCTATGTGAGTAACACCTTCTAAACTTCCATTTCTATCATAAAATAACTTGCCAAATTGTTTGCATATAGATTCCAAATTACTTTTCCATCAGTTTTCTGTATCCGTACGCACTGTATAAAACAAGATACATTACCTCACCACCGGTAGGGCAACGGTTACCAATTCACCCTTGCTTTGATTTCACCCAGAAGATAGCCTTCGGCTTCATCTGGAAGCAGGCCTTTTTGGCATCTTAAGGCTTGCTCTG
+
?AAAAFF3@BDDAFEAEEG1GGFGGGHHHGFHFAGEGHHHFGFGBGFFHHHGHHFF0FBGFHHHHHHHHHHHFGHHH2FGHHHHH2FGHBFGH1A2DFHBF2FGHBEFHGGFEGGHGHHHFHFFEHGBFGBDGDGHHHHEGHFHGCE/<EEGGGGHCC?FCGHHHGHHHFGFGFBGHHH11?GGH1GFHAF.0>11FDFH1<F.<CFCHGGHDFB0<G./::;C/CGGG?:/;09000;09;9;-9CFGF
@M03558:539:GW210131Amp:1:2105:18055:11043 2:N:0:TCGACGTC+ACCTGGTT
GGCTATGTGAGTAACACCTTCTACACTCTTTGCTCGTAGATGCCTACC
+
CDDCCFFFFFFFGGGGGGGGGGHHHHHHHHHHHHHGGGGGHHHHHHHH
@M03558:539:GW210131Amp:1:2105:21853:11049 2:N:0:TCGACGTC+ACCTGGTT
GGCTATGTGAGTAACACCTTCTAAACTTCCATTTCTATCATAAAATAACTTGTCAAATTGTCTGCATATAGATTCCAAATTACTTTTCCATCAGTTTTCTGTATCCGTACGCACTGTATAAAACAAGATACATTACCTCACCACCAACGGTTACCAATTCACCCTTGGAGCAGGCCTTTTTGGCATCGTAAGGCTTGCTCTGATCAATTCGTTTCATCTCCTCCGAAATGAAGAGCCAGGGAGGGATCGG
+
CCCCCFFFFFFFGGGGGGGGGGHHHHHHHHHHHHGHHGHHHHHGHHHHHHHHHHHHHHHGHHHGHHHHHHHHFHHEGGHEGHHHHGHHHFHHHHGHHHHHHHHHGGGGHGGGGGGGHHHHHFGFGHHHHHHGHHHGHHHGHHGECCEGGGGGGHHFGHHHGGHHGFHHFCFGCCDGHHHHGGGHFHHGG0FGGEHGFGHHGHFGHFBDGHGHHGHHHHHHGHFFGCAFAGF0CGHFGFGED..9;D;EC.
@M03558:539:GW210131Amp:1:2105:21581:11068 2:N:0:TCGACGTC+ACCTGGTT
GGCTATGTGAGTAACACCTTCTAAACTTCCATTTCTATCATAAAATAACTTGTCAAATTGTTTGCATATAGATTCCAAATTACTTTTCCATCAGTTTTCTGTATCCGTACGCACTGTATAAAACAAGATACATTACCTCACCACAACGGCAACGGTTACCAATTCACCCAATTCACCAAGATAGCCTTCGGCTTCATCTGGAACAGCAGGCCTTTTTGGCATCGTAAGGCTTGCTCTGATCAATTCGTTT
+
BBBABFF@BFDDGGGFGGGGGGHHGHHCFHHHHHHFFDHHHFDGHHHHFHHHHHHHBHHGHHHEFHGHHHHFFHEGHGHGHHGGHHHHHGHHFHFHHGHHHHHHHFEFHFGGGGGHFHHHGGHFHHHHHHHHHHHHHHHHEHHHHEGGGGGEHGGDFFHHHHHHGHHHFFHHHHGFHHHFHHHFHHHHHFECECHHHGHHDGFHFHHHHH.EGBCGHC-:CGGGCCGHFFGGGGGFGGFFG00CFGFGGG
@M03558:539:GW210131Amp:1:2105:6279:11167 2:N:0:TCGACGTC+ACCTGGTT
GGCTATGTGAGTAACACCTTCTAAACTTCCATTTCTATCATAAAATAACTTGTCAAATTGTTTGCATATAGATTCCAAATTACTTTTCCATCAGTTTTCTGTATCCGTACGCACTGTATAAAACAAGATACATCACCTCACCCTTGGGGAGGGATCGGGGTCGCCACCAACCTGTACCACTGGCTTAGGCATCTTGAGCTGGTTCCAGGTTAGTTGGGGACAATGGGAGGATCACTAAACTGGATTCGTT
+
CCCCAFFFFFFFGGGGGGGGGGHHHHHGHHHHHHHHHHHHHHHHHHHHHHHHHHHHHHHHHHHHHHHHHHHHHHHHHFHHHHHHHHHHHHHHHHHHHHHHHHHHHHGGHGGGGGGHHHHHHFGHHHHGHHHHHHHHHHHHHGHHHHHHGEGGGDHFFGCCGGGGGGGGHGGGHGHGHHHHHFHHHHHHHHFHHGHHBFHHHGHHHGHHHHHHHFHGHGGGGEGFGFFFEGGGGFFFGFFFGFFFFGGGFF
@M03558:539:GW210131Amp:1:2105:6652:11180 2:N:0:TCGACGTC+ACCTGGTT
GGCTATGTGAGTAACACCTTCTAAACTTCCATTTCTATCATAAAATAACTTGTCAAATTGTTTGCATATAGATTCCAAATTACTTTTCCATCAGTTTTCTGTATCCGTACGCACTGTATAAAACAAGATACATTACCTCACCACCGGGGGATCGGGGTTGCCACCAACCTGTACCACTGGCTTAGGCATCTTGAGCTGGTTCCAGGTTAGTTGGGGACAATGGGAGGATCACTAAACTGGATTCGTTGA
+
BCCCAFFFFFFFGGGGGGGGGGHHHHHHHHHHHHHHHHHHHHHHHHHHHHHHHHHHGHHHIHHHHHHHHHHHHHHHGHHHHHHHHGHHHHHHHGHHHHHHHGHHHHGGHGGGGGGHHHHHFFHGHGHGHHHHHFFHHHHHHGHHGGGGGGCGGGFEGGGGFHHGHHHGGHHHHHHHHHHHHHHFDHGBGHHHHBGFHHFHHHGHHGGHFGGGGFCGGFEFCFFFBEG.FFFFFFBFFFFBFFFFFFFFF
@M03558:539:GW210131Amp:1:2105:8641:11237 2:N:0:TCGACGTC+ACCTGGTT
GGCTATGTGAGTAACACCTTCTAAACTTCCATTTCTATCATAAAATAACTTGTCAAATTGTTTGCATATAGATTCCAAATTACTTTTCCATCAGTTTTCTGTATCCGTACGCACTGTATAAAACAAGATACATTACCTCACCATCGATCGGAGGGATCGGGGTCGCCACCAACCTGTACCACTGGCTTAGGCATCTTGAGCTGGTTCCAGGTTAGTTGGGGACAATGGGAGGATCACTAAACTGGATTCG
+
CCCBBFFDFFFFGGGGGGGGGGHHHHHHHHHHHHHHHHHHHHHHHHHHHHHHHHHHGHHHHGHHHHHHIHHFHHHHHHHHHGHHHHHHGFHHHGHHHHHHHHHHHHGGHGGGGGGHHHHHGHFHHGFHGHHHHGHHHHHHHHHHHDBGHGED@EGGEFGA/BDGGGGGGHHHGGHFHHHHGHHHHHHHF0DG<GHHHHHHHFHGGHHGGGHHHFHCGFFGGEAC9CCF.C.@DFFGGGFBFG;BC;BFFF
@M03558:539:GW210131Amp:1:2105:22464:11260 2:N:0:TCGACGTC+ACCTGGTT
GGCTATGTGAGTAACACCTTCTCACTCTTTGCTCGTAGATGCCTACC
+
CCCCCFFFFFFFGGGGGGGGGGHHHHHHHHHHGHGGGGGHHHHHHHH
@M03558:539:GW210131Amp:1:2105:8784:11297 2:N:0:TCGACGTC+ACCTGGTT
GGCTATGTGAGTAACACCTTCTAAACTTCCATTTCTATCATAAAATAACTTGTCAAATTGTTTGCATATAGATTCCAAATTACTTTTCCATCAGTTTTCTGTATCCGTACGCACTGTATAAAACAAGATGCATTACCTCACCACCAGTGGCCTTTTTGGCATTTGGGGAGGGATCGGGGTCGCCACCAACCTGTACCACTGGCTTAGGCATCTTGAGCTGGTTCCAGGTTAGTTGGGGACAATGGGAGG
+
CCCBCFFFFFFFGGGGGGGGGGHHHHHHHHHHHHHHFHHHHHHHHHGHHHHHHHHHHHHHIHHFHIIGHFH5GHHHHEHHHGHFHHHHHHHHGHHHHHHHHHHHHHGGHGGGGGGHHHHHHGHHGCBGGGHHHHHHHHHHHHHHGHHHFHEHHHHHHGGGHHHHHFGCFGFG/FF?CCGGE-AEEGHHGGGHHHHHHFHHGCGFHGFHHHHHHHH0GHHHGGGGGGBFGGFFGGGFAFEBFC;CCAF.-
@M03558:539:GW210131Amp:1:2105:5411:11328 2:N:0:TCGACGTC+ACCTGGTT
GGCTATGTGAGTAACACCTTCTTTGCTCGTAGATGCCTACC
+
BBBBBFFBDFFFGFGBEAGFFGHHFHHDDAFEFFGFFBFFH
@M03558:539:GW210131Amp:1:2105:15801:11343 2:N:0:TCGACGTC+ACCTGGTT
GGCTATGTGAGTAACACCTTCTCACTCTTTGCTCGTAGATGCCTACC
+
BCCCBFFFFFFFGGGGGGGGGGHHHHHHHHHHHHGEEGGHHHHHHHH
@M03558:539:GW210131Amp:1:2105:19826:11394 2:N:0:TCGACGTC+ACCTGGTT
GGCTATGTGAGTAACACCTTCTACACTCTTTGCTCGTAGATGCCTACC
+
CCCCCFFFFFFFGGGGGGFGGGHHHHHHHHHHHHHGGGGGGHHHHHHH
@M03558:539:GW210131Amp:1:2105:20140:11394 2:N:0:TCGACGTC+ACCTGGTT
GGCTATGTGAGTAACACCTTCTAAACTTCCATTTCTATCATAAAATAACTTGTCAAATTGTTTGCATATAGATTCCAAATTACTTTTCCATCAGTTTTCTGTATCCGTACGCACTGTATAAAACAAGATACATTACCTCACTACCAGGGATCGGGGTCGCCACCAACCTGTACCACTGGCTTAGGCATCTTGAGCTGGTTCCAGGTTAGTTGGGGACAATGGGAGGATCACTAAACTGGATTCGTTGA
+
CCCDCFFFFFFFGGGGGGGGGGHHHHHHHHHHHHHHHHHHHHHHGHGHHHHHFHHHHIHIHIHHIHHHIHHGHHHHHFFHHHHHHHHHHHHHHHHHHHHHHHGHGHFGHGGGGGGHHHHHHFGHHHHHHHHHHHHHGGHHHHGGHHFFGGHGGEGGGGGGGFGGHHGGHHHHHHHHHHFEHHB<FGHHEHHH1GHHGBHHHHGHHHHFGFHHGE@EGGGFCHFFGGBFGFBFF::0BFFFFC0CFCFA
@M03558:539:GW210131Amp:1:2105:15789:11424 2:N:0:TCGACGTC+ACCTGGTT
GGCTATGTGAGTAACACCTTCTAAACTTCCATTTCTATCATAAAATAACTTGTCAAATTGTTTGCATATAGATTCCAAATTACTTTTCCATCAGTTTTCTGTATCCGTACGCACTGTATAAAACAAGATACATTACCTCACCACCGGAGGGATCGGGGTCGCCACCAGCCTGTACCACTGGCTTAGGCATCTTGAGCTGGTTCCAGGTTAGTTGGGGACAATGGGAGGATCACTAAACTGGATTCGTTG
+
CCCCCFFFFFFFGFGGGGGGGGHHHHHHHHHHHHHHHHHHHGHHHHHHHHHHHHHHFHHHIIHHIHHHIHGFHHHHHFFHHFHHHHHHHHHHHHHHHHHHHHHHHHGGHGGFGGGHHHHHHHHHHHGHHHHHHHHHHHHHHHHHGGGCGGGGHGGG?EGGFGGGGHHHHGGGHHHGHHHHHGHHGHFHHHHHHGFHHHHHHHHFGFHHHGEGHHEEFGCCFFFG?FGAFGGGGGG0CFGG//;;FEFFF
@M03558:539:GW210131Amp:1:2105:5112:11448 2:N:0:TCGACGTC+ACCTGGTT
GGCTATGTGAGTAACACCTTCTAAACTTCCATTTCTATCATAAAATAACTTGTCAAATTGTTTGCATATAGATTCCAAATTACTTTTCCATCAGTTTTCTGTATCCGTACGCACTGTATAAAACAAGGTACATTACCTCACCACCGTTACCATCGGGGTCGGGGTCGCCACCAACCTGTACCACTGGCTTAGGCATCTTGAGCTGGTTCCAGGTTAGTTGGGGACAATGGGAGGATCACTAAACTGGATT
+
BBBBAFDDFFFFFGGGGGGGGGGHGHHHHHGHHHHHGHHHHHGGGHFHHHHHHHHHHHHHHHHHHHHFHHHEHHHHHGHHHHHHHHHHHHHHHHHHHHHHHHHHHHGGHGGDFGGHHHHHGHHHHHHCHHHHHHHHHHHGHHHHGGHGGGHHHHGGGCGGGGGGDECCGGGHAGEDHHFFGGHHHHFHHHFHFFHHHHHHGHEGGHHHGHHFHGGBGGGGF-?EGEFFFF?FGGFGGGGGE/;BCBF/BF
@M03558:539:GW210131Amp:1:2105:17538:11451 2:N:0:TCGACGTC+ACCTGGTT
GGCTATGTGAGTAACACCTTCTAAACTTCCATTTCTATCATAAAATAACTTGTCAAATTGTTTGCATATAGATTCCAAATTACTTTTCCATCAGTTTTCTGTATCCGTACGCACTGTATAAAACAAGATACATTACCTCACCACCGGCTTTGATTTCACCCACCAAATAGCCTTCGGCTATCGCCACCACCCTGTGCTACGAGCTCGCCACCAACCTGTACCACCAGCTTACCCATCTTGATCTTGTTCC
+
CBCCCFFFFFFFGGGGGGGGGGHHHHHHHHHHHHHHGHHHHHHGFHHHHHHHHHHGFHHHHHHHHHHHHHHFHHHHHHGHHGHHHHHHHGHHHHHHHHHHHHHHHHGGHGGGGGGHHGHHHGHHHHHHHHHHHHHHHHHHHHHHGGGEG/?G443?F3B20?//?//@22@GDG2??/F<10//?C.0..<>.0111=10..<-.0.:-:E...../.000;0;..:;0:90//9;:BF9CBFF000B0C
@M03558:539:GW210131Amp:1:2105:21604:11565 2:N:0:TCGACGTC+ACCTGGTT
GGCTATGTGAGTAACACCTTCTGCACTCTTTGCTCGTAGATGCCTACC
+
CCCDCFFFFFFFGGGGGGGGGGHHGHHHHHHHHHHGGGGGHHHHHHHH
@M03558:539:GW210131Amp:1:2105:15940:11623 2:N:0:TCGACGTC+ACCTGGTT
GGCTATGTGAGTAACACCTTCTAAACTTCCATTTCTATCATAAAATAACTTGTCAAATTGTTTGCATATAGATTCCAAATTACTTTTCCATCAGTTTTCTGTATCCGTACGCACTGTATAAAACAAGATACATTACCTCACCACCGCAACGGTTACCAATTCACCCTTGGGAGGGATCGGGGTCGCCACCAATCTGTACCACTGGCTTAGGCATCTTGAGCTGGTTCCAGGTTAGTTGGGGACAATGGG
+
A@B?AFFFFFBFGGGGGGGGFGHGHHHHHHHHHHHHFGHFHHHHHHHGHHHHHHHHHHHHHHHHHHHHHHHHHHHHHHHHHHHHHHHHHHHHHHHHHHGHHGGHHHFGHGGFGGGHHHHHGHGHHHGFHHHHHHHHHHHHHGHHGGGGCEGGGGGHHHHHHHGHHHHHHHHGGGCGGGGD/->DCGGGGHHAFGGHHFH0CGHC/GHHHBHHGHHHGHGGGGGFGGGGFFBFGFFGGGGFA??E.FF/A
@M03558:539:GW210131Amp:1:2105:12314:11648 2:N:0:TCGACGTC+ACCTGGTT
GGCTATGTGAGTAACACCTTCTGAACTTCCATTTCTATCATAAAATAACTTGTCAAATTGTTTGCATATAGATTCCAAATTACTTTTCCATCAGTTTTCTGTATCCGTACGCACTGTATAAAACAAGATACATTACCTCACCACCGGGAGGGATCGGGGTCGCCACCAACCTGTACCACTGGCTTAGGCATCTTGAGCTGGTTCCAGGTTAGTTGGAGACAATGGGAGGATCACTAAACTGGATTCGTTG
+
CCCCCFFFFFFFGGGGGGGGGGHHHHHHHHHHHHHHHHHHHHHHHHHHHHHHHHHHHHHHHHHHGHHHHHHBHHHHHHGHHHHHHHHHHHHHGHHHHHHHHHHHHHGGHGGGGGGHHHHHHGHHHGHHHGGHHHHHHHHHHHHHGGGGFGGGGHGGECGGGGGGGGHHHGGHHHHGHHHHFFCGHHDHFGHHHHHHHGHGHHHHGGGHHHHHGHHFGEHEFFFGGGBEFGGFGGGGGGGFFEFGF;EGGF
@M03558:539:GW210131Amp:1:2105:10548:11674 2:N:0:TCGACGTC+ACCTGGTT
GGCTATGTGAGTAACACCTTCTAAACTTCCATTTCTATCATAAAATAACTTGTCAAATTGTTTGCATATAGATTCCAAATTACTTTTCCATCAGTTTTCTGTATCCGTACGCACTGTATAAAACAAGATACATTACCTCACCACCGGGGTCGCCACCAACCTGTACCACTGGCTTAGGCATCTTGAGCTGGTTCCAGGTTAGTTGGGGACAATGGGAGGATCACTAAACTGGATTCGTTGAAGGATGATG
+
CCCCCFFFFFFFGGGGGGGGGGHHHHHHHHHHHHHHHHHHHHHHHHHHHHHHHHHHHIHHHHHHHHHHHHIEHHHHHGHHHHHHHGHHHHHHHHHHHHHGGHHHHHGGHGGGGGGHHHHHHHHHHHHHHHHHHHHHHHHHHHHGGGGGGGGGGGGGHHHGGHHHGHHHHHEFEHHHDFFGHHGGHBCGHGHGHHHGFHFHHGFHHHGGCFFHHHHHFECGHHGGGG9BFFFGGGGBEGFGE0;F.:BCFG
@M03558:539:GW210131Amp:1:2105:21778:11686 2:N:0:TCGACGTC+ACCTGGTT
GGCTATGTGAGTAACACCTTCTAAACTTCCATTTCTATCATAAAATAACTTGTCAAATTGTTTGCATATAGATTCCAAATTACTTTTCCATCAGTTTTCTGTATCCGTACGCACTATATAAAACAAGATACATCACCTCACCACCGGGCAACGGGAGGGATCGGGGTCGCCACCAACCTGTACCACTGGCTTAGGCATCTTGAGCTGGTTCCAGGTTAGTTGGGGACAATGGGAGGATCACTTAACTGG
+
BBBBBFFFFFFFFGGGGGGGGGHHHHHHHHFHHHHHHHHHHGHHGHHHHHHHHHHHGHHHHHHGHHHHHHHHHHHHFHGHHHHHGHHHHHHHHHHHHHGHGHHHHHGGHGFFGGGHHGHHHHGHHGHGHFHFHHHHHHHHHHFHGGGGGCFHFF/BCD?DGGCDCGGGGGGGGHHHGFHHHFFHHHHFFHHHHFGHFHFHHHG0CHHHHHGGBBFFFEGGFFBD@.A..;BFF/.-.BB.;;//;9;/9
@M03558:539:GW210131Amp:1:2105:7812:11796 2:N:0:TCGACGTC+ACCTGGTT
GGCTATGTGAGTAACACCTTCTAAACTTCCATTTCTATCATAAAATAACTTGTCAAATTGTTTGCATATAGATTCCAAATTACTTTTCCATCAGTTTTCTGTATCCGTACGCACTGTATAAAACAAGATACATTACCTCACCACCGTAGGTAGGGCAACGGCTACTAATTCACCCTTGCTTTGATTTCACCCAGAAGATAGCCTTCGGCTTCATCTGGAACAGCAGGCCTTTTTGGCATCGTAAGGCTTG
+
BBBAAFDB5@FFGGGGGGGGGGHGGHHHHHHHHHHFHFHFHGBDGGGGGHHHHHHHFHHFHHHHHHHHHHH5DFGFHHHHGHGHHGHHHGHHGHHHHHHFHGHHHGEGHGGCGGGHHHHHHHHFHHHHHHHHHHHHHFHGHHHHFGFHGGHHHGGGGGFCCGGGHHHHHHHHFHHHHHHHHHGHHGHHHGHGFHA0G1GGFFFGGHH?CGCFHHGGDFH/CF/CCHE::CCGGHG-C0BFDGGA.;FGGG
@M03558:539:GW210131Amp:1:2105:23266:11807 2:N:0:TCGACGTC+ACCTGGTT
GGCTATGTGAGTAACACCTTCTAAACTTCCATTTCTATCATAAAATAACTTGTCAAATTGTTTGCATATAGATTCCAAATTACTTTTCCATCAGTTTTCTGTATCCGTACGCACTGTATAAAACAAGATACATTACCTCACCACCGGGAGGGATCGGGGTCGCCACCAACCTGTACCACTGGCTTAGGCATCTTGAGCTGGTTCCAGGTTAGTTGGGGACAATGGGAGGATCACTAAACTGGATTCGTTG
+
AAAAA1F3DDFFCFGGGGGGGFFBEHGFHHHHHGHHHFHFGE21FD1BFGFEHGHFHHBAAFG01AFBFHFHHHHE221BHHHBHHHHHBGHFHHGGGHGFHGHB2EFGEE?EEGGDFHHFD1GE/F0FBGGHFHHBGHHEHGCCEEEEEGBCFFGGG/BECGCGCCCCCGGEHEFFGGHFGGGH/G0GFCGHHD=0CHB/GHCB0:C:C0CCHCG?G.A..CB:AB9ABBB?BFBBBBFFG/BB/EFFF
@M03558:539:GW210131Amp:1:2105:9147:11839 2:N:0:TCGACGTC+ACCTGGTT
GGCTATGTGAGTAACACCTTCTAAACTTCCATTTCTATCATAAAATAACTTGTCAAATTGTTTGCATATAGATTCCAAATTACTTTTCCATCAGTTTTCTGTATCCGTACGCACTGTATAAAACAAGATACATTACCTCACCACCGGGAGGGATCGGGGTCGCCACCAACCTGTACCACTGGCTTAGGCATCTTGAGCTGGTTCCAGGTTAGTTGGGGACAATGGGAGGATCACTAAACTGGATTCGTTG
+
BBBBBFFFFFFFGGGGGGGGGGHFFHHHHHHHHHHHHHHHHHHHHHHHHHHHHHHHFHHHHHHHHHHHHHHGHHHHHBHGHHHHHHHHHEHHHHHHHHHHHHHHHGGGHGGGGGGHHHHHHFHHHHFFGGHHHHHHHHHGHHHGGFGCECG/BGGGG?/DGGGGGGHHEDGHHHGHHHHHCCCCGH<GHHHHHHHFHHHHFHHHFCGF:GFFGHH/D?.;C.BF/9/C-9;FGFGGBFFC;//CFFFFFE
@M03558:539:GW210131Amp:1:2105:15012:11938 2:N:0:TCGACGTC+ACCTGGTT
GGCTATGTGAGTAACACCTTCTAAACTTCCATTTCTATCATAAAATAACTTGTCAAATTGTTTGCATATAGATTCCAAATTACTTTTCCATCAGTTTTCTGTATCCGTACGCACTGTATAAAACAAGATACATTACCTCACCACCGGTTACCAATTCACGGGCAACGGTTACCTATTCACGGAGGGATCGGGGTCGCCACCAACCTGTACCACTGGCTTAGGCATCTTGAGCTGGTTCCAGGTTAGTTGG
+
AAAAAFBDFDFDFFG11EBCFGHFBG3FFGH3GGFBGHHFFF21GAGGFA2DEF2FFGDFFEAGFFGGHHH2EGBFH2DFGHEBGFHHGHHHFHFFHHHHFGGFHFGGH/EEFGGHHHHHHHHHHHGEFHHEGGHGHHHHHHHHGGGGGGHHHHHHHHGHGGGGGGGGCGCHHHHGHEFHEC/<A?GHGG.<CCGCGFAEHECCFGHGGFGGGFFFEFFGFGBB0BFGGFEGFGGGEFFFFBFFFFFFFF
@M03558:539:GW210131Amp:1:2105:19214:11981 2:N:0:TCGACGTC+ACCTGGTT
GGCTATGTGAGTAACACCTTCTAAACTTCCATTTCTATCATAAAATAACTTGTCAAATTGTTTGCATATAGATTCCAAATTACTTTTCCATCAGTTTTCTGTATCCGTACGCACTGTATAAAACAAGATGCATTACCTCACCACCAGTGGCCTTTTTGGCATTTGGGGAGGGATCGGGGTCGCCACCAACCTGTACCACTGGCTTAGGCATCTTGAGCTGGTTCCAGGTTAGTTGGGGACAATGGGAGG
+
BBBAAFFBFFFFGGGGGGGGGGHGHHHHHHHHHHHHHHHHHHHHHHHGHHHHHHHHGHHHHHHFHHHHHHHFHHHHHEFHHHGHHGHGHGHHHFHHHHHHHHHHHHGGHEGGGGGHHHHHHFHHHHHFHHHHHHHHHHHHHHHHGGHHHHGHHHHHHGGHFHHGHGFGGGGGGHGGG@CCDGFGGGHHEGGHHHHHHHFHFG.GGHHHHHHGHHHHGHHHFGFGFFFFFGGGGGGGGGGCG9=CFGGGB
@M03558:539:GW210131Amp:1:2105:19597:12001 2:N:0:TCGACGTC+ACCTGGTT
GGCTATGTGAGTAACACCTTCTAAACTTCCATTTCTATCATAAAATAACTTGTCGAATTGTTTGCATATAGATTCCAAATTACTTTTCCATCAGTTTTCTGTATCCGTACGCACTGTATAAAACAAGATACATTACCTCACCACCGGAGGGATCGGGGTCGCCACCAACCTGTACCACTGGCTTAGGCATCTTGAGCTGGTTCCAGGTTAGTTGGGGACAATGGGAGGATCACTAAACTGGATTCGTTG
+
BBBBBFFBFDFFGGGGGGGGGGHHHHHHHHHHGHHHHGHHHHHHHHHHHHHHHHGHGHHHHHHHHHHHHHHFHHHHHHHHHHHHHHHHHHHHHHHHHHHHHHHHHHGFHGGGGGGHHHHHHHHHHHHHHFHHHHHHGHHHHHHHGGGFGGGGHGGGGGGGGGGGGHHHG?FGHHHHHGHHHHHGHFHHHHHHHHGGHHHGGHHHHHHHHHHHHHHFG?FGFFGGGFGGGGGFFGGFFGGGGBCFFFFFF
@M03558:539:GW210131Amp:1:2105:3968:12009 2:N:0:TCGACGTC+ACCTGGTT
GGCTATGTGAGTAACACCTTCTAAACTTCCATTTCTATCATAAAATAACTTGTCAAATTGTTTGCATATAGATTCCAAATTACTTTTCCATCAGTTTTCTGTATCCGTACGCACTGTATGAAACAAGATACATTACCTCACCACCGATCGGGGTCGCCACCAACCTGTACCACTGGCTTAGGCATCTTGAGCTGGTTCCAGGTTAGTTGGGGACAATGGGAGGATCACTAAACTGGATTCGTTGAAGGAT
+
BBBBBFFFFFFFGGGGGGGGGGHHHHHGHHHHHHHGHHHHGHHHGFHHGHHHHHHFFHGHHHHFHHHHHGGGHHHHHGHHHHGGHHHHHFHHGFHHHHHHHHHHHGGGHGGGEFGHHHHHHDGHGCGFHHHHHHHGFFFHEHHHGC?GGC?GGDDGGFGGFHFGGGHFHFHGHHHGGHHHFGFCHHHFF1GFHGGGHHHHGHFGHFDGHGGCGFEAGHHEHECDGGFGGG/CFFGBBGGGGGFF.;CBAB
@M03558:539:GW210131Amp:1:2105:4354:12013 2:N:0:TCGACGTC+ACCTGGTT
GGCTATGTGAGTAACACCTTCTAAACTTCCATTTCTATCATAAAATAACTTGTCAAATTGTTTGCATATAGATTCCAAATTACTTTTCCATCAGTTTTCTGTATCCGTACGCACTGTATAAAACAAGATACATTACCTCACCACATTTCTTCACCACTTTTTTTTTTGGAGGGATCGGGGTCGCCACCAACCTGTACCACTGGCTTAGGCATCTTGAGCTGGTTCCAGGTTAGTTGGGGACAATGGGAGG
+
BBBBAFFDFFD5BGGGGGGGGGHHHHHHHHFHHHHHFHHHHHHHHHHFHHHHHHFHGHHHHHHGHFHHGHH5FHHHHHHHHHDEFFHHHHHHHHFHHHHHHHHHHHGGHGGGGGGGHHHHFHGHGFHGGGHFHFHFFHHFHHFHHHHHHHHGHGHGHHHHHFGGGGGGDF0C/DGFDG?C@D<DADDFGHAEG.C0:C0C:CBCBFF0BFBFFFFC90CGGEFFGBFFBBFCAFFFF?=.-A.//BFF.;
@M03558:539:GW210131Amp:1:2105:28592:12039 2:N:0:TCGACGTC+ACCTGGTT
GGCTATGTGAGTAACACCTTCTAAACTTCCATTTCTATCATAAAATAACTTGTCAAATTGTTTGCATATAGATTCCAAATTACTTCTCCATCAGTTTTCTGTATCCGTACGCACTGTATAAAACAAGATACATTACCTCACCACCGGGAGGGATCGGGGTCGCCACCAACCTGTACCACTGGCTTAGGCATCTTGAGCTGGTTCCAGGTTAGTTGGGGACAATGGGAGGATCACTAAACTGGATTCGTTG
+
AABC3DFFFFFFGGGGGGGGGGGHHHHHHHHHHHGHHHHHHHHHHHHHHHHHHGHHHHHGIIHHGHHHHHHGHHHHHFHHHHHHHHHHGGHHHHHHHHHHHHHHHHGGHGGGGGGHHHHHHHHHHHGHHGHHHHHGHHHHHHHHGGGGEGFFGHGGDGGGGGGGGGHHHGGFHFHHHHHHHHGHHH0GHGHHHHHHGHHHHHHHFGCCCGBFGHHHGGGGGGBGGGBEGGGGGFFE0BBCFFBFFBEFFF
@M03558:539:GW210131Amp:1:2105:23795:12045 2:N:0:TCGACGTC+ACCTGGTT
GGCTATGTGAGTAACACCTTCTAAACTTCCATTTCTATCATAAAATAACTTGTCAAATTGTTTGCATATAGATTCCAAATTACTTTTCCATCAGTTTTCTGTATCCGTACGCACTGTATAAAACAAGATACATTACCTCACCACCGGGAGGATCGGGGTCGCCACCAACCTGTACCACTGGCTTAGGCATCTTGAGCTGGTTCCAGGTTAGTTGGGGACAATGGGAGGATCACTAAACTGGATTCGTTG
+
CBCCCFFFFFFFGGGCGGGGGGHHHHHHHHHHHHHHHHHHHHHHHHHHHHHGHHGHHHHHHHHGHHHHHHHHHHHHHHHHHHHHHHHHHHHHHHHHHHHHHHHHGHGGHGGFGGGHHHHHHHFHFHHEHHHHHHHFHHHGHHFHGGGFCEGDGHGGCFGGGGGGGHHGGGHHHHHHHHFHGGHHHFGHHHHHHHEFHHHGHHHHHFHFHHHHHHFCGGDEFFGGGBED.BBFBFGFGGGFB/;0CEGFF
@M03558:539:GW210131Amp:1:2105:10734:12045 2:N:0:TCGACGTC+ACCTGGTT
GGCTATGTGAGTAACACCTTCTAAACTTCCATTTCTATCATAAAATAACTTGTCAAATTGTTTGCATATAGATTCCAAATTACTTTTCCATCAGTTTTCTGTATCCGTACGCACTGTATAAAACAAGATACATTACCTCACCACAGGAGGGATCGGGGTCGCCACCAACCTGTACCACTGGCTTAGGCATCTTGAGCTGGTTCCAGGTTAGTTGGGGACAATGGGAGGATCACTAAACTGGATTCGTTG
+
BCCCAFFFFFFFGGGGGGGGGGHHGHHHHHHHHHHHHHHHHHHHHHHHHHHHHHHHHHHIIIHHIHHHIHHHHHHHHFHHHHHHHHHHHHHHHHHHHHHHHHHHHHGGHGGGGGGHHHHHHHHHHHHGHGHHHHHHHGHHHHHHHHGFGDGGHGGDGGGGGGGGGHHHGGFFHHHHHHHHHHGHFFGGFHHGHHBGHHHGHHHHGFGHHHHHHHHCGGEFGHHHFFACDGFFGGGFFGGGFCCFGGGGG
@M03558:539:GW210131Amp:1:2105:10927:12080 2:N:0:TCGACGTC+ACCTGGTT
GGCTATGTGAGTAACACCTTCTAAACTTCCATTTCTATCATAAAATAACTTGTCAAATTGTTTGCATATAGATTCCAAATTACTTTTCCATCAGTTTTCTGTATCCGTACGCACTGTATAAAACAAGATACATTACCTCACCACCGAGGGAGGGATCGGGGTCGCCACCAACCTGTACCACTGGCTTAGGCATCTTGAGCTGGTTCCAGGTTAGTTGGGGACAATGGGAGGATCACTAAACTGGATTCGT
+
BBBBAFFFFBFFGGGGGGGGGGHHHHHHHHGHHHHHHHHHHHHHHHFHHHHHHHHHHHHHHHHFHHHHHHHFHHHHHFHHHHHHHHHHHHHHHHHHHHHHHHHHHHGGHGGGGGGEHHHHHHHHHHHHHHHGHHHHHHHHHHHHGGEGGGGGGGGHGGGG?CECGGGGGHFGDHHHHHHHHHHFGGGGEFGBHHGGH0GHHGCGFHB0CGHHF.CFHFGG.?.FGEF.BAGFGGGGGBB0/;;B/FFFFF
@M03558:539:GW210131Amp:1:2105:18604:12152 2:N:0:TCGACGTC+ACCTGGTT
GGCTATGTGAGTAACACCTTCTAAACTTCCATTTCTATCATAAAATAACTTGTCAAATTGTTTGCATATAGATTCCAAATTACTTTTCCATCAGTTTTCTGTATCCGTACGCACTGTATAAAACAAGATACATTACCTCACCACCGAGCAGGCCTTTTTGGCATCGTAAGGCTTGCTCTGATCAATTCGTTTCATCTCCTCCGAAATGAAGAGCCATTCGATTCGGAGGGATCGGGGTCGCCACCAACCT
+
ABBCCFFDFFFFFGGGGGGGGGHHHHHHHHGHHHHGHHHHHCFHHHBFHHHHHHHHGHGGHHHGHHHGHFHBGHGHHHHHHHHFHHHHHHHHHBGHHHHHHGHHHHGFHGGGGGGHHHHHHEFHHHHFHHHHHGHHHHHHHHGHGGEEEEHHGGHHHHHGCGFGHGHCHFBGHHCHHHHHGFHBFDFHGFH.GFGHHH1GGHF-.<GBFFBGFHHHHHHHBGFHE..@??AFGGG-A@DAG.ADFFFFDF
@M03558:539:GW210131Amp:1:2105:4085:12182 2:N:0:TCGACGTC+ACCTGGTT
GGCTATGTGAGTAACACCTTCTAAACTTCCATTTCTATCATAAAATAACTTGTCAAATTGTTTGCATATAGATTCCAAATTACTTTTCCATCAGTTTTCTGTATCCGTACGCACTGTATAAAACAAGATACATTACCTCACCACCGGGCAACGGTTACCAATTCGCCCTTGCTTTGATTTCACCCGGAAGATAGCCTTCGGCTTCATCTGGAGGGATCGGGGTCGCTACCAACCTGTACCACTGGCTT
+
BBBABFFDFFFFGGGGGGGGGGHHHHHHHHGHHHHHFHHHHHGHHHHHHHHHHHHHGHHHHHHHHHHHHHHBHHHHHHHHHGHHGHHHHHHHHHHHHHHHHHHHHHGGHGGGGGGHHHHHHFHHHHHGHHHHHHHHHHHHHHHHFGGGGCGHGGGGFHHHHHHHGGGGGHHFHHHGHHHHHHGGHGC?DGHHFHHHHHHHGFGGHGHHHHHEHDGGHGGGGAAEFGGGFGGBEFFFFFFFBFBFFFFF
@M03558:539:GW210131Amp:1:2105:26529:12250 2:N:0:TCGACGTC+ACCTGGTT
GGCTATGTGAGTAACACCTTCTAAACTTCCATTTCTATCATAAAATAACTTGTCAAATTGATTGCATATAGATTCCAAATTACTTTTCCATCAGTTTTCTGTATCCGTACGCACTGTATAAAACAAGATACATTACCTCACCACCAAGGGATCGGGGTCGCCACCAACCTGTACCACTGGCTTAGGCATCTTGAGCTGGTTCCAGGTTAGTTGGGGACAATGGGAGGATCACTAAACTGGATTCGTTGA
+
BBBBBFFFFDFFFGFGGGGGGGHHHGHHHHHHGHHHHHHHHHHHHHHGHHHHHHHHGHHFFHHHHFHHHHGGHHHHH5EGHHFHHHHHHGHHHHHHHHGHHHHHHFFFHGGFEGGHHHHHFHHHHHHHHHGHHHHHHFHFHEHFGHHGFGAGEGGGC@EFGD?ACGHGGHFFDHDFHHHHGHHHHFEGHGHHHFHHHHCGFF/GHF<DDGHGHHGGGCEGFHHECF?E/FG/BF9F/CBFFGC9./;C.
@M03558:539:GW210131Amp:1:2105:23826:12273 2:N:0:TCGACGTC+ACCTGGTT
GGCTATGTGAGTAACACCTTCTCACTCTTTGCTCGTAGATGCCTACC
+
BBCCBFFFFFFFGGGGGGGGGGHHHHHHHHHGHHGEEGGHHHHHHGH
@M03558:539:GW210131Amp:1:2105:16075:12282 2:N:0:TCGACGTC+ACCTGGTT
GGCTATGTGAGTAACACCTTCTACACTCTTTGCTCGTAGATGCCTACC
+
BBCBAFFDFFFFGGGGGGGGGGHHHHHHHHHHHHHGGGGGHHHHHHHH
@M03558:539:GW210131Amp:1:2105:18370:12282 2:N:0:TCGACGTC+ACCTGGTT
GGCTATGTGAGTAACACCTTCTAAACTTCCATTTCTATCATAAAATAACTTGTCAAATTGTTTGCATATAGATTCCAAATTACTTTTCCATCAGTTTTCTGTATCCGTACGCACTGTATAAAACAAGATACATTACCTCACCACCGGAGGGATCGGGGTCGCCACCAACCTGTACCACTGGCTTAGGCATCTTGAGCTGGTTCCAGGTTAGTTGGGGACAATGGGAGGATCACTAAACTGGATTCGTTG
+
CBCCCFFFFFFFGGGGGGGGGGHHHHHHHHHHHHHHHHHHHGHHHHGHHHHHHHHHGHHHIHHHHHIHIHHBGHHHHHHHHHHHHHHHHHHHHGHHHHHHHHHHHHGGHGGGGGGHHHHHHHHHHHHGHHHHHHHHHHHHHHHHGGEEEEGGHGGCFGGGGGGGGHHHGGHHHGHGHGGGGGHHHFFHHHHHHHBGHHHHHHFHHHHHHBGHHHEECEAE9CFFF/EFFFGGGGGGGGGGB:;FFGGFF
@M03558:539:GW210131Amp:1:2105:3733:12296 2:N:0:TCGACGTC+ACCTGGTT
GGCTATGTGAGTAACACCTTCTTTGCTCGTAGATGCCTACC
+
CCCCCFFFFFFFGGGGGGGGGGHHHHHHGGGFGGHFHHHHH
@M03558:539:GW210131Amp:1:2105:10934:12312 2:N:0:TCGACGTC+ACCTGGTT
GGCTATGTGAGTAACACCTTCTGACTCTTTGCTCGTAGATGCCTACC
+
CDDDCFFFFFFFGGGGGGGGGGHHHHHHHHHHHHGFGGGHHHHHGHH
@M03558:539:GW210131Amp:1:2105:7570:12336 2:N:0:TCGACGTC+ACCTGGTT
GGCTATGTGAGTAACACCTTCTTTGCTCGTAGATGCCTACC
+
CDDDBFFFFFFFGGGGGGGGGGHHHHHHGGGGGHHHHHHHH
@M03558:539:GW210131Amp:1:2105:16332:12337 2:N:0:TCGACGTC+ACCTGGTT
GGCTATGTGAGTAACACCTTCTAAACTTCCATTTCTATCATAAAATAACTTGTCAAATTGTTTGCATATAGATTCCAAATTACTTTTCCATCAGTTTTCTGTATCCGTACGCACTGTATAAAACAAGATACATTACCTCACCACCGGAGGGATCGGGGTCGCCACCAACCTGTACCACTGGCTTAGGCATCTTGAGCTGGTTCCAGGTTAGTTGGGGACAATGGGAGGATCACTAAACTGGATTCGTTG
+
BBBBBFFFFFFFGGGGGGGGGGHHHHHHHHHHHHHHHHHHGHHHHHHHGHHHHHHHGHHHHHHHHHHHHHHBHHHHHHHHHHGHHHHHHHHHHHHHHHHHHHHHHHGGHGGGGGGHHHHHHGHGHHGHHGGHHHHHHHHHGHHHGGGGGGGGHGGGGGGGGCGGGHHHGGFHHHHHHHGHCGHHHHFFHHHHHHHHGHHHHHHHHHHCHFHHFHGCDEDEFFGGG/AA9FGGGGGGGGGGB;;0BEFF.
@M03558:539:GW210131Amp:1:2105:4510:12344 2:N:0:TCGACGTC+ACCTGGTT
GGCTATGTGAGTAACACCTTCTAAGAAGGAGATATACATATGAATTGGTGGTTTGCTCGTAGATGCCTACC
+
AABAAFF@DFFFGGGGGGGCEFFHHFFHHGHGGFFFHFFFFEDGFHHHAFE2FGEGHHGGGGGGHFCHGFH
@M03558:539:GW210131Amp:1:2105:7958:12352 2:N:0:TCGACGTC+ACCTGGTT
GGCTATGTGAGTAACACCTTCTAAACTTCCATTTCTATCATAAAATAACTTGTCAAATTGTTTGCATATAGATTCCAAATTACTTTTCCATCAGTTTTCTGTATCCGTACGCACTGTATAAAACAAGATACATTACCTCACCCGGGATCGGGGTCGCCACCAACCTGTACCACTGGCTTAGGCATCTTGAGCTGGTTCCAGGTTAGTTGGGGACAATGGGAGGATCACTAAACTGGATTCGTTGAAGGAT
+
CCCCBFFDFFFFGGGGGGGGGGHHHHGHHFHHHHHHHGHGHHHGHHHGHHGHHHHHHIHIHHHHHHIHGHHHHHHHHHHHHHHHHHHHHGHHHHHGHHHHHHHHFHFGHEGGGGGHHHHHHHHHHHHGHFHFFHFGGHHHHHHGEEGFGGECEGFGCGGGHHHGGHFFFHFHHHHHHHHHHHFGHHHHHFFHGGHCDHHFFH<GHGDFF0AEGGGHHGHHBEFGEFGFGFGFGFFFGFGGGGFGECB0FF
@M03558:539:GW210131Amp:1:2105:13879:12368 2:N:0:TCGACGTC+ACCTGGTT
GGCTATGTGAGTAACACCTTCTAAACTTCCATTTCTATCATAAAATAACTTGTCAAATTGTTTGCATATAGATTCCAAGTTACTTTTCCATCAGTTTTCTGTATCCGTACGCACTGTATAAAACAAGATACATTACCTCACCACCGGGGCAGCGGTTACCAATTCACCCTTGGTGGGGCAGGCCTTTTTGGCACCGTAAGGCTTGCTCTGATCAATTCGTTTCATCTCCTCCGAAATGAAGAGCCATCGG
+
CABCCFFFFFFFGGGGGGGGGGHHHHHHHHHHHHHHHHHHHHHHGHHHHHHHHHHHHHHHHIHHHHHHHHHHHHHHHFGHHHHHHHHHHHHHHHHHHHHHHHHHHHGGHGGGGGGHHHHHHHHHHHHGHHHHHHHHHHHGHHFHFGGGGGGGGGGDGGHHHHHHHHHHHHHHHHGGFGGGEGGGHHHHHGGHFHGGGHDHHHHHGEFHGGGGGGGGGGGGGGGGGGGGGGGGGFGGGGGGFFFFFF;B;A
@M03558:539:GW210131Amp:1:2105:12760:12399 2:N:0:TCGACGTC+ACCTGGTT
GGCTATGTGAGTAACACCTTCTAAACTTCCATTTCTATCATAAAATAACTTGTCAAATTGTTTGCATATAGATTCCAAATTACTTTTCCATCAGTTTTCTGTATCCGTACGCACTGTATAAAACAAGATACATTACCTCACCACCGGGAGGGATCGGGGTCGCCACCAACCTGTACCACTGGCTTAGGCATCTTGAGCTGGTTCCAGGTTAGTTGGGGACAATGGGAGGATCACTAAACTGGATTCGTTG
+
CCCC@FFFFFFFGGGGGGGGGGHHHHHHHHHHHHHHHHHHHHHHHHHHHHHHHHHHHIHHHHHHIIHIHHHFGHHHHGHHHHHHHHHHHHHHHHHHHHHHHHHHHHGGHGGGGGGHHHHHHHHHHHHHHGHHHHHFHHHHHHHHGGGGEGGGGHGG?GGGGGGGGGHHHGGHGHHHHHHHGHCGHHGHHHHHHHHBGFHHFGFHHHHHFHHHCGHFG?FGGGEFGFBE?DGGGGGFGGGGGFFFFBEFFF
@M03558:539:GW210131Amp:1:2105:6379:12479 2:N:0:TCGACGTC+ACCTGGTT
GGCTATGTGAGTAACACCTTCTGACTCTTTGCTCGTAGATGCCTACC
+
BABBBFFFFFFFGGGGGGFGGGHHHGHHHHHHHHGEGFGHHHHHGHG
@M03558:539:GW210131Amp:1:2105:23295:12532 2:N:0:TCGACGTC+ACCTGGTT
GGCTATGTGAGTAACACCTTCTAAACTTCCATTTCTATCATAAAATAACTTGTCAAATTGTTTGCATATAGATTCCAAATTACTTTCCCATCAGTTTTCTGTATCCGTACGCACTGTATAAAACAAGATACATTACCTTTCACCCAGAAGATAGCCTTCGGCCTTTTTGGCATCGTAAGGCTTGCTCTGAGGAGGGATCGGGGTCGCCACCAACCTGTACCACTGGCTTAGGCATCTTGAGCTGGTTCC
+
ABBBBFFBFFFFFGGGGGGGGGHFFCFHBGHHGHHFHHHHHHHHHHHHHHHGHHGHHHHHHHHFHHHGHFF5FGFFFGHHHHHHHGGFFBHHFHFHHHHHHHHHHHGGHGGGGGGGHHHHHHGHHHHHHHHHHHHHHHHHHFHEFFHGFHGHHHGHHHHHGGGGGFGGGDFHHGGHHFHFFHHFHGHHHGHFGFFGDHGGDCC@DGG;EAGHC?DFGFHFFFFFFBEBFFBBF0FFGGGG00=CFFGGG
@M03558:539:GW210131Amp:1:2105:16056:12565 2:N:0:TCGACGTC+ACCTGGTT
GGCTATGTGAGTAACACCTTCTCACTCTTTGCTCGTAGATGCCTACC
+
BCCCAFFFFFFFGGGGGGGGGGHHHHHHHHHFHHGEGGGHHGHHHGH
@M03558:539:GW210131Amp:1:2105:5413:12570 2:N:0:TCGACGTC+ACCTGGTT
GGCTATGTGAGTAACACCTTCTAAACTTCCATTTCTATCATAAAATAACTTGTCAAATTGTTTGCATATAGATTCCAAATTACTTTTCCATCAGTTTTCTGTATCCGTACGCACTGTATAAAACAAGATACATTACCTCATCGGGGTCGCCACCAACCTGTACCACTGGCTTAGGCATCTTGAGCTGGTTCCAGGTTAGTTGGGGACAATGGGAGGATCACTAAACTGGATTCGTTGAAGGATGATGGTT
+
CCCCCFFFFFFDGGGGGGGGGGHHHHHHHHHHHHHHHHHHGHHGHHHHHHHHHHGHHHGHHHHHEGHIHHHGHHHFHHHHHHHHHHHHGFHHGHHHHHHGHHHHHHGFHFG?FGFHHHHHHHHHFGHHHFGHHHHHGHHGHHHGFFEGGGFEGGGFGGGHHHHHHGGHHGHHHHHFFHFHHGHHGHHHHHEHGGHFGHGGHHHCCGGGHGHGHFGGGHFHHGHHGGGFHHFFGGGGGGGGGACFFCFFFG
@M03558:539:GW210131Amp:1:2105:9922:12610 2:N:0:TCGACGTC+ACCTGGTT
GGCTATGTGAGTAACACCTTCTAAACTTCCATTTCTATCATAAAATAACTTGTCAAATTGTTTGCATATAGATTCCAAATTACTTTTCCATCAGTTTTCTGTATCCGTACGCACTGTATAAAACAAGATACATTACCTCACCACCGTAGGTAGGGCAACGGTTACCAATTCACCCTTGCTTTGATTTCACCCAGAAGATAGCCTTCGGCTTCATCTGGAACCGGGGGGTCGGGGTCGCCACCGACCTGT
+
CCCCBFFFFFFFGGGGGGGGGGHHHHFHHHHHHHHHHHHHHGHHHHHHHHHHHHHHGIIHIIHHHIIHIIHHHHHHHHHHHHHHHHHHHHHHHHHHHHHHHHHHHHGGHGGGGGGHHHHHHHHHHHFHHHHHHHHHHHHHHHHHGGHHGGHGFGGGFGHFGGGGHHHHHHHHHHHHHHHHHHHGHHHHHHHHGHHHHBG1FGGGHHH?CGGHHHHHHG0GFGCGCEAFFFFFFFFFFFFFFFFAFFD:B
@M03558:539:GW210131Amp:1:2105:15768:12642 2:N:0:TCGACGTC+ACCTGGTT
GGCTATGTGAGTAACACCTTCTCACTCTTTGCTCGTAGATGCCTACC
+
ABAABFFBDFFFGGGFGEGGGGHGGHHHHGHGHHEA2FGHHHGHHHH
@M03558:539:GW210131Amp:1:2105:8327:12646 2:N:0:TCGACGTC+ACCTGGTT
GGCTATGTAGTAACACCTTCTCACTCTTTGCTCGTAGATGCCTACC
+
BBCCBFFB@BDFGGGGGGGGGGHHHHHHHHHGHGFGGGHHHHGGFH
@M03558:539:GW210131Amp:1:2105:21677:12707 2:N:0:TCGACGTC+ACCTGGTT
GGCTATGTGAGTAACACCTTCTAAACTTCCATTTCTATCATAAAATAACTTGTCAAACTGTTTGCATATAGATTCCAAATTACTTTTCCATCAGTTTTCTGTATCCGTACGCACTGTATAAAACAAGATACATTACCTCACCACCACGGCAACGGTTACCAATTCACCCTTGCTTTGATTTCACCCAGAAGATAGCCTTCGGCTATCGGGGATCGGGGTCGCCACCAACCTGTACCACTGGCTTAGGCAT
+
BBBABFFFFFFDGGDGGFGGFGFEHHHHHHFHHHHHHHHFFHHGGHGBHHHFFHHFHHFFFHHHFHHHHGGFHHHHGHHHHHHHHHHHHHHHHGGHHHHHHHHHHHGGHGGGGGGHHHHHHHHHHHHHHHHHHHGHHHHHHHHHGHHGGFGCHGGGGGHHHHHHHHHGHHHHHHHHHHHHHHHHHHGEEHHFHGGHHHHHHFGGDHHGGGGCGGGGGGGGGGGGGFEEGGGGGFGGGGGGBFBAB;/;BF
@M03558:539:GW210131Amp:1:2105:19821:12744 2:N:0:TCGACGTC+ACCTGGTT
GGCTATGTGAGTAACACCTTCTCACTCTTTGCTCGTAGATGCCTACC
+
AAA3>DFBFFFFFGDGGFGGGGEFG5FHHHFGGFEAEFGGFDGHHFH
@M03558:539:GW210131Amp:1:2105:9557:12776 2:N:0:TCGACGTC+ACCTGGTT
GGCTATGTGAGTAACACCTTCTACACTCTTTGCTCGTAGATGCCTACC
+
BBBCAFFDFFFFGGGGGGGGGGHHHHHHHHHHHHHGGGGGHHHHHHGH
@M03558:539:GW210131Amp:1:2105:11039:12880 2:N:0:TCGACGTC+ACCTGGTT
GGCTATGTGAGTAACACCTTCTAAGCTTCCATTTCTATCATAAAGTAACTTGTCAAATTGTTTGCATATAGATTCCAAATTACTTTCCCATCAGTTTTCTGTATCCGTACGCACTGTATAAAACAAGATACATTACCTCACCACGTTTGAGGGCAACGGTTACCAATTCACCCTTGCTTTGATTTCACCCAGAAGATAGCCTTCGGCTTCATCTGGAACCCATTTTTGGCATCGTAAGGCTTGCTCTGAT
+
BBBBBFFFFFFFGGGGGGGGGGGHHGFHHHHHHHHHHHHGHHHHHHHHHHHHHHHHGHHGHHHHGHHGHHHEHHHHHHHHHHGHHHGHHHHHHHHHHHHGHHHHHHGGHEGGGGGHHHHHHHHHHHHHHHHHHHHHHHHGHHHHGHHHGFGHGFGGHGGGGGHHHHHHHHHHHGGHHHHHGHGGHHGHFHGHCGGFGHHHHHHHHGGGGHHHHGHFFHHGGEFHHHHGCGHHHDHHGAFGGF@EC;F;CB
@M03558:539:GW210131Amp:1:2105:28890:12881 2:N:0:TCGACGTC+ACCTGGTT
GGCTATGTGAGTAACACCTTCTAAGAAGGAGATATACATATGAATTGGTGGTTTGCTCGTAGATGCCTACC
+
>A111B@3BFFFGFGBEEGGGGF3FDGBGAGEFBGBGGHFF2B222GFBAF/FFAGGHGAEFEFHEHFHGC
@M03558:539:GW210131Amp:1:2105:28124:12907 2:N:0:TCGACGTC+ACCTGGTT
GGCTATTGAGTAACACCTTCTAAACTTCCATTTCTATCATAAAATAACTTGTCAAATTGTTTGCATATAGATTCCAAATTACTTTTCCATCAGTTTTCTGTATCCGTACGCACTGTATAAAACAAGATACATTACCTCACCACCGCAACGGTTACCAATTCACCCTTGGGGAGGGATCGGGGTCGCCACCAACCTGTACCACTGGCTTAGGCATCTTGAGCTGGTTCCAGGTTAGTTGGGGACAATGGG
+
BBBBAFFFFFFFGGGGGGGGGGHHHHFHHHHHHHHFHHHHHGHHH3FGHHHHHHHFHHHHHHFHHHHHHGEHHHHHGGGHHHHHHHHHHHGGHHHHHHHHHHHHHEGHGGGGGGGHHHHHHHHHHHGHGHHGHHHHHHHHHHHGGGF?EGGGGGHHHHHHHHHHHGHHHADFGCFGFGGGCDGGCGGGGFEEGGHHH:GBGGFCCACGGCBFFFFFGE;B0CGB9FGGFBFFBFFGGFBBGEBE./B9;
@M03558:539:GW210131Amp:1:2105:5023:12922 2:N:0:TCGACGTC+ACCTGGTT
GGCTATGTGAGTAACACCTTCTAAGAAGGAGATATACATATGAATTGGTGGTTTGCTCGTAGATGCCTACC
+
BBBBBFFFFFFFGGGGGGGGGGHHHFHHHHHHHHHGHHHHHHHGHGHEAFEEFCFHHHGEFGGHGFHHHHF
@M03558:539:GW210131Amp:1:2105:27382:12941 2:N:0:TCGACGTC+ACCTGGTT
GGCTATGTGAGTAACACCTTCTAAACTTCCATTTCTATCATAAAATAACTTGTCAAACTGTTTGCATATAGATTCCAAATTACTTTTCCATCAGTTTTCTGTATCCGTACGCACTGTATAAAACAAGATACATTACCTCACCACCGGGAGGATCGGGGTCGCCACCAACCTGTACCACTGGCTTAGGCATCTTGAGCTGGTTCCAGGTTAGTTGGGGACAATGGGAGGATCACTAAACTGGATTCGTTG
+
A3AAAFFDFFFFGGGGGGGGGGHGFHHHHHHHHHHHHHHFHHFHHHHFHHHHHHHHHHGFGHHHHHHHHHHHHHHFHHHHHHHHHGHHGHHHGHHHHHHHHGHHHDFGHGGCFGGHGHHHHGHHHEHHHFFHHHHGFHHHFHHHGGGEGGGGB?CDGGGGFC/C/FHEF/FGFGFFHFFHHHG<G0GHHHHGHFDGHFGG/GHGHH/CHHHGHHHGGED?.9FFGFFGBFGGFFFBFFFGEBC0;EGFF
@M03558:539:GW210131Amp:1:2105:22843:12965 2:N:0:TCGACGTC+ACCTGGTT
GGCTATGTGAGTAACACCTTCTAAACTTCCATTTCTATCATAAAATAACTTGTCAAATTGTTTGCATATAGATTCCAAATTACTTTTCCATCAGTTTTCTGTATCCGTACGCACTGTATAAAACAAGATACATTACCTCACCACCGATCGATCCGAGGGATCGGGGTCGCCACCAACCTGTACCACTGGCTTAGGCATCTTGAGCTGGTTCCAGGTTAGTTGGGGACAATGGGAGGATCACTAAACTGG
+
ABBAAFFFFFFFGGGGGGGGGGCHHFFFHFHHHGGHHHGHHFHHHHHHHHHGFFGHHHHHHGHHFFHHHHHFHHGFHHHGHHHHHHHHHHHHHHFHHHGGHGHHFFGGHGGEGGGHHHHHHHHHHHHGGHHGHHHHHHHHHHHGGGGFGGGGGGHDDCCDHGGGCCFGGFGGGHHHGGHGHHHHHHHHHHFHHGGFCGHHHHFBHHHHHHGHGHB;CGFFGFGGGEG?AFFFFBAFGGGFFBB;BF;//
@M03558:539:GW210131Amp:1:2105:25046:12973 2:N:0:TCGACGTC+ACCTGGTT
GGCTATGTGAGTAACACCTTCTAAACTTCCATTTCAATCATAAAATAACTTGTCAAATTGTTTGCATATAGATTCCAAATTACTTTTCAATCAGTTTTCTGTATCCGTACGCACTGTATAAAACAAGATACATTACCCCGCCACCGATCGGGGACCGGGGTCGCCACCAACCTGTACCACTGGCTTAGGCATCTTGAGCTGGTTCCAGGTTAGTTGGGGACAATGGGAGGATCACTAAACTGGATTCGTT
+
>>A>1FDBBDB1BA31FEFC1FD331D1EAAGFGFF3F11F22FGHGDADAFFDFFDDHFHFH0122D22AGDEHB2FHGGF1GHBD22DBFCA2ADG2F2A2F@FEFHA//>/>F2FFHH21B>>ECG@GHHHF110>EE><<0/<///?//<//<<//>.--<...<..<C.<DDD0GHH/.:::::CGFGFHG0:<;9C/FF/0;CFBBF0;9C-;.-..;99?BA-AFFFFFF//FFBBBF//-;B
@M03558:539:GW210131Amp:1:2105:22969:12979 2:N:0:TCGACGTC+ACCTGGTT
GGCTATGTGAGTAACACCTTCTGAACTTCCATTTCTATCATAAAATAACTTGTCAAATTGTTTGCATATAGATTCCGAATTACTTTTCCATCAGTTTTCTGTATCCGTACGCACTGTATAAAACAAGATACATTACCTCACCACCGGTAGGGCAACGGTTACCAATTCACCCTTGGAGGGATCGGGGTCGCCACCAACCTGTACCACTGGCTTAGGCATCTTGAGCTGGTTCCAGGTTAGTTGGGGACA
+
CCDDCFFFFFFFGGGGGGGGGGHHHHHHHHHHHHHHHHHHHHHHHHHHHHHGHHHHGHIHIIHHIHIHIIHGHHHHHDGGHHHHHHHHHHHHHHHHHHHHHHHHHHGGHGGGGGGGHHHHHHHHHHHFHHHHIHHHHHHHHHHHGGGGGGGGHGGHGGGGGHGHGHHGHHHHHHHHHGGGGHFAD?EGGGGGGGHHHGDHHHHHHHHFFFHHGGGGGGGFGGFCFGGGGGGGFGFEFFGGGF;BDFEFF
@M03558:539:GW210131Amp:1:2105:21388:12985 2:N:0:TCGACGTC+ACCTGGTT
GGCTATGTGAGTAACACCTTCTAAACTTCCATTTCTATCATAAAATAACTTGTCAAATTGTTTGCATATAGATTCCAAATTACTTTTCCATCAGTTTTCTGTATCCGTACGCACTGTATAAAACAAGATACATTACCTCACCACCAGGGATCGGGGTCGCCACCAACCTGTACCACTGGCTTAGGCATCTTGAGCTGGTTCCAGGTTAGTCGGGGACAATGGGAGGATCACTAAACTGGATTCGTTGA
+
A>A1>FF3F3DFGGGGG11BGGGGFG3DDFGFBF3DFGDFHCH1GHGHBGHFHFHGFHHHHGFHHBFFHGHGBHHDDHHHH1FGHDFGHHHHDEBEGGHFFBGGGHFFGGC?EECHHHGHEGFGFGFFHHFHGHBGFHHGHGFHECCFEEGFG/</<<<@BEFGHHGCHHHHGBGHFCBGFGGFFFFGFHHHDGHHHHHHHHHHHHGHHGFGGGG?CE.CFGFF.-CFGGGGF9;;BBFGGGGEFF/.
@M03558:539:GW210131Amp:1:2105:22814:12987 2:N:0:TCGACGTC+ACCTGGTT
GGCTATGTGAGTAACACCTTCTAAACTTCCATTTCTATCATAAAATAACTTGTCAAATTGTTTGCATATAGATTCCAAATTACTTTTCCATCAGTTTTCTGTATCCGTACGCACTGTATAAAACAAGATACATTACCTCACCACCCGGTTGGAGGGATCGGGGTCGCCACCAACCTGTACCACTGGCTTAGGCATCTTGAGCTGGTTCCAGGTTAGTTGGGGACAATGGGAGGATCACTAAACTGGATTC
+
A?AAAFF5D5DFGFFGGEFEGGFHFHFFHHHHFE5FHBFFHFF55FEDGFHGBEGFFFAGGFHHHFHFFGBGHFF5AGHHHFHHHFHHHFHFHHHHHGHHHHHHF5EFHBEEGG?HBGFHHHHHHEHGHFEBGHHGHHHHEHHHGF@@EEGGHHGGGHGD/?D@<CCGFDFH.AA<CFGG1=GH0CCC.<0DBCGGHHGECCGBGG00C0G//CGA;GHE???B9.9C/FGGGDGFAFFF/09CFBBFFB
@M03558:539:GW210131Amp:1:2105:21602:13054 2:N:0:TCGACGTC+ACCTGGTT
GGCTATGTGAGTAACACCTTCTAAACTTCCATTTCTATCACAAAATAACTTGTCAAATTGTTTGCATATAGATTCCAAATTACTTTTCCATCAGTTTTCTGTATCCGTACGCACTGTATAAAACAAGATACATTACCTCACCACCAGGTGAGGTGAGGAGGGATCGGGGTCGCCACCAACCTGTACCACTGGCTTAGGCATCTTGAGCTGGTTCCAGGTTAGTTGGGGACAATGGGAGGATCACTAAACT
+
CCCCCFFFFFFFGGGGGGGGGGHHHHHHHHHHHHHHHHHHHHHGHHHHHHHHHHGHHIHHIIHHHHIHHHHHHHHHHHHHHHHHHHHHHGHHGHHHHHHHHHHHHHGGHFGFGGGHHHHHHHHHHHHGHHHHHHHHHHHFHHGHGHHGGGHHHGGHHHHGGGGHGGGGGGGGGGFGHHHGGHHHHHHHHHHHHHHHHGGGHHGHHHGGHHGHHGHHHHHHHHGHHHGGGGFGGGGFFECEFGFFBBFFBF
@M03558:539:GW210131Amp:1:2105:3268:13060 2:N:0:TCGACGTC+ACCTGGTT
GGCTATGTGAGTAACACCTTCTGAACTTCCATTTCTATCATAAAATAACTTGTCAAATTGTTTGCATATAGATTCCAAATTACTTTTCCATCAGTTTTCTGTATCCATACGCACTGTATAAAACAAGATACATTACCTCACCACCAGGGATCGGGGTCGCCACCAACCTGTACCACTGGCTTAGGCATCTTGAGCTGGTTCCAGGTTAGTTGGGGACAATGGGAGGATCACTAAACTGGATTCGTTGA
+
A?ABAFFFFFFDGEGGGGGFGGH5GHFGGGGHGHGGBGEBGHHHFGHBGGGHFHHHFGHHHHH3GHHGHFHEFGDHHHHHHGFGFBGFFHHGFHBGHHHHFHHHFHHHHHFCEEEGHHHHGHEDAEGBGGFFHDGGGHFCGFFFGAGFF/GFE//<@GC/AFD0G/CCHFHHHBGHEF0FHFBFGFHHGHHG1FGDGHHHHE0DCCGHFHFFHCCA?EHHGBFFGGCH/C/BB/:/;0BFFGGGGFG.
@M03558:539:GW210131Amp:1:2105:10596:13132 2:N:0:TCGACGTC+ACCTGGTT
GGCTATGTGAGTAACACCTTCTGAACTTCCATTTCTATCATAAAATAACTTGTCAAATTGTTTGCATATAGATTCCAAATTACTTTTCCATCAGTTTTCTGTATCCGTACGCACTGTATAAAACAAGATACATTACCTCACCACCGGCAACGGTTACCAATTCACCCTTGGGGAGGGATCGGGGTCGCCACCAACCTGTACCGCTGGCTTAGGCATCTTGAGCTGGTTCCAGGTTAGTTGGGGACAATGG
+
BCCCBFFFFFFFGGGGGGGGGGHHHHHHHHHGHHHHHHHHHHHHHHHHHHHHHHHHHIIHHIHHIHHHHHHGHHHHHHHHHHHHHHHHHFHHHHHHHHHHHHHHHHGGHGGGGGGHHHHHHHHHHHHHHHHHHHHHHHHHHHGHGGGGG?GGGGGGHHHHHHHHHEHHHHHHGG?EGCHGD?FGGGGGGGGHHGDDHHHHHHGGGGGGGGGGGGGGGGEFGFFGGGGGEFFGGFGGFFFFFFFA@.;FFF
@M03558:539:GW210131Amp:1:2105:19762:13135 2:N:0:TCGACGTC+ACCTGGTT
GGCTATGTGAGTAACACCTTCTAAACTTCCATTTCTATCATAAAATAACTTGTCAAATTGTTTGCATATAGATTCCAAATTACTTTTCCATCAGTTTTCTGTATCCGTACGCACTGTATAAAACAAGATACATTACCTCACCACCGTAGGGCAACGGTTACCAATTCACCCTTGGCTTTGATTTCACCCAGAAGATAGCCTTCGGCTTCATCTGGAACCCGGAGGGATCGGGGTCGCCACCAACCTGTAC
+
AA1>>F13B3BFGE3AFAGCAGFHFHHGHFB33FGHCFFDGDA1FDEGFHFFGHFHHHHHFHHFFHFFHHH2FGHAGD1EHFFFHFHHGFHGHFGHHHHHHFGHGHGGHGGFGGGHFHHHHGHHEFGBHHHHHHGHHHHGHAGHGGHHGGGHGFHGGGGGHHGHHHGFHBGHHHGHHHHHHHHHHGHHHGHECCCGGDGHHHGGGCECHHHFDGHHHHGCCGGCG@.FGGGGGGGGGBBFAAABBFFFFF
@M03558:539:GW210131Amp:1:2105:16666:13143 2:N:0:TCGACGTC+ACCTGGTT
GGCTATGTGAGTAACACCTTCTAAACTTCCATTTCTATCATAAAATAACTTGCCAAATTGTTTGCATATAGATTCCAAACTACTTTTCCATCAGTTTTCCGTATCCGTTCGCACTGTATAATACAAGATACATTACCTCACCAGGGGCAACGGTTACCAATTCACCCTTGCACAATTTCACCCAGAAGATAGCCTTCGGCTTCATCTGGAACCCGGAGGGATCGGGGTCGCCACCAACCTGTACCACTGG
+
AABBBFFFFFFDGGGGGGGGGGHGHHHHHHFHHHHHHHHHHFGFFHGHHHHFHHHFHHHHHHHHHHHHHHHHHHHHHHHHHGHHHHHHHHHHHFHHHHHHGHHHHHGGHHGGGGGHHHHHHHHHHGFHHHHHHHHHHHHHHHHFFECEGGHCCGFDHHHFHHHGHGHHGGHHHHFHHGHHHHGFAF0GFHHHHHHGHEDDGGHHHHHGGFHHGGC?:@--?FC.9--:CDFAFGGGEFFFFB9BFBBFFB
@M03558:539:GW210131Amp:1:2105:20907:13172 2:N:0:TCGACGTC+ACCTGGTT
GGCTATGTGAGTAACACCTTCTAAACTTCCATTTCTATCATAAAATAACTTGTCAAATTGTTTGCATATAGATTCCAAATTACTTTTCCATCAGTTTTCTGTATCCGTACGCACTGTATAAAACAAGATACATTACCTCACCACCGATCGATCCGAGGGATCGGGGTCGCCACCAACCTGTACCACTGGCTTAGGCATCTTGAGCTGGTTCCAGGTTAGTTGGGGACAATGGGAGGATCACTAAACTGG
+
CCCDDFFFFFFFGGGGGGGGGGHHHHHHHHHHHHHHHHHHHHHHHHHHHHHHHHHHHHHHHIHHIIHHHHHGHHHHHHHHHHHHHHHHHGHHHHHHHHHHHHHHHHGGHGGGGGGHHHHHHHHHHHHHHHHHHHHHHHHHHHHHGGGGGGGHHGHGGGGGHGCGEFGFGGGGGHHHGGHHHHHHHHHHHHHHHGHHHHHHHHEHHHHHHHHHHHFFGGGGGGGGFEFECFBBFBEBDGGFF;;;:B;;/
@M03558:539:GW210131Amp:1:2105:19703:13172 2:N:0:TCGACGTC+ACCTGGTT
GGCTATGTGAGTAACACCTTCTAAACTTCCATTTCTATCATAAAATAACTTGTCAAATTGTTTGCATATAGATTCCAAATTACTTTTCCATCAGTTTTCTGTATCCGTACGCACTGTATAAAACAAGATACATTACCTCACCACCGGTTACCAATTCACCCTTGAGCAGGCCTTTTTGGCATCGTAAGGCTTGCTCTGATCAATTCGTTTCATCTCCTCCGAAATGAAGAGCCATTCGGATCGGGGTCGC
+
CCC@BFFFFFFFGGGGGGGGGGHHHHHHHHHHHHHHHHHHHHHHHHHHHHHHHHHHGHHHHIHHHIHHHHIFHHHHHHGHHHHGHHHHGHHHGHHEHHHHHHHHHHGGHGGCGGGHHHHHHHHGHHHFHHHHHGHHHHHHHGHFGDGGGGHHHHHHHHGHHHHHHHGHHHDGHHHHHFGHHHHGHHHFHHHHGHHEHHBGHHGHHHGHHGHHFHHHFHHHEEFGEHEGBCFFHHEGH0CDFF.D?DAGCD
@M03558:539:GW210131Amp:1:2105:27244:13204 2:N:0:TCGACGTC+ACCTGGTT
GGCTATGTGAGTAACACCTTCTAAACTTCCATTTCTATCACCCAGAAGATAGCCTTCGGCTTCATCTGGAGCAGGCCTTTTTGGCATCGTAAGGCTTGCTCTGATCAATTCGTTTCATCTCCTCCGAAATGAAGAGGGATCGGGGTCGCCACCAACCTGTACCACTGGCTTAGGCATCTTGAGCTGGTTCCAGGTTAGTTGGGGACAATGGGAGGATCACTAAACTGGATTCGTTGAAGGATGATGGTTT
+
CBBBCFFFFFFFGGGGGGGGGGHHHHHHHHHHHHHHHHHHHHHGHAGHHHHHHHHHHHGGGGHHHHHHHHHHHHHGGHHHHHGGHHHHGHHHHHGHHGHHHHHHHHHHHHHGHHGHHHHHHHHHHGFGGHHGHGGHHGGHGGGGGGGGGGGGHHHGGHHHHHHHHHHHHHHHHHHHHEGHHHHHHHHGHHHHHHHHHHHHHHGGEGGFCGGGGGGGGGGFFGFFGGGGBFGGGGGFFFFFFFFFFFFFFF
@M03558:539:GW210131Amp:1:2105:22170:13226 2:N:0:TCGACGTC+ACCTGGTT
GGCTATGTGAGTAACACCTTCTCACTCTTTGCTCGTAGATGCCTACC
+
AABAA4DDFFFFFFFGGGGFGGHHHHHHHHHHFFEGGGGHHDGHHGG
@M03558:539:GW210131Amp:1:2105:27275:13227 2:N:0:TCGACGTC+ACCTGGTT
GGCTATGTGAGTAACACCTTCTAAACTTCCATTTCTATCATAAAATAACTTGTCAAATTGTTTGCATATAGATTCCAAATTACTTTTCCATCAGTTTTCTGTATCCGTACGCACTGTATAAAACAAGATACATTACCTCACCACCGAGGGATCGGGGTCGCCACCAACCTGTACCACTGGCTTAGGCATCTTGAGCTGGTTCCAGGTTAGTTGGGGACAATGGGAGGATCACTAAACTGGATTCGTTGA
+
AAABBFFFBFDFGGFGGGGFCGHGHHGHHHFHFHHHHHHHHCFFHFGFFFHHGFHGHHHFGHHEFHHHHHGGHHHFFFHHFHHGHHHHHFHHHEGFHGGHGHHHHHCEGFG?FEGHGHHHHGHHHGHGHHHGHHHHHHHGHHHGGGGGGEFHGGCCCCDGGEDGF/FGGHH<GGHGGHHFFHCB>GHGHHGHF00<GH/GFHFHHHCGHHHFHF@DA:.9FBFGFF@?FGEFFGFFFBGEGFB0.;C/C
@M03558:539:GW210131Amp:1:2105:21063:13261 2:N:0:TCGACGTC+ACCTGGTT
GGCTATGTGAGTAACACCTTCTAAACTTCCATTTCTATCATAAAATAACTTGTCAAATTGTTTGCATATAGATTCCAAATTACTTTTCCATCAGTTTTCTGTATCCGTACGCACTGTATAAAACAAGATACATTACCTCACCACCGGTAGGGCAACGGTTACCAATTCACCAGGCCTTTTTGGCATCGTAAGGCTTGCTCCGATCAATTCGTTTCATCTCCTCCGAAATGAAGAGCCATCGGAGGGGTCG
+
BAAABFFFFFFFGFGFGGGGGGHHHHHHHHHHCHHHCHHHHHFHHGHHHHFHFHHHHHHHHHHHFFHHHHHHHHHHHHHHHHGFHHHHHHHHHHHHHHHHHHHHHHGGHGGGGGGHHHHHHHHHHHGHHHHHHHHHHHHHHHHHGGGGGGGGHGGHCGGFGHHHHHHHHHGHHGFGHHFHHGCGHHHGGHFHHHHHGGHHHGCFGGHHHHGGFGHHHHHHHHHHGCG-CFBFB0CFGGGGG;.@DCFFFF
@M03558:539:GW210131Amp:1:2105:25219:13303 2:N:0:TCGACGTC+ACCTGGTT
GGCTATGTGAGTAACACCTTCTAAGAAGGAGATATACATATGAATTGGTGGTTTGCTCGTAGATGCCTAC
+
AAAAAFFDFFFDFGFFGGGFGGFGHHHFFFFCGHHHFFHGHHHHHHHEBFEFGCEHHEEEGEAGGHHHHH
@M03558:539:GW210131Amp:1:2105:27467:13340 2:N:0:TCGACGTC+ACCTGGTT
GGCTATGTGAGTAACACCTTCTAAACTTCCATTTCTATCATAAAATAACTTGTCAAATTGTTTGCATATAGATTCCAAATTACTTTTCCATCAGTTTTCTGTATCCGTACGCACTGTATAAAACAAGATACATTACCTCACCACCGGAGGGATCGGGGTCGCCACCAACCTGTACCACTGGCTTAGGCATCTTGAGCTGGTTCCAGGTTAGTTGGGGACAATGGGAGGATCACTAAACTGGATTCGTTG
+
BBBBBFFDFFFFGGGGGGGGGGHHGHHHHHHHHHHHHHHGHHHHHHHHHHHHHHHFHHHHHHHHHHHHHHHHHGHHHHFHHHHHHHHHHHHHHHHHHHHHFHHHHHGGHGGGGGGHHHHHHHHHHHHHHHHHHHHHHHHGHHHHGGFEEGGGHGGGGGGGGGGGGHHHGDGHHHHHHHHHHGHHGHFGHHHHHHGHHHHHHHHHHHHHHGHFHHGGFEDECFGGGGG?DGFGGGGFFGGG/9;CFGGFF
@M03558:539:GW210131Amp:1:2105:7793:13345 2:N:0:TCGACGTC+ACCTGGTT
GGCTATGTGAGTAACACCTTCTAAACTTCCATTTCTATCATAAAATAACTTGTCAAATTGTTTGCATATAGATTCCAAATTACTTTTCCATCAGTTTTCTGTACCCGTACGCACTGTATAAAACAAGATACATTACCTCACCACCGGGATCGGGGTCGCCACCAACCTGTACCACTGGCTTAGGCATCTTGAGCTGGTTCCAGGTTAGTTGGGGACAATGGGAGGATCACTAAACTGGATTCGTTGAAGG
+
BBBBADFDDFFFGGGGGGGGGGHHFHHHHHHHHHHHFHHGHHHHHGHHHGHHHHGHHHHHHHHHHHHHGHHFHHHHH5FGGHHGHGHFHFGHHHHHHHHHHHGHHFFGGDGGGGGHHHHHGFFFHFHFHHHHHHHHHHHHHHHGGGCFGGGG/@DGGGGGGGHHHGGGHHHHHHFFGFFHHHBBGHHHHHHBGFHHHHHHHGHCCGHHHHH/C-EGGGFGFFGGGBFFGGFGGBFFFFFFFFGGFFG0FF
@M03558:539:GW210131Amp:1:2105:9783:13349 2:N:0:TCGACGTC+ACCTGGTT
GGCTATGTGAGTAACACCTTCTAAACTTCCATTTCTATCATAAAATAACTTGTCAAATTGTTTGCATATAGATTCCAAATTACTTTTCCATCAGTTTTCTGTATCCGTACGCACTGTATAAAACAAGATACATTACGGCAACGGTTACCAATTCACCCATCGGGGTCGCCACCAACCTGTACCACTGGCTTAGGCATCTTGAGCTGGTTCCAGGTTAGTTGGGGACAATGGGAGGATCACTAAACTGGAT
+
AABBBFFDFFFFGGGGGGGGGGHHHHHHHHHHHHHHHHHGHHHGHHHHHHGHHGHHHHGHHHHHGIGHHFHFHHHHHHGHHHHHHHHHHGHHHHHHHHHHHHHHHHFFHGFFGGGHHHHHFHGHHHFHHHHFHHHHF?EGFHFFFGGHHHHHGHHHHHGHHG?EBCECFGGGHHHGGHHHHHHHHHHGGHHHHHFHHHHHFBGHHHHHHHHGHHCFHHCGGF?-.;EGFGBFBFGGGGAFFCFGFGGFBF
@M03558:539:GW210131Amp:1:2105:16939:13395 2:N:0:TCGACGTC+ACCTGGTT
GGCTATGTGAGTAACACCTTCTAAACTTCCATTTCTATCATAAAATAACTTGTCAAATTGTTTGCATATAGATTCCAAATTACTTTTCCATCAGTTTTCCGTATCCGTACGCACTGTATAAAACAAGATACATTACCTCACCACCGCTTTGATTGCTTTGATTTCACCCAGAAGATAGCCTTCGGCTTCATCTGGGATCGGGGTCGCCACCAACCTGTACCACTGGCTTAGGCATCTTGAGCTGGTTCC
+
BCCBCFFFFFFFGGGGGGGGGGHHHHHHHHHHHHHHHHHHHGGFHHHHHHHHHHHGHHHHHIHHIHHGIHHHHHHHHHGHHHHHHHHHHHHHHHHHHHHHGHHHHHGGHGFGGGGHHHHHHHHHHGGHHHHHHHHHHHHHHHHHGGGGGGGBHHHHHHHHHHHHHHHHHGGHFHGHHFHHHHHFCGGGHHHHHHFHHHGD.EFGGGGGGGHHGGGHHHFHGFGHHCEFF0BBFFBFGGF00B;::;FGG
@M03558:539:GW210131Amp:1:2105:25901:13433 2:N:0:TCGACGTC+ACCTGGTT
GGCTATGTGAGTAACACCTTCTAAACTTCCATTTCTATCATAAAATAACTTGTCAAATTGTTTGCATATAGATTCCAAATTACTTTTCCATCAGTTTTCTGTATCCGTACGCACTGTATAAAACAAGATACATTACCTCACCACCGGTTACCAATTCACCCTTTGATTTCACCCAGAAGATAGCCTTCGGCTTCGGCAGGCCTTTTTGGCATCGTAAGGCTTGCTCTGATCAATTCGTTTCATCTCCTCC
+
BBBBBFFFFFFFGGGFGGGGGGHCFHHHHHHHHHHHGHHHHHGHBFFGHHHFHHHHHHHHHHHHHHHHHHGBHHHFHFHGHHGHHHHHHHHHGHHHHHHHHHHHHHGFHGGGGGGHHHHHHFFHEGHEGFHHHHFHHHHGHHHHG?EGGEHHFFHHHHHHHHHHHHHHHGHHHHGFHBG2GBBGCFGHH?@FFHGGCCGGGGHHHHH?AGBGFGHG../GGHCHHBFFFGBF0;FFEFGGG0=;B;0CFG
@M03558:539:GW210131Amp:1:2105:26164:13489 2:N:0:TCGACGTC+ACCTGGTT
GGCTATGTGAGTAACACCTTCTAAACTTCCGTTTCTATCATAAAATAACTTGTCAAATTGTTTGCATATAGATTCCAAATTACTTTTCCATCAGTTTTCTGTATCCGTACGCACTGTATAAAACAAGATACATTACCTCACCACCGGCAACGGTTACCAATTCACCCGGGAGGGATCGGGGTCGCCACCAACCTGTACCACTGGCTTAGGCATCTTGAGCTGGTTCCAGGTTAGTTGGGGACAATGGG
+
BA@ABFFFFFFDFGGFGGGGGGHHHHHHHHGHHHHHHHHHHHHHHHGHHHHHHHHHGHHHHHHHHHHHHHHFHHHHHHHHHHHHHHHHHHHHHHHHHHHHHHHHHHGGHGGGGGGHHHHHHHHHHHHHHHHHHHHGHHHHHHHHGCEGGCHGGGGGHHFHHHHGHGHGGGCGG?DGFD?CCFEFGGGGGGAFGHHFGHHHHGGFGFFFG0/FGGGFG0BFFFBFGFFFGF/;099;9/@=9;:ABFB.
@M03558:539:GW210131Amp:1:2105:25158:13497 2:N:0:TCGACGTC+ACCTGGTT
GGCTATGTGAGTAACACCTTCTAAACTTCCATTCCTATCATAAAATAACTTGTCAAATTGTTTGCATATAGATTCCAAATTACTTTTCCATCAGTTTTCTGTATCCGTACGCACTGTATAAAACAAGATACATTACCTCACCACCGGTAGGGCAACGGTTACCAATTCACCCTTGGAGGGATCGGGGTCGCCACCAACCTGTACCACTGGCTTAGGCATCTTGAGCTGGTTCCAGGTTAGTTGGGGACA
+
BACBAFFFFFFFGGGGGGGGGGHHHHHHHHHHHHHHHHHHHHHHGGHHHHHHHHHHHHHHHIHHHIHHHHHEHHHHHHHHHHHHHHHHHHHHHHHHHHGHHHHHGHGGHGGFGGGGHHHHHHHHHHHHHHHHHHHHHHHHHHHHGGGGGGGGHGGHGFGGGHHHHHHHHHHHHHHHGHGCDHFE>ECFGGGGGGHGHGGGHHHHGHHHHFHHHGFFFGGGGGGGGGGGFGGEGFGB;;0.FFFF?F?B?
@M03558:539:GW210131Amp:1:2105:25119:13508 2:N:0:TCGACGTC+ACCTGGTT
GGCTATGTGAGTAACACCTTCTAAACTTCCATTTCTATCATAAAATAACTTGTCAAATTGTTTGCATATAGATTCCAAATTACTTTTCCATCAGTTTTCTGTATCCGTACGCACTGTATAAAACAAGATACATTACCTCACCACCGAGGGAGGGATCGGGGTCGCCACCAACCTGTACCACTGGCTTAGGCATCTTGAGCTGGTTCCAGGTTAGTTGGGGACAATGGGAGGATCACTAAACTGGATTCGT
+
CCCCCFFFFFFFGGGGGGGGGGHGHHHHHHHHHHHHHHHHHHHHHHHHHHHHHHHHHIIHIHHHHHIHHHGFHHGHHGHHHHHHHHHHHGHHHGHHHHHHHHHHHHGGHGGCGGGHGHHHHFHHHHHHHHGHHHHHEHGHHGHHGG?EG@GDGGGHGGF?FCEFCGGGFHHGGHGHHHHHHHHHEHHGHHHHHHHHHHGHHHHHHFHHHHGGHGHHH/CGGGGGGGGGGGAGGGFFFGFFFFFFFFFFFF
@M03558:539:GW210131Amp:1:2105:29203:13529 2:N:0:TCGACGTC+ACCTGGTT
GGCTATGTGAGTAACACCTTCTGAACTTCCATTTCTATCATAAAATAACTTGTCAAATTGTTTGCACATAGATTCCAAACTACTTTTCCATCAGTTTTCTGTATCCGTACGCACTGTATAAAACAAGATACATTACCTCACTACCGGGAGGGATCGGGGTCGCCACCAACCTGTACCACTGGCTTAGGCATCTTGAGCTGGTTCCAGGTTAGTTGGGGACAATGGGAGGATCACTAAACTGGATTCGTTG
+
AABB3FFDFFFFGGGGGGGGGGHHHHHHHHHHHHHHHGHHHHHHHHHHHHHHHHHHHHHGHHHHHHHHHHHFHHGHHHHHHHHHHHHHHHHHHHHHHHHHHGFHHHGGHGGGGGGHFHHHHHHHGHHHHHHHHHHHHHHHHGHHHGGGGGGGGHFGDCDGGGGGGGHHHGGHGHHHHHHHHEGGFFDGGHHHGHGBGHFHGFHHHBCCGGFHFFHHGGGGCG0FFFFGGDFFFBC0;BFGGGGGFFFFEF
@M03558:539:GW210131Amp:1:2105:8309:13559 2:N:0:TCGACGTC+ACCTGGTT
GGCTATGTGAGTAACACCTTCTAAACTTCCATTTCTATCATAAAATAACTTGTCGAATTGTTTGCATATAGATTCCAAATTACTTTTCCATCAGTTTTCTGTATCCGTACGCACTGTATAAAACAAGATACATTACCTCACCACCACGGTTACCAATTCACCCTTGGGGAGGGATCGGGGTCGCCACCAACCTGTACCACTGGCTTAGGCATCTTGAGCTGGTTCCAGGTTAGTTGGGGACAATGGGAGG
+
BBBBBFFFFFFFGFGGGGGGGGHHGHHHHHGHHHHHHHHHHGFHFHHHHHHHHGGHGHHHHHHHHHHHHHHGHHHHHFFGHHHHHHHHHHHHHFHHHHHHHHHHHHGGHGGGGGGHHHHHHHHHHA2GGHHHHHHHHHHHHHHHGGHGFGGGHHHGHHHHHHHHHGHFGAB?CGHGGEDGGGGGGGGHHEFGHHHHHHHHHHGHHHHFHHHHHHGFBFCFFFGGGGBFBCC099CFB?C?B.:BFFF.E=
@M03558:539:GW210131Amp:1:2105:28672:13574 2:N:0:TCGACGTC+ACCTGGTT
GGCTATGTGAGTAACACCTTCTAAGAAGGAGATATACATATGAATTGGTGGTTTGCTCGTAGATGCCTACC
+
CCDCAFFDFFFFGGGGGGGGGGHHHHHHHHHHHHHHHHHHHHHHHHHHAFEAFHGHHHGGGGGHHHHHHHG
@M03558:539:GW210131Amp:1:2105:18875:13602 2:N:0:TCGACGTC+ACCTGGTT
GGCTATGTGAGTAACACCTTCTAAACTTCCATTTCTATCATAAAATAACTTGTCAAATTGTTTGCATATAGATTCCAAATTACTTTTCCATCAGTTTTCTGTATCCGTACGCACTGTATAAAACAAGATACATTACCTCACCACCGATCGGGGTCGCCACCAACCTGTACCACTGGCTTAGGCATCTTGAGCTGGTTCCAGGTTAGTTGGGGACAATGGGAGGATCACTAAACTGGATTCGTTGAAGGAT
+
BBBBBFFFFFFFGGGGGGGGGGHHHHHHHHGHHHHHHHHHHHHHHHFHHHHHHHHHEHHHHHHGHGHHHHGBHHHHHHHHHHHHHHHHHHHHHHHHHHHHGHHHHHGGHGGGGGGHHHHHHHHHHHHHHHHHHHHFHHHHHHHHGGFGGEEGGGFGGGGGHHHGGHHGHHGHHHGFHHHHGH<FGHHHGEFGHHHGHHGFHHGHHGGHHH@FGGGAGHFHBEAGGGFGGFGGGFGFFGGGGCF;9;9;FG
@M03558:539:GW210131Amp:1:2105:17798:13611 2:N:0:TCGACGTC+ACCTGGTT
GGCTATGTGAGTAACACCTTCTAAACTTCCATTTCTATCATAAAATAACTTGTCAAATTGTTTGCATATAGATTCCAAATTACTTTTCCATCAGTTTTCTGTATCCGTACGCACTGTATAAAACAAGATACATTACCTCACCACCGTAGGGCAACGGTTACCAATTCACCCTTGGCTTTGATTTCACCCAGAAGATAGCCTTCGGCTTCATCTGGAACCCGGAGTGATCGTGTTCGCCACCAGCCTGTAC
+
A1AAAFF3DFBFFGGGGGGGGGDGHHHGFHHHHHHHHHHHHHHH1FGHHHHFGFHHBGFFHHHGHFGHFFFGGHFBGHDGGGHHHHGHFBGH11GHHFHHBHHFHG>FGGCC?/EBF@GHE2@FFAGHHHBGHHHHFGHG>>1?F/GEE//B/F<E/?CEH1DCG<FHF@CGF0@0GFHF1?FG1<FGF/FC0G1>D>1<GFHE.CFCHHDHH<0D/<C.@---.:0:C./...9.-.;AF.AAEBFFEF
@M03558:539:GW210131Amp:1:2105:28458:13646 2:N:0:TCGACGTC+ACCTGGTT
GGCTATGTGAGTAACACCTTCTAAACTTCCATTTCTATCATAAAATAACTTGTCAAATTGTTTGCATATAGATTCCAAATTACTTTTCCATCAGTTTTCTGTATCCGTACGCACTGTATAAAACAAGATACATTACCTCACCACCGGTAGGGCAACGGTTACCAATTCACCCTTGGAGGGATCGGGGTCGCCACCAACCTGTACCACTGGCTTAGGCATCTTGAGCTGGTTCCAGGTTAGTTGGGGACA
+
BABBBFFFFFFFFFGFGGGGGGHHBGHHHHHHHHHHHGHHHGHHHHHHHHHHHHHHFHHHHHHHHFHHHGHBGHHHFFGHHDHHHHHHHGHHHHHHHHHHHHHHHHGGHGGGEGGHHGHGFBEHFHHGHFHFHHFHHHHHHHHHGGEE?EFEG?CGFGGGDHHHHHHHHHHHHHFHBCEC/GFCA@CCDGCGDGHHEGGHFGHHHFHHGCGHHEHGFBFGGGGBGGGGEBFGGFFBFGFGGGFBGAFB?
@M03558:539:GW210131Amp:1:2105:13252:13704 2:N:0:TCGACGTC+ACCTGGTT
GGCTATGTGAGTAACACCTTCTAAACTTCCATTTCTATCATAAAATAACTTGTCAAATTGTTTGCATATAGATTCCAAATTACTTTTCCATCAGTTTTCTGTATCCGTACGCACTGTATAAAACAAGATACATTACCTCACCACCGCAACGGTTACAGCAGGCCTTTTTGGCATCGTAAGGCTTGCTCTGATCAATTCGTTTCATCTCCTCCGAAATGAAGAGCCATGGAGGGATCGGGGTCGCCACCA
+
BBBBBFFFFFFFGGGGGGGGGGHHHHHHHHHHHHHHGHHHHHHHHHHHHHHHHHHHHHHHHHHHHHHHHFHFHHHHHGHHHHHHHHHHHHHHHHHHHHHHHHHHHHGGHGGGGGGHHHHHHHHHHHHGHHHHHHHHHHHHHHHHGGGGGGGGGGGHHHHHHEDGHHHHHGGHHHHGHHHHGHHHGHHHHHHHHGGHHHGHHGHHHHHHHHHGGGGGHHFFFGHGHFHFHHGGCGFGDF?BFF-D.D9FF
@M03558:539:GW210131Amp:1:2105:9257:13712 2:N:0:TCGACGTC+ACCTGGTT
GGCTATGTGAGTAACACCTTCTCACTCTTTGCTCGTAGATGCCTACC
+
CDDDCFFFFFFFGGGGGGGGGGHHHHHHHHHHHHGGGGGHHHHHHHH
@M03558:539:GW210131Amp:1:2105:9835:13729 2:N:0:TCGACGTC+ACCTGGTT
GGCTATGTGAGTAACACCTTCTAAACTTCCATTTCTATCATAAAATAACTTGTCAAATTGTTTGCATATAGATTCCGAATTACTTTTCCATCAGTTTTCTGTATCCGTACGCACTGTATAAAACAAGATACATTACCTCACCACCGGGAGGGATCGGGGTCGCCACCAACCTGTACCACTGGCTTAGGCATCTTGAGCTGGTTCCAGGTTAGTTGGGGACAATGGGAGGATCACTAAACTGGATTCGTTG
+
CBCCCFFFFFFFGGGGGGGGGGHHHHHHHHHHHHHHHHHHHHHHHHHHHHHHHHHHHIIHIHHHHHHHHHHBHHGGHEEGHHHHHHHHHHHHHHHHHHHHHHHHHHGGHGGGGGGHHHGHHHHHHHEHHGGHHHHHHHHHHHHGGGGGGGGGGHGGFGFGGGGGGGHHHGGGHHHHHHHGFGCGHHDGHGHHHHHGHHHGFHHHHHGHHHHHFHHFG?.AEFGGB?/ABDFGGFGGGFF;B:BFF9EFFF
@M03558:539:GW210131Amp:1:2105:27963:13781 2:N:0:TCGACGTC+ACCTGGTT
GGCTATGTGAGTAACACCTTCTAAACTTCCACTTCTATCATAAAATAACTTGTCAAATTGTTTGCATATAGATTCCAAATTACTTTTCCATCAGTTTTCTGTATCCGTACGCACTGTATAAAACAAGATACATTACCTCACCACCGGCTTCATCTGGAACCCAGCAGGCCTTTTTGGCATCGTAAGGCTTGCTCTGATCAATTCGTTTCATCTCGGGATCGGGGTCGCCACCAACCTGTACCACTGGCTT
+
CCCCBFFFFFFFGGGGGGGGGGHHHHHHHHHHHHHHHHHHHHFGFGHHHHHHHHHHFHHHHHHHHHHHIGHFHHHHHGHHHEHHHHHHHHHHHGHHHHHHHHHHHHGGHGFGGGGHHHHHHEHHHHHHHHHHIHHHHHHHHGHHGGGGGGHHHHHHFFFFFDGHHHGHGGGHHHHCGGHHHCHCF0GGHHGHHHHH1FGGHHHGEHHGHBGHGHGEG??E?AEFFGDFCEDFFF?EFFGGGFFFF0FFFF
@M03558:539:GW210131Amp:1:2105:19607:13791 2:N:0:TCGACGTC+ACCTGGTT
GGCTATGTGAGTAACACCTTCTGAACTTCCATTTCTATCATAAAATAACTTGTCAAATTGTTTGCATATAGATTCCAAATTACTTTTCCATCAGTTTTCTGTATCCGTACGCACTGTATAAAACAAGATACATTACCTCACCACCAGGGCAACGGTTACCAATTCACCCTTGGGAGGGATCGGGGTCGCCACCAACCTGTACCACTGGCTTAGGCATCTTGAGCTGGTTCCAGGTTAGTTGGGGACAATG
+
CCCDCFFDFFFFGGGGGGGGGGHHHHHHGHHHHHHHHHHHHHHHGHGHHHHHHHHHHHIHIHHHHHIIIHHIHHHHHHHGHHHHHHHHHFHHHHGHHHHHHHHHHHEGHGGFGGGHHHHHHHHHHHHHHHHHHHHHHHHHHHHHGHHGGGGGHGGDGGHHHHHHHHHHHHHHGGHGGEGFGGFCGGEGGGGGHHHGGGHHHHGHGHHHHHHHGHHHHGHGFFGGGFFGGGGGGGFFFFGFFF-?E?AFBF
@M03558:539:GW210131Amp:1:2105:3159:13820 2:N:0:TCGACGTC+ACCTGGTT
GGCTATGTGAGTAACACCTTCTAAACTTCCATTTCTATCATAAAATAACTTGTCAAATTGTTTGCATATAGATTCCAAATTACTTTTCCATCAGTTTTCTGTATCCGTACGCACTGTATAAAACAAGATACATTACCTCACCACCGTAGGGCAACGGTTACCAATTCACCCTTTGATTTCACCCAGAAGATAGCCTTCGGCTTCATCTGGAAGCAGGCCTTTTTGGCATCGTAAGGCTTGCTCTGATCA
+
A>A>AFFBFFFFGGGGGGGGGGHHHHHHHGDGHHGFHFHFFHBFHHFFHHHHHHHHHHGGHHHFFHHHHFHFHHGHFFFHHFFHHHHHHHHHGGHHHGHHFGHGGHGGHGGGDEGHFFHHHGHHHGHFHGHHHHHHHFHHHGHHGGHEFEGHGEGGCGGFHHHHHHHHGHHHHHHGHHHHHHFGEECFHBGHHGHGHHHDGFGHHHHHHBGCGHGHGGGHFHHGC?/CGHGHH../FFGGGGGGGFFFG
@M03558:539:GW210131Amp:1:2105:24276:13831 2:N:0:TCGACGTC+ACCTGGTT
GGCTATGTGAGTAACACCTTCTTTGCTCGTAGATGCCTACC
+
BABBBFFDFFFFFGGGGGGGGGHHHHHHGGGGGHHHHHHHH
@M03558:539:GW210131Amp:1:2105:12351:13845 2:N:0:TCGACGTC+ACCTGGTT
GGCTATGTGAGTAACACCTTCTAAACTTCCATTTCTATCATAAAATAACTTGTCAAATTGTTTGCATATAGATTCCAAATTACTTTTCCATCAGTTTTCTGTATCCGTACGCACCGTATAAAACAAGATACATTACCTCACCACCAATTCAACGGTTACCAATTCACCCTTGCTTTGATTTCACCCAGAAGATAGCCTTCGGCTTCATCTGGAACCGGGGGGTCGGGGTCGCCACCAACCTGTACCACTG
+
BBB@AFFFFFFFGGGGGGGGGGHFHHHHHHHHHHHHHHHHHHHHHHHHHHGHHHHHHHHGHHHHHHHHHGHFHHFHHGHHHFHHGGHHHHHHHHFHHHHGHHHHHHGGHGGGGGGGGHHHHHHHHHGHHHHHHHHHHHHHHHGHGHHHHHH4FEG/FDFGGGFHHHHHHHFGFGHHFHHHFHBGHHGECGFFHGHFHHHH<E?F@GHFFHHG0GCFGD-:@@@DB-@-9AD;DFFAFEDAF9;FFFFF;/
@M03558:539:GW210131Amp:1:2105:16656:13851 2:N:0:TCGACGTC+ACCTGGTT
GGCTATGTGAGTAACACCTTCTAAACTTCCATTTCTATCGTAAAATAACTTGTCAAATTGTTTGCATATAGATTCCAAATTACTTTTCCATCAGTTTTCTGTATCCGTACGCACTGTATAAAACAAGATACATTACCTCACCACCGGGAGTGGATCGGGGTCGCCACCAACCTGTACCACTGGCTTAGGCATCTTGGGCTGGTTCCAGGTTAGTTGGGGACAATGGGAGGATCACTAAACTGGATTCGTT
+
AAAAAFFFBFFFGGGF4EGGGGHHFHHHHHFFHGGEHFHFHFHCGGFEHHHGHHFFHHHHHHHHH5FFHHGHHHHHHFFGHFHHHHHGHHHHFBFGGGHHGDGHHHGGHGCCFGEGHHHHFHHGFHFHHFGGHGFEGHHHHHHHGFGEEBEHGH1FCDCGGGDCGGGHHHDCGFGHGHHHHHFFHHGHHG0<GHHHBHAGDDHGFHGHHGCGHGFGH@@EB?FFFBF/EGGFGFFFBB:FF0/FBBFEFF
@M03558:539:GW210131Amp:1:2105:23011:13870 2:N:0:TCGACGTC+ACCTGGTT
GGCTATGTGAGTAACACCTTCTAAACTTCCATTTCTATCATAAAAGAACTTGTCAAATTGTTTGCATATAGATTCCAAATTACTTTTCCATCAGTTTTCTGTATCCGTACGCACTGTATAAAACAAGATGCATTACCTCACCACCAACGGTTACCAATTCACCCTTGGAGCAGGCCTTTTTGGCATCGTAAGGCTTGCTCTGATCAATTCGTTTCATCTCCTCCGAAATGAAGAGCCAGGGAGGGATCGG
+
BBBBAFFFFFFFFGGGGGGGGGGHHHHHHHHHHHHHHHHHHHHHHHGHGHGGHHHHHHHHHHHHHHHGHHHDHHHHGGHHHHGHHHHHHFHHHHHHHHHHHHHHHHGGHGCGGGGHGHHHHHFHHGHGHHGHHHHHHHHHHHHHGHHGGGGGGHHHGHHGHHHHHHHHHHHHHHGGHHHGHG@GHHHGHHFGHHHHGHHHHHFGHHBGFHGHHGHHHHHHHHHHGF:@CGEGHBG/FFEF?;C?B.=C.C
@M03558:539:GW210131Amp:1:2105:10277:13882 2:N:0:TCGACGTC+ACCTGGTT
GGCTATGTGAGTAACACCTTCTAAGAAGGAGATATACATATGAATTGGTGGTTTGCTCGTAGATGCCTACC
+
BCCCBFFFFFFFGGGGGGGGGGHHGHHHHGHHHHHHHHHHHHHHHHGHFFGGGHGHHHGGGGGHHHHHGHH
@M03558:539:GW210131Amp:1:2105:14683:13903 2:N:0:TCGACGTC+ACCTGGTT
GGCTATGTGAGTAACACCTTCTAAACTTCCATTTCTATCATAAAATAACTTGTCAAATTGTTTGCATATAGATTCCAAATTACTTTTCCGTCAGTTTTCTGTATCCGTACGCACTCCTCCGAAATGAAGAGCCATTCGAGGGATCGGGGTCGCCACCAACCTGTACCACTGGCTTAGGCATCTTGAGCTGGTTCCAGGTTAGTTGGGGACAATGGGAGGATCACTAAACTGGATTCGTTGAAGGATGATG
+
CCCCCFFFFFFFGGGGGGGGGGHHHHHHHHHHHHHHHHHHHHHGHHHHHHHGHHHHFHHHHHHHHHHHHHHHHHHHHGHHHHHHHHHHHGHHGGHHHHHHHHHHHHGGHGGGGGGHHHHHGGGGHHGHHHGHHHHHHHGHFGGHGGFGGGGGGGGGGHHGGHHHHHHHHHHFHHHHGDFFGFHHGGFHHHHHHHHGHHHHHHHHHHGCGDGHGHHGBEGGGGGGGG/BBFFGFGGGGGGGEB0B.FFFBF
@M03558:539:GW210131Amp:1:2105:5140:13916 2:N:0:TCGACGTC+ACCTGGTT
GGCTATGTGAGTAACACCTTCTAAACTTCCATTTCTATCATAAAATAACTTGTCGAATTGTTTGCATATAGATTCCAAATTACTTTTCCATCAGTTTTCTGTATCCGTACGCACTGTATAAAACAAGATACATTACCTCACCACCGGGTTACCAATTCACCCTTGTTTGCTTTGATTTCACCCAGAAGATAGCCTTCGGCTTCATCTGGAAGCAGGCCCTTTTGGCATCGTAAGGCTTGCTCTGATCAAT
+
A@AA1DF@BDFBEFG1AEGBGGGH3EGGFGHFBGHHFHHHFHHAGFBAFFHBGGGAAFFEGH0FGFHHFHB2FGHHHHHHGHHFHDGHF2DGGBEDGHHGFFFGDGFFHGGG?EEGF2GHHHHHEFHGGGFEFFHHHHHCHHHHGC??EFGHB1FFHHGHGHHHB1@@@FGGFHDF2GBFGHHE/FF1FGGFFGG11F.AF?BD0DDDH0CBGGGAC.CGF0C:-CC0GCG...9FFB9A0BCF009;0;
@M03558:539:GW210131Amp:1:2105:10371:13929 2:N:0:TCGACGTC+ACCTGGTT
GGCTATGTGAGTAACACCTTCTAAACTTCCATTTCTATCATAAAATAACTTGTCAAATTGTTTGTATATAGATTCCAAATTACTTTTCCATCAGTTTTCTGTATCCGTACGCACTGTATAAAACAAGATACATTACCTCACCACCGGGCAGGGTTACCAATTCATCGGGGATCGGGGTCGCCACCAACCTGTACCACTGGCTTAGGCATCTTGAGCTGGTTCCAGGTTAGTTGGGGACAATGGGAGGATC
+
CCCCCFFFFFFFGGGGGGGGGGHHHHHHHHHHHHHHHHHHHHHHHHHHGHHHHGHHHHIHHHHHHHIIHIHFHHHHHHHHHHHHHHHHHHHHHHHHHHHHHHHHHHGGHGGGGGGHHHHHHHHHHHGGHGHHHHHGGHHHHHHHGGGGGFGGGHHHGHHHHHHHHHHCGGGGGGGFGGGGGGGGHHHGGHHDCHHHHHGHHHHHHHGHHHHGGEFGFGGGGGGGGGFGGGGGGGGGGGEABB0A/EFFFF
@M03558:539:GW210131Amp:1:2105:14603:13945 2:N:0:TCGACGTC+ACCTGGTT
GGCTATGTGAGTAACACCTTCTAAACTTCCATTTCTATCATAAAATAACTTGTCAAATTGTTTGCATATAGATTCCAAATTACTTTTCCATCAGTTTTCTGTATCCGTACGCACTGTATAAAACAAGATACATTACCTCACCACCCTTGCTTTGATTTCACCCAGAAGATAGCCTTCGGCTTCATCTGGAACAGGCCTTTTTGGCATCGTAAGGCTTGCTCTGATCAATTCGTTTCATCTCCTCCGAAAT
+
BABBBFFFFFFFGGGGGGGGGGHHHGHHHGFHHHHHHHHGHGHHHGHHHHHHHHHGFHHFHHHHHHHHHHHFHHHHGHHHHHHHHFHHHHHGHHGHHHHHHFHHHHGGHDGGGGGHHHHHHGGHGHHGHHHHHHHHHHHHHHFHGGHHHHHHHHHHGHHHHGHGHGHFGHHHGHHHHAA@FGHHHHHGHB1F0GEEFGHHHHGCGGHHGHHHGFEGHGHHHHHGHHHFFHHGHHGFHHHHHFCGFDC9?A
@M03558:539:GW210131Amp:1:2105:2156:13966 2:N:0:TCGACGTC+ACCTGGTT
GGCTCTGTGAGTAACACCTTCTAAACTTCCATTTCTATCATAAAATAACTTGTCAAATTGTTTGCATATAGATTCCAAATTACTTTTCCATCAGTTTTCTGTATCCGTACGCACTGTATAAAACAAGATACATTACCTCACCACCGGGAGGGATCGGGGTCGCCACCAACCTGTACCACTGGCTTAGGCATCTTGAGCTGGTTCCAGGTTAGTTGGGGACAATGGGAGGATCACTAAACTGGATTCGTTG
+
AAAA1BFFFB1FGGGFGGGGGGHGHGHFGHGGGHGFHFGHHCHDDGGHFEHEGHHHFHHEHHHBFGHGHHHBFFBFG2BDGHGFGFHHGGHFFEHGHGHFFGGHHHGFHFGCEGGHHHHHHHHHHHCGHHHHHGHHGHHHHHHHEG?EEE?CFHFECCCBC/AFFGHHGCGHFHHHHHHHG<=<GFD0<CGHGHHEHHBGHCGFCCCCGGHAC0CGC-;@FFGGG.C?@BBFFFFFFFFF;BBFFBEFFF
@M03558:539:GW210131Amp:1:2105:16200:13983 2:N:0:TCGACGTC+ACCTGGTT
GGCTATGTGAGCAACACCTTCTAAACTTCCATTTCTATCATAAAATAACTTGTCAAATTGTTTGCATATAGATTCCAAATTACTTTTCCATCAGTTTTCTGTATCCGTACGCACTGTATAAAACAAGATACATTACCTCACCACCGGGTTACCAATTCACCCTTGGTTGCTTTGATTTCACCCAGAAGATAGCCTTCGGCTTCATCTAGAAGCAGGCCTTTTTGGCATCGTAAGGCTTGCTCTGATCAAT
+
11>1AD1FF3D1FCGEFEFGF13331AAGFGFGFFFFGHBA2FGHHHGHHGFHHHHHHHHEFGCEFHHHHH2DFGH2ABEHFFHFEDB1AGFFHBGHHHHFGBGHGGGAEECC@GFGFFHGDFEEHB>GGHHD2F1FHHHEGHGGGG?EGHGHHFBGHHGHAEGF1GECFGHHFBHHHHHHHFEEABGFG1FFGHGHGGGGGHHGEFFH0=0CC/C..GFHHH@-/:<;EAGCFFFGGGGGB;B;C;099
@M03558:539:GW210131Amp:1:2105:15009:14013 2:N:0:TCGACGTC+ACCTGGTT
GGCTATGTGAGTAACACCTTCTAAACTTCCATTTCTATCATAAAATAACTTGTCAAATTGTTTGCATATAGATTCCAAATTACTTTTCCATCAGTTTTCTGTATCCGTACGCACTGTATAAAACAAGATACATTACCTCACCAACGATGATGGGCAACGGTTACCAATTCACCCTTGCTTTGATTTCACCCAGAAGATAGCCTTCGGCTTCATCTCGAGGGATCGTGGTCGCCACCAACCTGTACCACTG
+
BBBBBFFFFFFFGGGGGGGGGGHHHHHHHHHHHHHHHHHHHGHHHHHHHHHHHHHGHHHHHHHHHHHGHHHHHHHGFGHHHHHHHGHHHHHHHHHHHHHHHHGHHHGGHGGGGGGHHHHHHHHHHHGHHHHHHHHHHHHHHHHGGGGHGHHHGCGHFHGCGGGHHGHHGHHHHHHHHHHHHGHHHHHHHHHGGHGHHHGHHHHHHHGGGGHGHGHHFED-C./CE/C.GECGGGD;AEGGG?CFBFFGGF
@M03558:539:GW210131Amp:1:2105:17069:14027 2:N:0:TCGACGTC+ACCTGGTT
GGCTATGTGAGTAACACCTTCTACACTCTTTGCTCGTAGATGCCTACC
+
CCCCCFFFFFFFGGGGGGGGGGHHHHHHHHHHHHHGGGGGHHHHHFHH
@M03558:539:GW210131Amp:1:2105:11573:14044 2:N:0:TCGACGTC+ACCTGGTT
GGCTATGTGAGTAACACCTTCTACACTCTTTGCTCGTAGATGCCTACC
+
CDEDDFFFFFFFGGGGGGGGGGHHHHHHHHHHHHHGGGGGHHHHHGHH
@M03558:539:GW210131Amp:1:2105:11495:14053 2:N:0:TCGACGTC+ACCTGGTT
GGCTATGTGAGTAACACCTTCTAAACTTCCATTTCTATCATAAAATAACTTGTCAAATTGTTTGCATATAGATTCCAAATTACTTTTCCATCAGTTTTCTGTATCCGTACGCACTGTATAAAACAAGATACATTACCTCACCACCAACGCCACCAACCTGTACCACTGGCTTAGGCATCTTGAGCTGGTTCCAGGTTAGTTGGGGACAATGGGAGGATCACTAAACTGGATTCGTTGAAGGATGATGGTT
+
CBCCCFFFFFFFGGGGGGGGGGHHHHGHHHHHHHHHHHHHHHHHHHHHHHHHHHHHHHIHIHHHHIIHHIIHHHHHHHHHHHHHHHHHHHHHHHHHHHHHHHHHHHGGHGGGGGGHHHHHHHHHHHHHHHHHHIHHHHHHHHGHGHHGGGGGGHHHGGHHHHHHHHHHHHFHHHHHHHHHHHGHHHGHGHHHHHHHHHGGHHHGGEGEHHHHHFGFGHGFFHHHHHGHGHHHHGHHGGFGF.;BCBFBFF
@M03558:539:GW210131Amp:1:2105:4299:14061 2:N:0:TCGACGTC+ACCTGGTT
GGCTATGTGAGTAACACCTTCTAAACTTCCATTTCTATCATAAAATAACTTGTCAAATTGTTTGCATATAGATTCCAAATTACTTTTCCATCAGTTTTCTGTATCCGTACGCACTGTATAAAACAAGATACATTACCTCACCACCGAGGGAGGGATCGGGGTCGCCACCAACCTGTACCACTGGCTTAGGCATCTTGAGCTGGTTCCAGGTTAGTTGGGGACAATGGGAGGATCACTAAACTGGATTCGT
+
BBBBBFFFFFFFGGGGGGGGGGHHGHHHHHHHHHHHHHHHHHHHHHHHHHHHHHHHGHHHHHHHHHHGHHHHHHHHHHHHHHHHHHHHHHHHHHHHHHHHHGHHHGFFHGGGGGGHHHHHHHHHHHHHHHHHHHHHGFHHHHHHGGGGGGGGGFFFGCGGGGEGGGGGHHHGGGHHHGHHHFHFGFHHHFHHHGHFHGGHHHHHHHHHHFGHHHFHHCDAEGGGGGGGGGGGFGFFFGFFGGFFFFBFEF
@M03558:539:GW210131Amp:1:2105:20360:14065 2:N:0:TCGACGTC+ACCTGGTT
GGCTATGTGAGTAACACCTTCTAAGAAGGAGATATACATATGAATTGGTGGTTTGCTCGTAGATGCCTACC
+
CBBCBFFFFFFFGGGGGGGGGGHHHHHHHHHHHHHHHHGHHHGHHHGHFFEEFHGHHHGGGGGHHHHHHHG
@M03558:539:GW210131Amp:1:2105:17355:14066 2:N:0:TCGACGTC+ACCTGGTT
GGCTATGTGAGTAACACCTTCTAAACTTCCATTTCTATCATAAAATAACTTGTCAAATTGTTTGCATATAGATTCCAAATTACTTTTCCATCAGTTTTCTGTATCCGTACGCACTGTATAAAACAAGATACATTACCTCACCACCGATCGGGGTCGCCACCAACCTGTACCACTGGCTTAGGCATCTTGAGCTGGTTCCAGGTTAGTTGGGGACAATGGGAGGATCACTAAACTGGATTCGTTGAAGGAT
+
BBCCCFFFFFFFGGGGGGGGGGHHHHHHHHHHHHHHHHHHHHGHHHHHHHHHHHHHHHHHIIHHHIIHIHHFHHHHHHHHHHHHHHHHHHHHHHHHHHHHHHHHHHGGHGGGGGGHHHHHHHHHHHHHHHHHHHHHHHHHHHHHGGGGGGGGGGGGGGGGHHHGGHHHHHHHHHHGHHHHHHFGHHHHHEHHHHHHHHHHHGGGGFGHHHGGGGGHHHHHHGGGGGGGGFFFGGGFFGGGGFFF.00<AF
@M03558:539:GW210131Amp:1:2105:29232:14071 2:N:0:TCGACGTC+ACCTGGTT
GGCTATGTGAGTAACACCTTCTACACTCTTTGCTCGTAGATGCCTACC
+
B@BBAFFDFFFFFABGGGCGGFHF5GFFH5FDFDDEEAEFFGFHHDFF
@M03558:539:GW210131Amp:1:2105:23613:14076 2:N:0:TCGACGTC+ACCTGGTT
GGCTATGTGAGTAACACCTTCTAAACTTCCATTTCTATCATAAAATAACTTGTCAAATTGTTTGCATATAGATTCCAAATTACTTTTCCATCAGTTTTCTGTATCCGTACGCACTGTATAAAACAAGATACATTACCTCACCCGGGATCGGGGTCGCCACCAACCTGTACCACTGGCTTAGGCATCTTGAGCTGGTTCCAGGTTAGTTGGGGACAATGGGAGGATCACTAAACTGGATTCGTTGAAGGAT
+
AAAAAFFDFFFFGGFGGGGGGGHFFHHHHGHFHHHHHHGHHHHGHHHHHHHHHHHFGHHHHHHHGHGHHHHHHHHHHHHHHHGHHHHHHGHHGHHHHHHHHHGHHHGFHFGGFGGHHHHHHHHHHHHHHHHGHGHHFHGHHHHGGGGGGGGGGGGGGGGGHHHGFHHHHHHHHHHHHGGHFGGGHGGHHHHHHHH<GFCHFHFFFHHHHHGGGGGHGHHHHEADFGFFGGGFGGGFFBFFGG;F:;0FGG
@M03558:539:GW210131Amp:1:2105:19769:14080 2:N:0:TCGACGTC+ACCTGGTT
GGCTATGTGAGTAACACCTTCTTTGCTCGTAGATGCCTACC
+
BBAABFFDFFFFGGGFGGGGGGHHHHHHGEEGGHHGHHGHH
@M03558:539:GW210131Amp:1:2105:18902:14086 2:N:0:TCGACGTC+ACCTGGTT
GGCTATGTGAGTAACACCTTCTCACTCTTTGCTCGTAGATGCCTACC
+
BCCCBFFFFFFFGGGGGGGGGGHHHHHHHHHHHHGEFGGHHHHHHHH
@M03558:539:GW210131Amp:1:2105:5570:14102 2:N:0:TCGACGTC+ACCTGGTT
GGCTATGTGAGTAACACCTTCTAAACTTCCATTTCTATCATAAAATAACTTGTCAAATTGTTTGCATATAGATTCCAAATTACTTTTCCATCAGTTTTCTGTATCCGTACGCACTGTATAAAACAAGATACATTACCTCACCACCGAGGGATCGGGGTCGCCACCAACCTGTACCACTGGCTTAGGCATCTTGAGCTGGTTCCAGGTTAGTTGGGGACAATGGGAGGATCACTAAACTGGACTCGTTGA
+
CBCCCFFFFFFFGGGGGGGGGGHHHHHHHHHHHHHHHHHHHHHHGHHHHHHHHHHHHHHHHHHHHHHHHHHFHHHHHFHHHHHHHHHHHGHHHGHHHHGGHHHHHHGGHGGGGGGHHHHHHHHHHHHHHHHHHHHHHHHHHHHHGGGGGGGHGGGFGFGGGDFGFGHGGHGHHHHGHHHHHHHE<GHHHGHHHGHHHHHHGHHHFHHHGHHHHHGCEGGFFFGGGGGGGEGGGGGGGGGGGGFFGFFFF
@M03558:539:GW210131Amp:1:2105:27350:14109 2:N:0:TCGACGTC+ACCTGGTT
GGCTATGTGAGTAACACCTTCTAAACCTCCATTTCTATCATAAAATAACTTGTCAAATTGTTTGCATATAGATTCCAAATTACTTTTCCATCAGTTTTCTGTATCCGTACGCACTGTATAAAACAAGATACATTACCTCACCACCGGGGGATCGGGGTCGCCACCAACCTGTACCACTGGCTTAGGCATCTTGAGCTGGTTCCAGGTTAGTTGGGGACAATGGGAGGATCACTAAACTGGATTCGTTGA
+
AB3AAFF@DFFFGGGFG?GGGGHHHHFGHHFGFGFFHHHHGGA5GBGGFEFGDFFFHBGFHFFFFDHEFHHHHHGHGBGHHHHHHHGHHGHHFFGHHFGHHEGHHHGGHGGGGGGHHHHHHHHHHHHHHGGGHFHHHGHHHHHHGCGGGDGGGGGGGGGGGDDFHHHGGHHHHHGHHHHCGHHHBGHFHHHHH0GHHGHHHGGGGFCFBFGGGGGGGGGGGGGGGGGFFFFFFFEFBFFEBFB:A:B;A
@M03558:539:GW210131Amp:1:2105:26752:14157 2:N:0:TCGACGTC+ACCTGGTT
GGCTATGTGAGTAACACCTTCTAAACTTCCATTTCTATCATAAAATAACTTGTCAAATTGTTTGCATATAGATTCCAAATTACTTTTCCATCAGTTTTCTGTATCCGTACGCACTGTATAAAACAAGATACATTACCTCACCACCACGGCAACGGTTACCAATTCACCCTTGCTTTGATTTCACCCAGAAGATAGCCTTCGGCTATCGGGGATCGGGGTCGCCACCAACCTGTACCACTGGCTTAGGCAT
+
CCCCCFFFFFFFGGGFGGGGGGHGHHHHHHHHHHHHHHHHHHHHHGHHHHHHHHHHGHHHHHHHHHHHHHHFHHHHHHHHHHHHHHHHHHHHHHFGHHHHHHHHHHGGHGGCGGGHHHHHHHHHHHHHHHHHHHHHGHHHHHHGEFEGGFGEGGGDGGHHHHHHHHHGHHHHHHHHHGHHGFFHHGGGECGCFHGHHHHHGGGGFHFGGG?FGGGF??AGGGGGGGGGGGGFFGB;CGFFGEFFFBFFFF
@M03558:539:GW210131Amp:1:2105:22189:14217 2:N:0:TCGACGTC+ACCTGGTT
GGCTATGTGAGTAACACCTTCTAAACTTCCATTTCTATCATAAAATAACTTGTCAAATTGTTTGCATATAGATTCCAAATTACTTTTCCATCAGTTTTCTGTATCCGTACGCACTGTATAAAACAAGATACATTACCTCACCACCGGGATCGGAGGGATCGGGGTCGCCACCAACCTGTACCACTGGCTTAGGCATCTTGAGCTGGTTCCAGGTTAGTTGGGGACAATGGGAGGATCACTAAACTGGATT
+
CCCDDFFFFFFFGGGGGGGGGGHHHHHHHHHHHHHHHHHHHHHHHHHHHHHHHHHHGIIHIHHHHIHHIHHGHHHHHHHHHHHHHHHHHHHHGHHHHHHHHHHHHFFGHGGGGGGHHHHHHHHHHHHHHHHHHGHHHHHHHHHHGGGGGGGGGGGG@GHGGCGGGGGGGGGHHHGGHHGHHHHHHHGGHHHHHGGFHHHHHHHGHHHHHHGGHHGGGGGGFAFGGEFCFGGBFGDGFGFFF<FF<BB/FF
@M03558:539:GW210131Amp:1:2105:22101:14266 2:N:0:TCGACGTC+ACCTGGTT
GGCTATGTGAGTAACACCTTCTGAACTTCCATTTCTATCATAAAATAACTTGTCAAATTGTTTGCATATAGATTCCAAATTACTTTTCCATCAGTTTTCTGTATCCGTACGCACTGTATAAAACAAGATACATTACCTCACCACCTGCTTTGATTTCACCCAGAAGATAGCCTTCGGCTTCATCTGGAACCGGAGGGATCGGGGTCGCCACCAACCTGTACCACTGGCTTAGGCATCTTGAGCTGGTTCC
+
DCCCCFFFFFFFGGGGGGGGGGHHHHHHHHHHHHHHHHHHHHHHHHHHHHHHHHHHHHIHIIHHIHHHHIIHHHHHHHHHHHHHHHHHHHHHHHHHHHGHHHHHHHGGHGGFGGGHHHHHHHHHHHGHHHHHHHHHHHHHHHHHGHHHHHHHHHHHHHHHHGHHFHHHHHGHHHHHGGGGHHHHHHHGGHGGGCGEEEFGGGGCGGGGGGGHHHGGHGGHGGGGGGFCFGG0:FFGGGGGGFFBFFGGGG
@M03558:539:GW210131Amp:1:2105:28164:14287 2:N:0:TCGACGTC+ACCTGGTT
GGCTATGGGAGTAACACCTTCCCTCGTAGATGCCTACC
+
BBB?AFF4BFAAGGGGGGGGGGHHGGEEECGFHHHFHF
@M03558:539:GW210131Amp:1:2105:10282:14313 2:N:0:TCGACGTC+ACCTGGTT
GGCTATGTGAGTAACACCTTCTCACTCTTTGCTCGTAGATGCCTACC
+
BABBBFFFFFFDGGGGGGGGGGHHHGHHGFGGHHEAEFGHHHHHHHG
@M03558:539:GW210131Amp:1:2105:8367:14380 2:N:0:TCGACGTC+ACCTGGTT
GGCTATGTGAGTAACACCTTCTAAACTTCCATTTCTATCATAAAATAACTTGTCAAATTGTTTGCATATAGATTCCAAATTACTTTTCCATCAGCTTTCTGTATCCGTACGCACTGTATAAAACAAGATACATTACCTCACCACCAGGATCGGGGTCGCCACCAACCTGTACCACTGGCTTAGGCATCTTGAGCTGGTTCCAGGTTAGTTGGGGACAATGGGAGGATCACTAAACTGGATTCGTTGAAGG
+
AAAAAFFFFFD1FFGCGEFGGFH3FHHFHHFEGHFFHHHHHHHFHHHHGHHHHHGFFHHGFFHHHHHHGHGDGHGHHFHHHHGGHGHHFGHHHHHHHHHHGHHHHGGEHG?CGGGHHHHHHHHHHHHHHHHHHHHHHHHHHHGHGHHGHHHGGGGGG/CGCFHHHGGHHHHHHHHHHHFHFHHGHGHGHHHBGFHHHHHHHHGGFHHHHHGBCCGGGHHHBGCECGGGGGFFGFBB;FBFGEAF=CA0;B
@M03558:539:GW210131Amp:1:2105:18800:14424 2:N:0:TCGACGTC+ACCTGGTT
GGCTATGTGAGTAACACCTTCTAAACTTCCATTTCTATCATAAAATAACTTGTCAAATTGTTTGCATATAGATTCCAAATTACTTTTCCATCAGTTTTCTGTATCCGTACGCACTGTATAAAACAAGATACATTACCTCACCACCGGGATCGGAGGGATCGGGGTCGCCACCAACCTGTACCACTGGCTTAGGCATCTTGAGCTGGTTCCAGGTTAGTTGGGGACAATGGGAGGATCACTAAACTGGATT
+
CCCCBFFFFFFFGGGGGGGGGGHGHHHHHHGHHHHHHHHHHHHHHHGHHHHHHHHHHIHIIHHHHHHHIHHHHHHHHHHHHHHHHHHHHHHHHHHHHHHHGHHHHHGFHGGFGGGHHHHHHGHHHHHEGHHHHHHHHHHGHGHHGFGGFGGGGGGGGGHGGDGGGDFCDDGHHHGFHGFFHHGHHGGHHHHGHHBHHHHHHHEHHFCHHHHHGHGGGFFGGCGEGEFFFFFFGFDFFFGFF;BBFFFFFF
@M03558:539:GW210131Amp:1:2105:27941:14450 2:N:0:TCGACGTC+ACCTGGTT
GGCTATGTGAGTAACACCTTCTGAACTTCCATTTCTATCATAAAATAACTTGTCAAATTGTTTGCATATAGATTCCAAATTACTTTTCCATCAGTTTTCTGTATCCGTACGCACTGTATAAAACAAGATACATTACCTCACCACCGGTAGGGCAACGTTACCAATTCACCCTTTGATTTCACCCAGAAGATAGCCTTCGGCTTCATCTGAAGGCCTTTTTGGCATCGTAAGGCTTGCTCTGATCAATTCG
+
A@ABBFFFFFFFGGGGGCGGGGHHHHGFHHHHFHHHHHHHHGH5FGGFHFHHHHFGHHHHHHH3GHFHHFHBHFHDFGGFHHHGHHHHHHHHHHHHHGHHHHGHF@FFHGEGGGGGGHHHFHHGHHHHHHHHHGHHHHHHHGHGGGGGGGEGGGEFCGHHGHHHFHGHFGHHHHHGGHHHHHGHGHEHHGHGGGHHHHHFCGGHHHHHHHHBHHHHHHHH?@CCFHGHHFHBFFHG?FFGGF;9B=9FBE
@M03558:539:GW210131Amp:1:2105:24943:14457 2:N:0:TCGACGTC+ACCTGGTT
GGCTATGTGAGTAACACCTTCTTTGCTCGTAGATGCCTACC
+
>A111@@3B3D13B3B1A1B1ADG3131A0AAF3DBF11AF
@M03558:539:GW210131Amp:1:2105:15380:14525 2:N:0:TCGACGTC+ACCTGGTT
GGCTATGTGAGTAACACCTTCTGAACTTCCATTTCTATCATAAAATAACTTGTCAAATTGTTTGCATATAGATTCCAAATTACTTTTCCATCAGTTTTCTGTATCCGTACGCACTGTATAAAACAAGATACATTACCTCACCACCGGGGCGTGGTGGGGGGTAAAAAAGGGATCGGGGTCGCCACCAACCTGTACCACTGGCTTAGGCATCTTGAGCTGGTTCCAGGTTAGTTGGGGACAATGGGAGGAC
+
CAABBFFFFFFFGFGGGGGGGGHHHHHHHHHHGHHHHHHHHHHHHHHHHHHHHHHHGHHHHHHHHHHHHHGHHHHHGGFHHHHHHGHFHHHHHHHHHHHHHHHHHHGGHGGGGGGHHHHHHHHHHHHHHHHHHHHHHHHHHHHHGGEGGGGFGDFFGGGGFFFFFFFFFFFFFFDFCFFDFFFFFFFEFFFFFFFFFFFFFEFFFFFFFFFFFFFFFFFFFFFFFFFFFEFFFFFAFFFFFBBBFBE=DE
@M03558:539:GW210131Amp:1:2105:12589:14526 2:N:0:TCGACGTC+ACCTGGTT
GGCTATGTGAGTAACACCTTCTAAACTTCCATTCCTATCATAAAATAACTTGTCAAATTGTTTGCATATAGATTCCAAATTACTTTTCCATCAGTTTTCTGTATCCGTACGCACTGTATAAAACAAGATACATTACCTCACCACCGCCAGGCCTTTTTGGCATCGTAAGGCTTGCTCTGATCAATTCGTTTCATCTCCTCCGAAATGAAGAGCCATCGGGGACAATGGGAGGATCACTAAACTGGATTCG
+
CBCCBFFFFFFFGGGGGGGGGGHHHHHHHHHHHHHHHHHHHHHHHHGGHHHHHHHHHHHHIIHHHHHHIIHFHHHHHGHHHHHHHHHHHHHHHHHHHHHHHHHHHHGGHGGGGGGHHHHHHHHHHHHHHHHHHHHHHHHHHHHHGGGGGGHHGHHHHHGGHHHHGGHHHFGHHGGHHHHHHHHHHHHGHHGHHHHHHFGHHG?EAGHGGHHHHHHHHGGFGGAFGFCB:FEGBGGGGGGFGGCFBBFGGG
@M03558:539:GW210131Amp:1:2105:10857:14579 2:N:0:TCGACGTC+ACCTGGTT
GGCTATGTGAGTAACACCTTCTAAACTTCCATTTCTATCATAAAATAACTTGTCAAATTGTTTGCATATAGATTCCAAATTACTTTTCCATCAGTTTTCTGTATCCGTACGCACTGTATAAAACAAGATACATTACCTCACAACCTGTACCACTGGTAGGGCAACGGTTACCAATTCACCTTCGGCTAGCAGGCCTTTTTGGCATCGTAAGGCTTGCTCTGATCAATTCGTTTCATCTCCTCCGAAATG
+
BBAAAFF@FDFFGGGGGGGGGGGHHGGHHHHHHHHHHHHGHHHHHHHHHHHHHHHGHHHHHHHHHHHHHHHFHHHHGHHHHHHHHGHHHHHHHHHHHHHHFHHHHHGGHGGGGGGHHHHHHHHHHHHHHHHHHHHHHHHHHHHGGHHHHHHHHHHHFHHGEFGFHGGGGGHHHHHHHHHHHHHHACGFHHEGHGGHHHHHGGGHHHGHHHGHHHFGHHHHGBCHHFFCGGHHGGHHHFGFGFGG@C@EF
@M03558:539:GW210131Amp:1:2105:22871:14664 2:N:0:TCGACGTC+ACCTGGTT
GGCTATGTGAGTAACACCTTCTAAACTTCCATTTCTATCATAAAATAACTTGTCGAATTGTTTGCATATAGATTCCAAATTACTTTTCCATCAGTTTTCTGTATCCGTACGCACTGCATAAAACAAGATACATTACCTCACCACCGGGATCGGGGTCGCCACCAACCTGTACCACTGGCTTAGGCATCTTGAGCTGGTTCCAGGTTAGTTGGGGACAATGGGAGGATCACTAAACTGGATTCGTTGAAGG
+
AABAAFFFFFFFGGGGGGGGGGHHHHHHHHHHHHHHHHHHHGHHHHHHHHHHHHGFGHGHHGHHHFHHHHFFHGGFFHHHHHHHHHHHHFHHHHHHHHHHHHHHGFEFHFGCGGGHHGHHHHHHHHHHHHHHHHHFHHGHFHGFGGGGGGFGGGGFGDGFGGHHHGGHGHGHHHGHHHHHHHEFFGHHHHGFHHHHGGEFGFHGCGHCGHFHFCEGGGGGFAFAAAFFAFFGCFFFGFBFGFEGFFAB:F
@M03558:539:GW210131Amp:1:2105:17263:14681 2:N:0:TCGACGTC+ACCTGGTT
GGCTATGTGAGTAACACCTTTGCTCGTAGATGCCTACC
+
A@BAAFFFFFFFGGGGGGGFGGHHHGAEAFHHHHHHHH
@M03558:539:GW210131Amp:1:2105:23156:14725 2:N:0:TCGACGTC+ACCTGGTT
GGCTATGTGAGTAACACCTTCTAAACTTCCATTTCTATCATAAAATAACTTGTCAAATTGTTTGCATATAGATTCCAAATTACTTTTCCATCAGTTTTCTGTATCCGTACGCACTGTATAAAACAAGATACATTACCTCACCAGGGCAACGGTTACCAATTCAGCAGGCCTTTTTGGCATCGTAAGGCTTGCTCTGATCAATTCGTTTCATCTCCTCCGAAATGAAGAGCCATTCGGGGAGGGATCGGGG
+
A1A1AFFDFB@FGGFBGGGFFGDHBGHHGHGGHGHHHHHHGFDGBFEHHHGHHHHHHHHFFHHHHGHHHHGFHHHFBF1FHHHHHHHHHEHHHEGHGHHHHHFHHHGGHGGFGGGHGHHHHHHHHGHHGGHHHHHHHHHHHHHHE/EGAHECEGGHHHHHHHBFFGGCAFHHHHHGGHHHHGHGEFGGHHGEFHHHDGHHFGHHGFHGHFGGHHHGHGGG.?GFGBG0CBGHEGFGHGG@G-ACBECB-@
@M03558:539:GW210131Amp:1:2105:25444:14761 2:N:0:TCGACGTC+ACCTGGTT
GGCTATGTGAGTAACACCTTCTACACTCTTTGCTCGTAGATGCCTACC
+
ABBCAFFFFFFFGGGGGGGGGGHHGHCHHGHHGHHGGGGGHHHCHBBG
@M03558:539:GW210131Amp:1:2105:20509:14769 2:N:0:TCGACGTC+ACCTGGTT
GGCTATGTGAGTAACACCTTCTAAACTTCCATTTCTATCATAAAATAACTTGTCAAATTGTTTGCATATAGATTCCAAATTACTTTTCCATCAGTTTTCTGTATCCGTACGCACTGTATAAAACAAGATACATTACCTCACCACCGCAACGGTTACCAATTCACCCTTGGGGAGGGATCGGGGTCGCCACCAACCTGTACCACTGGCTTAGGCATCTTGAGCTGGTTCCAGGTTAGTTGGGGACAATGGG
+
A@@AAFFDF3@FGGGGGCB1FGFGBGF1AGH3GGHDFDHFHFBGHHEFHGHFFHHHGHHHGHFCGEGEHHH2FHHHEGBGHHHEHHHHHHHHHHHHHHHHGHHHHGEEHEGGGGCHHHHHHHHHEEGCGHHHHHHHGHHHHHHHGGGGGGEGGGGHHHGHHHHHGGHHHHGCEG??FHGCGCCCCGCGCFHHHGGHGHHHHHHHHHHHHHFGGGGGGGFBCFGGGGGG9CBBFGGFCCFB@-A>EF;BFE
@M03558:539:GW210131Amp:1:2105:6294:14775 2:N:0:TCGACGTC+ACCTGGTT
GGCTATGTGAGTAACACCTTCTAAACTTCCATTTCTATCATAAAATAACTTGTCAAATTGTTTGCATATAGATTCCAAATTACTTTTCCATCAGTTTTCTGTATCCGTACGCACTGTATAAAACAAGATACATTACCTCACCACCGGGAGGGATCGGGGTCGCCACCAACCTGTACCACTGGCTTAGGCATCTTGAGCTGGTTCCAGGTTAGTTGGGGACAATGGGAGGATCACTAAACTGGATTCGTTG
+
CCCCBFFFFFFFGGGGGGGGGGHHHHHHHHHHHHHHHHHHHHHHHHHHHHHHHHGHHIHHHIHHHIHIIHHIHHHHHHHHHHHHHHHHHHHHHHHHHHHHGHHHHHGGGGGGGGGHHHHHHHHHHHHHHGFHHHHHHHHHHFHEGGGGGGGGGHGGGGGGGGGGDGHHHGGGHGHHHHHHHGCGHHBFHHHHHHHFHHHHHGHHFC<CGHHHHHGCDGEGGFFFGFGGGGGGGGGGGFGGGFFFFBFFFF
@M03558:539:GW210131Amp:1:2105:7898:14791 2:N:0:TCGACGTC+ACCTGGTT
GGCTATGTGAGTAACACCTTCTAAACTTCCATTTCTATCATAAAATAACTTGTCAAATTGTTTGCATATAGATTCCAAATTACTTTTCCATCAGTTTTCTGTATCCGTACGCACTGTATAAAACAAGATACATTACCTCACCACCGGGGTCGCCACCAACCTGTACCACTGGCTTAGGCATCTTGAGCTGGTTCCAGGTTAGTTGGGGACAATGGGAGGATCACTAAACTGGATTCGTTGAAGGATGATG
+
ABABAFFBFFFFGGGGGGGFGGHHGHHHHHHHHHHHHHHHHHHGHHHGHHHGGHFHHHHHFHHHHFHHHGHHHHFHGHHHHHHHHHHHHFFHHHFHHHHHHHHHHHFFHGGCGGGHHHHHHHHHGGHHHHHHHGHHHHHHHHFFFGGGGEFGGEFGHHHGGHHHHHHFGHFHHGHHHHFFHFHHGGGHHHHHHHHGHHHHHHDHHHDDEGGHHHHHHGGGHHGGGGCFFGGGGFGEGGGGGFGG.CFG0F
@M03558:539:GW210131Amp:1:2105:8376:14816 2:N:0:TCGACGTC+ACCTGGTT
GGCTATGTGAGTAACACCTTCTACACTCTTTGCTCGTAGATGCCTACC
+
BBBA@FFDFFFFFFGGGGGGGGGHFGFHHHHGFGHGGDFDGHFHHHGG
@M03558:539:GW210131Amp:1:2105:5910:14864 2:N:0:TCGACGTC+ACCTGGTT
GGCTATGTGAGTAACACCTTCTAAACTTCCATTTCTATCATAAAATAACCTGTCAAATTGTTTGCATATAGATTCCAAATTACTTTTCCATCAGTTTTCTGTATCCGTACGCACTGTATAAAACAAGATACATTACCTCACCACCGGTGGTAGGGTAGGGCAACGGTTACCAATTCACCCTTGGGGATCGGGGTCGCCACCAACCTGTACCACTGGCTTAGGCATCTTGAGCTGGTTCCAGGTTAGTTGG
+
BCCCCFFFFFFFGGGGGGGGGGHHHHHHHHHHHHHHHHHHHHHHHHHHHHHGHHHHHHHHIIHHHIIHIIHHHHHHHHHHHHHHHHHHHHHHHHHHHHHHHHHHHHGGHGGGGGGHHHHHHHHHHHHHHHHHHIHHHHHHHHHHGGGGGGGHHGGHHGGGGGEHGGGFGHHHHHHHHHHHHHHHHGFGG?GGGGGGGGGGHHHGGHHCGHHHHHGGFGGFFBCFFGGGGFGGGGGGGGGGGGGGBFGGGF
@M03558:539:GW210131Amp:1:2105:7954:14864 2:N:0:TCGACGTC+ACCTGGTT
GGCTATGTGAGTAACACCTTCTAAACTTCCATTTCTATCATAAAATAACTTGTCAAATTGTTTGCATATAGATTCCAAATTACTTTTCCATCAGTTTTCTGTATCCGTACGCACTGTATAAAACAAGATACATTACCTCACCACCAGGGATCGGGGTCGCCACCAACCTGTACCACTGGCTTAGGCATCTTGAGCTGGTTCCAGGTTAGTTGGGGACAATGGGAGGATCACTAAACTGGATTCGTTGA
+
BBCCBFFFFFFFGGGGGGGGGGHHHHHHHHHHHHHHHHHGHHGHHHHHHHHHHHHHHIHHIHHGHIHHIHHGHHHHHHHHHHHHHHHHHGHHHHHHHHHHHHHHHHGGHGGGGGGHHHHHHHHHHHHHHFFHHHHHHHHHHHHHGHHGGGHGGGGGGGGGGGGHHHGGHGHHHHHHHHHHHHHFHHHHHHHHFHGHGHHHHHGGHHH0GGHHHGGGGGFHHHHHGGGGGGFGGCFFFGGGGGFGGGGG
@M03558:539:GW210131Amp:1:2105:24692:14868 2:N:0:TCGACGTC+ACCTGGTT
GGCTATGTGAGTAACACCTTCTAAACTTCCATTTCTATCATAAAATAACTTGTCAAATTGTTTGCATATAGATTCCAAATTACTTTTCCATCAGTTCTCTGTATCCGTACGCACTGTATAAAACAAGATACATTACCTCACCACCTTTGATTTCACCCAGAAGATAGCCTTCGGCAGGCCTTTTTGGCATCGTAAGGCTTGCTCTGATCAATTCGTTTCATCTCCTCCGAAATGAAGAGCCATTCCAAGG
+
A?AAAFFFFF@FGFGGGCGFCD3GBGFGDEHHFDBHHHHCHGFH1DBBGGHFGGGF1GDEGFGHHHHFHFDGHFGEFDBGHHHHHHHHH2GFHHHGBGHHHGGF2@EFHEECGEEHFHHHHHHHHAG0FFFFHHHHBGHHGHHE/GEGFFHHFHHHFFEFGHF1FBFHHHHFC<@C/CEFGHH1GG?FFFHGG0<F10<<>GHHHG0==GCDFHE</<C<GHH0CGHECAACEHHG0C.FCC;;CB0;0.
@M03558:539:GW210131Amp:1:2105:9590:14872 2:N:0:TCGACGTC+ACCTGGTT
GGCTATGTGAGTAACACCTTCTGAACTTCCATCTCTATCATAAAATAACTTGTCAAATTGTTTGCATATAGATTCCAAATTACTTTTCCATCAGTTTTCTGTATCCGTACGCACTGTATAAAACAAGATACATTACCTCACCACCGGTTATAGGGTGAGGGTAGGGCAACGGTTACCAATTCACCCTTGCTTTGATTTCACCCAGAAGATAGCCTTCGGCTTCATCTGGAACCTTTTGGCATCGTAAGGC
+
BBCCCFFFFFFFGGGGGGGGGGHHHHHHHHHHHHHHHHHHHHHHHHHHHHHHHHHHHHIIIIHHIIHHIHIHHHHHHHHHHHHHHHHHHHHHHHHHHHHHHHHHHHGGHGGGGGGHHHHHHHHHHHHHHHHHHHHHHHHHHHHHGGGGGGHFHHHHGHHHGGGGGEHGGHGGGGCHHHHHHHGHHHHHHHHHHHFHHHHHHHHGGGHHGHGHHHHHGHFDGGHHFHHGCGFGGHGGGGAFG;F9EAF.0C
@M03558:539:GW210131Amp:1:2105:3151:14891 2:N:0:TCGACGTC+ACCTGGTT
GGCTATGTGAGTAACACCTTCTCAACCCCCATCTCTATCATAAACTAACTTGTCAAATTGTCTGCATATAGATTCCAAATTACTTTTCCATCAGTTTTCTGTATCCGTACGCACTGTATAAAACAAGATACATTACCTCACCACCGTTACCAATTCATTGCTTTGATTTCACCCAGAAGATAGCCTTCGGCTTCATCTGGAACCCAGCAGGCCTTTTTGGCATCGTGAGGCTTGCTCTGATCAATTCGTT
+
AAAA1DDFFBFFCFF1BAA1FE1F3BB00AEG0DFGFDEAEG2E1DB1FGFBGGH2DHFDF22GGEHFGHHHHHHB22EGHFHHGFHHHFGHHHHHHHHHHHHHHEECGFGCAEEFGHGFDGHHHFGEGHGGHHHHEFHHGEHGAEFEGGHHHHHHGHHHHFHHHFHHHGGFHFFGHHHHGHHHHHHHH?CGCFFBGFFHGHHEFGHEBAGGGEHHHHGGHGGF?HAC?HAEF@FGGEFBFGFBC0B.FG
@M03558:539:GW210131Amp:1:2105:10452:14934 2:N:0:TCGACGTC+ACCTGGTT
GGCTATGTGAGTAACACCTTCTAAACTTCCATTTCTATCATAAAATAACTTGTCAAATTGTTTGCATATAGATTCCAAATTACTTTTCCATCAGTTTTCTGTATCCGTACGCACTGTATAAAACAAGATACATTACCTCACCACCGAGCAGGCCTTTTTGGCATCGTAAGGCTTGCTCTGATCAATTCGTTTCATCTCCTCCGAAATGAAGAGCCCAGGAGGGATCGGCGTCGCCACCAACCTGTACCAC
+
33AAAFFFFFFFGCGFGEGGGGFHEGFHHGCHHGHHHHHHHHGCHFHGHFHFHHGHBHHHHHHHEGHHHHHDGHGFGFHDGFHHFFGHFGHHHHHHHHHHFFFGHFGEHGGCGGGGFFGFHGHGHHC1FFHHHBDGHHGHHFHHGGEEE?FFEEGCGFHC/1GGHGGFHFCFG0CF1<D1FGGGCGHHGFC<CGGHHGHFGFD-.<.<0<=0CCGGHG.E.:A?GE..-;9B-99CFACADAB9B9/BB/
@M03558:539:GW210131Amp:1:2105:3501:14964 2:N:0:TCGACGTC+ACCTGGTT
GGCTATGTGAGTAACACCTTCTAAACTTCCATTTCTATCATAAAATAACTTGTCAAATTGTTTGCATATAGATTCCAAATTACTTTTCCATCAGTTTTCTGTATCCGTACGCACTGTATAAAACAAGATACATTACCTCACCACCTGCTGGTTCCAGGTTAGTTGGGGACAATGGGAGGATCACTAAACTGGATTCGTTGAAGGATGATGGTTTTGCTCGTAGATGCCTACC
+
CBCCCFFFFFFFGGGGGGGGGGHHHHHHHHHGHHHHHHHHHHHHHHHGHHHHHHHHGHHHIHHHGHHHIIIEHHHFFHHGHHHHHHHHHHHHGHHHHHHHHHHHHHGGHGCFGGGGHHHHHHHHHGHGHHHGHHFHHFHHHHHHGGHHHHHHHHHHHHHHHHHGHHGGGGGHGHHFHEGGHHHHG1G1GHHH0GHHGHHHAFFFFGHFBGFDGHGHGHHGGGGGHHGFHHHH
@M03558:539:GW210131Amp:1:2105:25957:14967 2:N:0:TCGACGTC+ACCTGGTT
GGCTATGTGAGTAACACCTTCTAAACTTCCATTTCTATCATAAAATAACTTGTCAAATTGTTTGCATATAGATTCCAAATTACTTTTCCATCAGTTTTCTGTATCCGTACGCACTGTATAAAACAAGATACATTACCTCACCACCCAGATTTCACCCAGAAGCAGGCCTTTTTGGCATCGTAAGGCTTGCTCTGATCAATTCGTTTCATCTCCTCCGAAATGAAGAGCCATTCATCGGGGTCGCCACCA
+
AABABFFFFFFFGGGGGGGGGGHHHHHHHHFHHHGHHHHHHHHHGGGHHHHHHHHEHHHHHHHFHHHHHGH5GHGGHFBGHHHHHHHHGHHHFGHHHHHHFHHHHGEGFGGGGGGGHHHHGFHHFHFFHDFHHHGHGHHEHAGHGGGHHHHHHGHHHGHFHHFGF?EEHHHHG//CDHHDGGCCGGHGGHHHGGEHHHHHHHGHHFHHHHHGFGGHGGDCCGHFCBCBGHFFHHGHE.:A?A--;ADAC
@M03558:539:GW210131Amp:1:2105:26639:14972 2:N:0:TCGACGTC+ACCTGGTT
GGCTATGTGAGTAACACCTTCTGCACTCTTTGCTCGTAGATGCCTACC
+
DDDCCFFDFFFFGGGGGGGGGGHHHHHHHHHHHHHGEGGGHHHHHFHH
@M03558:539:GW210131Amp:1:2105:2485:15018 2:N:0:TCGACGTC+ACCTGGTT
GGCTCTGTGAGTAACACCTTCTAAACTTCCATTTCTATCATAAAATAACTTGTCAAATTGTTTGCATATAGATTCCAAATTACTTTTCCATCAGTTTTCTGTATCCGTACGCACTGTATAAAACAAGATACATTACCTCACCACCGCAACGGCTACCAATTCACCCTTGGGGAGGGATCGGGGTCGCCACCAACCTGTACCACTGGCTTAGGCATCTTGAGCTGGTTCCAGGTTAGTTGGGGACAATGGG
+
AABB3FFFDFFFFGGFFGGGGGFHHFDBGGHHHHHBHCHHHFB5FGHDGHHGHFDFGGHGHHHHHHHHGHHBHHFFDFGGHHGHHHBBGHHHGGHHHHHHGHHHGHGFGEG?EEGHHGFFEGFHHGB?GHGHHHHFHHFFF0FCEEEGGGGG/<?GCFGBG1FF1GFCFCH?FGGGGHGFGCC@DGCFGDHHEFFHHHHHHFGHGBAGGGBFFBFFGGGGGGGGGGGGFGB;99BFGGGGGBFBFFBFF?
@M03558:539:GW210131Amp:1:2105:24729:15048 2:N:0:TCGACGTC+ACCTGGTT
GGCTATGTGAGTAACACCTTCTAAACTTCCATTTCTACCATAAAATAACTTGTCAAATTGTTTGCATATAGATTCCAAATTACTTTTCCATCAGTTTTCTGTATCCGTACGCACTGTATAAAACAAGATACATTACCTCACCACCGAGGGATCGGGGTCGCCACCAACCTGTACCACTGGCTTAGGCATCTTGAGCTGGTTCCAGGTTAGTTGGGGACAATGGGAGGATCACTAAACTGGATTCGTTGA
+
BBCCBFFFFFFFGGGGGGGGGGHHHHHHHHHHHHHHHHHHHHGHHHHHHHHHHHHGGGHHHHHHHHIIHHIGHHHHHGHHHHHHHHHHHHHHHHHHHHHHHHHHHHGGHGGGGGGHHHHHHGHHHHHHHHHHIHHHHHHHHHHHGGEGGGGHGGGGGGEEGGGGHHHGGHHHHHHHHHHHHHHHGFGHHHHHHHHHHHHHHHHHHHHHHHHHHFGFCEEFFGFGGGGGGGGGGFGGGGGGGGC;CCC;9
@M03558:539:GW210131Amp:1:2105:2238:15050 2:N:0:TCGACGTC+ACCTGGTT
GGCTATGTGAGTAACACCTTCTACACTCTTTGCTCGTAGATGCCTACC
+
AABB3FFBFFFFFGGGGGGBGGHHFHFFFHGHHHGGAEFFHFHHHHHH
@M03558:539:GW210131Amp:1:2105:22199:15051 2:N:0:TCGACGTC+ACCTGGTT
GGCTATGTGAGTAACACCTTCTAAACTTCCATTTCTATCATAAAATAACTTGTCAAATTGTTTGCATATAGATTCCAAATTACTTTTCCATCAGTTTTCTGTATCCGTACGCACTGTATAAAACAGGATACATTACCTCACCACCGAGCAGGCCTTTTTGGCATCGTAAGGCTTGCTCTGATCAATTCGTTTCATCTCCTCCGAAATGAAGAGCCATTCGATTCGGAGGGATCGGGGTCGCCACCAACCT
+
CCCBCFFFFFFFCGGGGGGGGGHHHHHHHHHHHHHHHHHGHHHHHHHHHHHHHHHHHHHHHHGHHHHHHHHFHHHHFEGHHHHHHHHHHHHHHHHHHHHHHHHHHHGGHGGGGGGGHGHHGHHHHHHGHHHHHHHHHHHHHGHHGCCEECHHGGHHHHHDGFGGHGHHHGHGHFCHGHGHGHGFFGHHGHHGHHHHHBGHHHGC?CGHBGFFFHHHHHGC;GHHFHFGCGBGGGGGGGDCGGFGFEFFDF
@M03558:539:GW210131Amp:1:2105:13372:15056 2:N:0:TCGACGTC+ACCTGGTT
GGCTATGTGAGTAACATCTTCTAAACTTCCATTTCTATCATAAAATAACTTGTCAAATTGTTTGCATATAGATTCCAAATTACTTTTCCATCAGTTTTCTGTATCCGTACGCACTGTATAGAACAAGATACATTACCTCACCACCGGGATCGGAGGGATCGGGGTCGCCACCAACCTGTACCACTGGCTTAGGCATCTTGAGCTGGTTCCAGGTTAGTTGGGGACAATGGGAGGATCACTAAACTGGATT
+
BBCCCFFFFFFFGGGGGGGGGGHHHHHHGHHHHHHHHHHHHHHHHHHHHHFHHHHHHHIHIIHHGIHIHIIBGHHHHBGHGHHHHGGHHHHHHHHHHHHHHHHHHHGGHGGFGGGHHHHHFHHHHHHGHHHHHGHHHHHHHHHHGGEGGEGGGCECGDHGGGGCEGGGGGGFHHGGHHFGHEHHHHHFHHHGHGHHHHHHFHHHHFGGHHHHHFHGGGGGGGGGGE.CFGA/ECGGGGBFG0BBBB/BFF
@M03558:539:GW210131Amp:1:2105:26763:15061 2:N:0:TCGACGTC+ACCTGGTT
GGCTATGTGAGTAACACCTTCTAAACTTCCATTTCTATCATAAAATAACTTGTCAAATTGTTTGCATATAGATTCCAAATTACTTTTCCATCAGTTTTCTGTATCCGTACGCACTGTATAAAACAAGATACATTACCTCACCACCGGCCTTTTTGGCATCGTAAGGCTTGCTCTGATCAATTCGTTTCATCTCCTCCGAAATGAAGAGCCATTCTCTCGATCGGGGATCGGGGTCGCCACCAACCTGTAC
+
ABAAAFF@DDFFGGFFGFGECBGGG45FHFFEEFDGHHGHFHBBGBEEDFFHHDGFFGFFHHGHBDHFHHHHHHDHFFHHHGHHGHHHHHHHFFGGHHHHHEGHHFFGHEGCGGGHGHHHHHHHHHGHHHHHHHHGHHHHGHHHGGGGGGHHHHGGHHHHGHHHHFHHHGHHEHHHGHGHFHHGHHGEGHHHHHHHHGCFFEHHHHHHHGHHB0GG0GDHHFGFG-AEGGF?AGFGGGGGEFFFDFFFFF
@M03558:539:GW210131Amp:1:2105:28119:15069 2:N:0:TCGACGTC+ACCTGGTT
GGCTATGTGAGTAACACCTTCTAAACTTCCATTTCTATCATAAAATAACTTGTCAAATTGTTTGCATATAGATTCCAAATTACTTTTCCATCAGTTTTCTGTATCCGTACGCACTGTATAAAACAAGATACATTACCTCACCACCGGTTACCAATTCACCCTTGCTTTGATTTCACCCAGAAGATAGCCTTCGGCTTCATCTGGAACCCAGCAGGCCTTTTTGGCATCGTAAGGCTTGCTCTGATCAATT
+
CCCBCFFFFFFFGGGGGGGGGGHHHHHHHHHHHHHHGHHHHHHHHHHHGHHHHHHHHHHHHIHHHHHHIHHGHHHHHHGHHFHHHHHHHHHHHFHHHHHHHHHHHHGGHGGGGGGHHHHHGHGHHHHHHHHHHHHHHHHHHFHFFDGGGGHHHEHHHHGGHHHHHHHHGHHHHHGHHHGEGHHFHHFHHGHHHGGGGHFHFHHEHEHGGEHFGAGGGHHHHHG-GCGH?:.;:/:CC-EBFF0;;;FFFG
@M03558:539:GW210131Amp:1:2105:16302:15076 2:N:0:TCGACGTC+ACCTGGTT
GGCTATGTGAGTAACACCTTCTAAACTTCCATTTCTATCGTAAAATAACTTGTCAAATTGTTTGCATATAGATTCCAAATTACTTTTCCATCAGTTTTCTGTATCCGTACGCACTGTATAAAACAAGATACATTACCTCACCACCGGCAGGCCTTTTTGGCATCGTAAGGCTTGCTCTGATCAATTCGTTTCATCTCCTCCGAAATGAATAGCCATAGGGATCGGGGTCGCCACCAACCTGTACCACTGG
+
BBBBBFFFFFFFGGGGGGGGGGHHHHHHHHHHHHHHHGHGHHHGHHHHHHHHHHGHHHHHHHHHHHHHHHHHHHHHHFHHHGHHHHHHHFHHHHGHHHGHHHHHHHGGHGGGGGGHHHHHHHGHHHHGHHHHHHHHHHHHHHHHGFGGGGGGGHHHGHGDGGHHGHHHGHHHHDHHHHHFHHHHHHHGHHGHHHHHHHHHHGCA@EHHGHHHHHHHHHGHHHFCCDGGDCGFGGGGEGGGAFGGFFFFFE
@M03558:539:GW210131Amp:1:2105:14818:15094 2:N:0:TCGACGTC+ACCTGGTT
GGCTATGTGAGTAACACCTTCTCACTCTTTGCTCGTAGATGCCTACC
+
ACABAFF@DFBFGGGGGGGGGGHHHHHHHHHHGHGAEFFFHFHHGHG
@M03558:539:GW210131Amp:1:2105:28606:15114 2:N:0:TCGACGTC+ACCTGGTT
GGCTATGTGAGTAACACCTTCTAAACTTCCATTTCTATCATAAAATAACTTGTCAAATTGTTTGCATATAGATTCCAAATTACTTTTCCATCAGTTTTCTGTATCCGTACGCACTGTATAAAACAAGATACATTACCTCACCACCAACCACCACCAACGGTTACCAATTCACCCAGGCCTCTTTGGCATCGTAAGGCTTGCTCTGATCAACTCGTTTCATCTCCTCCGAAATGAAGAGCCATCCCGGAGG
+
BBBB?FFBDFFFGGGGGGGGGGHHHGHGHHHHGHHHHHHHHHHHHHHGHHHHHHHHHHHHHHHHGHHHHHHFHHHHHHHHHHHHHHHHHHHHHHHHHHHHHHHHHHGGFGGEFGGHHHHHHHHHHFHHHHHHHHHHHHHHHHHHGFHGFFGGHHEHHGGGGGGHHHHHHHFHHHGGFHGHHHHHGFGHHHGGFHHFHHHGHHHHH0GGHHHHGGHGEHHBGHHHHHHGGG:CC0;BFGGGGFFFGGGDFG
@M03558:539:GW210131Amp:1:2105:19111:15182 2:N:0:TCGACGTC+ACCTGGTT
GGCTATGTGAGTAACACCTTCTAAACTTCCATTTCTATCATAAAATAACTTGTCAAATTGTTTGCATATAGATTCCAAATTACTTTTCCATCAGTTTTCTGTATCCGTACGCACTGTATAAAACAAGATACATTACCTCACCACCGATTTCACCCAGAAGATAGCCTTCGGCTTCATCTGGAACTCGGAGGGATCGGGGTCGCCACCAACCTGTACCACTGGCTTAGGCATCTTGAGCTGGTTCCAGGTT
+
BCCCCFFFFFFFGGGGGGGGGGHHHHHHHHHHHHHHHHHHHHHGHHHHHHHHHHHHGHIHHHHHHIHIHHHHHHHHHFHHHHHHHHHHGHHHHHHHHHHHHHHHHHGGHGGGGGGHHHHHHHHGHHHFHGGHHFHHHHHHHHHHGGGGGGHHHHHGHGHHGGGHHHHHHGGGGGHHHHHHHGHHHHGGDGGG.GFGG@EEECECFGHH.EAGGFGGGGGGF;CFFGF0CBFGGGGGFGGGFCGBC9FCFB
@M03558:539:GW210131Amp:1:2105:15868:15238 2:N:0:TCGACGTC+ACCTGGTT
GGCTATGTGAGTAACACCTTCTAAACTTCCATTTCTATCATAAAATAACTTGTCAAATTGTTTGCATATAGATTCCAAATTACTTTTCCATCAGTTTTCTGTATCCGTACGCACTGTATAAAACAAGATACACTACCTCACCACCGCTTTGATTGCTTTGATTTCACCCAGAAGATAGCCTTCGGCTTCATCTGGGATCGGGGTCGCCACCAACCTGTACCACTGGCTTAGGCATCTTGAGCTGGTTCC
+
BBCBBFFFFFFFGGGGGGGGGGHHHHHHHHHHHHHHHHHHHHHHHHHHHHHHHHHHHHHHHHHHHHHHIHIFHHHHHHHHHHHHHHHHHHHHHGHHHHHHHHHHHHGGHGCGGGGHHHHHHHGGHHHHHHHHHHHHHHHHHHHHGGGGGGHBHHHHHGHHFHHHHHHGHGGGHHFHHHHHHHHGAEGGHHHHHHHGGHGG.>EGGGGDEEHHEGGHHHHHHFGHGCCBFBBFFBFGGGGFCF;CFFGGF
@M03558:539:GW210131Amp:1:2105:22462:15249 2:N:0:TCGACGTC+ACCTGGTT
GGCTATGTGAGTAACACCTTCTAAACTTCCATTTCTATCATAAAATAACTTGTCAAATTGTTTGCATATAGATTCCAAATTACTTTTCCATCAGTTTTCTGTATCCGTACGCACTGTATAAAACAAGATACATTACCTCACCACCGGGCAACGGGAGGGATCGGGGTCGCCACCAACCTGTACCACTGGCTTAGGCATCTTGAGCTGGTTCCAGGTTAGTTGGGGACAATGGGAGGATCACTAAACTGG
+
BBBBBFFBFFFFGGGGGGGGGGFHHHHHHHHGHHHHHHHGHGHHHGHFHFHHHHHGHHHHHHHGHHHHHHG5HHHHBGGDHHHHFFHHHHHHHHFGGHHHHHHHFHGGHGGGGGGHHHHHHFBGHHHHHHHFFFHHHHHHHHHHGDEGGGGHGC/<BCFFGGD?A?CGGGGGGHHGDDHHHGGFHHHFHHHHHFHEGHGHHHGGHFHHHHHEFGGCBFAFFFEGGGAE.CFGEFF-AFF?FB:;/;BB/
@M03558:539:GW210131Amp:1:2105:3572:15291 2:N:0:TCGACGTC+ACCTGGTT
GGCTATGTGAGTAACACCTTCTAAACTTCCATTTCTATCATAAAATAACTTGTCAAATTGTTTGCATATAGATTCCAAATTACTTTTCCATCAGTTTTCTGTATCCGTACGCACTGTATAAAACAAGATACATTACCTCACCACGTTTGAGGGCAACGGTTACCAATTCACCCTTTGATTTCACCCAGAAGATAGCCTTCGGCTTCATCTGGAGCAGGCCTTTTTGGCATCGTAAGGCTTGCTCTGATC
+
CCCCCFFFFFFFGGGGGGGGGGHHHHHGHHHHHHHHHHHHHHGHHHHHHHHHHHFFHHHHHHHHHIHGIHIFHHHHHHHHHHHHHHHHHHHHHGHHHHGHHHHHHHGGHGGGGGGHHHHHHHHHHGHHHHHHHHHHHHHHHHHHGHHHGHGHGGGGHGGGGGHHHHHHHHHHHHHHHHHFHHGHFHGFAFGHHHGHHGHHHCGGGHHHHHH0DGGGGEGGHHHHHEECCHHGG:CAGFGF-CBCCF0FG
@M03558:539:GW210131Amp:1:2105:19710:15291 2:N:0:TCGACGTC+ACCTGGTT
GGCTATGTGAGTAACACCTTCTCACTCTTTGCTCGCAGATGCCTACC
+
>1>A>FBB3@1BAFGB1A1CF11FGGHDGFBDAE0000A1BF11A0B
@M03558:539:GW210131Amp:1:2105:10114:15300 2:N:0:TCGACGTC+ACCTGGTT
GGCTATGTGAGTAACACCTTCTAAGAAGGAGATATACATATGAATTGGTGGTTTGCTCGTAGATGCCTACC
+
BBCBAFFFFFFFGGGGGGGGGGHHHHHHHHHHHHHHHHHHHHHHHHHHGFGEFHGHHHGGGGGHHHHHHHH
@M03558:539:GW210131Amp:1:2105:13889:15331 2:N:0:TCGACGTC+ACCTGGTT
GGCTATGTGAGTAACACCTTCTCACTCTTTGCTCGTAGATGCCTACC
+
>AA11B1BDDFFFFEBGA1BGGHHFHHGHHFGHHEAEGEHH111FHG
@M03558:539:GW210131Amp:1:2105:13771:15344 2:N:0:TCGACGTC+ACCTGGTT
GCCCATGTGAGTAACACCTTCTAAACTTCCATTTCTATCATAAAATAACTTGTCAAATTGTTTGCATATAGATTCCAAATTACTTTTCCATCAGTTTTCTGTATCCGTACGCACTGTATAAAACAAGATACAGTACCTCACCACCGCAGGGGCAACGGTTACCAATTCACCCTTGCTTTGATTTCACCCAGAAGATAGCCTTCGGCTTCATCTGGAGCAGGCCTTTTTGGCATCGTAAGGCTTGCTCTG
+
>1>111B3@DFFF131BAGFF13A3FGHF1B3G3EGHHHCHHHBGFAGE121DADBBGF1FGHHB2DFHGHB22DF2DDAGGG2FDEFGBBGHF22D2AGH2D@2@>FGGGGAECHFD2FGHEDHH00FDFGFDGEEDFGEAG/FE/<EEEGC//G@CGGGHBGH1G1GDGHGF0GHHFH1GHHGHGHHGHHBGFHHFBGHHHHFGGGHFHHFHHHHFEHCACHCGGHCGGGGFBFGGFGFGGG;B09F
@M03558:539:GW210131Amp:1:2105:14528:15461 2:N:0:TCGACGTC+ACCTGGTT
GGCTATGTGAGTAACACCTTCTAAACTTCCATTTCTATCATAAAATAACTTGTCAAATTGTTTGCATATAGATTCCAAATTACTTTTCCATCAGTTTTCTGTATCCGTACGCACTGTATAAAACAAGATACATTACCTCACCACCCGGTTGGAGGGATCGGGGTCGCCACCAACCTGTACCACTGGCTTAGGCATCTTGAGCTGGTTCCAGGTTAGTTGGGGACAATGGGAGGATCACTAAACTGGATTC
+
CCCDDFFFFFFFGGGGGGGGGGHHGHHHHHHHHHHHHHHHHHHHHHHHHHHHHHHHHHHHHHHHIHHHHHHGHHHHHHHGHHHHHHHHHHHHHHHHHHHHHHHHHHGGHGFGGGGHHHHHHFHHHHHGHHHHHHHHHHHHHHHHGGGGGGGGFHGGCHGDGGFGDGGGGGHHHGGHHHDHHHHHFFEHHEGDGGGFHHHDGHHHHHHHGEGHFGFGHHGC-A.AEFCF0FBECFB/CFFF;:CCF:BFFF
@M03558:539:GW210131Amp:1:2105:10009:15463 2:N:0:TCGACGTC+ACCTGGTT
GGCTATGTGAGTAACACCTTCTAAACTTCCATTTCTATCATAAAATAACTTGTCAAATTGTTTGCATATAGATTCCAAATTACTTTTCCATCAGTTTTCTGTATCCGTACGCACTGTATAAAACAAGATACATTACCTCACCACCGGAGGGATCGGGGTCGCCACCAACCTGTACCACTGGCTTAGGCATCTTGAGCTGGTTCCAGGTTAGTTGGGGACAATGGGAGGATCACTAAACTGGATTCGTTG
+
BBBCCFFFFFFFGGGGGGGGGGHHHHGHHHHHHHHHHHHHHHHHGHHHHHHHHHHHGHHHHHHHGHHHHHHHHHHHHGHHHHHHHHHHHHHHGHHHHHHHHHHHHHGFHGGGGGGHHHHHHGHHHHHHHHHHHHHFHHHHHGHHGGGGGGGGHGGGGGGGGGGGGHHHGGHHHHHHHHHHFGHHHFHGGHHHHHEHHHHGHHHHGHHHHHHHHHH@FGBECBFGEFADDGGGGGGFFGGGF;;FGGGFF
@M03558:539:GW210131Amp:1:2105:9349:15497 2:N:0:TCGACGTC+ACCTGGTT
GGCTATGTGAGTAACACCTTCTAAGAAGGAGATATACATATGAATTGGTGGTTTGCTCGTAGATGCCTACC
+
ABABCFFFFFFFGGGGGGGGGGHHHHHHHHHHHHHHHHHGHHHHHHHHAFFEGHGHHHGGGGGHHHHHHHH
@M03558:539:GW210131Amp:1:2105:16835:15504 2:N:0:TCGACGTC+ACCTGGTT
GGCTATGTGAGTAACACCTTCTAAACTTCCATCTCTATCATAAAATAACTTGTCAAATTGTTTGCATATAGATTCCAAATTACTTTTCCATCAGTTTTCTGTATCCGTACGCACTGTATAAAACAAGATACATTACCTCACCACCGGGAGGGATCGGGGTCGCCACCAACCTGTACCACTGGCTTAGGCATCTTGAGCTGGTTCCAGGTTAGTTGGGGACAATGGGAGGATCACTAAACTGTATTCGTTG
+
AABBBFFFFFFFGGGGGGGGGGHHHHHHHHHHHHHHHHHHHHHHGHGHHGHFHHHHGHHHHHHHHGHHHHHHHHHHHHGHHGHHHHHHHHHHHHHHHHHHHHHHHHGGGGCDGGGHHHHHF4FHEEC2GGHHHHEHHHHHHHBHGE@//<B@AGFG/>EGG@EGCGHEGGGHFGHHHGGH10=<C000<0CHHHG<<CGG/CGHHGGCGG:GGHH0E?9A..;F0;/;:ACFFFGFFGGFF00BFBFFFF
@M03558:539:GW210131Amp:1:2105:27056:15526 2:N:0:TCGACGTC+ACCTGGTT
GGCTATGTGAGTAACACCTTCTAAACTTCCATATCTATCATAAGATAACTTGTCAAATTGTTTGCATATAGATTCCAAATTACTTTTCCATCAGTTTTCTGTATCCGTACGCGCTGTATAAAACAAGATACATTACCTCACCACCGGGTAACGGGAGCGATCGGGCTCGCCACCAACCTGTACCACTGGCTTAGGCATCTTGAGCTGGTTCCAGGTTAGTTGGTGACAATGGGAGGATCACTAAACTGG
+
A1>A1B13B3DFGFE1BEB111EBBFBFFFHH3ABGHB33AF2B1A1BFD2D11FBFB1FAABEFBF2E2BGHBEFFHBBFFFHFDHHFFFBGFHEH2GHHGGB2B/FFA//>/>EAEBDHH11?E001FHFDFDGH1GH/FFH/<E//>G1<//AC/<B//CC//->>--..<CGG.<C=00==0CFGF/.CG0G0</GHHFGBBBB90CFFFGGEBAF;F99;;00;;C/FFE@BB/99;FBFB///
@M03558:539:GW210131Amp:1:2105:24377:15673 2:N:0:TCGACGTC+ACCTGGTT
GGCTATGTGAGTAACACCTTCTAAACTTCCATTTCTATCATAAAATAACTTGTCAAATTGTTTGCATATAGATTCCAAATTACTTTTCCATCAGTTTTCTGTATCCGTACGCACTGTATAAAACAAGATACATTACCTCACCACCGGGATCGGGGTCGCCACCAACCTGTACCACTGGCTTAGGCATCTTGAGCTGGTTCCAGGTTAGTTGGGGACAATGGGAGGATCACTAAACTGGATTCGTTGAAGG
+
CBCCCFFFFFFFGGGGGGGGGGHHHHHHHHHHHHHHHHHHHHGHHGFHHHHHHHHHHHGHHIHHHHIHHGHHHHHHHHHHHHHHHHHHHHHHHHHHHHHHHHHHHHGGGGGGGGGHHHHHHHHHHHGFHHHHHHHHHHHHHHHHGGGE?EGGG@CGGGGGGGHHHGGHHHHHHHHHH0GHHFBGGHHHHHHBHHHHHHHHHHHCCGGHHHHGGFGGFFGHGFFE?DGGGGGF99BCB/FFFG?FFGF;09
@M03558:539:GW210131Amp:1:2105:13000:15690 2:N:0:TCGACGTC+ACCTGGTT
GGCTATGTGAGTAACACCTTCTAAACTTCCATTTCTATCATAAAATAACTTGTCAAATTGTTTGCATATAGATTCCAAATTACTTTTCCATCAGTTTTCTGTATCCGTACGCACTGTATAAAACAAGATACATTACCTCACCACCGCAGGGCAACGGCTACCAATTCACCTTTTTGGCATCGTAAGGCTTGCTCTGATCAATTCGTTTCATCTCCTCCGAAATGAAGAGCCAAGGAGGGATCGGGGTCGC
+
BBBB@FFFFBFFGGGGGGGGGGHHHHHHHGHHHHGHHHHHHGHHGHHGHHHHHHHHGHGHHHHHHHHHHHHDGHHHHHFHHHHHHHHGHHHHHHHHHHHHHHGHHHGGHGGGGGGGHHHHHFHHHHHHHHHHHHHHHHHHHHHHGGGGGGGGGGHGGGGGHHFBHHHHHHHHHHHGGHHHHGHCFHGFHHGHHHHHGGHHGHHGGHHGHHHHHHHHHHGCD@CFHFGHFFFBBA?FFBGGFGDGCGDFDD
@M03558:539:GW210131Amp:1:2105:19237:15699 2:N:0:TCGACGTC+ACCTGGTT
GGCTATGTGAGTAACACCTTCTAAACTTCCATTTCTATCATAAAATAGCTTGTCAAATTGTTTGCATATAGATTCCAAATTACTTTCCCATCAGTTTTCTGTATCCGTACGCACTGTATAAAACAGGATACATTACCTCACCACCGATCGGGGAGGGATCGGGGTCGCCACCAACCTGTACCACTGGCTTAGGCATCTTGAGCTGGTTCCAGGTTAGTTGGGGACAATGGGAGGATCACTAAACTGGATT
+
BBBBBFFDDFFFGGGGGGGGGGHHHHHHHHHHHHHHGHHHGHHHHHHHHHGHGGHHHHHHHHHHHHHHGHFHHHFFHFGHHHHHHHHHHFHHHHHHHHHHHHHHHFFFHFGGGGGHHHHHHHHHHFEAEFGGHHHGGGHHHGGHGG?@EFGGCCBDGGHGGGGGCGCCGGGFCHGGHHFHG0GHHHHHHHGFHHHHHHGECGGFFGGGGGGGG/CFGGGGBFAABFGFBF./ECDFFFFBB/;9FFBFF/
@M03558:539:GW210131Amp:1:2105:7583:15762 2:N:0:TCGACGTC+ACCTGGTT
GGCTATGTGAGTAACACCTTCTAAACTTCCATTTCTATCATAAAATAACTTGTCAAATTGTTTGCATATAGATTCCAAATTACTTTTCCATCAGTTTTCTGTATCCGTACGCACTGTATAAAACAAGATACATTACCTCACCACCACGGTTACCAATTCACCCTTGTCGGCTTCATCTGGAACCCAGCAGGCCTTTTTGGCATCGTAAGGCTTGCTCTGATCAATTCGTTTCATCTCCTCCGAAATGA
+
ABBBBFFFFFFFGGGGGGGGGGHBFHHHHHHHHHHHHHHHHHHHHHHHHHHHHHFHHHHHHHHHHHHHHGGFHHHHHFFHHHHHHHHHHHHHHHHHHHHHHHHHHHGGHGGGGGGHHHHHHHHGHHHHHHHHHHHHHHHHHHHHGHHGEFGGHHHHHHHHHHHHHHHHGFGGGHHHHHHEGHHGGGGHGFFGGHHHHHGGHHHGGHFHHFHHHGGHHHHFFHHCGHHEHHGHHEFGGGGGGGGFFEGE
@M03558:539:GW210131Amp:1:2105:28234:15778 2:N:0:TCGACGTC+ACCTGGTT
GGCTATGTGAGTAACACCTTCTAAACTTCCATTTCTATCATAAAATAACTTGTCAAATTGTTTGCATATAGATTCCAAATTACTTTTCCATCAGTTTTCTGTATCCGTACGCACTGTATAAAACAAGATACATTACCTCACCACCGGTAGGGCAACGGTTACCAATTCATCCTTGAGGAGGGATCGGGGTCGCCACCAACCTGTACCACTGGCTTAGGCATCTTGAGCTGGTTCCAGGTTAGTTGGGGAC
+
A?ABAFFFFFFFGGGGGGGGGGHHHHHHHHHHHHHHHHHHHHHFHGHHHGGFHHHHGHHHHHHGHHHGHHHFHHHGHDHHHHHHHHHHHHHHHHHHHHGHHFFGHHGGHGCEFGGHHHHHHHHHHHGFHHHHFHFHHHHHHHHHGGGECGGGHGGH?BGGGHHHFHHGGHGHHHE2FF1<AD?GGGCF->CFCGGGHEAEGHHHFHF;GHGGCCGCCFC;FGGFF0CFGGFGGGGGG/FFFF;BF9B-9;
@M03558:539:GW210131Amp:1:2105:12853:15779 2:N:0:TCGACGTC+ACCTGGTT
GGCTATGTGAGTAACACCTTCTAGACTTCCATTTCTATCATAAAATAACTTGTCAAATTGTTTGCATATAGATTCCAAATTACTTTTCCATCAGTTTTCTGTATCCGTACGCACTGTATAAAACAAGATACATTACCTCACCACCGCAGGGCAACGGTTACCAATTCACCCTTGCACAATTTCACCCAGAAGATAGCCTTCGGCTTCATCTGGAACCCGGAGGGATCGGGGTCGCCACCAACCCGTACC
+
B@B@BFFFFFFFGGGGGGGGGGGHGHHHHHHHHHHHHHHHHHCHHHGHGHHHHHGHHHHHHHHHHHHEHHHFHHHGHHHHHHHHHHHHGHHHHGGHHHHHHHHHHHGGHGGFGGGGGHHHHFGHHHHHHHHHHHHHHHHGHHHHGGGE/?EFGFGF@DFGHHHGHHHHHHHHHHHHHHBGHHHFHHHGHGFG1FGHHHHHHHGGEGHDGHHHHBGGCEFDGCGA.FEF:BADGGG?EFFFFFFFFDDFF
@M03558:539:GW210131Amp:1:2105:5810:15797 2:N:0:TCGACGTC+ACCTGGTT
GGCTATGTGAGTAACACCTTCTAAACTTCCATTTCTATCATAAAATAACTTGTCAAATTGTTTGCATATAGATTCCAAATTACTTTTCCATCAGTTTTCTGTATCCGTACGCACTGTATAAAACAAGATACATTACCTCACCACCGTAGGGCAACGGTTACCAATTCACCCTTGTTTGATTTCACCCAGAAGATAGCCTTCGGCTTCGGAGGGATCGGGGTCGCCACCACCCTGTACCACTGGCTTAGGC
+
BBBBBFFDFFFFGGGGGGGGGGHHHHHHHHGHHHHHHHHHHHHHHHHHHHHHHHHHHHHHHHHHHHHHHFHDHHHHHGHHHHHHHHHHHHHHHHHHHHHHHHHHHHGGHGGGGGGHHHHHHHHHGHHEHBGFHGBHHHHGHFFHGCGFGGGHGGHG?GGGHGHFHHHHHHHHGBGHHFEHHHGFHHHGHHHH1GFHHHHHHFDCGGFFGD@CG.CGGAGCFG?C.AEFF.;.EGFFF00CFB/9;;B//;
@M03558:539:GW210131Amp:1:2105:22801:15818 2:N:0:TCGACGTC+ACCTGGTT
GGCTATGTGAGTAACACCTTCTACACTCTTTGCTCGTAGATGCCTACC
+
BBBABFFFFFFFGGGGGGGGGGHFCGHFHHHHHFFGEGGGHFFCGHFC
@M03558:539:GW210131Amp:1:2105:14083:15838 2:N:0:TCGACGTC+ACCTGGTT
GGCTATGTGAGTAACACCTTCTCACTCTTTGCTCGTAGATGCCTACC
+
CCDCBFFFFFFFGGGGGGGGGGHHHHHHHHHHHHGFGGGHHHHHGHH
@M03558:539:GW210131Amp:1:2105:9346:15881 2:N:0:TCGACGTC+ACCTGGTT
GGCTATGTGAGTAACACCTTCTGAACTTCCATTTCTATCATAAAATAGCTTGTCAAATTGTTTGCATATAGATTCCAAATTACTTTTCCATCAGTTTTCTGTATCCGTACGCACTGTATAAAACAAGATACATTACCTCACCACCGTGGTATCGAGGGATCGGGGTCGCCACCAACCTGTACCACTGGCTTAGGCATCTTGAGCTGGTTCCAGGTTAGTTGGGGACAATGGGAGGATCACTAAACTGGAT
+
AAAAAFFDFFFFGGGGGFGGGGHHGHFHHHHHHHHHHHHHHHHHHGHFFGHFHHHHGHHHHHHFGHHHHHHFHHHGHHHHHHHHHHHHHHHHGHFHHHHHHHHHHHGGHGGGGGGHHHHHHHHHHHFHHHGHHHHHHHHHHHHHGGHHGHHHHGGGFGGHGGGGGGGGGGGGHHHGGHHHEHHHGHHHHHHGHHHGHHHHFDGHHHHHHGHHGHHHEHHGHHGGEGGGFGFGFGGGGGGGFCBFGEF;BF
@M03558:539:GW210131Amp:1:2105:23629:15902 2:N:0:TCGACGTC+ACCTGGTT
GGCTATGTGAGTAACACCTTCTAAACTTCCATTTCTATCATAAAATAACTTGTCAAATTGTTTGCATATAGATTCCAAATTACTTTTCCATCAGTTTTCTGTATCCGTACGCACTGTATAAAACAAGATACATTACCTCACCACCACCACCTGCTTTGATTTCACCCAGAAGATAGCCTTCGGCTTCAGGCCTTTTTCAGGCCTTTTTGGCATCGTAAGGCTTGCTCTGATCAATTCGTTTCATTCGG
+
AABAAFFFFFFFGGGGGGGGGGHHHHHHHHHHHHHHHHHHHHHHGHHHHHHHHHHHHIHHIHHHHIHHHHHGHHHHGHHHHHHHHHHHHHHHHHHHHHHHHHHHHHGGHGGGGGGHHHHHHHHGHHHHHHHHHHHHHHHHHHHHGHHEHHGHHHHHHHGHHHHHHHGGHHHFHHHHHHHHHHGGGGHHHHHGHHHHHGHHBGFFHHHHGCHHHHGHHHFGHHGGGFHHHBGHG:<GHEHHGGFFFCB9
@M03558:539:GW210131Amp:1:2105:12060:15930 2:N:0:TCGACGTC+ACCTGGTT
GGCTATGTGAGTAACACCTTCTAAACTTCCATTTCTATCATAAAATAACTTGTCAAAATGTTTGCATATAGATTCCAAATTACTTTTCCATCAGTTTTCTGTATCCGTACGCACTGTATAAAACAAGATACATTACCTCACCACCGGGCAACGGTTACCAATTCACCCTTGCAGCAGGCCTTTTTGGCATCGTAAGGCTTGCTCTGATCAATTCGTTTCATCTCCTCCGAAATGAAGAGGGATCGGGGTC
+
BBBCAFFFFFFFGGGGGGGGGGHHHHHHHHHHHHHHHHHHHHHHHHHHHHHHHHHHH3FGHHIHIIIHHIHGHHHHHHHHHHHHHHHHHHHHHHHHHHHHHHGHHHGGHGGGGGGHHHHHHGHHHHHHHHHHHHHHHHHHHHHHGGGGGGGHGGGGFHHHHHHHHHHHHHHHHHHHHHGGHHHFHGGGHHHGHHHHGHHHGHHHHHGHHHHHGHGGHGHHHHHHHGHHG@.BEGBFFGGGG.;A?ABDFB
@M03558:539:GW210131Amp:1:2105:26470:15945 2:N:0:TCGACGTC+ACCTGGTT
GGCTATGTGAGTAACACCTTCTAAGAAGGAGATATACATATGAATTGGTGGTTTGCTCGTAGATGCCTACC
+
AAAA>D@3B3FFGEDG1AGGGFF3AGD0CGGGC13DGFHGFHFHHE1G100EEHGEHHGEEFFHHBCGFBA
@M03558:539:GW210131Amp:1:2105:21936:16028 2:N:0:TCGACGTC+ACCTGGTT
GGCTATGTGAGTAACACCTTCTAAACTTCCATTTCTATCATAAAATAACTTGTCAAATTGTTTGCATATAGATTCCAAATTACTTTTCCATCAGTTTTCTGTATCCGTACGCACTGTATAAAACAAGATACATTACCTCACCACCGCAGGGCAACGGTTACCAATTCACCTTTTTGGCATCGTAAGGCTTGCTCTGATCAATTCGTTTCATCTCCTCCGAAATGAAGAGCCACCAACCTGTACCACTGGC
+
CCBCCFFFFFFFGGGGGGGGGGHHHHHHHHHHHHHHHGHHHHHHGHHHHHHHHHHHHHHHIIHHHHHIIHHEHHHHHHHHHHHHHHHHHHHHHHHHHHHHHHHHHHGGHGGGGGGHHHHHHHHHHGHHHHHGHHHHHHHHHHHHGGGGGGGGGGHGGGGGHHHHHHHHHHHHHHHGGGHHHGHFHGHGHHGHHHHHDHHHEHHHGHHGHHHHHFHHHGGED?EHFHFBHEGFGFGFGGGGGFBCFGFFFE
@M03558:539:GW210131Amp:1:2105:6186:16044 2:N:0:TCGACGTC+ACCTGGTT
GGCTATGTGAGTAACACCTTCTAAACTTCCATTTCTATCATAAAATAACTTGTCAAATTGTTTGCATATAGATTCCAAATTACTTTTCCATCAGTTTTCTGTATCCGTACGCACTGTATAAAACAAGATACATTACCTCACCACCGAATGATTCACCCTTGAATGAAAGCAGGCCTTTTTGGCATCGTAAGGCCTGCTCTGATCAATTCGTTTCATCTCCTCCGAAATGAAGAGCCATTTAGGAGGGATC
+
BBB@AFFFFFFFGGGGBEGGGGHGHGHHHHHFHHHHHHHGGHHHHHGHHHHHHHHHHHFHGHHHGHHHHHEGHHHHHHGHHHFHHHHHHGFGHHHHGHFHHHHHFGDGHGGGFGGHGHHHHHGHHHHFHHHHHHHHHHHHHHHHGGGGGHHHGHHHHHHHHBGGFHBGHFHHGDFGGHHH?B??GGDGFFFHEGHGFHHHFFBDFFFFGGHHCGHHGHHHHGHG-C:CFCFHFHHHHHGHFFF0CA9.;E
@M03558:539:GW210131Amp:1:2105:8947:16101 2:N:0:TCGACGTC+ACCTGGTT
GGCTATGTGAGTAACACCTTCTAAACTTCCATTTCTATCATAAAATAACTTGTCAAATTGTTTGCATATAGATTCCAAATTACTTTTCCATCAGTTTTCTGTATCCGTACGCACTGTATAAAACAAGATACATTACCTCACCACCGTAAAAGGGGGTGGGGTCGCCACCAACCTGTACCACTGGCTTAGGCATCTTGAGCTGGTTCCAGGTTAGTTGGGGACAATGGGAGGATCACTAAACTGGATTCGT
+
BBBCCFFFFFFFGGGGGGGGGGHHHHHHHHHHHHHHHHHHHHHHHHFHHHHHHHHHGHHIIHHHHHHIHFHFHHHHGHHHHGHHHHHHHHHHHHHHHHHHHHHHHHGGHGGGGGGHHHHHHHHHHHFHHGHHIHHHHHHHHHHHGFHHGAFHGGCGECCGCFGGGGGGHGHGGHHHHGHHHHHHGHHGHBGGHHHHHFHHHHHHHHHGHFHHHGGGGFCGEGGGGFBFEEAFGGGFGGFFF;:BFFFFFF
@M03558:539:GW210131Amp:1:2105:20304:16142 2:N:0:TCGACGTC+ACCTGGTT
GGCTATGTGAGTAACACCTTCTAAACTTCCATTTCTATCATAAAATAACTTGTCAAATTGTTTGCATATAGATTCCAAATTACTTTTCCACCAGTTTTCTGTATCCGTACGCACTGTATAAAACAAGATACATTACCTCACCACCGGGTTACCAATTCGTTTCATCTCCTCCGAAATGAAGAGCCATCGGAGGGATCGGGGTCGCCACCAACCTGTACCACTGGCTTAGGCATCTTGAGCTGGTTCCAGG
+
BBBAAFFBFFFFGGGGGGGFGGHHGHHHHHHHHHGHHHHHHHHGFHHHHHHHHHHHHHGHHHHHHGHFHHHEHHHHHFGHHHHHHHHHHFHHHHHHHHHHHHHHHFEGHGGD1EFH@GHHHHHHHHHBHHHHHHHHFHHHHHHHGGCEGGHHHHHFFHGFHGHHHGHHHHHHDGGGHHGHEHFGHHHHGFDGGGGGGDFGG-.:@:CDHECDDGGBFGGGGGFFFFGGFFCFGFGFFFGGGC/FC;/BBF
@M03558:539:GW210131Amp:1:2105:26098:16143 2:N:0:TCGACGTC+ACCTGGTT
GGCTATGTGAGTAACACCTTCTAAACTTCCATTTCTATCATAAAATAACTTGTCAAATTGTTTGCATATAGATTCCAAATTACTTTTCCATCAGTTTTCTGTATCCGTACGCACTGTATAAAACAAGATACATTACCTCACCACCGGAGGGATCGGGGTCGCCACCAACCTGTACCACTGGCTTAGGCATCTTGAGCTGGCTCCAGGTTAGTTGGGGACAATGGGAGGATCACTAAACTGGATTCGTTG
+
BABCCFFDFFFFGGGGGGGGGGHHHHHHHHGHHHHHHHHHHHHHHHHHHHHHHHHHHHGHHHHHGHHHHHHHHHHHHHHHHHHHHGHHHHHHHHHHHHHHHHHHHHGGHGGGGGGHHHHHHHHHHHHHHHHGGHHHHHHHHHFHGGGGGGGGGGGGGCGGGGGDFHHHGGHHGHHHHHHHGHHHHHGHHHHHHGHHHGHHGHHGGHGHHHHGHHHGGGGGGGGGGGGGGGGGGGGFGGGGGGFGFFFFF
@M03558:539:GW210131Amp:1:2105:16944:16144 2:N:0:TCGACGTC+ACCTGGTT
GGCTATGTGAGTAACACCTTCTAAACTCCCATTTCTATCATAAAATAACTTGTCAAATTGTTTGCATATAGATTCCAAATTACTTTTCCATCAGTTTTCTGTATCCGTACGCACTGTATAAAACAAGATACATTACCTCACCACCGGTAGGGCAACGGTTACCAATTCACCCTTGAGCAGGCCTTTTTGGCATCGTAAGGCTTGCTCTGATCAATTCGTTTCATCTCCTCCGAAGGGAGGAGGGATCGGG
+
AAAABFFFFFFFGGGGGGGGGGHHGHGHHHHHHHGHHHHHGHGHHHHHHHHHHHHHHHHHHHHHHHHHHHHEHHHHHHFHHHHHHHHHHHHHHHHHGHHHHHHHHHGGHGGGGGGHHHHHHHHHHHHHHHHHHHHHHHHHHHHHGGGGGGGGHGGHGGGGGHHHHHHGHHHHHHHHFHHHGGGHHHGHG-GFHHGFHHHHHHHGHHHHGFHHEHHHHGHHEHHHHHHHHHHGG.@DEGGFDE.9AFGFFA
@M03558:539:GW210131Amp:1:2105:14553:16156 2:N:0:TCGACGTC+ACCTGGTT
GGCTATGTGAGTAACACCTTCTAAACTTCCATTTCTATCATAAAATAACTTGTCAAATTGTTTGCATATAGATTCCAAATTACTTTTCCATCAGTTTTCTGTATCCGTACGCACTGTATAAAACAAGATACATTACCTCACCACCGGGCTTTGATTTCACCCAGAAGATAGCCTTCGGCTTCATCTGGAACAGCAGGCCTTTTTGGCATCGTAAGGCTTGCTCTGATCAATTCGTTTCCAAAGGGTTTCC
+
ABBAAFFFFFFFGGGGGGGGGGFFFHFHGHHHHGHHHHHHHHHHGHHHHHHHHHHHHHHHHFHHHHHFHHHHHHHGFGFHHGHHGHHHHHHHHHHHHHGHFHHHGHGGHFGGGGGHHHHHHHHHHGHFHHHHHHFHGHHHHHHGFGGGGGHHHHHHHFHHHHGFHHHEHHGGHHHHC?CFGHGHHHGBFHHFHFHGG?FHHHHHC?GHHHGGFHGGBFC?.CGHHBBGG0:GHEBFFGGGG0BFDF;EGF
@M03558:539:GW210131Amp:1:2105:17463:16179 2:N:0:TCGACGTC+ACCTGGTT
GGCTATGTGAGTAACACCTTCTAAACTTCCATTTCTATCATAAAATAACTTGTCAAATTGTTTGCATATAGGTTCCAAATTACTTTTCCATCAGTTTTCTGTATCCGTACGCACTGTATAAAACAAGATACATTACCTCACCACCGGTTACCAATTCACGGGCAACGGTTACCTATTCCCGGAGGGATCGGGGTCGCCACCAACCTGTACCACTGGCTTAGGCGTCTTGAGCTGGTTCCAGGTTAGTTGG
+
AAABBFFFFFFFGGGGGGGGGGHHHHHHHHHHHHHHHHHHHHHHHHHHHHHHHHHHHHIIHHHHHHHHHIHHHHHHHFHHHHHHHHHHHHHHHHHHHHHHHHHHHHGGHGGGGGGHHHHHHHHHHHHGHHHHHHHHHHHHHHHHGGGGGGHHHHHHHHHH?CEEFHGGGGGHHGEHHHHHGFFFGGGHGDACGGGGGGGGHGHGGGGGGGGGGGGFGGGFFFF?E?GGGFBGFFFFFFFBFFBFBFFFFB
@M03558:539:GW210131Amp:1:2105:19854:16183 2:N:0:TCGACGTC+ACCTGGTT
GGCTATGTGAGTAACACCTTCTAAACTTCCATTTCTATCATAAAATAACTTGTCAAATTGTTTGCATATAGATTCCAAATTACTTTTCCATCAGTTTTCTGTATCCGTACGCACTGTATAAAACAAGATACATTACCTCAGGGCAACGGTTACCAATTCACCGGGATCGGGGTCGCCACCAACCTGTACCACTGGCTTAGGCATCTTGAGCTGGTTCCAGGCTAGTTGGGGACAATGGGAGGATCACTA
+
BBCCBFFFFFFFGGGGGGGGGGHHHHHHHHHHHHHHHHHHHHHGHHHHHHHHHHHHHHHHHHHHHHHHHHHEHHHHHGHHHHHHHHHHHHHHGHHHHHHHHHHHHHGGHGGGGGGHHHHHHHHHHHHHHHHHHHHHHHHHHFHGGGHGGGGGHHHHHHHHHHGGGGGGGGGGGGCGGDGHHHGGHGHHHHHHHHHGHHHHGGGHHHHHHHHHHHGHGHHHGGGGFGGGGAGGGEFFFBFBE?AFGFFFF
@M03558:539:GW210131Amp:1:2105:13276:16194 2:N:0:TCGACGTC+ACCTGGTT
GGCTATGTGAGTAACACCTTCTAAACTTCCATTTCTATCATAAAATAACTTGTCAAATTGTTTGCATATAGATTCCAAATTACTTTTCCATCAGTTTTCTGTATCCGTACGCACTGTATAAAACAAGATACATTACCTCACGGTCACCAATTCACCCTTGAGCAGGCCTTTTTGGATCGGGGTCGCCACCAACCTGTACCACTGGCTTAGGCATCTTGAGCTGGTTCCAGGTTAGTTGGGGACAATGTG
+
BBCCBFFFFFFFGGGGGGGGGGHHHHHHHHHHHHHHHHHHHHGHHHHHHHHHHHHHGHHHHIHHGIIHHHHGHHHHHHHHHHGHHHHHHHHHHHHGHHHHHHHHHHGGHGGGGGGHHHHHHGHHHHHGHHHHHHHGHHHHHHGGGGHHHHGHHHHHHHHHGGHHHHGGHHHHHGCGHHGFGCEGCGGGGHGGGGHHHHGHHHHFHGHHF0GHHFGHHHFHGHHHHGHGCFEFGGAFFFBBC.@CFFF0;
@M03558:539:GW210131Amp:1:2105:15823:16213 2:N:0:TCGACGTC+ACCTGGTT
GGCTATGTGAGTAACACCTTCTAAACTTCCATTTCTATCATAAAATAACTTGTCAAATTGTTTGCATATAGATTCCAAATTACTTTTCCATCAGTTTTCTGTATCCGTACGCACTGTATAAAACAAGATACATTACCTCACCACCGGCTCTGATTTCACCCAGAAGATAGCCTTCGGCTTCATCAGCAGGCCTTTTTGGCATCGTAAGGCTTGCTCTGATCAATTCGTTTCATCTCCTCCGAAATGA
+
AABCBFFFFFFFGFGGGGGGGGHHHHHHHHHHHHHHHHHHHHHHHHHHHHHHHHHHHHHHHHHHHHHHHHHFFHHHHGHHHHHHHHHGHHHHHHHHHHHHHHHHHHGGHGGGGGGHHHHHHHHHHHHGHHHHHHHGHHHHHHGHGEFEGGHHHHHHGHGHGGHGHFGFHHHHHHHHGGGGHGGHHHHHGGDGHHHHHG-GFFHDHFH.CGHHGHHHHEGGHBGHHHGHGGHHFHCGHGGGD?.A;9B
@M03558:539:GW210131Amp:1:2105:17210:16216 2:N:0:TCGACGTC+ACCTGGTT
GGCTATGTGAGTAACACCTTCTAAACTTCCATTTCTATCATAAAATAACTTGTCAAATTGTTTGCATATAGATTCCAAATTACTTTTCCATCAGTTTTCTGTATCCGTACGCACTGTATAAAACAAGATACATTACCTCACCACCGGCTTTGATTTCACCCAGAAGATAGCCTTCGGCTTCATCAGCAGGCCTTTTTGGCATCGTAAGGCTTGCTCTGATCAATTCGTTTCATCTCCTCCGTAATGA
+
A1AA>D13BDDFGG3ECEGFGGFHBCHFBFBFDGGGGFHHHHCBGFHHFFFHGEFGBHHHHHHHF2GGHHGGHGHHHHHHHHHHHHHHHGHHHHHFHHGFFHGHHHGGHGGCCGCHHHHFGHHHHHFHHHHGHHHHHHHHHEBGFCEGGGHHHHHHGFFGFGHGHHGEHHGHFHHHGGGGHGHHHHEFHEFGHHHFHCCHHFHGHGHAFHHFGGFHHFBFFBGFFB:GHEHFHGGGFFGFG.;E.;C
@M03558:539:GW210131Amp:1:2105:19473:16219 2:N:0:TCGACGTC+ACCTGGTT
GGCTATGTGAGTAACACCTTCTAAACTTCCATTTCTATCATAAAATAACTTGTCAAATTGTTTGCATATAGATTCCAAATTACTTTTCCATCAGTTTTCTGTATCCGTACGCACTGTATAAAACAAGATACATTACCTCACCACCGGGGTCGCCACCAACCTGTACCACTGGCTTAGGCATCTTGAGCTGGTTCCAGGTTAGTTGGGGACAATGGGAGGATCACTAAACTGGATTCGTTGAAGGATGATG
+
BBCCBFFFFFFFGGGGGGGGGGHHHHHHHHHHHHHHGHHHHHHGHHHHHHHHHHHHHHHIHIHHHIHHHIHGHHHHHHHHHHHHHHHHHHHHGHHHHHHHHHGHHHGFHGGGGGGHHHHHHHHHHHHHHHHHHHHHEHHHHGFHFGGGGEGGGGAEGEGGGHHFHHHDFCGGHHHHEGFGHHHHGGFHHHFGHHHGHHGHHHHHGHGGAEGHHGHGFGFGHHFGGGFGFGGGFGGGGGGGE0FFEGFGFF
@M03558:539:GW210131Amp:1:2105:13591:16222 2:N:0:TCGACGTC+ACCTGGTT
GGCTATGTGAGTAACACCTTCTAAACTTCCATTTCTATCATAAAATAACTTGTCAAATTGTTTGCATATAGATTCCAAATTACTTTTCCATCAGTTTTCTGTATCCGTACGCACTGTATAAAACAAGATACATTACCTCACCACCAGGGATCGGGGTCGCCACCAACCTGTACCACTGGCTTAGGCATCTTGAGCTGGTTCCAGGTTAGTTGGGGACAATGGGAGGATCACTAAACTGGATTCGTTGA
+
ABB@AFFFFFFFGFGGGGGGGGGGDGHGHHFHHHHHHGGHHHGHHHHHFGHHHFHHHHHHHHHGFHHHHHHEHHFHHFHHHHHHHGHFHFHHEHHHHHHHHHHHHGEGHGCCGCFHFGHHGFGGEHHHHGFGHHHHFHFGEHFHGFHGGGHGGDGGCEGGGACGFHGFHHGHHGGHHFHGHFH1BCFFHHHHDGHGHHHHHHHHHHFHHGHHEGGGGGGGGHGFE?FGGGFGGBFGGGGGBFGEFCFA
@M03558:539:GW210131Amp:1:2105:12946:16260 2:N:0:TCGACGTC+ACCTGGTT
GGCTATGTGAGTAACACCTTCTCACTCTTTGCTCGTAGATGCCTACC
+
CCCCDFFFFFFFGGGGGGGGGGHHHHHHHHHHHHGEEGGHHGHGHHH
@M03558:539:GW210131Amp:1:2105:3291:16291 2:N:0:TCGACGTC+ACCTGGTT
GGCTATGTGAGTAACACCTTCTAAACTTCCATTTCTATCATAAAATAACTTGTCAAATTGTTTGCATATAGATTCCAAATTACTTTTCCATCAGTTTTCTGTATCCGTACGCACTGTATAAAACAAGATACATTACCTCACCGCCGGACAACGGCAACCAAAAACCACCTTTGATTTCACCCAGAAGATAGCCTTCGGCAGCAGGCCTTTTTGGCATCGTAAGGCTTGCTCTGATCAATTCGTTTCATCT
+
BBBBBBF5FFFFFGGBGGGGGGHHGHHGHHHHHHHHGHHHHHHGHHHHHHHHHHGHGHHHHHGCHFHHHHHEHHHHFFFFHHHHHGHHHHHHGGHHHHHHHHHHHHGFHGGGGGGHHHHHHHHGHHHEHHHHHHHHHHHHHHGGG?/CGGHHGCCGGGHFAFHHGGHGGHHHHHHHHHHHHHGACG/GHHHHHHHHHDGGDFHCGCFHHHHHGGGFGGGEFF?FFGGGGGGGGBBFBBCFGEFFFFFFFF
@M03558:539:GW210131Amp:1:2105:6788:16362 2:N:0:TCGACGTC+ACCTGGTT
GGCTATGTGAGTAACACCTTCTACACTCTTTGCTCGTAGATGCCTACC
+
CCCCCFFFFFFFGGGGGGGGGGHHHHHHHHHGHHHGGGGGHHHHHHHH
@M03558:539:GW210131Amp:1:2105:14059:16383 2:N:0:TCGACGTC+ACCTGGTT
GGCTATGTGAGTAACACCTCCTAAACTTCCATTTCTATCATAAGATAACTTGTCAAATTGTTTGCATATAGATTCCAAATTACTTTTCCATCAGTTTTCTGTATCCGTACGCACTGTATAAAACAAGATACATTACCTCACCACCGGGGAGGGATCGGGGTCGCCACCAACCTGTACCACTGGCTTAGGCATCTTGAGCTGGTTCCAGGTTAGTTGGGGACAATGGGAGGATCACTAAACTGGATTCGTT
+
A1A111DDFB1B31FGGGG1A1BGBGHGHHFHFCDFHFBFDG2G1GHDE1211BDFEA1GGFGHDDHFHB2FHHFBBGHHHHHHHGGF1FGHGHEEGHFFFGD222B?FGG?FEEH2BGHFHHGH/>GG@FGFFBG11>F>0B?FEE?/CC//BFC//C@@CG/A.C0FH..0<1D0=DGBC/CBGFBDHCCBCGFCGFHGH;G:/0:;C:CFCFFG@@G?.CFF/;BE@FB/99FFF/99//9FBBE/9
@M03558:539:GW210131Amp:1:2105:19984:16404 2:N:0:TCGACGTC+ACCTGGTT
GGCTATGTGAGTAACACCTTCTAAACTTCCATTTCTATCATAAAATAACTTGTCAAATTGTTTGCATATAGATTCCAAATTACTTTTCCATCAGTTTTCTGTATCCGTACGCACTGTATAAAACAAGATACATTACCTCACCACAGGGCAACGGTTACCAATTCACCCTTTGATTTGATTTGGGAGGGATCGGGGTCGCCACCAACCTGTACCGCTGGCTTAGGCATCTTGAGCTGGTTCCAGGTTAGTT
+
DCDCCFFFFFFDGGGGGGGGGGHHHHHHHHHHHHHHHHHHHHHGHHHHHHHHHHHHHHHHIIHHHHHHHHHHHHHHHHFHHHHHHGHHHGHHHHHHHHHHGHGHHHGGHGGGGGGHHHHHHHHGHHHHHHHGHHHHHGHHHHHHGHHGGGGHGGEGFHHGHHHHFHHGHHGHHHHHGHHHHGGDHGGGGGGGGGGEFGGGGGHHFGGHHFHHHGG@EGCFGFBFG0FFGGGGGGGGGGGBFBFGGGGF;F
@M03558:539:GW210131Amp:1:2105:16367:16465 2:N:0:TCGACGTC+ACCTGGTT
GGCTATGTGAGTAACACCTTCTCACTCTTTGCTCGTAGATGCCTACC
+
CBBCCFFFFFFFGGGGGGGGGGGFGGHHHHHHHHEAEGGHHHHHHHH
@M03558:539:GW210131Amp:1:2105:25339:16495 2:N:0:TCGACGTC+ACCTGGTT
GGCTATGTGAGTAACACCTTCTAAACTTCCATTTCTATCATAAAATAACTTGTCAAATTGTTTGCATATAGATTCCAAATTACCTTTCCATCAGTTTTCTGTATCCGTACGCACCGTATAAAACAAGATACATTACCTCACCACCAATTCAACGGTTACCAATTCACCCTTGCTTTGATTTCACCCAGAAGATAGCCTTCGGCTTCATCTGGAACCGGGGGGTCTGGGTCGCCACCAACCTGTACCACTG
+
A?AA3FFFBFF@AFFF4AGGGGHFHGHGHFEFEFDHCHHHFFHHHHHHHHHBGHHHHHHFFHGF5GFGHGBFFHH55FFHGH5FFFFDEHFHBFEHHHHFHGGGHEEFGE@DA//EGHHFFE3BFGGFFHFHHFFGEFGBFGHGG/FGHHFGFGEFEGHHHHHGDGGF0?FC1@FHHHH>FD>FFHCGEHBBGDHB<FGFCD-FD01=DFHGB/<CCCC--9B..:BFFB??.D?FEADDFFFF//;;FF
@M03558:539:GW210131Amp:1:2105:19995:16505 2:N:0:TCGACGTC+ACCTGGTT
GGCTATGTGAGTAACACCTTCTCACTCTTTGCTCGTAGATGCCTAC
+
AAAABFFFFFFFFDADEECEGDFGHGGHGHGHDFBAEFGHHAEGHH
@M03558:539:GW210131Amp:1:2105:26303:16524 2:N:0:TCGACGTC+ACCTGGTT
GGCTATGTGAGTAACACCTTCTAAACTTCCATTTCTATCATAAAATAACTTGTCAAATTGTTTGCATATAGATTCCAAATTACTTTTCCATCAGTTTTCTGTATCCGTACGCACTGTATAAAACAAGATACATTACCTCACCGCCGGAGGGATCGGGGTCGCCACCAACCTGTACCACTGGCTTAGGCATCTTGAGCTGGTTCCAGGTTAGTTGGGGACAATGGGAGGATCACTAAACTGGATTCGTTG
+
BBABCFFFFFFDGGGGGGGGGGHHHHHHHHHHHHHHHHHHHHHHHHHHHHHHHHHHHHHHHIHHHHIHHHIGHHHGHGHHHHHHHHHHHHHHHHHHHHHHHHHHHHGGHGGGGGGHHHHHHHHHHHGHHFFGHHHHHHHHHHGGGGGGCGFDHGGGGGGGGGGGGHHGAEHHHHHHHHFFFEHFFBGHHHHHHHHHHHHHHGGHGHHGHFHHGGGGGGGGGGGGGGGGGGGGGGGFFFFFFB;0BEFFF
@M03558:539:GW210131Amp:1:2105:21385:16528 2:N:0:TCGACGTC+ACCTGGTT
GGCTATGTGAGTAACACCTTCTAAACTTCCATTTCTATCATAAAATAACTTGTCAAATTGTTTGCATATAGATTCCAAATTACTTTTCCATCAGTTTTCTGTATCCGTACCCACTGTATAAAACAAGATACATTACCTCACCACCGCTTTGATTTCACCCAGAAGATGGCCTTCGGCACCCAGCAGGCCTTTTTGGCATCGTAAGGCTTGCTCTGATCAATTCGTTTCATCTCCTCCGAAATGAAGAGCC
+
BBBBCFFFFFFFGGGGGGGGGGHHHHHHHHHHHHHHHGHHHHHGHHHHHHHHHHHHHHHHIIHHGHHHIHIFHHHHHHHHHHHGHHHHGGHHHGHHHHHHHHHHHHGGHGGFHGHHHHHHHHHHHHHHHHHHHGHHHHHHHHHHGGGGGGHEHHHHHHGHGHGHHHHGFHHHHHFEEGGEGEFHFHEGGHHHHHGGHHHHGCGFFHEGHGHHHHGHEHGHGHGGGGGHFEGHHHHGGG?DB=;B0CFGFG
@M03558:539:GW210131Amp:1:2105:21483:16590 2:N:0:TCGACGTC+ACCTGGTT
GGCTATGTGAGTAACACCTTCTCACTCTTTGCTCGTAGATGCCTACC
+
CCCDCFFFFFFFGGGGGGGGGGHHHHHHHHHHHHFEEGGHHHHHHHH
@M03558:539:GW210131Amp:1:2105:23238:16600 2:N:0:TCGACGTC+ACCTGGTT
GGCTATGTGAGTAACACCTTCTAAACTTCCATTTCTATCATAAAATAACTTGTCAAATTGTTTGCATATAGATTCCAAATTACTTTTCCATCAGTTTTCTGTATCCGTACGCACTGTATAAAACAAGATACATTACCTCACCACCGGGATCGGGGTCGCCACCAACCTGTACCACTGGCTTAGGCATCTTGGGCTGGTTCCAGGTTAGTTGGGGACAGTGGGAGGATCACTAAACTGGATTCGTTGAAGG
+
ABBAAFFDFFFFGGFGGGGGGGFHHHHHHHHHFHHHGHHHHHGFHHHGHHHGHHHHHHHHHHHHHHHHHHHBHHHFHHHHHHHFHHHHHGHHHGHHHHHHHHHGHGGGGGGGGGGHHHHFHHGHHHHGHHHHHFHHHHHHHHHHGGGGEEGGGCFBDDCGGGHGHGGFHHHHHHHHHFGHHHHHHHHHHHGBHEHFGHHHHFHFCGGAGHHFDDFGFGGGFAEEGGEFFGFFFBBFFF/FFGEGFGGFFF
@M03558:539:GW210131Amp:1:2105:22199:16601 2:N:0:TCGACGTC+ACCTGGTT
GGCTATGTGAGTAACACCTTCTAAACTTCCATTTCTATCATAAAATAACTTGTCAAATTGTTTGCATATAGATTCCAAATTACTTTTCCATCAGTTTTCTGTATCCGTACGCACTGTATAAAACAAGATACATTACCTCACCACCGGTAGGGCAACGGTTACCAATTCACCCTTGGAGGGATCGGGGTCGCCACCAACCTGTACCACTGGCTTAGGCATCTTGAGCTGGTTCCAGGTTAGTTGGGGACA
+
111>>D@@DFDFFDFGF1GFBFGHFFHFFDAFFFHHHHHHFFB1AGFF1FHFGFFE1GHHFHHHGHHHHHGFEFFDFFFHHHEHFGHHHGFHFGHHHHHHEGGHFHCEHGGGGGGHHHHHHGFHHHGHHHHHHHHFHHHHHHGHGGEEGGEFHGGHCGGGGHFGFGHFHHHHHHG11FC@ACCC.<@-.-AC..CE.A.GA0GGFBCFH/.CGCB0CFGGFF000;0B/CBF/0;/FBFGGF0:??.-9
@M03558:539:GW210131Amp:1:2105:5441:16652 2:N:0:TCGACGTC+ACCTGGTT
GGCTATGTGAGTAACACCTTCTAAACTTCCATTTCTATCATAAAATAACTTGTCAAATTGTTTGCATATAGATTCCAAATTACTTTTCCATCAGTTTTCTGTATCCGTACGCACTGTATAAAACAAGATACATTACCTCACCACCGGTAGGGCAACGGTTACCAATTCACCCTTGGAGGGATCGGGGTCGCCACCAACCTGTACCACTGGCTTAGGCATCTTGAGCTGGTTCCAGGTTAGTTGGGGACA
+
BCCCCFFFFFFFGGGGGGGGGGHGHHHHHHHHHHHHFHHGHHHHHHFHGHHHFHGHHHGHIIHHHFHHHHHHHHHHGHFHHHHHHHHHHGHHGHHHHGGHHHHHHHGGHGGGGGGHHHHHFHGGHHHHHHHGHHHHHHHFHGFHGGGGGGGGHGGHGGGGFGHFGHHFHFHCHHGEHGGGGHGGAEGCGGGGGFHFGGGGHFHHHHHHHHGHHHHFFGGGGGGGGGGGFGFGGGFFFFEGGGGG?GFFF
@M03558:539:GW210131Amp:1:2105:13972:16659 2:N:0:TCGACGTC+ACCTGGTT
GGCTATGGTGAGTAACACCTTCTTTGCTCGTAGATGCCTACC
+
A1A1AFFBD@1BB3FGGGGB1B1A3ADGHGAEGC2FGBGFBA
@M03558:539:GW210131Amp:1:2105:18440:16660 2:N:0:TCGACGTC+ACCTGGTT
GGCTATGTGAGTAACACCTTCTAAACTTCCATTTCTATCATAAAATAACTTGTCAAATTGTTTGCATATAGATTCCAAATTACTTTTCCATCAGTTTTCTGTATCCGTACGCACTGTATAAAACAAGATACATTACCTCACCACCAACGGGCAACGGTTACCAATTCACCCTTGGGAGGGATCGGGGTCGCCACCAACCTGTACCACTGGCTTAGGCATCTTGAGCTGGTTCCAGGTTAGTTGGGGACA
+
DDDDDFFFFFFFGGGGGGGGGGHHHHGHHHHHHHHHHHHHHHHHHHHHHHHHHHHHHHHHHHHEHHHIHHIEHHHHHHHHHHHGHHHHHHHHHHHHHHGHHHHHHHGGHGGGGGGHHHHHHHGHHHHHHHHHHHHHHHGHHHHHGHHGGGGGGGHGGGGGHHHHHGHHHHGHHHHHGEGGGHFECCEFDGGGGGHHHGDHFGHHHFHHHCGHHGGBFGFGGGGEFBFFBFFGGGFFFFEFFC;:AFFCF
@M03558:539:GW210131Amp:1:2105:28667:16673 2:N:0:TCGACGTC+ACCTGGTT
GGGTATGGGAGTAACACCTTCTAAACTTCCATTTCTATCATAAAATAACTTGTCAAATTGTTTGCATATAGATCCCAAATTACTTTTCCATCAGTTTTCCGTATCCGTACGCACTGGATAAAACAAGATACATTACCTCACCCTTGGGTAGGGATCGGGGTCGACACCAACCTGTACCACTGGCTTAGGCATCTTGAGCTGGTTCCAGGTTAGGTGGGGACAATGGGAGGATCACTAAACTGGATTCGTT
+
>11>1BB1>1A1FGBDG?FGG1AAG1DGHBHFFEG3EEGBDBGH1FGFB1AG1FGGHGGGAGE0FAGFBDEGFFHFHHHFFAGB2DDDG2BFDGFHFGHF?1BGHHGEFG?AAEEFBGHHHHHFE/GG>F11B>>GF1>F/BBFFHHE/1F?C00?BA@C/<///<@C//C.00=F1=GHFGGGFF/GBCCCG00DDBFGHE::C/0<C::;./;C.C@.@?CFGF?F.??BB?B0BF:/;99BBBB?;/
@M03558:539:GW210131Amp:1:2105:21093:16713 2:N:0:TCGACGTC+ACCTGGTT
GGCTATGTGAGTAACACCTTCTAAACTTCCATTTCTATCATAAAATAACTTGTCAAATTGTTTGCATATAGATTCCAAATTACTTTTCCATCAGTTTTCTGTATCCGTACGCACTGTATAAAACAAGATACATTACCTCACCACCGGTTACCAATTCACCCTCAGGGACACCTTCAGGGAGGGATCGGGGTCGCCGCCAACCTGTACCACTGGCTTAGGCATCTTGAGCTGGTTCCAGGTTAGTTGGGG
+
CCCCCFFFFFFFGGGGGGGGGGHHHHHHHHHHHHHHHHHHHHHHHHHHHHHHHHHHHHHHIIHHIHHHIHHGHHHHHHHHHHHHHHHHHGGHHHHHHHHHHHHHHHGGHGGGGGGHHHHHHHHHHHHHHHHHHHHHHHHHHHGHGGGGGGHHHHHHHHHHHHHHHHGGGGHGHHHHGHHGGGGGHGGGGGGGGGGGGGGGGGHHGHHHGGGGGGGGBFFFGGGGFFFFGGGGGGGGGGGGGBFFFFEAF
@M03558:539:GW210131Amp:1:2105:11294:16716 2:N:0:TCGACGTC+ACCTGGTT
GGCTATGTGAGTAACACCTTCTGAACTTCCATTTCTATCATAAAATAACTTGTCAAATTGTTTGCATATAGATTCCAAATTACTTTTCCATCAGTTTTCTGTATCCGTACGCACTGTATAAAACAAGATACATTACCTCACCACCGGGCTTTGATTTCACCCAGAAGATAGCCTTCGGCTTCATCTGGAACTAGAGCAGGCCTTTTCGGCATCGTAAGGCTTGCTCTGATCAATTCGTTTCATCTCCTCC
+
CCCCBFFFFFFFGGGGGGGGGGHHHHHHHHHHHHHHHHHHHHHHHHHHHHHHHHHHHIHIHHHHIHIIIHHGHHHHHHHHHHHHHHHHHHHHHHHHHHHGHHHHHHGGHGGGGGGHHHHHHHHHHHHHHHHHGHHHHHHHHHHHGGGGGGHHHHHHHHHHHHGHGHHFHHHGHHHHHFGGGHGHHHHHHHHHHHHHHGHHGGHHHHHGGGGGHGHHHHHHHHGHHHHHFFHGGGGGGGGGG;C;F;CFGG
@M03558:539:GW210131Amp:1:2105:6194:16724 2:N:0:TCGACGTC+ACCTGGTT
GGCTATGTGAGTAACACCTTCTAAACTTCCATTTCTATCATAAAATAACTTGTCAAATTGTTTGCATATAGATTCCAAATTACTTTTCCATCAGTTTTCTGTATCCGTACGCACTGTATAAAACAAGATACATTACCTCACCACCGTGGCCTTCGGCTTCATCTGGAACCCGGAGGGATCGGGGTCGCCACCAACCTGTACCACTGGCTTAGGCATCTTGAGCCGGTTCCAGGTTAGTTGGGGACAATGG
+
BBCCAFFFFFFFGGGGGGGGGGHHGHHHHGHHHHHHHHHHHHHHHHHHHHHHHHGHHIHGHIHHHHHIHHHGHHHHHHHHHHHHHHHHGHHHHHHHHHHHHHHHHFGGHGGCGGGHHHHHHHHHHHHHHHHHIHHHHHHHHHHHGGHHGGHHHHHGGGGHHHHHHFFHFFGGCEGGGGHGGGGGFGGGFEGHHHGGHHHHHHHHEHHFHHG9FGGGGGGGGFGGGGGGGGGGGFFFGGFFFAFEFEFFFF
@M03558:539:GW210131Amp:1:2105:13952:16725 2:N:0:TCGACGTC+ACCTGGTT
GGCTATGTGAGTAACACCTTCTAAACTTCCATTTCTATCATAAAATAACTTGTCAAATTGTTTGCATATAGATTCCAAATTACTTTTCCATCAGTTTTCTGTATCCGTACGCACTGTATAAAACAAGATACATTACCTCACCACCTCGGATTCGGGGTCGCCACCAACCTGTACCACTGGCTTAGGCATCTTGAGCTGGTTCCAGGTTAGTTGGGGACAATGGGAGGATCACTAAACTGGATTCGTTGA
+
CCCCCFFFFFFDGGGGGGGGGGHHHHHHHHHHHHHHHHHHHHHHHHHHHHHHHHHGHGHHHHHHHHIIHHIEHHHHHHHHHHHHHHHHGHHHHGHHHHGHFHHHHHGGHGGGGGGGHHHHHHHHHHHHHHHHGHHHHHHHHHHHGHHGGGGGHEGGGGFGGGGGHHHGGHHHHHHHHHHGGHGHDGHHHHHHHFGHHHHHHHGHHHCGHGHHHBE@EGEHGGHGFEAGGGGGGGFGGGGGGCFCEGGFE
@M03558:539:GW210131Amp:1:2105:26948:16727 2:N:0:TCGACGTC+ACCTGGTT
GGCTATGTGAGTAACACCTTCTTTGCTCGTAGATGCCTACC
+
CCBBCFFDFFFFGGFGGGGGGGHHHHHHGEEGGFGFHHGHH
@M03558:539:GW210131Amp:1:2105:9125:16733 2:N:0:TCGACGTC+ACCTGGTT
GGCTATGTGAGTAACACCTTCTAAACTTCCATTTCTATCATAAAATAACTTGTCAAATTGTTTGCATATAGATTCCAAATTACTTTTCCATCAGTCTTCTGTATCCGTACGCACTGTATAAAACAAGATACATTACCTCACCACCGGGAGGGATCGGGGTCGCCACCAACCTGTACCACTGGCTTAGGCATCTTGAGCTGGTTCCAGGTTAGTTGGGGACAATGGGAGGATCACTAAACTGGATTCGTTG
+
ABB?AFFDFFFFGGGGGGGGGGHHHHHHHHGHBGHHHHHHGHHGHHHHHHHHGHHHHHHGHHHHHGHHHHHHHHHBGDHHHHHGHHGFHHFHGGHHHHHHHHHHFHGFGAFCGGFHHHHHHHHFEGFFHGHHHFHHHHHGHHHHGDCC//BCFHGGFG?@GGGGFFHHHDGHEDG1GHHHH<</CH0GGCGHHEH0<0GHFGHFHFHHHHHFGFGCDGEDAFFFGAF?CD/F?BFGGF/BF//C;/./99
@M03558:539:GW210131Amp:1:2105:13737:16752 2:N:0:TCGACGTC+ACCTGGTT
GGCTATGTGAGTAACACCTTCTAAACTTCCATTTCTATCATAAAATAACTTGTCAAATTGTTTGCATATAGATTCCAAATTACTCTTCCATCAGTTTTCTGTATCCGTACGCACTGTATAAAACAAGATACATTACCTCACCACCGGGCAGGGTTACCAATTCATCGGGGATCGGGGTCGCCACCAACCTGTACCACTGGCTTAGGCATCTTGAGCTGGTTCCAGGTTAGTTGGGGACAATGGGAGGATC
+
BBBABFFFFFFBFGGGFGGBGGHHHHHHHHHHHHHHGGHHHHHHHHHHHHHHHHHHHHHHHHHHEGHHGHHHHGHHHHHHHHGHHHHHGHHHHHGHHHHGHHHHHHGEHGGFGGGHHHHHHHHHHHHHHFFHFGHHHHHHHHGHGGGGGGGGGGHHHHGHGHHHHGHEDFGGGGDFGGGGGGGGGHHGGHHCGHHGFHFCGGHGHHHHGHHGGGGGGGGGGGGGGGFFFGGFFGGGGGGGFBBFFFFDFF
@M03558:539:GW210131Amp:1:2105:21886:16791 2:N:0:TCGACGTC+ACCTGGTT
GGCTATGTGAGTAACACCTTCTAAACTTCCATTTCTATCATAAAATAACTTGTCAAATTGTTTGCATATAGATTCCAAATTACTTTTCCATCAGTTTTCTGTATCCGTACGCACTGTATAAAACAAGATACATTACCTCACCACCGGGGGATCGGGGTCGCCACCAACCTGTACCACTGGCTTAGGCATCTTGAGCTGGTTCCAGGTTAGTTGGGGACAATGGGAGGATCACTAAACTGGATTCGTTGA
+
CCCCCFFFFFFFGGGGGGGGGGHHHHHHHHHHHHHHHHHHHHHHHHHHHHHHHHHHHIHHIHHHIIHHHHHGHHHHHHHHHHHHHHHHHHHHHHHHHHHHHHHHHHGGHGGGGGGHHHHHHHGHHGHHHGGHHHHHHHHHHHHHGGGGGGGGGGGGGGGGGGGGHHHGGHGHHHHHHHHBCHHHGFGGHHHHHHHGHHHHHHHGGGGGGGFFGFGCFGGFFGFGGEFBFFFFFFBFFFFEFBFFEFFFE
@M03558:539:GW210131Amp:1:2105:7120:16813 2:N:0:TCGACGTC+ACCTGGTT
GGCTATGTGAGTAACACCTTCTCACTCTTTGCTCGTAGATGCCTACC
+
>?11>BB3BBDFGF3AFEGCGGGDGEGEGHFHHGGG0FA2F1GGDBB
@M03558:539:GW210131Amp:1:2105:22676:16818 2:N:0:TCGACGTC+ACCTGGTT
GGCTATGTGAGTAACACCTTCTACACTCTTTGCTCGTAGATGCCTACC
+
CCCCCFFFFFFFGGGGGGGGGGHHHHHGHHHHHFHGEGGGHHGHHHHH
@M03558:539:GW210131Amp:1:2105:22356:16818 2:N:0:TCGACGTC+ACCTGGTT
GGCTATATGAGTAACACCTTCTTTGCTCGTAGATGCCTACC
+
CCCCCFFFFFFFGGGGGGGGGGHHHHHHGGGGGHGGHHHHH
@M03558:539:GW210131Amp:1:2105:26172:16870 2:N:0:TCGACGTC+ACCTGGTT
GGCTATGTGAGTAACACCTTCTAAACTTCCATTTCTATCATAAAATAACTTGTCAAATTGTTTGCATATAGATTCCAAATTACTTTTCCATCAGTTTTCTGTATCCGTACGCACTGTATAAAACAAGATACATTACCTCACCACCACCCAGAAGATAGCCTTCGGCAGGCCTTTTTGGCATCGTAAGGCTTGCTCTGATCAATTCGTTTCATCTCCTCCGAAATGAAGAGCCAGGGATCGGGGTCGCCAC
+
CCBBBFFFFFFFGGGGGGGGGGHHHHHHHHHHHHGHHHHHHHHHHHHHHHHGGHHHGHHHHHHEHHHHHHHHHHHHHHHHHHHHHHHHHHHHHHHHHHHHHHHHHHGGHGGGGGGHHHHHHHGHHHHGHHHHHHHHHHHHHHHHGHHGGGHEHHHGHHGHHHHHAFGGGCEFHGHHGGHHHHGHHGEFGHCCHHHHHHHHHHHHHGHHGHFGHHHHHHHGC.;.GFHHFFFHGGEG?FEGGGGCE-AEFF
@M03558:539:GW210131Amp:1:2105:23256:16886 2:N:0:TCGACGTC+ACCTGGTT
GGCTATGTGAGTAACACCTTCTACACTCTTTGCTCGTAGATGCCTACC
+
BCC@AFFFFFFFGGGGGGGGGGHHHHHHHHHGHHHGGGGDHHHHHGHH
@M03558:539:GW210131Amp:1:2105:26578:16889 2:N:0:TCGACGTC+ACCTGGTT
GGCTATGTGAGTAACACCTTCTAAACTTCCATTTCTATCATAAAATAACTTGTCAAATTGTTTGCATATAGATTCCAAATTACTTTTCCATCAGTTTTCTGTATCCGTACGCACTGTATAAAACAAGATACATTACCTCACCACCGTTCAATTTGTAGGGCAACGGTTACCAATTCACCGGATCGGGGTCGCCACCAACCTGTACCACTGGCTTAGGCATCTTGAGCTGGTTCCAGGTTAGTTGGGGAC
+
BBC?AFFFFFFFGGGGGGGGGGHGHHHHHHHHHHHHHGHHHHHHHHHGHGHHHHHHHHHHHHHHHHHHHHHFHFGHHHHHHHHGFDGHHHGHHHHHHHHHHHHHHGGFHGGCGGGHHHHHHHHGHFHBGHHHHHHHHHHGFHFHGGHGHHHHHHHFHFFGGEGHGGDFGGHHGHHHHHHGGGGGGGG-AFCGDDGFEAEGHHHHHGHHHHHHHHGCFHHHGHGGGGGGFFGGGFFG/:;BFGFFGACGC
@M03558:539:GW210131Amp:1:2105:6901:16913 2:N:0:TCGACGTC+ACCTGGTT
GGCTATGTGAGTAACACCTTCTAAACTTCCATTTCTATCATAAAATAACTTGTCAAATTGTTTGCATATAGATTCCAAATTACTTTTCCATCGGTTTTCTGTATCCGTACGCACTGTATAAAACAAGATACATTACCTCACCACCGATTTCACCCAGAAGATAGCCTTCGGCTTCATCTGGAACTCGGAGGGATCGGGGTCGCCACCAACCTGTACCACTGGCTTAGGCATCTTGAGCTGGTTCCAGGTT
+
BBCBAFFFFFFFGGGGGGGGGGHHHHHHHHHHHHHHHHHHHHGHHHHHHHHHHHHHHHIHIIHHIHIHIHHHHHHHHHHHHHHHHHHHHHHHGGGGGGHHHHHHHHGGHGGGGGGHHHHHHHHHHHHHHGGHHHHHHHHHHHHHGGGGGGHHHHHGGHHGHHHGHHHHHHGGGGHHHHHHHEHHHGGGECCGEHGGGC?EGGFGGGGHGGGGGGGGFGGGFGEFFGFFFBFFFGGEGGGGGGB;BBFFBF
@M03558:539:GW210131Amp:1:2105:17031:16916 2:N:0:TCGACGTC+ACCTGGTT
GGCTATGTGAGTAACACCTTCTGAACATCCATTTCTATCATAAAATAACTTGTCAAATTGTTTGCATATAGATTCCAAATTACTTTTCCATCAGTTTTCTGTATCCGTACGCACTGTATAAAACAAGATACATTACCTCACCATGAGGGATCGGGGTCGCCACCAACCTGTACCACTGGCTTAGGCATCTTGAGCTGGTTCCAGGTTAGTTGGGGACAATGGGAGGATCACTAAACTGGATTCGTTGA
+
DDDDCFFFFFFFGGGGGGGGGGHHHHHHHHHHHHHHHHHHHHHHHHHHHHHHHHHHHIIHIHHHIIHHHIHHHHHHHHHHHHHHHHHHHHHHHHHHHHHHHHHHHHGGHGCGGGGHHHHHHHHFHHHHHGHHHHHHGHHHHHHHHHHHGGHGGFFGFGGGGGGHHHGGHHHHHHHHHHHHHHG1DGGHHHHHFHGHHGHHHHHHHHHHHHHFGGGGGAGGHGFGAC?FFGGGG:CFGFGFGFGGFGFE
@M03558:539:GW210131Amp:1:2105:25809:16927 2:N:0:TCGACGTC+ACCTGGTT
GGCTATGTGAGTAACACCTTCTAAACTTCCATTTCTATCATAAAATAACTTGTCAAATTGTTTGCATATAGATTCCAAATTACTTTTCCATCAGTTTTCTGTATCCGTACGCACTGTATAAAACAAGATACATTACCTCACCACCGCCAGGCCTTTTTGGCATCGTAAGGCTTGCTCTGATCAATTCGTTTCATCTCCTCCGAAATGAAGAGCCATCGGGGACAATGGGAGGATCACTAAACTGGATTCG
+
B@BBBFFFFFFFGGGGGGGGGGHHHHHHHHGHHHHHHHHHHFGHFHFHHHHHHHHHHHHHHHHGHHHHHHHAHHHHHFFGHHHHHHHHHFHHFHHHHHHHHHHHHHGGHGCGGGGHHHHHFFFHHFFFHHHHHHHHHHHHHHHHGEGGCGEHGHHHHHGGFGGHGHFGHFGHHCHHHHHFHHHBGHHFGHGH>GHHHHHHHG-<@GHD0DHHFHHHHGGGF-;CCFFBFB.ADFGGGG0/0;=CF/=CF.
@M03558:539:GW210131Amp:1:2105:7416:16935 2:N:0:TCGACGTC+ACCTGGTT
GGCTATGTGAGTAACACCTTCTAAACTCCCATTTCTATCATAAAATAACTTGTCAAATTGTTTGCATATAGATTCCAAATTACTTTTCCATCAGTTTTCTGTATCCGTACGCACTGTATAAAACAAGATACATTACCTCACCACCGGGCAACGGTTACCAATTCACCCTTGGGAGGGATCGGGGTCGCCACCAACCTGTACCACTGGCTTAGGCATCTTGAGCTGGTTCCAGGTTAGTTGGGGACAATGG
+
BBCCCFFFFFFFFGGGGGGGGGHHHHHHHHHHHHHHHHHHHHHHHHHHHHHHHHHHHHHIIIHHIHIGHHHFHHHHHHHHHHHHHHHHHHHHHGHHHHHHHHHHHHGGGGGGGGGHHHHHHHHHHGHHHHHHHHHHHHHHHHGHGGGGGGGHG@FGGHHHHHHHHHGHHHHHHHEFGGHGGF?DGGGGGGGHHEGGHHHHHHHHFHHGHGG0;FGEFFGFGGGGGGGGFGGGF0;FGGGGGA?FFEFFFF
@M03558:539:GW210131Amp:1:2105:27352:16962 2:N:0:TCGACGTC+ACCTGGTT
GGCTATGTGAGTAACACCTTCTAAACTTCCATTTCTATCATAAAATAACTTGTCAAATTGTTTGCATATAGATTCCAAATTACTTTTCCATCAGTTTTCTGTGTCCGTACGCACTGTATAAAACAAGATACATTACCTCACCACCGGTAACCACGGGCAACGGTTACCAATTTCACCCAGAAGATAGCCTTCGGCTTCATCTGGAACCCAGGGATCGGGGTCGCCACCAACCTGTACCACTGGCTTAGGC
+
BBBBAFFFFFFFGGGGGGGGGGHHHHHHHHHHHHHHHHHGHHHGHHHHHHHHHHHHHHHHIHHHHHHHHHHHFHFHGGHHHHHHHHHHGHHHGHHHHHHHGHHHHHGHHEGGGGGHHHHHHHHHHHHFHHHHHHHHHHHHHGHHGGGGGGHFGGFGGGGGHGGGGGHHGGHHHGHHHHFHEFHFHHFFHHGGFFGECHFHHHHHHHHGGGHECEHGG.@CAGGGFGGGGGG?FGFGGGGGFFFFBAB0;B
@M03558:539:GW210131Amp:1:2105:29414:17001 2:N:0:TCGACGTC+ACCTGGTT
GGCTATGTGAGTAACACCTTCTAAACTTCCATTTCTATCATAAAATAACTTGTCAAATTGTTTGCATATAGATTCCAAATTACTTTTCCATCAGTTTTCTGTATCCGTACGCACTGTATAAAACAAGATACATTACCTCACCACCGCCTTTTTGGCGTCGTAAGGCTTGCTCTGATCAATTCGTTTCATCTCCTCCGAAATGAAGAGGGATCGGGGTCGCCACCAACCTGTACCACTGGCTTAGGCATCT
+
AABB3BBBDFFBEFGGGGGGGGHHHHGHHHHHHHHHHHHHHHHHHHEBFGHHHHHHHHFHHHHHGHHHHHHFHHFHHHFHHHGHGHHHHGHHGHHHHHHHHHHHHGGGHGFEGGGHHFHHHHHFHFGGHHHHHDFHEHHHHHHHFFGGGGHHHGBFCCFGCHHFGCFB@EFHHHHHBFHGHHGCGGGHGGGHHGHHGG<DEFGGD<GGDDGGGGGG@FGGGGDFAEDGBFFGGBFBCBFGFGFFEBFFFF
@M03558:539:GW210131Amp:1:2105:2572:17008 2:N:0:TCGACGTC+ACCTGGTT
GGCTCTGTGAGTAACACCTTCTGCACTCTTTGCTCGTAGATGCCTACC
+
AAAA1BDBFFDBFGGGGF1GGGHHHEGHFHHHHHHGGGGGHHGHH1BG
@M03558:539:GW210131Amp:1:2105:25464:17011 2:N:0:TCGACGTC+ACCTGGTT
GGCTATGTGAGTAACACCTTCTAAACTTCCATTTCTATCATAAAATAACTTGTCAAATTGTTTGCATATAGATTCCAAATTACTTTTCCATCAGTTTTCTGTATCCGTACGCACTGTATAAAACAAGATACATTACCTCACCACCGAAGGTAGGGCAACGGTTACCAATTCACCCTTGCTTTGATTTCACCCAGAAGAGGAGGGATCGGGGCCGCCACCAACCTGTACCACTGGCTTAGGCATCTTGAGC
+
AABAABFDFFFFGGGGGGGGGGHHHHHHGHHHHHGHHHHHHHHHHHHHHHHHHHHHHHHHHHHHHHHHHHHBFHFFHDHHHHHHHHHGGHHHHHHHHHHHHHHHHHGGHGGGGGGGHHHHFHGFHHHBGHHFHHHHFHHHHHHHGGEGGGFFHFFGGEHCGGGGHHHHHHGHGHHHHHGGGHGFHHHHHGHHAGCGGBGF0EG?AHEADFGGGGGGADGG?DAF?FFF0BFFFFEFFGCFG:;BFBBF/:
@M03558:539:GW210131Amp:1:2105:25749:17026 2:N:0:TCGACGTC+ACCTGGTT
GGCTATGTGAGTAACACCTTCTAAACTTCCATTTCTATCATAAAATAACTTGTCAAATTGTTTGCATATAGATTCCAAATTACTTTTCCATCAGTTTTCTGTATCCGTACGCACTGTATAAAACAAGATACATTACCTCACCACCGCAACGTAGGGTAGTAGGGTAGGGCAACGGTTACCAATTCACCCTGGGTTGCTTTGATTTCACCCAGAAGATAGCCTTCGGCTTCATCTGGAAAGCAGGCCTTTT
+
BBBBBFDD5BDDDGGFFEGGGFB55FEGHHFFGHHHCFHGH5FA5D35BBG5GG5FDGHEGHGGHHHFHEGFGHHEDDGGGHEBHHGHB5GHHHFHHHHH5GHHHHGGHGGGGGGFGFFH4FFDGEHEHHHHHHEHHHGECHHHGEGC/EGHHFFGF?FHBGGGHCFEEFEGHGCDFDHHGHGGHHHHHHHEEGGGHHHHGGHHHHFHHHEEC/::C0GHHHGHG?DGGGGGGFGFBF0A///.CACFFG
@M03558:539:GW210131Amp:1:2105:23653:17070 2:N:0:TCGACGTC+ACCTGGTT
GGCTATGTGAGTAACACCTTCTAAACTTCCATTTCTATCATAAAATAACTTGTCAAATTGTTTGCATATAGATTCCAAATTACTTTTCCATCAGTTTTCTGTATCCGTACGCACTGTATAAAACAAGATACATTACCTCACCACCGTGCAACGGGGAGGGATCGGGGTCGCCACCAACCTGTACCACTGGCTTAGGCATCTTGAGCTGGTTCCAGGTTAGTTGGGGACAATGGGAGGATCACTAAACTGG
+
CCCCCFFFFFFFGGGGGGGGGGHHHHHHHHHHHHHHHHHHHHHHHHHHHHHHHHHHGHHHIIHHHHHHHIHHHHHHHHGHHHHHHHHHHHHHHHHHHHHHGHHHHHGGHGGGGGGHHHHHHHGHHHHHHHHHHHHHHHHHHHHHGGHHGHHHGGGG?EGGGHGGEGGGGGFGGGHHHGGHHHHHHHHHHHHHHHGGHHHHHHHHHFHHHHHHHHGGFGEGGGGGFCGBEFFGFGGGAGFFFFBF0;BFFF
@M03558:539:GW210131Amp:1:2105:17606:17089 2:N:0:TCGACGTC+ACCTGGTT
GGCTATGTGAGTAACACCTTCTCACTCTTTGCTCGTAGATGCCTACC
+
BCCCBFFDFFFFGGGGGGGGGGHHHHHHHHHHHHGEFGGHHHHHHHH
@M03558:539:GW210131Amp:1:2105:20892:17103 2:N:0:TCGACGTC+ACCTGGTT
GGCTATGTGAGTAACACCTTCTGAACTTCCATTTCTATCATAAAATAACTTGTCAAATTGTTTGCATATAGATTCCAAATTACTTTTCCATCAGTTTTCTGTATCCGTACGCACTGTATAAAACAAGATACATTACCTCACCATCGATCGGAGGGATCGGGGTCGCCACCAACCTGTACCACTGGCTTAGGCATCTTGAGCTGGTTCCAGGTTAGTTGGGGACAATGGGAGGATCACTAAACTGGATTCG
+
>1A1AFFDFFFF3GBG1AGFGGFHHFHHGDFHGHH3AAFGGHHHFFHEGFF1DBFGHFFHFFH0FAFHHHHHHHFFHEGHHHHHHHFHHFFHHHHHHHHGHHHHGHGGHGGGGGGHHHHGHHHHHGHHHHHHHHHHHHGHHHHHHGFHHCEEGCGGFF?<C/CCCCGGGHHHGGHFHFHHHHHGFGHHHDBC<GHGGD0GGFHFHHHHGFFHHEGHGGHG@EAA9CFFFGE?CBBFFFBF0C;FFFFGBA
@M03558:539:GW210131Amp:1:2105:11702:17114 2:N:0:TCGACGTC+ACCTGGTT
GGCTATGTGAGTAACACCTTCTGAACTTCCATTTCTATCATAAAATAACTTGTCAAATTGTTTGCATATAGATTCCAAATTACTTTTCCATCAGTTTTCTGTATCCGTCCGCACTGTATAAAACAAGATACATTACCTCACCCTTGGGGAGGGATCGGGGTCGCCACCAACCTGTACCACTGGCTTAGGCATCTTGAGCTGGTTCCAGGTTAGTTGGGGACAATGGGAGGATCACTAAACTGGATTCGTT
+
CCCCCFFFFFFFGGGGGGGGGGHGHHHHHHHHHHHHHHHHHHHHHHHHHHHHHHHGHHHHIHHHHHIHHHHGHHHHHHHHHGHHHHHHHHHHHHHHHHHHHHHHHHGGHGGGGGGHHHHHHHHHHHHHHGGHHHHHHHHHHHHHHHHHGFGGGGHGG?DGGGGGGGGHHHGGHHHHHHHHHHGHHHHHHHGHGHHHFFHHHHHHHHHGHHHHHFHHHGGGGGGGGFGGEFGGGGFFGGGGFBBFCFFAFF
@M03558:539:GW210131Amp:1:2105:29289:17124 2:N:0:TCGACGTC+ACCTGGTT
GGCTATGTGAGTAACACCTTCTACACTCTTTGCTCGTAGATGCCTACC
+
AABB3BD@BBFFGGGGGGGFGFGGFHFGFGFHFHGGGGGCHHGHGHHF
@M03558:539:GW210131Amp:1:2105:18059:17158 2:N:0:TCGACGTC+ACCTGGTT
GGCTATGTGAGTAACACCTTCTAAACTTCCATTTCTATCATAAAATAACTTGTCAAATTGTTTGCATATAGATTCCAAATTACTTTTCCATCAGTTTTCTGTATCCGTACGCACTGTATAAAACAAGATACATTACCTCACCACCGGTTGGTAGGGCAACGGTTACCAATTCACCCTTGCCAGCAGGCCTTTTTGGCATCGTAAGGCTTGCTCTGATCAATTCGTTTCATCTCCTCCGCAATGAAGAGCC
+
AABBAFFFFFFFGGGGGGGGGGHHHHHHHHHHHHHHHHHGHH5GFBGHHHHHHHHHHHHHHHHFGHHHHHFBGHHHHFFGHHHHHHHHHHHHBFHHHHHHFHHHHHGGHGEEGGGHHHHHGBBFHGFEHDGHHHHHHHHHHHHHGGGGFFEGHHGGFEGGC?DFGHHHHHHHBGHHHHHFHHGGBFHGGHHFHHCGHFGHGE.GFHHHG-GHHHHG0CG0CFHE:GFHGHGGBFGFFD.-9=09;0;./F
@M03558:539:GW210131Amp:1:2105:8817:17194 2:N:0:TCGACGTC+ACCTGGTT
GGCTATGTGAGTAACACCTTCTAAACTTCCATTTCTATCATAAAATAACTTGTCAAATTGTTTGCATATAGATTCCAAATTACTTTTCCATCAGTTTTCTGTATCCGTACGCACTGTATAAAACAAGATACATTACCTCACCACCGGCAACGGTTACCAATTCACCCGGGAGGGATCGGGGTCGCCACCAACCTGTGCCACTGGCTTAGGCATCTTGAGCTGGTTCCAGGTTAGTTGGGGACAATGGG
+
BBCCCFFFFFFFGGGGGGGGGGHHHHHHHHHHHHHHHHHHHHHHHHFHHHHHHHHGHHHHIHHHHHIHHHHEHHHHHHHHHHHHHHHHHHHHHHHHHHHHHHHHHHGGHGGGGGGHHHHHHGHHHGHHHHHHHHHHHHHHHHHHGGGGGCHGGGGGHHGFHHHHHHHGGGGGGGGHGGGCDGEDGGGGHEEGGHFHHHHGHHHFEGGBCFFFGGGGGFBFFB/;FFGGGGGFFGGGFFCAEFFFB0B;
@M03558:539:GW210131Amp:1:2105:12215:17213 2:N:0:TCGACGTC+ACCTGGTT
GGCTATGTGAGTAACACCTTCTAAACTTCCGTTTCTATCATAAAATAACTTGTCAAATTGTTTGCATATAGATTCCAAATTACTTTTCCATCAGTTTTCTGTATCCGTACGCACTGTATAAAACAAGATACATTACCTCACCACCGCAACGGTTACCAATTCACCCAGAAGATAGCCTTCGGCTTCATCTGGAACCCAGCAGGCCTTTTTGGCATCGTAAGGCTTGCTCTGATCAATTCGTTTCATCTCC
+
AAAAAFFFFFFFCGFFGEG4FGHGHHBGGFEFFFHFHHHHHHHGFBGFHHHHFHGHEHGEGFHHHHHHHHHHHHHHFHHHHHHHDGHFFEGHHHFHHFFBDGFHHD?EFEGEGEEFGGHFHE@GHEFFHHHHHGHHHHHFHHHHGGGGEGEC<FGHGHHHHHGHGHGHHB1FGHDDGGGHCECFDHHGHHH1><FGDEHHFGHCEHHHHHGGHHHHGHCFH/;CG-EFGGG0FFGGGGFFGFFCBFGFFG
@M03558:539:GW210131Amp:1:2105:3073:17216 2:N:0:TCGACGTC+ACCTGGTT
GGCTATGTGAGTAACACCTTCTAAACTTCCATTTCTATCATAAAATAACTTGTCAAATTGTTTGCATATAGATTCCAAATTACTTTTCCATCAGTTTTCTGTATCCGTACGCACTGTATAAAACAAGATACGTTACCTCACCACCGCAGCAGGCCTTTTTGGCATCGTAAGGCTTGCTCTGATCAATTCGTTTCATCTCCTCCGAAATGAAGAGCCAGGGATCGGGGTCGCCACCAACCTGTACCACTGG
+
BBBBBFFDFBFFGGGGGGGGGGHHFHHHHHHHHHHHHHHHHGHHHHHFHHHHHHHGHHHHHHHGHHHHHGHEHHHHHGHGHFHHHGHHHGHHHHHHHHHHHHHHHHGGHGGCGGGHHHHHHHHHHHHFHHHGGHHGHHHHHHHHGGGGGEHFHGGHGHHHGBGHHHGHHHHGHHHFGHHHFFFGH1FGHGGHGH1GGHHHHHHG?ECCGFFGHAGHHHHFEHEE.-ABGGGDGDEEEFDFAGGGGGFFFF
@M03558:539:GW210131Amp:1:2105:22406:17236 2:N:0:TCGACGTC+ACCTGGTT
GGCTATGTGAGTAACACCTTCTACACTCTTTGCTCGTAGATGCCTACC
+
BBBB@FFFFFFFGGGGGGGGGGHHHHHHHHHHHHHGGGGGHHHHHHHH
@M03558:539:GW210131Amp:1:2105:12755:17255 2:N:0:TCGACGTC+ACCTGGTT
GGCTATGTGAGTAACACCTTCTAAACTTCCATTTCTATCATAAAATAACTTGTCAAATTGTTTGCATATAGATTCCAAATTACTTTTCCATCAGTTTTCTGTATCCGTACGCACTGTATAAAACAAGATACATTACCTCACCACCGGTTACCAATTCACCCAGGGATCGGGGTCGCCACCAACCTGTACCACTGGCTTAGGCATCTTGAGCTGGTTCCAGGTTAGTTGGGGACAATGGGAGGATCACTA
+
BBBBAFFFFFFFGGGGGGGGGGHHHHHHHHGHHHHHHHHHHHHHHHHHHHHHHHHHHHHHHHHHHHHHHHHFHHHHHGHHHHHHHHHHGHHHHHHHHHHHHHHHHHGGHGGGGGGGHHHHHHHHHHGGHHHHHHHHHHHHHHHHGGGGGGHHHHHHHHHHHGHFGEHGGD?CGFCGGGGGGHEGHHGHHHHHHHHHHHFGGCCGHHHGFGHFHFGHHHGHGGHHHHHG9B-EFFGFB9CFGADFFGGGG
@M03558:539:GW210131Amp:1:2105:28754:17275 2:N:0:TCGACGTC+ACCTGGTT
GGCTATGTGAGTAACACCTTCTACACTCTTTGCTCGTAGATGCCTACC
+
>AAA1BD3BFFFGBFGGGFE1AFHBBFED1FGDGGGAACF2FFHH1G0
@M03558:539:GW210131Amp:1:2105:18838:17321 2:N:0:TCGACGTC+ACCTGGTT
GGCTATGTGAGTAACACCTTCTAAACTTCCATTTCTATCATAAAATAACTTGTCAAATTGTTTGCATATAGATTCCAAATTACTTTTCCATCAGTTTTCTGTATCCGTACGCACTGTATAAAACAAGATACATTACCTCACCACCACCAGCAGGCCTTTTTGGCATCGTAAGGCTTGCTCTGATCAATTCGTTTCATCTCCTCCGAAATGAAGAGCCATCGGGGAGGGATCGGGGTCGCCACCAACCTGT
+
BBBBBFFFFFFFGGGGGGGGGGHDHHHHHHHHHHHHGHHHHHHGHHHHHHHHHHHHFHHHHHHHHHHHHHHEHHHHHHHHHHGHHHHHHHHHHHHHFHHHHHHHGHGGHGGCGFGHHHHHHGFHHHFHHHHHHHHHHHHHHHGHGHHGHGHHHGFGHHGHHCCHGHFGHHHHHGHH@HHHHF1FHHFHHHGHHGHHHHHHHHHHGGDGCDGFHEHHHHHHGGGGFCFFDGGGFGFFGGCFFDFFEFFFAB
@M03558:539:GW210131Amp:1:2105:11863:17328 2:N:0:TCGACGTC+ACCTGGTT
GGCTATGTGAGTAACACCTTCTCACTCTTTGCTCGTAGATGCCTACC
+
DDEEEFFFFFFFGGGGGGGGGGHHHHHHHHHHHHGFFGGHHHGHHHH
@M03558:539:GW210131Amp:1:2105:26615:17357 2:N:0:TCGACGTC+ACCTGGTT
GGCTATGTGAGTAACACCTTCTCACTCTTTGCTCGTAGATGCCTACC
+
BCBBCFFFFFFFGGGGGGGGGGHHHHHGHHHHCGGEEGFHHHHGHFH
@M03558:539:GW210131Amp:1:2105:4965:17374 2:N:0:TCGACGTC+ACCTGGTT
GGCTATGTGAGTAACACCTTCTGAACTTCCATTTCTATCATAAAATAACTTGTCAAATTGTTTGCATATAGATTCCAAATTACTTTTCCATCAGTTTTCTGTATCCGTACGCACTGTATAAAACAAGATACATTACCTCACCACCGGGCAGGGTTACCAATTCATCGGGGATCGGGGTCGCCACCAACCTGTACCACTGGCTTAGGCATCTTGAGCTGGTTCCAGGTTAGTTGGGGACAATGGGAGGATC
+
AAABAFFFFFFFEGGGGGGGGGHFGFHHHHHHHHHGHHHHGHGHFGHHHHHFGHFHHHHHHHHHHHHGHGHHHHHHHHGHHHHHHGHHHHHHHHHHHHHHHHHHHHGFGGGGEGGHHHGHHFHHHEHHHGHHGHHHGHHHHHHHGGGGGGGGGHHHHHHHHHHGHHEAFGGGGGD/ACGGGGGFGGGEGHGDGFHHHGHGGHFFFHGCGHHGG0FFFGGFGGF9FBFF0FFGFGA?.BAFBFFF.A-DFF
@M03558:539:GW210131Amp:1:2105:20166:17415 2:N:0:TCGACGTC+ACCTGGTT
GGCTATGTGAGTAACACCTTCTAAACTTCCATTTCTATCATAAAATAACTTGTCAAATTGTTTGCATATAGATTCCAAATTACTTTTCCATCAGTTTTCTGTATCCGTACGCACTGTATAAAACAAGATACATTACCTCACCACCCCTTTTTGGCATCGTAAGGCTTGCTCTGATCAATTCGTTTCATCTCCTCCGAAATGAAGAGCCATTCGGAGGATCGGGGTCGCCACCAACCTGTACCACTGGCTT
+
AAABCFFFFBFFFGGGGGGGGGHHHHGHHHHHHHHHHHHHHHHHHHHHHHHGHHHHHHHHHHHGHGHHHHHFHHHHHHHHHHHHHHHHHHHHHGHHHHHHHHHHHHFGHGFFGGGGHHHHHHGEHHGHHHHHHHHHHHHGFHHHGGGGHHHHGEGGHHGHHHGGGHHGHHHHHFGHHHHHHGHHGHHHHHHHHHHGCG@FFHHFHHHHFHHGHF?CCGHHG??@DFAFGBFGGEADGEFFGFFFGFGEFF
@M03558:539:GW210131Amp:1:2105:19184:17429 2:N:0:TCGACGTC+ACCTGGTT
GGCTATGTGAGTAACACCTTCTCACTCTTTGCTCGTAGATGCCTACC
+
BBBBBFFFFFFFGGGGGGGGGFGHHHHHHHHHHGEEEGGHHHHHHHH
@M03558:539:GW210131Amp:1:2105:21378:17432 2:N:0:TCGACGTC+ACCTGGTT
GGCTATGTGAGTAACACCTTCTCACTCTTTGCTCGTAGATGCCTACC
+
DDDDDFFFFFFFGGGGGGGGGGHHHHHHHHHHGHGEGGGHHHHHHHH
@M03558:539:GW210131Amp:1:2105:10368:17489 2:N:0:TCGACGTC+ACCTGGTT
GGCTATGTGAGTAACACCTTCTAAACTTCCATTTCTATCATAAAATAACTTGTCAAATTGTTTGCATATAGATTCCAAATTACTTTTCCATCAGTCTTCTGTATCCGTACGCACTGTATAAAACAAGATACATTACCTCACCAACGATGATGGGCAACGGTTACCAATTCACCCTTGCTTTGATTTCACCCAGAAGATAGCCTTCGGCTTCATCTCGAGGGATCGGGGTCGCCACCAACCTGTACCACTG
+
CDDCCFFFFFFFGGGGGGGGGGHHHHHHHHHHHHHHHHHHHHHHHHHHHHGHHHHHHHHIHHHHHHIHIIHHHHHHHHHHHHHHHHHHHHHHHHHHHHHHHHHHHHGGHEGFGGGHHHHHHHHHHGHHHHHHHHHHHHHHHHHHGGEHGHHHHHHHGHGCGGFHHHHHHHHHHHHHHHHHHHBHHHHHHHHGHGHHHHHHHHHHHHGGGGHHHHHHHEECEGFGG.@@GDGGFG?AEGG?FFFGGFFFFF
@M03558:539:GW210131Amp:1:2105:23515:17490 2:N:0:TCGACGTC+ACCTGGTT
GGCTATGTGAGTAACACCTTCTAAACTTCCATTTCTATCATAAAATAACTTGTCAAATTGTTTGCATATAGATTCCAAATTACTTTTCCATCAGTTTTCTGTATCCGTACGCACTGTATAAAACAAGATACATTACCTCACCACCGGAGGGATCGGGGTCGCCACCAACCTGTACCACTGGCTTAGGCATCTTGAGCTGGTTCCAGGTTAGTTGGGGACAATGGGAGGATCACTAAACTGGATTCGTTG
+
CCCCCFFFFFFFGGGGGGGGGGHHHHHHHHHHHHHHHHHHHHHHHHHHHHHHHHHHHHHHIIHGHHHHIHHFHHHHHGGHHHHHHHHHHGHHHHHHHHHHHHHHHGGGHGGGGGGHHHHHHHHGHHHGHHHHHHHHHHHHHHHHGGG?FGGGHGGGGGGGGGGGGHHHGGGGHFHHHHHHHGHHHFHHHHHHHHGHHHHHHHFHHGFGHFHHHHFGGEF.FFGGFEGFFGGGGGGFFGGGGB;;FGGFF
@M03558:539:GW210131Amp:1:2105:4029:17511 2:N:0:TCGACGTC+ACCTGGTT
GGCTATGTGAGTAACACCTTCTAAACTTCCATTTCTATCATAAAATAACTTGTCAAATTGTTTGCATATAGATTCCAAATTACTTTTCCATCAGTTTTCTGTATCCGTACGCACTGTTCACCGTGGGTAACCGCACGCTTCATCTGGAACCGGAGGGATCGGGGTCGCCACCAACCTGTACCACTGTCTTAGGCATCTTGAGCTGGTTCCAGGTTAGTTGTGGACAATGGGAGGATCACTAAACTGGATT
+
A?AA1BDDFFFFGF3FBEGFBGGDGHHHHHHHFHHFHFGD3GHF1GD1F1FGEBGFHHHHHFHFFGDFHFFEHGGHBGFHHGHHHHHHHGFHHHGFHGHHGFGHFGEGHGGGFGGHHHHHHHEFCEGGHGHHCGGGGGGGGGHHHGFHBGFCC?CCGGFGGGGGCFGGFFGHHGCGGHHFHBDGFH0CCFFC0GBGHHHHGGFHFGGFFGBFFBFBFFFG09C0:FAFGG./E?GFFFFFF/FFFFF/9F
@M03558:539:GW210131Amp:1:2105:12215:17548 2:N:0:TCGACGTC+ACCTGGTT
GGCTATGTGAGTAACACCTTCTAAACTTCCATTTCTATCATAGAATAACTTGTCAAATTGTTTGCATATAGATTCCAAATTACTTTTCCATCAGTTTTCTGTATCCGTACGCACTGTATAAAACAAGATACATTACCTCACCACCGGTTACCAATTCACCCTGTTGCTTTGATTTCACCCAGAAGATAGCCTTCGGCTTCATCTGGAACCCAGCAGGCCTTTTTGGCATCGTAAGGCTTGCTCTGATCA
+
BBBBBFFFFFFFFGGGGGGFGGHHHHHHHHHHHHHHHHHHHHHHHHGHHHHHGGHHGHHHHHHHHHHHHHHFHHHHHHHHHHHHHHHHHHHHHHHHHHHHHHHHHHGGHGGGGGGHHHHHHHHHHGHHHHHHHHHHHHHHHHHHGGGGGGHHHHHHHHHHHHHHHHHGFHHFHHHHHHHHGHGHGHHGHHHHHHHGCGGHHHHHFGFHHGGGHHFCGFGGGDCHG-CFHHDHGHFCGGGGGGGGF0;FF
@M03558:539:GW210131Amp:1:2105:20972:17612 2:N:0:TCGACGTC+ACCTGGTT
GGCTATGTGAGTAACACCTTCTAAACTTCCATTTCTATCATAAAATAACTTGTCAAATTGTTTGCATATAGATTCCAAATTACTTTTCCATCAGTTTTCTGTATCCGTACGCACTGTATAAAACAAGATACATTACCTCACCACCGGGCAACGGTTACCAATTCACCCTTGAGCAGGCCTTTTTGGCATCGTAAGGCTTGCTCTGATCAATTCGTTTCATCTCCTCCGAAATGAAGAGCCATTCGGGATC
+
BABCBFFFFFFFGGGGGGGGGGHHGHHHHHHHHHHHHGHHHHFHHHHHHHHHHHHHHHIHIHHHGHHHIHHEHHHHHGHHHHHHHHHHHHHHHHHHHHHHHHHHHHGGHGGGGGGHHHHHHHHHHHHHHHHHHHHHGHHHHEHHGCEFGGEHGGGFFHHHFHHHHHHHHHHHHFHF/EGHHHHHFGGFHHGEAFGHHHHGHHHHDGGHHFHHHEHFGHBGHHHGHHHGCDBEF0BBF?FFGFGBFA.?DE
@M03558:539:GW210131Amp:1:2105:18606:17640 2:N:0:TCGACGTC+ACCTGGTT
GGCTATGTGAGTAACACCTTCTACACTCTTTGCTCGTAGATGCCTCC
+
A?AAAFFF3DFFGFG1GCBEGDAG1FE0AFFDGHHGG?FCFFFFF1B
@M03558:539:GW210131Amp:1:2105:6948:17663 2:N:0:TCGACGTC+ACCTGGTT
GGCTATGTGAGTAACACCTTCTAAACTTCCATTTCTATCATAAAATAACTTGTCAAATTGTTTGCATATAGATTCCAAATTACTTTTCCATCAGTTTTCTGTATCCGTACGCACTGTATAAAACAAGATACATTACCTCACCACCGCAGCAGGCCTTTTTGGCATCGTAAGGCTTGCTCTGATCAATTCGTTTCATCTCCTCCGAAATGAAGAGCCAGGAGGGATCGGGGTCGCCACCAACCTGTACCAC
+
BBBBBFFDFFFFGFGGGGGGGGHCHHHHHHHHHHHHHHHHFHHBGGFGHHHHHHHHGHHHHHHFHHGHHHHBHHHHGFGGHHHHHHHHHFHHHHFHHHHHHHGHHHGGGGGGGGGHHHHHGHHHHHFHHHHHHHHHFHHHHHHHFGGGFFHHHGGHHHHHGGHHHHGHHHHGHEHGGHHHGHFGG1FGHAFGGHHHHHHHHHGG-<-GHDFD0CGFHFHAADD.BEEFAGGGGGGGGGGGDGFFFFFFFF
@M03558:539:GW210131Amp:1:2105:24927:17699 2:N:0:TCGACGTC+ACCTGGTT
GGCTATGTGAGTAACACCTTCTAAACTTCCATTTCTATCATAAAATAACTTGTCAGATTGTTTGCATATAGATTCCAAATTACTTTTCCATCAGTTTTCTGTATCCGTACGCACTGTATAAAACAAGATACATTACCTCACCACCGAGCAGGCCTTTTTGGCATCGTAAGGCTTGCTCTGATCAATTCGTTTCATCTCCTCCGAAATGTAGAGCCATGAAGAGGAGGTATCGGGGTCGCCACCAACCTGT
+
>1>AAFFBD3DF31A1FCFGGGC3FG3FHHDGFBG33GEFHFGAGGGDFHFGHHHGBGH1BFG01DA2FH2DFGG2AE1FFG1FF2GHGHBGFD2FHFHBGBF2FD?/F/>EEECGHGHB2B1@CFGFHHHGHFHF1EHHHGHH//<EE?F//?G1FGFCCBDFGEHHFA1CCG//FDG111?G1??FECFEFFFG1G1F00<-<-<000=0=0</GG0000;.....:;0C--9A.-99EA.9...9.0
@M03558:539:GW210131Amp:1:2105:5543:17707 2:N:0:TCGACGTC+ACCTGGTT
GGCTATGTGAGTAACACCTTCTAAACTTCCATTTCTATCATAAAATAACTTGTCAAATTGTTTGCATATAGATTCCAAATTACTTTTCCATCAGTTTTCTGTATCCGTACGCACTGCATAAAACAAGATACATTACCTCACCACCGTGGATCGGGGTCGCCACCAACCTGTACCACTGGCTTAGGCATCTTGAGCTGGTTCCAGGTTAGTTGGGGACAATGGGAGGATCACTAAACTGGTTTCGTTGA
+
BABBBFFFFFFFFGGFGGGGGGHFGHHHHHHHHHGHBHHHHFHHFHHGHHHGHHFFHGHHHHHHGHHHFHHFFHFFHFHGHHFHHHHHHGHHHFHGHHHHFFHHHHFFFGGGGGGHHFHHHHFBGHHHHHHGHEGHHHGHHGHGF?GH?<CGGGGF@AC/BDFCFHGGHHHFHEHHHHBAGHHB1FFCFHGG=C1FF/GHHEDGGGFGFGH0C@C.:..;CB.CEFFFE?B;9;:CFFB0BCBAFGF.
@M03558:539:GW210131Amp:1:2105:25661:17773 2:N:0:TCGACGTC+ACCTGGTT
GGCTATGTGAGTAACACCTTCTAAACTTCCATTTCTATCATAAAATAACTTGTCAAATTGTTTGCATATAGATTCCAAATTACTTTTCCATCAGTTTTCTGTATCCGTACGCACTGTATAAAACAAGATACATTACCTCACCACCGGGCAACGGTTACCAATCGGGGTCGCCACCAACCTGTACCACTGGCTTAGGCATCTTGAGCTGGTTCCAGGTTAGTTGGGGACAATGGGAGGATCACTAAACCGG
+
AA?AAFFDDFFFGGGFFGGGGGHFFHHHHHHHHHGHHHHFHHHCHGHGHHHHHHHFHHHHHHHHHHHHHHHBHHHHHBGGHHGHHHHHHHGHFHDFHHGHHHHHHHGGHGGFGGGHGHHHFFHHHHGFHHHHHHHHGHGHFGHEFEGGEFGHCDGGGHGHHHHFEC?@EGCGGF0GFEGHHHHHGFHGHFGGHFHHGHHHHHHGHHHEFCGHCFHBCG0GGGGGG?EACCFGGFFEAFGGGGCF90;FFF
@M03558:539:GW210131Amp:1:2105:13574:17785 2:N:0:TCGACGTC+ACCTGGTT
GGCTATGTGAGTAACACCTTCTAAACTTCCATTTCTATCATAAAATAACTTGTCAAATTGTTTGCATATAGATTCCAAATTACTTTTCCATCAGTTTTCTGTATCCGTACGCACTGCATAAAACAAGATACATTACCTCACCACCTCGGACTCGGGGTCGCCACCAACCTGTACCACTGGCTTAGGCATCTTGAGCTGGTTCCAGGTTAGTTGGGGACAATGGGAGGATCACTAAACTGGATTCGTTGA
+
BBBBBFFDFFFBFGGGGGGGGGHHHHHHHHHHHHHHHHHHHHHHGHHHHHHHHHHHHHGHHHHHGHHHHHHGHHHHFHDHHHGHHHHHHHHHHHHHHHHHHGGHHHGFHGGGGGGHHHHHHHHHHHHHHHHHHHHHHHHHHHHHGHHGGGGGHGGGG@FGGGGGHEHGDHHGHHGHHHHGHGHHFGHHHHHHHFGHHGHHHHHFHGGGHHHHHGGGGCGHHHHHFGGGGGFGFFBFGGGGEFGGGGFFE
@M03558:539:GW210131Amp:1:2105:18944:17788 2:N:0:TCGACGTC+ACCTGGTT
GGCTATGTGAGTAACACCTTCTGAACTTCCATTTCTATCATAAAATAACTTGTCAAATTGTTTGCATATAGATTCCAAATTACTTTTCCATCAGTTTTCTGTATCCGTACGCACTGTATAAAACAAGATACATTACCTCACCACCGGGATCGGGGTCGCCACCAACCTGTACCACTGGCTTAGGCATCTTGAGCTGGTTCCAGGTTAGTTGGGGACAATGGGAGGATCACTAAACTGGATTCGTTGAAGG
+
B@ABCFFDFFFFGGGGGGGGGGHHHHHHHHHHHHHHHHHHHHHHHHHHHHHHHHHHHHHHHHHHHHHGHHHEHHHHHHHHHHHHHHHHHHHHHHHHHHHHHHHHHHGGHGGGGGGHHHHHHHHHHHHHHHHHHHHHHHHHHHHHGGGGGGGGG?BBGCGGGGHGHGGHHHHHHHHHHFGHHFHHHHHHHHHGHHHHHHHFHEHCGHGHHHHHGGGGGHHHGFBACGGFFGGG/FFGGGGFFFEFGFECFF
@M03558:539:GW210131Amp:1:2105:17084:17843 2:N:0:TCGACGTC+ACCTGGTT
GGCTATGTGAGTAACACCTTCTAAACTTCCATTTCTATCATAAAATAACTTGTCAAATTGTTTGCATATCGATTCCAAATTACTTTTCCATCAGTTTTCTGTATCCGTACGCACTGTATAAAACAAGATACATTACCTCACCACCATCTTGAGCTGGTTCCAGGTTAGTTGGGGACAATGGGAGGATCACTAAACTGGATTCGTTGAAGGATGATGGTTTTGCTCGTAGATGCCTACC
+
CCCDCFFFFFFFGGGGGGGGGGHHHHHHHHHHHHHHHHHHHHHFHGHHHHHHHHHHGHHHIIHHFHHHIHGAHHHHHHGHHHHHHHHHHHHHHHHHHHHHHHHHGHGGHGCEGGGHHHHHHHHHHHGGHHHHHIHHHHHHHHHHGGHHHHHEGHHHHHHHHHHBFHHHHHHHGCG@FFDGGHGAFFHHGHHH1FGGHHHHHHGHHHCFHFFFHFGHHHFHGHHHHDEGGGFHHGHHHH
@M03558:539:GW210131Amp:1:2105:10236:17850 2:N:0:TCGACGTC+ACCTGGTT
GGCTATGTGAGTAACACCTTCTTTGCTCGTAGATGCCTACC
+
CCBBBFFFFFFFGGGGGGGGGGHHHHHHGGGGGHHHHHHHH
@M03558:539:GW210131Amp:1:2105:26111:17881 2:N:0:TCGACGTC+ACCTGGTT
GGCTATGTGAGTAACACCTTCTAAACTTCCATTTCTATCATAAAATAACTTGTCAAATTGTTTGCATATAGATTCCAAATTACTTTTCCATCAGTTTTCTGTATCCGTACGCACTGTATAAAACAAGATACATTACCTCATCGGGGTCGCCACCAACCTGTACCACTGGCTTAGGCATCTTGAGCTGGTTCCAGGTTAGTTGGGGACAATGGGAGGATCACTAAACTGGATTCGTTGAAGGATGATGGTT
+
DDCCCFFFFFFFGGGGGGGGGGHHHHHHHHHHHHHHHHHHHHHHHHHHHHHHHHHHGHHHIIHHIHIHHIHGHHHHHHFHHHHHHFGHHHHHHHHHHHHGHHHHHHGGHGGGGGGHHHHHHHHHHHHHHGHHHHHHHHHHHHH?EFEGGGGGGHHHGGHHHHHHHHHEHGHHHGHHHHHGHGFFFHHBGHGH1GHFGBHGHHGGFAEEHHHGHEFG?GGHHHHFHHHHGGFGBEFGGEFFFF<BC<CFFF
@M03558:539:GW210131Amp:1:2105:7360:17883 2:N:0:TCGACGTC+ACCTGGTT
GGCTATGTGAGTAACACCTTCTAAACTTCCATTTCTATCATAAAATAACTTGTCAAATTGTTTGCATATAGATTCCAAATTACTTTTCCATCGGTTTTCTGTATCCGTACGCACTGTATAAAACAAGATACATTACCTCACCACCGGTTACCAATTCACCCTCAGGGACACCTTCAGGGAGGGATCGGGGTCGCCGCCAACCTGTACCACTGGCTTAGGCATCTTGAGCTGGTTCCAGGTTAGTTGGGG
+
BAAAAFD@DDDFGGGGGGGGGGHHHHHHHHHHHHHGFHHHHHFGHHEGHHHHGHHHHHHHHHHHHHHHHHHGHHHHHGBFHHHHHHHHHHHHGDEGGGHHGHGHHHGGHGGGGGGHHHHHHHHHHHHHHHHHHHHHHGHHHHHHGGGGGGHHHHHHHHHHHHHHFG0FEGHGHHHHHHHGGGGGHGGDD?DGGGGGGCGGGGGGFGGGEFG0CEGAFBFFBFGGGFGGGGFGGEGGGGFFFFFFFFF;F
@M03558:539:GW210131Amp:1:2105:13228:17891 2:N:0:TCGACGTC+ACCTGGTT
GGCTATGTGAGTAACACCTTCTAAACTTCCATTTCTATCATAAAACAACTTGTCAAATTGTTTGCATATAGATTCCAAATTACTTTTCCATCAGTTTTCTGTATCCGTACGCACTGTATAAAACAAGATACATTACCTCACCACCTGCTTTGATTTCACCCAGAAGATAGCCTTCGGCTTCATCTGGAACCGGCGGGATCGGGGTCGCCACCAACCTGTACCACTGGCTTATGCATCTTGAGCTGGTTCC
+
BBB@AFFFFFDFBGGGGEGFGGHHHHHHHHGHHHHHHHHHHHHHHHHHHHHHHHHGFHHFHHHH5HHHHHHDGHHHHGGGFHHHGEHHGHHHFFHHHHHHGHHGHHGEHGGGGGGHGHHHHHHGHHHHHHHHHHHHHHHHHHHHGHGGFFHHBGHHHGHGHGHHFFHHHFBFHHHH?CGGHGGGGHFEBGFGG-<CG-;EDGA=@9?BGGGGGGFDGFF/BFFFF/.;.FF//BFFFFFFF/:F9.BFFF
@M03558:539:GW210131Amp:1:2105:25781:17892 2:N:0:TCGACGTC+ACCTGGTT
GGCTATGTGAGTAACACCTTCTTTGCTCGTAGATGCCTACC
+
A3>AAFFFFFFFGFFGGGGGGGFHHHDHGEEGGHHHHHHHH
@M03558:539:GW210131Amp:1:2105:13526:17911 2:N:0:TCGACGTC+ACCTGGTT
GGCTATGTGAGTAACACCTTCTAAACTTCCATTTCTATCATAAAATAACTTGTCAAATTGTTTGCATATAGATTCCAAATTACTTTTCCATCAGTTTTCTGTATCCGTACGCACTGTATAAAACAAGATACATTACCTCACCACCACTTTGATTTCACCCAGAAGATAGCCTTCGGCTTCATCTGGAATCTGGAGGGATCGGGGTCGCCACCAACCTGTACCACTGGCTTAGGCATCTTGAGCTGGTTCC
+
BBBBBFFFFFFFGFGGGGGFGFHHHHHHHGHHHHHHHHHHHHHHHHHHHHHHHHHHGHHHHHHHHHHHHHHFHHGFHHFHHHHHHHHGHFHGHHHHHHHHHHHHHGFGHGGGGGGHHHHHFHGHHHHHHFGGHHHHHHHHHHGHGGHHHHHGGHHHHHHGGHGHHHHHHHHHHHHGFGGHHHHHFHBGHHHHHGFGG?GGDFGGCGDGGGCHHHGGHHCGFHGHHF/;FFGFBFFFFGGGFCFFFFFBFF
@M03558:539:GW210131Amp:1:2105:5796:17926 2:N:0:TCGACGTC+ACCTGGTT
GGCTATGTGAGTAACACCTTCTAAACTTCCATTTCTATCATAAAATAACTTGTCAAATTGTTTGCATATAGATTCCAAATTACTTTTCCATCAGTTTTCTGTATCCGTACGCACTGTATAAAACAAGATACATTACCTCACCACCGCAGCAGGCCTTTTTGGCATCGTAAGGCTTGCTCTGATCAATTCGTTTCATCTCCTCCGAAATGAAGAGCCAGGAGGGATCGGGGTCGCCACCAACCTGTACCAC
+
BAAABFFDFFFFGGGFGGGGGGHHHHHHHHHHHHHHHHHFHHHFHHHHHHHHHHHHHHHHHHHHHHHHGFHFHHHHHGHGHHHHHGHHHGHHHHHHHHHHHHHHHHGGHGFGGGGHHHHHHHHHHHHHFHHGHHHGHHHHHGHHGEGGFGHGHGGHHHHHGFGHHHGHHHGEGHHGHHHHHFGHHGHHHGFHEHHHHHHHHHGA@.-CDDG0DHFHHGGACD?FFGGB-?DDCC?EAF99CDFFBBF;BB
@M03558:539:GW210131Amp:1:2105:21786:17941 2:N:0:TCGACGTC+ACCTGGTT
GGCTATGTGAGTAACACCTTCTAAACTTCCATTTCTATCATAAAATAACTTGTCAAATTGTTTGCATATAGATTCCAAATTACTTTTCCATCAGTTTTCTGTATCCGTACGCACTGTATAAAACAAGATACATTACCTCACCACCGGGCAACGGTTACCAATTCACCCTTGGGAGGGATCGGGGTCGCCACCAACCTGTACCACTGGCTTAGGCATCTTGAGCTGGTTCCAGGTTAGTTGGGGACAATGG
+
BBCDAFFFFFFFGGGGGGGGGGHHHHHHHHHHHHHHHHHHHHHHHHHHHHHHHHHHHHIIIIHHHIHIHHHHHHHHHHGHHHHHHHHHHHHHHHHHHHHHHHHHHHGGHGGGGGGHHHHHHHHGHHHHHHHHIHHHHHHHHHHHGGGGGGGHGGGGGHHHHHHHHHGHHHHHHHGGFGHGGGGCGGGGGGGHHHGGHHHHHHHHHHHGHHHFGGGGGGGGFFFGGFGGGGGGGGFGGGFFGB?AB9AFFF
@M03558:539:GW210131Amp:1:2105:26773:17973 2:N:0:TCGACGTC+ACCTGGTT
GGCTATGTGAGTAACACCTTCTAAACTTCCATTTCTATCATAAAATAACTTGTCAAATTGTTTGCATATAGATTCCAAATTACTTCTCCATCAGTTTTCTGTATCCGTACGCACTGTATAAAACAAGATACATTACCTCACCACCGGGAGGGATCGGGGTCGCCACCAACCTGTACCACTGGCTTAGGCATCTTGAGCTGGTTCCAGGTTAGTTGGGGACAATGGGAGGATCACTAAACTGGATTCGTTG
+
CABCCFFFFFFFGGGGGGGGGGGHHHHHHHGHHHHGHHHHHHHGHHHHHHHHHHHHHHHHHHHHGHHHHHHHHHHHHHHHHHHHHHHHHHHHHHHHHHHHHHHHHHGGHGGGGGGHHHHHHHHHHHHHHFGGHGHGGHHHHHFHGGGGGGGGGHGGGGGGGGGGDFHHHGGHFHHHGHHHHGGHHGBGHHHHHHHFHFHHHHEHGGGHHHHHGHHHGGGGFFGGGFGGGGFGFGGBBGGGGFEGFBEFFF
@M03558:539:GW210131Amp:1:2105:24971:17991 2:N:0:TCGACGTC+ACCTGGTT
GGCTATGTGAGTAACACCTTCTAAGAAGGAGATATACATATGAATTGGTGGTTTGCTCGTAGATGCCTACC
+
CCCCCFFFFFFFGGGGGGGGGGHHHHHHHHHHHHHHHHHHHHHGHHHHAFEEGHGGHHGFGGGHHHHHHHH
@M03558:539:GW210131Amp:1:2105:16518:17991 2:N:0:TCGACGTC+ACCTGGTT
GGCTATGTGAGTAACACCTTCTAAACTTCCATTTCTATCATAAAATAACTTATCAAATTGTTTGCATATAGATTCCAAATTACTTTTCCATCAGTTTTCTGTATCCGTACGCACTGTATAAAACAAGATACATTACCTCACCACCGGCCTTTTTGGCATCGTAAGGCTTGCTCTGATCAATTCGTTTCATCTCCTCCGAAATGAAGAGCCAAGGAGGGATCGGGGTCGCCACCAACCTGTACCACTGGCT
+
ABB@BFFFFFFFGGGGGGGGGGHHHHHHHHHHHHHHHHHHHHHGHHHHHHHDGHHHHHHGHHHGHHHHHHHBHHHHHHHHHHHHHHHHHHHHFGGHHHHHHHHHHHGGHGGGGGGGHHHHGHHHHHGHHHHHHHFHHHGHHHGHG/EFGGHHHHGGGGHHGHEGHHFHGFHHHHHFHHFHHHHCFFFGHHHHHBGFGG?DDGHFHHHGHHG/G.<G?CDGEA.AADGGGGGBF.CADG.FFGBFFFF.AB
@M03558:539:GW210131Amp:1:2105:13941:17996 2:N:0:TCGACGTC+ACCTGGTT
GGCTATGTGAGTAACACCTTCTAAACTTCCATTTCTATCATAAAATAACTTGTCAAATTGTTTGCATATAGATTCCAAATTACTTTTCCATCAGTTTTCTGTATCCGCACGCACTGTATAAAACAAGATACATTACCTCACCACCGGGATCGGGGTCGCCACCAACCTGTACCACTGGCTTAGGCATCTTGGGCTGGTTCCAGGTTAGTTGGGGACAATGGGAGGATCACTAAACTGGATTCGTTGAAGG
+
CCCCCFFFFFDBGGFGGGGGGGHHHHHHHHHHHHHHHHHHHHHHHHGHHHHHHHHHHHHHHHHHHHHHHHHHHHHHHHHHHHHHHHHHHHHHGHHGHHHHHHHHHHGGGGGGGGGHHHHHHHHHHHHHHHHHHHHHHHHHHHGHGGGGGGGGGDGGGGGGFGHHHGGHHHHHHHHHHFGHHHHHGFGFHHHHHHHGGHHHHGHF;GHHHHHEFGGGGGFGFGGGGGGGFGGGFFBFFGFFGGGFFBEBFF
@M03558:539:GW210131Amp:1:2105:23863:18013 2:N:0:TCGACGTC+ACCTGGTT
GGCTATGTGAGTAACACCTTCTAAACTTCCATTTCTATCATAAAATAACTTGTCAAATTGTTTGCATATAGATTCCAAATTACTTTTCCATCAGTTTTCTGTATCCGTACGCACTGTATAAAACAAGATACATTACCTCACCACCGGTTGCTTTGATCTCACCCAGAAGATAGCCTTCGGCAGGCCTTTTTGGCATCGTAAGGCTTGCTCTGATCAATTCGTTTCATCTCCTCCGAAATGAAGAGGGATC
+
BCCCAFFFFFFFGGGGGGGGGGHHHHHHHHHHHHHHHHHHHHHHHHHHHHHHHHHHHIHHHHHHHIHHHIIHHHHHHHHHHGHHHHHHHHHHHHHHHHGHHHHHHHGGHGGGGGGHHHHHHHHHHHHHHHHHHHHHHHHHHHHHGGGGGGGHGHHGHHHHGGFHGGEHFHHHFFHHHHHGCGGFFGHHFHHGGHHHHGHHHGEHFHGEHHHHEHHHHGHHGHHGHGHHGHHHHFE?9BEGG00C9CE?FG
@M03558:539:GW210131Amp:1:2105:17993:18040 2:N:0:TCGACGTC+ACCTGGTT
GGCTATGTGAGTAACACCTTCTAAACTTCCATTTCTATCATAAAATAACTTGTCAAATTGTTTGCATATAGATTCCGAATTACTTTTCCATCAGTTTTCTGTATCCGTACGCACTGTATAAAACAAGATACATTACCTCACCACCGGGCAACGGTTACCAATTCACCCGGGGATCGGGGTCGCCACCAACCTGTACCACTGGCTTAGGCATCTTGAGCTGGTTCCAGGTTAGTTGGGGACAATGGGAGG
+
BCCCBFFBFFFFGGGGGGGGGGHHGHHHHHHGHHHHHHHHHHHHHHHHHHHHHHHHHHIHIHHHHHHHHHHEGHFFHEGGGHHHHHHHGGEHHHHHHHHHHHHHGHGGHGGGGGGHHHHHHHFHHHHHHFGHHGHHFHHHHHHHGGGGCDGHGCCGGFGHFGGHHHHHGCCG?GGDGG?FGGGGGGHHHGGHHHHHHHHHHGFFG0FFFGGGGGGGFGGGFFFGGFGFGFGABFFG-DADEF;;BA/;D
@M03558:539:GW210131Amp:1:2105:26171:18053 2:N:0:TCGACGTC+ACCTGGTT
GGCTATGTGAGTAACACCTTCTAAACTTCCATTTCTATCATAAAATAACTTGTCAAATTGTTTGCATATAGATTCCAAATTACTTTTCCATCAGTTTTCTGTATCCGTACGCACTGTATAAAACAAGATACATTACCTCACCACCGTAGGGTAGGGCAACGGTTACCAATTCACCGGGGTCGCCACCAACCTGTACCACTGGCTTAGGCATCTTGAGCTGGTTCCAGGTTAGTTGGGGACAATGGGAGG
+
CCCCCFFFFFFFGGGGGGGGGGHHHHHHHHHHHHHHHHHHHHHGHHHHHHHHHHHHHHHHHHHHHHHHHHHGHHHHHHHHHHHHHHHHHHHHHHHHHGHHHFGHHHGFHGGGGGGHHHHHHHHHHHHHHHHHHHHHHGHHHHGHGGHHDGGGHGGGHGGHGGGGGGHHHHHHHHHFGDGGGGGGGGHHHGGGHHHHHHHGFHHHHHHHFHHHHHGHHHEHHFFBFGGGGFFGGGGGCAEDGA;CC;FEC
@M03558:539:GW210131Amp:1:2105:10121:18077 2:N:0:TCGACGTC+ACCTGGTT
GGCTATGTGAGTAACACCTTCTAAACTTCCATTTCTATCATAAAATAACTTGTCAAATTGTTTGCATATAGATTCCAAATTACTTTTCCATCAGTTTTCTGTATCCGTACGCACTGTATAAAACAAGATACATTACCTCACCACCGGCAACGGTTACCAATTCACCCTTGGGGAGGGATCGGGGTCGCCACCAACCTGTACCACTGGCTTAGGCATCTTGAGCTGGTTCCAGGTTAGTTGGGGACAATGG
+
AAAA1D1@B@DFGFGFC1FGFEDDGFGHFHHFDHHHGHFHGFHHHFHHHHHHHHGHHHGGFGHFFHHHGEGAHG2ABABGHHHFHHHHGGHHHHFEGHGHGHGGHHGGHCEEGGGHHHHHHBEGHHHHHHHGHFHHHHGGHGGHFGEGCCHGCGGGHHFGHHGHHGHHHHGHGGCCCC0>AE?-AE@CFGGFAGFCH.CFHHHFHHHHGGGEFGGFGGBB0009C9CB0=B;;9CB9;B9C??A@EFFFF
@M03558:539:GW210131Amp:1:2105:12254:18084 2:N:0:TCGACGTC+ACCTGGTT
GGCTATGTGAGTAACACCTTCTGAGAAGGAGATATACATATGAATTGGTGGTTTGCTCGTAGATGCCTACC
+
ABCABFFFFFFDGGGGGGGFGGHGHHHHHGHHHHGHHHHHHHGHHHHHFFGEGHGHHHGEGGGHHHHHHHH
@M03558:539:GW210131Amp:1:2105:22704:18111 2:N:0:TCGACGTC+ACCTGGTT
GGCTATGTGAGTAACACCTTCTAAACTTCCATTTCTATCATAAAATAACTTGTCAAATTGTTTGCATATAGATTCCAAATTACTTTTCCATCAGCTTTCTGTATCCGTACGCATTGTATAAAACAAGATACATTACCTCACCACCGGGGGATCGGGGTCGCCACCAACCTGTACCACTGGCTTAGGCATCTTGAGCTGGTTCCAGGTTAGTTGGGGACAATGGGAGGATCACTAAACTGGATTCGTTGA
+
BBBAAFFBFFBFGFGGGGGGGGHHGHHHHGHFHHHHHHHHHHHFHHHHHHHHHHHHHHHHHHHHFHHGHGHGHHHHHHHHHHHHHHHHHHHHGGHHHHGHGHHHGHGGHGGGGGGHHHHHHHHFHHHHHFGHHGHHHHHHHHGHGGGGGGGGGGGGGGGGGDGGHHHGGHGHHHHHHHHCGHHHBGHHHHHHHHHHHHHHHHHBFGGGGGGGGBD??AFFFBFGEGGGGFFFFFFFFFFEFFB9A;FFE
@M03558:539:GW210131Amp:1:2105:7642:18188 2:N:0:TCGACGTC+ACCTGGTT
GGCTATGTGAGTAACACCTTCTAAACTTCCATTTCTATCATAAAATAACTTGTCAAATTGTTTGCATATAGATTCCAAATTACTTTTCCATCAGTTTTCTGTATCCGTACGCACTGTATAAAACAAGATACATTACCTCACCACCGGAGGGATCGGGGTCGCCACCAACCTGTACCACTGGCTTAGGCATCTTGAGCTGGTTCCAGGTTAGTTGGGGACAATGGGAGGATCACTAAACTGGATTCGTTG
+
BABAAFFFFBFFGGGGGGFGFGHGHFHHHHHFGHHGHGHHHHHGHHGHHHHFGHHHHHHHGHHFHFHHHFH5HHHHHEFHHHFFHHHHHHFHGHHFFFHHHFGHBHGGHGGCGGGFFFHHFDFHHFHGHDGHHFFHFHFFHAHEGGGGFGG?GEGGC?DGG?EAEGGHGGHHHHFDGF1CCGGHHEHGHHHHHHBGGHHGHHHHHFB/CGFGCFF-C.BAFGGGGEGDDFBCBFFFFBFFFFBFGGFFB
@M03558:539:GW210131Amp:1:2105:15837:18204 2:N:0:TCGACGTC+ACCTGGTT
GGCTATGTGAGTAACACCTTCTCACTCTTTGCTCGTAGATGCCTACC
+
BBBBADFDFFFFGGGGGGGGGGHHHHHHHHHHHHEFGGGHHHHHHHH
@M03558:539:GW210131Amp:1:2105:7278:18252 2:N:0:TCGACGTC+ACCTGGTT
GGCTATGTGAGTAACACCTTCTAAGAAGGAGATATACATATGAATTGGTGGTTTGCTCGTAGATGCCTACC
+
AAAAAFFDFFFFGGFGGGGGGGHHHHHHHHHGHHHHHGHGGHHHHHHHFEEEGHGHFHGGGFGGHGHHHHH
@M03558:539:GW210131Amp:1:2105:9234:18264 2:N:0:TCGACGTC+ACCTGGTT
GGCTATGTGAGTAACACCTTCTGAACTTCCATTTCTATCATAAAATAACTTGTCAAATTGTTTGCATATAGATTCCAAATTACTTTTCCATCAGTTTTCTGTATCCGTACGCACTGTATAAAACAAGATACATTACCTCACCACCGGGATCGGGGTCGCCACCAACCTGTACCACTGGCTTAGGCATCTTGAGCTGGTTCCAGGTTAGTTGGGGACAATGGGAGGATCACTAAACTGGATTCGTTGAAGG
+
BBBBBFFFFFFFGGGGGGGGGGHHHFCGHHHHHFHHHHHHHHGGBGGHHGHHHHHGHHHHHHHHHHHBHHHGHHHHHEHGHGHHHHHHHGHGHHHHHFHHHHHHHFGGHEGGGGGHGHHHHHHHHHHFGHHHHHHHGHHHHHHGGGGEEDFDDGC/?C?AEDHEHDGHHGHHHFGHHHGHHHHHGHGHHHGDFGHHGHHHHBGF/DGHFHHBDGADFGGB/./.ACFBFGFGB09B09/;00.BCCABB/
@M03558:539:GW210131Amp:1:2105:27112:18289 2:N:0:TCGACGTC+ACCTGGTT
GGCTATGTGAGTAACACCTTCTAAACTTCCATTTCTATCATAAAATAACTTGTCAAATTGTTTGCATATAGATTCCAAATTACTTTTCCATCAGTTTTCTGTATCCGTACGCACTGTGTAAAACAAGATACATTACCTCACCACCGTAGGGCAACGGTTACCAATTCACCCTTGGCTTTGATTTCACCCAGAAGATAGCCTTCGGCTTCATCTGGAACCCGGGGGGATCGGGGTCGCCACCAACCTGTAC
+
BBBBBFFBFFFFGGGGGGGGGGHHHHHHHCHHHHHHHHHHHHHHHGHHHHHHHHHGHHHHHHHHFHHHHHHFHHFFDDFGHHGHHHHGGGFHFHHHHHGHHHHHFFEFHCGCGGGHFHFHHHHGEEHFHHHHHHHFHHHHHEEHGGHHGGGEGAGGGGGDHHFFGBDGGGHHHHHBFHHGFHHHHHFGHGHHCFGFHFGHGHGCDGEGHHHHHGFGHHEDCC@CF;CFFFFFFFFAC..AA9EFFFFFFF
@M03558:539:GW210131Amp:1:2105:22107:18307 2:N:0:TCGACGTC+ACCTGGTT
GGCTATGTGAGTAACACCTTCTAAACTTCCATTTCTATCATAAAATAACTTGGCAAATTGTTTGCATATAGATTCCAAATTACTTTTCCATCAGTTTTCTGTATCCGTACGCACTGTATAAAACAAGATACATTACCTCACCACCGAGGGAGGGATCGGGGTCGCCACCAACCTGTACCACTGGCTTAGGCATCTTGAGCTGGTTCCAGGTTAGTTGGGGACAATGGGAGGATCACTAAACTGGATTCGT
+
BBBB@FFFFFFFGGGGGGGGGGHHHHGHGGHHHHHHHHHHHHHHHHHHGHHHHHGHHHFFHHFGFHHHHGGFHHFHGHFGHHHHHHHHHFGHHGFGHHHHHHHHHHGFHDEGGGGHHHHHGHHFHEHEGGFGFHHGFHHHHGHEEG?EFGFGGFGHGGACGGGGGGGGHHHGGGGHHFGHHGHBECGHHDHFHHHHFFHGHHGHHHHFFHCGFHBCGFGGGBGFGGFFBEC?FGFFGFBBF;/;BFFFFF
@M03558:539:GW210131Amp:1:2105:20294:18387 2:N:0:TCGACGTC+ACCTGGTT
GGCTATGTGAGTAACACCTTCTCACTCTTTGCTCGTAGATGCCTACC
+
CCCCCFFFFFFFGGGGGGGGGGHHHHHHHHHGHHGEGGGHHHHGHHH
@M03558:539:GW210131Amp:1:2105:21680:18462 2:N:0:TCGACGTC+ACCTGGTT
GGCTATGTGAGTAACACCTTCTAAACTTCCATTTCTATCATAAAATAACTTGTCAAATTGTTTGCATATAGATTCCAAATTACTTTTCCATCAGTTTTCTGTATCCGTACGCACTGTATAAAACAAGATACATTACCTCACCACCGATCGGGGTCGCCACCAACCTGTACCACTGGCTTAGGCATCTTGAGCTGGTTCCAGGTTAGTTGGGGACAATGGGAGGATCACTAAACTGGATTCGTTGAAGGAT
+
CCCCCFFFFFFFGGGGGGGGGGHGHHHHHHHGHHHHHHHHHHHHHHHHHHGHHHHHHIHHHHHHHHHHIHIFHHHHHHHHHHHHHHHHHHHHHHHHHHHHHHHHHHGGHGGGGGGHHHHGHHHHHHHHHHHHHHHHHHHHGHHHGGGGGGGGGGGGCGGGHHHGGHHHHHHHHHHGGHHHGHGHHHHHHEHHGHGFHFHHHHFHHHGHHHGGEGFHHHHGGGGGEBFFGFFFBFGGGGGGGGFC90CFGG
@M03558:539:GW210131Amp:1:2105:27127:18490 2:N:0:TCGACGTC+ACCTGGTT
GGCTATGTGAGTAACACCTTCTAAACTTCCATTTCTATCATAAAATAACTTGTCAAATTGTTTGCATATAGATTCCAAATTACTTTTCCATCAGTTTCCTGTATCCGTACGCACTCCTCCGAAATGAAGAGCCATTCGAGGGATCGGGGTCGCCACCAACCTGTACCACTGGCTTAGGCATCTTGAGCTGGTTCCAGGTTAGTTGGGGACAATGGGAGGATCACTAAACTGGATTCGTTGAAGGATGATG
+
AAAABFFBFFFFGGGGGGGGGGHFHHHHHHHHHHHHHHGHHGHFGHHHHHHHGFHHHHHHHHHFFFFHHHHBGHHHFFFHHHGEHGHHGHHGFHFHHHEFHFGHHHGGHGGGGGGHHHHHGGGGHHGHHHFGHHHHGGDHECEHGGGDDFGGGGADGFHGGHHHHHFFFHHGHHHFGFFFHHHHHEHHHHHHHGHBGFGHHHHHHHGDEGC.0CGFCEDEFGGGGEFFGFGEFGG0AFFFF00CAFFG0F
@M03558:539:GW210131Amp:1:2105:19569:18499 2:N:0:TCGACGTC+ACCTGGTT
GGCTATGTGAGTAACACCTTCTAAACTTCCATTTCTATCATAAAATAACTTGTCAAATTGTTTGCATATAGATTCCAAATTACTTTTCCATCAGTTTTCTGTATCCGTACGCACTGTATAAAACAAGATACATTACCTCACCACCGGCCTTTTCGGCATCGTAAGGCTTGCTCTGATCAATTCGTTTCATCTCCTCCGAAATGAAGAGCCATTCTCTCGATCGGGGATCGGGGTCGCCACCAACCTGTAC
+
CCCCCFFFFFFFGGGGGGGGGGHHHHHHHHHHHHHHHHHHHHHHHHHHHHHHHHHHHHHHHIHHIHIIHHHGHHHHHHHHHHHGHHHHHHHHHHHHHHHHHHHHGHGGHGGGGGGHHHHHHHHHHHHGHHHHHHHHGHHHHHHHGGGGGGHHHHG?EGGHGHHHHHHGHFGHHHHHHHHHHHHGHHGHGHHHHHHHHGGGCHHHGHGFHHHHHHHHGHGEFHGGGG?EGGGGGFDGGGFFFEFFFFFFFF
@M03558:539:GW210131Amp:1:2105:13263:18515 2:N:0:TCGACGTC+ACCTGGTT
GGCTATGTGAGTAACACCTTCTGAACTTCCATTTCTATCATAAAATAACTTGTCAAATTGTTTGCATATAGATTCCAAATTACTTTTCCATCAGTTTTCTGTATCCGTACGCACTGTATAAAACAAGATACATTACCTCACCACCGAGGGAGGGATCGGGGTCGCCACCAACCTGTACCACTGGCTTAGGCATCTTGAGCTGGTTCCAGGTTAGTTGGGGACAATGGGAGGATCACTAAACTGGATTCGT
+
CCCCCFFFFFFBGGGGGGGFGGHHHHHHHHHHHHHHHHHHHHHHHHHHHHHHHHHHHIHHHHGHHHIHHHHFHHHHHHHHHHHHHHHHHHHHHHHHHHHHHHHHHHGFHGGGGGGHHHHHHHHHHHHHHHHHHHHHHHHHHHHHGGGGGGCGGGGHGGGGGGEGGFGGHHHGGHHHHHHHHHHGGHHHHHGFHGHHHHHHHHHHFHHHHHHGHHHHHHAGGGGFGFBFFGFGGEFFGGGFFC0/BFFFFF
@M03558:539:GW210131Amp:1:2105:15856:18576 2:N:0:TCGACGTC+ACCTGGTT
GGCTATGTGAGTAACACCTTCTAAACTTCCATTTCTATCATAAAATAACTTGTCAAATTGTTTGCATATAGATTCCAAATTACTTTTCCATCAGTTTTCTGTATCCGTACGCACTGTATAAAACAAGATACATTACAGCAACGGTTACCAATTCACCCATCGGGGTCGCCACCAACCTGTACCACTGGCTTAGGCATCTTGAGCTGGTTCCAGGTTAGTTGGGGACAATGGGAGGATCACTAAACCGGAT
+
CCCCCFFFFFFFGGGGGGGGGGHHHHGHHHHHHHHHHHHHHHHHHHHHHHHHHHHHHHHHHIHGHHIHHHHFHHHHHHHHHHHHHHHHHHHHHHHHHHHHHHHHHHGGHGGCGGGHHHHHHFGFHHHHHHHHHHHHFHHHHHGEGGGHHHHHHHHHHHGHHGGECGFGGCDFGHHGGHHHHHHHHHHGHHHEHGHHHHHHHEGFGHHHHHHHHGCGHFFHFFGFEGGGBFFGBEGDGGGGF0CFGGAAFG
@M03558:539:GW210131Amp:1:2105:24252:18580 2:N:0:TCGACGTC+ACCTGGTT
GGCTATGTGAGTAACACCTTCTAAACTTCCATTTCTATCATAAAATAACTTGTCAAATTGTTTGCATATAGATTCCAAATTACTTTTCCATCAGTTTTCTGTATCCGTACGCACTGTATAAAACAAGATACATTACCTCACCACCAGGGATCGGGGTCGCCACCAACCTGTACCACTGGCTTAGGCATCTTGAGCTGGTTCCAGGTTAGTTGGGGACAATGGGAGGATCACTAAACTGGATTCGTTGA
+
ABBCAFFFFFFFGCGGGGGGGGHHGHHHHHHHHHHHGHHHHHHHGHHHHHHHHHHFHHHHHHHHHHHHGHGGHHHHHHFHHHHHHHHGHGHHHHHHHHHHGHHHHHGGHGGGGGGHHHHHHGHHHGHGHGGHHHHHHHHHHHGHGHHGGGGGGEGGDGGGGGGHHHGGHHHHHHHHHHHHHHHFFGHHHHHHFGHHHFHHHFGHHGHGHHHHHFGEFFFGFGGHEGGGGGGFB;FFGGB/BFFGGGGE
@M03558:539:GW210131Amp:1:2105:27892:18617 2:N:0:TCGACGTC+ACCTGGTT
GGCTATGTGAGTAACACCTTCTAAACTTCCATTTCTATCATAAAATAACTTGTCAAATTGTTTGCATATAGATTCCAAATTACTTTTCCATCAGTTTTCTGTATCCGTACGCACTGTATAAAACAAGATACATTACCTCACCACCGGGAGTGGATCGGGGTCGCCACCAACCTGTACCACTGGCTTAGGCATCTTGGGCTGGTTCCAGGTTAGTTGGGGACAATGGGAGGATCACTAAACTGGATTCGTT
+
BBBBBFFFFFFFGGGGGGGGGGHGHHHGGHHHHGHFHHHGHHHHHHHFHHHHHHHHHHHHHHHHHHHHHHHHHHHGHEFHHHHGHHHHGHHHGHHHHHHFHHHHGHGGHGGGGGGHHHGHHHHHHHHHHBBFGBGFHHHHHHFHFDGCECEHGHHHGGGGGFFGDEGHGHGGGGGHHHGHHHHGHHHHHHHFFHHHHHGHFFCGCGHHHHHEH:CGHCGEAEFFFGF/EGGGGEGGFFBFGGFFFBFFFF
@M03558:539:GW210131Amp:1:2105:26537:18675 2:N:0:TCGACGTC+ACCTGGTT
GGCTATGTGAGTAACACCTTCTAAACTTCCATTTCTATCATAAAATAACTTGTCAAATTGTTTGCATATAGATTCCAAATTACTTTTCCATCAGTTTTCTGTATCCATACGCACTGTATAAAACAAGATACATTACCTCACCACCGTGCAACGGGGAGGGATCGGGGTCGCCACCAACCTGTACCACTGGCTTAGGCATCTTGAGCTGGTTCCAGGTTAGTTGGGGACAATGGGAGGATCACTAAACTGG
+
BBBBBFFBFFFDGGGGGGGGGGHHGHHHHGHHHHHFDHHFHHHGHHHHHHHHGHHHHHHHHHHGGHHHHHHHHHHHHGDHHHHHHHHHHHHHHHHHHGHHGHHHHHHHHGHDGGGHHHHHHHHHHGHHGHHGHHFHHHHHGFHHGGHHFEFHGEGEDGGGGHGG?DGGDCCDDGHHEFDGHHHHHHHHHHHHHHHHHHHHHHHGHHHHHHHHHHHCCGGGGFGGGGEG.FFFCFGGADGGGGC9/;BFFF
@M03558:539:GW210131Amp:1:2105:6277:18697 2:N:0:TCGACGTC+ACCTGGTT
GGCTATGTGAGTAACACCTTCTAAACTTCCATTTCTATCATAAAATAACTTGTCAAATTGTTTGCATATAGATTCCAAATTACTTTTCCATCAGTTTTCTGTATCCGTACGCACTGTATAAAACAAGATACATTACCTCACCACCAGGGGGGCGTGTTACCAGGGGGGCAACGGTTACCAATTCACCCTTTTTGGCATCGTAAGGCTTGCTCTGATCAATTCGTTTCATCTCCTCCGAAATGAAGATGAT
+
AABAAFFFFFFFGGGGGGGGGGHHHHHHGHHHHGHHCFFFHGHHHHHHHHHHHFGHHHHHHHGGHHHHHHFEHHHFGFGGHHHHHHHHGGHHHHHHHHHHFHHHHHGGHGCEGGGGHHHHGFFHFHHHHHHHHHHHHHHHHEFHGHGG//E-;??DGFGGGBF.A--;-BAFAADEFFFFFFFFFFFFFFFFFFABFFFFFFFEFFFFFFEFFFFBFFBFFFFFFEFBBFFFBFFB.:.;;;/;/B/9/:
@M03558:539:GW210131Amp:1:2105:5961:18704 2:N:0:TCGACGTC+ACCTGGTT
GGCTATGTGAGTAACACCTTCTAAACTTCCATTTCTATCATAAAATAACTTGTCAAATTGTTTGCATATAGATTCCAAATTACTTTTCCATCAGTTTTCTGTATCCGTACGCACTGTATAAAACAAGATACATTACCTCACCACCGTAGGGCAACGGTTACCAATTCACCCTTGGGGGATCGGGGTCGCCACCAACCTGTACCACTGGCTTAGGCATCTTGAGCTGGTTCCAGGTTAGTTGGGGACAATG
+
AABBAFFDFFFFGGGGGGGGGGHHHHHHHHHHHHHHHHHHHHHGHHHHHHHHHHHHHHHHHHHHHHHHHHHEHHHHHGDHHHHHHHHHHGFHFFFHHHHHHHHHHHGGHGGGGGGHHHHHHGHHHGHFHHHHHGHHHHHFHHHHGGHHCGGHGEHGFAGGHHHHHHHHHHHHHHGACGFGGAGCFGFGGGDGGGHGGHHHHHHHHHHCGHGHFFFGFGGGE0BFGGGGFFFBGGGFFFGGGC?DFAEAFF
@M03558:539:GW210131Amp:1:2105:27152:18741 2:N:0:TCGACGTC+ACCTGGTT
GGCTATGTGAGTAACACCTTCTAAACTTCCATTTCTATCATAAAATAACTTGTCAAATTGTTTGCATATAGATTCCAAATTACTTTTCCATCAGTTTTCTGTATCCGTACGCACTGTATAAAACAAGATACATTACCTCACCACCGGTAACCACGGGCAACGGTTACCAATTTCACCCAGAAGATAGCCTTCGGCTTCATCTGGAACCCAGGGATCGGGGTCGCCACCAACCTGTACCACTGGCTTAGGC
+
A11>AFFFBDFFGBBDGAG1AG33E1AEGHFHDDFHH3AAFBG1AAAG1G2DFEDEGHGGGBGHHHHHFFDDF22BGHFHHHEGFEFHHGHFEBFFHHHHGGGHBFEFGEE?EEEHHGHHFGGGHGHHGFHEHFBDGHHFHHFGG??EEGHBHFGCCG@FGCCCFFHEFFGHGFFBGGFFHHGEHHHEHHHHECGFCFDHHHHBDFBECEHGGEEEFC??AB@AFFGA?A.AB.;F;F0FFFFEB-B//;
@M03558:539:GW210131Amp:1:2105:3651:18783 2:N:0:TCGACGTC+ACCTGGTT
GGCTATGTGAGTAACACCTTCTAAACTTCCATTTCTATCATAAAATAACTTGTCAAATTGTTTGCATATAGATTCCAAATTACTTTTCCATCAGTTTTCTGTATCCGTACGCACTGTATAAAACAAGATACATTACCTCACCACCGCCAGGCCTTTTTGGCATCGTAAGGCTTGCTCTGGTCAATTCGTTTCATCTCCTCCGAAATGAAGAGCCATCGGGGACAATGGGAGGATCACTAAACTGGATTCG
+
BBBCCFFFFFFFGGGGGGGGGGHHGHHHHHHHHHHHHHHGHGGHHHHHHHHHHHHGHHHHIGHHIIHHHIHFHHHHHHHGHHGHHHHHH5GGHHHHHHHHHHHHHHGGHGGGGGGHHGHHHHHHHHHGHHHHHHHHHHHGHHHHG?EFGGGHGHGHHHGGFGHHCGHFFGHGHGFHHHHHGHH1@GHEFGGHFHHHHHHHHG?C-CH0DDGHHHGHHGGCGGDCFFFF.BEDGGGGFGBFFGCF9:CFF?
@M03558:539:GW210131Amp:1:2105:20757:18854 2:N:0:TCGACGTC+ACCTGGTT
GGCTATGTGAGTAACACCTTCTCACTCTTTGCTCGTAGATGCCTACC
+
CCCDCFFFFFFFGGGGGGGGGGHHHHHHHHHHHHGGGGGHHGHHHHH
@M03558:539:GW210131Amp:1:2105:28719:18856 2:N:0:TCGACGTC+ACCTGGTT
GGCTATGTGAGTAACACCTTCTAAACTTCCATTTCTATCATAAAATAACTTGTCAAATTGTTTGCATATAGATTCCAAATTACTTTTCCATCAGTTTTCTGTATCCGTACGCACTGTATAAAACAAGATACATTACCTCACCACCGTGGCCTTCGGCTTCATCTGGAACCCGGAGGGATCGGGGTCGCCACCAACCTGTACCACTGGCTTAGGCATCTTGAGCTGGTTCCAGGTTAGTTGGGGACCATGG
+
BBBB3FF5DF55FGFFFAGGGGHGHHHHHHHHHHHHGHHHHHHGFGFGGHHFFHHEDDFGHHHHFGHHHGHHHHHHHBGHHHHHHHFHHEGGHHHFHHGGFHHHFHGGHGGGGGGHHHHHGHHFF?GCHHHGHHHHHHHGHFHHG/ECEEFHHHGEF?CHGEHHFFDF@CDGBDCFCD0FE.<->CDGGGDF:CEGGHCGHHFFFHFHGCBBFFGGGG0000;0=/;BFGBF/BB09FGF/9-9>.99FF
@M03558:539:GW210131Amp:1:2105:9360:18859 2:N:0:TCGACGTC+ACCTGGTT
GGCTATGTGAGTAACACCTTCTAAACTTCCATTTCTATCATAAAATAACTTGTCAAATTGTTTGCATATAGATTCCAAATTACTTTTCCATCAGTTTTCTGTATCCGTACGCACTGTATAAAACAAGATACATTACCTCACCACCGGAGGGATCGGGGTCGCCACCAACCTGTACCACTGGCTTAGGCATCTTGAGCTGGTTCCAGGTTAGTTGGGGACAATGGGAGGATCACTAAACTGGATTCGTTG
+
BBBBAFFFFFFFFFGGGGGGGGGHHHBHHGHHHHHHHGHHHGFCGGGHFHHHFHFFHHHHHHHHHGHHHHGGFHHHHHHHHHHHHHFHHHHFFGEGHHHGGHHHHHGGHGFFGGGFHHHHGHHHGHEBGHHHHGHHHHHGHHFHFFGGGCGGHGGGGGGGCDFEG<GHG/FFHHH=DHBCGHGFBGHHFG/G0<DGHHHGGFFHFCFGG0CCGFFCFEBGFFFGGBEAFFGGFFG/CCFBE/;FBFFFF
@M03558:539:GW210131Amp:1:2105:17876:18863 2:N:0:TCGACGTC+ACCTGGTT
GGCTATGTGAGTAACACCTTCTAAACTTCCATTTCTATCATAAAATAACTTGTCAAATTGTTTGCATATAGATTCCAAATTACTTTTCCATCAGTTTTCTGTATCCGTACGCACTGTATAAAACAAGATACATTACCTCACCACCGACAACAAGATACATTACCTCACCACCATCACCGGCAACGGTTACCAATTCACCCTTCCAGGGGTCGGGGAGAGAGGGATCGGGGTCGCCACCAACCTGTACCAC
+
AABBBFFFFFFFGGGGGGGGGGHHHHHHHHHHHHHHHHHHHHHHHHHHHHHHHHHHHHHHHHHHHHHHHHHFHHHHHGHHHHHHHHHHHHHHHGHHHHHHHHHHHHGGHGGFGGGHHHHHHHGFHHHHHHHHGHHHGHHHHGHHGCGGGGHG/GFHFHGHHHHHHHHHHHHGHGHHHHGCDCCGCDFGGHHHBFGHHHHHHHHHHGHC@DDGGCFGGFGGGDAAFFD?---A-@FFFFFEFFBAFBFFFF
@M03558:539:GW210131Amp:1:2105:22487:18870 2:N:0:TCGACGTC+ACCTGGTT
GGCTATGTGAGTAACACCTTCTAAACTTCCATTTCTATCATAAAATAACTTGTCAAATTGTTTGCATATAGATTCCAAATTACTTTTCCATCAGTTTTCTGTATCCGTACGCACTGTATAAAACAAGATACATTACCTCACCACCACCCAGAAGATAGCCTTCGGCAGGCCTTTTTGGCGTCGTAAGGCTTGCTCTGATCAATTCGTTTCATCTCCTCCGAAATGAAGAGCCAGGGATCGGGGTCGCCAC
+
CBCCCFFFFFFFGGGGGGGGGGHHHHHHHHHHHHHHHHHHHGHHGHHHHGHGHHHHHIHHIHHHHHHIHHHGHHHHGHHHHHHHHGHHHHHHHGHHHHHHHHHHHGGGHG?EGGGHHHHGHGHHHGHHHHGHHHHHHHHGHHHHGHHGGGHHHFHHHHGGHHHGBDGGGGGHHHHH<AF>EGGF0GFFHHHCHHHHHHHHHFHGDCCGGHHHHHHFFHHF@.@EFBB0F?F?F?EDEGAF?D?A?=;?DD
@M03558:539:GW210131Amp:1:2105:23963:18874 2:N:0:TCGACGTC+ACCTGGTT
GGCTATGTGAGTAACACCTTCTGAACTTCCATTTCTATCATAAAATAACTTGTCAAATTGTTTGCATATAGATTCCAAATTACTTTTCCATCAGTTTTCTGTATCCGTACGCACTGTATAAAACAAGATACATTACCTCACCACCGAGGAGGGATCGGGGTCGCCACCAACCTGTACCACTGGCTTAGGCATCTTGAGCTGGTTCCAGGTTAGTTGGGGACAATGGGAGGATCACTAAACTGGATTCGTT
+
BBCABFFFFFFDGGGGGGGGGGHHHHHHHHHHHHHHHHHHHHHHHHHHHHHHHHHHHHHGHHHHHHHHHHHEHHHHHHHHHHHHHHHHHHHHHHHHHHHHHHHHHHGGHGGGGGGHHHGHHGHGHHHFHHHHHHHHHHHHHHHHGG?FGCGGGFGGGGGCGGGGGGGHHHGGHHHHHHHHHGFHHHHHGFGHHHHGBFHHHGHHHF;GFGHFHGGFHGGGGEFGEGGBEADBGFFFBBBBFG/FFFGFFF
@M03558:539:GW210131Amp:1:2105:5025:18878 2:N:0:TCGACGTC+ACCTGGTT
GGCTATGTGAGTAACACCTTCTAAACTTCCATTTCTATCATAAAATAACTTGTCAAATTGTTTGCATATAGATTCCAAATTACTTTTCCATCAGTTTTCTGTATCCGTACGCACTGTATAAAACAAGATACATTACCTCACCACAGGGCAACGGTTACCAATTCACCCTTTGATTTGATTTGGGAGGGATCGGGGTCGCCACCAACCTGTACCACTGGCTTAGGCATCTTGAGCTGGTTCCAGGTTAGTT
+
B@BBBFFFFFFFGGGGGGGGGGC5FHHHHHHHGHGHHHHCHHHHHHHHGHHHFHHHHHHGHHHHGGGGHFHBHHHHGFHHHHHHHHHHHHHHGHHHHHHHHGHHHHGGGGGGGGGHHHHHHHHHHHHBHFHHHHGHHHHHHGHHHGHEGGGHGEFFDGFHHHHGFFHHGHHH2GHHHEHHHHBDEFGC?FFFDFGGGGGGDGFGGAGHHFHHHHHHHHHHHHB0FBBFGG009BFGBFFFGB;BFGFGFG
@M03558:539:GW210131Amp:1:2105:29193:18885 2:N:0:TCGACGTC+ACCTGGTT
GGCTCTGTGAGTAACACCTTCTAAACTTCCATTTCTATCATAAAATAACTTGTCAAATTGCTTGCATATAGATTCCAAATTACTTTTCCATCAGTTTTCTGTATCCGTACGCACTGTATAAAACAAGATACATTACGGCAACGGTTACCAATTCACCCATCGGGGTCGCCACCAACCTGTACCACTGGCTTAGGCATCTTGAGCTGGTTCCAGGTTAGTTGGGGACACTGGGAGGATCACTAAACTGGAT
+
ABBB3CFDFDD@GGFFGGGGGGHHFHGHGHHHHHHHHHHHFFFFEHFBGFHHHGHFGFHHGHHHHHHHFHHFHHFGHGDGHHHHHHHHHHHHHBGHHHHHHHHHHHGGHGGGGGGHGHHHHHHHEGFFHHHHHGHHEECGGHF</FEGHHGHHGHHHHGHHGG??<CCDDAECHHGDHHHHHHHGGGCFCCBGFF00GGGF=0GHHGHHHHHHGCHHFHHFBCF.:C.0;BE.ADGGFAFF0BFFGGBFG
@M03558:539:GW210131Amp:1:2105:12283:18956 2:N:0:TCGACGTC+ACCTGGTT
GGCTATGTGAGTAACACCTTCTAAACTTCCATTTCTATCATAAAATAACTTGTCAAATTGTTTGCATATAGATTCCAAATTACTTTTCCATCAGTTTTCTGTATCCGTACGCACCGTATAAAACAAGATACATTACCTCACCACCTCGGATTCGGGGTCGCCACCAACCTGTACCACTGGCTTAGGCATCTTGAGCTGGTTCCAGGTTAGTTGGGGACAATGGGAGGATCACTAAACTGGATTCGTTGA
+
BBCBCFFFFFFFGGGGGGGGGGHHHHHHHHHHHHHHHHHHHHHHHHHHHHHHHHHHHHHHHIHHGHHIIHHFHHHHHFHHHHHHHHHHGHHHHHHHHHHHHHHHHHGGHFGGGGGGHHHHHHGFEHHHHHHHHHHHHHHHHHHHGHHGGGGGHGHGGGFGGGFGGEHGGHHHHHHHHHHHEHGHGHFFHHGHHBGHHHEHFHHHGHGGGHHHHGGGADEHGGHHGFFGFFGFGECFGGGGGGGFGGFF?
@M03558:539:GW210131Amp:1:2105:8214:18980 2:N:0:TCGACGTC+ACCTGGTT
GGCTATGTGAGTAACACCTTCTAAACTTCCATTTCTATCATAAAATAACTTGTCAAATTGTTTGCATATAGATTCCAAATTACTTTTCCATCAGTTTTCTGTATCCGTACGCACTGTATAAAACAAGATACATTACCTCACCACCGTAGGGCAACGGTTACCAATTCACCCTTGGGGGATCGGGGTCGCCACCAACCTGTACCACTGGCTTAGGCATCTTGAGCTGGTTCCAGGTTAGTTGGGGACAATG
+
BBBABFFDFFFFGGGGGGGGGGHHFHHHHHCFHHHHHHHGHHCHHFHHGHGHHHHHGGHHHHHHHHHHHHHFHHHHHGHHHHHHHHHHHGHHHHHHHHHHHHHHHHGGHGGGGGGHHHHHHHHHHGHHHHHHHHHHHHHGHHHHGGHHGGGGGGHGGGGGHHHHHHHHHHHHHHHHGGGGGGGGGGGGGGGGHHGGGHHHHHHHHHHHHHHGGGGGGGGGGGGGGGGGGGFFGGFGGGGGGGGGFFFFFF
@M03558:539:GW210131Amp:1:2105:28533:18989 2:N:0:TCGACGTC+ACCTGGTT
GGCTATGTGAGTAACACCTTCTACACTCTTTGCTCGTAGATGCCTACC
+
AA11>DD3BDFFGGGDFEA1AAG3A01A1BGF13FEEA0AGHHFG1BG
@M03558:539:GW210131Amp:1:2105:14368:19014 2:N:0:TCGACGTC+ACCTGGTT
GGCTATGTGAGTAACACCTTCTAAACTTCCATTTCTATCATAAAATAACTTGTCAAATTGTTTGCATATAGATTCCAAATTACTTTTCCATCAGTTTTCTGTATCCGTACGCACTGTATAAAACAAGATACATTACCTCACCACCGGAGGGATCGCCGGAGGGATCGGGGTCGCCACCAACCTGTACCACTGGCTTAGGCATCTTGAGCTGGTTCCAGGTTAGTTGGGGACAATGGGAGGATCACTAAAC
+
CCCCCFFFFFFDGFGGGGGFGGHHHHGHHHHHHHHHHHHHHHHHHHGHHHHHHHHGFHHHHHHHGGHHHHGFHHHHHHHHHHHHHHHHHHHHHHHHHHGHHHHHHHGGHGGGGGGGHHHHHHHGHHHHHGHHHHHHHHHHGFFEGGGGGGGGHGGGGGGCGDGDGGGDCCGGGGDEFGFHGGHGFHHHGHHHHGHGFCFGBGGFBFBFFFGFFFBFFFGFFGFBFEB?B.=.AFBF.9EADFFFFFF;;B
@M03558:539:GW210131Amp:1:2105:12045:19044 2:N:0:TCGACGTC+ACCTGGTT
GGCTATGTGAGTAACACCTTCTAAACTTCCATTTCTATCATAAAATAACTTGTCAAATTGTTTGCATATAGATTCCAAATTACTTTTCCATCAGTTTTCTGTATCCGTACGCACTGTATAAAACAAGATACATTACCCCACCACCGGCCTTTTTGGCATCGTAAGGCTTGCTCTGATCAATTCGTTTCATCTCCTCCGAAATGAAGAGCCAAGGAGGGATCGGGGTCGCCACCAACCAGTACCACTGGCT
+
BBB@AFFFFFFDGGGGGGGGGGHHHGHHHHHGHGHGHHHHGHHHHHHHHHHHHHHHHHHHHHHHHHHHHHH5HFFHHHHHHHHHHGHHHHHHGHHHHHHHHHHHHHGGHGGGGGGHFHHHHHHHHHHGHHHHHHHGHGHGGGGHGGGGGGHHHHGGHHFHGGHHHFFHHGHHHHHBGHHHHHGFHGGHHHHHHFHHGDGGGGHEGHHHEHHHHCFGEGDBEFGGADDCA?AACEGGGGGGGF/BFFFFFF
@M03558:539:GW210131Amp:1:2105:25074:19081 2:N:0:TCGACGTC+ACCTGGTT
GGCTATGTGAGTAACACCTTCTCACTCTTTGCTCGTAGATGCCTACC
+
AAAAAFFFFFFFGGGGGGGGGGHHGHHHHHGGHGGGGGGHHGHHHGH
@M03558:539:GW210131Amp:1:2105:13187:19136 2:N:0:TCGACGTC+ACCTGGTT
GGCTATGTGAGTAACACCTTCTCACTCTTTGCTCGTAGATGCCTACC
+
CDDDCFFFFFFFGGGGGGGGGGHHHHHHHHHHHHGEGGGHHHHHHHH
@M03558:539:GW210131Amp:1:2105:22428:19174 2:N:0:TCGACGTC+ACCTGGTT
GGCTATGTGAGTAACACCTTCTACACTCTTTGCTCGTAGATGCCTACC
+
?BCCCFFBFFFFGGGGGGGGGGHHHHHGHHHHHHHGGGGGHHHHHHHH
@M03558:539:GW210131Amp:1:2105:20176:19181 2:N:0:TCGACGTC+ACCTGGTT
GGCTATGTGAGTAACACCTTCTGAACTTCCATTTCTATCATAAAATAACTTGTCAAATTGTTTGCATATAGATTCCAAATTACTTTTCCATCAGTTTTCTGTATCCGTACGCACTGTATAAAACAAGATACATTACCTCACCACCGGGGTCGCCACCAACCTGTACCACTGGCTTAGGCATCTTGAGCTGGTTCCAGGTTAGTTGGGGACAATGGGAGGATCACTAAACTGGATTCGTTGAAGGATGATG
+
BCCCCFFFFFFFGGGGGGGGGGHHHHHHHHHHHHHHHHHHHHHHHHHHHHHHHHHHHIIHIIHHHHIGIHHHHHHHHHHHHHHHHHHHHHHHHHHHHHHHHHHHHHGGHGGGGGGHHHHHHHHHHHHHHHHHHHHHHHHHHHHHGGGGGGGGGGGGHHHGGHHHHHHHHHHHHHHHBGGGHHHHHHHHHHHHHHHHHGHHFGFGHHGCCEFHHHGGHGGGHHGGGFCFGFGGGFGEGGGGE;9F?FGGFG
@M03558:539:GW210131Amp:1:2105:19411:19270 2:N:0:TCGACGTC+ACCTGGTT
GGCTATGTGAGTAACACCTTCTAAACTTCCATTTCTATCATAAAATAACTTGTCAAATTGTTTGCATATAGATTCCAAATTACTTTTCCATCAGTTTTCTGTATCCGTACGCACTGTATAAAACAAGATACATTACCTCACCACCAGCAGGCCTTTTTGGCATCGTAAGGCTTGCTCTGATCAATTCGTTTCATCTCCTCCGAAATGAAGAGCCATTCGGGGGATCGGGGTCGCCACCAACCTGTACCAC
+
>AAAAFFFFBFFGGGG1EGFGGHAAGHHCHCGGHFHHHHHHHHFGHHHHGHFGHFHFHHH2BGCHHGHHHG2DH2GGDEFGFFFF2GHHFGHDGGFHFHHHHHFFHEFFEGCFGEHHHHHHF1GHHFHHHHFHDGGFHEHHGGHEEFEGFHCGGHFGG/BGFFHGGHHHGHGHCHHGHHHHHHHHGHGHHGHHHHGGHHHFAAACGHF0<DFFGGFHHGC.-A@BFGG-?AA@GGAFAAEB-;9BBFFFF
@M03558:539:GW210131Amp:1:2105:17089:19282 2:N:0:TCGACGTC+ACCTGGTT
GGCTATGTGAGTAACACCTTCTAAACTTCCATTTCTATCATAAAATAACTTGTCAAATTGTTTGCATACAGATTCCAAATTACTTTTCCATCAGTTTTCTGTATCCGTACGCACTGTATAAAACAAGATACATTACCTCACCACCGGGGTCGCCACCAACCTGTACCACTGGCTTAGGCATCTTGAGCTGGTTCCAGGTTAGTTGGGGACAATGGGAGGATCACTAAACTGGATTCGTTGAAGGATGATG
+
BBCCCFFFFFFFGGGGGGGGGGHHHHHHHHHHHHHHHHHHHHGHHFHHHHGGHHHHHHHIIHHGHHHHIIHGHHHHHHHHHHHHHHHHHHHHHHHHHHHHHHHHHHGGHGGGGGGGHHHHHHHHGHHGHHHHHHHHHHHHHHHHGCEEGGGGGGGGHHHGGHHHHHHHHHHHHHHHGGGHHHHHHBHGHHHHHHHFHHHHBGGGHHGCCDEHGGGFFGGGHHFFGG0FFGGFCFGGGGFFE0;0:FFFB0
@M03558:539:GW210131Amp:1:2105:17450:19282 2:N:0:TCGACGTC+ACCTGGTT
GGCTATGTGAGTAACACCTTCTAAACTTCCATTTCTATCATAAAATAACTTGTCAAATTGTTTGCATATAGATTCCAAATTACTTTTCCATCAGTTTTCTGTATCCGTACGCACTGTATAAAACAAGATACATTACCTTACCACCGTAGGGCAACGGTTACCAATTCACCCTTGGCTTTGATTTCACCCAGAAGATAGCCTTCGGCTTCATCTGGAACCCGGAGGGATCGGGGTCGCCACCAACCTGTAC
+
?ABBBFFDFFFFGGGGGGGGGGHHFHHHHHHHHHHHHHHHHHHGHHHHGHHHHHHHGHHHHHHHGHHHHHHGHHHGHFHHHHHHHHHGHHHHHHHHHHHHHHHHHHGFHGGGGGGHHHHHHHHHHHHHHHHHHHHHHHHHHHHHGDHHGGGGGGHGDDGGHHHHHHHHGHEHHHHFHHHHGHGHHGHHHGHECGFHGFHHHHHHGGGGHHHHHGFGHGGFC?@CC:.FGGDCACGGGGGGGEF?DFFFFF
@M03558:539:GW210131Amp:1:2105:19599:19326 2:N:0:TCGACGTC+ACCTGGTT
GGCTATGTGAGTAACACCTTCTTTGCTCGTAGATGCCTACC
+
CCDCCFFFFFFFGGGGGGGGGGHHHHGHGGGGGHHFHHHHH
@M03558:539:GW210131Amp:1:2105:10697:19347 2:N:0:TCGACGTC+ACCTGGTT
GGCTATGTGAGTAACACCTTCTAAACTTCCATTTCTATCATAAAATAACTTGTCAAATTGTTTGCATATAGATTCCAAATTACTTTTCCATCAGTTTTCTGTATCCGTACGCACTGTATAAAACAAGATACATTACCTCATCGGGGTCGCCACCAACCTGTACCACTGGCTTAGGCATCTTGAGCTGGTTCCAGGTTAGTTGGGGACAATGGGAGGATCGCTAAACTGGATTCGTTGAAGGATGATGGTT
+
BBBBBFFFFFFFGGGGGGGGGGHHHHHHHGHHHHHHHHHHHHHHGHHFHHHHHHHGHGHHHHHHHHHHHHHGHHHFH5FGHFHHHHHHHHHHHHHHHHHHHHHHHHGGHGCFGGGGHHHHEFHHHHHGHHHHHHHHHHHGFHH?@/EGCFGGGHHEGGHHHHHGHHGHHHHHB1?CHHHHHHGEEHHHHGHH<FH<>1FGHHHA@.ACCHHFH/C:CGGGGH?EHHGF//;FGGFFF?0C/;;C9BBFGG
@M03558:539:GW210131Amp:1:2105:9762:19396 2:N:0:TCGACGTC+ACCTGGTT
GGCTATGTGAGTAACACCTTCTCACTCTTTGCTCGTAGATGCCTACC
+
CCCCBFFDFFFFFGGGGGGGGGHHHHHHHHHHHHFEGGGHHBHHHHH
@M03558:539:GW210131Amp:1:2105:3636:19439 2:N:0:TCGACGTC+ACCTGGTT
GGCTATGTGAGTAACACCTTCTACACTCTTTGCTCGTAGATGCCTACC
+
AA?11B@BDFFFGGBB1AF1113AB010AB331D1E00002ABAAAB0
@M03558:539:GW210131Amp:1:2105:27023:19486 2:N:0:TCGACGTC+ACCTGGTT
GGCTATGTGAGTAACACCTTCTAAACTTCCATTTCTATCATAAAATAACTTGTCAAATTGTTTGCATATAGATTCCAAATTACTTTTCCATCAGTTTTCTGTATCCGTACGCACTGTATAAAACAAGATACATTACCTCACCACCTTTGCTTTGATTTCACCCAGAAGATAGCCTTCGGCTTCATCTGGAACTTTTTGGCATCGTAAGGCTTGCTCTGATCAATTCGTTTCATCTCCTCCGAAATGA
+
CCCCCFFFFFFFFFGGGGGGGGHHHHGHHHHHHHHHHHHHHHHHHHHHHHHHHHFHHIIHHHHHHHHHHHHFHHHHHHFHHHHHHFHHHHHHGHHHHHHHFHHHHHGGHFGGGGGGHHHHHHHHHHHGHHHHHHGHHGHHHHHHFHHHGHHHHHHHHHGHHHHGEGHHHHHHHHFHHHGGGGHGHHHHGGGGHHHFHGGFHHHGHHHHHHHGGHHHHGGHFHFHHFEHHGHGHHHHFFHBD-C?;BB
@M03558:539:GW210131Amp:1:2105:28706:19504 2:N:0:TCGACGTC+ACCTGGTT
GGCGATGTGAGGAACACCTTCTTTGCTCGTAGATGCCTACC
+
>1111>ABD3B1F1BG1EGEGGDGBGD1EAFFGBGEGEF00
@M03558:539:GW210131Amp:1:2105:21760:19505 2:N:0:TCGACGTC+ACCTGGTT
GGCTATGTGAGTAACACCTTCTAAACTTCCATTTCTATCATAAAATAACTTGTCAAATTGTTTGCATATAGATTCCAAATTACTTTTCCATCAGTTTTCTGTATCCGTACGCACTGTATAAAACAAGATACATTACCTCACCACCGGGCAACGGTTACCAATTCACCCTTGGGGAGGGATCGGGGTCGCCACCAACCTGTACCACTGGCTTAGGCATCTTGAGCTGGTTCCAGGTTAGTTGGGGACAATG
+
ABCCBFFFFFFFGGGGGGGGGGHGHHHGGGHHHHHHHHHHHHHHHHFHHHHHHGHGHIHHHHHHGFHHIHHFHHGHGGHHHHHHHHHHFFHHHHHHHHHHHHHHHHGGHGGFGGGHGHHHHHHHHGHHHHHHHHHHGHHHHHGHGGGGGGGHG/AGGHHHHHHHHGFHHFFEA@FG/DDHGD?DFGDGGFGGFGHGGHGHHHHHHHHBEGGGGFFFFGGGECBBFFGGGEGFFFFFGGFGB/-@E=E?BF
@M03558:539:GW210131Amp:1:2105:26729:19541 2:N:0:TCGACGTC+ACCTGGTT
GGCTATGTGAGTAACACCTTCTACACTCTTTGCTCGTAGATGCCTACC
+
A?AB?FDB@FFFFGGGFGGGGGGHGEGHHHHCHFFEEGGAHDGHF52G
@M03558:539:GW210131Amp:1:2105:18136:19594 2:N:0:TCGACGTC+ACCTGGTT
GGCTATGTGAGTAACACCTTCTAAACTTCCATTTCTATCATAAAATAACTTGTCAAATTGTTTGCATATAGATTCCAAATTACTTTTCCATCAGTTTTCTGTATCCGTACGCACTGTATAAAACAAGATACATTACCTCACCACCGGAGGGATCGGGGTCGCCACCAACCTGTACCACTGGCTTAGGCATCTTGAGCTGGTTCCAGGTTAGTTGGGGACAATGGGAGGATCACTAAACTGGATTCGTTGG
+
BBBCCFFFFFFFGGGGGGGGGGHHGHHHHHHHHHHHHHHHHHHHHHHHHHHHHHHHHHHHHIHHGHIHIHHHHHHHHHHHHHHHHHHHHHHHHHHHHHHHGHHHHHGGHGGGGGGHHHHHHHHFHHHGHHHHHGHHHHHHHHHHGGGGGGGFHGGEGGGGGGGGGHHHGFGFHGHHHHHCGGHHHHEGFHHHHGFHFHHHHHHHGFHHHHHHHGH?FGA9CFFG?BA?GGFFGGG0CFFGG/;CBEFFFA
@M03558:539:GW210131Amp:1:2105:17514:19594 2:N:0:TCGACGTC+ACCTGGTT
GGCTATGTGAGTACACCTTCTGAACTTCCATTTCTATCATAAAATAACTTGTCAAATTGTTTGCATATAGATTCCAAATTACTTTTCCATCAGTTTTCTGTATCCGTACGCACTGTATAAAACAAGATACATTACCTCACCTCCGGGAGGGATCGGGGTCGCCACCAACCTGTACCACTGGCTTAGGCATCTTGAGCTGGTTCCAGGTTAGTTGGGGACAATGGGGGGATCACTAAACTGGATTCGTTG
+
CBCCCFFFFFFDGGGGGGGGGGHHHHHHGHHHHHHFHHHHHHHHHGHFHHHHHGHHHHHHHHHGHHHHHHHHHHHHHHGHGHHGHHHGHHHHHHHHHHHGHHHHHGGHGGGGGGHHHHHHHHHHHHFHFGHHGHHGHHGHHHHHGGGGGGGGGGDDGC@GGGGGGHGHGDFFHHHHHHHEGECGHGHHBGHHHHHHHHHHHHFGFHHHHHEHHHHGGGGEFFGGF.?ACFF?BBF/BFFFB/:FB?FFF
@M03558:539:GW210131Amp:1:2105:9769:19598 2:N:0:TCGACGTC+ACCTGGTT
GGCTATGTGAGTAACACCTTCTAAACTTCCATTTCTATCATAAAATAACTTGTCAAATTGTTTGCATATAGATTCCAAATTACTTTTCCATCAGTTTTCTGTATCCGTACGCACTGTATAAAACAAGATACATTACCTCACCCGGGATCGGGGTCGCCACCAACCTGTACCACTGGCTTAGGCATCTTGAGCTGGTTCCAGGTTAGTTGGGGACAATGGGAGGATCACTAAACTGGATTCGTTGAAGGAT
+
CBCCCFFDFFFFGGGGGGGGGGHHHHHHHHHHHHHHHHHHHHHHHHHHHHHHHHHHHHHIHIHHHHHHIHIGHHHHHHHHHHHHHHHHHHHHHHHHHHHHHHHHHHGGHGGGGGGHHHHHHGGHGHHHHHHHHHHHHHHHHHHGGGGGGGGGGDDGGGGGHHHGGHHGHHHHHHHGHHHHHGFGHGHHHDHHHHHFHHHFHHGGHHHHHHCGGGFHHHHGHGA.FBFFGGGGGGGGGGGGGGGFE0F/;F
@M03558:539:GW210131Amp:1:2105:25072:19604 2:N:0:TCGACGTC+ACCTGGTT
GGCCATGTGAGTAACACCTTCTGACTCTTTGCTCGGAGATGCCTACC
+
A111>>B3B31BFD3FG?F1BGAFF11FDEGC3AA00AEAF11FG0A
@M03558:539:GW210131Amp:1:2105:24570:19609 2:N:0:TCGACGTC+ACCTGGTT
GGCTATGTGAGTAACACCTTCTAAACTTCCATTTCTATCATAAAATAACTTGTCAAATTGTTTGCATATAGATTCCAAATTACTTTTCCATCAGTTTTCTGTATCCGTACGCACTGTATAAAACAAGATACATTACCTCACCACCGGCCTTTTTGGCATCGTAAGGCTTGCTCTGATCAATTCGTTTCATCTCCTCCGAATTGAAGAGCCAAGGAGGGATCGGGGTCGCCACCAACCTGTATCACTGGCT
+
BBBCCFFFFFFFGGGFGGGGGGHHHHHHHHHHHHHHHHHHHHHCFGHHHHHHHHHHHHHHHHHHHHHHHHGGHHHHHFFHHHHHHGHH3DFF3AGGHFFFABFGHB1?F?@1EE>B@4FFHHG3G122@4@3B4BFDGB3F0?FF//E<EHHHHG/2?B2/??@G2<F2/<>FD21?DG1?FF/FHAGB1G1=<FG0DCG..<=000<CGH/C.<<EC.CED.C-C.??9C?.C.E.9.000;;00;/9;
@M03558:539:GW210131Amp:1:2105:15036:19612 2:N:0:TCGACGTC+ACCTGGTT
GGCTATGTGAGTAACACCTTCTAAACTTCCATTTCTATCATAAAATAACTTGTCAAATTGTTTGCATATAGATTCCAAATTACTTTTCCATCAGTTTTCTGTATCCGTACGCACTGTATAAAACAAGATACATTACCTCACTACCAGGGATCGGGGTCGCCACCAACCTGTACCACTGGCTTAGGCATCTTGAGCTGGTTCCAGGTTAGTTGGGGACAATGGGAGGATCACTAAACTGGATTCGTTGA
+
CCCCCFFFFFFFGGGGGGGGGGHHHHHHHHHHHHHHHHHHHHHHGHHHHHHHHHHHHIHHIHHHIHIHIIHHHHHHHHHHHHHHHHHHHHHHHHHHHHHHHHHHHHGGHGGGGGGHHHHHHHGHHHHHHHHHHHHHHHHHHHHHHHHGGGHGGGGGGGGGGGGHHHGGHHHHHHHHHHHHHHFFGGHHHHHHDGHHHGHHHHHEFGHHHHHHHGGFGGHHHFHFECGGGGFFFFFFGFGBFFGGGGFA
@M03558:539:GW210131Amp:1:2105:18033:19620 2:N:0:TCGACGTC+ACCTGGTT
GGCTATGTGAGTAACACCTTCTCACTCTTTGCTCGTAGATGCCTACC
+
CCCCCFFFFFFFGGGGGGGGGFHHHHHHHHHHGHGEGGGHHHHHHHH
@M03558:539:GW210131Amp:1:2105:10324:19624 2:N:0:TCGACGTC+ACCTGGTT
GGCTATGTGAGTAACACCTTCTAAACTTCCATTTCTATCATAAAATAACTTGTCAAATTGTTTGCATATAGATTCCAAATTACTTTTCCATCAGTTTTCTGTATCCGTACGCACTGTATAAAACAAGATACATTACCTCACCACCGCAGCAGGCCTTTTTGGCATCGTAAGGCTTGCTCTGATCAATTCGTTTCATCTCCTCCGAAATGAAGAGCCAGGAGGGATCGGGGTCGCCACCAACCTGTACCAC
+
A1111D13B31BGB3AAEGCAG33GHHHGBGH3FFHF33AFG21DFFBEBFHEGHFFGHHHDCCGFHHHHGHHGFEF2FDHHHHGHHHHBGHHHFFGHHHHHGFB2EFGEECGGCHFHHHHHGGHEHGHGFGFHHFGHHFCGGHAAEGGGHHGGFFFGHHCGHHHHFHHHHHGHHGEHFFHHGBGHFFGGGHG1DFHHHHHHFGGFCGFHFHGHHAFHEHG?CCGGA.A--9A?EACAEF..;9BF9BFF
@M03558:539:GW210131Amp:1:2105:23870:19656 2:N:0:TCGACGTC+ACCTGGTT
GGCTATGTGAGTAACACCTTCTAAACTTCCATTCCTATCATAAAATAACTTGTCAAATTGTTTGCATATAGATTCCAAATTACTTTTCCATCAGTTTTCTGTATCCGTACGCACTGTATAAAACAAGATACATTACCTCACCACCGGCTTTGATTTCACCCAGAAGATAGCCTTCGGCTTCATCAGCAGGCCTTTTTGGCATCGTAAGGCTTGCTCTGATCAATTCGTTTCATCTCCTCCGAAATGA
+
BCCBBFFFFFFFGGGGGGGGGGHHHHHHHHHHHHHHHHHHHHHHHHHHHHHHHHHHHHHHIHHFIHHHHGIEHHGHH5GHHHHHHHHHHHHHHHHHHHHHHHHHHHGGHGGGGGGHHHGHHHHGHGHFHHHFHHHHHHHHHGHHGGGGGGHHHHHHHHHHHGHHGGHHHGHHHGHHGGGGHHHHHHHHHHGGHHHHHGGGHHHGHHGHHHHHGGHHHHBGHFHHHGGHHGHGHHHHGGGG?-EDCFG
@M03558:539:GW210131Amp:1:2105:9571:19660 2:N:0:TCGACGTC+ACCTGGTT
GGCTATGTGAGTAACACCTTCTAAACTTCCATTTCTATCATAAAATAACTTGTCAAATTGTTTGCATATAGATTCCAAATTACTTTTCCATCAGTTTTCTGTATCCGTACGCACTGTATAAAACAAGATACATTACCTCACCACCGTGGTAGGGCGACGGTTACCAATTCACCCTGCACCCCTGCTTTGATTTCACCCAGAAGATAGCCTTCGGCTTCATCTGGAACCGGAGGGATCGGGGTCGCCACC
+
BBBBBFFDFFFFGGGGGGGGGGHGHHHHHHGHHHHHHHHHHHHHGHHHHHHHHHHHHHHHHHHGHHHHHGHEHHHHHFHHHHHHHHHHHHHHHHHHHHHHHHHHHHGGHGGGGGGHHHHHHHHHHGHFHHHHHHHHHHHHHHHHGGHHGHHHGGHGGGGGGGGHHHHHHEHHHHHHHHHGGGGFHHHHHHHHHHHHHHGHHFGHGHHHHGHHHGGGGHHHHHHGFGFGG-9ABAGGGGG;;@FFFFADA
@M03558:539:GW210131Amp:1:2105:15992:19669 2:N:0:TCGACGTC+ACCTGGTT
GGCTATGTGAGTAACACCTTCTAAACTTCCATTTCTATCATAAAATAACTTGTCAAATTGTTTGCATATAGATTCCAAACTACTTTTCCATCAGTTTTCTGTATCCGTACGCACTGTATAAAACAAGATACATTACCTCACCACCGGGAGGGATCGGGGTCGCCACCAACCTGTACCACTGGCTTAGGCATCTTGAGCTGGTTCCAGGTTAGTTGGGGGCAATGGGAGGATCACTAAACTGGATTCGTTG
+
BBCCCFFFFFFFGGGGGGGGGGHHHHHHHHHHHHHHHHHHHHHHGHHHHHHGHHHHGHHHHHHHHHHHHHHGHHHHHHHHHGHHHHHHHHHHHHHHHHHGGHHHHHGGHGFGGGGGHHHHHHHHHHHHHHHHHHHHHHHHHHHHGGGGGGGGGHGFGCGGGGGGGGHHHGGHHHHHHBGHHGCGHGDGHGHHHHH<GHHGGGHHHGGGHHHFGHHHGGGGGGFFBC/ADGGGGFFFFFFFF;BFFFFFFE
@M03558:539:GW210131Amp:1:2105:24820:19685 2:N:0:TCGACGTC+ACCTGGTT
GGCTATGTGAGTAACACCTTCTAAACTTCCATTTCTATCATAAAATAACTTGTCAAATTGTTTGCATATAGATTCCAAATTACTTTTCCATCAGTTTTCTGTATCCGTACGCACTGTATAAAGCAAGATACATTACCTCACCACCGGTTACCAATTCACGGGCAACGGTTACCTATTCACGGAGGGATCGGGGTCGCTACCAACCTGTACCACTGGCTTAGGCATCTTGAGCTGGTTCCAGGTTAGTTGG
+
CCCCCFFFFFFFGGGGGGGGGGHHHHHHHHHHHHHHHHHHHHHHHGHHHHHGHHHHGHHHIHHHHIHGHIGFHHHHHGGHHHHHHHHHHHHHGHHHHHHHHHHHHHGGHGGGGGGHHHHHHHHFHHHHHHHHHHHHHHHHHHHHGGGGGGHHHEHHHHHGGGGGGHGGEFGHHGHHHHHHHGGGGGGHGGGGGGGGGGGGHHGGGHHHGGGGGFFBGGGGFGFFFGGGFBFFGGGGGGGFGFFFFFFFFF
@M03558:539:GW210131Amp:1:2105:23754:19693 2:N:0:TCGACGTC+ACCTGGTT
GGCTATGTGAGTAACACCTTCTAAACTTCCATTTCTATCATAAAATAACTTGTCAAATTGTTTGCATATAGATTCCAAATTACTTTTCCATCAGTTTTCTGTATCCGTACGCACTGTATAAAACAAGATACATTACCTCACCACCGGAGGTAATGTATCTTGTTTTATACCGGAGGGATATATTTACCGGAGGGATCGGGGTCGCCACCAACCTGTACCACTGGCTTAGGCATCTTGAGCTGGTTCCAGG
+
CBCBBFFFFFFFGGGGGGGGGGHHHHHHHHHHGHHHHHHGHHGHHHHHHHHHHHHGGHIHHHHHHHHGIGHFHHFHHHHHHHHHHHHHHHHHHGFHHHHHHHHHHHGGHGGGGGGHHHHHHHHHHHHHHHHHHHHHHHHHHHGHGGGGGGGHHGHGHHHHHHHHHHGHHHHGGC?EGGGFHHHHHHHHGE@EGGAHEGGCCGGGFGGGFEGFEFFFFFFGGGGGEFGGBBC;FGGFBFBFFFFFB;FBFB
@M03558:539:GW210131Amp:1:2105:14870:19707 2:N:0:TCGACGTC+ACCTGGTT
GGCTATGTGAGTAACACCTTCTAAACTTCCATTTCTATCATAAAATAACTTGTCAAATTGTTTGCATATAGATTCCAAATTACTTTTCCATCAGTCTTCTGTATCCGTACGCACTGTATAAAACAAGATACATTACCTCACCACCGGGAGGGATCGGGGTCGCCACCAACCTGTACCACTGGCTTAGGCATCTTGAGCTGGTTCCAGGTTAGTTGGGGACAATGGGAGGATCACTAAACTGGATTCGTTG
+
CCCCCFFFFFDDGGGGGGGGGGHHHHHHHHHHHHHHHHHHHHHHHHHHHHGHHHHGGHHHHIHFHHHHHHHGHHHHHHHHHHGHHHHHFHHHHFHHHHHHGHHHHHGGHGGGGGGHHHHHHHHGHHHHHHHHHHHHHHHHHHHHGGGGEGGGGHGFCGCGFGGGGGHHHGGHHGHHGHHHHHCGHHFHHHHHHHH0GGHHEGHHHGGFGHHGHHH0AC.DEABFGE9CDGBGGFFFFFGFFCCFFBAFEF
@M03558:539:GW210131Amp:1:2105:14012:19743 2:N:0:TCGACGTC+ACCTGGTT
GGCTATGTGAGTAACACCTTCTAAACTTCCATTTCTATCATAAAATAACTTGTCAAATTGTTTGCATATAGATTCCAAATTACTTTTCCATCAGTTTTCTGTATCCGTACGCACTGTATAAAACAAGATACATTACCTCACCACCGGAGGGATCGGGGTCGCCACCAACCTGTACCACTGGCTTAGGCATCTTGAGCTGGTTCCAGGTTAGTTGGGGACAATGGGAGGATCACTAAACTGGATTCGTTG
+
CCCCCFFFFFFFGGGGGGGGGGHHHHHHHHHGHHHHHHHHHHHHHHHHHHHHHHHHHHHHHIHHHHHHIIHHHHHHHHHHHHGHHHHHHHHHHHHHHHHHHHHHHHGGHGGGGGGHHHHHHHHHHHHHHHHHIHHHGHHHHHGHGGGGGGGGHGGGGGGGGGGGGGHHGGHHHHHHHHHHHGHHHHEHHHHHHHEHHFHGHHGHHHEGHFGHHHEGGGCCFFFGGGFFGGGGGGGGGGGGFBCFGGGFF
@M03558:539:GW210131Amp:1:2105:17541:19773 2:N:0:TCGACGTC+ACCTGGTT
GGCTATGTGAGTAACACCTTCTAAACTTCCATTTCTATCATAAAATAACTTGTCAAATTGTTTGCATATAGATTCCAAATTACTTTTCCATCAGTTTTCTGTATCCGTACGCTCTGCATAAAACAAGATACATTACCTCACCACCGGAGGGATCGGGGTCGCCACCAACCTGTACCACTGGCTTAGGCATCTTGAGCTGGTTCCAGGTTAGTTGGGGACAATGGGAGGATCACTAAACTGGATTCGTTG
+
BCCCBFFDFFFFGGGGGGGGGGHHHHHHHHHHHHHHGHHHHHHHGGHHHGHHHHHHHHIHIHHHGHHHHHHFHHHGHHHHHHHHHHHHGGHHHGHHHHHHHHHHHHFGHGGGGGHHHHHHHHHHHHHGHGGHHHHHHHHHHFFHGGGGGGGGHGGGGGGGGGGGGEHGGDGFGHHHHHGHFGHHHHGHHHHHHHFGHHHHHHEGHHFCHHGHHHGGGGCEAFFFFGG@GGGFFGG:BFFFGFCFFGGFF
@M03558:539:GW210131Amp:1:2105:21289:19776 2:N:0:TCGACGTC+ACCTGGTT
GGCTATGTGAGTAACACCTTCTACACTCTTTGCTCGTAGATGCCTACC
+
BABAAFFFFFFFGGFGGGGGGFHHHHHHGFHHHHHGEFGGHGHHHHHH
@M03558:539:GW210131Amp:1:2105:9859:19814 2:N:0:TCGACGTC+ACCTGGTT
GGCTATGTGAGTAACACCTTCTAAACTTCCATTTCTATCATAAAATAACTTGTCAAATTGTTTGCATATAGATTCCAAATTACTTTTCCATCAGTTTTCTGTATCCGTACGCACTGTATAAAACAAGATACATTACCTCACCACCAAGGGATCGGGGTCGCCACCAACCTGTACCACTGTCTTAGGCATCTTGAGCTGGTTCCAGGTTAGTTGGGGACAATGGGAGGATCACTAAACTGGATTCGTTGA
+
CCCCCFFFFFFFGGGGGGGGGGHHHHHHHHHHHHHHGHHHHHHHHHHHHHHHHHHHHHIIHHHHHHIHHHHFHHHHHHHHFHHHHHHHHHHHHHHHHHHHHHHHHHGGHGGGGGGHHHHHHGHHHGHGHGHGHHHHHHHHHHHHGHGHGGHHGGFGGGGGGGGGHHHGGHHHHHHGHHHHHHHHBHFHHHHHHBHHHFGHHHHHHHGGGHHHHHGGE@EHGCCHFEGGGGGGGFFGGGGGEFFFECC;A
@M03558:539:GW210131Amp:1:2105:12680:19830 2:N:0:TCGACGTC+ACCTGGTT
GGCTATGTGAGTAACACCTTCTGCCCTTCCATTTCTATCATAAAATAACTTGTCAAATTGCTTGCATATAGATTCCAAATTACTTTTCCATCAGTTTTCTGTATCCGTACGCACTGTATAAAACAAGATACATTACCTCACCACCGGGGCGTGGTGGGGGGTAAAAAAAGGGATCGGGGTCGCCACCAACCTGTACCACTGGCTTAGGCATCTTGAGCTGGTTCCAGGTTAGTTGGGGACAATGGGAGG
+
1111>1BB3311B131B1F1AF111ABF0A1D3FGBGGHH2GG1AAFGFABB1B22A2F11BBE/BFHAFG2222D22BBEDDGHBGHHFFHBGHHHHHHHHHHHHGGHCE/E?@GGGGGFGHHHEHHHHHHHFHHHHHHHHHHGGGGECC@CGGFCCCG;-AFF/B@@FFFFFFBB@@@F@@FFFFFFFFBFBFFFFFFFFFFFFF/BFFFBFFBFFFFFBFBFFFFFFFFFFFB;-A@AA;;9-BF@
@M03558:539:GW210131Amp:1:2105:8121:19879 2:N:0:TCGACGTC+ACCTGGTT
GGCTATGTGAGTAACACCTTCTGAACTTCCATTTCTATCATAAAATAACTTGTCAAATTGTTTGCATATAGATTCCAAATTACTTTTCCATCAGTTTTCTGTATCCGTACGCACTGTATAAAACAAGATACATTACCTCACCACCGTAGGGCAACGGTTACCAATTCACCCCAGGGATCGGGGTCGCCACCAACCTGTACCACTGGCTTAGGCATCTTGAGCTGGTTCCAGGTTAGTTGGGGACAATGGG
+
BCCCCFFFFFFFGGGGGGGGGGHHHHHHHHHHHHHHFHHHHHHHHHHHHHHHHHHHFHHHHHHHHIHHHHGFHHHHHHHHHHHHHHHHHHHHHHHHHHHHHHHHHHGGHGGGGGGHHHHHHHHHHHHHHHHHHHHHHHHHHHHHGGHHGGGHGGHGGGGGHHHHHHHHHGHGGGEGGHGGGC@@EEGEGGHHHGGHHHHHHHHHHHGHHHHHHHHHGHHGHGGGGGGGFFFGFFGGGGGBFGGGGGFFG?
@M03558:539:GW210131Amp:1:2105:23781:19884 2:N:0:TCGACGTC+ACCTGGTT
GGCTATGTGAGTAACACCTTCTAAACTTCCATTTCTATCATAAAATAACTTGTCAAATTGTTTGCATATAGATTCCAAATTACTTTTCCATCAGTTTTCTGTATCCGTACGCACTGTATAAAACAAGATACATTACCTCGCCCGGGATCGGGGTCGCCACCAACCTGTACCACTGGCTTAGGCATCTTGAGCTGGTTCCAGGTTAGTTGGGGACAATGGGAGGATCACTAAACTGGATTCGTTGAAGGAT
+
ABBAAFFFFFFFGGGGGGGGGGHHHHHHHHHHHHHHHHHHHHHGHHHHHHHHHHHHHHHGHHHHHHHHHHHGHHHHHBHHHHGHHGHHHGFFFHHHHHHHHHHHHHGGHGGGGGGHHHHHHHHHHHHBGGHHHHHHHHHGGGGGGGGGGGFCCGGGGGFGHHHGCHHHHHHHHHHEEGHHHHGHHHHHHFHHHHHGHHHHGHCGFHGHHGGGADGFFGFF/EDGGFFFFFGGGGGFFGFFEFCCE;BBFF
@M03558:539:GW210131Amp:1:2105:6403:19911 2:N:0:TCGACGTC+ACCTGGTT
GGCTATGTGAGTAACACCTTCTAAACTTCCATTTCTATCATAAAATAACTTGTCAAATTGTTTGCATATAGATTCCAAATTACTTTTCCATCAGTTTTCTGTATCCGTACGCACTGTATAAAACAAGATACATTACCTCACCACCGTTACCATCGGGGTCGGGGTCGCCACCAACCTGTACCACTGGCTTAGGCATCTTGAGCTGGTTCCAGGTTAGTTGGGGACAATGGGAGGATCACTAAACTGGATT
+
ABBBBFFDFFFFGGFGGGGGGGHHHGHHHFFGEHHHHFGHHHHGHHHHHHHGHHHHGHHHHHHHGHHHHHHHGHHHFHHHHFFGHHHHHHHHGHHHHHHHHHHHHGGGHEGGGGGHHHHHHFGHHHHHHHHHHHHHHHHHEHHGGGHGGGHHHHGGGGFGGGFGGGGGGGGHHEFGFHHHGHHHHHFHFHHHHHHFHHGHFGEGHHHFHHGHHGHHHHHFBBCEGG.C9F?FEFGGGGGFG9BBBFB9FF
@M03558:539:GW210131Amp:1:2105:21751:19933 2:N:0:TCGACGTC+ACCTGGTT
GGCTATGTGAGTAACACCTTCTAAACTTCCATTTCTATCATAAAATAACTTGTCAAATTGTTTGCATATAGATTCCAAATTACTTTTCCATCAGTTTTCTGTATCCGTACGCACTGTATAAAACAAGATACATTACCTCACCACCTTTTTGGCATCGTAAGGCTTGCTCTGATCAATTCGTTTCATCTCCTCCGAAATGAAGAGCCATCAGGGATCGGGGTCGCCACCAACCTGTACCACTGGCTTAGGC
+
BBBBBFFFFFFFGGGGGGFGGGHHHHHHHHHHHHHHHHHHGHHHHHHHGHHHHHHHHHHHHHHBFGHHHHHBGHHHFGDFHHHHHGHHHEFHHHFHHHHHGHFHHFEFHGFDFEGHHHHHFGHHHGHFGGHHGHFG3FHFHHGH/GFGHHEFEGHFGHFGHGHHFCHHHHHGHHHFHHHFHHGHGHHGGFGHHG?ECF11GHHHGGHGGFHHHGHGGGCCDGGGDGDGGGGGGGFFFGFGG0;CBAF;0F
@M03558:539:GW210131Amp:1:2105:20678:19968 2:N:0:TCGACGTC+ACCTGGTT
GGCTATGTGAGTAACACCTTCTAAACTTCCATTTCTATCATAAAATAACTTGTCAAATTGTTTGCATATAGATTCCAAATTACTTTTCCATCAGTTTTCTGTATCCGTACGCACTGTATAAAACAAGATACATTACCTCACCACCGGGATCGGGGTCGCCACCAACCTGTACCACTGGCTTAGGCATCTTGAGCTGGTTCCAGGTTAGTTGGGGACAATGGGAGGATCACTAAACTGGATTCGTTGAAGG
+
BAACCFFFFFFFGGGGGGGGGGHHHHHHHHGHHHHHHHHHHHHGHHGHHHHGHHHHHHHHHHHHHHHHHHHGHHHHHHHHHHHHHHHHHHHHHHHHHHHHHHHHHHGGHGGGGGGHHHHHHFHHHHHGHHHHHHHHHHHHHHHHGGGGGGGFGCB<EFGGGGHGHGGGHHHHHGHHGGFHHFGGGHHGHHHEFBGHHHHHHHG/<DGFHHHB@DGGGGFGFFFGADEFGGGGCFFFFFGFGGFGFGE0FF
@M03558:539:GW210131Amp:1:2105:8225:20042 2:N:0:TCGACGTC+ACCTGGTT
GGCTATGTGAGTAACACCTTCTAAACTTCCATTTCTATCATAAAATAACTTGTCAAATTGTTTGCATATAGATTCCAAATTACTTTTCCATCAGTTTTCTGTATCCGTACGCACTGTATAAAACAAGATACATTACCTCACCACCGGGCAACGGTTACCAATTCACCCTTGAGCAGGCCTTTTTGGCATCGTAAGGCTTGCTCTGATCAATTCGTTTCATCTCCTCCGAAATGAAGAGGGATCGGGGTCG
+
BBBBBFFFFFFFGGGGGGGGGGHHFHHHHHFGGHHHHHHGHGHHHHHHHHHGHHHGHHHHHHHHGHHHHGHFHHEHHHHHHHHHHGHHGHHHHHHHHHHHHHHHHHGGHGGGGGFHHHHHHFHHHGHHHHHGHGHHHHHHHHHHGGGGGGGHGCFGGHHHHHHHHHHHHHHGHGHFEDGHHHHHGGGHHHGHGHHHEGBFHHHHGDDHHHHGGGGHGGHHHFGGHFHCCDAAFB0FF?E?EFEFD?GGG;
@M03558:539:GW210131Amp:1:2105:8754:20056 2:N:0:TCGACGTC+ACCTGGTT
GGCTATGTGAGTAACACCTTCTCACTCTTTGCTCGTAGATGCCTACC
+
CCCCCFFDFFFFGGGGGGGGGGHHHHHHHHGHHHGFEGGHHHGHGHH
@M03558:539:GW210131Amp:1:2105:26074:20059 2:N:0:TCGACGTC+ACCTGGTT
GGCTATGTGAGTAACACCTTCTGAACTTCCATTTCTATCATAAAATAACTTGTCAAATTGTTTGCATATAGATTCCAAATTACTTTTCCATCAGTTTTCTGTACCCGTACGCACTGTATAAAACAAGATACATTACCTCACCACCGGAGGGATCGGGGTCGCCACCAACCTGTACCACTGGCTTAGGCATCTTGAGCTGGTTCCAGGTTAGTTGGGGACAATGGGAGGATCACTAAACTGGATTCGTTG
+
A?AAAFF5BDFBGGGGGGGGGGHFHHHHHGHGHHHHGGHHHGHHHHHHHHHEHBGFHHHHGHGHFHHHGHFHHHHGHFHHFHHHHHHHHFHHGHGGHHHHFHHFHFEFEF?GGGGFHHHHHHHHHHFGGGGGHHHBGFGFHGHHGFFGC?CDHGCG?DFGG?DFDGGHDCCHGHGHHFHHFA>GGGFBGHFHFB0<<GHGFHFHCGF;G:CGGHHCFGGGAFGGFBEADBF.9CB/0CCFF/;9;9F/B
@M03558:539:GW210131Amp:1:2105:17903:20091 2:N:0:TCGACGTC+ACCTGGTT
GGCTATGTGAGTAACACCTTCTAAACTTCCATTTCTATCATAAAATAACTTGTCAAATTGTTTGTATATAGATTCCAAATTACTTTTCCATCAGTTTTCTGTATCCGTACGCACTGTATAAAACAAGATACATTACCTCACCAGCAGGCCTTTTTGGCATCGTAAGGCTTGCTCTGATCAATTCGTTTCATCTCCTCCGAAATGAAGAGCCAAGAGGAGGGATCGGGGTCGCCACCAACCTGTACCACTG
+
BABBBFFFFFFFGGGFGGGGGGHHHGGHHHHHHHHHHHHHHHHHHHHGHHHHHHFHHHHGHHHHHGHHHHHGHHHHHHHHHHHHHHHHHFFFGFHHHHHHHHHHHFGGHGGGGGGHHHHHHHHFHGHHHHHHHGHHHHHHGHHCGFAGGGHHHGHGGHFHFGHGHHBGFGCHGGHHGFHHGHHHFHHGHHHHHGHHHHGG.AGGHFHHHHHHHHFHHFGDGGGGD.-CGGGGDDD.CEFDGACBCBBFBB
@M03558:539:GW210131Amp:1:2105:23928:20126 2:N:0:TCGACGTC+ACCTGGTT
GGCTATGTGAGTAACACCTTCTAAACTTCCATTTCTATCATAAAATAACTTGTCAAATTGTTTGCATATAGATTCCAAATTACTTTTCCATCAGTTTTCTGTATCCGTACGCACTGTATAAAACAAGACACATTACCTCACCACCGTAGGGCAACGGTTACCAATTCACCCTTGGCTTTGATTTCACCCAGAAGATAGCCTTCGGCTTCATCTGGAACCCGGAGGGATCGGGGTCGCCACCAACCTGTAC
+
33AAAFDDDDFFFBGGGFGFGGHCGGHF5AFDGHHHE6F5EDGEFGHGHHHHHGBDGGHHHEHHEHHFFH5DFHFHAFGGFHFHHGHHFHHHBGFFHHGHEGHG@EEFFE??FGGHHGHHHFHHGHHEGFHHHGGHFHHHHFHHE/BFEDABE?FD/DFDFG?FH2FGDGHFGHG2FGFHBGFF<1FGHFHC0FGGGGH1FGGGG?EGHHEGHHBDFHGGGG--@?CBAED-;BD?D?DDEFFB.:AFFF
@M03558:539:GW210131Amp:1:2105:25794:20144 2:N:0:TCGACGTC+ACCTGGTT
GGCTATGTGAGTAACACCTTCTGCACTCTTTGCTCGTAGATGCCTACC
+
1AA1>DD@F@1BFAF11AFGGGHHFGGFH133DA1E0EA02A1GF10F
@M03558:539:GW210131Amp:1:2105:3596:20171 2:N:0:TCGACGTC+ACCTGGTT
GGCTATGTGAGTAACACCTTCTAAACTTCCATTTCTATCATAAAATAACTTGTCAAATTGTTTGCATATAGATTCCAAATTACTTTTCCATCAGTTTTCTGTATCCGTACGCACTGTATAAAACAAGATACATTACCTCACCACCGGGCAACGGTTACCAATTCATTTGCTTTGATTTCACCCAGAAGATAGCCTTCGGCTTCATCTGGAACCTTTTTGGCATCGTAAGGCTTGCTCTGATCAATTCGTT
+
AAAA3BDBFBFFGFGBEEGEGG5G5GGGFFGHHHHHHFHFGHF5DFHHGHHGDEHHGHHHHFHHGBHFHHHFHHHHHFFHHHHGHHHHHGHHHHHHHHHHGHGHHHGGHGGGGGGGHHHGHGHHHHHHHHHHHHHHHHHGHGHHGGGGGGGHGGGG?GHHFGHHHHHHHHHHHHGHHHHHHFGFHHHHCGBHFCHHHEGCCDHFHHHHFBGGGHHHHHG-CGEHFGHFHHHHGGEGGGGFFFF0CFBABF
@M03558:539:GW210131Amp:1:2105:14349:20180 2:N:0:TCGACGTC+ACCTGGTT
GGCTATGTGAGTAACACCTTCTAAACTTCCATTTCTATCATAAAATAACTTGTCAAATTGTTTGCATATAGATTCCAAATTACTTTTCCATCAGTTTTCTGTATCCGTACGCACTGTATAAAACAAGATACATTACCTCACCACCGGGAGGGATCGGGGTCGCCACCAACCTGTACCACTGGCTTAGGCATCTTGAGCTGGTTCCAGGTTAGTTGGGGACAATGGGAGGATCACTAAACTGGATTCGTTG
+
CDDDCFFFFFFFGGGGGGGGGGHHHHHHHHHHHHHHHGHHHGHHGHGHHHHHHHHHHHHHIIHHHHHHIHHEHHHHHHHHHHHHHHHHHHHHHGHHHHHHHHHHHHGGHGGCGGGHHHHHHFHHHHHHHHHHGHHHHHHGHHHHGGGGGGGFGHGGAECEEGGGGGHHHGGHHHHHHHHHHGCFHFGHHHHHHGHDGBGHG/GHHHGHHHHHHHGFGGGGGFBF0<BEAGFGGGFF<FFFGFFGFFFFFF
@M03558:539:GW210131Amp:1:2105:8427:20213 2:N:0:TCGACGTC+ACCTGGTT
GGCTATGTGAGTAACACCTTCTCACTCTTTGCTCGTAGATGCCTACC
+
CDDECFFFFFFFGGGGGGGGGGHHHHHHHHHHHHGFGGGHHHHHHHH
@M03558:539:GW210131Amp:1:2105:27997:20217 2:N:0:TCGACGTC+ACCTGGTT
GGCTATGTGAGTAACACCTTCTAAACTTCCATTTCTATCATAAAATAACTTGTCAAATTGTTTGCATATAGATTCCAAATTACTTTTCCATCAGTTTTCTGTATCCGTACGCACTGTATAAAACAAGATACATTACCTCACCACCGATCGGAGTGATCGGGGTCGCCACCAACCTGTACCACTGGCTTAGGCATCTTGAGCTGGTTCCAGGTTAGTTGGGGACAATGGGAGGACCACTAAACTGGATTCG
+
A?ABBFFFFFBFGGGGGGGGGGGHHHGHHHGHHHHHHHGHHHHGHFFHHHHEGHHHHHHGHGHFHHHHHGHFHHGHHEEGHBDFGHHHHHHHHHGEHHHGFEGHHHGGHG?AEGGHHFFHFFHBHGF2GHHHHHHHHHGHFFHHFGCGGCGCC/BGGFC/CGCG?CEEGCEHGCHGHHHHGHHFGECGEDDFCGHFH0DGFGHGCFHFHFFHHCHFGH/C-.;ACFFBAB?DD?EFGGGE0F;0//9/BE
@M03558:539:GW210131Amp:1:2105:7440:20285 2:N:0:TCGACGTC+ACCTGGTT
GGCTATGTGAGTAACACCTTCTACACTCTTTGCTCGTAGATGCCTACC
+
AACBAFFFFFFFGGGGGGGGGGHHHHHHHHHHHHHGGGGGHHHHHHHH
@M03558:539:GW210131Amp:1:2105:21662:20287 2:N:0:TCGACGTC+ACCTGGTT
GGCTATGTGAGTAACACCTTCTAAACTTCCATTTCTATCATAAAATAACTTGTCAAATTGTTTGCATATAGATTCCAAATTACTTTTCCATCAGTTTTCTGTATCCGTACGCACTGTATAAAACAAGATACATTACCTCACCACCGCCTTTTTGGCATCGTAAGGGATCGGGGTCGCCACCAACCTGTACCGCTGGCTTAGGCATCTTGAGCTGGTTCCAGGTTAGTTGGGGACAATGGGAGGATCACT
+
AAA1?FF3DF1FGGGGGFGGGGBGFHHHHGHHCFHHHHHFFFHGHHHGHHHHHHHHGHHHHHGHHHHHHHHBHHHFGFHHHHHHHHHHHGHHHHHHHFHHGHHHHGGFHGGCGGGHHHHHHHHHHHHHHHHHHHHBGHHHHHHGEGGGGGHHHGCHHHHGHHHHHHEHGGGGGGGGGEFGHHHGGGHHHHHGGGGGGHHHEHEHHGHHHFGGHHHHGGGFGGFGGGFGGGGGGGGEFFGGGG@FFFFFF
@M03558:539:GW210131Amp:1:2105:22604:20328 2:N:0:TCGACGTC+ACCTGGTT
GGCTATGTGAGTAACACCTTCTTTGCTCGTAGATGCCTACC
+
BBBAAFFFFFBFGGEGGGGGGFDGHHFHFGGFGFGDGHHGF
@M03558:539:GW210131Amp:1:2105:11732:20334 2:N:0:TCGACGTC+ACCTGGTT
GGCTATGTGAGTAACACCTTCTAAACTTCCATTTCTATCATAAAATAACTTGTCAAATTGTTTGCATATAGATTCCAAATTACTTTTCCATCAGTTTTCTGTATCCGTACGCACTGTATAAAACAAGATACATTACCTCACCACCGCAACGGTTACCAATTCACCTTTGCTTTGATTTCACCCAGAAGATAGCCTTCGGCTTCATCTGGAACAGGCCTTTTTGGCATCGTAAGGCTTGCTCTGATCAATT
+
>1111DFFFB11A1F11EGC11D3FA3EED133ED33A3GH32EG2AFAEEFFB2BFFFHHHHEFHFFGGD2DFHEFBDGHHHEFFHHHFFHFHHFGFHGFGGFDGEFHEE?EEEHFHHHHHHGHHHGHHHGHHHHHHHHHHHHGEGEGEGGGGCHHGFHHHHHFHHHHGHHHHEHHGHHHHFGHEHBFHHHGEGGHGCGFGHGGHHHGHHHHGHGGHHGGHCGFGHHGHGCAFHGG@GGGGFBCBF0BF
@M03558:539:GW210131Amp:1:2105:25372:20356 2:N:0:TCGACGTC+ACCTGGTT
GGCTATGTGAGTAACACCTTCTAAACTTCCATTTCTATCATAAAATAACTTGTCAAATTGTTTGCATATAGATTCCAAATTACTTTTCCATCAGTTTTCTGTATCCGTACGCACTGTATAAAACAAGATACATTACCTCACCACCGGGAGGGATCGGGGTCGCCACCAACCTGTACCACTGGCTTAGGCATCTTGAGCTGGTTCCAGGTTAGTTGGGGACAATGGGAGGATCACTAAACTGGATTCGTTG
+
BAABAFFFFFFFGGGGGGGGGGHHHHHHHHHHHHHHHHHHHHHHHHHHHHHHHHHHHHHHHHHHHHHHHHHFHHHHHHHHHHHHHHHHHHHHGHFHHHHHHHHHHHGGHGGCGGGHHHHHHHHHHHHHHHHHHHFHHHHFHHGHFGGGGGGCGGGGGGGGGCCDGGGHHFGHHHHHHHHHHHEHHFGHHHHHHHHBGHHHHHHHHGCCCGHHFGHEGGEGGFBFBFFEGGGBFFFGGGGFCFFGFFEFFF
@M03558:539:GW210131Amp:1:2105:13034:20406 2:N:0:TCGACGTC+ACCTGGTT
GGCTATGTGAGTAACACCTTCTCACTCTTTGCTCGTAGATGCCTACC
+
BBBBBFFFFFFFFGGGGGGGGGFHHHHHHHHHHHEAAFGHFHHHHHH
@M03558:539:GW210131Amp:1:2105:4206:20456 2:N:0:TCGACGTC+ACCTGGTT
GGCTATGTGAGTAACACCTTCTAAACTTCCATTTCTATCATAAAATAACTTGTCAAATTGTTTGCATATAGATTCCAAATTACTTTTCCATCAGTTTTCTGTATCCGTACGCACTGTATAAAACAAGATACATTACCTCACCACCAACGCCACCAACCTGTACCACTGGCTTAGGCATCTTGAGCTGGTTCCAGGTTAGTTGGGGACAATGGGAGGATCACTAAACTGGATTCGTTGAAGGATGATGGTT
+
AABAAFFFFFFFGGGGGGGGGGHGHHHHFHHFFFFFHHHHHHGHHHHHHHGHFHHHHHHHHHHHBGHHGHHEHFFHHGHHHHHHHFHHHHHHGHHHGHHHHHHHHHGFHGGGGGGHHHHHHGHHHHHHHHHHHHHHHHHHHHGHEEHGGGGGGGHHGGHHHHHHHHHHHHHHHDGFHHHHHHBBGHHGHHFHGHH<FGFGHHHGFEFGFGHHGHEGFHHHGHHGGFFHFHGHHGHHGGGFFGFGFFC;;9
@M03558:539:GW210131Amp:1:2105:13822:20502 2:N:0:TCGACGTC+ACCTGGTT
GGCTATGTGAGTAACACCTTCTAAACTTCCATTTCTATCATAAAATAACTTGTCAAATTGTTTGCATATAGATTCCAAATTACTTTTCCATCAGTTTTCTGTATCCGTACGCACTGTATAAAACAAGATACATTACCTCACCACCAACGGGGCAACGGTAGGGCAACGGTTACCAATTCGCCCTGCTTCGATTTCACCCAGAAGATAGCCTTCGGCTTCATCTGGAAGCAGGCCTTTTTGGCATCGTA
+
AAB@BFFBFFFFGGGGFGGCGGFGFFHHHGHHHHHHHFHGHHGFHGHFGHHHBFGGHHHHHHFGHGHHHHHFHHEHHFFGGFFHHHHGHHHHGHGHHHGFHHHHHHGGHGGGGGGHHHHHHHHHHGHHHHHHHHGHHHHHHGFHFHEGGGGEGGGHGGFHGGGHGGHGCGGGHGFHHHHCDGFGGHHHHGAGFGHHHGHGHEFHHHHHHHHHHHGCGGGGGGGGGEFGGGGGGEFFFFGGGEFFFFGF
@M03558:539:GW210131Amp:1:2105:11489:20503 2:N:0:TCGACGTC+ACCTGGTT
GGCTATGTGAGTACCTTCTAAACTTCCATTTCTATCATAAAATAACTTGTCAAATTGTTTGCATATAGATTCCAAATTACTTTTCCATCAGTTTTCTGTATCCGTACGCACTGTATAAAACAAGATACATTACCTCACCACCTCGGATTCGGGGTCGCCACCGACCTGTACCACTGGCTTAGGCATCTTGAGCTGGTTCCAGGTTAGTTGGGGACAATGGGAGGATCACTAAACTGGATTCGTTGAAGG
+
BBBBBFFFFFFFGGGGGGGGGGHHHHHHHHHHHHHHHHHHHBGHHHHHHHHHHHHHHHHHHHHHHHHHHHHGDHHGFHHHHHHFHHHHHHHGHHHHHHHHGGHGFHGGGGGGHFHFHHFHHHGHFFHHHHGHHHHHGFHFHGHHGGCFGHGHGCGGGGGFGFGGGGGHHHHHHHHGFGHHHH1G1CHHFG1<GHHHHHHGHFHFGBFHHHHGGGGG.GGFG/CDFGGEFGG/CFFGGGGFB.CFF.BCG
@M03558:539:GW210131Amp:1:2105:17759:20560 2:N:0:TCGACGTC+ACCTGGTT
GGCTATGTGAGTAACACCTTCTAAACTTCCATTTCTATCATAAAATGACTTGTCAAATTGTTTGCATATAGATTCCGAATTACTTTTCCATCAGTTTTCTGTATCCGTACGCACTGTATAAAACAAGATACATTACCTCACCACCGGTGGGATCGGGGTCGCCACCAACCTGTACCACTGGCTTAGGCATCTTGAGCTGGTTCCAGGTTAGTTGGGGACAATGGGAGGATCACTAAACCGGATTCGTTG
+
BABBBFFFFFF5FFGGGGGGGGHDHHHHFHHHHHHGHHHHHHHHHHHHHHHHHHHHHGGHHHGHGFHHHGFGGHHHHCFFGFHHHHHHHHHHHHHHHHHHHHGHHFEFHEECGGGHHHHHGGHEHHHEHHHHHGHEHHHHEHGHGGGGGCGACF?A@/@ECCGDGHGGGDFHGHHFGFFGBAGHBDHHFHHHHHFF0GHHGHHHHGFGHGHFGGHCGGBEFFFEFE.?.FFFFGFB9BB?B?;AF?FFF
@M03558:539:GW210131Amp:1:2105:10803:20578 2:N:0:TCGACGTC+ACCTGGTT
GGCTATGTGAGTAACACCTTCTAAACTTCCATTTCTATCATAAAATAACTTGTCAAATTGTTTGCATATAGATTCCAAATTACTTTTCCATCAGTTTTCTGTATCCGTACGCACTGTATAAAACAAGATACATTACCTCACCACCGGAGGGATCGGGGTCGCCACCAACCTGTACCACTGGCTTAGGCATCTTGAGCTGGTTCCAGGTTAGTTGGGGACAATGGGAGGATCACTAAACTGGATTCGTTG
+
CCCCCFFFFFFFGGGGGGGGGGHFHHHHHHHHHHHHHHHHHHHHHHGHHHHHHHHHGHHHHHHHHHHHHHHFHHHHHHHHHHHHHHHHHHHHHHHHHHHHHHHHHHGGHGGGGGGHHHHHHHHHHGHHHHHHHHHHHHHHHHHHGGGECGGDHGGGGGGGGGGGGHHHGGGHHHHHHHHHFGHGGHEGHHHHHHBGHHHHHHHHGHHHHBHHHHHGGGGGGFFG.BECDFGFGGFGGGGGB/;CFGFFF
@M03558:539:GW210131Amp:1:2105:3145:20601 2:N:0:TCGACGTC+ACCTGGTT
GGCTATGTGAGTAACACCTTCTAAACTTCCATTTCTATCATAAAATAACTTGTCAAATTGTTTGCATATAGATTCCAAATTACTTTTCCATCAGTTTTCTGTATCCGTACGCACTGTATAAAACAAGATACATTACCTCACCACCCCTTTTTGGCATCGTAAGGCTTGCTCTGATCAATTCGTTTCATCTCCTCCGAAATGAAGAGCCATTCGGAGGATCGGGGTCGCCACCAACCTGTACCACTGGCTT
+
?ABBBFFFFFFFGFGGGGGGGGHHCHHHHHHHHHHHGHHGHHHHHHHHHHHHHHHHHHHHHHHHHHHHHGH5GHHEFFGHHBGHHHHHHEHHHEHHHHHHGHHHHHGGHGGGGGGHHHHGHGHHGFFHHHHHHHHHHHHHHHHHGGGGHHHHG@FEGHCHHAAGGHHGHHHHHDHHHHGHHCGHGHHHHHHHHHHG?<-FGFFGDFHHFGHHHGFC-:GH.:-;@.@D.CAA.EAGGFFFGGGGGFBEGF
@M03558:539:GW210131Amp:1:2105:9096:20609 2:N:0:TCGACGTC+ACCTGGTT
GGCTATGTGAGTAACACCTTCTAAACTTCCATTTCTATCATAAAATAACTTGTCAAATTGTTTGCATATAGATTCCAAATTACTTTTCCATCAGTTTTCTGTATCCGTACGCACTGTATAAAACAAGATACATTACCTCACCCGGGATCGGGGTCGCCACCAACCTGTACCACTGGCTTAGGCATCTTGAGCTGGTTCCAGGTTAGTTGGGGACAATGGGAGGATCACTAAACTGGATTCGTTGAAGGAT
+
CCCCCFFFFFFFGGGGGGGGGGHHHHHHHHHHHHHHHHHHHHHHHHGGHHHHHHHHFGHHHHHHHHHHHFHEHHHHHEHHHHHHHHHHHHHHHHHHHHHHHHHHHHGGHGGGGGGHHGHHHGHHHFHHHHHHHHHHHHHHHHHGCGFGGGGGGGGGGGGGHEHFGHHHGHHHHHHHFHHHFFFGHGHHHFHHHHHHHGHFHHFGFFHHHHGFGGFHFGHHBEF?FGGFGFBCFFGFFGGGGGGG?0BCFF
@M03558:539:GW210131Amp:1:2105:7713:20665 2:N:0:TCGACGTC+ACCTGGTT
GGCTATGTGAGTAACACCTTCTAAACTTCCATTTCTATCATAAAATAACTTGTCAAATTGTTTGCATATAGATTCCAAATTACTTTTCCATCAGTTTTCTGTATCCGTACGCACTGTATAAAACAAGATACATTACCTCACCACCGGGCAACGGTTACCAATTCACCCTTGGTGCAGGCCTTTTTGGCATCGTAAGGCTTGCTCTGATCAATTCGTTTCATCTCCTCCGAAATGAAGAGCCATGAAGGG
+
@AAB@FFFFFDDGGFGFEGGGGHFHHHHHHHHHHHHHHFHHHHHHHHHHHHHHHHFHHHFHHGEHHFFHHHFHHGHBEGGHHEHGGHHEHHHHHFHHHGHHHHHHFEFGECFGGGHHHGHFBGFGEFFHHHHHDGBFHHFGHHHGDFGGEGHGGGGGHHHHGHHHDFFHHHC2/FFGGECHHHHHGGFHGHGF0CGFFGHGAGFGGFGHHGHHHE:GFHGHFF:0CCGD-;-CFGB9FGGGFCF0;09A
@M03558:539:GW210131Amp:1:2105:11764:20755 2:N:0:TCGACGTC+ACCTGGTT
GGCTATGTGAGTAACACCTTCTGAACTTCCATTTCTATCATAAAATAACTTGTCAAATTGTTTGCATATAGATTCCAAATTACTTTTCCATCAGTTTTCTGTATCCGTACGCACTGTATAAAACAAGATACATTACCTCACCACCGTAGGGTAACGTAGGGTAGGGCAACGGTTACCAATTCACCCTTGTTGCTTTGATTTCACCCAGAAGATAGCCTTCGGCTTCATCTGGAACCCAGCAGGCCTTTTT
+
A?AAAFFFFFFFGGGGGGGBCFGHHCAFGDHF6D5FEGDDGFFFFGHF3GGF5GFG5A5GHGFHFFHGGHHFHHGDG5GHHGHGFFHHHFGFHGFHHHHGHFGGE@EFHAE1ECEHFGHFGHHHHAGBFGGGHHHFFHHGHHHG/EBFEFGCFGHGHHFGEBFFEGFC/A@CBFDFDFHHHGGGHF/CCGFHFHHGHF<F1FGDDHEEACBF0DFFHGH0C.CA?BGFFGCBG/C.EA?ABF???F900F
@M03558:539:GW210131Amp:1:2105:23644:20811 2:N:0:TCGACGTC+ACCTGGTT
GGCTATGTGAGTAACACCTTCTCACTCTTTGCTCGTAGATGCCTACC
+
BBACAFFFFFFFGGGGGGGGGGHHHHHHHHHHHHEAEGGHHHHGHHH
@M03558:539:GW210131Amp:1:2105:17751:20839 2:N:0:TCGACGTC+ACCTGGTT
GGCTATGTGAGTAACACCTTCTAAACTTCCATTTCTATCACCCAGAAGATAGCCTTTGGCTTCATCTGGAGCAGGCCTTTTTGGCATCGTAAGGCTTGCTCTGATCAATTCGTTTCATCTCCTCCGAAATGAAGAGCCATCGGGGACAATGGGAGGATCACTAAACTGGATTCGTTGAAGGATGATGGTTTTGCTCGTAGATGCCTACC
+
BBCCBFFBFFFFGGGGGGGGGGHHHHGHHHHHHHHHHHHHHGHGHEHHHHHHHHHHHHHHHHHHHHHHHFHHHFGGGHHHHHGGGEGHGHHGHHHHHGHHHHGHHHGHHHHGHHGHHHHHHGHHHGEGGHHFHHHHGHGHHGGB@CDGFHHHHHGGGHHGHHHHHHHHHEHHHGHHHFGEHHGGFGHHGHHGHHHHGGGFGHGB;GHEG
@M03558:539:GW210131Amp:1:2105:28023:20893 2:N:0:TCGACGTC+ACCTGGTT
GGCTATGTGAGTAACACCTTCTCACTCTTTGCTCGTAGATGCCTACC
+
A?BBCFFFBFFFGGGGGGGGGGHHHHHHHCGHHHGGGGGHGHHGHHH
@M03558:539:GW210131Amp:1:2105:23836:20901 2:N:0:TCGACGTC+ACCTGGTT
GGCTATGTGAGTAACACCTTCTAAACTTCCATTTTTATCATAAAATGACTTGTCAAATTGTTTGCATATAGATTCCGAATTACTTTTCCATCAGTTTTCCGTATCCGTACGCACTGTATAAAACAAGATACATTACCTCACCATTAGGGCAACGGTTACCAATTCACCGGAGGGATCGGGGTCGCCACCAACCTGTACCACTGGCTTAGGCATCTTGAGCTGGTTCCAGGTTAGTTGGGGACAATGGG
+
BBBBAFFDFFFFGGGGGGGGGGHFHHHHHHFHHHHHHHHHHHHGHHHGHHHHHHHGFHFHHHHHHHHHHHHEHHHGHDEGHHFHHHHHHHHHHGHHHHHHGHHHHHGGGGGGGGGGHHHHFFHHHHHEHHHHHHHHHHHHHHHHHGHFHHGGHGGFFGHHHHHHHGHHGGCDGFGHGGGGGFFGGGGGHHGGGHHHGHHHHHHHEHHHGEFFFGGGGGGGGGGFGGFFGGFFGGGGGGGCG@EF;FBF
@M03558:539:GW210131Amp:1:2105:7898:20933 2:N:0:TCGACGTC+ACCTGGTT
GGCTATGTGAGTAACACCTTCGCTCGTAGATGCCTACC
+
BBBCAFFDFFFFGGGGFCGGGGGGHGFGGGHHHHHHHH
@M03558:539:GW210131Amp:1:2105:16431:20937 2:N:0:TCGACGTC+ACCTGGTT
GGCTATGTGAGTAACCCTTCTAAACTTCCATTTCTATCATAAAATAACTTGTCAAATTGTTTGCATATAGATTCCAAATTACTTTTCCATCAGTTTTCTGTATCCGTACGCACTGTATAAAACGAGATACATTACCTCACCCTTGATTTCACCCAGAAGATAGCCTTCGGCTTCACCTGGAACCCAGCAGGCCTTTTTGGCATCGTAAGGCTTGCTCTGATCAATTCGTTTCATCTCCTCCGAAATGA
+
BBBBBFFFFFFFGGGGGGGGGGHHHHHHHHHHHHHHHHGHHHGFGHHHHHHHHHHGHHHGHHHHHHGHHFGHHHHHHGFFFHHHHHHHHHHHDGHHHHHHHHHHHGGHGGGGGGHGHHHHFBGGGGCGHHHHHGHGHGHHHHHHE3GHHHHHHHGEEBHFHDDHHHHHHDGGGGGHHHHFCBGGGGEHBFEDGHHHHHGCGFHHGHFAGBGHHCECGHHFCHHBHFHGGHGHFGHFGGGGGG-.-.FF
@M03558:539:GW210131Amp:1:2105:12398:20981 2:N:0:TCGACGTC+ACCTGGTT
GGCTATGTGAGTAACACCTTCTAAACTTCCATTTCTATCATAAAATAACTTGTCAAATTGTTTGCATATAGATTCCAAATTACTTTTCCATCAGTTTTCTGTATCCGTACGCACTGTATAAAACAAGATACATTACCTCACCATCGGGATCGGGGTCGCCACCAACCTGTACCACTGGCTTAGGCATCTTGAGCTGGTTCCAGGTTAGTTGGGGACAATGGGAGGATCACTAAACTGGATTCGTTGAAGG
+
BBBBBFFFFFFFFGGGGGGGGGHGHHGHHHHHHHHHHGHHHHHHHHHHHHHHHFHHHHHHHHHHHHHHHHHBHHHHHGHHHGHHHGHHHGHHGHHHHHHHHHHHHHGGHGGGGGGHHHHHHHHGHGHHHHHHHHHHHHHHHGHHHGGGGGGGGEGGGGGGFGHHHGGHHHGHHHHHHGGHHGFGHHHHHHHGHHGH<CGGHHHGFHHHHHHHGCGGGHHHHGHGGGFGGGGGGGFFFFFFGGGGGGG0FF
@M03558:539:GW210131Amp:1:2105:20279:20998 2:N:0:TCGACGTC+ACCTGGTT
GGCTATGTGAGTAACACCTTCTCACTCTTTGCTCGTAGATGCCTACC
+
DDDDCFFFFFFFGGGGGGGGGGHHHHHHHHHHHHGFGGGHHHHHHHH
@M03558:539:GW210131Amp:1:2105:10054:21015 2:N:0:TCGACGTC+ACCTGGTT
GGCTATGTGAGTAACACCTTCTAAACTTCCATTTCTATCATAAAATAACTTGTCAAATTGTTTGCATATAGATTCCAAATTACCTTTCCATCAGTTTTCTGTATCCGTACGCACTGTATAAAACAAGATACATTACCTCACCACCGGGATCGGGGTCGCCACCAACCTGTACCACTGGCTTAGGCATCTTGAGCTGGTTCCAGGTTAGTTGGGGACAATGGGAGGATCACTAAACTGGATTCGTTGAAGG
+
BAB@BFFFFFFFGGGGGGGGGGHHHHHHHHHHHHHHHHHCHHHGFHGHHHHHHHHHHHHHHHHHFHHGHHHGHHHGHFFHHGGFHHHHHGHHHHHHHGHHHHHHHHGGHGGGGGGHHHHHHGHHHEHHHHHHHHHGHHHHHHGHGGGCEGGGDDGGGGGGGGHHGGGHHHHHHHHHHGGHHHFGGHHHHHH0GHGHHHGHHBGC<DHFHHHHGGGGGGHHGGGGG?FFFGGFB:BFFFFGGGGGFFEFGF
@M03558:539:GW210131Amp:1:2105:22773:21037 2:N:0:TCGACGTC+ACCTGGTT
GGCTATGTGAGTAACACCTTCTCACTCTTTGCTCGTAGATGCCTACC
+
CCDCCFFFFFFFGGGGGGGGGGHHHHHHHHHHHHGEGGGHHHHHHHH
@M03558:539:GW210131Amp:1:2105:11814:21041 2:N:0:TCGACGTC+ACCTGGTT
GGCTATGTGAGTAACACCTTCTAAACTTCCATTTCTATCATAAAATAACTTGTCAAATTGTTTGCATATAGATTCCAAATTACTTTTCCACCAGTTTTCTGTATCCGTACGCACTGTATAAAACAAGTTACATTACCTCACCTCGGGGTCGCCACCAACCTGTACCACTGGCTTAGGCATCTTGAGCTGGTTCCAGGTTAGTTGGGGACAATGGGAGGATCACTAAACTGGATTCGTTGAAGGATGATGG
+
CCCCCFFFFFFFGGGGGGGGGGHHHHHHHHHHHHHHHHHHHHHHHHHHHHHHHHHHHHIHHIHHHHHHHIHHHHHHHHHHHHHHHHHHHHHHHHHHHHHHHHHHHHGGHGGGGGGHHHHHHGHHHEGHHHHGHHHHHHHHHHHHEFGGGGGGGGGHHHGGHHHHHHHHHHHHHHFDGHHHHHHH1GHHHFGHFHGHHHHGHFHHGGGGGGHHHGHFGGGHHHHFHGGFGFGGGGGEFFF?BF0C;FGGGG
@M03558:539:GW210131Amp:1:2105:9656:21121 2:N:0:TCGACGTC+ACCTGGTT
GGCTATGTGAGTAACACCTTCTAAACTTCCATTTCTATCATAAAATAACTTGTCAAATTGTTTGCATATAGATTCCAAATTACTTTTCCATCAGTTTTCTGTATCCGTACGCACTGTATAAAACAAGATACATTACCTCACCACCGGGCAACGGTTACCAATTCACCCTTGGAGGGATCGGGGTCGCCACCAACCTGTACCACTGGCTTAGGCATCTTGAGCTGGTTCCAGGTTAGTTGGGGACAATGGG
+
BBBBBFFFFFFFFFGGGGGGGGGHCHHHHHBHHHHHHHHHHGHHFHHFHHHHHHHGGHHGHHHHHHHFHFHDGHHHHBFGHFHHHGHHHGHHHFHHHHHHHHHHHHGGGGGGGGGHHGHFGBDHA1FCGHHGHDGHHHHGHHHHGGEEFG/GC?EFGHHHHHHHGHHHHGHH2GD/<FF/?-<<ECGG.CHH.CDGCH0CH0GHE/CFG/:0;09FFGE0CFGFBBFFBCB9BBC.BBF/9-;BE.;/;.
@M03558:539:GW210131Amp:1:2105:26750:21178 2:N:0:TCGACGTC+ACCTGGTT
GGCTATGTGAGTAACACCTTCTAAACTTCCATTTCTATCATAAAATAACTTGTCAAATTGTTTGCATATAGATTCCAAATTACTTTTCCATCAGTTTTCTGTATCCGTACGCACTGTATAAAACAAGATACATTACCTCACCACCAATTCAACGGTTACCAATTCACCCTTGCTTTGATTTCACCCAGAAGATAGCCTTCGGCTTCATCTGGAACCGGGGGGTCGGGGTCGCCACCAACCTGTACCACTG
+
CCCCCFFFFFFFGGGGGGGGGGHGHHHHHHHHHHHHHHHHHHHGHHGHHHHHHHHHFHHHHHHHHHHIHHHHHHHHHBFGHHHHHGHHGHHHHHHHHHHHHHHHHHGGHGGGGGGGHHHHHHHHHHHHHHHGHHHHHHHHHHHHGHHHHHHFHGGGGGHHHHHHHHHGHHHHHHHHFHHHHHHHFHEHGBGFHHHHHHHHGACGGHHHHHGGHHECEEFCFCDADFFAFFFFFDFFEFFFF.;0BFFFFF
@M03558:539:GW210131Amp:1:2105:9503:21233 2:N:0:TCGACGTC+ACCTGGTT
GGCTATGTGAGTAACACCTTCTAAACTTCCATTTCTATCATAAAATAACTTGTCAAATTGTTTGCATATAGATTCCAAATTACTTCTCCATCAGTTTTCTGTATCCGTACGCACTGTATAAAACAAGATACATTACCTCACCACCGTAGGGCAACGGTTACCAATTCACCCTTGGAGGGATCGGGGTCGCCACCAACCTGTACCACTGGCTTAGGCATCTTGAGCTGGTTCCAGGTTAGTTGGGGACAAT
+
AAAAAFFDFFFDFFGBGGFGGGFD3FGFHHGHHHHHHHHHCDGFGGGFGHHHGFHHGHFHHHHHHHFHHHHFHHFHHHFHHHFFHFHHHHHHFHHHHHHGHFGHHGGGHGEGGGGHHHHHHBHHH/GHHHHHHFHHHHHHHHHHGGHGGGGHGGHGGCGGHHEHGGHHHHGHHHHFH?C?GG??->CC<CGCCHHGGGHHH0CGHGHHGCHGE0CGGHHGGF0FFGGGGFGGFFBFGFGGGFF?-A@9A/
@M03558:539:GW210131Amp:1:2105:24123:21233 2:N:0:TCGACGTC+ACCTGGTT
GGCTATGTGGAGTAACACCTTCTTTGCTCGTAGATGCCTACC
+
AAA@AFFFFFD>FGGFGGGGGGHHHFHHHFGEGGHHCGGHFH
@M03558:539:GW210131Amp:1:2105:16612:21238 2:N:0:TCGACGTC+ACCTGGTT
GGCTATGTGAGTAACACCTTCTAAACTTCCATTTCTATCATAAAATAACTTGTCAAATTGTTTGCATATAGATTCCAAATTACTTTTCCATCAGTTTTCTGTATCCGTACGCACTGTATAAAACAAGATACATTACCTCACCACCGGTTACCAACGTATGTAGGGCAACGGTTACCAATTCACTTAAATAAGCGAATTTTGCTTTGATTTCACCCAGAAGATAGCCTTCGGCCTTTTTGGCTTCGTAAGG
+
BBBBBFFFFFFFGGGGGGGGGGHHCHHHHHHHHHHHHHHHHFHHHGFHHHHHHHHHHGHHHHHGHGHFHHHFHHHHHFHGHFGHHHHHHGHHGFHHHHHHBGGHHHGGHGGEGGGGHGHHHFHHHHGBGFGGHHHHHHHGHGHHGECGFDHHGGEGGHB2GGGHGHGGHGFGGDHHG<FHHFHHH?<?F?11GC.->GHHGFHHHHDHHHHHHHHEH.<:CH0GCGHHH.AFGGHGGGACG/;;-;/;.B
@M03558:539:GW210131Amp:1:2105:13834:21338 2:N:0:TCGACGTC+ACCTGGTT
GGCTATGTGAGTAACACCTTCTCACTCTTTGCTCGTAGATGCCTACC
+
CCDDCFFFFFFFGGGGGGGGGGHHHHHHHHHHHHGFGGGHHHHHHHH
@M03558:539:GW210131Amp:1:2105:25299:21342 2:N:0:TCGACGTC+ACCTGGTT
GGCTATGTGAGTAACACCTTCTGCACTCTTTGCTCGTAGATGCCTACC
+
CBCCBFFFFFFFGGGGGGGGGGHGHHHHHHGGGHHGGGGGHHHHHHHH
@M03558:539:GW210131Amp:1:2105:17448:21374 2:N:0:TCGACGTC+ACCTGGTT
GGCTATGTGAGTAACACCTTCTAAACTTCCATTTCTATCATAAAATAACTTGTCGAATTGTTTGCATATAGATTCCAAATTACTTTTCCATCAGTTTTCTGTATCCGTACGCACTGTATAAAACAAGATACATTACCTCACCACCGCAGGGCAACGGTTACCAATTCACCCTTGCACAATTTCACCCAGAAGATAGCCTTCGGCTTCATCTGGAACCCGGAGGGATCGGGGTCGCCACCAACCTGTACC
+
BBBBBFFFFFFFGGGGGGGGGGHHHHHHHGHHHHHHGHHHHGGHFGGHHHHHHHGHAHHHHHHHHHHGHHHFHHHHHHHHHBHHHHHHHHHHGHHHHHHHHHHHHHGGHGGCGGGHHHGHHHHHHHHHHHHHHHHHHHHHHHHHEGGGGGGGGGHGGGGDHHHHHHHHBGHHHHHHHHHHHHHFDHHGHHHHGGHHHHHHHHGGGGHHHHHDFHHHGGGGGG?BGGGG.A?BDA-AAFFEFFFFFFFFF
@M03558:539:GW210131Amp:1:2105:3965:21385 2:N:0:TCGACGTC+ACCTGGTT
GGCTATGTGAGTAACACCTTCTAAACTTCCATTTCTATCATAAAATAACTTGTCAAATCGTTTGCATATAGATTCCAAATTGCTTTTCCATCAGTTTTCTGTATCCGTACGCACTGTATAAAACAAGATACATTACCTCACCAACGGTTACCAATTCACCCTTGGGAGGGATCGGGGTCGCCACCAACCTGTACCACTGGCTTAGGCATCTTGAGCTGGTTCCAGGTTAGTTGGGGACGATGGGAGGGTC
+
BABBAFFFFFFDBGGGGFGGGGHHHHHHHHHHHHHHHHHHGHHHHHHHHHHHHHHHEHHGHHGGHHHHHHHFHHFHHGGHHHHGHHGGFHHHFHGGHHHHHHGGHGEFHGG1EFGHHHHFHGGGHHHHHFFFGGHGHFHHHFDFGFGFGGHHDFGHHFHHHGHFHHHGGGGHGGGFGC/ACD<CFGGDGFHGHFHHFFHGEGHHGBHC0GEHHHGEHGHGFGGGGGGGFGGGGFFGEBAFGG?FFFFDDE
@M03558:539:GW210131Amp:1:2105:5471:21405 2:N:0:TCGACGTC+ACCTGGTT
GGCTATGTGAGTAACACCTTCTAAACTTCCATTTCTATCATAAAATAACTTGTCAAATTGTTTGCATATAGATTCCAAATTACTTTTCCATCAGTTTTCTGTATCCGTACGCACTGTATAAAACAAGATACATTACATCACCACGGTTACCAATTCACCCTTGCAGCAGGCCTTTTTGGCATCGTAAGGCTTGCTCTGATCAATTCGTTTCATCTCCTCCGAAATGAAGAGCTCGGGGAGATGAAACG
+
A3A3?FFBF5FFEGFFGGGFFGGHHHGGHGHFHHHCGHHFHHHFGHHGHHHHHHHHHGGHHHHHEHHHHEHGHHHFFFGFHHHHHHH5GF553GFBFH55F5DFDBBBFEEEA@EHHGGHHGH3?AFGHFGDGGDB3B4B3?EFFGFGGFH4EF3BB3B0/FCFGH1B0?C<<<1DGDGHBFBDGHHHGGHHGHHFHFHBGDFGF1>>GCGDB0DDFFG<EDCCHHGB:CG/C0:@;BBBDFGFFGGG
@M03558:539:GW210131Amp:1:2105:15865:21408 2:N:0:TCGACGTC+ACCTGGTT
GGCTATGTGAGTAACACCTTCTAAACTTCCATTTCTATCATAAAATAACTTGTCAAATTGTTTGCATATAGATTCCAAATTACTTTTCCATCAGTTTTCTGTATCCGTACGCACTGTATAAAACAAGATACATTACCTCACCACCGTAGGGTAACGTAGGGTAAGGCAACGGTTACCAATTCACCCTTGGTGCTTTGATTTCACACAGAAGATAGCCTTCGGCTTCATCTGGAACCCAGCAGGCCTTTTT
+
A>AAAFB@FF@FFFGGGCG1113DF13DGBFH3DGF3FHDF32AAAF1BG2DG1AGD211DA0EFHH2DH2DGFB22AABGGHHHBHGF2GGGHHFG2GHH2FFD2?>F?E/?EEGHFHHEHHHHFFG@BGFFHFD1BGGEFHA//>/?/?BBBEABFCA/B<CD100@/><?/CF1DGGF1DG<GGCBF?FGDGB11FG<DDF1>E.CCCHFF0D0DG0CA?.-CC000C00/C.C..;/;...//:0;
@M03558:539:GW210131Amp:1:2105:5139:21413 2:N:0:TCGACGTC+ACCTGGTT
GGCTATGTGAGTAACACCTTCTAAACTTCCATTTCTATCATAAAATAACTTGTCAAATTGTTTGCATATAGATTCCAAATTACTTTTCCATCAGTTTTCTGTATCCGTACGCACTGTATAAAACAAGGTACATTACCTCACCACCAGGGGTAGGGCAACGGTTACCAATTCACCCTTGCTTTGACTTCACCCAGAAGATAGCCTTCGGCTTCATCTGGAACCTGGAATCTGGAAGGATGATGGTTTTGCT
+
BBBBAFFFFFFFGGGGGGGGGGGHHHHHHHHHGHHFHHHHHFHHHHHHHHHHHHHGHHHHHHHHHHHHHHHBHHHHHHHHHHHHHHHHHHHHHHHHHHHGHHHHHHEFHGGGGGGHHHHHHFHHHHHHHFHFHHHHFFHHHHFHFHHGAEEEGFGHGGHGGFFBGGGHFHFHHHHGHHGHHHHHHHHHHHHFFHGHHHHHHGHGHHHGGGGHHHHHEGFFHGHHHGHHGHHGHBGF.CFGGFFCCFEFB0
@M03558:539:GW210131Amp:1:2105:9979:21460 2:N:0:TCGACGTC+ACCTGGTT
GGCTATGTGAGTAACACCTTCTCACTCTTTGCTCGTAGATGCCTACC
+
CCCCCFFFFFFFGGGGGGGGGGHHHHHHHHHHHHGFGGGHHHHHHHH
@M03558:539:GW210131Amp:1:2105:8156:21506 2:N:0:TCGACGTC+ACCTGGTT
GGCTATGTGAGTAACACCTTCTAAACTTCCATTTCTATCATAAAATAACTTGTCAAATTGTTTGCATATAGATTCCAAATTACTTTTCCATCAGTTTTCTGTATCCGTACGCACTGTATAAAACAAGATACATTACCTCACCACCGAGGGAGGGATCGGGGTCGCCACCAACCTGTACCACTGGCTTAGGCATCTTGAGCTGGTTCCAGGTTAGTTGGGGACAATGGGAGGATCACTAAACTGGATTCGT
+
A>AAAFFFFFFDFBFFFGBFGFGHGHHFHHHHGFFBBDDBGHFHGFHAFHHHHGGHFHGHHHHGFFFGFGHBFEDGGHFHHHHHHFHHHBGHFFDGHHHHHHFHHEE?FEE1EEEGFHHGGHGHHHGBFHFDHGFBBGDFEFDGFEGGEEFDC<D0CDAC/<CA/<?C0GCADHHHFDGHHFHGFGFGHFHEC<DBDDGHHHHGHBGBGHFGFHCGHG@@ABAFBBBFB?B99/9/;99;/;FFBBFFFF
@M03558:539:GW210131Amp:1:2105:6656:21521 2:N:0:TCGACGTC+ACCTGGTT
GGCTATGTGAGTAACACCTTCTAAACTTCCATTTCTATCATAAAATAACTTGTCAAATTGTTTGCATATAGATTCCAAATTACTTTTCCATCAGTTTTCTGTATCCGTACGCACTGTATAAAACAAGATACATTACCTTTCACCCAGAAGATAGCCTTCGGCCTTTTTGGCATCGTAAGGCTTGCTCTGAGGAGGGATCGGGGTCGCCACCAACCCGTACCACTGGCTTAGGCATCTTGAGCTGGTTCC
+
BCCCCFFFFFFFGGGGGGGGGGHHHHHHHHHHHHHGHHHHHHHGHHHHHHHHHHHHHGHGHHHHHHHGHFHBGHHHHHHHHHHHHHHHGGHHFHGHHHFHHHHHHHFFHEGGEGGHHHHHGGHGHHHHHHHHHHHGHFHHHHHHHFHHHHHFHHHHHHGGG?FDHHHHGGHGG2EHHHHEHFHGHHHHHHHGHGGGGHGGGGGEFGCEAECGHDEGGGCCEFFFGGGFFGFFFFFFGGGGGECFF/C;;
@M03558:539:GW210131Amp:1:2105:10326:21528 2:N:0:TCGACGTC+ACCTGGTT
GGCTATGTGAGTAACACCTTCTAAACTTCCATTTCTATCATAAAATAACTTGTCAAATTGTTTGCATATAGATTCCAAATTACTTTTCCATCAGTTTTCTGTATCCGTACGCACTGTATAAAACAAGATACATTACCTCACCACCGGGAGGGATCGGGGTCGCCACCAACCTGTACCACTGGCTTAGGCATCTTGAGCTGGTTCCAGGTTAGTTGGGGACAATGGGAGGATCACTAAACTGGATTCGTTG
+
BBB@BFFDFFFFGGGGGGGGGGFFHHHHHHGHHHHHFHHGHHGGHHHGHHHHHHHHHHHHHHHHHHGGHFHFHHHHFHHHHHHHFHHHHHHHGHFHHHHHHHGHHGEF1?FEEFGGHHHEGFHFFFHFH@BDHFFDGHHFFGFGGEGGGGGGGHGGFCGGGCGGA?G<G<AGAFFFDFHHFHEHHHHHHEHEHHHHHEHFHFHFHFGGGHHHGGCCCFEFE?FFFFFEDDFGFCBFFGFGGGGGFFEFFF
@M03558:539:GW210131Amp:1:2105:14284:21562 2:N:0:TCGACGTC+ACCTGGTT
GGCTATGTGAGTAACACCTTCTAAACTTCCATTTCTATCATAAAATAACTTGTCAAATTGTTTGCATATAGATTCCAAATTACTTTTCCATCAGTTTTCTGTATCCGTACGCACTGTATAAAACAAGATACATTACCTCACCAACGATGATGGGCAACGGTTACCAATTCACCCTTGCTTTGATTTCACCCAGAAGATAGCCTTCGGCTTCATCTCGAGGGATCGGGGTCGCCACCAACCTGTACCACTG
+
BBBBAFFDFFFFGGGGGGGGGGHHHHHHHHHHHHHHHHHHHHHHHHHHHHHHHHHHHHHHHHHHHHHHHHHHHHHHHHHHHHHHHGHHHHHHGHHGHHHHHHHHHHGGHGGGGGGGHHHHHHHHHHHFHFHGHHHHHHHHHHFHGGGHGHHHHHHHGHGGGGGHHFHHFGHGFGGHHHHHHHHHHHHGHHHGHHGHCHHHEHHHGHGCGGGHHHGHHHGGCGHGG.@CGGGFDDD9EEGGFFFGGFFCBF
@M03558:539:GW210131Amp:1:2105:7228:21572 2:N:0:TCGACGTC+ACCTGGTT
GGCTATGAGAGTAACACCTTCTAAACTTCCATTTCTATCATAAAATAACTTGTCAAATTGTTTGCATATAGATTCCAAATTACTTTTCCATCAGTTTTCTGTATCCGTACGCGCTGTATAAAACAAGATACATCACCTCACCACCGAGCAGGCTTTTTTGGCATCGTAAGGCTTGCCCTGATCAATTAGTTTCAGGGATCGGGATCGGGGTCGCCACCAACCTGTACCACTGGCTTGGGCATCTTGAGCT
+
BBBAAFF5B@4BFEFFGEFGGGFHBC5FEEGHCDFF6FFFHHGGD5BEG5DBA3FGDHHGHHHFHHFHEHFFFA5AFFAGHDA5A5A535DDGHAFGF5DBABFFB>???EEE?EEEHFHFFH3EEGF3FF3G433B3B3FG3/?EE@C/GEF0FCGHGG/@GGGFHFGG1010->GFGGF1FD11F1<GD0D0DD.<GA.AA?.;EFCC9.;A.A.9AE..B999;;B0FF/.;A-DF?B99FBFB//;
@M03558:539:GW210131Amp:1:2105:7915:21618 2:N:0:TCGACGTC+ACCTGGTT
GGCTATGTGAGTAACACCTTCTGAACTTCCATTTCTATCATAAAATAACTTGTCAAATTGTTTGCATATAGATTCCAAATTACTTTTCCATCAGTTTTCTGTATCCGTACGCACTGTATAAAACAAGATACATTACCTCACCACCGGCAGGCCTTTTTGGCATCGTAAGGCTTGCTCTGATCAATTCGTTTCATCTCCTCCGAAGTGAAGAGCCATTCGGGAGGGATCGGGGTCGCCACCAACCTGTACC
+
ABCAAFFDFDFDFFGFGGGGGGHHGHGHHFGGHHHHFHHBGHHFHHGHGHHHHHHFHHHGHHHHGDHDFGHGGHHHFFGHHHHFHHHHHFHGFHGFHHHGHGEGHHFGGFGGGGFHHHHFHHGGHHHGHGGFFGFFBGHCGGDFFEGGGGFGGHFHHHGGHHHFGGHCGHGHHGEHHHHEGGGFHHHGHHGGGHHHGHHHHEEDC<DGFHHHHCFFHHGHGCFEGGGGGGGGGDD-C9AAAEF.BFFFF9
@M03558:539:GW210131Amp:1:2105:10205:21651 2:N:0:TCGACGTC+ACCTGGTT
GGCTATGTGAGTAACACCTTCTAAACTTCCATTTCTATCATAAAATAACTTGTCAAATTGTTTGCATATAGATTCCAAATTACTTTTCCATCAGTTTTCTGTATCCGTACGCACTGTATAAAACAAGATACATTACCTCACCACCGTGCAACGGGGAGGGATCGGGGTCGCCACCAACCTGTACCACTGGCTTAGGCATCTTGAGCTGGTTCCAGGTTAGTTGGGGACAATGGGAGGATCACTAAACTGG
+
CCCCAFFBFFFFGFGGGFGGGGGHGHHHHHGHHHHHGHHFHHFFHHHGHHHHHHHHHHHHHHHHHDHHHGHFHHHHFHHHHFHHFFFHHFHHGHHHHHHHHHHHHHGGGGGGGGGHHHHHHHHHHHHHHFFFHHHFHHHFHHFHGGHHGHHHGGGGCGFGGHGGGGGGGFGGGGHEHGGHFHHHHGHGHHGHHGHGFGHGHGGEC;GEHHHHHFFFBFFFGGGGGGGGGEFF/CFGGGGFFFBF:BBFFF
@M03558:539:GW210131Amp:1:2105:24653:21668 2:N:0:TCGACGTC+ACCTGGTT
GGCTATGTGAGTAACACCTTCTAAACTTCCATTTCTATCATAAAATAACTTGTCAAATTGTTTGCATATAGATTCCAAATTACTTTTCCATCAGTTTTCTGTATCCGTACGCACTGTATAAAACAAGATACATTACCTCACCACCTGGGGGAGGGATCGGGGTCGCCACCAACCTGTACCACTGGCTTAGGCATCTTGAGCTGGTTCCAGGTTAGTTGGGGACAATGGGAGGATCACTAAACTGGATTCG
+
CBABCFFFFFFFGGGGFGGGGGHHHHHHFHHGGHHHHHHHHHHHHHHGHFHHFFHHHHHHIHHFEHHHHHIHHHHHHHFGHHHHHHHHHHHHHHHHHHHHHHHHGFEGHGGGGGGHHHHGHFHHHHHGHGHHHGHHFHHHHHHHGHHHAGGGGCGFHGGGGGGGGGGGAGHHGGHHHHHHHHHHHHHHGDHHGHEHHHHFHFHHHHHHHHHHHGHHGGGGGEDGGFGG?9EGDFGGGGGEFFFFFFFF/.
@M03558:539:GW210131Amp:1:2105:12536:21700 2:N:0:TCGACGTC+ACCTGGTT
GGCTATGTGAGTAACACCTTCTTTGCTCGTAGATGCCTACC
+
AABB?FFBFFFFGGGGGCGGFGHHHFDHGEFGGHHEEFGFG
@M03558:539:GW210131Amp:1:2105:7955:21715 2:N:0:TCGACGTC+ACCTGGTT
GGCTATGTGAGTAACACCTTCTGAACCTCCATTTCTATCATAAAATAACTTGTCAAATTGTTTGCATATAGATTCCAAATTACTTTTCCATCAGTTTTCTGTATCCGTACGCACTGTATAAAACAAGATACATTACCTCACCACCGGGCAACGGTTACCAATTCACCCTTGGGAGGGATCGGGGTCGCCACCAACCTGTACCACTGGCTTAGGCATCTTGAGCTGGTTCCAGGTTAGTTGGGGACAATGG
+
ABAAAFFBDFFFEFFFBFGGGGHFFGHHHHHHHHGHFHHBGHFFHHGHFHGHGGHFHHFHHHHGHFHFDBHEFHGHFFHHHHHHHHHHHHHHHHHHHHHGHHFHHHGGHGGGGGGHHHHHHGFGHGHHHHHGHHGHHHHHHGHHGGGGGGGHGGGGFHFGHHHHHHHHHHHHHHGGGGHGGGGGFGGGGGGHHHGGHHGHHHHHHFHEHGGGGGGGGGGGGGGGGGGGGGGGGFFFFFGFGGFFFF.FFF
@M03558:539:GW210131Amp:1:2105:22679:21719 2:N:0:TCGACGTC+ACCTGGTT
GGCTATGTGAGTAACACCTTCTAAACTTCCATTTCTATCATAAAATAACTTGTCAAATTGTTTGCATATAGATTCCAAATTACTTTTCCATCAGTTTTCTGTATCCGTACGCACTGTATAAAACAAGATACATTACCTCACCACCGGAGGGATCGGGGTCGCCACCAACCTGTACCACTGGCTTAGGCATCTTGAGCTGGTTCCAGGTTAGTTGGGGACAATGGGAGGATCACTAAACTGGATTCGTTG
+
BBBBBFFFFFFBFGGGGGGGGGHFGHHHHHGHFHHHGHHHHHFHGHGGHGHHHHHGHHHHHHHHHHHHHGHFHHHHGHHHHHGHHHHHHHHHHHHHHHHHHHHHHGGEGGGFGGGHHHHHHDGHHGHFHFFHHHHHHHHHHHHEGGGGGGGGHGGGGGGGGGGGGFHHGDHGHHHHHHHHEGGHG<GFGHHHHGDHHFHGHFFHHHHHHFHHFHHGGGGGFFGBFGGGGGGGGGGCFFGFGF;09EFFF
@M03558:539:GW210131Amp:1:2105:27453:21756 2:N:0:TCGACGTC+ACCTGGTT
GGCTATGTGAGTAACACCTTCTAAACTTCCATTTCTATCATAAAATAACTTGTCAAATTGTTTGCATATAGATTCCAAATTACTTTTCCATCAGTTTTCTGTATCCGTACGCACTGTATAAAACAAGATACATTACCTCACCATCGGGGTCGCCACCAACCTGTACCACTGGCTTAGGCATCTTGAGCTGGTTCCAGGTTAGTTGGGGACAATGGGAGGATCACTAAACTGGATTCGTTGAAGGATGATG
+
>11>1BDBDFFFFGEFFEGGG1FDGHHHHGFHHCGHHHFHHGH1FEHHHHHHGHEG1FGHH2AFFGFFFDFGGHFFF2FHHBFGH2GHHFHHHHHHGHHHHFHHHGGGHGGGGGGHHHHHHHHHHGFGHHHHHHHGHHHHHHGHHG/EEEEGGCGGGHEGGHH1GHHHHBGFGHHHG1CFGHFFFGFHHHFHHGHHEEFHDGDFHHGCEC.CFG/AFF-?GHGFH:GGGGG/9;CB.CFFFB0;C0BB0;
@M03558:539:GW210131Amp:1:2105:17693:21770 2:N:0:TCGACGTC+ACCTGGTT
GGCTATGTGAGTAACACCTTCTCACTCTTTGCTCGTAGATGCCTACC
+
B@AAAFFBFFFFFDFGCEGFGGHGHHFFHFHHHGEAEFFGG3GEHHF
@M03558:539:GW210131Amp:1:2105:8682:21810 2:N:0:TCGACGTC+ACCTGGTT
GGCTATGTGAGTAACACCTTCTAAACTTCCATTTCTATCATAAAATAACTTGTCAAATTGTTTGCATATAGATTCCAAATTACTTTTCCATCAGTTTTCTGTATCCGTACGCACTGTATAAAACAAGATACATTACCTCACCACCGGGGCAACGGTTACCAATTCACCCTTGCAGCAGGCCTTTTTGGCATCGTAAGGCTTGCTCTGATCAATTCGTTTCATCTCCTCCGAAATGAAGAGCCCGGAGGG
+
BBBBBFFFFFFFGFGGGGGGGGHHHHGFHHHHHGHHGHHHHHHHEGHHGHHHHHGHHHHHHHHHFEHHHFHHHHHH5DFHHHHHFHHHHHHHFHHHHHHHHGHHHHGGHGGGGGGGGHHHHHHGHHHHHHHHHHHHHHHHHHGHED/E?BDEHGCEEDHHHHHHHHHHHHHHHHFHHAHGGHHGFHCCGGGHGG.CHBGFGCGHGHHEHHHHHEGGFHGHHHHFHGGGGGAE-AFFFBFFGGGGC99@;
@M03558:539:GW210131Amp:1:2105:9910:21822 2:N:0:TCGACGTC+ACCTGGTT
GGCTATGTGAGTAACACCTTCTAAACTTCCATTTCTATCATAAAATAACTTGTCAAATTGTTTGCATATAGATTCCAAATTACTTTTCCATCAGTTTTCTGTATCCGTACGCACTGTATAAAACAAGATACATTACCTCACCACCGGGGATCGGGGTCGCCACCAACCTGTACCACTGGCTTAGGCATCTTGAGCTGGTTCCAGGTTAGTTGGGGACAATGGGAGGATCACTAAACTGGATTCGTTGA
+
CCCCBFFFFFFFGGGGGGGGGGHHHHHHHHHHHHHHHHHHHHHHHHHHHHHHHHHHHHIIIIHHHGHHHHHHHHHHGFGHHHHHHHHHHHHHHHHHHHHGHHHHHHGGHGGGGGGHHHHHHHHHHHHGHHHHHHGHHHHHHHHHGGGFGGGGGECGGGGGGGGHHHGGHHHHHHHHHGGHHHFDGFHHGHHHDHHHGHHHHHGHEGGBGGHHHGFGGGGGGFFGEAGGGGGFB:CFGFGFFFGGGBFE
@M03558:539:GW210131Amp:1:2105:14886:21843 2:N:0:TCGACGTC+ACCTGGTT
GGCTATGTGAGTAACACCTTCTAAACTTCCATTTCTATCATAAAATAACTTGTCAAATTGTTTGCGTATAGATTCCAAATTACTTTTCCATCAGTTTTCTGTATCCGTACGCACTGTATAAAACAAGATACATTACCTCACCACCGAATGATTCACCCTTGAATGAAAGCAGGCCTTTTTGGCATCGTAAGGCTTGCTCTGATCAATTCGTTTCATCTCCTCCGAAATGAAGAGCCATTTAGGAGGGATC
+
AABABFFFFFBF5FGGGGGGGGHHHHHHHHHGHHHFHHHFHHHHHHGHHHHHHHHHHHHHHHH3EFGGGHHGHHHHHHFHFHGHHGHHHHHHFHAFFHHHHHHHHFEFFGGDGGGHFHHHFFFHHHGEGHHHHFFHGHHHHHHHGGGGGHGFHHGHHHHHHGHGHHGGGGHHHGGHFHHHGGFGHHGHFHHFFHHGHHHHFHHHHCFHHGHHGHFBGHHFGHHG-A-:G0;:CGHFGGGFGBFF/A-ABF
@M03558:539:GW210131Amp:1:2105:26478:21854 2:N:0:TCGACGTC+ACCTGGTT
GGCTATGTGAGTAACACCTTCTCACTCTTTGCTCGTAGATGCCTACC
+
?AAB?FFBFFDFGGGFGGGCGGHHDGGBHHGGGFFAEFGHFFHHHHH
@M03558:539:GW210131Amp:1:2105:21321:21861 2:N:0:TCGACGTC+ACCTGGTT
GGCTATGTGAGTAACACCTTCTGAACTTCCATTTCTATCATAAAATAACTTGTCAAATTGTTTGCATATAGATTCCAAATTACTTTTCCATCAGTTTTCTGTATCCGTACGCACTGTATAAAACAAGATACATTACCTCACCACCGTAGGGCAACGGTTACCAATTCACCCTTGGCTTTGATTTCACCCAGAAGATAGCCTTCGGCTTCATCTGGAACCCGGAGGGATCGGGGTCGCCACCAACCTGTAC
+
CCCCCFFFFFFFGGGGGGGGGGHHHHHHGHHHHHHHHHHHHHHHHHHHHHHHGHHHHHIIHHHHIIIIIFHHHHHHHHHHHHHHHHHGHHHHHHHHHHHHGFHHHHGGHGGGGGGHGHHGHHHHHHHHHHHHHHHHHHHHHHHHGGHHGGGHGGHGGGGGHHHHFHHHHHGHHGFHHHHHGHGHHHHHFGHFGHHFHHGHHHHGGGFGHHHHFHHFHHGGCCCCFGGGGG.BFCG?BEGGGFEDFFFFFF
@M03558:539:GW210131Amp:1:2105:18054:21863 2:N:0:TCGACGTC+ACCTGGTT
GGCTATGTGAGTAACACCTTCTAAACTTCCATTTCTATCATAAAATAACTTGTCAAATTGTTTGCATATAGATTCCAAATTACTTTTCCATCAGTTTTCTGTATCCGTACACACTGTATAAAACAAGATACATTACCTCACCACCGGGCAGTAGGGCAACGGTTACCAATTCACCCTTGGGGAGGGATCGGGGTCGCCACCAACCTGTACCACTGGCTTAGGCATCTTGAGCTGGCTCCAGGTTAGTTGG
+
CBCBBFFFFFFFGGGGGGGGGGHHHHHHHHHHHHHHHHHHHHHHHHHHHHHHHHHHGHHHIHHHHHHHIHHGHHGHHHHHHHHHHHHHHHHHHHHHHHHHHHHHHHGGHGGHHGHHHHHHHHHHGHHHHHHHHHHHHHHHHGHHGGGGGGGHHHHGGGGHGGGGGHHHHHHHHHHGHHHHHGE@@GGHGGGGGGGGDGGGHHHGGHHHHHHGGGGFGGGGBBFFGGGGGFBFGGGDFGGGBFFFFFFFBF
@M03558:539:GW210131Amp:1:2105:14641:21864 2:N:0:TCGACGTC+ACCTGGTT
GGCTATGTGAGTAACACCTTCTGAACTTCCATTTCTATCATAAAATAACTTGTCAAATTGTTTGCATATAGATTCCAAATTACTTTTCCATCAGTTTTCTGTATCCGTACGCACTGTATAAAACAAGATACATTACCTCACCACCGTGCAACGGGGAGGGATCGGGGTCGCCACCAACCTGTACCACTGGCTTAGGCATCTTGAGCTGGTTCCAGGTTAGTTGGGGACAATGGGAGGATCACTAAACTGG
+
A@??>FFBF@FFGGGGBGGFFGFHGFHHHHBEGHHH6GH5FE5AGFHFGGHHHHHHEGFFGHHBFGFFHHFBGHHHHBGGHGFHHHHHHHHHFHFHHHHGFDFHHHGGFECEGGGHHHHHFH3GGHHFHHHHHHBHHHHGHGGHGEHHGHHHCEGGC?DGGHFDGC//EGGGGGHECEGE.00=DGGHFFGHHBHFHFBGHFHHC0CGHGHHHGGBFGEFB99C99.AE.CB9=FEBFFFFF;////BFF
@M03558:539:GW210131Amp:1:2105:13852:21974 2:N:0:TCGACGTC+ACCTGGTT
GGCTATGTGAGTAACACCTTCTAAACTTCCATTTCTATCATAAAATAACTTGTCAAATTGTTTGCATATAGATTCCAAATTACTTTTCCATCAGTTTTCTGTATCCGTACGCACTGTATAAAACAAGATACATTACCTCACCACCGCAACGTAGGGTAGTAGGGTAGGGCAGCGGTTACCAATTCACCCTGGGTTGCTTTGATTTCACCCAGAAGATAGCCTTCGGCTTCATCTGGAAAGCAGGCCTTTT
+
BBC3AFFFFFFFFGGGGGGGGGHHGHHHHHHHHHGGHHGHHHHHHHHHHHHHHHHHHFHHGGFHGHHHHFHBHHHHHGHHHHHHHHHGHGHHHHHHHHHHHHHHGHGGHGGGGGGHHHGHHHHHHHHGHHHHHHHHHHHHGHHHGGGGGGGHHHGGFHFHHGGGFHGFGHGGGGFGGGHHHHHHFHHHHGHHGHGGHHHHHHHHHGHHHHGGHHHHHEHHHHHHEFCEGGGGGGG;BGCFBFFEDACFCF
@M03558:539:GW210131Amp:1:2105:19190:21976 2:N:0:TCGACGTC+ACCTGGTT
GGTCATGTGAGTAATACCTTCTTTGCTCGTAGATGCCTACC
+
1111>BD3B3@DGD3ABFF31FF33D31B0AAAAA1FFFG0
@M03558:539:GW210131Amp:1:2105:18706:21982 2:N:0:TCGACGTC+ACCTGGTT
GGCTATGTGAGTAACACCTTCTAAACTTCCATTTCTATCATAAAATAACTTGTCAAATTGTTTGCATATAGATTCCAAATTACTTTTCCATCAGTTTTCTGTATCCGTACGCACTGTATAAAACAAGATACATTACCTCACCACCAACGGTTCACCAATTCGGTTGACTTCACCCAGAAGATAGCCTTCGGAGGGATCGGGGTCGCCACCAACCTGTACCACTGGCTTAGGCATCTTGAGCTGGTTCC
+
ABBAAFFFFFFFGGGGGGGGGGHHHHHHHGHHGHHHHHHHHHHHHGHHHHHHHHHHHHHHHHHHGHHHHHHHHHGHHGHHHHHHHGHHHHHGHHFGHHHHHGGHHHGGHGGCGGGHHHHHHFHFFHHGHHHFGGHFHHHHHHHHGHHGGGGGGGHHGHHHHGHGGGHHGHHHHEFFHEHHGHHFHHHHGEG?DGGGHGGGGDCGGFGGGHHHGGFGGFFFGGBGGGGGGFF/FFGGFGFFFFFGGGGG
@M03558:539:GW210131Amp:1:2105:26986:22001 2:N:0:TCGACGTC+ACCTGGTT
GGCTATGTGAGTAACACCTTCTGACTCTTTGCTCGTAGATGCCTACC
+
11>AAFFDFFF@BFBFGGGGGGHBGCHHHHHGHCCG?0FG2EGHHHG
@M03558:539:GW210131Amp:1:2105:25566:22006 2:N:0:TCGACGTC+ACCTGGTT
GGCTATGTGAGTAACACCTTCTCACTCTTTGCTCGTAGATGCCTACC
+
BBBBBFFDFFFFGGDGGGGBGDGFHHDFFGGFFFFAAFGFGEGHFHH
@M03558:539:GW210131Amp:1:2105:12762:22070 2:N:0:TCGACGTC+ACCTGGTT
GGCTATGTGAGTAACACCTTCTAAACTTCCATTTCTATCATAAAATAACTTGTCAAATTGTTTGCATATAGATTCCAAATTACTTTTCCATCAGTTTTCTGTATCCGTACGCACTGTATAAAACAAGATACATTACCTCACCACCGGTAGGGCAACGGTTACCAATTCACCCTTGGGGGATCGGGGGTCGCCACCAACCTGTACCACTGGCTTAGGCATCTTGAGCTGGTTCCAGGTTAGTTGGGGACA
+
CBCCCFFFFFFFGGGGGGGGGGHHHHHHHHHHHHHHGHHHHGGHHHHHHHHGHHGHHHHGHHHHHHHHHHHBHHFHHHHHGHHDGFHGGHHHHHHHHHHHHFGHHHGGHGG?FGGHHHGHHHHHHHGHHHHHGBHFFHHHHHHHGGGGGGAFFECHGCFGGHHHHGHHHHHGHGFFGGGGDEEG?@@@EGGGBGGGGGDGGFFGFFGGGFFGGGGEGGFFGGFBBFFFFFFBFBBB9/FFBFFF;AFFF
@M03558:539:GW210131Amp:1:2105:4575:22078 2:N:0:TCGACGTC+ACCTGGTT
GGCTATGTGAGTAACACCTTCTCACTCTTTGCTCGTAGATGCCTACC
+
ABBBAFFBDFFDFGFGGGGGGFHHHHHHHHHHHHEEFDFFGBGHHFH
@M03558:539:GW210131Amp:1:2105:8173:22178 2:N:0:TCGACGTC+ACCTGGTT
GGCTATGTGAGTAACACCTTCTCACTCTTTGCTCGTAGATGCCTACC
+
AAAAADF@DFFFGGGGGGGGGFHHHHHHHHHGFHGEGGGHHGHHHHH
@M03558:539:GW210131Amp:1:2105:10013:22200 2:N:0:TCGACGTC+ACCTGGTT
GGCTATGTGAGTAACACCTTCTACACTCTTTGCTCGTAGATGCCTACC
+
AA@1>DF3BF1FGGADG1BBFDEFGH1CFGDFHDDEA0CEFF1F1FBB
@M03558:539:GW210131Amp:1:2105:27892:22201 2:N:0:TCGACGTC+ACCTGGTT
GGCTATGTGAGTAACACCTTCTAAACTTCCATTTCTATCATAAAATAACTTGTCAAATTGTTTGCATATAGATTCCAAATTACTTTTCCATCAGTTTTCTGTATCCGTACGCACTGTATAAAACAAGATACATTACCTCACCACCGGGGCAACGGTTACCAATTCACCCTTGCAGCAGGCCTTTTTGGCATCGTAAGGCTTGCTCTGATCAATTCGTTTCATCTCCTCCGAAATGAAGCGCCCGGAGGG
+
BBBBAFF@FFFFGFGGGGGGGGFFHHFHHHHFFHHHHHHHHFFHHHHHHHHHHHHHGHHHHHHHHHHHHHBHHHHEHHHHHHGHHHHHGFGHHFHFHHHGHHGHHHFGHGGFGGGHHHHHHHGHFF2FGGGHHFHFHHHHEHFHGC//<B@/C>DGEDHHHFGFFDHHGEFGFGFHHHH/>GHGHH@@GFGFDE.<FCFFHCEFF0CFFFFCG;CAGFEH0GGFGFFF9.:A-9BCFF09=@D?-----
@M03558:539:GW210131Amp:1:2105:22577:22202 2:N:0:TCGACGTC+ACCTGGTT
GGCTATGTGAGTAACACCTTCTAAACTTCCATTTCTATCATAAAATAACTTGTCAAATTGTTTGCATATAGATTCCAAATTACTTTTCCATCAGTTTTCTGTATCCGTACGCACTGTATAAAACAAGATACATTACCTCACCACCAGGGATCGGGGTCGCCACCAACCCGTACCACTGGCTTAGGCATCTTGAGCTGGTTCCAGGTTAGTTGGGGACAATGGGAGGATCACTAAACTGGATTCGTTGA
+
CCCDCFFFFFFFGGGGGGGGGGHHHHHHHHHHHHHHHHHHHHHHHHHHHHHHHHHHFHHHIIHHHIHHIHHHHHHHHFHHHHGHHHHGHHHHHHHHHHGHHHHHHHGFHFFGGGGHHHGHHGFHHHHGHHHHHHHHGHHHHHHHEHHGGGHGGGGGGGGGGGGHHHGGGGFGGGHHGHHEHHHFFGHHHHHG0GHHHGHHHHGFCGHFHHHHHGGEGFGGGFAFADDFGGBFG;;BFG//FFFGGFGF
@M03558:539:GW210131Amp:1:2105:4525:22254 2:N:0:TCGACGTC+ACCTGGTT
GGCTATGTGAGTAACACCTTCTAAACTTCCATTTCTATCATAAAATAACTTGTCAAATTGTTTGCATATAGATTCCAAATTACTTTTCCATCAGTTTTCTGTATCCGTACGCACTGTATAAAACAAGATACATTACCTCACCACCGGGGCAACGGTTACCAATTCACCCTTGCAGCAGGCCTTTTTGGCATCGTAAGGCTTGCTCTGATCAATTCGTTTCATCTCCTCCGAAATGAAGAGCCCGGAGGG
+
AABA3FFFFFFFGGGGGEGFGGHFHHGFHHGFHHHHHHHHHHHHGHHHHHGHHHHHHHHHHHHHHHHHHHGHHHHHHEHHHHHHHFHHGHHHFHHHHHHHHHHHHGFFHGGGGGGHHHHHHHHHHH2GHFGFGFHHHHHHHHGHGGGG/>CEHGGAGGHHHHHGGHHHHHHHHHGHHHGGGHHFHFCDHHHHGEFGFBHHHGHHHHHFHHHGHBGFHHGHFHHHHGGGGGG?DEG00F0AFFEGA9BA>
@M03558:539:GW210131Amp:1:2105:21813:22282 2:N:0:TCGACGTC+ACCTGGTT
GGCTATGTGAGTAACACCTTCTAAACTTCCATTTCTATCATAAAATAACTTGTCAAATTGTTTGCATATAGATTCCAAATTACTTTTCCATCAGTTTTCTGTATCCGTACGCACTGTATAAAACAAGATACATTACCTCACCACCGAGGGAGGGATCGGGGTCGCCACCAACCTGTACCACTGGCTTAGGCATCTTGAGCTGGTTCCAGGTTAGTTGGGGACAATGGGAGGATCACTAAACTGGATTCGT
+
CCCCCFFFFFFFGGGGGGGGGGHHHHHHHHHHHHHHHHHHHHHHHHHHHHHHHHHHHHHHHHHHHHIHIIHGHHHHGDHGHHHGHGHHHGHHHHHHHHHGHHFHHHGGHFGCFGGHHHGGFHHHFHHHHFHHHHHHHHHHHHHHGGFGGGGGGGGHGGGGCEEFGAEEHHHG?GHHHFGHHFFGHHHHHHHEHFHHHGFHHHHHFCGHGGHHHHGHHHGGGGGGGGGGFGGGGFFFGFFB9FFBFFFEFF
@M03558:539:GW210131Amp:1:2105:4316:22285 2:N:0:TCGACGTC+ACCTGGTT
GGTCCTCCGCGTATTACTTACTCGGTTCGTCGCTGACTACCAGATCGGTCGTGCGTTGAGTAGGGGTTGAGGGTCACCAGGTGTTCGGATATCGGTGGGTGCGGGAGCCTTTAAAAAAAAACAAGGTAATAACATCAATAAAAAATACACTATAAACGGATATAGCAGATCAACGACGTTTATTGACACACGGTGTGTGAAGCTGGCCGAGGGTGTCGTGAGTTGTGAGCAGTGTACAATGAGTTGACTG
+
1>111B11>1>AE0133333B31000000B0////A0B100B1011/A////A////>/1121@////>BF0/?0>1B10?>1B/2/////B1//?//////////<?/01111?11<-@C.<./.0000;00000000;0000-.00000/00000.....000;0090/009.-;---/;///////------9---//;///-------;---/--9:9/;/9-////////////////9//////
@M03558:539:GW210131Amp:1:2105:10855:22295 2:N:0:TCGACGTC+ACCTGGTT
GGCTATGTGAGTAACACCTTCTAAACTTCCATTTCTATCATAAAATAACTTGTCAAATTGTTTGCATATAGATTCCAAATTACTTTTCCATCAGTTTTCTGTATCCGTACGCACTGTATAAAACAAGATACATTACCTCACCACCGGAGGGATCGGGGTCGCCACCAACCTGTACCACTGGCTTAGGCATCTTGAGCTGGTTCCAGGTTAGTTGGGGACAATGGGAGGATCACTAAACTGGATTCGTTG
+
CCCCCFFFFFFFGGGGGGGGGGGHHHHHHHHHHHHHHHHHHHHHHHHHHHHHHHHHHHIHHIHHHHIGHHHEHHHHHHHHHHHHHGHHHHHHHHHHHHHHHHHHHHGGHGFGGGGHHHHHHGHHHHHHHHHHHHHHHGGHHHHHGGG?GGGGHGGG?DGGGGGGGHHGGGGHGHHHHHHBGGHGHGGHHHHHHHBGHHHHGHFHHHHGHHHHGHHGGGGGGFGGFFEAA/BFGGFFFGFGGECFGGGFF
@M03558:539:GW210131Amp:1:2105:20778:22335 2:N:0:TCGACGTC+ACCTGGTT
GGCTATGTGAGTAACACCTTCTAAACTTCCATTTCTATCATAAAATAACTTGTCAAATTGTTTGCATATAGATTCCAAATTACTTTTCCATCAGTTTTCTGTATCCGTACGCACTGTATAAAACAAGATACATTACCTCACCACCGGTAGGGCAGCGGTTACCAATTCACCCTTCCCGATTGCTTTGATTTCACCCAGAAGATAGCCTTCGGCTTCATCTGGAAAGCAGGCCTTTTTGGCATCGTAAGGC
+
BABB@FBDFBFFGGGGGGFGGFFFBGHHHHHHGHHHHHHHGGFHHGHHHFFFFHHGHEGHHFFHH5FAGHHGHHHF555AFGFFFHHGHEHHHGGHFHHHHHHFDGDGHEEE>EEH4FFGFFHHHHHBGHHHHHHEHFHHEFHHEECEG/FGHFDD/CFGDGGHGHHHHHGGCGCCCADFGGGDGFGGHHHHGHGHFG.CGBDFHHEHGHAADECGGHHF;;0GHEEHGGDEGGGGGA-CBFFDE;FABF
@M03558:539:GW210131Amp:1:2105:26506:22350 2:N:0:TCGACGTC+ACCTGGTT
GGCTATGTGAGTAACACCTTCTAAACTTCCATTTCTATCATAAAATAACTTGTCAAATTGTTTGCATATAGATTCCAAATTACTTTTCCATCAGTTTTCTGTATCCGTACGCACTGTATAAAACAAGATACATTACCTCACCACCGCCTTTTTGGCATCGTAAGGGATCGGGGTCGCCACCAACCTGTACCACTGGCTTAGGCATCTTGAGCTGGTTCCAGGTTAGTTGGGGACAATGGGAGGATCACT
+
B?AABFFFFFFFCGGGGGGGGGHHHHHHHHHHGHHHHHHHHHHHHHHHHHHHHHHHHHHHHHHGHHHHHHHGHGHHHHHHHGHHHHHHHGHHHGHHHHHGHHHHHHGGHGGCFGGHHHHHHHHHHACBGHHHHHHHHHHHHHGHFGGGGGHHHGGHHHHGHHHHGHHGGGG/@DGCGGEAHHHGGHGHFHHGHHHHHHHHFHFHHHHHHHHHHHHHHHHHHHHHGFGGGGG?AGGGCFGE/EGGGGAFG
@M03558:539:GW210131Amp:1:2105:3625:22353 2:N:0:TCGACGTC+ACCTGGTT
GGCTATGTGAGTAACACCTTCTAAACTTCCATTTCTATCATAAAATAACTTGTCAAATTGTTTGCATATAGATTCCAAATTACTTTTCCATCAGTTTTCTGTATCCGTACGCACTGTATAAAACAAGATACATTACCTCACTACCGGTTACCAATTCACCCAGGGATCGGGGTCGCCACCAACCTGTACCACTGGCTTAGGCATCTTGAGCTGGTTCCAGGTTAGTTGGGGACAATGGGAGGATCACTA
+
BBBBBFFFFFFFGGFGGGGGGGHHHHHHHHHHHGHHHGHHHHHHFGHHHHHHHHHHHHFGHHHHHHHHHHHEHHFGHGHHHHHHHHHHBFHHHHHHHHHHHHHHHHFGHGGGFFGGHHHHFFFHGH2?GHHFHHFGGGHHHHHHHGEEFEHHHBEGHFFFGGHGGGFCCD/CCD?C/CEHHHGGHGGFFBBCCGCGGHH00<CGGFFBGFFHFFFHHHFFCCC0:;:CF?DECGGBFBF/.@EFFFFGF
@M03558:539:GW210131Amp:1:2105:14861:22364 2:N:0:TCGACGTC+ACCTGGTT
GGCTATGTGAGTAACACCTTCTGAACTTCCATTTCTATCATAAAATAACTTGTCAAATTGTTTGCATATAGATTCCAAATTACTTTTCCATCAGTTTTCTGTATCCGTACGCACTGTATAAAACAAGATACATTACCTCACCACCGGAGGGATCGGGGTCGCCACCAACCTGTACCACTGGCTTAGGCATCTTGAGCTGGTTCCAGGTTAGTTGGGGACAATGGGAGGATCACTAAACTGGATTCGTTG
+
CCCCCFFFFFFFGGGGGGGGGGGHHHHHHHHHHHHHHHHHHHHHHHHHHHHHHHHHHHHHIHHHIHHHHHHFHHHHHHHHHHHHHGHHHHHHHHHHHHHHHHHHHHGGHGGGGGGHHHHHHHHHHGHHHHHHHHHHHHHHHHHHGGGGGGGGHGGGGGGGGGGGGHHHGGHFHHHHHHHHHHHHGHHHHHHHHHHHHHHHHHHHHHHGGHHHHHHGGGFGGFGGGEFGGGGFGGGFGGFGG/9FFFCFE
@M03558:539:GW210131Amp:1:2105:17839:22373 2:N:0:TCGACGTC+ACCTGGTT
GGCTATGTGAGTAACACCTTCTGACTCTTTGCTCGTAGATGCCTACC
+
BBBCAFFFFFFFGGGGGGGGGGHHHHHGHHHHHHEAEFGHHHHHHHH
@M03558:539:GW210131Amp:1:2105:26190:22383 2:N:0:TCGACGTC+ACCTGGTT
GGCTATGTGAGTAACACCTTCTAAACTTCCATTTCTATCATAAAATAACTTGTCAAATTGTTTGCATATAGATTCCAAATTACTTTTCCATCAGTTTTCTGTATCCGTACGCACTGTATAAAACAAGATACATTACCTCACCACCGGGGGATCGGGGTCGCCACCAACCTGTACCACTGGCTTAGGCATCTTGAGCTGGTTCCAGGTTAGTTGGGGACAATGGGAGGATCACTAAACTGGATTCGTTGA
+
AAAAAFFDFFFFGGGFGGGGGGHHBGFGFHFHHHHGHHHFHHGHHHFHHHEHHHHHFHHHHFFHHHHHGHHFHHHHHGHHHHHHHHHFHHHHHHHHHHGHHHGHHHGGFECCGGGHHHHHHHFHHHFHHGGGHHHHHHGHEGHHGGCFCGGGGGGGFGFGGDF.GHHGGHHGHHHGHHGGGHGFGBCCGHHFHFGHFHHHFHHGFFBFFFFGBB?BEBGGFFG.9CFGFBFFFBFFFFFFFFFB?;B9.
@M03558:539:GW210131Amp:1:2105:12876:22417 2:N:0:TCGACGTC+ACCTGGTT
GGCTATGTGAGTAACACCTTCTACACTCTTTGCTCGTAGATGCCTACC
+
BBBABFFFFFFFGGGGGGGGGGGHHHHHHHHHHHHGGGGGHHHHHGHH
@M03558:539:GW210131Amp:1:2105:11641:22424 2:N:0:TCGACGTC+ACCTGGTT
GGCTATGTGAGTAACACCTTCTACACTCTTTGCTCGTAGATGCCTACC
+
BBBAAFF@FDFFGFGGGGECGFHHFHHHHHHHHDGGAEFFFHGHFFGH
@M03558:539:GW210131Amp:1:2105:25436:22434 2:N:0:TCGACGTC+ACCTGGTT
GGCTATGTGAGTAACACCTTCTAAACTTCCATTTCTATCATAAAATAACTTGTCAAATTGTTTGCATATAGATTCCAAATTACTTTTCCATCAGTTTTCTGTATCCGTACGCACTGTATAAAACAAGATACATTACCTCACCACCGGTAGGGCAACGGTTACCAATTCACCCTTGGAGGGATCGGGGTCGCCACCAACCTGTACCACTGGCTTAGGCATCTTGAGCTGGTTCCAGGTTAGTTGGGGACA
+
CABCCFFFFFFFGGGGGGGGGGHHHGHHHHHHHHHHHHGHHGHGHHHHHHHHHHHHHIHHIHHHGHHHHHIHHHHHHHHHHHHHHHHHGHHHHHHHHHHHHHHHHHGGHGGGGGGHHHHHHHHGHHHGHHHHHHHHHHHFHHHHGGGGGGGGGGGHGGGGGHHHHHHGHHHHHHHHHHGGGGFGGGGGGGGGGFHHEGDHHHHHGHHHHHEHHGHGEGGGGBFGGFGGGFGBFBCFFGGGGGGGGAGFE
@M03558:539:GW210131Amp:1:2105:15367:22474 2:N:0:TCGACGTC+ACCTGGTT
GGCTATGTGAGTAACACCTTCTAAACTTCCATTTCTATCATAAAATAACTTGTCAAATTGTTTGCATATAGATTCCAAGTTACTTTTCCATCAGTTTTCTGTATCCGTACGCACTGTATAAAACAAGATACATTACCTCACCACCGAGGGGAGGGATCGGGGTCGCCACCAACCTGCACCACTGGCTTAGGCATCTTGAGCTGGTTCCAGGTTAGTTGGGGACAATGGGAGGATCACTAAACTGGATTCG
+
CCCCCFFFFFFFGGGGGGGGGGHHHHHHHHHHHGHHHHHHHHHHGHHHHHHHHHHHHHHHHIGHGIHIHHHFHHFHHGHHHHHHHGHHHHHHHHHGHHHHHHHHHHGFHGGGGGGHHHHHHHGHHHHHHHHHHHHFHHHHHHHHGGGGGGGGDDGGHGGGGGGGGFGA?>GHGCHHHHHFHHHGFHHHHHFFCGHHHHHHHHGC;BGGGGFGGGGBFGFGGGGEFGGG?BECDFGFFFFFFFFFFFFFFF
@M03558:539:GW210131Amp:1:2105:18484:22513 2:N:0:TCGACGTC+ACCTGGTT
GGCTATGTGAGTAACACCTTCTAAACTTCCATTTCTATCATAAAATAACTTGTCAAATTGTTTGCATATAGATTCCAAATTACTTTTCCATCAGTTTTCTGTATCCGTACGCACTGTATAAAACAAGATACATTACCTCACCACCGGGAGTGGATCGGGGTCGCCACCAACCTGTACCACTGGCTTAGGCATCTTGAGCTGGTTCCAGGTTAGTTGGGGACAATGGGAGGATCACTAAACTGGATTCGTT
+
BBBBBFFFFFFFGGGGGGGGGGHHGHHHHHHHHHHHGHHHHHHGHHHHHHHHHHHHHHHHHHHHHHHHHHHEHHHHHGHHHHHHHHHHHHHHHHHHHHHHHHHHHHGGHGGGGGGHHHHHHGHHHHHGHGHHHHHHHHHHHHHHGGGG?EFHGBGHDGGGGGGGGGGHHHGGHHHHHGHHGFEGHHF<GHGHHHHHGCHHHHHHBFCBGGGHHHHFHCGGGGGGGGEFGCGGGGGGFGGGGFFGCBBAFF
@M03558:539:GW210131Amp:1:2105:22891:22545 2:N:0:TCGACGTC+ACCTGGTT
GGCTATGTGAGTAACACCTTCTAAACTTCCATTTCTATCATAAAATAACTTGTCAAATTGTTTGCATATAGATTCCAAATTACTTTTCCATCAGTTTTCTGTATCCGTACGCACTGTATAAAACAAGATACATTACCTCACCACCAGGGATCGGGGTCGCCACCAACCTGTACCACTGGCTTAGGCATCTTGAGCTGGTTCCAGGTTAGTTGGGGACAATGGGAGGATCACTAAACTGGATTCGTTGA
+
CBCCCFFFFFFFGGGGGGGGGGHHHHHHHHHHHHHHHHHGHHHHGHHHHHHHHHHHHHHHIHHHHHIHHHHFHHHHHHHHHHHHHGHHHHHHHHGHHHGHHGGHHHGGHGGGGGGHHHHHHHHHHHHFHGHHHHHHHHHHHHHHGHHGGFHGGFGFGGGGFGGHHGGGHHHHHFGHHHHHHHHHGFHHHHGGDGHFHHHHHHHHHCDFFGHGHGGEEGHHHHHHGGGFGFBFGCFFFFBBFGEFFFFA
@M03558:539:GW210131Amp:1:2105:9088:22589 2:N:0:TCGACGTC+ACCTGGTT
GGCTATGTGAGTAACACCTTCTAAACTCCCATTTCTATCATAAAATAACTTGTCAAATTGTTTGCATATAGATTCCAAATTACTTTTCCATCAGTTTTCTGTATCCGTACGCACTGTATAAAACAAGATACATTACCTCACCACCACTTTGATTTCACCCAGAAGATAGCCTTCGGCTTCATCTGGAATCTGGAGGGATCGGGGTCGCCACCAACCTGTACCACTGGCTTAGGCATCTTGAGCTGGTTCC
+
CCCCCFFFFFFFGGGGGGGGGGHHHHHHHHHHHHHHHHHGHHHHHHHHHHHHHHHHGHIGIHHHHHHHHHHEHHHHHHFGHHGHGHHHHGHHHHHHGHGGHFFHHGGGGGGGGGGHHHHHFHFHHHHFHHHHHFHHHHHHHHHHGEHHHHHHHHHHHHHGGHEHHEHGGHHHHHH?FGGHHHHGHHGHHHHGHFHGG.FGD?DFGGCGGGGHE.CFHHHHGHGHHHBAFG0CCBBFGGGGFFFFFGGFGG
@M03558:539:GW210131Amp:1:2105:22395:22623 2:N:0:TCGACGTC+ACCTGGTT
GGCTATGTGAGTAACACCTTCTACACTCTTTGCTCGTAGATGCCTACC
+
BAAAAFFFFFFFGGFGGGGGGDGHHHGHFGHHHHHGEFFFHHHFHHHH
@M03558:539:GW210131Amp:1:2105:14448:22650 2:N:0:TCGACGTC+ACCTGGTT
GGCTATGTGAGTAACACCTTCTAAACTTCCATTTCTATCATAAAATAACTTGTCAAATTGTTTGCATATAGATTCCAAATTACTTTTCCATCAGTTTTCTGTATCCGTACGCACTGTATAAAACAAGATACATTACCTCACCACCCCTTTTTGGCATCGTAAGGCTTGCTCTGATCAATTCGTTTCATCTCCTCCGAAATGAAGAGCCATTCGGAGGATCGGGGTCGCCACCAACCTGTACCACTGGCTT
+
BCCCCFFFFFFFGGGGGGGGGGHHHHHHHHGHHHHHHHHHHHHHHHHHHHHHHHHHHHHHHHHHHHHHHHHFHHHHHFHHHHHHHHHHHHHHHHHHHHHHHHHHHHGGHGGGGGGHHHHHHHHHHHHEHHHHHHGHGHHHHHHHFGGGHHHHG@GHHHGHHHHHHHHGGHHHHGHHHHHHHGHHGHHHHHHHHHHG@ADFGHBGFGFGFGHHHHCGG?HH?.CDGGGGGDDAAADGGGGGGGGGGCFFGG
@M03558:539:GW210131Amp:1:2105:21025:22651 2:N:0:TCGACGTC+ACCTGGTT
GGCTATGTGAGTAACACCTTCTAAACTTCCATTTCTATCATAAAATAACTTGTCAAATTGTTTGCATATAGATTCCAAATTACTTTTCCATCAGTTTTCTGTATCCGTACGCACTGTATAAAACAAGATACATTACCTCACCACCCTTGGTTACCAATTCACCCTTGCTTTGATTTCACCCAGAAGATAGCCTTCGGCTTCATCTGGAACCCAGCAGGCCTTTTTGGCATCGTAAGGCTTGCTCTGATC
+
CCCCCFFFFFFFGGGGGGGGGGHHHHHHHHHHHHHHHGHHHHGHHHHHHHHHHHHHHHHHIIHHIHIIIHHFHHHHHHHHHHHHHHHHHHHHHHHHHHHHHHHHHHGGHGGGGGGHHHHHHHHGHHHHHHHHHHHHHHHHHHHHGGHHHHHHHHHHHHHHHHHHGHHHGHHHHHHHHHHHHGHHHHHGHHHFHHHHGGGGHGHHHHHEHHGGGHHHFEEGHHGHHGFCGHHGGHHFEHHH?EC;F;CFF
@M03558:539:GW210131Amp:1:2105:9870:22654 2:N:0:TCGACGTC+ACCTGGTT
GGCTATGTGAGTAACACCTTCTAAACTTCCATTTCTATCATAAAATAACTTGTCAAATTGTTTGCATATAGATTCCAAATTACTTTTCCATCAGTTTTCTGTATCCGTACGCACTGTATAAAACAAGATACATTACCTCACCACCGGGAGGGATCGGGGTCGCCACCAACCTGTACCACTGGCTTAGGCATCTTGAGCTGGTTCCAGGTTGGTTGGGGACAATGGGAGGATCACTAAACTGGATTCGCTG
+
DCDDDFFDFFFFGGGGGGGGGGHHHHHHHHHHHHHHHHHHHGHHHHHHHHHHHHHHHIHHHHHHHIHIHHIHHHHHFHHHHHHHHHHHHHHHHGHHHHHHHHHHHHGGHGGGGGGHHHHHHGGFHHGHHFFGHGGHHHHGHHHHGGGGGGGGGHGGEGGGGFGGGGHHHGGHGHHHHGGHHHGGHFHEGHHHHHHFHGHGGHHHGGCGGHFGGHG9DFGAFFFGF.FEAGGE?BFGGGFFFBFFFFEBDD
@M03558:539:GW210131Amp:1:2105:19475:22678 2:N:0:TCGACGTC+ACCTGGTT
GGCTATGTGAGTAACACCTTCTAAACTTCCATTTCTATCATAAAATAACTTGTCAAATTGTTTGCATATAGATTCCAAATTACTTTTCCATCAGTTTTCTGTATCCGTACGCACTGTATAAAACAAGATACATTACCTCACCACCGGCAACCGGTAGGGCAACGGTTACCAATTCACCCTTGATTTCACCCAGAAGATAGCCTTCGGCTTCAGGCCTTTTTGGCAGGCCTTTTTGGCATCGTAAGGCTTG
+
A?AAA4FDFFFBGGGGGGGGGGGAGHHHHHHHHHGHHGHHHHCGHHHHHHHHHHHHHHHGGHHGGHHHGHH5GHFFHHHGHHFHHFHHEHHHHHHHHHHHGHHHHHEEHDGGGGGHHHHHHHHHHHGHHHHHFFHHEHHHHHHHGGGGGGHGG?BCDGGHFGHGGGGEHHHHHHGHHGGHFF1GHHHHHHHGHEHHFHHHHHHHHHGGGGHHG0CEHHHHHGGGGG?EGGGGGGGBGGGGGGGGG/FFF?
@M03558:539:GW210131Amp:1:2105:17300:22702 2:N:0:TCGACGTC+ACCTGGTT
GGCTATGTGAGTAACACCTTCTAAACTTCCATTTCTATCATAAAATAACTTGTCAAATTGTTTGCATATAGATTCCAAATTACTTTTCCATCAGTTTTCTGTATCCGTACGCACTGTATAAAACAAGATACATTACCTCACCACCGCAGGGCAACGGTTACCAATTCACCTTTTTGGCATCGTAAGGCTTGCTCTGATCAATTCGTTTCATCTCCTCCGAAATGAAGAGCCACCAACCTGTACCACTGGC
+
B@BBAFFFFFFFGGGGGGGGGGHHHHHHHHHHHHHGHHHHGHHHHGHGHHHHHHHHHHHHHHHHHHHHHGHBFHHHHHGHHHHHHHHHHHHHGGHHHHHHHHHHFHGGHGGGGGGHHHHHGHHHHHGHHHHHHHHHHHHHHGHHGGGGGFGGGGHGGGGGHHHHHHHHHHHHHHHCGHHHHGHFHEHHHHGGHHHHHHGHGHHHGHHGGHHHHHHHHHGGFGHHEHBGHHEFGGEGGFFGFGGGGGF9:E
@M03558:539:GW210131Amp:1:2105:26828:22720 2:N:0:TCGACGTC+ACCTGGTT
GGCTATGTGAGTAACACCTTCTAAACTTCCATTTCTATCATAAAATAACTTGTCAAATTGTTTGCATATAGATTCCAAATTACTTTTCCATCAGTTTTCTGTATCCGTACGCACTGTATAAAACAAGATACATTACCTCACCACCACCAGCAGGCCTTTTTGGCATCGTAAGGCTTGCTCTGATCAATTCGTTTCATCTCCTCCGAAATGAAGAGCCATCGGGGAGGGATCGGGGTCGCCACCAACCTGT
+
A?B@?FFFFFFFGGGGGGGGGGHHGHHGHHHHHHHHHHHHHHHHHHGHHHHHHHHHGHHHHHHHHHHHHHGFHHHHHBGGHHHHHHHHHHHHHHHHHHHHGHHHHHGGHGGGGGGHHHHHFFHHHGFFHHGHHHHHHHHHGHHHEHHGHHHHGHGGHHHHHGGGGHGGHFHHHHFHGHHHGGGFFHCGHHGFGFHGGHHHHHHHG-C@GHBFHHFF.CHHG:DCDFFBDGGBE????D?ADFFEEFDBFF
@M03558:539:GW210131Amp:1:2105:21689:22811 2:N:0:TCGACGTC+ACCTGGTT
GGCTATGTGAGTAACACCTTCTAAACTTCCATTTCTATCATAAAATAACTTGTCAAATTGTTTGCATATAGATTCCAAATTACTTTTCCATCAGTTTTCTGTATCCGTACGCACTGTATAAAACAAGATACATTACCTCACCACCGCCAGGCCTTTTTGGCATCGTAAGGCTTGCTCTGATCAATTCGTTTCATCTCCTCCGAAATGAAGAGCCATTCGGGATCGGGGTCGCCACCAACCTGTACCACTG
+
BBB?AFFDFFFFGGGGGGGGGGHFHHGHHHHHHHHHHHHHHHHHHHHHHHHHHHHHGHHHHHHHHHHHHHHEHHHHHHHHHGHHHHHHHHHHHHGHHHHHHFGHHHGGHGGGGGGHHHHGHHHHHHHHHHHHHHHHHHHGHHHHGGGGGGGHGHHHHHGGHHHHGHHHHHHHHGHHGHHHHHGCGHHGGHGHFHHHHHHHHG?DCHHFGHFHGHHHHHHCEGGGDACFFGGGGADFFEGGGFFFFFGGFF
@M03558:539:GW210131Amp:1:2105:17888:22858 2:N:0:TCGACGTC+ACCTGGTT
GGCTATGTGAGTAACACCTTCTAAACTTCCATTTCTATCATAAAATAACTTGTCAAATTGTTTGCATATAGATTCCAAATTACTTTTCCATCAGTTTTCTGTATCCGTACGCACTGTATAAAACAAGATACATTACCTCACCACCGACCAACGGTTACCAATTCACCCTTGCTTTGATTGCATTGCTTTGATTTCACCCAGAAGATAGCCTTCGGCTTCAGCGGGCCTTTTTGGCATCGTAAGGCTTGCT
+
CCCCCFFFFFFFGGGGGGGGGGHHHHHHHHHHHHHHHHHHHHHHHHGHHHHHHHHHHHHIIIHHHHIHIHHGHHHHHFHHHHHHHHHHGGHHHHGHHHHHHHGHHHGGHGGGGGGHHHHHHHGHHHHHHHHHHHHHHHHHGHHHGGGGGGHGGGGGGHHHHHHHHHHHHHHHHHHHHHHHHGFGFHHHGHEHHHHDGHFGGAGEFHGGHHHHHHGCGGHHCGGCCCDGGGGG?CFBCF?EACF0BFF;AF
@M03558:539:GW210131Amp:1:2105:21112:22866 2:N:0:TCGACGTC+ACCTGGTT
GGCTATGTGAGTAACACCTTCTAAACTTCCATTTCTATCATAAAATAACTTGTCAAATTGTTTGCATATAGATTCCAAATTACTTTTCCATCAGTTTTCTGTATCCGTACGCACTGTATAAAACAAGATACATTACCTCACCACCAGGGGGGCGTGTTACCAGGGGGGCAACGGTTACCAATTCACCCTTTTTGGCATCGTAAGGCTTGCTCTGATCAATTCGTTTCATCTCCTCCGAAATGAAGAGGAT
+
CCCCCFFFFFFFGGGGGGGGGGHHHGHHHHGHHHHHHHHHHHHGHHHHHHHHHHHFHHHHHHHHGIHHIIHFHHHHHGHHHHHHHHHHHHHHHHHHHHHHFHHHHHGGHGGGGGGHHHHHHHHFHHHHGHHHHHHHHHHHHHHHGHHGGGFCGGCBDFGGGGEGGFFFFFFFF;DFFFFFFFFFFFFFFFFFFFFFFFFFEF.FFFFFFFFFFFFFFFBFFFFFFEFFFFFFFFFBFFFAAFBFEFA.AF
@M03558:539:GW210131Amp:1:2105:17244:22868 2:N:0:TCGACGTC+ACCTGGTT
GGCTATGTGAGTAACACCTTCTAAACTTCCATTTCTATCATAAAATAACTTGTCAAATTGTTTGCATATAGATTCCAAATTACTTTTCCATCAGTTTTTTGTATCCGTACGCACTGTATAAAACAAGATACATTACCTCACCACCGGAGGGATCGGGGTCGCCACCAACCTGTACCACTGGCTTAGGCATCTTGAGCTGGTTCCAGGTTAGTTGGGGACAATGGGAGGATCACTAAACTGGATTCGTTG
+
CDCCBFFFFFFFGGGGGGGGGGHHHHHHHHHHHHHHHHHHHHGHHHGHHHHHHHHHHIIHHIHHHHHHIHHFHHHHHFHHHHHHHHHHHHHHHHHHHHGGGHHHHHGGHGFGGGGHHHHHHHHHHHHGHHHHHHHHHHHHHHHHGGGGGGGGHGGFGGGGCGGGGHHHGGHHHHHHHHHEFGHHHGHHHHHHHHHGHHHHHHHHHHHHHGHHHHGGGGGE?FGG.FEGGGGGGGGFGGFFFFBFFFFFF
@M03558:539:GW210131Amp:1:2105:24714:22879 2:N:0:TCGACGTC+ACCTGGTT
GGCTATGTGAGTAACACCTTCTGAACTTCCATTTCTATCATAAAATAACTTGCCAAATTGTTTGCATATAGATTCCAAATTACTTTTCCATCAGTTTTCTGTATCCGTACGCACTGTATAAAACAAGATACATTACCTCACCACCGGCCTTTTTGGCATCGTAAGGCTTGCTCTGATCAATTCGTTTCATCTCCTCCGAAATGAAGAGCCAAGGAGGGATCGGGGTCGCCACCAACCTGTACCACTGGCT
+
CCCCCFFFFFFFGGGGGGGGGGHHHHHHHHHHHHHHHHHHHHHHHHHHHHHHHHHHHHIHHHHGHHHHHHHFHHHHHGHHHHHGHHHHHHHHHHHHHHHHHHHHHHGGHGGGGGGHHHGHHHGHHHHGHHHHHHHHHHHHHGHHGGGGGGHHHHGGHHHHGHGHHGHHHGHHHHHHHGHHGHHGHHGHHHHHHHHHFG?<EGHEDGHFFHHHHGGHGCGHGGGGGGGGGDEDGGGBGGFGGFFFF0F;?F
@M03558:539:GW210131Amp:1:2105:22861:22902 2:N:0:TCGACGTC+ACCTGGTT
GGCTATGTGAGTAACACCTTCTCACTCTTTGCTCGTAGATGCCTACC
+
ABBABFFFFFFFGGGGGGGGGGHHHHHHHHHHGHGGGGGHHGHFFHH
@M03558:539:GW210131Amp:1:2105:11079:22936 2:N:0:TCGACGTC+ACCTGGTT
GGCTATGTGAGTAACACCTTCTCACTCTTTGCTCGTAGATGCCTACC
+
CCCCCFFDFFFFGGGGGGGGGGHHHHHHHHFFFHEEGGGHHHHHHHH
@M03558:539:GW210131Amp:1:2105:11705:22954 2:N:0:TCGACGTC+ACCTGGTT
GGCTATGTGAGTAACACCTTCTAAACTTCCACTTCTATCATAAAATAACTTGTCAAATTGTTTGCATATAGATTCCAAATTACTTTTCCATCAGTTTTCTGTATCCGTACGCACTGTATAAAACAAGATACATTACCTCACCACCCAGATTTCACCCGGAAGCAGGCCTTTTTGGCATCGTAAGGCTTGCTCTGATCAATTCGTTTCATCTCCTCCGAAATGAAGAGCCATTCATCGGGGTCGCCACCA
+
CBCCCFFFFFFFFGGGGGGGGGHHHHHHHHHHHHHHHHHHHHGHGHHHHHHHHHGHGHHHHHHHHGHHHHGFHHHHHHHHHHHHHGHHHHHHHHHHHHHHHHHHHHGGHGGGGGGFHHHGHBFHGHHGHHHHHHHFHHHGHGHHGGGHHHHHHHHHH/@CGGHHHEEGHHHHHGCGHHHAGGHFCGHHGGHHHGFHHHEHHHGHHGHHHHHHHHHHG@.CHFHHHGHHHHHGGF0CF.9CFGFGDGFFG
@M03558:539:GW210131Amp:1:2105:4745:22962 2:N:0:TCGACGTC+ACCTGGTT
GGCTATGTGAGTAACACCTTCTCACTCTTTGCTCGTAGATGCCTACC
+
AAAA?FFFFFFFGGGFGEG1A1FHFGHHCFHBFFEECFFHGHHH1AC
@M03558:539:GW210131Amp:1:2105:26027:23031 2:N:0:TCGACGTC+ACCTGGTT
GGCTATGTGAGTAACACCTTCTAAACTTCCATTTCTATCATAAAATAACTTGTCAAATTGTTTGCATATAGATTCCAAATTACTTTTCCATCAGTTTTCTGTATCCGTACGCACTGTATAAAACAAGATACATTACCTCACCACCGGGAGGGATCGGGGTCGCCACCAACCTGTACCACTGGCTTAGGCATCTTGAGCTGGTTCCAGGTTAGTTGGGGACAATGGGAGGATCACTAAACTGGATTCGTTG
+
BBBB@FFDFFFDFGGGGGGGGGGHGHHHHHHHHHHHHHHHHHHGHHHHHHHGFHHHHHGHHHHHHHHGHHHHHHHHGHHHHHHHHHHHHHHHHGGHHFHHHHHHHHGGHGGAFGGHHHHHHFFHHEFFGGGHHHGHHHHHHHHHGGGEE@CCDHGGEGGGGGGDFGHHFFGHGHHHHGHHHFCGHHHEGHHHFHHBCBGHHGFHHGC/CGHFGFCFFGEG.CFGGG/ED.CBFFF0CFFFGBFFFFAFBF
@M03558:539:GW210131Amp:1:2105:25825:23045 2:N:0:TCGACGTC+ACCTGGTT
GGCTATGTGAGTAACACCTTCTTTGCTCGTAGATGCCTACC
+
AABB?FFF5DFDGBFGBAGGFGFHHHHCEG?2FGHHHHGFF
@M03558:539:GW210131Amp:1:2105:17118:23132 2:N:0:TCGACGTC+ACCTGGTT
GGCTATGTGAGTAACACCTTCTGAACTTCCATTTCTATCATAAAATAACTTGTCAAATTGTTTGCATATAGATTCCAAATTACTTTTCCATCAGTTTTCTGTATCCGTACGCACTGTATAAAACAAGATACATTACCTCACCACCGCGGAGGGATCGGGGTCGCCACCAACCTGTACCACTGGCTTAGGCATCTTGAGCTGGTTCCAGGTTAGTTGGGGACAATGGGAGGATCACTAAACTGGATTCGTT
+
CCCCCFFFFFFFGGGGGGGGGGHHHHHHHHHHHHHHHHHHHHHHHHGHHHHHHHHHHHHIHIHHIIIGHFHFHHHHHHFHHHHHHHHHHGHHHHHHHHGHHHHHHHGGHGGGGGGHHHHHFHHHHHHHHHHHHHHHGHHHHHHHGGGGGGGGGGHGFGGGGGGGGGGHHHGGHHHHHHHHHHFHHHGHHHHHHHHHCGHHHHHHHHFHHHGGGFGFGGGFGGGGGGF/EDGGGGGGFF0FFFFFFFFFFF
@M03558:539:GW210131Amp:1:2105:11648:23135 2:N:0:TCGACGTC+ACCTGGTT
GGCTATGTGAGTAACACCTTCTAAACTTCCATTTCTATCATAAAATAACTTGTCAAATTGTTTGCATATAGATTCCAAATTACTTTTCCATCAGTTTTCTGTATCCGTACGCACTGTATAAAACAAGATACATTACCTCACCCTTGGGGAGGGATCGGGGTCGCCACCAACCTGTACCACTGGCTTAGGCATCTTGAGCTGGTTCCAGGTTAGTTGGGGACAATGGGAGGATCACTAAACTGGATTCGTT
+
@BBBBFFFFFFFGGGGGGGGGGHHGHHHHHHGHHHGHHHHGHHFHHHHHHHHHHHHHHHHHHGHHHHHHHHEHHHHHHHHHHHHHHHHHHHHFHGHHHHHGGGHHHGGHGGCFGGFHHHHHHHGGGGHHGGHHBGHHHHHHHHHHHFHGGGGGCHG?BDGGGGGEGGAHGGGHHHHHHHHHFGHHHHHHHFHGHHHFFHHHHGHHHGFHGHFFCGHFGCFG?FFFB99ECGFB9BFFFFBFFBFFGGEFF
@M03558:539:GW210131Amp:1:2105:6828:23178 2:N:0:TCGACGTC+ACCTGGTT
GGCTATGTGAGTAACACCTTCTAAACTTCCATTTCTATCATAAAATAACTTGTCAAATTGTTTGCATATAGATTCCAAATTACTTTTCCATCAGTTTTCTGTATCCGTACGCACTGTATAAAACAAGATACATTACCTCACCACCGGCAACGGTTACCAATTGATTTGATTTCACCCAGAAGATAGCCTTCGGCTTCATCTGGAACCAGCAGGCCTTTTTGGCATCGTAAGGCTTGCTCTGATCAATTCG
+
BBBBBFFDFFFFGGGGGGGGGGHHHHGHFHHHGHHHHHHHHHHHHFFHHHHHHHHHHHHHHHHHHHHHHHHFHHFGHFFGHFHHHHHHHHGHHHHHHHHGHHHHFHGGHGGGGGGHHHHHHGHHHHHHHHHHHHHHHHHHHHHHGGGGGGHGGFGGHHHFHHHGHHHHGHHGHHHHHGHFFHHHHHGFHHHHGGGGHHHHHGG0GGGHGHHHHFGHHHFHGCGHFHGHEAFBFGFFGGGGEFCFGFFGGE
@M03558:539:GW210131Amp:1:2105:5634:23197 2:N:0:TCGACGTC+ACCTGGTT
GGCTATGTGAGTAACACCTTCTAAACTTCCATTTCTATCATAAAATAACTTGTCAAATTGTTTGCATATAGATTCCAAATTACTTTTCCATCAGTTTTCTGTATCCGTACGCGCTGTATAAAACAAGATACATTACCTCACCACCGCAGCAGGCCTTTTTGGCATCGTAAGGCTTGCTCTGATCAATTCGTTTCATCTCCTCCGAAATGAAGAGCCACACTAGGGAGGGATCGGGGTCGCCACCAACCTG
+
ABBABFFFFFFFGGGGGGGGGGHHHHHHHHHHHHHHHHHFHHCHHHHHHHHHHHHHHHHFHHHFHGHHIHHFHHHGHHHHHHHHHHHHHHHHHHHHHHHHHHHHHHGGGGGGGGGGGHHHHHHHHEHFHHHHHHHHHHHHHHHHGGGGGGHHHGGHHHHHGGHHHHGHHHHHHHHGHHHHHBGHHFHHHGHHGHHHHHHFHHH.-CDGH0CCHFHHHHHGGGHHGBFD-9FEG?AAGGG;AFFFEEFFF?
@M03558:539:GW210131Amp:1:2105:26181:23223 2:N:0:TCGACGTC+ACCTGGTT
GGCTATGTGAGTAACACCTTCTGACTCTTTGCTCGTAGATGCCTACC
+
B@BBAFFFFFFFGFGGGGGGGGHHHHHGHHHGFGGGGGGGHHHHHHH
@M03558:539:GW210131Amp:1:2105:16848:23282 2:N:0:TCGACGTC+ACCTGGTT
GGCTATGTGAGTAACACCTTCTAAACTTCCATTTCTATCATAAAATAACTTGTCAAATTGTTTGCATATAGATTCCAAATTACTTTTCCATCAGTTTTCTGTATCCGTACGCACTGTATAAAACAAGATACATTACCTCACCACCGGGTACCTGGTAACCGGAGGGATCGGGGTCGCCACCAACCTGTACCACTGGCTTAGGCATCTTGAGCTGGTTCCAGGTTAGTTGGGGACAATGGGAGGATCACT
+
BBBBAFFFFFFFGGGGGGGGGGHHGGHHHHHHHHHHHHHHHHHHEGFHHHHHHHHHFHHHHHHHHHHHHHHGHHHHHHHHHHHHHHHHHHHHHHHHHHHHHHHHHHGGHGGFGGGHHHHHHHHHGHHHHGHHHHHHEHHHHHHHGFGCEGHHHHHGHHHHGGGGFDGHGGGCCDGCGDEGHHHGGHFGHHHFFHHHHHHHGGHGGHFHHHHHHGGFGFGGBFGGGFGGGG--.AEGGBFABACDFFFFF
@M03558:539:GW210131Amp:1:2105:21941:23299 2:N:0:TCGACGTC+ACCTGGTT
GGCTATGTGCGTAACACCTTCTAAAGATCCATTTCTATCATAAAATAACTTGTCAAATTGTTTGCATATAGATTCCAAATTACTTTTCCATCAGTTTTCTGTATCCGTACGCACTGTATAAAACAAGATACATTACCTCACCACCAGAGGGATCGGGGTCGCCACCAACATGTACCACTGGCTTAGGCATCTTGAGCTGGTTCCAGGTTAGTTGGGGACAATGGGAGGATCACTAAACTGGATTCGTTG
+
AA1>1B1BD3>AE11AF1FEGFHBG11BF11A3D3AA2AA2B2GF2111DBGF1F21D1A2D00FDHHHFHGHGHFHHBEG1FFHHHHHHHHGFAFHHHGHGGGH2EFGFC?EGEHHHHHHFHHHEGHHGHHHHGEGGHHCGHH/?GHEFGGFGGCCCCF?CC<A0CGC/?FGHGGFCFCHGFGHHF11>0DF00CBBGCGG=/DGBCCB.<CCG?-;@;.00B./A-.CF.CBFBB/C9FF;;0AB//
@M03558:539:GW210131Amp:1:2105:5264:23303 2:N:0:TCGACGTC+ACCTGGTT
GGCTATGTGAGTAACACCTTCTAAACTTCCATTTCTATCATAAAATAACTTGTCAAATTGTTTGCATATAGATTCCAAATTACTTTTCCATCAGTTTTCTGTATCCGTACGCACTGTATAAAACAAGATACATTACCTCACCACCGGGATCGGGGTCGCCACCAACCTGTACCACTGGCTTAGGCATCTTGAGCTGGTTCCAGGTTAGTTGGGGACAATGGGAGGATCACTAAACTGGATCCGTTGAAGG
+
CCBCBFFFFFFDGGGFGEGGGGHHHGHHHGHHHHHHHHHFHHHCHGHHHHHHHHHGHHFHHHHHFHIIIGHHHFHHHGGHHHHHGHFHEGHHHHHHHHHHHHGHHHEFHGGFGGGHHHHHHHHFHFBGHFHGHHHHEHHHHGHHGGCEEDGGCDGGFGGEGDHFFADGHHHGGFHEG0>FCHHHFHHGHHH0CFHHHHHHHHH/<DGHFFGHGGGGG.;::.FEADFFEFFB;0;FBFFFBFGEFGFCFF
@M03558:539:GW210131Amp:1:2105:4733:23310 2:N:0:TCGACGTC+ACCTGGTT
GGCTATGTGAGTAACACCTTCTAAACTTCCATTTCTATCATAAAATAACTTGTCAAATTGTTTGCATATAGATTCCAAATTACTTTTCCATCAGTTTTCTGTATCCGTACGCACTGTATAAAACAAGATACATTACCTCACCACCGGGATCGGGGTCGCCACCAACCTGTACCACTGGCTTAGGCATCTTGAGCTGGTTCCAGGTTAGTTGGGGACAATGGGAGGATCACTAAACTGGATTCGTTGAAGG
+
1AAA1BF@FFFFGFGGFEGFCGHGHGHHFDEG3FGFBF3GGBB1ABDEFFDFDFHHHHGGHHH0ADDDGFGAGHHHHGHHHHGHHGHHHFHHGHHGHHFGBGHFHHGFHGEGCGGHHHHHHHFHHG0GHHHHHHHHGGHHHHHHGGG?EGGG?CGGGGGGGGHHHGGHGGHHHHHHFFGHHHB>FGGFHHHFCFGHHHHHHGHHFHHHHHEHGGGGAACCF?FE@.FB?FF0:09BCFF9CFGGFCA;BB
@M03558:539:GW210131Amp:1:2105:21298:23334 2:N:0:TCGACGTC+ACCTGGTT
GGCTATGTGAGTAACACCTTCTTTGCTCGTAGATGCCTACC
+
BBAABFFFFFFFGGGGGGGGGGHHHHHHGEGGGHHGHHHHH
@M03558:539:GW210131Amp:1:2105:19541:23357 2:N:0:TCGACGTC+ACCTGGTT
GGCTATGTGAGTAACACCTTCTAAACTTCCATTTCTATCATAAAATAACTTGTCAAATTGTTTGCATATAGATTCCAAATTACTTTTCCATCAGTTTTCTGTATCCGTACGCACTGTATAAAACAAGATACATTACCTCACCACCGAGGGGAGGGATCGGGGTCGCCACCAACCTGTACCACTGGCTTAGGCATCTTGAGCTGGTTCCAGGTTAGTCGGGGACAATGGGAGGATCACTAAACTGGATTCG
+
ABCCCFFFFFFFGGGGGGGGGGHHGHHHHHHHHHHHHHHHHHHHHHHHHHHHHHHHHHHHHHHHGHHHHHHGHHHHHHHHHHHHHHHHHHHHHHHHHHHHHHHHHHGGHGGGGGGHHHHHHHHHHHHGHHHHHHHHGHHHHHHHGGGGGGGFGGGGHGCEDGGGGGGGGHHHGGHHHHHHHHHGBGHHHHHHGHHHHHHGHHHHGHHHFHHFGGGBFFGGGGDEFGFGGFGF?FFFFFFFFF;B;/;BFE
@M03558:539:GW210131Amp:1:2105:6652:23361 2:N:0:TCGACGTC+ACCTGGTT
GGCTATGTGAGTAACACCTTCTTTGCTCGTAGATGCCTACC
+
A?AABFFBFFFFGGGGFEGGGGHHHGHHFEGFGHHHHHGHF
@M03558:539:GW210131Amp:1:2105:8468:23467 2:N:0:TCGACGTC+ACCTGGTT
GGCTATGTGAGTAACACCTTCTAAACTTCCATTTCTATCATAAAATAACTTGTCAAATTGTTTGCATATAGATTCCAAATTACTTTTCCATCAGTTTTCTGTATCCGTACGCACTGTATAAAACAGGATACATTACCTCACCACCGTGAGGGGCAACCGTAGGGCAACGGTTACCAATTCACCCTTTGATTTCACCCAGAAGATAGCCTTCGGCTTCATCTGGAACCCGGAGGGATCGGGGTCGCCACC
+
BBBBBFFDFFFFGGGGGGGGGGHHGHHHHHHHGHHHHHHHHHGHHGHHHHHHHHHHHHHHHHHHHHHHHHGGHHHHHFHHHGHHHHHHHGHHHHHHHHGHHHHHHHGFHGGGGGGHHHHHHFFFGHHGHHHHHHHHHHHHHHHHGGGHEEHGCCGGHHGG/A?CGGFHGGGGGHHHHGHHHHHHHHHHHHHHHHHHHGHFFH/DGHHHHGHEGGGGHHHHHFF0GGGGAG-??C.FG?AFAFDFFFDDF
@M03558:539:GW210131Amp:1:2105:20000:23556 2:N:0:TCGACGTC+ACCTGGTT
GGCTATGTGAGTAACACCTTCTAAACTTCCATTTCTATCATAAAATAACTTGTCAAATTGTTTGCATATAGATTCCAAATTACTTTTCCATCAGTTTTCTGTATCCGTACGCACTGTACAAAACAAGATACATTACCTCACCACTGGGAATCGGGGTCGCCACCAACCTGTACCACTGGCTTAGGCATCTTGAGCTGGTTCCAGGTTAGTTGGGGACAATGGGAGGATCACTAAACTGGATTCGTTGA
+
CDDCCFFFFFFFGGGGGGGGGGHHHHHHHHHHHHHHHHHHHHHHHHHHHHHHHHHHHHHIHHHHHHHHHHIFHHHHHHHHHHHHHHHHHHHHHHHHHHHHHHHHHHGGGGGGGGGHHHHHHHGHHHHGHHHHHHHHHHHHHHHEHFHH?GHHHAEFGGCGGGGHHHGDHHHHHHHHHHGHFH1FGHFHHHHHDGHHHHHHHHGHHHHGFHHHHCGFGGHGHFFBEGGGGGGFB;CFFGGGFGGGGGGE
@M03558:539:GW210131Amp:1:2105:26609:23560 2:N:0:TCGACGTC+ACCTGGTT
GGCTATGTGAGTAACACCTTCTAAACTTCCATTTCTATCATAAAATAACTTGTCAAATTGTTTGCATATAGATTCCAAATTACTTTTCCATCAGTTTTCTGTATCCGTACGCACTGTATAAAACAAGATACATTACCTCACCACCAGAGGGATCGGGGTCGCCACCAACCTGTACCACTGGCTTAGGCATCTTGAGCTGGTTCCAGGTTAGTTGGGGACAATGTGAGGATCACTAAACTGGATTCGTTG
+
11>>>@D@BDF@GDGGFFGGGGCFFHHHCHF3DGGGAEGDFG21GDBHFFG11BFG1DEAFFGHHHHFF2EDDBBF2A1BA1BGH2FFEFGH1DFGD2EGDHFHHG//F?//E?/GEGDF@2FGHF0CDGBDF@GHBEDBC0FG/FF0GFEEF/<EC/B///EC<0///<CCFBFDBCG1<<GCG1FF<1FF1G1<0DHF<DH/0=<<0<CGGFF--:AAC:C0;GF.0BFF/FB/;9C0/;CB0CBBB
@M03558:539:GW210131Amp:1:2105:7396:23573 2:N:0:TCGACGTC+ACCTGGTT
GGCTATGTGAGTAACACCTTCTAAACTTCCATTTCTATCATAAAATAACTTGTCAAATTGTTTGCATATAGATTCCAAATCACTTTTCCATCAGTTTTCTGTATCCGTACGCACTGTATAAAACAAGATACATTACCTCACCACCGTAGGGCAACGGTTACCAATTCACCCTTGAGCAGGCCTTTTTGGCATCGTAAGGCTTGCTCTGATCAATTCGTTTCATCTCCTCCGAAATGAAGAGCCATGGATC
+
A?BB?FFDFFFFGFFFGGGGBFHGHHHHHHGHHCHF6GGBGHGHHFHFHFHHDHHHGHHHHHHBGGFHGHH5DGFHHHHHG3AFGHHHHFHHHHFHHHHHGHHHHEEFFG??GGGHHHHHHHHFHHFGHHGEFFGHHHGFHFHHGGHGE?FHEFFGGGGGGHHHHHHHGHHHFCHFHHFHGFHEHHGGGHGGHFHFFHHHHHGHBHHHEHHHHFHHGHHGGHGH0C0:CGA?.-9BBFFGFGGGFF/CFG
@M03558:539:GW210131Amp:1:2105:10889:23592 2:N:0:TCGACGTC+ACCTGGTT
GGCTATGTGAGTAACACCTTCTCACTCTTTGCTCGTAGATGCCTACC
+
BBBBBFFFFFFFGGGGGGGGGGHGHHHGGHHHHHGGGGGHHGHGHHH
@M03558:539:GW210131Amp:1:2105:14202:23593 2:N:0:TCGACGTC+ACCTGGTT
GGCTATGTGAGTAACACCTTCTAAACATCCATTTCTATCATAAAATAACTTGTCAAATTGTTTGCATATAGATTCCAAATTACTTTTCCATCAGTTTTCTGTATCCGTACGCACTGTATAAAACAAGATACATTACCTCACCACCCGGTTGGAGGGATCGGGGTCGCCACCAGCCTGTACCACTGGCTTAGGCATCTTGAGCTGGTTCCAGGTTAGTTGGGGACAATGGGAGGATCACTAAACTGGATTC
+
C@BCCFFFFFFFGGGGGGGGGGHHHHHHHHHHHHHHHHHHHHHGHHHHHHHHHHHHHHHHHHHHHHHHHHHFHHHHHGHHHHHHHHHHHHHHHHHHHHHHGHHHHHGGHGGGGGGHHHHHGHHHGHHFHHHHHGHHEHHHHGGHGGGGGGGCFFGGGHGGC?CCGGGGGGHHHHGHHHGHGHHHHEHHCHBDB<CHHHHFHHHFHHGHHHGGHHFHFHHFCGEGAFFF/FFAD?FFFGGFFGFFGFFFFF
@M03558:539:GW210131Amp:1:2105:9209:23663 2:N:0:TCGACGTC+ACCTGGTT
GGCTATGTGAGTAACACCTTCTAAACTTCCATTTCTATCATAAAATAACTTGTCAAATTGCTTGCATATAGATTCCAAATTACTTTTCCATCAGTTTTCTGTATCCGTACGCACTGTATAAAACAAGATACATTACCTCACCACCAGGGATCGGGGTCGCCACCAACCTGTACCACTGGCTTAGGCATCTTGAGCTGGTTCCAGGTTAGTTGGGGACAATGGGAGGATCACTAAACTGGATTCGTTGA
+
BBCCCFFFFFFFGGGGGGGGGGHHHHHHHHGHHHHHHHHHHGHHHHEHHHHHHHHHHHHHHHHHGHHHHGHFHHHHHBHHHGHHHHHHHHHHGHHHHHGHHGHHHHGGHGGGGGGHHHHHHHGHHHHHHHHHHHHHHHHHHHHHGFHEGGHGE?EGCGGGGGGHHHGGHHHHHHHHHHFAHHFHGGHHHHHH=GHHHHHHHFDGFFHEGFHHHCGFGGACFFF/:BAFFGFFF/;CFFF9CFFGGFG?
@M03558:539:GW210131Amp:1:2105:7083:23720 2:N:0:TCGACGTC+ACCTGGTT
GGCTATGTGAGTAACACCTTCTAAACTTCCATTTCTATCATAAAATAACTTGTCAAATTGTTTGCATATAGATTCCAAATTACTTTTCCATCAGTTTTCTGTATCCGTACGCACTGTATAAAACAAGATACATTACCTCACCACCGGTTACCAATTCACCCTGTTGCTTTGATTTCACCCAGAAGATAGCCTTCGGCTTCATCGGGGGTCGCCACCAACCTGTACCACTGGCTTAGGCATCTTGAGCTGG
+
BBBB@FFFFFFFGGGGGGGGGGBFFHHHHHHHHGHHHHHHGHGHHHHGHHHHHHHGFGHHHHHHHHHGHHHFHHHGHGHHHHGHHHHHHHHHHGHHHHHHGDGHHHGGHGGGGGGHHHHHHHHHHHHHHGHHHHHHHHHHHGHHFGGGGGHHHHHHHHHGEGHHFHHHHHHHHHHHHHHHGEGEFHHGHHGGGFHGGGGHGGFFDGGGGGCGGDDGEFDAFFFGGGGGGGGGGGFBBFBCFFFBBFFFFF
@M03558:539:GW210131Amp:1:2105:20477:23723 2:N:0:TCGACGTC+ACCTGGTT
GGCTATGTGAGTAACACCTTCTGAACTTCCATTTCTATCATAAAATAACTTGTCAAATTGTTTGCATATAGATTCCAAATTACTTTTCCATCAGTTTTCTGTATCCGTACGCACTGTATAAAACAAGATACATTACCTCACCACCCTTGGTTACCAATTCACCCTTGCTTTGATTTCACCCAGAAGATAGCCTTCGGCTTCATCTGGAACCCAGCAGGCCTTTTTGGCATCGTAAGGCTTGCTCTGATC
+
ABBBBFFFFFFFGCGGGGGGGGGFGHHHHHHGHHHHHHHHHCFHEGHHHGHFGHHHHHHHHHHHHHGEHHGBHGFHHGGHHHHHHHHHHGHHHHHHHHHHHHHHHHGGHGGCGGGHHGHHHHFFEHHGHGHHHHHHHHHHHHHHEGHGHHHGHHHHHGHHHHHHHHFHHGHHDGGHHHGHHGH/GHFHHHHGGHHGCCGGHHHHHHEHFGFGGEGHAEEEGFBG0-:CGGH.CCA.;CGF?C=9CCBFG
@M03558:539:GW210131Amp:1:2105:21878:23763 2:N:0:TCGACGTC+ACCTGGTT
GGCTATGTGAGTAACACCTTCTAAACTTCCATTTCTATCATAAAATAACTTGTCAAATTGTTTGCATATAGATTCCAAATTACTTTTCCATCAGTTTTCTGTATCCGTACGCACTGTATAAAACAAGATACATTACCTCACCAACGGTTACCAATTCACCCTTGGAGGGATCGGGGTCGCCACCAACCTGTACCACTGGCTTAGGCATCTTGAGCTGGTTCCAGGTTAGTTGGGGACAATGGGAGGATC
+
AAA?AFFDDD5@55FFGEGGGGHH5FDHHHHFFHFGFFHHFBGDEGFHHHGFGDHBHFFHHHHHHHHFGBG5FF5FF55BFFHHFFHHHGHHHHHHHFFHHHHHGHEFHGG1EEGHFGGHHFHGHGGGHHHHBEHGHEHHHHHHGGGDFEGHH?GHBDFHHHGFCFC/BDGGG//@/AA@FDGGHHGGGHFHHGHHHG<CCCCD0<:FHFGFGGGGHFHFHHEHFFFFFFF0B-9CB.9CC99BA?AFG
@M03558:539:GW210131Amp:1:2105:21372:23763 2:N:0:TCGACGTC+ACCTGGTT
GGCTATGTGAGTAACACCTTCTGAACTTCCATTTCTATCATAAAATAACTTGTCAAATTGTTTGCATATAGATTCCAAATTGCTTTTCCATCAGTTTTCTGTATCCGTACGCACTGTATAAAACAAGATACATTACCTCACCACCGTAGGGCAACGGTTACCAATTCACCCAGCAGGCCTTTTTGGCATCGTAAGGCTTGCTCTGATCAATTCGTTTCATCTCCTCCGAAATGAAGAGCCAGGGATCGGG
+
BABBBFFFFFFFGGGGGGGGGGHGHHHHHHHHHHHHHGHHHHHHHHHGHHHHHHHHHHHHHIHFHHIHHHHGHHHHHGHHHGFGHHHHHHHHHHHHHHHHHHGHHHGGHGGGGGGHHHHHHHHHHHHHHHHHHHHHHHHHHGHHGGHHGGGHGFGGGFFGHHHHHHHHHGHGHHHHEGFFHHHHGGHFHHGFGGHFHHHGHGHHGDGHHGGHGGHFGGFFHHHGHHGGGCFEFGGGGGFFGGGG?CADGF
@M03558:539:GW210131Amp:1:2105:5332:23783 2:N:0:TCGACGTC+ACCTGGTT
GGCTATGTGAGTAACACCTTCTCACTCTTTGCTCGTAGATGCCTACC
+
BBBBBFFDDFFFGGGGGGGGGGHFHFGHHGHFGFAEEGGHHDHHHFG
@M03558:539:GW210131Amp:1:2105:11717:23845 2:N:0:TCGACGTC+ACCTGGTT
GGCTATGTGAGTAACACCTTCTAAACTTCCATTTCTATCATAAAATAACTTGTCAAATTGTTTGCATATAGATTCCAAATTACTTTTCCATCAGTTTTCTGTATCCGTACGCACTGTATAAAACAAGATACATTACCTCACCACCGGAGGGATCGGGGTCGCCACCAACCTGTACCACTGGCTTAGGCATCTTGAGCTGGTTCCAGGTTAGTTGGGGACAATGGGAGGATCACTAAACTGGATTCGTTG
+
BABAAFFDFFFFGGGGGGGGGGGFHHGHHGHFFHGFHHHFHHGGHHHHHGHHHFHHHHHHFHHGFHHHHHHHHHHGHHGHHHGGHHHHHGHGFHHHHGEEEFFHGGGGHGGGGGGHHHHHHHHHHGHHHFGHHHHHHHHHHGFHGGGGGGGGHGGD@FCGGGGGDHHGGGFFHHHHHHHHGGGHHGHHFHHHHHHHHGGHHHEFEHHCGFHFHHHGGGFFFGGGGGGGGGGGFGFC:BFF//CFFGGFF
@M03558:539:GW210131Amp:1:2105:19866:23874 2:N:0:TCGACGTC+ACCTGGTT
GGCTATGTGAGTAACACCTTCTAAACTTCCATTTCTATCATAAAATAACTTGTCAAATTGTTTGCATATAGATTCCAAATTACTTTTCCATCAGTTTTCTGTATCCGTACGCACTGTATAAAACAAGATACATTACCTCACCACCGGGAGGGATCGGGGTCGCCACCAACCTGTACCACTGGCTTAGGCATCTTGAGCTGGTTCCAGGTTAGTTGGGGACAATGGGAGGATCACTAAACTGGATTCGTTG
+
BAABBFFFFFFFGGGGGGGGGGHHHHHHHHHHHHHHHHHHHHGHHHHHHHHHHHHHHHHHHHHHHHHHHHHGHHHHHHHHHHHHHHHHHHHHGHHHHHGHHHHHHHGFHGG?GGGHHHHHHHGGHHHHHGHGHHHHHHHFHHFGEEGGGGGGGHGGGGGGDGCGGGHHHGFHFHGHHFHHFFGGHHBGGFHHGHHEHHHGHCGHGFHGGHHHFHHFCGGGGGFGGFBEDFGGGEFGGFFGGG/BFFEFFF
@M03558:539:GW210131Amp:1:2105:20637:23992 2:N:0:TCGACGTC+ACCTGGTT
GGCTATGTGAGTAACACCTTCTAAACTTCCATTTCTATCATAAAATAACTTGTCAAATTGTTTGCATATAGATTCCAAATTACTTTTCCATCAGTTTTCTGTATCCGTACGCACTGTATAAAACAAGATACATTACCTCACCACCTCGGATTCGGGGTCGCCACCAACCTGTACCACTGGCTTAGGCATCTTGAGCTGGTTCCAGGTTAGTTGGGGACAATGGGAGGATCACTAAACTGGATTCGTCGA
+
CCCCCFFFFFFFGGGGGGGGGGHHHHHHHHHHHHHHHHHHHHHFHHHHHHHHHHHHFHHHHHHHHHHHHHHFHHHHFFHHHHHHHHHHHGHHHHHHHHHHHHHHHHGGHGGGGGGHHHHHHGHHHHHGHHHHHHHHHHHHHHHHGHHGGFGGHFGGCGFFFGGGHHFGGHGHHHGFHHHHGHG1>FGGHHGHHBGHHHHHHHHHGHGHGHHHHEGGEGG.GHHFFGGDGGGGGGFGGGGGGGCB;=DDF
@M03558:539:GW210131Amp:1:2105:20701:24021 2:N:0:TCGACGTC+ACCTGGTT
GGCTATGTGAGTAACACCTTCGCTCGTAGATGCCTACC
+
DCECCFFFFFFFGGGGGGGGGGGGHGGGGGHHHHHHHH
@M03558:539:GW210131Amp:1:2105:25100:24047 2:N:0:TCGACGTC+ACCTGGTT
GGCTATGTGAGTAACACCTTCTAAACTTCCATTTCTATCATAAAATAACTTGTCAAATTGTTCGCATATAGATTCCAAATTACTTTTCCATCAGTTTTCTGTATCCGTACGCACTGTATAAAACAAGATACATTACCTCACCACAGGGCAGCGGTTACCAATTCACCCTTTGATTTGATTTGGGAGGGATCGGGGTCGCCACCAACCTGTACCACTGGCTTAGGCATCTTGAGCTGGTTCCAGGTTAGTT
+
AAA?AFFFFFFFGGGGGGGGGGHHHHGGGHHGFHHHHHHHHHHCHHFHHHHHFHHHHHHHHHGGGGGGHHHGHFFFGHHHHHHHHHHHHGHHHGHHHHHHHGHGHFEFHGCDGGGHHHHHHHHHHGHGHHHHHHHHHHHHHHHHGHGGGGGGGGGGGHHHHHHHHHHHGHHGDGHHGHHHHHHGGGGGGFGFFGFCDGGGGGEHHGGHGHGHHGHGGECGGGFGGGGGGGGGGFFGFFGGFCFGGGFACF
@M03558:539:GW210131Amp:1:2105:18043:24050 2:N:0:TCGACGTC+ACCTGGTT
GTCTATGTGAGTAACACCTCCTAAACTTCCATTTCTATCATAAAATTACTTGTCAAATTGTTTGCATATAGATTCCAAATTACTTTTCCATCAGTTTTCTGTATCCGTACGCACTGTATAAAACAAGATACATTACCTCACCACGTTTGAGGGCACCGGTTACTAATTCACCCTTTGACTTCACCCAGAAGATAGCCTTCGGCTTCATCTGGAGCAGTCCTTTTTGGCATCGTAAGGCTTGCTCTGATC
+
>1>1>3BDDDDDG131FEF1AF1A1A3DFA1FD33D3FG3FEG11F11FF21DF2F1DFGHDG0G2G2GHB2BF22A21BG1AFFGGHB2DFHHFFHBGB2G22@2>/>B//>E/CFF222211//00@@F@FDD1BF>1>0FGE/BF/1/0///////>C/C222@F>1110FCC121?B11<DAFC/0?1><=GHGHB>.>FCGBHFG0D0.C.C0<:CGH0GC-C0CH..:.C/CBB9:C;;;BB0
@M03558:539:GW210131Amp:1:2105:13505:24065 2:N:0:TCGACGTC+ACCTGGTT
GGCTATGTGAGTAACACCTTCTAAACTTCCATTTCTATCATAAAATAACTTGTCAAATTGCTTGCATATAGATTCCAAATTACTTTTCCATCAGTTTTCTGTATCCGTACGCACTGTATAAAACAAGATACATTACCTCACCACCGGGCAACGGTTACCAATTCACCCTTGGTTGCCTTGGAGGGGGTCGCCACCAACCTGTACCACTGGCTTAGGCATCTTGAGCTGGTTCCAGGTTAGTTGGGGACA
+
BBBBBFFBDFFFCGGGGGGGGGHHHGHHHHHHHHHHHHHHHHHGHHFHGHHHHHHGHHHHHHHHGHHHHFHEGHFHHHGHHHHGHGHHFHHHHHHGHHHHHGGHHHGFHGGCFGGHFHHHGFHHHHGEHHHHHHHHHHGHHHHHGGGGGGGHGGGGGHHGHHHHHGGHHHHFHHGHHGHHCGGCCCGFGGGGGGHHHDFHHFGFGFHHGFGGGGFFGGGGFGFFGGGGGFGFGFFFBFGGGGGFFFED.
@M03558:539:GW210131Amp:1:2105:13256:24079 2:N:0:TCGACGTC+ACCTGGTT
GGCTATGTGAGTAACACCTTCTCACTCTTTGCTCGTAGATGCCTACC
+
ABAAAFFFFFFFGGGGBEGGFGHHHGGHBEGFHFEEEGFHGHHHHFF
@M03558:539:GW210131Amp:1:2105:12738:24140 2:N:0:TCGACGTC+ACCTGGTT
GGCTATGTGAGTAACACCTTCTCACTCTTTGCTCGTAGATGCCTACC
+
CCCCCFFFFFFFGGGGGGGGGGHHHHHHHHHHHGFEGGGHHHHHHHH
@M03558:539:GW210131Amp:1:2105:18137:24272 2:N:0:TCGACGTC+ACCTGGTT
GGCTATGTGAGTAACACCTTCTACACTCTTTGCTCGTAGATGCCTACC
+
BBAAAFF@DFBFGFFGGEBGF4DAGHCFG5EGFGFGGGGCF5DFFECF
@M03558:539:GW210131Amp:1:2105:7216:24283 2:N:0:TCGACGTC+ACCTGGTT
GGCTATGTGAGTAACACCTTCTTTGCTCGTAGATGCCTACC
+
BBBABFFDFFFFGGGGGGGGGGHHHHHHGEEFFHGFHHHHH
@M03558:539:GW210131Amp:1:2105:20058:24312 2:N:0:TCGACGTC+ACCTGGTT
GGCTATGTGAGTAACACCTTCTAAACTTCCATTTCTATCATAAAATAACTTGTCAAATTGTTTGCATATAGATTCCAAATTACTTTTCCATCAGTTTTCTGTATCCGTACGCACTGTATAAAACAAGATACATTACCTCACCACCGGCCTTTTTGGCATCGTAAGGCTTGCTCTGATCAATTCGTTTCATCTCCTCCGAAATGAAGAGCCAAGGAGGGATCGGGGTCGCCACCAACCTGTACCACTGGCT
+
BBBBBFFBFFFFGGFGGGGGGGHHHHHHHHHHHHHHHGHHHHHHHFHFHHHGHHHHHHHHHHHHGHHFHHHHHHHHHGHHHHHHHHHHHGHHHHHHHHHHHHHHHFGGHGGFGGGHHHHHHHGHHGHFHHHHHHHHHHHHHHHHGGGGGGHHHHGGGGHHGFHGHGGHHGHHHGHGHHHGHHHGHHGHHHHHHHHHHDFDGEHHHHHHHEHHHGGHGGFFGGGGGGGGGGFDFEE?EGFFFFBFGFF.AF
@M03558:539:GW210131Amp:1:2105:23147:24347 2:N:0:TCGACGTC+ACCTGGTT
GGCTATGTGAGTAACACCTTCTCACTCTTTGCTCGTAGATGCCTACC
+
A@AAAFFDFFBFGBGFGGGGGGHHHDHHHHHHHHGEEC2A53FFFHH
@M03558:539:GW210131Amp:1:2105:24408:24375 2:N:0:TCGACGTC+ACCTGGTT
GGCTATGTGAGTAACACCTTCTGAACTTCCATTTCTATCATAAAATAACTTGTCAAATTGTTTGCATATAGATTCCAAATTACTTTTCCATCAGTTTTCTGTATCCGTACGCACTGTATAAAACAAGATACATTACCTCACCACCGGGAGGGATCGGGGTCGCCACCAACCTGTACCACTGGCTTAGGCATCTTGAGCTGGTTCCAGGTTAGTTGGGGACAATGGGAGGATCACTAAACTGGATTCGTTG
+
BB@ABFFFFFFFGGGGGGGGGGHFHHHHHHHHHHHHHHHFHHHHHHHFHHHHHHHHHHHHHHHCHBGHHHHEFHFHHHGHHHGGFHHHHGHHHHFHHHHHGHHHHFGGFFGCGGGHHHHFHHHFHEG2DFGFHEHHFEHGHHGHGGGG??CCDGFG/@CGDFGG?DHHHGDHEDHFHHFHFFC<ACDHGGFHHHHHHGGHGHHBFHGGCGGHHHHFCGG?9.:BBFG?-.C/FFFG/CFCFFBFFBEFFF
@M03558:539:GW210131Amp:1:2105:12872:24451 2:N:0:TCGACGTC+ACCTGGTT
GGCTATGTGAGTAACACCTTCTAAACTTCCATTTCTATCATAAAATAACTTGTCAAATTGTTTGCATATAGATTCCAAATTACTTTTCCATCAGTTTTCTGTATCCGTACGCACTGTATAAAACAAGATACATTACCTCACCACCGGAGGGATCGGGGTCGCCACCAACCTGTACCACTGGCTTAGGCATCTTGAGCTGGTTCCAGGTTAGTTGGGGACAATGGGAGGATCACTAAACTGGATTCGTTG
+
BCBBBFFFFFFFGGGGGGGGGGFFHHHGHHHHHHHGHHHHHHHFHHHHHHHHHHHHHHHHHHHHEHHHHHHBFHHHG5GHHHGHHHHHHHHHHGHHHHGHFGGHFHGGHGGGGGGHHHHHHFHHHGGFHHFHHHHHHHHGHHHHGGGGGCGGHGCDCCBGCFGGCFGHGGGGHHHFFGH1<<GHF0<GGFHHHHGHHHHHHHFHHHHGHFFHBGECCGGEFFFBFGGGGGGGGGGBBGGGF/;:CEBFF
@M03558:539:GW210131Amp:1:2105:5447:24495 2:N:0:TCGACGTC+ACCTGGTT
GGCTATGTGAGTAACACCTTCTAAACTTCCATTTCTATCATAAAATAACTTGTCAAATTGTTTGCATATAGATTCCAAATTACTTTTCCATCAGTTTTCTGTATCCGTACGCACTGTATAAAACAAGATACATTACCTCACCACCGAGCAGGCCTTTTTGGCATCGTAAGGCTTGCTCTGATCAATTCGTTTCATCTCCTCCGAAATGAAGAGCCAAGGAGGGATCGGGGTCGACACCAACCTGTACCAC
+
ABA?AFDDFFFBFFFGECCFGGHHHHGGH4FGHFFFHHGFHGFHGHHHFGFGGBFDDHHGHHHHHFHFGHHHGDG5AEFHHGGDBEGBBFFGDGHHGFHEHHGHHGE?F>E?F?EF4GGFEFGB112FBFGBGDGHEFDF?BF//E>E@EHECFFHEHHGCH2G<C/@0@G2<CD/1?DFFFHHHG11FGGEF1FFFFD1FHC-.-.0<<DGHC.//;CCGGG:C.:AA?A.@--CAAE?.;/AFFFBFB
@M03558:539:GW210131Amp:1:2105:14856:24504 2:N:0:TCGACGTC+ACCTGGTT
GGCTATGTGAGTAACACCTTCTAAGAAGGAGATATACATATGAATTGGTGGTTTGCTCGTAGATGCCTACC
+
CCCBCFFFFFFFGGGGGGGGGGHHHHHHHHHHHHHHHHHHHHHGHHHHGFGDGHGHHHGGGGGHHHGHHHF
@M03558:539:GW210131Amp:1:2105:20981:24541 2:N:0:TCGACGTC+ACCTGGTT
GGCTATGTGAGTAACACCTTCTCACTCTTTGCTCGTAGATGCCTACC
+
BBABBFFBDFFDGGGGGGGGGGGHGHHHHHHHHHGEGGGHHGHHHGH
@M03558:539:GW210131Amp:1:2105:21411:24562 2:N:0:TCGACGTC+ACCTGGTT
GGCTATGTGAGTAACACCTTCTCACTCTTTGCTCGTAGATGCCTACC
+
BBCBBFFFFFFFGGGGGGGGGCHHHHHHHHHHHHEEEGGHHHHHHGE
@M03558:539:GW210131Amp:1:2105:15872:24563 2:N:0:TCGACGTC+ACCTGGTT
GGCTATGTGAGTAACACCTTCTAAACTTCCATTTCTATCATAAAATAACTTGTCAAATTGTTTGCATATAGATTCCAAATTACTTTTCCATCAGTTTTCTGTATCCGTACGCACTGTATAAAACAAGATACATTACCTCACCACCACTTCAACGGTTACCAATTCACCCTTGCTTTGATTTCACCCAGAAGATAGCCTTCGGCTTCATCTGGAACCGGGGGGTCGGGGTCACCACCAACCTGTACCACTG
+
A1A1111DFBFFFGFGGGF1G1AGB1AFEFGGEDFHHHFBE3211DBBFD21F1GGE2A1D20FB2GBGF2AHHF2D21BGEHHHBGFG2FFFHH2F2GHHFGF22>FG?F/EEEF2FGG2BEHH/ECFHHBFHHH1FGHA0FGEG/BGGHDGE?EFA<<FCCGGBFDFHF0FDGHDHHFBHHH1G/C/<G1FGFHHG1?G.-F-<11FGFB0CGEG?C--9@B-@-@@FFEFB-9;ABBFFFFFB/BFF
@M03558:539:GW210131Amp:1:2105:17755:24594 2:N:0:TCGACGTC+ACCTGGTT
GGCTATGTGAGTAACACCTTCTAAACTTCCATTTCTATCATAAAATAACTTGTCAAATTGTTTGCATATAGATTCCAAATTACTTTTCCATCGGTTTTCTGTATCCGTACGCACTGTATAAAACAAGATACATTACCTCACCACCGATCGGGGTCGCCACCAACCTGTACCACTGGCTTAGGCATCTTGAGCTGGTTCCAGGTTAGTTGGGGACAATGGGAGGATCACTAAACTGGATTCGTTGAAGGAT
+
CCCCCFFFFFFFGGGGGGGGGGHHHHHHHHHHHHHHHHHHHHHHHHHHHHHHHHHHHHIHIIHHGHHHIHHEHHHHHBGHHGHHHHHHHHHHGGGGGGHHGHHHHHGGHGGGGGGHHHHHHHHHHHHHHHHHHHHGHHHHHHHHGGCGGGGGGGGGGGGGHHHGGHHHHHHGHHHHHHGHFHC<GHHHHFHFHHHHHHGHHGGGGHHHHGGCEGGHFFGFGGGGFGGGGFGGGGGFGGGBFGCCA;BFEF
@M03558:539:GW210131Amp:1:2105:12213:24595 2:N:0:TCGACGTC+ACCTGGTT
GGCTATGTGAGTAACACCTTCTAAACTTCCATTTCTATCATAAAATAACTTGTCAAATTGTTTGCATATAGATTCCAAATTACTTTTCCATCAGTTTTCTGTATCCGTACGCACTGTATAAAACAAGATACATTACCTCACCACCGGGAGGGATCGGGGTCGCCACCAACCTGTACCACTGGCTTAGGCATCTTGAGCTGGTTCCAGGTTAGTTGGGGACAATGGGAGGATCACTAAACTGGATTCGTTG
+
BBBBBFFDFBFFGFGGFFGGGGHGHHHGHHHHHGHHHHHHHHHGHFHHHHHEGHHHHHHHHHHGFHHHHHH5FHFHHHFFHHHEFGFHHGHHHHFHHHEGGFGHHFEFGFG?FGGHHHHFHHFFHHHFHFGHHHHGHFHHHHHHEGGCGGCGGFFE/BCFGGDEDDHGG.EHHFGDGDHHHFCGHHDHHFGGHFFHGFGHGHFHG0;GHHGF:GGCCAEDE.;CBAFEFDFG?FGGGBFFF//9B;EFBF
@M03558:539:GW210131Amp:1:2105:19948:24684 2:N:0:TCGACGTC+ACCTGGTT
GGCTATGTGAGTAACACCTTCTAAACCTCCATTTCTATCATAAAATAACTTGTCAAATTGTTTGCATATAGATTCCAAATTACTTTTCCATCAGTTTTCTGTATCCGTACGCACTGTATAAAACAAGATACATTACCTCACCACCGGTAGGGCAACGGTTACCAATTCACCCTTGGAGGGATCGGGGTCGCCACCAACCTGTACCACTGGCTTAGGCATCTTGAGCTGGTTCCAGGTTAGTTGGGGACA
+
CCCDCFFFFFFFGGGGGGGGGGHHHHHHHHHHHHGHHHHHHHHHHHHHHHHHHHHHHHIIIHHHHIHHHHHHHHHHHHHHHHHHHHHHHHHHHHHHHHHHHHHHHHGGHGGGGGGHHHHHHHHHHHHHHHHHHHHHHHHHHHHHGGGGGGGGHGGHGGGGGHHHHHHHHHHHHHHFHHE@AHGGEGGGGGGGGGHGHGGHHHHHHHHHHGGHHHEFGGGGGGGEGGGGGGFFGGGB:B:FGGGGG?EFF
@M03558:539:GW210131Amp:1:2105:9098:24692 2:N:0:TCGACGTC+ACCTGGTT
GTCCGAAGGTTTGGTACAGCAACAGGAGGGATACATAGAGGTTCCTTGAGCAGTAGTCATGCAGGTTCGGCATGGTCCCGTGCTGGTGGTTGAGGATCCTGGAATTAGAGGACAAACGGGCAACATACCTTGATAGTCCAGAAGAACCAACAAGAAGATGAGGCATAGCAGCAGGATGAAGAGGAAGATGATAAAACGCCGCAGACACATCCAGCGATA
+
ABB@BBBB@FFFGGG5FGFGGGH4G4F2EEFGFHFFHHCFCGHHHHHFHFF3BGGGHHHEHHFHGHGGGGGGGHGD@GFGHG?FHGHHGGGGEHHHHHHHGGFFHGHHFEFFEGFFHGGGGGGHHBHHHHHHHHEBFHHHHHBHFBGHHGGGHEHHH1FGFGE.>GGGEBFHHHHEFBF0=0<GCCHCGGFFB0;GG@CCGG-A@FFFFGGFFFFG-CD
@M03558:539:GW210131Amp:1:2105:24176:24737 2:N:0:TCGACGTC+ACCTGGTT
GGCTATGTGAGTAACACCTTCTAAACTTCCATTTCTATCATAAAATAACTTGTCAAATTGTTTGCATATAGATTCCAAATTACTTTTCCATCAGTTTTCTGTATCCGTACGCACTGTATAAAACAAGATACATTACCTCACCACCGGTTACCAATTCACCCTTGCTTTGATTTCACCCATAAGATAGCCTTCGGCTTCATCTGGAACCCAGCAGGCCTTTTTGGCATCGTAAGTCTTGCTCTGATCAATT
+
A?B?AFF5FBFFGFGFFACGFG5GBGHHG4GGGHHGFHFFFBGBBFDFDGFHEHEH5ADFGDGFD5FBGGA5FE5FF55FGGHBBFHFGFHFFH5DGAGFHEGHHGFFHAEEAECGFGHHBFFHGAFBGGDEDGHEGGHHGFH////EA/GHHGHHFGFFGHHHGH1GDGHHBGFFF0F0@D<FGHHEHHHFEE?/-G1GGFHE11<<....C.<A.<<<BGD-::CGA:..;0;CGFGBBBCBC0;90F
@M03558:539:GW210131Amp:1:2105:21013:24825 2:N:0:TCGACGTC+ACCTGGTT
GGCTATGTGAGTAACACCTTCTGAACTTCCATTTCTATCATAAAATAACTTGTCAAATTGTTTGCATATAGATTCCAAATTACTTTTCCATCAGTTTTCTGTATCCGTACGCACTGTATAAAACAAGATACATTACCTCACCACCGCAGGGCAACGGTTACCAATTCACCCTTGCACAATTTCACCCAGAAGATAGCCTTCGGCTTCATCTGGAACCCGGAGGGATCGGGGTCGCCACCAATCTGTACC
+
111111DBD31@BB31B1GAGFD33BAF3BFAGA3G3GDAFHH1FAFB1EFHDGF2DFHFGHGHBHHFHHHGHHHHH2BFHGHFHGHHHGHHFHHGHHFFHGFHHHEFGGG?EGGHHHHHHHHFHHHGGHHFHHGGHHGHHHDGFGGGGGGGGFHGGCFGHHHEGHGHFFGGGHFGFFCGFGHHFHHFEF0FFGBGEHHGEHGCEGH0DFFHFFFHGGG--;:@?/:9A-;@C@@CA-F-;/9BFFFFF
@M03558:539:GW210131Amp:1:2105:9378:24845 2:N:0:TCGACGTC+ACCTGGTT
GGCTATGTGAGTAACACCTTCTAAACTTCCATTTCTATCATAAAATAACTTGTCAAATTGTTTGCATATAGATTCCAAATTACTTTTCCATCAGTTTTCTGTATCCGTACGCACTGTATAAAACAAGATACATTACCTCACCACCACCGGGGTCGCCACCAACCTGTACCACTGGCTTAGGCATCTTGAGCTGGTTCCAGGTTAGTTGGGGACAATGGGAGGATCACTAAACTGGATTCGTTGAAGGATG
+
BBBBBFFDFFFFFGGGGGGGGGHFHGHHHHHHHHHHHHHHHHHHHHEFHHHHHHHHHHHFHHGHHHHGHHHFHHHHHFFHHHHHHHHHHGHHHHHHHHHHHHHHFHGGGGGGGGGHHHHHGHHHHFHFHHHHHHHHGHHHHHHHFHHGGGGGGFCGDGGHHGGGHHHHHGHHHGGEHHFGFHGFHHHHGEGHHHHHEHGHHCFHHFHHHGGFGGEHGHHGGGGFGGGFF/CFGGGEGGGGGGGEBFF?BF
@M03558:539:GW210131Amp:1:2105:15346:24851 2:N:0:TCGACGTC+ACCTGGTT
GGCTATGTGAGTAACACCTTCTGCACTCTTTGCTCGTAGATGCCTACC
+
BBBABFFFFFFFGGGGGGGFGGHHFHHHHFHHHHHGGGGDDGHHH5FG
@M03558:539:GW210131Amp:1:2105:19678:24868 2:N:0:TCGACGTC+ACCTGGTT
GGCTATGTGAGTAACACCTTCTAAACTTCCATTTCTATCATAAAATAACTTGTCAAATTGTTTGCATATAGATTCCAAATTACTTTTCCATCAGTTTTCTGTATCCGTACGCACTGTATAAAACAAGATACATTACCTTTCACCCAGAAGATAGCCTTCGGCCTTTTTGGCATCGTAAGGCTTGCTCTGAGGAGGGATCGGGGTCGCCACCAACCTGTACCACTGGCTTAGGCATCTTGAGCTGGTTCC
+
CCCCCFFDFFFFGGGGGGGGGGHHHHHHHHHHHHHHHGHHHHHHHHHHHHHHHHHHHGHHIHHHHHIHHHHHHHHHHFHHHHHHHHHHHHHHHHHHHHHGHHHHHHGGHGGGGGGHHHHHHGHHHHHGHHHHHHHHHHHHHHHHGGHEHHGHGHFHHHHHGGGGHHHHG?GHHHGHHGFHHHHEHHHHHGHGBEDGFHGFEGGGGGGEFGGHHGGHHHHHHGFGGFGGFGBFGGFFGGGEGG=;BCCFB
@M03558:539:GW210131Amp:1:2105:16795:24946 2:N:0:TCGACGTC+ACCTGGTT
GGCTATGTGAGTAACACCTTCTAAGAAGGAGATATACATATGAATTGGTGGTTTGCTCGTAGATGCCTACC
+
CCCBBFFFFFFFGFGGGGGGGGHHHGHHHGHFHHHHHHHHHHHHHHHHGGGEFHGHHHGGGGGHHHHHGHH
@M03558:539:GW210131Amp:1:2105:22160:24985 2:N:0:TCGACGTC+ACCTGGTT
GGCTATGTGAGTAACACCTTCTAAACTTCCATTTCTATCATAAAATAACTTGTCAAATTGTTTGCATATAGATTCCAAATTACTTTTCCATCAGTTTTCTGTATCCGTACGCACTGTATAAAACAAGATACATTACCTCACCACCGGGAGGGATCGGGGTCGCCACCAACCTGTACCACTGGCTTAGGCATCTTGAGCTGGTTCCAGGTTAGTTGGGGACAATGGGAGGATCACTAAACTGGATTCGTTG
+
CCCCCFFFFFFFGGGGGGGGGGHHHHHHHHHHHHHHHHHHHHHHGHHGHHHHHHHHFFHHHHHHGHHHHHIFHHHHHHHHHHHHHHHHHHHHHHHHHHHHHHHHHHGGHGGGGGGHHHHHHGHHHHHFHGHHHHDHHHHHHHGHGGGG/EGGGHGG?CFGGGGGGGHHHGGHHGFHHGHHHFCGHFFDGFHHHHHEHHHHHHHFGCCCGHEFGHHHCGGFAAFFBF/A@AFFGFFG;FGFFFBFFF?FBF
@M03558:539:GW210131Amp:1:2105:20574:24994 2:N:0:TCGACGTC+ACCTGGTT
GGCTATGTGAGTAACACCTTCTAAACTTCCATTTCTATCATAAAATAACTTGTCAAATTGTTTGCATATAGATTCCAAATTACTTTTCCATCAGTTTTCTGTATCCGTACGCACTGTATAAAACAAGATACATTACCTCACCACCGAGGGAGGGATCGGGGTCGCCACCAACCTGTACCACTGGCTTAGGCATCTTGAGCTGGTTCCAGGTTAGTTGGGGACAATGGGAGGCTCACTAAACTGGATTCGT
+
CBCCCFFFFFFFGGGGGGGGGGHHGHHHHHHHHHHHHHHHHHGHHFHGHHHHHHHHHIIHHIHHGHHHHFFFFHHHEFHHHHHHHHHHHFHHFHHHHHHGHHHHHHGGGGCGGGGHHHHFHFFHHHGBGHHFHHHHHHHFHFHHGG@E?EEGGCFFFFD@CDE?DGGGGF.CEFFGBGHGHHB/CGH/<0C0CHHHGDFGFHHHFFH:CCGHFHFGHEC?.@EABBCFB??.;.90F0/9:CFFBFFFFF
@M03558:539:GW210131Amp:1:2105:21870:25008 2:N:0:TCGACGTC+ACCTGGTT
GGCTATGTGAGTAACACCTTCTCACTCTTTGCTCGTACATGCCTACC
+
BAAABFFFFFFBGGGGGGGGGFHGHHHHGHHGFHEEGHGHHGHFHHG
@M03558:539:GW210131Amp:1:2105:17397:25019 2:N:0:TCGACGTC+ACCTGGTT
GGCTATGTGAGTAACACCTTCTCACTCTTTGCTCGTAGATGCCTACC
+
BBBBAFFDFFFFDGGBCEGFGDGHHHHHHHHHBDEEDFDFGGHFHHH
@M03558:539:GW210131Amp:1:2105:11251:25061 2:N:0:TCGACGTC+ACCTGGTT
GGCTATTGAGTAACACCTTCTAAACTTCCATTTCTATCATAAAATAACTTGTCAAATTGTTTGCATATAGATTCCAAATTACTTTTCCATCAGTTTTCTGTATCCGTACGCACTGTATAAAACAAGATACATTACCTCACCACCGGGAGGGATCGGGGTCGCCACCAACCTGTACCACTGGCTTAGGCATCTTGAGCTGGTTCCAGGTTAGTTGGGGACAATGGGAGGATCACTAAACTGGATTCGTTG
+
CCCCCFFFFFFFGGGGGGGGGGGHHHHHHFGHHHHHHGHHHHHHG3GFHHGGHHHHHHHHHHFHHHHIHIEHHHFHBFGHHHHHHHFFGHHHFHHHHHHGHHHHHGGHGGGGGGFHHHHHGHHHGFFHGGHHHHHHHHHHHHHGGGGGGGGFHGGGGGGGGGGGGHHHGGHHH1GHHHHGHGGFG<FHHGHHHHFGFGHFFHHHHGHGHHEGHHHGGECEABGEFFGD.CFGGGGGFGFFBF;FFFFF/
@M03558:539:GW210131Amp:1:2105:12659:25071 2:N:0:TCGACGTC+ACCTGGTT
GGCTATGTGAGTAACACCTTCTAAGAAGGAGATATACATATGAATTGGTGGTTTGCTCGTAGATGCCTACC
+
BBBBBFFFFFFDGGFFGGGGGGHFHGBGFAFFHHFHHHHHHHHCHHHGA2EEFGGHHHGGGGEHHGHHFHH
@M03558:539:GW210131Amp:1:2105:7217:25089 2:N:0:TCGACGTC+ACCTGGTT
GGCTATGTGAGTAACACCTTCTAAACTTCCATTTCTATCATAAAATAACTTGTCAAATTGTTTGCATATAGATTCCAAATTACTTTTCCATCAGTTTTCTGTATCCGTACGCACTGTATAAAACAAGATACATTACCTCACCACCGGGATCGGGGTCGCCACCAACCTGTACCACTGGCTTAGGCATCTTGAGCTGGTTCCAGGTTAGTTGGGGACAATGGGAGGATCACTAAACTGGATTCGTTGAAGG
+
BBBBAFFFFFFFGGGGGGGGGGHFHHHHHFHHHHHHHHGHHHFHHGFHHHHHGHHGHHHHHHHHGHHHHHHGHHHGHHHGHFHHHHHHGHHHHGHHHHGHHHHHHHGGHGFGGGGHHHHHHFHGGGHFHHHHHGHGHHHHHHHGGGG?EGGG?@CDGGCEGGHHCGGGHHHGGHGHHBFGHF1FGHHGHHH0CGFHBGGDHFGBGHHHHHHFCCA@ECCGG./;@EGF.9C0/;9FBB9CFGGFFG?FB/
@M03558:539:GW210131Amp:1:2105:17065:25089 2:N:0:TCGACGTC+ACCTGGTT
GGCTATGTGAGTAACACCTTCTAAACTTCCATTTCTATCATAAAATAACTTGTCAAATTGTTTGCATATAGATTCCAAATTACTTTTCCATCAGTTTTCTGTATCCGTACGCACTGTATAAAACAAGATACATTACCTCACCACCACCCAGAAGATAGCCTTCGGCAGGCCTTTTTGGCATCGTAAGGCTTGCTCTGATCAATTCGTTTCATCTCCTCCGAAATGAAGAGCCAGGGATCGGGGTCGCCAC
+
BBBBAFFFFFFFGGGGGGGGGGFHFHHHHHHHHCHHGHGHHHHHFGFHHHHHHFHHHHHGHFHHHHHGHBHDGHHHHAFGHFHHGHHHEHHHHGFHHHHHFGHHHHGGHGGCEGGFEGHGFFHHGEHBFGGHHHHGHHHHHHHHGHHGGGCEHGFHGBGGHHEE/CC@@DFHHHHHD/FGHHGHFAGHHBG?GHHGHFHHH0DGHFGHGHHHGHHFF/CAA.;GHHH0FACHFEE?9BEA.--ADD?DDD
@M03558:539:GW210131Amp:1:2105:7609:25107 2:N:0:TCGACGTC+ACCTGGTT
GGCTATGTGAGTAACACCTTCTAAACTTCCATTTCTATCATAAAATAACTTGTCAAATTGTTTGCATATAGATTCCAAATTACTTTTCCATCAGTTTTCTGTACCCGTACGCACTGTATAAAACAAGATACATTACCTCACCACCGGGAGGGATCGGGGTCGCCACCAACCTGTACCACTGGCTTAGGCATCTTGAGCTGGTTCCAGGTTAGTTGGGGACAATGGGAGGATCACTAAACTGGATTCGTTG
+
BBBBADFFFFFFGGGFGGGGGGHCHHHHHHFHHHHHHHHHHHDGHHHHHHHHHHHHGHHHHHHHGHFHHHGFFHHHHGFHHFHHGGHHHGHHHHHFHHHHGHHGGHGGGGGGGGGGHHHFFFFGEHGHHGHHHHFFHGHHHHHHGGGG??CC/GFE/@CDD@FGGGHHHGGHHDGHHHHHH/CCGFDGFGHGHHHFFHHHGHHHE0CBGGFC:GHEFA?DAFFBG?BFG?BFEGFF/FGFFFBFFFFFFF
@M03558:539:GW210131Amp:1:2105:16033:25108 2:N:0:TCGACGTC+ACCTGGTT
GGCTATGTGAGTAACACCTTCTAAACTTCCATTTCTATCATAAAATAACTTGTCAAATTGTTTGCATATAGATTCCAAATTACTTTTCCATCAGTTTTCTGTACCCGTACGCACTGTATAGAACAAGATACATTACCTCACCACCGGGGGATCGGGGTCGCCACCAACCTGTACCACTGGCTTAGGCATCTTGAGCTGGTTCCAGGTTAGTTGGGGACAATGGGAGGATCACTACACTGGATTCGTTGA
+
BBBBBFFF5FFFGGGGGGGGGGHHHHHHHHHHHHHHFHHHHHHHFHHGHHHHGHHHFFHHHHHBHHHHHGGBGHGFHHHHHHHFHHHHHGHHHFFHHHHHEHGHHFGGGGGCFGGHHHHGHEHHHFFFGHFHHGHFHHHGHFHHGFCC//<DGAAC?DG?-CEGHACGGHGHHHHHHHH/GHH:0CGGHHHHB;CFHGFGFGGBFGFGGEFBFB??ABAFC0CF9.-.:9FFF//9;BFF/F;;ABBB.
@M03558:539:GW210131Amp:1:2105:12611:25138 2:N:0:TCGACGTC+ACCTGGTT
GGCTATGTGAGTAACACCTTCTGAACTTCCATTTCTATCATAAAACAACTTGTCAAATTGTTTGCATATAGATTCCAAATTACTTTTCCATCAGTTTTCTGTATCCGTACGCACTGTATAAAACAAGATACATTACCTCACCACAGGGCAACGGTTACCAATTCACCCTTTGATTTGATTTGGGAGGGATCGGGGTCGCCACCAACCTGTACCACTGGCTTAGGCATCTTGAGCTGGTTCCAGGTTAGTT
+
3>A>ADFFBD5DFBGGFEGGFGFHDGHCFHCDGHFGHFHHGGH5DEEGFFHFHHHHHHHBHGHAGDFGHFHBGGFHDGHGFFBHHBGFHFHHGHGFFAFGHHB@FFEEGEEFEEEHGDG4F@FGHHFBEHHHHGBG?GHHEFHGHHEEFEEH/EDFGCGHHHFFGGFHEHFH2@GHHG>FFHG?C/@?A<E?<-@DACCD..<C.:./.C0C00;G0/CGGFGGB:BC0FFGF0CBFFFFBB0BFF0A;9
@M03558:539:GW210131Amp:1:2105:8059:25140 2:N:0:TCGACGTC+ACCTGGTT
GGCTATGTGAGTAACACCTTCTAAACTTCCATTTCTATCATAAAATAACTTGTCAAATTGTTTGCATATAGATTCCAAATTACTTTTCCATCAGTTTTCTGTATCCGTACGCACTGTATAAAACAAGATACATTACCTCACCACCGGAGGGATCGGGGTCGCCACCAACCTGTACCACTGGCTTAGGCATCTTGAGCTGGTTCCAGGTTAGTTGGGGACAATGGGAGGATCACTAAACTGGATTCGTTG
+
A?A11FFBD31DGFDBGEGGGGHG3GHGGD1FFE3FGGHFHGH1DFGBBGGHGGHDGGHFHHE01GHHHHHGHHBGHGHFGGFHHHHGHHHHHHHHHHFFFADGGHEFGGGCGGGHHHHHGHFGGHHHHHHHGFHHHHGHHHGGGGGEGGGFHGGGGGCCCGGGGGHHGAFFHHHFHHHGHHHHHHHGFHHHHG0GHHHHGHGHGGGGHHFGHHH-A:@EGFFG?FE@GGGGGGGFFEFGFBBFBFFFF
@M03558:539:GW210131Amp:1:2105:5824:25185 2:N:0:TCGACGTC+ACCTGGTT
GGCTATGTGAGTAACACCTTCTAAACCTCCATTTCTATCATAAAATAACTTGTCAAATTGTTTGCATATAGATTCCAAATTACTTTTCCATCAGTTTTCTGTATCCGTACGCACTGTATAAAACAAGATACATTACCTCACCACCTGCTTTGATTTCACCCAGAAGATAGCCTTCGGCTTCATCTGGAACCGGAGGGATCGGGGTCGCCACCAACCTGTACCACTGGCTTAGGCATCTTGAGCTGGTTCC
+
AAAA1DDBDFFFGGGB1ECGGGFFEGFHHH0FGHHBGHHHGHF1GBGHGHHGHHFG1GGHFGHFHBEFFDG2DHFHHFHHGHGGHHHHFHHHHFDGHFFHEGFGGHEFFGCEEEGHHHHGHGBGHFHBGGHHHHHGHHHHHGHEGHHGFHHHBGHHHGHGHGAGFGHHHHHGHHEH?GGGFFGHHGH1GHEGG<ACCAFGGCCC-ECGG.EFEGCBFGGGGGGGGFBEBAFFEFGFGFF0FFFGEFBFCF
@M03558:539:GW210131Amp:1:2105:7006:25186 2:N:0:TCGACGTC+ACCTGGTT
GGCTATGTGAGTAACACCTTCTGAGAAGGAGATATACATATGAATTGGTGGTTTGCTCGTAGATGCCTACC
+
AAAB3FFFFFBFDGGGFGGGGGHHHHH4EFGDHGGGHHHHFHHHHHHFDEEAEGFHHHGGGEAGHHFGHHH
@M03558:539:GW210131Amp:1:2105:20715:25212 2:N:0:TCGACGTC+ACCTGGTT
GGCTATGTGAATAACACCTTCTTTGCTCGTAGATGCCTACC
+
BBCCCFFFFFFFGGGGGGGGGGHHHHHHGEGGGHFFHHHHH
@M03558:539:GW210131Amp:1:2105:22239:25227 2:N:0:TCGACGTC+ACCTGGTT
GGCTATGTGAGTAACCCTTCTAAACTTCCATTTCTATCATAAAATAACTTGTCAAATTGTTTGCATATAGATTCCAAATTACTTTTCCATCAGTTTTCTGTATCCGTACGCACTGTATAAAACAAGATACATTACCTCACCACCGGAGGGATCGGGGTCGCCACCAACCTGTACCACTGGCTTAGGCATCTTGAGCTGGTTCCAGGTTAGTTGGGGACAATGGGAGGATCACTAAACTGGATTCGTTGA
+
CCCCBFFFFFFFGGGGGGGGGGHHHHHHHHHHHHHFHHHHHHHHHHHHHHHGHHHHHHHHHHHHHHHHFHHHHHHGHHGHHHHHHHHHHHHHHHHHHGHHHHHHHGGHGGGGGGHHHHHHHGHHEHFHFHHHHHHHHHHEHHHGGGCGGGGHGGGGGGGFGGGGHHGGGGFHGHHHHHHFGHGGDGGFHHHGHDGHHHHHHHHHGHHHHGGHGEFGADGFFGGFGGGBBFFFGGBFGGGGFGFCF:BBA
@M03558:539:GW210131Amp:1:2105:7609:25258 2:N:0:TCGACGTC+ACCTGGTT
GGCTATGTGAGTACCACCTTCTAAACTTCCATTTCTATCATAAAATAACTTGTCAAATTGTTTGCATATAGATTCCAAATTACTTTTCCATCAGTTTTCTGTATCCGTACGCACTGTATAAAACAAGATACATTACCTCACCACCGCAACGGTTACAGCAGGCCTTTTTGGCATCGTAAGGCTTGCTCTGATCAATTCGTTTCATCTCCTCCGAAATGAAGAGCCATGGCGGGATCGGGGTCGCCACCA
+
>AAAAFFDFBBFGF5B4AFGGFHBGHHHH4AGFDFHGGDGHHHHHGGHHHHHHHFD5FHEFHHGHHBDHHBHHHHG5F5FD35FGFHHGHGHGHFHGHHFFFBFGG1B1?>EAEGEHHFFHD@F??1CGFF3@BGDG3GEEGGHA>EEEEGC/FEGHFHF0/?F<<1G1/<FHHFA/0F<101F-.1<111FDDGHFGEGHEGDGFD=0GG/<@.@EGF000./::GF/.-?B-.;99--99-9.9...
@M03558:539:GW210131Amp:1:2105:20237:25262 2:N:0:TCGACGTC+ACCTGGTT
GGCTATGTGAGTAACACCTTCTAAACTTCCATTTCTATCATAAAATAACTTGTCAAATTGTTTGCATATAGATTCCAAATTACTTTTCCATCAGTTTTCTGTATCCGTACGCACTGTATAAAACAAGATACATTACCTCACCACCGTAAAAGGGGGTGGGGTCGCCACCAACCTGTACCACTGGCTTAGGCATCTTGAGCTGGTTCCAGGTTAGTTGGGGACAATGGGAGGATCACTAAACTGGATTCGT
+
AAAAAFFFFFFFGGGGGGGGGGH5FGHHHGHHHHHHHHHHGCG5FGHHHHHGHHHHHHHGHHHHGGHHHHHBGHHHHDFHHHFHHHHHHHHHHGHHHHHHHGHHFHFFHGCFGGGHHHHHHGGGHFFFHHHHHHHHHHHHHHHHEFFA//FHGGGCCDG/@GFGGGFGHGHGGHHHHHGHHHF<GFHHBGGBGGHHECGCFHHHHHH0C/;CHFFFF/??.BE9BB/A/C-9/CFFGG/FBFBFFFBBAB
@M03558:539:GW210131Amp:1:2105:16134:25278 2:N:0:TCGACGTC+ACCTGGTT
GGCTATGTGAGTAACACCTTCTAAACTTCCATTTCTATCATAAAATAACTTGTCAAATTGTTTGCATATAGATTCCAAATTACTTTTCCATCAGTTTTCTGTATCCGTACGCACTGTATAAAACAAGATACATTACCTCACCACCCCTTTTTGTCATCGTAAGGCTTGCTCTGATCAATTCGTTTCATCTCCTCCGAAATGAAGAGCCATTCGGAGGATCGGGGTCGCCACCAACCTGTACCACTGGCTT
+
BBBBBFFFFFFFGGGGGGGGGGHHFHHHHFHHHHHHHHHGHHHGFGGBHHHHHGHHGHHHHHHHHHHHHFHBHHGHHDGHHHGGFHGHHBGHFHHHHHHHHHHHHHGGHGGGGGGHHHHHHGHHHEFBGFHHGHHGHHHGHFHHGGGGHHHHG2BFHHHHHHFBGHHGHHHHHHFHHFHHHGGGGHGHHHHHHHHG/.-FF1GFBFGGFHHHHFCCFDFF.:-@DGCDGGDF?CDFG?FGGFFFFBBEGF
@M03558:539:GW210131Amp:1:2105:22748:25294 2:N:0:TCGACGTC+ACCTGGTT
GGCTATGTGAGTAACACCTTCTCACTCTTTGCTCGGAGATGCCTACC
+
BAAAAFFFFFFFGGGFGGGGGGFHHHHHHFGFBFE2AEGFGFHFHHH
@M03558:539:GW210131Amp:1:2105:14343:25414 2:N:0:TCGACGTC+ACCTGGTT
GGCTATGTGAGTAACACCTTCTACACTCTTTGCTCGTAGATGCCTACC
+
AAABBFFFFFFFGFFFGEGGGGGHHHHHHBGFFGHGGFFF5GHCF5AG
@M03558:539:GW210131Amp:1:2105:16984:25565 2:N:0:TCGACGTC+ACCTGGTT
GGCTATGTGAGTAACACCTTCTCACTCTTTGCTCGTAGATGCCTACC
+
CCDCCFFFFFFFGGGGGGGGGGHHHHHHHHHHHHGFGGGHHHHHHHH
@M03558:539:GW210131Amp:1:2105:15845:25588 2:N:0:TCGACGTC+ACCTGGTT
GGCTATGTGAGTAACACCTTCTTTGCTCGTAGATGCCTACC
+
AAA>A1D33DB1FGG1GEG1F1EFBG3F0AECA3D111DGF
@M03558:539:GW210131Amp:1:2105:20759:25590 2:N:0:TCGACGTC+ACCTGGTT
GGCTATGTGAGTAACACCTTCTAAACTTCCATTTCCATCATAAAATAACTTGTCAAATTGTTTGCATATAGATTCCAAATTACTTTTCCATCGGTTTTCTGTATCCGTACGCACTGTATAAGACAAGATACATTACCTCACCACCTTTTTGGCATCGTAAGGCTTGCTCTGATCAACTCGTTTCATCTCCTCCGAAATGAAGAGCCATCAGGGATCGGGGTCGCCACCAACCTGTACCACTGGCTTAGGC
+
A?AA1B1DFB11A1EDAA1CB1FA3BA1A1A33333AA11AFFFHBG1FFHEA122FGEGFGHH1FEGG2B22DF22F1FGHBFGHFGH2FFE/EFGGHHFHHFHG?FAEEE?EEBFFHFGBF@EGHEG11>GEEHBGFHGHHEEHHGGBECHFFH/?FGH1FF0>FGEHF1FGHBGG1CGGGHDGDGG1<?>C@C-<FGFFBFFE<GF0<C..<<E.--;.CA?GBFECFB/F009C0;BB/.9;/00:
@M03558:539:GW210131Amp:1:2105:19861:25626 2:N:0:TCGACGTC+ACCTGGTT
GGCTATGTGAGTAACACCTTCTACACTCTTTGCTCGTAGATGCCTCCC
+
AAA>ADFFFB11BFDGGGG1E1AFHHBG11AFBGHGAEAFGGH1G1AA
@M03558:539:GW210131Amp:1:2105:13216:25651 2:N:0:TCGACGTC+ACCTGGTT
GGCTATGTGAGTAACACCTTCTAAACTTCCATTTCTATCATAAAATAACTTGTCAAATTGTTTGCATATAGATTCCAAATTACTTTTCCATCAGTTTTCTGTATCCGTACGCACTGTATAAAACAAGATACATTACCTCACCACCGGGAGGGATCGGGGTCGCCACCAACCTGTACCACTGGCTTAGGCATCTTGAGCTGGTTCCAGGTTAGTTGGGGACAATGGGAGGATCACTAAACTGGATTCGTTG
+
1>A>1@@D33DDGGGGFFGFCGFFBGHB3GAE3FFHHFHHFHCHFFGF1DG1DDGBFFHGBGGHG2FDH2ADGFDAAEGFHH1GGFEH1DFG1FGFHDGHGGFE22?FGEE/E>/B@GGD2E1GC/F0GDFHGHFH1FGBFCDGE?//E?/</0F///@CF/<CEC0FCAACGHFFD<GF<CCHA/DGFFGHB<<0<CGGB/<0/:0/:C0:GHB/-;.-9.0B/;/9;A//9:;0/0:;0CB0:/9/9F
@M03558:539:GW210131Amp:1:2105:6549:25665 2:N:0:TCGACGTC+ACCTGGTT
GGCTATGTGAGTAACACCTTCTAAGAAGGAGATATACATATGAATTGGTGGTTTGCTCGTAGATGCCTACC
+
B@ABBFFFFFFFGGGGGGGGGGGHHHHHHHHHHHHHHHHHHHHHHHHHGGGEGHGHHHGEGGGHHHHHHHH
@M03558:539:GW210131Amp:1:2105:21268:25710 2:N:0:TCGACGTC+ACCTGGTT
GGCTATGTGAGTAACACCTTCTCACTCTTTGCTCGTAATGCCTACC
+
A1AAAFFFFFF@FDFFCFGGGG1FGGFHFBGCHBEA0EFFFFGFAF
@M03558:539:GW210131Amp:1:2105:9451:25715 2:N:0:TCGACGTC+ACCTGGTT
GGCTATGTGAGTAACACCTTCTCACTCTTTGCTCGTAGATGCCTACC
+
BBBBBFFFFFFFGGGGGGGFGGHHHHHHHHHHHHGEGDGHHGHHHHH
@M03558:539:GW210131Amp:1:2105:14073:25766 2:N:0:TCGACGTC+ACCTGGTT
GGCTATGTGAGTAACACCTTCTAAACTTCCATTTCTATCATAAAATAACTTGTCAAATTGTTTGCATATAGATTCCAAATTACTTTTCCATCAGTTTTCTGTACCCGTACGCACTGTATAAAACAAGATACATTACCTCACCACCACGGTTACCAATTCACCCTTGTCGGCTTCATCTGGAACCCAGCAGGCCTTTTTGGCATCGTAAGGCTTGCTCTGATCAATTCGTTTCATCTCCTCCGAAATGA
+
CCCCCFFFFFFFGGGGGGGGGGHHHHHHHHHHHHHHGHHHHHHHHHHHHHHEHHHHGIHHHIGHHHIHHHHHHHFHHHHHHHHHHHHHHHHHHHHHHHHHHHHHHHGGGGGDGGGHHHHHGFHHGHHEHHHHHHHHHHHHHGGHFHHGCGGGHHHGHHHHHGGFHHHHGGGGGHHHHHHGEGGGGGAHBGHGFHHHHHC@FHHHGHEFAFHHGGGHHHHBGGHHBHHGGHGHHFGGGGGGFG?ABEGB
@M03558:539:GW210131Amp:1:2105:19987:25811 2:N:0:TCGACGTC+ACCTGGTT
GGCTATGTGAGTAACACCTTCTCACTCTTTGCTCGTAGATGCCTACC
+
BCBBBFFFFFFFGGGGGGGGGGHHHHHHHHHHHGEEFGGHHGHHHHH
@M03558:539:GW210131Amp:1:2105:20946:25838 2:N:0:TCGACGTC+ACCTGGTT
GGCTATGTGAGTAACACCTTCTACACTCTTTGCTCGTAGATGCCTACC
+
BBCBCFFDFFFFGGGGGGGGGGGHHHHHFFHHHHHGGGGGFHGHHGHH
@M03558:539:GW210131Amp:1:2105:12876:25985 2:N:0:TCGACGTC+ACCTGGTT
GGCTATGTGAGTAACACCTTCTAAACTTCCATTTCTATCATAAAATAACTTGTCAAATTGTTTGCATATAGATTCCAAATCACTTTTCCATCAGTTTTCTGTATCCGTACGCACTGTATAAAACAAGATACATTACCTCACCACCGTAGGGCAACGGTTACCAATTCACCCTTGCTTTGATTTCACCCAGAAGATAGCCTTCGGCTTCATCTGGAAGCAGGCCTTTTTGGCATCGTAAGGCTTGCTCTG
+
BABBBFFFFFFFGGGGGGGGGGHHHHHHHHHHHHHHHHHHHHHHHHHHHGHHHHHHHHHHHHHHGHHHHHHGHHHHFFHHHHHHHHHHHHGHHHHHHHHHHGHHHHGGHGGGGGGHHHHHHHHHHHHGHHHHHHGFHHHHHHHHGGHHGDEHFEFFGGGGHHHFHHHHHHHHHGHHHHHGFHHHGGHGAGECGGGGHGHHHHEEGGGHGHHHFDBGHEGHEGGHHHHHG?GCGHGG.FAGFGFBEGGGG
@M03558:539:GW210131Amp:1:2105:23196:26036 2:N:0:TCGACGTC+ACCTGGTT
GGCTATGTGAGTAACACCTTCTAAACTTCCATTTCTATCATAAAATAACTTGTCAAATTGTTTGCATATAGATTCCAAATTACTTTTCCATCAGTTTTCTGTATCCGTACGCACTGTATAAAACAAGATACATTACCTCACCACCTTTTTGGCATCGTAAGGCTTGCTCTGATCAATTCGTTTCATCTCCTCCGAAATGAAGAGCCATCAGGGATCGGGGTCGCCACCAACCTGTACCACTGGCTTAGGC
+
BABBBFFFFFFFGCGGFGGGGGB5AFHHHHHHHHHHHHHGHHHHFHHDHHHFHHHFFGHHHHHGHHHHHFG5FHGHH5FGHDFGHGHHHGHFFHFHHHHHGGDHHHEFHGGCGEGEGFHHFFBBFEHEGHHHHHHFGGFHHHHHGHGHHHG?3BGGEGG0?FFHHGHHHHHGHHEGHHHGHHGHHFHHHFHHFG?/<FG1<D1CFABGHGF0CAGE.A?:DD:DAEDGGFDEFF0FGEFGGFFECFF;CF
@M03558:539:GW210131Amp:1:2105:23116:26041 2:N:0:TCGACGTC+ACCTGGTT
GGCTATGTGAGTAACACCTTCTAAACTTCCATTTCTATCATAAAATAACTTGTCAAATTGTTTGCATATAGATTCCAAATTACTTTTCCATCAGTTTTCTGTATCCGTACGCACTGTATAAAACAAGATACATTACCTCACCACCGGGAGGGATCGGGGTCGCCACCAACCTGTACCACTGGCTTAGGCATCTTGAGCTGGTTCCAGGTTAGTTGGGGACAATGGGAGGATCACTAAACTGGATTCGTTG
+
A>AAAFDBF@FFGGGGFEGGGFDDFGHHHC5BGFHHHHFGHFHFBGHGHHHGGFFFGHFHFFHB5FFHHHHBGHFGH5GHHHGGHGHHHHHHHGGFHHHGHHHHHHGFHFGFGGGGFHHEGHHBHFHHHHHHHGFHHHHHHHHEEGCE/ECCGHGGDGDGGGGGGDGGGGGHG=GBGGHHHB</C/D0CFFGFHH0CFHHGHHBGGG/CHHAFHHGG@EGE.CF9F/A-CBFGFBB/0;C0C/0;B?//:
@M03558:539:GW210131Amp:1:2105:22444:26072 2:N:0:TCGACGTC+ACCTGGTT
GGCTATGTGAGTAACACCTTCTAAGAAGGAGATATACATATGAATTGGTGGTTTGCTCGTAGATGCCTACC
+
BBBBBFFFFFFDGFGGGGGGGGGHHGHHHGHGGBGHHHHHHHH5GFGG5F?2FHGGHHGGGGGFFHGDFFC
@M03558:539:GW210131Amp:1:2105:18646:26114 2:N:0:TCGACGTC+ACCTGGTT
GGCTATGTGAGTAACACCTTCTAAACTTCCATTTCTATCATAAAATAACTTGTCAAATTGTTTGCATATAGATTCCAAATTACTTTTCCATCAGTTTTCTGTATCCGTACGCACTGTATAAAACAAGATACATTACCTCACCACCAGGCCTTTTTGGCATCGTAAGGCTTGCTCTGATCAATTCGTTTCATCTCCTCCGAAATGAAGAGCCATTGAAGAGGGATCGGGGTCGCCACCAACCTGTACCACT
+
BBBBBFFFFBFFGGGFGGGGGGHHHHHHHHHHGHHHHHHHHHHGFFHHHHHHHHGHHHHHHHHHHHHHHHHBHHHHGBHHHGHHHHHHHHHHHHHHHHHHGHHHHHGFHGGGGGGHHHHHHHGHHHHHHHHHHHHHHHHHHHHHGHHGHGHHHHHGFHHHHGHHHHHHHHGHHHHHHHHHHHHHGHHGHHHHHHHHHHGGGCGHH<GFHHHHHHHHHHHHEC?GGGGGGGEAACEDFGE.9F?FGFBFGG
@M03558:539:GW210131Amp:1:2105:7671:26137 2:N:0:TCGACGTC+ACCTGGTT
GGCTATGTGAGTAACACCTTCTGAACTTCCATTTCTATCATACAATAACTTGTCAAATTGTTTGCATATAGATTCCAAATTACTTTTCCGTCAGTTTTCTGTATCCGTACGCACTGTATAAAACAAGATACATTACCTCACCACCAGGGATCGGGGTCGCCACCAACCTGTACCACTGGCTTAGGCATCTTGAGCTGGTTCCAGGTTAGTTGGGGACAATGGGAGGATCACTAAACTGGATTCGTTGA
+
BBBB@FFDFFFFGGGGGGGGGGHGHHHHHHHHHHGHHHHHHHHDGHHHHHHHHHHHGHHHHHHHHHHHHHHFHHHHHHHGHEHHHHHHHGHHGGHHHHHGHGHHHHFGHGGGGGGHHHHHHHHHHHHHHGFHHHHHHHHHGHHGGHHGGGFGG/BDBDGGGGGHHHDGEHGHHHHHHHHHHHHHHHHHHHHHGGHHHHHGHHF0//D0GFHGHCF.@.:CHCGF?BGGGGFFF/;FFFGGGFGGGGGG
@M03558:539:GW210131Amp:1:2105:18091:26164 2:N:0:TCGACGTC+ACCTGGTT
GGCTATGTGAGTAACACCTTCTAAACTTCCATTTCTATCATAAAATAACTTGCCAAATTGTTTGCATATAGATTCCAAATTACTTTTCCATCAGTTTTCTGTATCCGTACGCACTGTATAAAACAAGATACATTACCTCACCACCGGGCAACGGTTACCAATTCACCCTTGGGAGGGATCGGGGTCGCCACCAACCTGTACCACTGGCTTAGGCATCTTGAGCTGGTTCCAGGTTAGTTGGTGACAATGG
+
BABBAFFFFFFFFGGGGGGGGGGGFGHHHHHHHHHHGHHHHGDGHHHHHHHHHHHHHHHGHHHGHHHHHFH5FGHDFBDHHGHHHHHHHGGHHHHHHHHHFHGHHHGGHGGGGGGGHHHEFHGGHAEBGFGBHHGHHHHHHHGHG?EEEEEHBFGGGHHGHHHHHHHHHHGGGAFC/AGFA.@-ADCCGCDHHHD?GCGFHFHHHH/.CGH00/FFFFGFF09FFFGGGEFFBFFF?FFFF.=09B9;/9
@M03558:539:GW210131Amp:1:2105:12192:26181 2:N:0:TCGACGTC+ACCTGGTT
GGCTATGTGAGTAACACCTTCTGAACTTCCATTTCTATCATAAAATAACTTGTCAAATTGTTTGCATATAGATTCCAAATTACTTTTCCATCAGTTTTCTGTATCCGTACGCACTGTATAAAACAAGATACATTACCTCACCACCGAGCAGGCCTTTTTGGCATCGTAAGGCTTGCTCTGATCAATTCGTTTCATCTCCTCCGAAATGAAGAGCCATTCGATTCGGAGGGATCGGGGTCGCCACCAACCT
+
CCDDCFFFFFFFGGGGGGGGGGHHHHHHHHHHGHHHHHHHHHHGHHHHHHHHHHHHHHIIIHHHHIIHIHHHHHHHHGHHHHHHHHHHHHHHHHHHHHHHHHHHHHGGHGGGGGGHHHHHHHGHHHHHHHHHHHHHHHHHHHHHGGGFGGHHGGHHHHHGGHHHHFHHHFFHHHCHHHHGHHHHGHHHGHHGHHHHHHHHHHC-C-CFDFFHFHHHHHHHGHGGGHGCC?.;CD.?BDGGGG?AAAADDF
@M03558:539:GW210131Amp:1:2105:17563:26235 2:N:0:TCGACGTC+ACCTGGTT
GGCTATGTGAGTAACACCTTCTAAACTTCCATTTCTATCATAAAATAACTTGTCAAATTGTTTGCATATAGATTCCAAATTACTTTTCCATCAGTTTTCTGTATCCGTACGCACTGTATAAAACAAGATACATTACCTCACCACCGGGGTCGCCACCAACCTGTACCACTGGCTTAGGCATCTTGAGCTGGTTCCAGGTTAGTTGGGGACAATGGGAGGATCACTAAACTGGATTCGTTGAAGGATGATG
+
AABBAFFDFFFDFAGFGEGGGGH5BGHHHHHFHHGFFHHHGHFFBFDGHHHHGHGGEFHGHHGHHGHHHFHGFHHGFFHHHHHHGGHFBEGHFHFHFHHHFGBGHGFEHGCGGGGHGHHHG4GHFHHHHHHHHFHHGHHGHGHGGGGE?EGGG?AEGHHGGHHHHGHHHHHHGHHG1FFFGHHGG1<CGFH<GDG1D/<D<GGGHHG-<@FFFHEGFECGHHGGGGFBFFGFBFGGGGFFG0CB?FFBFF
@M03558:539:GW210131Amp:1:2105:12650:26277 2:N:0:TCGACGTC+ACCTGGTT
GGCTATGTGAGTAACACCTTCTAAACTTCCATTTCTATCATAAAATAACTTGTCAAATTGTTTGCATATAGATTCCAAATTACTTTTCCATCAGTTTTCTGTATCCGTACGCACTGTATAAAACAAGATACATTACCTCACCACCGAGGGGAGGGATCGGGGTCGCCACCAACCTGTACCACTGGCTTAGGCATCTTGAGCTGGTTCCAGGTTAGTTGGGGACAATGGGAGGATCACTAAACTGGATTCG
+
A111>DDFF31DGFFGGGGFFFFFGHHHBHH3FGHFCBA3GGDBGDDFGHFHFFHFHGFHHHHCBFGHGFGDHHHHHHHHHEFFHGHHHFFHHFHHHHHHHHGHFG?FHGCCEGGFGHHHHGHHGGGGHHHHHHHHGHHHHHHHGGGGGGGGGGGCHGFCGCGGGGGGGHHCGGHHHHHHHHHH/CGGGBGHGHHHHHFHHHHHHHGHGFHHGBFCBFF@G.@ACCCF9FEGBFFGGFF/BFBBB/BFF-
@M03558:539:GW210131Amp:1:2105:17834:26394 2:N:0:TCGACGTC+ACCTGGTT
GGCTATGTGAGTAACACCTTCTACACTTCCATTTCTATCATAAAATAACTTGTCAAATTGTTTGCATATAGATTCCAAATTACTTTTCCATCAGTTTTCTGTATCCGTACGCACTGTATAAAACAAGATACATTACCTCACCACCCGGTTGGAGGGATCGGCGTCGCCACCAACCTGTACCACTGGCTTAGGCATCTTGAGCTGGTTCCAGGTTAGTTGGGGACAATGGGAGGATCACTAAACTGGATTC
+
AAA11DF3DFFFFFGF1EGCGGH31AFGFGHHBGBFFHHHHHH1GHFBFGHFGHGHD21FG2GHFEHFFED2FGFFBHEGHHGFHGG2B2GAAFBADGFH2G2GF2?FC/>ECEGF2FGH2FGBEGHGHBEGHHHHBGFG/F>GGGG?ECC/BB?//0F///>A<@CC.E><.<.<<1<B0D<<BCCGC/00<<</<GHFHEHGFHHFHGGG/0CA9CCF-9A@GFFFF9B.9.FBABBB;BBFFBFBBF
@M03558:539:GW210131Amp:1:2105:20935:26426 2:N:0:TCGACGTC+ACCTGGTT
GGCTATGTGAGTAACACCTTCTAAACTTCCATTTCTATCATAAAATAACTTGTCAAATTGTTTGCATATAGATTCCAAATTACTTTTCCATCAGTTTTCTGTATCCGTACGCACTGTATAAAACAAGATACATTACCTCACCACCGTAGGGCAACGGTTACCAATTCACCCTTTGATTTCACCCAGAAGATAGCCTTCGGCTTCATCTGGAAGCAGGCCTTTTTGGCATCGTAAGGCTTGCTCTGATCA
+
CCCBCFFDFFFFGGGFGGGGGGHHHHHHHHHHHHHHHHHHHGHHHHHHHHHHHHHHHGHHIHHHHHIHHHHEHHHGHHHHHHHHHHHHGF5FGHHHFHFHHHHHHHEFHGGGGGFHFHHHHDGHCFGGHHHHHHHFHHHHHEDGFEFGEEFHGFGGGDFFHGD?FGFHFHGHHGHGHHHHHHHHEHEGHHFFBGHHHGHGGGGHFHHHHHBFFHHGEFGHHHHH-CGGHHGHHHHBFFGFGGGEE;=FF
@M03558:539:GW210131Amp:1:2105:10427:26477 2:N:0:TCGACGTC+ACCTGGTT
GGCTATGTGAGTAACACCTTCTAAACTTCCATTTCTATCATAAAATAACTTGTCAAATTGTTTGCATATAGATTCCAAATTACTTTTCCATCAGTTTTCTGTATCCGTACGCACTGTATAAAACAAGATACATTACCTCACCACCGGGCAACGGTTACCAATTCACCCTTGGGAGGGATCGGGGTCGCCACCAACCTGTACCACTGGCTTAGGCATCTTGAGCTGGTTCCAGGTTAGTTGGGTACAATGG
+
BBBBBFFBFFFFGGGGGGGGGGHHHFHHHHGFHHHHHHHGHHGFHHHGHHHHFHGHHHGFHGHHHHHHHHHGHHHHFFGHHHHHHHHH3FGH3GBGBGBGFAAD5DBBF1>1?>>BF@BEGFG31GGEGD@@ED@BB33??F3??EFG@/F/BCAFFHHDC<FGF@@0/2FCCE///?FFEDFFD?@-C.<<ACA:GFGFGHCGBHHHGHHBFBFFFGGGEFEFBB;FFFGGGBFGFFGF/?.;FBBFFB
@M03558:539:GW210131Amp:1:2105:22759:26616 2:N:0:TCGACGTC+ACCTGGTT
GGCTATGTGAGTAACACCTTCTAAACTTCCATTTCTATCATAAAATAACTTGTCAAATTGTTTGCATATAGATTCCAAATTACTTTTCCATCAGTTTTCTGTATCCGTACGCACTGTATAAAACAAGATACATTACCTCATCGGGGTCGCCACCAACCTGTACCACTGGCTTAGGCATCTTGAGCTGGTTCCAGGTTAGTTGGGGACAATGGGAGGATCACTAAACTGGATTCGTTGAAGGATGATGGTT
+
ABB@AFF5DDDBFGGGGGGGGGFFHHFFHHGGHHHGFFHDDGFFHHHFHHHHFHFHHHHHHHHHGHHHHHHDGHBHDFFHHFFGFBHFHDGHFHHHEHEFHHDFBFEFG1>AFGCG4FGHFFFGEHHFH@BEGFGGHHF3DFHGGGGGGGGDCGCFDDFHGFHHFFCBGHHFHFFBFHHHHBGHHFB0FGHHBGHFDDGFDGHGCG?EFHGFHHGCDCHA/CCBCCCFBGFFFGGGGEFGG?BFC0CFFG
@M03558:539:GW210131Amp:1:2105:14436:26703 2:N:0:TCGACGTC+ACCTGGTT
GGCTATGGGAGTAACAACTTCTAAACTTCCATTGCTATCATAAAATAACTTGTCAAATTGTCTGCATATAGATTCCAAATTACTTTTCCATCAGTTTTCTGTATCCGTACGCACTGTATAAAACAAGATACATTACCTCACCACCGATCGGGGAGGGATCGGGGTCGCCACCAACCTGTACCACTGGCTTAGGCATCTTGAGCTGGTTCCAGGTTAGTTGGGGACAATGGGAGGATCACTAAACTGGATT
+
>11>1BF1FFAAFGAF1A1GFG3DFHDDF1B3D1AFG3FF22F1FAFHGHGFAB2FBGFHG22D1D1D22H2FB2D22FEFGDBEGBD1BGFEHEADG2FG@DEDDE?EEE?EE@FFFHGFHGBEFFGHHHHGFHBGHHFFGFHGGCEEGGGGCCCCGHGGGGG@AGCGAEGCEGGFFDDGGHGHHFGHCCHHHGHGGHHGFBGHGGFGGGGG9BFFGGECA@FGGFGGGFFG@BFFFFFF/BBBBEFBF
@M03558:539:GW210131Amp:1:2105:8718:26704 2:N:0:TCGACGTC+ACCTGGTT
GGCTATGTGAGTAACACCTTCTTTGCTCGTAGATGCCTACC
+
BAABAFDBFFFBAEBEF2GGBGBEGGFGEAECF6F3AGFBF
@M03558:539:GW210131Amp:1:2105:16459:26729 2:N:0:TCGACGTC+ACCTGGTT
GGCTATGTGAGTAACACCTTCTAAACTTCCATTTCTATCATAAAATAACTTGTCAAATTGTTTGCATATAGATTCCAAATTACTTTTCCATCAGTTTTCTGTATCCGTACGCACTGTATAAAACAAGATACATTACCTCACCACCAACGGGCAACGGTTACCAATTCACACTTGGGAGGGATCGGGGTCGCCACCAACCTGTACCACTGGCTTAGGCATCTTGAGCTGGTTCCAGGTTAGTTGGGGACA
+
AAAA>FF5DD@BFDFGFFGGGGH5EFDEFHGFHHHHDAAEFGBEHHFFFFHADBEGHFFGGHFGEBHHFBGGGEEG5GHGHE5FAFGBADFDFGGEGHGHHHGG@E>1B?E1E//GBBFHGGHHACGGHFGHDGDF3B3B?0B?FGAE<EEC/CCC?C/??FDGB1GB@@@0<F</<<A/CGFC?@C<A@-<<<GCEF?GF0;C:CBGCFHHGHGFFFF/;CBBFBBB9/9B9BFF9FGGBFFBBGEBF
@M03558:539:GW210131Amp:1:2105:11357:26743 2:N:0:TCGACGTC+ACCTGGTT
GGCTATGTGAGTAACACCTTCTAAACTTCCATTTCTATCATAAAATAACTTGTCAAATTGTTTGCATATAGATTCCAAATTACTTTTCCATCAGTTTTCTGTATCCGTACGCACTGTATAAAACAAGATACATTACATCACCACCGGTTGCTTTGATTTCACCCAGAAGATAGCCTTCGGCCTTTTTGGCATCGTAAGGCTTGCTCTGATCAATTCGTTTCATCTCCTCCGAAATGAAGAGCCATGGAGG
+
AA>11BD3BDD@BDGFBFGGGGBAAGF1GHH33DGFD33A3FD1DFGFB1F1DEAFGB1BDGGF12FGHFHFAGGHBDFHHHHH2FDD1GF1FGG2DG2GHGGF2@E?>EEEE//>BFGFHFHFE/FGHFHHHHDF1BFFBBG?FGC/E<E1FBFFG2>>2FG0FGEBHCD@GE1<1@FCC<?G1DG<@GFGBEC0>FFFH0>GHFHFBDDGF0DGECGEGFFHG000GCEGF:GFGGGFGEFFFFE0FA
@M03558:539:GW210131Amp:1:2105:18197:26765 2:N:0:TCGACGTC+ACCTGGTT
GGCTATGTGAGTAACACCTTCTAAACTTCCATTTCTATCATAAAATAACTTGTCAAATTGTTTGCGTATAGATTCCAAATTACTTTTCCATCAGTTTTCTGTATCCGTACGCACTGTATAAAACAAGATACATTACCTCACCACCGTAGGGCAACGGTTACCAATTCACCCTTCGGCTAGCAGGCCTTTTTGGCATCGTAAGGCTTGCTCTGATCAATTCGTTTCATCTCCTCCGAAATGAAGAGCCATT
+
ABAABFFBDFDBFFFG4EGGFGHHGFHHHHHBGGEHHGHHGHGGHGHFFBFGGGHFHFHFHHHCBEEEEHHHHHDG5DFFFEFDGHFGHHGFHDGHHHHHHHHHHHGGHGGGGGGHHHHEH4GHCGHEHHHBGHF3GGHHHHHHGDHH/EGHGGGCCGGAGGHHHHHHGGHHHHE/DGGHHFHGEGHHHHE-@HFHHGHEAHFGFCFGGFGCC;0CGHCHECHEHFGFHGFFCFEGDGEFF0;BFB.;FB
@M03558:539:GW210131Amp:1:2105:20628:26768 2:N:0:TCGACGTC+ACCTGGTT
GGCTATGTGAGTAACACCTTCTAAACTTCCATTTCTATCATAAAATAACTTGTCAAATTGTTTGCATATAGATTCCAAATTACTTTTCCATCAGTTTTCTGTATCCGTACGCACTGTATAAAACAAGATACATTACCTCACCACCGAGGGATCGGGGTCGCCACCAACCTGTACCACTGGCTTAGGCATCTTGAGCTGGTTCCAGGTTAGTTGGGGACAATGGGAGGATCACTAAACTGGATTCGTTGA
+
ABAAADD5BFFDFFGFGGGGGGHGHFCFFCGEFHGHHHHHHHFGHHHFHEFGGHHHHFFHHHHHGGHHFHHGHFHFHHHHHHHGFGFEGHHHHHGHHHGGHHFHHHGFHGCGGGGHHHGHHFGHHHFGHHHHHGFHHHHHHHHHEGEE?EGHGGCCG@EGGGGFHHGDGHHHHHGGHFF0GHF<11FGHHHHGGGHHHHHHGHHHHGGCHHHHGDGGGEACGE?FE?./9C/0B90CFFFGFGGEF/F.
@M03558:539:GW210131Amp:1:2105:8426:26859 2:N:0:TCGACGTC+ACCTGGTT
GGCTATGTGAGTAACACCTTCTAAACTTCCATTTCTATCATAAAATAACTTGTCAAATTGTTTGCATATAGATTCCAAATTACTTTTCCATCAGTTTTCTGTATCCGTACGCACCGTATAAAACAAGATACATTACCTCACCACCAGGGATCGGGGTCGCCACCAACCTGTACCACTGGCTTAGGCATCTTGAGCTGGTTCCAGGTTAGTTGGGGACAATGGGAGGATCACTAAACTGGATTCGTTGA
+
AAAAAFB@DDF5BDFFG?GFGCDDFFBG5FFGFHCHFHHFGHFFHFDFFGHHHHFFHHGFFHFHFADEDGHHHHHFFFHGHH5FGADHHHHHHHHHHHHHHHHHHGGGHGFGGGGGHHHHGHHHHHBBGFGGHFHHHHHFHHFHGGHFCFHGE/CGGGCFGGFFFHGGHGHHHHHGCGHHHHGE<>FGHHGFBGHHHHHHHHH0C<DFFHGG/ADGGFAGH/GBA-EF/9BFF/;/;0;FFFFGF;B.
@M03558:539:GW210131Amp:1:2105:10571:26860 2:N:0:TCGACGTC+ACCTGGTT
GGCTATGTGAGGAACACCTTCTAAACTTCCATTTCTATCATAAAATAACTTGTCAAATTGTTTGCATATAGATTCCAAATTACTTTTCCATCAGTTTTCTGTATCCGTACGCACTGTATAAAACAAGATACATTACCTCACCACCGTAGGGCAACGGATACCATTTCACCCAGAAGATAGCCTTCGGCTTCATCTGGAACCCGGAGGGATCGGGGTCGCCACCAACCTGTACCACTGGCTTAGGCATCTT
+
A?>>AFBBBDD1BCBC1AG11EDGD1DDFFD3AA3AG3DA2D21EGBDBDFG11FEFE1BGFFEDA2ADBGEF2FG22EGHH1EGGBGHFHFFGGHFHHHF@GHGHFEGEGCGGGHGHHHHHHHHHGEHHHHHHGHGHHHHHHGFEHHCGEGAEHC?CGGHFHHGBFFGGHFEHFFHGHFFGHFF/CCFGGFGHFHDBCGFCA--CG?ABE?.?--99-CBBFGGGGGG0;F0CFGFF?-AFBBBBBBFF
@M03558:539:GW210131Amp:1:2105:16425:26912 2:N:0:TCGACGTC+ACCTGGTT
GGCTATGTGAGTAACACCTTCTCACTCTTTGCTCGTAGATGCCTACC
+
AAAAAFFFFFFBE1BB1EGGCAEGDGHHCHHHBAA0EEFFHGHHG0B
@M03558:539:GW210131Amp:1:2105:22978:26929 2:N:0:TCGACGTC+ACCTGGTT
GGCTATGTGAGTAACACCTTCTAAACTTCCATTTCTATCATAAAATAACTTGTCAAATTGTTTGCATATAGATTCCAAATTACTTTTCCATCAGTTTTCTGTATCCGTACGCACTGTATAAAACAAGATACATTACCTCACCACCGGGAGGGATCGGGGTCGCCACCAACCTGTACCACTGGCTTAGGCATCTTGAGCTGGTTCCAGGTTAGTTGGGGACAATGGGAGGATCACTAAACTGGATTCGTTG
+
AAAB@FFDFFFFGDGGGGGGGGHHHHGGHHHHHHHHHHHHHHHHHHHHHGHHHHHHHHHHHHHHHFHHHHGFHHHHGFHHHHHHHHHHHGHHGHHHHHEHHHHHHHFFHGGGGGGHHHHGFHHHHHHHGHHHHHHHHHHHHHHHGGGE?EGGCHFBDCFGGGGGGGHHHGGHGGGHFHGHHC<CHHFBGGHHHHH0CGHHGHHHHHGCCG0:;:CG?FGACF0;B;9C-99FFBBF/0CCFFFGBBEF/9
@M03558:539:GW210131Amp:1:2105:21285:26994 2:N:0:TCGACGTC+ACCTGGTT
GGCTATGTGAGTAACACCTTCGAAACTTCCATTTCTATCATAAAATAACTTGTCAAATTGTTTGCATATAGGTTCCAAATTACTTTTCCATCAGTTTTCTGTATCCGTACGCACTGTATAAAACAAGATACATTACCTCACCACCGGGAGGGATCGGGGTCGCCACCAACCTGTACCACTAGCTTAGGCATCTTGAGCTGGTTCCAGGTTAGTTGGGGACAATGGGAGGATCACTAAACTGGATTCGTTG
+
AAAAAFF3BDD@FABFGEGGG1AAEFB1GFHHHFFHHHBGHBHFHFGHHGHHHHHE1FFGGGGHHHHFAFGHHFHHHHHGHB1DGGHHHHFHGHH22GHFG2@GFEGFHE?EGGGGHHGHHHHHHHHHHGGHGFHHHHHHHHGFFGGGECGCGGE/A/?CECGGGGHHHGGHGGGHHHHHHHHHHHF0B0CHHHHHHHHHHHGHHFFHFFGHHCFH?-EAEGB0BCBE?CFGFF0F;FFFBFFFF/-BBF
@M03558:539:GW210131Amp:1:2105:10026:27081 2:N:0:TCGACGTC+ACCTGGTT
GGCTATGTGAGTAACACCTTCTAAACTTCCATTTCTATCATAAAATAACTTGTCAAATTGTTTGCATATAGATTCCAAATTACTTTTCCATCAGTTTTCTGTATCCGTACGCACTGTATAAAACAAGATACATTACCTCACCACCGGGAGGGATCGGGGTCGCCACCAACCTGTACCACTGGCTTAGGCATCTTGAGCTGGTTCCAGGTTAGTTGGGGACAATGGGAGGATCACTAAACTGGATTCGTTG
+
3AAA3DFDFFF@GGGGGFGFGGHHHHHHHHHHHHHHHHHHHHHHHHHHHHHHHHHHEHHHHHGFHHHHHBGFHHHHHFBGHHHHHHHHHHHHHFGHHHHHHHHHHHGGHGGGGGGHHHHHHGHGHHHGHGHHHHFHHHGGHHGHGGGGGECGDHFGA@@DEGGDFGHHGGGHGFFGHHHHFGCGHHDDGHGHHHHBHGHHHHHHHHG/CGFHFBGFG?F@CA:CFFBEBGGGGGG0;FGFG/FG;BFFFF
@M03558:539:GW210131Amp:1:2105:13232:27103 2:N:0:TCGACGTC+ACCTGGTT
GGCTATGTGAGTAACACCTTCTAAACTTCCATTTCTATCATAAAATAACTTGTCAAATTGTTTGCATATAGATTCCAAATTACTTTTCCATCAGTTTTCTGTATCCGTACGCACTGTATAAAACAAGATACATTACCTCACCACCGGTAGGGCAACGGTTACCAATTCACCCTTGAGCAGGCCTTTTTGGCATCGTAAGGCTTGCTCTGATCAATTCGTTTCATCTCCTCCGAAATGAAGAGCCATCAGG
+
ABBB?FFFFFFFGGGGGGGGGGHGHHHHHHHHHHHHHHHHHHHHFHHHHHHHHHHHGHHHHHHHGHHGHHHBHHHHHHHGHHHHHHHHHHHHGFFGHHHHHEGHGFGFHGGGGGGHHHHHHHHHHGBFFFHHHFHHHHHGHHHHFGGEGGGGHGFHCCGGGHHHHGHHHHHHHHHFHHHHGGGHHHHHGGGFHHC.<0CBFFECEHFFHGHHH0GGFGHHG/CHHFGGHHHG-999000;BFGGFGGGFF
@M03558:539:GW210131Amp:1:2105:13513:27111 2:N:0:TCGACGTC+ACCTGGTT
GGCTATGTGAGTAACACCTTCTTTGCTCGTAGATGCCTACC
+
>A11>DD3BDFB313A1EGGF1DGH1GHGG?AFDFBABGCF
@M03558:539:GW210131Amp:1:2105:17842:27134 2:N:0:TCGACGTC+ACCTGGTT
GGCTATGTGAGTAACACCTTCTAAGAAGGAGATATACATATGAATTGGTGGTTTGCTCGTAGATGCCTACC
+
CCCBBFFFFFFBGGGGGGGGGGHHHGGGHHFHHHHHGHHHHHDGGHHHAFEAFHDFHFEEGGFHFHHHHHH
@M03558:539:GW210131Amp:1:2105:9118:27189 2:N:0:TCGACGTC+ACCTGGTT
GGCTCTGTGAGTAACAACTTCTAAACTTCCATTTCTATCATAAAATAACTTGTCAAATTGTTTGCATATAGATTCCAAATTACTTTTCCATCAGTTTTCTGTATCCGTACGCACTGTATAAAACAAGATACATTACCTCACCACAGGGGCAGCGGTTACCAATTCACCCTTGCTTTGATTTCACCCAGAAGAAGGAGGGATCGGGGTCGCCACCAACCTGTACCACTGGCTTAGGCATCTTGAGCTGGTT
+
A@?1>C1@FF@1BEF11F1DDAG3DF3DGHHFBEE3FHDG332DGFGDGHGHGHFFGGFFF2EFDEHFHHH2DFFHFDDGHGHHHHHHHHHGGFDGHHHHHGFGGHGFAEEEGGGHHFHHD2FFEHEHHBGHFHFGHGHGHHGHHFHFCE?EEECAB?GF11@GHBHF0GFCGHHHF1FHHHGHFGFA/FCG>C<0.<@FHECA--<CCCCECGH.C.;CFFGBBFF0/.;CFB09BC/F;00;0;C/;F
@M03558:539:GW210131Amp:1:2105:15177:27216 2:N:0:TCGACGTC+ACCTGGTT
GGCTATGTGAGTAACACCTTCTAAACTTCCATTTCTATCATAAAATAACTTGTCAAATTGTTTGCATATAGATTCCAAATTACTTTTCCATCAGTTTTCTGTATCCGGGTAGGGCAACGGTTACCAATTCACAGGGATCGGGGTCGCCACCAACCTGTACCACTGGCTTAGGCATCTTGAGCTGGTTCCAGGTTAGTTGGGGACAATGGGAGGATCACTAAACTGGATTCGTTGAAGGATGATGGTTTTG
+
BABABFFDFFFFGGGGGGGGGGHHGHCHHHCHHHHHHHHHHHHFHHHFFHHHFGHHHHHHHHHHHHHHHHHFHHHFHHHHHHHHHFHHHHHHHHFHGGGHHFHHFFFG@>EAFEGEFHGGEEFHGHGHHHGGGHEAFHFG?EEFGGGGDGHGFDGBHHGFHHHFHGHHCFGFFHHHHHHFHHHGHGHFHFHHHGHHGHFGGGE@E.CHHGFEFGHGFHGGBFFGBFGF9FEFBFGGGG.9F;FF0;;;:F
@M03558:539:GW210131Amp:1:2105:19862:27230 2:N:0:TCGACGTC+ACCTGGTT
GGCTATGGGAGTAACACCTTCTAAACTTCCATTTCTATCATAAAATAACTTGTCAAATTGTTTGCATATAGATTCCAAATTACTTTTCCATCAGTTTTCTGTATCCGTACGCACTGTATAAAACAAGATACATTACCTCACCACCGCAGGGCAACGGTTACCAATTCACCTTTTTGGCATCGTAAGGCTTGCTCTGATCAATTCGTTTCATCTCCTCCGAAATGAAGAGCCACCAACCTGTACCACTGGC
+
A1A111D1B>1>ADAGGGB1FEEG3A3AAAGHDFGHH2B22B2D1F11B1DAAEG2AFG12BAB1FHF22AGHDDA2BG1HBHHB2D212FBGHB2FAF1FB2@22B/B///BE/>BBGDHHHFHC0FG1FDFEHBDFDHCCDG//EG?/CFC/FCC/F/111F@@1G>@1<1?D//GGDGCHHHHHBHHCHGFBH0DHG0DHBGCGGHHGHFFFHBH?-;-:GFFGC.B9FB.9A9EFGGFF0BB/0/:
@M03558:539:GW210131Amp:1:2105:11153:27290 2:N:0:TCGACGTC+ACCTGGTT
GGCTCTGTGAGTAACACCTTCTAAACTTCCATTTCTATCATAAAATAACTTGTCAAATTGTTTGCATATAGATTCCAAATTACTTTTCCATCAGTTTTCTGTATCCGTACGCACTGTATAAAACAAGATACATTACCTTTGATTTCACCCAGAAGATAGCCTTCGGCTTCATCTGGAAGGAGGGATCGGGGTCGCCACCAACCTGTACCACTGGCTTAGGCATCTTGAGCTGGTTCCAGGTTAGTTGGGG
+
AABB3CFFFFFFGFGGGGGGGGHHHHHHHGHHHHHHHHHHHHHHGHHHHHHHHHHHGFHHHHHHHHHFHHHEHHFHFHHHHGHFHHHHHHHHHHHHHHHHHHHHHFGFHGGGGGGHHHHHEHHHHFFHHHHFHHHHGHHHHHHHHHGHHHGHG3FFGHGHFHHHHFFGCHGHHHHHG2FEFHGGGGGDGCFFDGGGGGHE.CEHHFHHHHHHHFEHHCFFHHGHFHCCFGGGGGGGGGFFFGFFGGG:@-
@M03558:539:GW210131Amp:1:2105:18786:27403 2:N:0:TCGACGTC+ACCTGGTT
GGCTATGTGAGTAACACCTTCTGAACTTCCATTTCTATCATAAAATAACTTGTCAAATTGTTTGCATATAGATTCCGAATTACTTTTCCATCTGTTTTCTGTATCCGTACGCACTGTATAAAACAAGATACATTACCTCACCACCGTAGGGCAACGGTTACCAATTCACCCTTGCGGAGGGATCGGGGTCGCCACCAACCTGTACCACTGGCTTAGGCATCTTGAGCTGGTTCCAGGTTAGTTGGGGAC
+
A?AABFFFFFFFGGGGGGGGGGHHHGHHHGGHGHHHHHHHHHHHEHHHHHGHHHHHHHHHHHHHHHIHGHFGHHHHHGGGHHHHHHHHHGHHHHFHHGHHHHHGGHGGHGGGGGGHHHGHHFGHHH2GHHHHFHHHGGHHHHHHGGHF/FGHGGFGGGGGHHFFGHHGHHHGHHHG?DGGGDHG.<CGCE?F??AGE.EEFHFHHGFGGGGGGGFBBFFFFGE9BBFGGFFFBF0;F/90AFFFB=DE;
@M03558:539:GW210131Amp:1:2105:14684:27446 2:N:0:TCGACGTC+ACCTGGTT
[truncated: 21,380,623 more chars]
