# Supplementary material for: Suppressing mosquito populations with precision guided sterile males
Source: Nat Commun. 2021 Sep 10;12:5374. doi: 10.1038/s41467-021-25421-w (PMC8433431; doi:10.1038/s41467-021-25421-w)
Supplement: Supplementary file 14 — Source Data Files [file 41467_2021_25421_MOESM14_ESM.xlsx]

## Sheet: Supplementary Table 1
	Supplementary Table 1 - myo-fem and βTub developmental gene expression data
	ID	Ae. albopictus*	Ae. aegypti**		Ae. albopictus*	Ae. aegypti**
	Gene name	Myo-fem	Myo-Fem		βTub	βTub
	male_testes	0.416872	0.0981948		4097.84	14.232
	male_carcass	1.23806	0.0998974		2.55211	170.336
	NBF_carcass	400.999	41.2168		1.14457	0.0599963
	PBM_carcass_12hr	554.077	95.982		0.515837	0.101174
	PBM_carcass_24hr	779.261	94.7649		0.33216	0.100969
	PBM_carcass_36hr	1113.28	222.681		0.472283	0.379921
	PBM_carcass_48hr	1804.5	466.551		0.614054	0.154455
	PBM_carcass_60hr	822.014	587.303		1.09927	0.557219
	PBM_carcass_72hr	1557.79	272.298		0.688698	0.414251
	NBF_Ovaries	2.2497	0.310713		1.43268	0.0637718
	PBM_Ovaries_12hr	0.935219	0.551928		0.976041	0.0896798
	PBM_Ovaries_24hr	0.922913	0.588657		0.465475	0.0998062
	PBM_Ovaries_36hr	0.4021	0.320646		0.505269	0
	PBM_Ovaries_48hr	0.347661	0.670666		0.566476	0.0706851
	PBM_Ovaries_60hr	0.815745	1.15088		0.824022	0.272001
	PBM_Ovaries_72hr	1.04742	1.11326		0.697404	0.289419
	Embryo_0_1	0.175421	1.21669		0.58007	0
	Embryo_0_4	0.351675	1.86944		0.599836	0.169538
	Embryo_4_8	0.364288	1.73292		0.908584	0
	Embryo_8_12	1.46992	2.2554		0.853017	0.98638
	Embryo_12_16	0.244061	2.42068		1.03291	0.639982
	Embryo_16_20	0.272056	1.86531		1.01528	0.281939
	Embryo_20_24	0.327689	1.78395		0.844084	0.161785
	Embryo_24_28	0.214108	0.442161		0.826906	0.287378
	Embryo_28_32	0.105228	0.402243		1.06207	0.168064
	Embryo_32_36	0.0933464	0.431532		1.35973	0.168281
	Embryo_36_40	4.87955	0.547161		0.874184	0.198486
	Embryo_40_44	0.264531	0.546245		1.50513	0.101436
	Embryo_44_48	2.03747	0.581147		1.49936	0.116218
	Embryo_48_52	2.33646	0.35535		0.652789	0
	Embryo_52_56	0.29826	0.667847		1.49299	0.0542575
	Embryo_56_60	0.565556	0.202466		1.01217	0.225584
	Embryo_60_64	0.758946	0.331924		1.29014	0.258876
	Embryo_64_68	0.108518	0.9448		3.29654	0.236178
	Embryo_68_72	1.23306	0.156596		1.18381	0.0814221
	1st_instar_larvae	1.45124	0.177577		0.232593	0.319608
	2nd_instar_larvae	1.43835	0.195321		0.392967	0.179219
	3rd_instar_larvae	2.11176	0.0974511		0.0818212	0.0422248
	4th_instar_larvae	2.09934	797.229		0.424903	2.76733
	pupae_male	3.7303	186.732		146.596	206.243
	pupae_female	4380.32	7072.55		1.8163	1.47447
	*Gamez et al., 2020 - values in Transcripts Per Million (TPM)
	**Matthews et al., 2018 values in Transcripts Per Million (TPM)

## Sheet: Supplementary Table 2
Supplementary Table 2. Embryo microinjection and transgenic line generation
Plasmid	Add gene ID #	# embryos injected	# G0 (%survivors)	# of Transgnic Lines Established
OA-1067A1: gRNA-β-Tub	164847	1000	753 (75.3)	10
OA-1067K: gRNA-myo-fem	164848	500	366 (73.2)	5
OA-874PA: Nup50-Cas9	164846	100	69 (69.0)	1
* See Methods
			Total Transgenic Lines generated in this study	16

## Sheet: Supplementary Table 3
	Supplementary Table 3 - Single gene disruption
	gRNA[βTub] = 1067A1
	Group	Parents of the cross	Test Group	Egg #	Hatched egg #	Hatched eggs (%)
	wt control	1 wt♂ X 10 wt♀	wt♂	595	576	96.8067
	wt control	1 wt♂ X 10 wt♀	wt♂	602	587	97.5083
	wt control	1 wt♂ X 10 wt♀	wt♂	557	539	96.7684
	wt control	1 wt♂ X 10 wt♀	wt♂	539	523	97.0315
	wt control	1 wt♂ X 10 wt♀	wt♂	540	514	95.1852
	wt control	50 wt♂ X 50 wt♀	wt♂	5681	5534	97.4124
	wt control	50 wt♂ X 50 wt♀	wt♂	4725	4517	95.5979
	wt control	50 wt♂ X 50 wt♀	wt♂	5593	5501	98.3551
	wt control	50 wt♂ X 50 wt♀	wt♂	5059	4854	95.9478
	wt control	50 wt♂ X 50 wt♀	wt♂	5930	5778	97.4368
	Nup50 control	1 nup50-Cas9/nup50-Cas9♂ X 10 wt♀	nup50-Cas9/nup50-Cas9 ♂	497	443	89.1348
	Nup50 control	1 nup50-Cas9/nup50-Cas9♂ X 10 wt♀	nup50-Cas9/nup50-Cas9 ♂	395	372	94.1772
	Nup50 control	1 nup50-Cas9/nup50-Cas9♂ X 10 wt♀	nup50-Cas9/nup50-Cas9 ♂	469	396	84.435
	Nup50 control	1 nup50-Cas9/nup50-Cas9♂ X 10 wt♀	nup50-Cas9/nup50-Cas9 ♂	546	480	87.9121
	Nup50 control	1 nup50-Cas9/nup50-Cas9♂ X 10 wt♀	nup50-Cas9/nup50-Cas9 ♂	584	521	89.2123
	Nup50 control	1 wt♂ X 10 nup50-Cas9/nup50-Cas9♀	nup50-Cas9/nup50-Cas9 ♀	547	462	84.4607
	Nup50 control	1 wt♂ X 10 nup50-Cas9/nup50-Cas9♀	nup50-Cas9/nup50-Cas9 ♀	583	486	83.3619
	Nup50 control	1 wt♂ X 10 nup50-Cas9/nup50-Cas9♀	nup50-Cas9/nup50-Cas9 ♀	558	441	79.0323
	Nup50 control	1 wt♂ X 10 nup50-Cas9/nup50-Cas9♀	nup50-Cas9/nup50-Cas9 ♀	603	515	85.4063
	Nup50 control	1 wt♂ X 10 nup50-Cas9/nup50-Cas9♀	nup50-Cas9/nup50-Cas9 ♀	530	448	84.5283
	Parent Cross	1 gRNA[βTub]#01/+♂ X 10 nup50-Cas9/nup50-Cas9♀	gRNA[βTub]#01/+ ♂	784	661	84.3112
	Parent Cross	1 gRNA[βTub]#01/+♂ X 10 nup50-Cas9/nup50-Cas9♀	gRNA[βTub]#01/+ ♂	561	475	84.6702
	Parent Cross	1 gRNA[βTub]#01/+♂ X 10 nup50-Cas9/nup50-Cas9♀	gRNA[βTub]#01/+ ♂	598	539	90.1338
	Parent Cross	10 gRNA[βTub]#01/+♀ X 1 nup50-Cas9/nup50-Cas9♂	gRNA[βTub]#01/+ ♀	402	357	88.806
	Parent Cross	10 gRNA[βTub]#01/+♀ X 1 nup50-Cas9/nup50-Cas9♂	gRNA[βTub]#01/+ ♀	419	384	91.6468
	Parent Cross	10 gRNA[βTub]#01/+♀ X 1 nup50-Cas9/nup50-Cas9♂	gRNA[βTub]#01/+ ♀	438	404	92.2374
	Transheterozygote wt Cross	50 gRNA[βTub]#01♂/+; nup50-Cas9♀/+ ♂ X 50 wt♀	gRNA[βTub]#01♂/+;nup50-Cas9♀/+ ♂	5090	39	0.766208
	Transheterozygote wt Cross	50 gRNA[βTub]#01♂/+; nup50-Cas9♀/+ ♂ X 50 wt♀	gRNA[βTub]#01♂/+;nup50-Cas9♀/+ ♂	4283	44	1.02732
	Transheterozygote wt Cross	50 gRNA[βTub]#01♂/+; nup50-Cas9♀/+ ♂ X 50 wt♀	gRNA[βTub]#01♂/+;nup50-Cas9♀/+ ♂	4470	32	0.715884
	Transheterozygote wt Cross	50 gRNA[βTub]#01♂/+; nup50-Cas9♀/+ ♀ X 50 wt♂	gRNA[βTub]#01♂/+;nup50-Cas9♀/+ ♀	4732	4531	95.7523
	Transheterozygote wt Cross	50 gRNA[βTub]#01♂/+; nup50-Cas9♀/+ ♀ X 50 wt♂	gRNA[βTub]#01♂/+;nup50-Cas9♀/+ ♀	3874	3629	93.6758
	Transheterozygote wt Cross	50 gRNA[βTub]#01♂/+; nup50-Cas9♀/+ ♀ X 50 wt♂	gRNA[βTub]#01♂/+;nup50-Cas9♀/+ ♀	3767	3518	93.39
	Transheterozygote wt Cross	50 gRNA[βTub]#01♀/+; nup50-Cas9♂/+ ♂ X 50 wt♀	gRNA[βTub]#01♀/+;nup50-Cas9♂/+ ♂	4045	105	2.5958
	Transheterozygote wt Cross	50 gRNA[βTub]#01♀/+; nup50-Cas9♂/+ ♂ X 50 wt♀	gRNA[βTub]#01♀/+;nup50-Cas9♂/+ ♂	5530	173	3.12839
	Transheterozygote wt Cross	50 gRNA[βTub]#01♀/+; nup50-Cas9♂/+ ♂ X 50 wt♀	gRNA[βTub]#01♀/+;nup50-Cas9♂/+ ♂	4331	98	2.26276
	Transheterozygote wt Cross	50 gRNA[βTub]#01♀/+; nup50-Cas9♂/+ ♀ X 50 wt♂	gRNA[βTub]#01♀/+;nup50-Cas9♂/+ ♀	4555	4113	90.2964
	Transheterozygote wt Cross	50 gRNA[βTub]#01♀/+; nup50-Cas9♂/+ ♀ X 50 wt♂	gRNA[βTub]#01♀/+;nup50-Cas9♂/+ ♀	3747	3402	90.7926
	Transheterozygote wt Cross	50 gRNA[βTub]#01♀/+; nup50-Cas9♂/+ ♀ X 50 wt♂	gRNA[βTub]#01♀/+;nup50-Cas9♂/+ ♀	4513	4212	93.3304
	Parent Cross	1 gRNA[βTub]#02/+♂ X 10 nup50-Cas9/nup50-Cas9♀	gRNA[βTub]#02/+ ♂	653	574	87.902
	Parent Cross	1 gRNA[βTub]#02/+♂ X 10 nup50-Cas9/nup50-Cas9♀	gRNA[βTub]#02/+ ♂	460	392	85.2174
	Parent Cross	1 gRNA[βTub]#02/+♂ X 10 nup50-Cas9/nup50-Cas9♀	gRNA[βTub]#02/+ ♂	751	651	86.6844
	Parent Cross	10 gRNA[βTub]#02/+♀ X 1 nup50-Cas9/nup50-Cas9♂	gRNA[βTub]#02/+ ♀	438	391	89.2694
	Parent Cross	10 gRNA[βTub]#02/+♀ X 1 nup50-Cas9/nup50-Cas9♂	gRNA[βTub]#02/+ ♀	445	388	87.191
	Parent Cross	10 gRNA[βTub]#02/+♀ X 1 nup50-Cas9/nup50-Cas9♂	gRNA[βTub]#02/+ ♀	472	408	86.4407
	Transheterozygote wt Cross	50 gRNA[βTub]#02♂/+; nup50-Cas9♀/+ ♂ X 50 wt♀	gRNA[βTub]#02♂/+;nup50-Cas9♀/+ ♂	4773	2212	46.344
	Transheterozygote wt Cross	50 gRNA[βTub]#02♂/+; nup50-Cas9♀/+ ♂ X 50 wt♀	gRNA[βTub]#02♂/+;nup50-Cas9♀/+ ♂	5075	2503	49.3202
	Transheterozygote wt Cross	50 gRNA[βTub]#02♂/+; nup50-Cas9♀/+ ♂ X 50 wt♀	gRNA[βTub]#02♂/+;nup50-Cas9♀/+ ♂	4632	2017	43.5449
	Transheterozygote wt Cross	50 gRNA[βTub]#02♂/+; nup50-Cas9♀/+ ♀ X 50 wt♂	gRNA[βTub]#02♂/+;nup50-Cas9♀/+ ♀	5153	4911	95.3037
	Transheterozygote wt Cross	50 gRNA[βTub]#02♂/+; nup50-Cas9♀/+ ♀ X 50 wt♂	gRNA[βTub]#02♂/+;nup50-Cas9♀/+ ♀	4011	3815	95.1134
	Transheterozygote wt Cross	50 gRNA[βTub]#02♂/+; nup50-Cas9♀/+ ♀ X 50 wt♂	gRNA[βTub]#02♂/+;nup50-Cas9♀/+ ♀	5316	4889	91.9676
	Transheterozygote wt Cross	50 gRNA[βTub]#02♀/+; nup50-Cas9♂/+ ♂ X 50 wt♀	gRNA[βTub]#02♀/+;nup50-Cas9♂/+ ♂	4832	2913	60.2856
	Transheterozygote wt Cross	50 gRNA[βTub]#02♀/+; nup50-Cas9♂/+ ♂ X 50 wt♀	gRNA[βTub]#02♀/+;nup50-Cas9♂/+ ♂	3976	2230	56.0865
	Transheterozygote wt Cross	50 gRNA[βTub]#02♀/+; nup50-Cas9♂/+ ♂ X 50 wt♀	gRNA[βTub]#02♀/+;nup50-Cas9♂/+ ♂	5175	3231	62.4348
	Transheterozygote wt Cross	50 gRNA[βTub]#02♀/+; nup50-Cas9♂/+ ♀ X 50 wt♂	gRNA[βTub]#02♀/+;nup50-Cas9♂/+ ♀	3575	3106	86.8811
	Transheterozygote wt Cross	50 gRNA[βTub]#02♀/+; nup50-Cas9♂/+ ♀ X 50 wt♂	gRNA[βTub]#02♀/+;nup50-Cas9♂/+ ♀	4430	3899	88.0135
	Transheterozygote wt Cross	50 gRNA[βTub]#02♀/+; nup50-Cas9♂/+ ♀ X 50 wt♂	gRNA[βTub]#02♀/+;nup50-Cas9♂/+ ♀	4022	3579	88.9856
	Parent Cross	1 gRNA[βTub]#03/+♂ X 10 nup50-Cas9/nup50-Cas9♀	gRNA[βTub]#03/+ ♂	767	689	89.8305
	Parent Cross	1 gRNA[βTub]#03/+♂ X 10 nup50-Cas9/nup50-Cas9♀	gRNA[βTub]#03/+ ♂	613	536	87.4388
	Parent Cross	1 gRNA[βTub]#03/+♂ X 10 nup50-Cas9/nup50-Cas9♀	gRNA[βTub]#03/+ ♂	672	603	89.7321
	Parent Cross	10 gRNA[βTub]#03/+♀ X 1 nup50-Cas9/nup50-Cas9♂	gRNA[βTub]#03/+ ♀	512	464	90.625
	Parent Cross	10 gRNA[βTub]#03/+♀ X 1 nup50-Cas9/nup50-Cas9♂	gRNA[βTub]#03/+ ♀	356	317	89.0449
	Parent Cross	10 gRNA[βTub]#03/+♀ X 1 nup50-Cas9/nup50-Cas9♂	gRNA[βTub]#03/+ ♀	455	398	87.4725
	Transheterozygote wt Cross	50 gRNA[βTub]#03♂/+; nup50-Cas9♀/+ ♂ X 50 wt♀	gRNA[βTub]#03♂/+;nup50-Cas9♀/+ ♂	5137	0	0
	Transheterozygote wt Cross	50 gRNA[βTub]#03♂/+; nup50-Cas9♀/+ ♂ X 50 wt♀	gRNA[βTub]#03♂/+;nup50-Cas9♀/+ ♂	4620	0	0
	Transheterozygote wt Cross	50 gRNA[βTub]#03♂/+; nup50-Cas9♀/+ ♂ X 50 wt♀	gRNA[βTub]#03♂/+;nup50-Cas9♀/+ ♂	4894	0	0
	Transheterozygote wt Cross	50 gRNA[βTub]#03♂/+; nup50-Cas9♀/+ ♀ X 50 wt♂	gRNA[βTub]#03♂/+;nup50-Cas9♀/+ ♀	4578	4179	91.2844
	Transheterozygote wt Cross	50 gRNA[βTub]#03♂/+; nup50-Cas9♀/+ ♀ X 50 wt♂	gRNA[βTub]#03♂/+;nup50-Cas9♀/+ ♀	4266	3822	89.5921
	Transheterozygote wt Cross	50 gRNA[βTub]#03♂/+; nup50-Cas9♀/+ ♀ X 50 wt♂	gRNA[βTub]#03♂/+;nup50-Cas9♀/+ ♀	4465	4218	94.4681
	Transheterozygote wt Cross	50 gRNA[βTub]#03♀/+; nup50-Cas9♂/+ ♂ X 50 wt♀	gRNA[βTub]#03♀/+;nup50-Cas9♂/+ ♂	4720	0	0
	Transheterozygote wt Cross	50 gRNA[βTub]#03♀/+; nup50-Cas9♂/+ ♂ X 50 wt♀	gRNA[βTub]#03♀/+;nup50-Cas9♂/+ ♂	4532	0	0
	Transheterozygote wt Cross	50 gRNA[βTub]#03♀/+; nup50-Cas9♂/+ ♂ X 50 wt♀	gRNA[βTub]#03♀/+;nup50-Cas9♂/+ ♂	4852	0	0
	Transheterozygote wt Cross	50 gRNA[βTub]#03♀/+; nup50-Cas9♂/+ ♀ X 50 wt♂	gRNA[βTub]#03♀/+;nup50-Cas9♂/+ ♀	4410	4005	90.8163
	Transheterozygote wt Cross	50 gRNA[βTub]#03♀/+; nup50-Cas9♂/+ ♀ X 50 wt♂	gRNA[βTub]#03♀/+;nup50-Cas9♂/+ ♀	4525	3995	88.2873
	Transheterozygote wt Cross	50 gRNA[βTub]#03♀/+; nup50-Cas9♂/+ ♀ X 50 wt♂	gRNA[βTub]#03♀/+;nup50-Cas9♂/+ ♀	3227	2892	89.6188
	Parent Cross	1 gRNA[βTub]#04/+♂ X 10 nup50-Cas9/nup50-Cas9♀	gRNA[βTub]#04/+ ♂	543	466	85.8195
	Parent Cross	1 gRNA[βTub]#04/+♂ X 10 nup50-Cas9/nup50-Cas9♀	gRNA[βTub]#04/+ ♂	665	553	83.1579
	Parent Cross	1 gRNA[βTub]#04/+♂ X 10 nup50-Cas9/nup50-Cas9♀	gRNA[βTub]#04/+ ♂	596	514	86.2416
	Parent Cross	10 gRNA[βTub]#04/+♀ X 1 nup50-Cas9/nup50-Cas9♂	gRNA[βTub]#04/+ ♀	458	402	87.7729
	Parent Cross	10 gRNA[βTub]#04/+♀ X 1 nup50-Cas9/nup50-Cas9♂	gRNA[βTub]#04/+ ♀	437	395	90.389
	Parent Cross	10 gRNA[βTub]#04/+♀ X 1 nup50-Cas9/nup50-Cas9♂	gRNA[βTub]#04/+ ♀	423	371	87.7069
	Transheterozygote wt Cross	50 gRNA[βTub]#04♂/+; nup50-Cas9♀/+ ♂ X 50 wt♀	gRNA[βTub]#04♂/+;nup50-Cas9♀/+ ♂	5506	4748	86.2332
	Transheterozygote wt Cross	50 gRNA[βTub]#04♂/+; nup50-Cas9♀/+ ♂ X 50 wt♀	gRNA[βTub]#04♂/+;nup50-Cas9♀/+ ♂	4879	4146	84.9764
	Transheterozygote wt Cross	50 gRNA[βTub]#04♂/+; nup50-Cas9♀/+ ♂ X 50 wt♀	gRNA[βTub]#04♂/+;nup50-Cas9♀/+ ♂	4015	3810	94.8941
	Transheterozygote wt Cross	50 gRNA[βTub]#04♂/+; nup50-Cas9♀/+ ♀ X 50 wt♂	gRNA[βTub]#04♂/+;nup50-Cas9♀/+ ♀	5230	4805	91.8738
	Transheterozygote wt Cross	50 gRNA[βTub]#04♂/+; nup50-Cas9♀/+ ♀ X 50 wt♂	gRNA[βTub]#04♂/+;nup50-Cas9♀/+ ♀	4418	4101	92.8248
	Transheterozygote wt Cross	50 gRNA[βTub]#04♂/+; nup50-Cas9♀/+ ♀ X 50 wt♂	gRNA[βTub]#04♂/+;nup50-Cas9♀/+ ♀	5281	4632	87.7107
	Transheterozygote wt Cross	50 gRNA[βTub]#04♀/+; nup50-Cas9♂/+ ♂ X 50 wt♀	gRNA[βTub]#04♀/+;nup50-Cas9♂/+ ♂	3875	3627	93.6
	Transheterozygote wt Cross	50 gRNA[βTub]#04♀/+; nup50-Cas9♂/+ ♂ X 50 wt♀	gRNA[βTub]#04♀/+;nup50-Cas9♂/+ ♂	4420	4043	91.4706
	Transheterozygote wt Cross	50 gRNA[βTub]#04♀/+; nup50-Cas9♂/+ ♂ X 50 wt♀	gRNA[βTub]#04♀/+;nup50-Cas9♂/+ ♂	4980	4325	86.8474
	Transheterozygote wt Cross	50 gRNA[βTub]#04♀/+; nup50-Cas9♂/+ ♀ X 50 wt♂	gRNA[βTub]#04♀/+;nup50-Cas9♂/+ ♀	3327	3072	92.3354
	Transheterozygote wt Cross	50 gRNA[βTub]#04♀/+; nup50-Cas9♂/+ ♀ X 50 wt♂	gRNA[βTub]#04♀/+;nup50-Cas9♂/+ ♀	3632	3317	91.3271
	Transheterozygote wt Cross	50 gRNA[βTub]#04♀/+; nup50-Cas9♂/+ ♀ X 50 wt♂	gRNA[βTub]#04♀/+;nup50-Cas9♂/+ ♀	4015	3864	96.2391
	Parent Cross	1 gRNA[βTub]#05/+♂ X 10 nup50-Cas9/nup50-Cas9♀	gRNA[βTub]#05/+ ♂	429	368	85.7809
	Parent Cross	1 gRNA[βTub]#05/+♂ X 10 nup50-Cas9/nup50-Cas9♀	gRNA[βTub]#05/+ ♂	712	619	86.9382
	Parent Cross	1 gRNA[βTub]#05/+♂ X 10 nup50-Cas9/nup50-Cas9♀	gRNA[βTub]#05/+ ♂	574	488	85.0174
	Parent Cross	10 gRNA[βTub]#05/+♀ X 1 nup50-Cas9/nup50-Cas9♂	gRNA[βTub]#05/+ ♀	556	483	86.8705
	Parent Cross	10 gRNA[βTub]#05/+♀ X 1 nup50-Cas9/nup50-Cas9♂	gRNA[βTub]#05/+ ♀	446	410	91.9283
	Parent Cross	10 gRNA[βTub]#05/+♀ X 1 nup50-Cas9/nup50-Cas9♂	gRNA[βTub]#05/+ ♀	394	340	86.2944
	Transheterozygote wt Cross	50 gRNA[βTub]#05♂/+; nup50-Cas9♀/+ ♂ X 50 wt♀	gRNA[βTub]#05♂/+;nup50-Cas9♀/+ ♂	4148	905	21.8177
	Transheterozygote wt Cross	50 gRNA[βTub]#05♂/+; nup50-Cas9♀/+ ♂ X 50 wt♀	gRNA[βTub]#05♂/+;nup50-Cas9♀/+ ♂	5152	1001	19.4293
	Transheterozygote wt Cross	50 gRNA[βTub]#05♂/+; nup50-Cas9♀/+ ♂ X 50 wt♀	gRNA[βTub]#05♂/+;nup50-Cas9♀/+ ♂	5116	1328	25.9578
	Transheterozygote wt Cross	50 gRNA[βTub]#05♂/+; nup50-Cas9♀/+ ♀ X 50 wt♂	gRNA[βTub]#05♂/+;nup50-Cas9♀/+ ♀	5517	4933	89.4145
	Transheterozygote wt Cross	50 gRNA[βTub]#05♂/+; nup50-Cas9♀/+ ♀ X 50 wt♂	gRNA[βTub]#05♂/+;nup50-Cas9♀/+ ♀	2375	2079	87.5368
	Transheterozygote wt Cross	50 gRNA[βTub]#05♂/+; nup50-Cas9♀/+ ♀ X 50 wt♂	gRNA[βTub]#05♂/+;nup50-Cas9♀/+ ♀	4172	3795	90.9636
	Transheterozygote wt Cross	50 gRNA[βTub]#05♀/+; nup50-Cas9♂/+ ♂ X 50 wt♀	gRNA[βTub]#05♀/+;nup50-Cas9♂/+ ♂	5430	2582	47.5506
	Transheterozygote wt Cross	50 gRNA[βTub]#05♀/+; nup50-Cas9♂/+ ♂ X 50 wt♀	gRNA[βTub]#05♀/+;nup50-Cas9♂/+ ♂	4873	2688	55.1611
	Transheterozygote wt Cross	50 gRNA[βTub]#05♀/+; nup50-Cas9♂/+ ♂ X 50 wt♀	gRNA[βTub]#05♀/+;nup50-Cas9♂/+ ♂	4762	1958	41.1172
	Transheterozygote wt Cross	50 gRNA[βTub]#05♀/+; nup50-Cas9♂/+ ♀ X 50 wt♂	gRNA[βTub]#05♀/+;nup50-Cas9♂/+ ♀	3972	3710	93.4038
	Transheterozygote wt Cross	50 gRNA[βTub]#05♀/+; nup50-Cas9♂/+ ♀ X 50 wt♂	gRNA[βTub]#05♀/+;nup50-Cas9♂/+ ♀	3237	3026	93.4816
	Transheterozygote wt Cross	50 gRNA[βTub]#05♀/+; nup50-Cas9♂/+ ♀ X 50 wt♂	gRNA[βTub]#05♀/+;nup50-Cas9♂/+ ♀	4677	4310	92.1531
	Parent Cross	1 gRNA[βTub]#06/+♂ X 10 nup50-Cas9/nup50-Cas9♀	gRNA[βTub]#06/+ ♂	735	660	89.7959
	Parent Cross	1 gRNA[βTub]#06/+♂ X 10 nup50-Cas9/nup50-Cas9♀	gRNA[βTub]#06/+ ♂	619	516	83.3603
	Parent Cross	1 gRNA[βTub]#06/+♂ X 10 nup50-Cas9/nup50-Cas9♀	gRNA[βTub]#06/+ ♂	488	410	84.0164
	Parent Cross	10 gRNA[βTub]#06/+♀ X 1 nup50-Cas9/nup50-Cas9♂	gRNA[βTub]#06/+ ♀	389	348	89.4602
	Parent Cross	10 gRNA[βTub]#06/+♀ X 1 nup50-Cas9/nup50-Cas9♂	gRNA[βTub]#06/+ ♀	402	371	92.2886
	Parent Cross	10 gRNA[βTub]#06/+♀ X 1 nup50-Cas9/nup50-Cas9♂	gRNA[βTub]#06/+ ♀	533	487	91.3696
	Transheterozygote wt Cross	50 gRNA[βTub]#06♂/+; nup50-Cas9♀/+ ♂ X 50 wt♀	gRNA[βTub]#06♂/+;nup50-Cas9♀/+ ♂	3714	103	2.77329
	Transheterozygote wt Cross	50 gRNA[βTub]#06♂/+; nup50-Cas9♀/+ ♂ X 50 wt♀	gRNA[βTub]#06♂/+;nup50-Cas9♀/+ ♂	5066	114	2.2503
	Transheterozygote wt Cross	50 gRNA[βTub]#06♂/+; nup50-Cas9♀/+ ♂ X 50 wt♀	gRNA[βTub]#06♂/+;nup50-Cas9♀/+ ♂	5013	172	3.43108
	Transheterozygote wt Cross	50 gRNA[βTub]#06♂/+; nup50-Cas9♀/+ ♀ X 50 wt♂	gRNA[βTub]#06♂/+;nup50-Cas9♀/+ ♀	4927	4512	91.577
	Transheterozygote wt Cross	50 gRNA[βTub]#06♂/+; nup50-Cas9♀/+ ♀ X 50 wt♂	gRNA[βTub]#06♂/+;nup50-Cas9♀/+ ♀	3482	3188	91.5566
	Transheterozygote wt Cross	50 gRNA[βTub]#06♂/+; nup50-Cas9♀/+ ♀ X 50 wt♂	gRNA[βTub]#06♂/+;nup50-Cas9♀/+ ♀	4416	4010	90.8062
	Transheterozygote wt Cross	50 gRNA[βTub]#06♀/+; nup50-Cas9♂/+ ♂ X 50 wt♀	gRNA[βTub]#06♀/+;nup50-Cas9♂/+ ♂	5017	511	10.1854
	Transheterozygote wt Cross	50 gRNA[βTub]#06♀/+; nup50-Cas9♂/+ ♂ X 50 wt♀	gRNA[βTub]#06♀/+;nup50-Cas9♂/+ ♂	4715	368	7.80488
	Transheterozygote wt Cross	50 gRNA[βTub]#06♀/+; nup50-Cas9♂/+ ♂ X 50 wt♀	gRNA[βTub]#06♀/+;nup50-Cas9♂/+ ♂	4497	515	11.4521
	Transheterozygote wt Cross	50 gRNA[βTub]#06♀/+; nup50-Cas9♂/+ ♀ X 50 wt♂	gRNA[βTub]#06♀/+;nup50-Cas9♂/+ ♀	5253	4957	94.3651
	Transheterozygote wt Cross	50 gRNA[βTub]#06♀/+; nup50-Cas9♂/+ ♀ X 50 wt♂	gRNA[βTub]#06♀/+;nup50-Cas9♂/+ ♀	5438	4972	91.4307
	Transheterozygote wt Cross	50 gRNA[βTub]#06♀/+; nup50-Cas9♂/+ ♀ X 50 wt♂	gRNA[βTub]#06♀/+;nup50-Cas9♂/+ ♀	3576	3346	93.5682
	Parent Cross	50 gRNA[βTub]#07/+♂ X 50 wt♀	gRNA[βTub]#07/+ ♂	4279	4022	93.9939
	Parent Cross	50 gRNA[βTub]#07/+♂ X 50 wt♀	gRNA[βTub]#07/+ ♂	4763	4518	94.8562
	Parent Cross	50 gRNA[βTub]#07/+♂ X 50 wt♀	gRNA[βTub]#07/+ ♂	4710	4274	90.7431
	Parent Cross	50 gRNA[βTub]#07/+♀ X 50 wt ♂	gRNA[βTub]#07/+ ♀	5025	4762	94.7662
	Parent Cross	50 gRNA[βTub]#07/+♀ X 50 wt ♂	gRNA[βTub]#07/+ ♀	4233	3769	89.0385
	Parent Cross	50 gRNA[βTub]#07/+♀ X 50 wt ♂	gRNA[βTub]#07/+ ♀	4478	4011	89.5712
	Parent Cross	1 gRNA[βTub]#07/+♂ X 10 nup50-Cas9/nup50-Cas9♀	gRNA[βTub]#07/+; nup50-Cas9/+♂	801	692	86.392
	Parent Cross	1 gRNA[βTub]#07/+♂ X 10 nup50-Cas9/nup50-Cas9♀	gRNA[βTub]#07/+; nup50-Cas9/+♂	520	457	87.8846
	Parent Cross	1 gRNA[βTub]#07/+♂ X 10 nup50-Cas9/nup50-Cas9♀	gRNA[βTub]#07/+; nup50-Cas9/+♂	632	557	88.1329
	Parent Cross	10 gRNA[βTub]#07/+♀ X 1 nup50-Cas9/nup50-Cas9♂	gRNA[βTub]#07/+; nup50-Cas9/+ ♀	570	514	90.1754
	Parent Cross	10 gRNA[βTub]#07/+♀ X 1 nup50-Cas9/nup50-Cas9♂	gRNA[βTub]#07/+; nup50-Cas9/+ ♀	541	468	86.5065
	Parent Cross	10 gRNA[βTub]#07/+♀ X 1 nup50-Cas9/nup50-Cas9♂	gRNA[βTub]#07/+; nup50-Cas9/+ ♀	518	458	88.417
	Transheterozygote wt Cross	50 gRNA[βTub]#07♂/+; nup50-Cas9♀/+ ♂ X 50 wt♀	gRNA[βTub]#07♂/+;nup50-Cas9♀/+ ♂	4029	0	0
	Transheterozygote wt Cross	50 gRNA[βTub]#07♂/+; nup50-Cas9♀/+ ♂ X 50 wt♀	gRNA[βTub]#07♂/+;nup50-Cas9♀/+ ♂	4768	0	0
	Transheterozygote wt Cross	50 gRNA[βTub]#07♂/+; nup50-Cas9♀/+ ♂ X 50 wt♀	gRNA[βTub]#07♂/+;nup50-Cas9♀/+ ♂	4470	0	0
	Transheterozygote wt Cross	50 gRNA[βTub]#07♂/+; nup50-Cas9♀/+ ♀ X 50 wt♂	gRNA[βTub]#07♂/+;nup50-Cas9♀/+ ♀	5418	4798	88.5567
	Transheterozygote wt Cross	50 gRNA[βTub]#07♂/+; nup50-Cas9♀/+ ♀ X 50 wt♂	gRNA[βTub]#07♂/+;nup50-Cas9♀/+ ♀	4416	3959	89.6513
	Transheterozygote wt Cross	50 gRNA[βTub]#07♂/+; nup50-Cas9♀/+ ♀ X 50 wt♂	gRNA[βTub]#07♂/+;nup50-Cas9♀/+ ♀	4673	4257	91.0978
	Transheterozygote wt Cross	50 gRNA[βTub]#07♀/+; nup50-Cas9♂/+ ♂ X 50 wt♀	gRNA[βTub]#07♀/+;nup50-Cas9♂/+ ♂	4831	0	0
	Transheterozygote wt Cross	50 gRNA[βTub]#07♀/+; nup50-Cas9♂/+ ♂ X 50 wt♀	gRNA[βTub]#07♀/+;nup50-Cas9♂/+ ♂	4055	0	0
	Transheterozygote wt Cross	50 gRNA[βTub]#07♀/+; nup50-Cas9♂/+ ♂ X 50 wt♀	gRNA[βTub]#07♀/+;nup50-Cas9♂/+ ♂	5158	0	0
	Transheterozygote wt Cross	50 gRNA[βTub]#07♀/+; nup50-Cas9♂/+ ♀ X 50 wt♂	gRNA[βTub]#07♀/+;nup50-Cas9♂/+ ♀	3401	3081	90.591
	Transheterozygote wt Cross	50 gRNA[βTub]#07♀/+; nup50-Cas9♂/+ ♀ X 50 wt♂	gRNA[βTub]#07♀/+;nup50-Cas9♂/+ ♀	3989	3611	90.5239
	Transheterozygote wt Cross	50 gRNA[βTub]#07♀/+; nup50-Cas9♂/+ ♀ X 50 wt♂	gRNA[βTub]#07♀/+;nup50-Cas9♂/+ ♀	4414	4079	92.4105
	Parent Cross	1 gRNA[βTub]#08/+♂ X 10 nup50-Cas9/nup50-Cas9♀	gRNA[βTub]#08/+ ♂	468	404	86.3248
	Parent Cross	1 gRNA[βTub]#08/+♂ X 10 nup50-Cas9/nup50-Cas9♀	gRNA[βTub]#08/+ ♂	789	690	87.4525
	Parent Cross	1 gRNA[βTub]#08/+♂ X 10 nup50-Cas9/nup50-Cas9♀	gRNA[βTub]#08/+ ♂	721	618	85.7143
	Parent Cross	10 gRNA[βTub]#08/+♀ X 1 nup50-Cas9/nup50-Cas9♂	gRNA[βTub]#08/+ ♀	378	329	87.037
	Parent Cross	10 gRNA[βTub]#08/+♀ X 1 nup50-Cas9/nup50-Cas9♂	gRNA[βTub]#08/+ ♀	542	483	89.1144
	Parent Cross	10 gRNA[βTub]#08/+♀ X 1 nup50-Cas9/nup50-Cas9♂	gRNA[βTub]#08/+ ♀	425	374	88
	Transheterozygote wt Cross	50 gRNA[βTub]#08♂/+; nup50-Cas9♀/+ ♂ X 50 wt♀	gRNA[βTub]#08♂/+;nup50-Cas9♀/+ ♂	5370	1531	28.5102
	Transheterozygote wt Cross	50 gRNA[βTub]#08♂/+; nup50-Cas9♀/+ ♂ X 50 wt♀	gRNA[βTub]#08♂/+;nup50-Cas9♀/+ ♂	4147	998	24.0656
	Transheterozygote wt Cross	50 gRNA[βTub]#08♂/+; nup50-Cas9♀/+ ♂ X 50 wt♀	gRNA[βTub]#08♂/+;nup50-Cas9♀/+ ♂	5563	1022	18.3714
	Transheterozygote wt Cross	50 gRNA[βTub]#08♂/+; nup50-Cas9♀/+ ♀ X 50 wt♂	gRNA[βTub]#08♂/+;nup50-Cas9♀/+ ♀	5413	5010	92.555
	Transheterozygote wt Cross	50 gRNA[βTub]#08♂/+; nup50-Cas9♀/+ ♀ X 50 wt♂	gRNA[βTub]#08♂/+;nup50-Cas9♀/+ ♀	4824	4433	91.8947
	Transheterozygote wt Cross	50 gRNA[βTub]#08♂/+; nup50-Cas9♀/+ ♀ X 50 wt♂	gRNA[βTub]#08♂/+;nup50-Cas9♀/+ ♀	3668	3301	89.9945
	Transheterozygote wt Cross	50 gRNA[βTub]#08♀/+; nup50-Cas9♂/+ ♂ X 50 wt♀	gRNA[βTub]#08♀/+;nup50-Cas9♂/+ ♂	4178	1619	38.7506
	Transheterozygote wt Cross	50 gRNA[βTub]#08♀/+; nup50-Cas9♂/+ ♂ X 50 wt♀	gRNA[βTub]#08♀/+;nup50-Cas9♂/+ ♂	5218	2411	46.2054
	Transheterozygote wt Cross	50 gRNA[βTub]#08♀/+; nup50-Cas9♂/+ ♂ X 50 wt♀	gRNA[βTub]#08♀/+;nup50-Cas9♂/+ ♂	5072	1762	34.7397
	Transheterozygote wt Cross	50 gRNA[βTub]#08♀/+; nup50-Cas9♂/+ ♀ X 50 wt♂	gRNA[βTub]#08♀/+;nup50-Cas9♂/+ ♀	4670	4376	93.7045
	Transheterozygote wt Cross	50 gRNA[βTub]#08♀/+; nup50-Cas9♂/+ ♀ X 50 wt♂	gRNA[βTub]#08♀/+;nup50-Cas9♂/+ ♀	4393	4016	91.4182
	Transheterozygote wt Cross	50 gRNA[βTub]#08♀/+; nup50-Cas9♂/+ ♀ X 50 wt♂	gRNA[βTub]#08♀/+;nup50-Cas9♂/+ ♀	3733	3410	91.3474
	Parent Cross	1 gRNA[βTub]#09/+♂ X 10 nup50-Cas9/nup50-Cas9♀	gRNA[βTub]#09/+ ♂	620	549	88.5484
	Parent Cross	1 gRNA[βTub]#09/+♂ X 10 nup50-Cas9/nup50-Cas9♀	gRNA[βTub]#09/+ ♂	492	424	86.1789
	Parent Cross	1 gRNA[βTub]#09/+♂ X 10 nup50-Cas9/nup50-Cas9♀	gRNA[βTub]#09/+ ♂	539	461	85.5288
	Parent Cross	10 gRNA[βTub]#09/+♀ X 1 nup50-Cas9/nup50-Cas9♂	gRNA[βTub]#09/+ ♀	419	375	89.4988
	Parent Cross	10 gRNA[βTub]#09/+♀ X 1 nup50-Cas9/nup50-Cas9♂	gRNA[βTub]#09/+ ♀	443	399	90.0677
	Parent Cross	10 gRNA[βTub]#09/+♀ X 1 nup50-Cas9/nup50-Cas9♂	gRNA[βTub]#09/+ ♀	436	395	90.5963
	Transheterozygote wt Cross	50 gRNA[βTub]#09♂/+; nup50-Cas9♀/+ ♂ X 50 wt♀	gRNA[βTub]#09♂/+;nup50-Cas9♀/+ ♂	3945	226	5.72877
	Transheterozygote wt Cross	50 gRNA[βTub]#09♂/+; nup50-Cas9♀/+ ♂ X 50 wt♀	gRNA[βTub]#09♂/+;nup50-Cas9♀/+ ♂	4533	218	4.80918
	Transheterozygote wt Cross	50 gRNA[βTub]#09♂/+; nup50-Cas9♀/+ ♂ X 50 wt♀	gRNA[βTub]#09♂/+;nup50-Cas9♀/+ ♂	4325	176	4.06936
	Transheterozygote wt Cross	50 gRNA[βTub]#09♂/+; nup50-Cas9♀/+ ♀ X 50 wt♂	gRNA[βTub]#09♂/+;nup50-Cas9♀/+ ♀	4962	4482	90.3265
	Transheterozygote wt Cross	50 gRNA[βTub]#09♂/+; nup50-Cas9♀/+ ♀ X 50 wt♂	gRNA[βTub]#09♂/+;nup50-Cas9♀/+ ♀	3529	3290	93.2275
	Transheterozygote wt Cross	50 gRNA[βTub]#09♂/+; nup50-Cas9♀/+ ♀ X 50 wt♂	gRNA[βTub]#09♂/+;nup50-Cas9♀/+ ♀	3201	2973	92.8772
	Transheterozygote wt Cross	50 gRNA[βTub]#09♀/+; nup50-Cas9♂/+ ♂ X 50 wt♀	gRNA[βTub]#09♀/+;nup50-Cas9♂/+ ♂	5255	776	14.7669
	Transheterozygote wt Cross	50 gRNA[βTub]#09♀/+; nup50-Cas9♂/+ ♂ X 50 wt♀	gRNA[βTub]#09♀/+;nup50-Cas9♂/+ ♂	4379	598	13.6561
	Transheterozygote wt Cross	50 gRNA[βTub]#09♀/+; nup50-Cas9♂/+ ♂ X 50 wt♀	gRNA[βTub]#09♀/+;nup50-Cas9♂/+ ♂	4764	780	16.3728
	Transheterozygote wt Cross	50 gRNA[βTub]#09♀/+; nup50-Cas9♂/+ ♀ X 50 wt♂	gRNA[βTub]#09♀/+;nup50-Cas9♂/+ ♀	3717	3339	89.8305
	Transheterozygote wt Cross	50 gRNA[βTub]#09♀/+; nup50-Cas9♂/+ ♀ X 50 wt♂	gRNA[βTub]#09♀/+;nup50-Cas9♂/+ ♀	4525	4114	90.9171
	Transheterozygote wt Cross	50 gRNA[βTub]#09♀/+; nup50-Cas9♂/+ ♀ X 50 wt♂	gRNA[βTub]#09♀/+;nup50-Cas9♂/+ ♀	3890	3612	92.8535
	Parent Cross	1 gRNA[βTub]#10/+♂ X 10 nup50-Cas9/nup50-Cas9♀	gRNA[βTub]#10/+ ♂	359	303	84.4011
	Parent Cross	1 gRNA[βTub]#10/+♂ X 10 nup50-Cas9/nup50-Cas9♀	gRNA[βTub]#10/+ ♂	523	455	86.9981
	Parent Cross	1 gRNA[βTub]#10/+♂ X 10 nup50-Cas9/nup50-Cas9♀	gRNA[βTub]#10/+ ♂	586	502	85.6655
	Parent Cross	10 gRNA[βTub]#10/+♀ X 1 nup50-Cas9/nup50-Cas9♂	gRNA[βTub]#10/+ ♀	424	386	91.0377
	Parent Cross	10 gRNA[βTub]#10/+♀ X 1 nup50-Cas9/nup50-Cas9♂	gRNA[βTub]#10/+ ♀	436	375	86.0092
	Parent Cross	10 gRNA[βTub]#10/+♀ X 1 nup50-Cas9/nup50-Cas9♂	gRNA[βTub]#10/+ ♀	460	416	90.4348
	Transheterozygote wt Cross	50 gRNA[βTub]#10♂/+; nup50-Cas9♀/+ ♂ X 50 wt♀	gRNA[βTub]#10♂/+;nup50-Cas9♀/+ ♂	4185	71	1.69654
	Transheterozygote wt Cross	50 gRNA[βTub]#10♂/+; nup50-Cas9♀/+ ♂ X 50 wt♀	gRNA[βTub]#10♂/+;nup50-Cas9♀/+ ♂	4771	109	2.28464
	Transheterozygote wt Cross	50 gRNA[βTub]#10♂/+; nup50-Cas9♀/+ ♂ X 50 wt♀	gRNA[βTub]#10♂/+;nup50-Cas9♀/+ ♂	4759	134	2.81572
	Transheterozygote wt Cross	50 gRNA[βTub]#10♂/+; nup50-Cas9♀/+ ♀ X 50 wt♂	gRNA[βTub]#10♂/+;nup50-Cas9♀/+ ♀	5019	4606	91.7713
	Transheterozygote wt Cross	50 gRNA[βTub]#10♂/+; nup50-Cas9♀/+ ♀ X 50 wt♂	gRNA[βTub]#10♂/+;nup50-Cas9♀/+ ♀	4185	3799	90.7766
	Transheterozygote wt Cross	50 gRNA[βTub]#10♂/+; nup50-Cas9♀/+ ♀ X 50 wt♂	gRNA[βTub]#10♂/+;nup50-Cas9♀/+ ♀	4212	3886	92.2602
	Transheterozygote wt Cross	50 gRNA[βTub]#10♀/+; nup50-Cas9♂/+ ♂ X 50 wt♀	gRNA[βTub]#10♀/+;nup50-Cas9♂/+ ♂	4344	538	12.3849
	Transheterozygote wt Cross	50 gRNA[βTub]#10♀/+; nup50-Cas9♂/+ ♂ X 50 wt♀	gRNA[βTub]#10♀/+;nup50-Cas9♂/+ ♂	5102	509	9.97648
	Transheterozygote wt Cross	50 gRNA[βTub]#10♀/+; nup50-Cas9♂/+ ♂ X 50 wt♀	gRNA[βTub]#10♀/+;nup50-Cas9♂/+ ♂	4046	573	14.1621
	Transheterozygote wt Cross	50 gRNA[βTub]#10♀/+; nup50-Cas9♂/+ ♀ X 50 wt♂	gRNA[βTub]#10♀/+;nup50-Cas9♂/+ ♀	2984	2784	93.2976
	Transheterozygote wt Cross	50 gRNA[βTub]#10♀/+; nup50-Cas9♂/+ ♀ X 50 wt♂	gRNA[βTub]#10♀/+;nup50-Cas9♂/+ ♀	3672	3415	93.0011
	Transheterozygote wt Cross	50 gRNA[βTub]#10♀/+; nup50-Cas9♂/+ ♀ X 50 wt♂	gRNA[βTub]#10♀/+;nup50-Cas9♂/+ ♀	4543	4219	92.8681
	gRNA[myo-fem] = gRNA[Mhc] = 1067K
	Parents of the cross	Egg #	Hatched egg #	Hatching %	Adult#	larva-to-adult survival %	Test group	♂Pupae#	♂Pupal death#	♂ Pupa- adult survival %	Flightless ♂ #	Flight ♂ %	♀ Pupa #	♀Pupal death#	♀ Pupa- adult survival %	♀ Flightless #	♀ Flight %	Blood acquisition ♀#	♀ Blood acquisition %	♀:♂ adult %	Eggs by (wt / Cas9 / gRNA / F1 ♀ X wt ♂)	Hatched eggs by (wt / Cas9 / gRNA / F1 ♀ X wt ♂)	wt / Cas9 / gRNA / F1 ♀ fertility	Eggs by (wt ♀ X wt / Cas9 / gRNA / F1 ♂)	Hatch eggs by (wt ♀ X wt / Cas9 / gRNA / F1 ♂	wt / Cas9 / gRNA / F1 ♂ fertility
	1 wt♂ X 10 wt♀	595	576	96.8067	499	86.6319	wt	267	12	95.5056	0	100	251	7	97.2112	0	100	240	98.3607	95.6863			96.8067			96.8067
	1 wt♂ X 10 wt♀	602	587	97.5083	517	88.075	wt	255	7	97.2549	0	100	282	13	95.3901	0	100	265	98.513	108.468			97.5083			97.5083
	1 wt♂ X 10 wt♀	557	539	96.7684	451	83.6735	wt	238	11	95.3782	0	100	229	5	97.8166	0	100	220	98.2143	98.6784			96.7684			96.7684
	1 wt♂ X 10 wt♀	539	523	97.0315	490	93.6902	wt	243	9	96.2963	0	100	264	8	96.9697	0	100	251	98.0469	109.402			97.0315			97.0315
	1 wt♂ X 10 wt♀	554	539	97.2924	454	84.2301	wt	232	10	95.6897	0	100	245	13	94.6939	0	100	232	100	104.505			97.2924			97.2924
	1 wt♂ X 10 nup50-Cas9/nup50-Cas9♀	547	462	84.4607	405	87.6623	♀Cas9/+	222	9	95.9459	0	100	201	9	95.5224	0	100	190	98.9583	90.1408
	1 wt♂ X 10 nup50-Cas9/nup50-Cas9♀	583	486	83.3619	416	85.5967	♀Cas9/+	226	11	95.1327	0	100	209	8	96.1722	0	100	198	98.5075	93.4884
	1 wt♂ X 10 nup50-Cas9/nup50-Cas9♀	558	441	79.0323	366	82.9932	♀Cas9/+	193	9	95.3368	0	100	194	12	93.8144	0	100	181	99.4505	98.913
	1 wt♂ X 10 nup50-Cas9/nup50-Cas9♀	603	515	85.4063	442	85.8252	♀Cas9/+	249	14	94.3775	0	100	217	10	95.3917	0	100	204	98.5507	88.0851
	1 wt♂ X 10 nup50-Cas9/nup50-Cas9♀	530	448	84.5283	394	87.9464	♀Cas9/+	201	8	96.0199	0	100	214	13	93.9252	0	100	193	96.0199	104.145
	1 nup50-Cas9/nup50-Cas9♂ X 10 wt♀	497	443	89.1348	393	88.7133	♂Cas9/+	215	13	93.9535	0	100	199	8	95.9799	0	100	187	97.9058	94.5545
	1 nup50-Cas9/nup50-Cas9♂ X 10 wt♀	395	372	94.1772	301	80.914	♂Cas9/+	154	7	95.4545	0	100	160	6	96.25	0	100	154	100	104.762
	1 nup50-Cas9/nup50-Cas9♂ X 10 wt♀	469	396	84.435	345	87.1212	♂Cas9/+	178	8	95.5056	0	100	185	10	94.5946	0	100	170	97.1429	102.941
	1 nup50-Cas9/nup50-Cas9♂ X 10 wt♀	546	480	87.9121	421	87.7083	♂Cas9/+	219	16	92.6941	0	100	233	15	93.5622	0	100	211	96.789	107.389
	1 nup50-Cas9/nup50-Cas9♂ X 10 wt♀	584	521	89.2123	424	81.382	♂Cas9/+	232	15	93.5345	0	100	224	17	92.4107	0	100	202	97.5845	95.3917
	1 gRNA[Mhc]#1/+♂ X 10 wt♀	574	533	92.8571	469	87.9925	gRNA[Mhc]#1♂/+	120	5	95.8333	0	100	122	2	98.3607	0	100	120	100	104.348
	1 gRNA[Mhc]#1/+♂ X 10 wt♀	468	440	94.0171	380	86.3636	gRNA[Mhc]#1♂/+	93	4	95.6989	0	100	98	4	95.9184	0	100	93	98.9362	105.618
	1 gRNA[Mhc]#1/+♂ X 10 wt♀	369	346	93.7669	302	87.2832	gRNA[Mhc]#1♂/+	85	3	96.4706	0	100	83	3	96.3855	0	100	78	97.5	97.561
							gRNA[Mhc]#1♂. +/+	116	3	97.4138	0	100	128	7	94.5312	0	100	120	99.1736	107.08
							gRNA[Mhc]#1♂. +/+	95	2	97.8947	0	100	109	5	95.4128	0	100	104	100	111.828
							gRNA[Mhc]#1♂. +/+	76	3	96.0526	0	100	71	4	94.3662	0	100	67	100	91.7808
	1 wt♂ X 10 gRNA[Mhc]#1/+♀	498	452	90.7631	411	90.9292	gRNA[Mhc]#1♀/+	101	4	96.0396	0	100	113	5	95.5752	0	100	105	97.2222	111.34
	1 wt♂ X 10 gRNA[Mhc]#1/+♀	460	415	90.2174	387	93.253	gRNA[Mhc]#1♀/+	101	4	96.0396	0	100	113	5	95.5752	0	100	105	97.2222	111.34
	1 wt♂ X 10 gRNA[Mhc]#1/+♀	537	516	96.0894	462	89.5349	gRNA[Mhc]#1♀/+	124	5	95.9677	0	100	116	4	96.5517	0	100	111	99.1071	94.1176
							gRNA[Mhc]#1♀. +/+	98	4	95.9184	0	100	116	4	96.5517	0	100	108	96.4286	119.149
							gRNA[Mhc]#1♀. +/+	98	3	96.9388	0	100	90	3	96.6667	0	100	87	100	91.5789
							gRNA[Mhc]#1♀. +/+	122	5	95.9016	0	100	119	5	95.7983	0	100	112	98.2456	97.4359
	1 gRNA[Mhc]#1/+♂ X 10 nup50-Cas9/nup50-Cas9♀	565	471	83.3628	423	89.8089	gRNA[Mhc]#1♂/+;Cas9♀/+	115	3	97.3913	0	100	124	5	95.9677	119	0	24	20.1681	106.25	552	0	0	5561	5238	94.1917
	1 gRNA[Mhc]#1/+♂ X 10 nup50-Cas9/nup50-Cas9♀	544	460	84.5588	399	86.7391	gRNA[Mhc]#1♂/+;Cas9♀/+	115	3	97.3913	0	100	102	2	98.0392	100	0	34	34	89.2857	352	0	0	4748	4341	91.428
	1 gRNA[Mhc]#1/+♂ X 10 nup50-Cas9/nup50-Cas9♀	408	346	84.8039	300	86.7052	gRNA[Mhc]#1♂/+;Cas9♀/+	83	4	95.1807	0	100	68	2	97.0588	66	0	15	22.7273	83.5443	157	0	0	4214	3826	90.7926
							gRNA[Mhc]#1♂. +/+;Cas9♀/+	107	4	96.2617	0	100	92	3	96.7391	0	100	89	100	86.4078
							gRNA[Mhc]#1♂. +/+;Cas9♀/+	88	4	95.4545	0	100	106	3	97.1698	0	100	101	98.0583	122.619
							gRNA[Mhc]#1♂. +/+;Cas9♀/+	82	2	97.561	0	100	77	2	97.4026	0	100	75	100	93.75
	1 nup50-Cas9/nup50-Cas9♂ X 10 gRNA[Mhc]#1/+♀	566	505	89.2226	426	84.3564	gRNA[Mhc]#1♀/+;Cas9♂/+	108	1	99.0741	0	100	115	5	95.6522	110	0	26	23.6364	102.804	521	0	0	4037	3831	94.8972
	1 nup50-Cas9/nup50-Cas9♂ X 10 gRNA[Mhc]#1/+♀	497	445	89.5372	396	88.9888	gRNA[Mhc]#1♀/+;Cas9♂/+	114	3	97.3684	0	100	110	3	97.2727	107	0	25	23.3645	96.3964	409	0	0	5419	5012	92.4894
	1 nup50-Cas9/nup50-Cas9♂ X 10 gRNA[Mhc]#1/+♀	590	503	85.2542	420	83.499	gRNA[Mhc]#1♀/+;Cas9♂/+	113	3	97.3451	0	100	115	5	95.6522	110	0	42	38.1818	100	913	0	0	5086	4669	91.801
							gRNA[Mhc]#1♀. +/+;Cas9♂/+	115	4	96.5217	0	100	101	3	97.0297	0	100	96	97.9592	88.2883
							gRNA[Mhc]#1♀. +/+;Cas9♂/+	84	5	94.0476	0	100	103	4	96.1165	0	100	99	100	125.316
							gRNA[Mhc]#1♀. +/+;Cas9♂/+	109	4	96.3303	0	100	98	3	96.9388	0	100	94	98.9474	90.4762
	1 gRNA[Mhc]#2/+♂ X 10 wt♀	514	472	91.8288	402	85.1695	gRNA[Mhc]#2♂/+	104	4	96.1538	0	100	113	2	98.2301	0	100	111	100	111
	1 gRNA[Mhc]#2/+♂ X 10 wt♀	493	451	91.4807	405	89.8004	gRNA[Mhc]#2♂/+	112	5	95.5357	0	100	104	6	94.2308	0	100	96	97.9592	91.5888
	1 gRNA[Mhc]#2/+♂ X 10 wt♀	462	424	91.7749	357	84.1981	gRNA[Mhc]#2♂/+	103	4	96.1165	0	100	91	4	95.6044	0	100	87	100	87.8788
							gRNA[Mhc]#2♂. +/+	93	0	100	0	100	101	3	97.0297	0	100	97	98.9796	105.376
							gRNA[Mhc]#2♂. +/+	105	5	95.2381	0	100	106	6	94.3396	0	100	97	97	100
							gRNA[Mhc]#2♂. +/+	82	3	96.3415	0	100	95	3	96.8421	0	100	91	98.913	116.456
	1 wt♂ X 10 gRNA[Mhc]#2/+♀	445	414	93.0337	346	83.5749	gRNA[Mhc]#2♀/+	96	3	96.875	0	100	92	4	95.6522	0	100	86	97.7273	94.6237
	1 wt♂ X 10 gRNA[Mhc]#2/+♀	361	328	90.8587	309	94.2073	gRNA[Mhc]#2♀/+	86	3	96.5116	0	100	82	4	95.122	0	100	76	97.4359	93.9759
	1 wt♂ X 10 gRNA[Mhc]#2/+♀	428	399	93.2243	356	89.2231	gRNA[Mhc]#2♀/+	86	3	96.5116	0	100	93	4	95.6989	0	100	89	100	107.229
							gRNA[Mhc]#2♀. +/+	87	3	96.5517	0	100	84	3	96.4286	0	100	81	100	96.4286
							gRNA[Mhc]#2♀. +/+	68	3	95.5882	0	100	87	4	95.4023	0	100	81	97.5904	127.692
							gRNA[Mhc]#2♀. +/+	98	5	94.898	0	100	94	3	96.8085	0	100	90	98.9011	97.8495
	1 gRNA[Mhc]#2/+♂ X 10 nup50-Cas9/nup50-Cas9♀	672	547	81.3988	500	91.4077	gRNA[Mhc]#2♂/+;Cas9♀/+	122	2	98.3607	0	100	113	4	96.4602	0	100	109	100	90.8333	12157	11835	97.3513	4777	4517	94.5573
	1 gRNA[Mhc]#2/+♂ X 10 nup50-Cas9/nup50-Cas9♀	423	352	83.2151	312	88.6364	gRNA[Mhc]#2♂/+;Cas9♀/+	70	3	95.7143	0	100	73	4	94.5205	0	100	67	97.1014	102.985	6083	5880	96.6628	3895	3606	92.5802
	1 gRNA[Mhc]#2/+♂ X 10 nup50-Cas9/nup50-Cas9♀	527	469	88.9943	420	89.5522	gRNA[Mhc]#2♂/+;Cas9♀/+	121	3	97.5207	0	100	94	6	93.617	0	100	87	98.8636	74.5763	9452	9192	97.2493	5551	5154	92.8481
							gRNA[Mhc]#2♂. +/+;Cas9♀/+	135	7	94.8148	0	100	145	2	98.6207	0	100	140	97.9021	111.719
							gRNA[Mhc]#2♂. +/+;Cas9♀/+	93	2	97.8495	0	100	88	3	96.5909	0	100	84	98.8235	93.4066
							gRNA[Mhc]#2♂. +/+;Cas9♀/+	107	4	96.2617	0	100	116	5	95.6897	0	100	106	95.4955	107.767
	1 nup50-Cas9/nup50-Cas9♂ X 10 gRNA[Mhc]#2/+♀	535	460	85.9813	400	86.9565	gRNA[Mhc]#2♀/+;Cas9♂/+	105	3	97.1429	0	100	95	2	97.8947	0	100	91	97.8495	91.1765	9474	9177	96.8651	4561	4263	93.4663
	1 nup50-Cas9/nup50-Cas9♂ X 10 gRNA[Mhc]#2/+♀	587	510	86.8825	460	90.1961	gRNA[Mhc]#2♀/+;Cas9♂/+	119	5	95.7983	0	100	125	8	93.6	0	100	112	95.7265	102.632	9522	9183	96.4398	4336	3924	90.4982
	1 nup50-Cas9/nup50-Cas9♂ X 10 gRNA[Mhc]#2/+♀	516	458	88.7597	409	89.3013	gRNA[Mhc]#2♀/+;Cas9♂/+	91	5	94.5055	0	100	99	4	95.9596	0	100	95	100	110.465	10589	10174	96.0808	5497	5056	91.9774
							gRNA[Mhc]#2♀. +/+;Cas9♂/+	89	2	97.7528	0	100	122	4	96.7213	0	100	116	98.3051	135.632
							gRNA[Mhc]#2♀. +/+;Cas9♂/+	121	3	97.5207	0	100	116	5	95.6897	0	100	107	96.3964	94.0678
							gRNA[Mhc]#2♀. +/+;Cas9♂/+	115	4	96.5217	0	100	122	5	95.9016	0	100	116	99.1453	105.405
	1 gRNA[Mhc]#3/+♂ X 10 wt♀	525	479	91.2381	408	85.1775	gRNA[Mhc]#3♂/+	93	4	95.6989	0	100	102	3	97.0588	0	100	97	97.9798	111.236
	1 gRNA[Mhc]#3/+♂ X 10 wt♀	409	368	89.9756	325	88.3152	gRNA[Mhc]#3♂/+	87	4	95.4023	0	100	92	2	97.8261	0	100	90	100	108.434
	1 gRNA[Mhc]#3/+♂ X 10 wt♀	529	498	94.1399	446	89.5582	gRNA[Mhc]#3♂/+	120	3	97.5	0	100	97	3	96.9072	0	100	90	95.7447	80.3419
							gRNA[Mhc]#3♂. +/+	112	3	97.3214	0	100	115	4	96.5217	0	100	111	100	101.835
							gRNA[Mhc]#3♂. +/+	80	3	96.25	0	100	78	3	96.1538	0	100	75	100	97.4026
							gRNA[Mhc]#3♂. +/+	127	7	94.4882	0	100	118	3	97.4576	0	100	114	99.1304	95.8333
	1 wt♂ X 10 gRNA[Mhc]#3/+♀	392	366	93.3673	299	81.694	gRNA[Mhc]#3♀/+	73	4	94.5205	0	100	72	5	93.0556	0	100	66	98.5075	97.1014
	1 wt♂ X 10 gRNA[Mhc]#3/+♀	415	384	92.5301	318	82.8125	gRNA[Mhc]#3♀/+	73	4	94.5205	0	100	72	5	93.0556	0	100	66	98.5075	97.1014
	1 wt♂ X 10 gRNA[Mhc]#3/+♀	486	453	93.2099	403	88.9625	gRNA[Mhc]#3♀/+	98	3	96.9388	0	100	111	6	94.5946	0	100	101	96.1905	110.526
							gRNA[Mhc]#3♀. +/+	83	4	95.1807	0	100	89	5	94.382	0	100	84	100	106.329
							gRNA[Mhc]#3♀. +/+	95	3	96.8421	0	100	93	3	96.7742	0	100	84	93.3333	97.8261
							gRNA[Mhc]#3♀. +/+	95	3	96.8421	0	100	114	3	97.3684	0	100	111	100	120.652
	1 gRNA[Mhc]#3/+♂ X 10 nup50-Cas9/nup50-Cas9♀	584	503	86.1301	434	86.2823	gRNA[Mhc]#3♂/+;Cas9♀/+	128	3	97.6562	0	100	119	5	95.7983	0	100	111	97.3684	91.2	10762	10224	95.0009	5272	4914	93.2094
	1 gRNA[Mhc]#3/+♂ X 10 nup50-Cas9/nup50-Cas9♀	538	455	84.5725	386	84.8352	gRNA[Mhc]#3♂/+;Cas9♀/+	106	2	98.1132	0	100	90	6	93.3333	0	100	82	97.619	80.7692	8237	7976	96.8314	4405	4135	93.8706
	1 gRNA[Mhc]#3/+♂ X 10 nup50-Cas9/nup50-Cas9♀	510	438	85.8824	383	87.4429	gRNA[Mhc]#3♂/+;Cas9♀/+	101	3	97.0297	0	100	117	3	97.4359	0	100	101	88.5965	116.327	11379	11001	96.6781	4664	4447	95.3473
							gRNA[Mhc]#3♂. +/+;Cas9♀/+	108	4	96.2963	0	100	97	6	93.8144	0	100	89	97.8022	87.5
							gRNA[Mhc]#3♂. +/+;Cas9♀/+	102	4	96.0784	0	100	104	4	96.1538	0	100	95	95	102.041
							gRNA[Mhc]#3♂. +/+;Cas9♀/+	85	3	96.4706	0	100	93	4	95.6989	0	100	87	97.7528	108.537
	1 nup50-Cas9/nup50-Css9♂ X 10 gRNA[Mhc]#3/+♀	622	553	88.9068	475	85.8951	gRNA[Mhc]#3♀/+;Cas9♂/+	127	3	97.6378	0	100	120	4	96.6667	0	100	116	100	93.5484	10152	9876	97.2813	3880	3616	93.1959
	1 nup50-Cas9/nup50-Css9♂ X 10 gRNA[Mhc]#3/+♀	599	518	86.4775	438	84.556	gRNA[Mhc]#3♀/+;Cas9♂/+	98	6	93.8776	0	100	132	7	94.697	0	100	120	96	135.87	9077	8575	94.4695	5899	5228	88.6252
	1 nup50-Cas9/nup50-Css9♂ X 10 gRNA[Mhc]#3/+♀	483	421	87.1636	390	92.6366	gRNA[Mhc]#3♀/+;Cas9♂/+	105	3	97.1429	0	100	87	3	96.5517	0	100	82	97.619	82.3529	7746	7512	96.9791	5282	4728	89.5115
							gRNA[Mhc]#3♀. +/+;Cas9♂/+	137	6	95.6204	0	100	108	4	96.2963	0	100	101	97.1154	79.3893
							gRNA[Mhc]#3♀. +/+;Cas9♂/+	105	4	96.1905	0	100	127	7	94.4882	0	100	115	95.8333	118.812
							gRNA[Mhc]#3♀. +/+;Cas9♂/+	98	6	93.8776	0	100	115	3	97.3913	0	100	110	98.2143	121.739
	1 gRNA[Mhc]#4/+♂ X 10 wt♀	603	535	88.7231	463	86.5421	gRNA[Mhc]#4♂/+	123	5	95.935	0	100	109	6	94.4954	0	100	102	99.0291	87.2881
	1 gRNA[Mhc]#4/+♂ X 10 wt♀	517	469	90.7157	434	92.5373	gRNA[Mhc]#4♂/+	110	7	93.6364	0	100	114	5	95.614	0	100	106	97.2477	105.825
	1 gRNA[Mhc]#4/+♂ X 10 wt♀	584	557	95.3767	484	86.8941	gRNA[Mhc]#4♂/+	124	5	95.9677	0	100	133	7	94.7368	0	100	123	97.619	105.882
							gRNA[Mhc]#4♂. +/+	127	2	98.4252	0	100	119	2	98.3193	0	100	115	98.2906	93.6
							gRNA[Mhc]#4♂. +/+	121	5	95.8678	0	100	112	6	94.6429	0	100	105	99.0566	91.3793
							gRNA[Mhc]#4♂. +/+	122	7	94.2623	0	100	129	5	96.124	0	100	120	96.7742	107.826
	1 wt♂ X 10 gRNA[Mhc]#4/+♀	484	438	90.4959	404	92.2374	gRNA[Mhc]#4♀/+	98	6	93.8776	0	100	115	4	96.5217	0	100	108	97.2973	120.652
	1 wt♂ X 10 gRNA[Mhc]#4/+♀	518	489	94.4015	414	84.6626	gRNA[Mhc]#4♀/+	98	6	93.8776	0	100	115	4	96.5217	0	100	108	97.2973	120.652
	1 wt♂ X 10 gRNA[Mhc]#4/+♀	466	415	89.0558	364	87.7108	gRNA[Mhc]#4♀/+	93	4	95.6989	0	100	97	3	96.9072	0	100	93	98.9362	105.618
							gRNA[Mhc]#4♀. +/+	107	5	95.3271	0	100	103	4	96.1165	0	100	98	98.9899	97.0588
							gRNA[Mhc]#4♀. +/+	105	4	96.1905	0	100	116	6	94.8276	0	100	107	97.2727	108.911
							gRNA[Mhc]#4♀. +/+	99	3	96.9697	0	100	89	4	95.5056	0	100	84	98.8235	88.5417
	1 gRNA[Mhc]#4/+♂ X 10 nup50-Cas9/nup50-Cas9♀	582	488	83.8488	415	85.041	gRNA[Mhc]#4♂/+;Cas9♀/+	98	4	95.9184	0	100	105	3	97.1429	102	0	32	31.3725	108.511	792	0	0	4243	3973	93.6366
	1 gRNA[Mhc]#4/+♂ X 10 nup50-Cas9/nup50-Cas9♀	435	379	87.1264	338	89.1821	gRNA[Mhc]#4♂/+;Cas9♀/+	98	4	95.9184	0	100	101	4	96.0396	97	0	21	21.6495	103.191	344	0	0	4375	4071	93.0514
	1 gRNA[Mhc]#4/+♂ X 10 nup50-Cas9/nup50-Cas9♀	574	483	84.1463	442	91.5114	gRNA[Mhc]#4♂/+;Cas9♀/+	129	6	95.3488	0	100	103	5	95.1456	98	0	40	40.8163	79.6748	771	0	0	4841	4630	95.6414
							gRNA[Mhc]#4♂. +/+;Cas9♀/+	111	5	95.4955	0	100	117	4	96.5812	0	100	111	98.2301	106.604
							gRNA[Mhc]#4♂. +/+;Cas9♀/+	86	2	97.6744	0	100	65	2	96.9231	0	100	61	96.8254	75
							gRNA[Mhc]#4♂. +/+;Cas9♀/+	126	5	96.0317	0	100	104	4	96.1538	0	100	92	92	82.6446
	1 nup50-Cas9/nup50-Cas9♂ X 10 gRNA[Mhc]#4/+♀	478	405	84.728	364	89.8765	gRNA[Mhc]#4♀/+;Cas9♂/+	81	3	96.2963	0	100	92	3	96.7391	89	0	15	16.8539	114.103	336	0	0	3959	3792	95.7818
	1 nup50-Cas9/nup50-Cas9♂ X 10 gRNA[Mhc]#4/+♀	568	461	81.162	429	93.0586	gRNA[Mhc]#4♀/+;Cas9♂/+	110	4	96.3636	0	100	106	2	98.1132	104	0	34	32.6923	98.1132	618	0	0	3890	3719	95.6041
	1 nup50-Cas9/nup50-Cas9♂ X 10 gRNA[Mhc]#4/+♀	477	402	84.2767	361	89.801	gRNA[Mhc]#4♀/+;Cas9♂/+	86	2	97.6744	0	100	95	6	93.6842	89	0	30	33.7079	105.952	753	0	0	4885	4439	90.87
							gRNA[Mhc]#4♀. +/+;Cas9♂/+	106	2	98.1132	0	100	96	3	96.875	0	100	90	96.7742	89.4231
							gRNA[Mhc]#4♀. +/+;Cas9♂/+	113	3	97.3451	0	100	114	5	95.614	0	100	106	97.2477	99.0909
							gRNA[Mhc]#4♀. +/+;Cas9♂/+	87	2	97.7011	0	100	107	4	96.2617	0	100	101	98.0583	121.176
	1 gRNA[Mhc]#5/+♂ X 10 wt♀	634	571	90.0631	516	90.3678	gRNA[Mhc]#5♂/+	131	3	97.7099	0	100	127	5	96.063	0	100	116	95.082	95.3125
	1 gRNA[Mhc]#5/+♂ X 10 wt♀	552	524	94.9275	461	87.9771	gRNA[Mhc]#5♂/+	123	5	95.935	0	100	115	4	96.5217	0	100	107	96.3964	94.0678
	1 gRNA[Mhc]#5/+♂ X 10 wt♀	418	376	89.9522	341	90.6915	gRNA[Mhc]#5♂/+	84	3	96.4286	0	100	92	4	95.6522	0	100	87	98.8636	108.642
							gRNA[Mhc]#5♂. +/+	145	7	95.1724	0	100	133	5	96.2406	0	100	124	96.875	92.7536
							gRNA[Mhc]#5♂. +/+	119	5	95.7983	0	100	122	4	96.7213	0	100	117	99.1525	103.509
							gRNA[Mhc]#5♂. +/+	99	4	95.9596	0	100	80	3	96.25	0	100	76	98.7013	81.0526
	1 wt♂ X 10 gRNA[Mhc]#5/+♀	548	502	91.6058	409	81.4741	gRNA[Mhc]#5♀/+	116	5	95.6897	0	100	98	6	93.8776	0	100	92	100	82.8829
	1 wt♂ X 10 gRNA[Mhc]#5/+♀	496	462	93.1452	412	89.1775	gRNA[Mhc]#5♀/+	116	5	95.6897	0	100	98	6	93.8776	0	100	92	100	82.8829
	1 wt♂ X 10 gRNA[Mhc]#5/+♀	425	388	91.2941	337	86.8557	gRNA[Mhc]#5♀/+	92	3	96.7391	0	100	84	3	96.4286	0	100	80	98.7654	91.0112
							gRNA[Mhc]#5♀. +/+	106	6	94.3396	0	100	114	8	92.9825	0	100	103	97.1698	106
							gRNA[Mhc]#5♀. +/+	112	4	96.4286	0	100	105	4	96.1905	0	100	98	97.0297	93.5185
							gRNA[Mhc]#5♀. +/+	95	5	94.7368	0	100	80	3	96.25	0	100	74	96.1039	85.5556
	1 gRNA[Mhc]#5/+♂ X 10 nup50-Cas9/nup50-Cas9♀	508	401	78.937	356	88.7781	gRNA[Mhc]#5♂/+;Cas9♀/+	101	5	95.0495	0	100	99	3	96.9697	96	0	17	17.7083	100	373	0	0	4527	4140	91.4513
	1 gRNA[Mhc]#5/+♂ X 10 nup50-Cas9/nup50-Cas9♀	498	448	89.9598	374	83.4821	gRNA[Mhc]#5♂/+;Cas9♀/+	101	5	95.0495	0	100	86	3	96.5116	83	0	13	15.6627	86.4583	211	0	0	4641	4214	90.7994
	1 gRNA[Mhc]#5/+♂ X 10 nup50-Cas9/nup50-Cas9♀	506	422	83.3992	358	84.8341	gRNA[Mhc]#5♂/+;Cas9♀/+	95	4	95.7895	0	100	88	4	95.4545	84	0	27	32.1429	92.3077	404	0	0	4434	4131	93.1664
							gRNA[Mhc]#5♂. +/+;Cas9♀/+	89	4	95.5056	0	100	81	2	97.5309	0	100	75	94.9367	92.9412						#DIV/0!
							gRNA[Mhc]#5♂. +/+;Cas9♀/+	95	3	96.8421	0	100	106	3	97.1698	0	100	98	95.1456	111.957
							gRNA[Mhc]#5♂. +/+;Cas9♀/+	98	3	96.9388	0	100	92	4	95.6522	0	100	86	97.7273	92.6316
	1 nup50-Cas9/nup50-Cas9♂ X 10 gRNA[Mhc]#5/+♀	469	401	85.5011	363	90.5237	gRNA[Mhc]#5♀/+;Cas9♂/+	92	1	98.913	0	100	106	3	97.1698	103	0	19	18.4466	113.187	265	0	0	4586	4375	95.399
	1 nup50-Cas9/nup50-Cas9♂ X 10 gRNA[Mhc]#5/+♀	686	585	85.277	509	87.0085	gRNA[Mhc]#5♀/+;Cas9♂/+	129	4	96.8992	0	100	141	5	96.4539	136	0	28	20.5882	108.8	315	0	0	4934	4419	89.5622
	1 nup50-Cas9/nup50-Cas9♂ X 10 gRNA[Mhc]#5/+♀	472	411	87.0763	349	84.9148	gRNA[Mhc]#5♀/+;Cas9♂/+	89	4	95.5056	0	100	91	5	94.5055	86	0	22	25.5814	101.176	510	0	0	4615	4356	94.3879
							gRNA[Mhc]#5♀. +/+;Cas9♂/+	93	1	98.9247	0	100	79	2	97.4684	0	100	77	100	83.6957
							gRNA[Mhc]#5♀. +/+;Cas9♂/+	130	4	96.9231	0	100	125	3	97.6	0	100	117	95.9016	96.8254
							gRNA[Mhc]#5♀. +/+;Cas9♂/+	91	5	94.5055	0	100	96	4	95.8333	0	100	86	93.4783	106.977
	Statistics
	♀ fertility				♂ fertility
	two-sided t-test				two-sided t-test
	All comparisons	t statistic	2.08596		All comparisons	t statistic	2.08596
		df	49			df	49
		P value	<0.0001			P value	<0.0001
		Significant	Yes			Significant	Yes
	wt vs Cas9/Cas9	t statistic	10.998		wt vs Cas9/Cas9	t statistic	5.61788
		df	49			df	49
		mean [wt]	96.952			mean [wt]	97.082
		mean [Cas9/Cas9]	83.358			mean [Cas9/Cas9]	88.972
		P value	<0.0001			P value	<0.0001
		Significant	Yes			Significant	Yes
	wt vs Btub/+	t statistic	2.82773		wt vs Btub/+	t statistic	1.00768
		df	49			df	49
		mean [wt]	96.952			mean [wt]	96.952
		mean [Btub/+]	91.1267			mean [Btub/+]	93.1967
		P value	0.0006			P value	0.0107
		Significant	Yes			Significant	Yes
	wt vs myo-fem/+	t statistic	1.59773		wt vs myo-fem/+	t statistic	0.654343
		df	49			df	49
		mean [wt]	96.952			mean [wt]	97.082
		mean [myo-fem/+]	92.3567			mean [myo-fem/+]	93.55
		P value	0.0045			P value	0.0187
		Significant	Yes			Significant	Yes
	wt vs Btub♀/Cas9♂	t statistic	2.78106		wt vs Btub♀/Cas9♂	t statistic	94.3043
		df	49			df	49
		mean [wt]	96.952			mean [wt]	97.082
		mean [Btub♀/Cas9♂]	91.1733			mean [Btub♀/Cas9♂]	0
		P value	0.0007			P value	<0.0001
		Significant	Yes			Significant	Yes
	wt vs myo-fem♀/Cas9♂	t statistic	93.9544		wt vs myo-fem♀/Cas9♂	t statistic	1.14101
		df	49			df	49
		mean [wt]	96.952			mean [wt]	97.082
		mean [myo-fem♀/Cas9♂]	0			mean [myo-fem♀/Cas9♂]	93.0633
		P value	<0.0001			P value	0.0086
		Significant	Yes			Significant	Yes
	wt vs BTub♂/Cas9♀	t statistic	4.1844		wt vs BTub♂/Cas9♀	t statistic	94.3043
		df	49			df	49
		mean [wt]	96.952			mean [wt]	97.082
		mean [Btub♂/Cas9♀]	89.77			mean [Btub♂/Cas9♀]	0
		P value	<0.0001			P value	<0.0001
		Significant	Yes			Significant	Yes
	wt vs myo-fem♂/Cas9♀	t statistic	93.544		wt vs myo-fem♂/Cas9♀	t statistic	2.06768
		df	49			df	49
		mean [wt]	96.952			mean [wt]	97.082
		mean [myo-fem♂/Cas9♀]	0			mean [myo-fem♂/Cas9♀]	92.1367
		P value	<0.0001			P value	0.0019
		Significant	Yes			Significant	Yes

## Sheet: Supplementary Table 4
	Supplementary Table 4 - Double gene disruption, pgSIT cross data
	gRNA[βTub]+gRNA[myo-fem] = 1067A1+1067K
	Test Group	Egg #	Hatched egg #	Hatching %	Adult #	larva-to-adult survival %	larval death %	F1 progeny	egg-to-adult survival (%)	♂ Pupae #	♂ Pupal death #	♂ Pupa- adult survival %	Flightless ♂ #	Flight ♂ %	♀ Pupa #	♀ Pupal death #	♀ Pupa- adult survival %	♀ Flightless #	♀ Flight %	Blood taking ♀#	♀ Blood taking %	♀/(♀+♂) emerged adults %	Eggs by (wt / Cas9 / gRNA / F1 ♀ X wt ♂)	Hatched eggs by (wt / Cas9 / gRNA / F1 ♀ X wt ♂)	wt / Cas9 / gRNA / F1 ♀ fertility %	Eggs by (wt ♀ X wt / Cas9 / gRNA / F1 ♂)	Hatch eggs by (wt ♀ X wt / Cas9 / gRNA / F1 ♂	wt / Cas9 / gRNA / F1 ♂ fertility %
	1 wt♂ X 10 wt♀	595	576	96.8067	499	86.6319	0.100694	wt	83.8655	267	12	95.5056	0	100	251	7	97.2112	0	100	240	0.983607	48.9			96.8067			96.8067
	1 wt♂ X 10 wt♀	602	587	97.5083	517	88.075	0.0851789	wt	85.8804	255	7	97.2549	0	100	282	13	95.3901	0	100	265	0.98513	52.03			97.5083			97.5083
	1 wt♂ X 10 wt♀	557	539	96.7684	451	83.6735	0.133581	wt	80.9695	238	11	95.3782	0	100	229	5	97.8166	0	100	220	0.982143	49.67			96.7684			96.7684
	1 wt♂ X 10 wt♀	539	523	97.0315	490	93.6902	0.0305927	wt	90.9091	243	9	96.2963	0	100	264	8	96.9697	0	100	251	0.980469	52.24			97.0315			97.0315
	1 wt♂ X 10 wt♀	540	514	95.1852	454	88.3268	0.0719844	wt	84.0741	232	10	95.6897	0	100	245	13	94.6939	0	100	232	1	51.1			97.2924			97.2924
	50 nup50-Cas9/nup50-Cas9♂ X 50 wt♀	4948	4399	88.9046	3789	86.1332	0.0436463	Cas9♂/+	76.5764	2015	106	94.7395	0	100	1983	103	94.8058	0	100	1814	0.964894	49.62	4178	3758	89.9473	3869	3443	88.9894
	50 nup50-Cas9/nup50-Cas9♂ X 50 wt♀	4293	3938	91.7307	3294	83.6465	0.0817674	Cas9♂/+	76.7296	1686	76	95.4923	0	100	1769	85	95.195	0	100	1578	0.937055	51.12	4025	3652	90.7329	4467	4085	91.4484
	50 nup50-Cas9/nup50-Cas9♂ X 50 wt♀	4382	3789	86.4674	3276	86.4608	0.0493534	Cas9♂/+	74.7604	1704	93	94.5423	0	100	1735	70	95.9654	0	100	1621	0.973574	50.82	4521	4009	88.6751	4972	4514	90.7884
	50 wt♂ X 50 nup50-Cas9/nup50-Cas9♀	3815	2996	78.5321	2584	86.2483	0.0447263	Cas9♀/+	67.7326	1401	58	95.8601	0	100	1322	81	93.8729	0	100	1105	0.890411	48.03	4624	4058	87.7595	5257	4769	90.7171
	50 wt♂ X 50 nup50-Cas9/nup50-Cas9♀	3772	3165	83.9077	2693	85.0869	0.0296998	Cas9♀/+	71.3945	1479	84	94.3205	0	100	1403	105	92.516	0	100	1272	0.979969	48.2	4477	3983	88.9658	4982	4326	86.8326
	50 wt♂ X 50 nup50-Cas9/nup50-Cas9♀	4213	3591	85.2362	3128	87.1067	0.037594	Cas9♀/+	74.2464	1569	96	93.8815	0	100	1723	68	96.0534	0	100	1597	0.964955	52.91	5026	4550	90.5292	4347	3891	89.51
	50 gRNA[βTub]#7,gRNA[myo-fem]#1♂ X 50 wt♀	5487	4824	87.9169	4207	87.2098	0.0420813	gRNA[βTub]♂/+;gRNA[myo-fem]♂/+	76.6721	2301	94	95.9148	0	100	2113	113	94.6522	0	100	1933	0.9665	47.54	4232	3879	91.6588	4873	4522	92.797
	50 gRNA[βTub]#7,gRNA[myo-fem]#1♂ X 50 wt♀	5550	5112	92.1081	4530	88.615	0.0410798	gRNA[βTub]♂/+;gRNA[myo-fem]♂/+	81.6216	2237	81	96.3791	0	100	2479	105	95.7644	0	100	2194	0.924179	52.41	4143	3566	86.0729	5325	4665	87.6056
	50 gRNA[βTub]#7,gRNA[myo-fem]#1♂ X 50 wt♀	5171	4678	90.4661	4070	87.003	0.0483112	gRNA[βTub]♂/+;gRNA[myo-fem]♂/+	78.7082	2156	90	95.8256	0	100	2105	101	95.2019	0	100	1899	0.947605	49.24	4876	4414	90.525	5138	4671	90.9109
	50 wt♂ X 50 gRNA[βTub]#7,gRNA[myo-fem]#1♀	4437	3818	86.0491	3340	87.4804	0.0225249	gRNA[βTub]♀/+;gRNA[myo-fem]♀/+	75.2761	1811	108	94.0364	0	100	1725	88	94.8986	0	100	1573	0.960904	49.01	5248	4753	90.5678	4006	3679	91.8372
	50 wt♂ X 50 gRNA[βTub]#7,gRNA[myo-fem]#1♀	4216	3659	86.7884	3129	85.5152	0.0295163	gRNA[βTub]♀/+;gRNA[myo-fem]♀/+	74.2173	1757	99	94.3654	0	100	1583	112	92.9248	0	100	1395	0.948334	47.01	4617	4145	89.7769	5152	4633	89.9262
	50 wt♂ X 50 gRNA[βTub]#7,gRNA[myo-fem]#1♀	4409	3802	86.2327	3222	84.7449	0.0120989	gRNA[βTub]♀/+;gRNA[myo-fem]♀/+	73.0778	1739	122	92.9845	0	100	1750	145	91.7143	0	100	1537	0.957632	49.81	4285	3684	85.9743	4573	4026	88.0385
	50 nup50-Cas9/nup50-Cas9♂ X 50 gRNA[βTub]#7,gRNA[myo-fem]#1♀	3087	2621	84.9044	2022	77.1461	0.0988172	Cas9♂/+;gRNA[βTub]♀/+;gRNA[myo-fem]♀/+	65.5005	1143	75	93.4383	0	100	1049	95	90.9438	954	0	203	0.212788	47.18	1571	44	2.80076	18571	2	0.0107695
	50 nup50-Cas9/nup50-Cas9♂ X 50 gRNA[βTub]#7,gRNA[myo-fem]#1♀	4103	3305	80.5508	2438	73.767	0.159455	Cas9♂/+;gRNA[βTub]♀/+;gRNA[myo-fem]♀/+	59.4199	1268	106	91.6404	0	100	1340	64	95.2239	1276	0	425	0.333072	52.34	2106	0	0	16829	0	0
	50 nup50-Cas9/nup50-Cas9♂ X 50 gRNA[βTub]#7,gRNA[myo-fem]#1♀	3769	3153	83.6561	2597	82.366	0.0964161	Cas9♂/+;gRNA[βTub]♀/+;gRNA[myo-fem]♀/+	68.9042	1312	57	95.6555	0	100	1411	69	95.1099	1342	0	179	0.133383	51.68	1340	0	0	15349	0	0
	50 Cas9♂/+;gRNA[βTub]♀/+;gRNA[myo-fem]♀/+ ♂ X 50 wt ♀							Cas9♂/+;gRNA[βTub]♀/+;gRNA[myo-fem]♀/+																		16497	0	0
	50 Cas9♂/+;gRNA[βTub]♀/+;gRNA[myo-fem]♀/+ ♂ X 50 wt ♀							Cas9♂/+;gRNA[βTub]♀/+;gRNA[myo-fem]♀/+																		15234	134	0.879611
	50 Cas9♂/+;gRNA[βTub]♀/+;gRNA[myo-fem]♀/+ ♂ X 50 wt ♀							Cas9♂/+;gRNA[βTub]♀/+;gRNA[myo-fem]♀/+																		15113	0	0
	50 Cas9♂/+;gRNA[βTub]♀/+;gRNA[myo-fem]♀/+ ♂ X 50 wt ♀							Cas9♂/+;gRNA[βTub]♀/+;gRNA[myo-fem]♀/+																		16966	5	0.0294707
	50 Cas9♂/+;gRNA[βTub]♀/+;gRNA[myo-fem]♀/+ ♂ X 50 wt ♀							Cas9♂/+;gRNA[βTub]♀/+;gRNA[myo-fem]♀/+																		14909	0	0
	50 Cas9♂/+;gRNA[βTub]♀/+;gRNA[myo-fem]♀/+ ♂ X 50 wt ♀							Cas9♂/+;gRNA[βTub]♀/+;gRNA[myo-fem]♀/+																		13311	0	0
	50 Cas9♂/+;gRNA[βTub]♀/+;gRNA[myo-fem]♀/+ ♂ X 50 wt ♀							Cas9♂/+;gRNA[βTub]♀/+;gRNA[myo-fem]♀/+																		12623	0	0
	50 gRNA[βTub]#7,gRNA[myo-fem]#1♂ X 50 nup50-Cas9/nup50-Cas9♀	3959	3137	79.2372	2442	77.8451	0.0946764	Cas9♀/+;gRNA[βTub]♂/+;gRNA[myo-fem]♂/+	61.6822	1413	102	92.7813	0	100	1228	97	92.101	1131	0	238	0.210433	46.31	1844	62	3.36226	14234	0	0
	50 gRNA[βTub]#7,gRNA[myo-fem]#1♂ X 50 nup50-Cas9/nup50-Cas9♀	3216	2672	83.0846	2076	77.6946	0.0696108	Cas9♀/+;gRNA[βTub]♂/+;gRNA[myo-fem]♂/+	64.5522	1125	93	91.7333	0	100	1156	112	90.3114	1044	0	165	0.158046	50.29	1852	0	0	16859	0	0
	50 gRNA[βTub]#7,gRNA[myo-fem]#1♂ X 50 nup50-Cas9/nup50-Cas9♀	3782	3015	79.7197	2162	71.7081	0.148259	Cas9♀/+;gRNA[βTub]♂/+;gRNA[myo-fem]♂/+	57.1655	1226	115	90.6199	0	100	1139	88	92.2739	1051	0	159	0.151284	48.61	2569	38	1.47917	15455	0	0
	50 Cas9♀/+;gRNA[βTub]♂/+;gRNA[myo-fem]♂/+ ♂ X 50 wt♀							Cas9♀/+;gRNA[βTub]♂/+;gRNA[myo-fem]♂/+																		16296	0	0
	50 Cas9♀/+;gRNA[βTub]♂/+;gRNA[myo-fem]♂/+ ♂ X 50 wt♀							Cas9♀/+;gRNA[βTub]♂/+;gRNA[myo-fem]♂/+																		16481	0	0
	50 Cas9♀/+;gRNA[βTub]♂/+;gRNA[myo-fem]♂/+ ♂ X 50 wt♀							Cas9♀/+;gRNA[βTub]♂/+;gRNA[myo-fem]♂/+																		15265	0	0
	50 Cas9♀/+;gRNA[βTub]♂/+;gRNA[myo-fem]♂/+ ♂ X 50 wt♀							Cas9♀/+;gRNA[βTub]♂/+;gRNA[myo-fem]♂/+																		17186	0	0
	50 Cas9♀/+;gRNA[βTub]♂/+;gRNA[myo-fem]♂/+ ♂ X 50 wt♀							Cas9♀/+;gRNA[βTub]♂/+;gRNA[myo-fem]♂/+																		15460	0	0
	50 Cas9♀/+;gRNA[βTub]♂/+;gRNA[myo-fem]♂/+ ♂ X 50 wt♀							Cas9♀/+;gRNA[βTub]♂/+;gRNA[myo-fem]♂/+																		8991	0	0
	50 Cas9♀/+;gRNA[βTub]♂/+;gRNA[myo-fem]♂/+ ♂ X 50 wt♀							Cas9♀/+;gRNA[βTub]♂/+;gRNA[myo-fem]♂/+																		13969	0	0
	Statistics
	egg-to-adult survival				♀/(♀+♂) emerged adults				♂ pupa-to-adult survival				♀ pupa-to-adult survival				♂ flight capacity				♂ fertility				♀ flight capacity				♀ fertility
	two-sided t-test with equal variances				two-sided t-test with equal variances				two-sided t-test with equal variances				two-sided t-test with equal variances				two-sided t-test with equal variances				two-sided t-test with equal variances				two-sided t-test with equal variances				two-sided t-test with equal variances
	wt vs Cas9♀/+	t Ratio	4.989		wt vs Cas9♀/+	t Ratio	0.738		wt vs Cas9♀/+	t Ratio	2.104		wt vs Cas9♀/+	t Ratio	2.087		wt vs Cas9♀/+	t Ratio	N/A		wt vs Cas9♀/+	t Ratio	6.207		wt vs Cas9♀/+	t Ratio	N/A		wt vs Cas9♀/+	t Ratio	6.724
		df	6			df	6			df	6			df	6			df	6			df	9			df	6			df	9
		mean [wt]	84.715			mean [wt]	50.789			mean [wt]	96.025			mean [wt]	96.416			mean [wt]	100			mean [wt]	95.987			mean [wt]	100			mean [wt]	95.987
		mean [Cas9♀/+]	67.73			mean [Cas9♀/+]	49.712			mean [Cas9♀/+]	94.687			mean [Cas9♀/+]	94.148			mean [Cas9♀/+]	100			mean [Cas9♀/+]	89.02			mean [Cas9♀/+]	100			mean [Cas9♀/+]	89.085
		P value	0.003			P value	0.4883			P value	0.081			P value	0.082			P value	N/A			P value	0.0002			P value	N/A			P value	<0.0001
		Significant	Yes			Significant	No			Significant	No			Significant	No			Significant	No			Significant	Yes			Significant	No			Significant	Yes
	two-sided t-test with equal variances				two-sided t-test with equal variances				two-sided t-test with equal variances				two-sided t-test with equal variances				two-sided t-test with equal variances				two-sided t-test with equal variances				two-sided t-test with equal variances				two-sided t-test with equal variances
	wt vs Cas9♂/+	t Ratio	3.629		wt vs Cas9♂/+	t Ratio	0.285		wt vs Cas9♂/+	t Ratio	2.171		wt vs Cas9♂/+	t Ratio	1.33		wt vs Cas9♂/+	t Ratio	N/A		wt vs Cas9♂/+	t Ratio	5.517		wt vs Cas9♂/+	t Ratio	N/A		wt vs Cas9♂/+	t Ratio	6.307
		df	6			df	6			df	6			df	6			df	6			df	9			df	6			df	9
		mean [wt]	84.715			mean [wt]	50.789			mean [wt]	96.025			mean [wt]	96.416			mean [wt]	100			mean [wt]	95.987			mean [wt]	100			mean [wt]	95.987
		mean [Cas9♂/+]	76.022			mean [Cas9♂/+]	50.521			mean [Cas9♂/+]	94.925			mean [Cas9♂/+]	95.416			mean [Cas9♂/+]	100			mean [Cas9♂/+]	90.409			mean [Cas9♂/+]	100			mean [Cas9♂/+]	89.785
		P value	0.011			P value	0.785			P value	0.073			P value	0.232			P value	N/A			P value	0.0004			P value	N/A			P value	0.0001
		Significant	Yes			Significant	No			Significant	No			Significant	No			Significant	No			Significant	Yes			Significant	No			Significant	Yes
	two-sided t-test with equal variances				two-sided t-test with equal variances				two-sided t-test with equal variances				two-sided t-test with equal variances				two-sided t-test with equal variances				two-sided t-test with equal variances				two-sided t-test with equal variances				two-sided t-test with equal variances
	wt vs gRNA♀/+	t Ratio	4.394		wt vs gRNA♀/+	t Ratio	2.043		wt vs gRNA♀/+	t Ratio	4.039		wt vs gRNA♀/+	t Ratio	3.123		wt vs gRNA♀/+	t Ratio	N/A		wt vs gRNA♀/+	t Ratio	5.46		wt vs gRNA♀/+	t Ratio	N/A		wt vs gRNA♀/+	t Ratio	5.947
		df	6			df	6			df	6			df	6			df	6			df	9			df	6			df	9
		mean [wt]	84.715			mean [wt]	50.789			mean [wt]	96.025			mean [wt]	96.148			mean [wt]	100			mean [wt]	95.987			mean [wt]	100			mean [wt]	95.987
		mean [gRNA♀/+]	74.19			mean [gRNA♀/+]	48.613			mean [gRNA♀/+]	93.795			mean [gRNA♀/+]	93.179			mean [gRNA♀/+]	100			mean [gRNA♀/+]	89.934			mean [gRNA♀/+]	100			mean [gRNA♀/+]	88.773
		P value	0.005			P value	0.087			P value	0.007			P value	0.021			P value	N/A			P value	0.0004			P value	N/A			P value	0.0002
		Significant	Yes			Significant	No			Significant	Yes			Significant	Yes			Significant	No			Significant	Yes			Significant	No			Significant	Yes
	two-sided t-test with equal variances				two-sided t-test with equal variances				two-sided t-test with equal variances				two-sided t-test with equal variances				two-sided t-test with equal variances				two-sided t-test with equal variances				two-sided t-test with equal variances				two-sided t-test with equal variances
	wt vs gRNA♂/+	t Ratio	2.22		wt vs gRNA♂/+	t Ratio	0.78		wt vs gRNA♂/+	t Ratio	-0.031		wt vs gRNA♂/+	t Ratio	1.478		wt vs gRNA♂/+	t Ratio	N/A		wt vs gRNA♂/+	t Ratio	4.442		wt vs gRNA♂/+	t Ratio	N/A		wt vs gRNA♂/+	t Ratio	4.972
		df	6			df	6			df	6			df	6			df	6			df	9			df	6			df	9
		mean [wt]	84.715			mean [wt]	50.789			mean [wt]	96.025			mean [wt]	96.148			mean [wt]	100			mean [wt]	95.987			mean [wt]	100			mean [wt]	95.987
		mean [gRNA♂/+]	79			mean [gRNA♂/+]	49.728			mean [gRNA♂/+]	96.04			mean [gRNA♂/+]	95.206			mean [gRNA♂/+]	100			mean [gRNA♂/+]	90.438			mean [gRNA♂/+]	100			mean [gRNA♂/+]	89.419
		P value	0.068			P value	0.465			P value	0.976			P value	0.189			P value	N/A			P value	0.0016			P value	N/A			P value	0.0008
		Significant	No			Significant	No			Significant	No			Significant	No			Significant	No			Significant	Yes			Significant	No			Significant	Yes
	two-sided t-test with equal variances				two-sided t-test with equal variances				two-sided t-test with equal variances				two-sided t-test with equal variances				two-sided t-test with equal variances				two-sided t-test with unequal variances				two-sided t-test with unequal variances				two-sided t-test with equal variances
	wt vs Cas9♀/+;gRNA♂/+	t Ratio	8.349		wt vs Cas9♀/+;gRNA♂/+	t Ratio	1.964		wt vs Cas9♀/+;gRNA♂/+	t Ratio	6.657		wt vs Cas9♀/+;gRNA♂/+	t Ratio	5.345		wt vs Cas9♀/+;gRNA♂/+	t Ratio	N/A		wt vs Cas9♀/+;gRNA♂/+	t Ratio	175.09		wt vs Cas9♀/+;gRNA♂/+	ChiSquare	N/A		wt vs Cas9♀/+;gRNA♂/+	t Ratio	88.144
		df	6			df	6			df	6			df	6			df	6			df	7			df	6			df	9
		mean [wt]	84.715			mean [wt]	50.789			mean [wt]	96.025			mean [wt]	96.416			mean [wt]	100			mean [wt]	95.987			mean [wt]	100			mean [wt]	95.987
		mean [Cas9♀/+;gRNA♂/+]	61.133			mean [Cas9♀/+;gRNA♂/+]	48.505			mean [Cas9♀/+;gRNA♂/+]	91.711			mean [Cas9♀/+;gRNA♂/+]	91.562			mean [Cas9♀/+;gRNA♂/+]	100			mean [Cas9♀/+;gRNA♂/+]	0			mean [Cas9♀/+;gRNA♂/+]	0			mean [Cas9♀/+;gRNA♂/+]	1.614
		P value	0.0002			P value	0.097			P value	0.0006			P value	0.002			P value	N/A			P value	<0.0001			P value	<0.0001			P value	<0.001
		Significant	Yes			Significant	No			Significant	Yes			Significant	Yes			Significant	No			Significant	Yes			Significant	Yes			Significant	Yes
	two-sided t-test with equal variances				two-sided t-test with equal variances				two-sided t-test with equal variances				two-sided t-test with equal variances				two-sided t-test with equal variances				two-sided t-test with unequal variances				two-sided t-test with unequal variances				two-sided t-test with equal variances
	wt vs Cas9♂/+;gRNA♀/+	t Ratio	6.481		wt vs Cas9♂/+;gRNA♀/+	t Ratio	0.265		wt vs Cas9♂/+;gRNA♀/+	t Ratio	2.536		wt vs Cas9♂/+;gRNA♀/+	t Ratio	2.055		wt vs Cas9♂/+;gRNA♀/+	t Ratio	N/A		wt vs Cas9♂/+;gRNA♀/+	t Ratio	193/.193		wt vs Cas9♂/+;gRNA♀/+	ChiSquare	N/A		wt vs Cas9♂/+;gRNA♀/+	t Ratio	89.68
		df	6			df	6			df	6			df	6			df	6			df	7			df	6			df	9
		mean [wt]	84.715			mean [wt]	50.789			mean [wt]	96.025			mean [wt]	96.416			mean [wt]	100			mean [wt]	95.987			mean [wt]	100			mean [wt]	95.987
		mean [Cas9♂/+;gRNA♀/+]	64.608			mean [Cas9♂/+;gRNA♀/+]	50.398			mean [Cas9♂/+;gRNA♀/+]	93.578			mean [Cas9♂/+;gRNA♀/+]	93.759			mean [Cas9♂/+;gRNA♀/+]	100			mean [Cas9♂/+;gRNA♀/+]	0			mean [Cas9♂/+;gRNA♀/+]	0			mean [Cas9♂/+;gRNA♀/+]	0.934
		P value	0.0006			P value	0.799			P value	0.044			P value	0.086			P value	N/A			P value	<0.0001			P value	<0.0001			P value	<0.001
		Significant	Yes			Significant	No			Significant	Yes			Significant	No			Significant	No			Significant	Yes			Significant	Yes			Significant	Yes

## Sheet: Supplementary Table 5
Supplementary Table 5. Life parameters.
(A) Fertility and Longevity
Test group	♀/♂ individual mosquito	♀ took bloodmeal (Y/N)	laid egg #	Hatched egg #	Egg Hatching %	♂ larva-to-pupa dev. time (days)	♀ larva-to-pupa dev. time (days)	♂ pupa-to-adult dev. time (days)	♀ pupa-to-adult dev. time (days)	Adult ♀ longevity with ♂s (days)	Adult ♀ longevity alone (days)	Adult ♂ longevity with ♀s (days)	Adult ♂ longevity alone (days)
WT	1	Y	80	79	98.75	5	5.5	1.5	1.5	2	3	2	3
WT	2	Y	93	93	100	5	6	1.5	1.5	6	7	3	5
WT	3	Y	96	94	97.9167	5	6	1.5	1.5	7	9	5	6
WT	4	Y	112	111	99.1071	5	6	2	2	10	11	5	7
WT	5	Y	96	92	95.8333	5.5	6	2	2	10	12	6	7
WT	6	Y	111	111	100	5.5	6	2	2	16	15	6	8
WT	7	Y	99	94	94.9495	5.5	6	2	2	17	18	7	9
WT	8	Y	71	69	97.1831	5.5	6	2	2	20	18	7	9
WT	9	Y	92	91	98.913	5.5	6.5	2	2	23	22	7	14
WT	10	Y	105	104	99.0476	5.5	6.5	2	2	23	22	7	15
WT	11	Y	111	107	96.3964	5.5	6.5	2	2	25	22	8	17
WT	12	Y	81	81	100	5.5	6.5	2	2	25	25	8	20
WT	13	Y	131	129	98.4733	5.5	6.5	2	2	25	26	8	20
WT	14	Y	102	99	97.0588	5.5	6.5	2	2	28	30	8	20
WT	15	Y	98	95	96.9388	5.5	6.5	2	2	28	35	8	23
WT	16	Y	109	104	95.4128	5.5	6.5	2	2	33	35	8	23
WT	17	Y	111	109	98.1982	5.5	6.5	2	2	33	35	9	23
WT	18	Y	129	129	100	5.5	6.5	2	2	33	39	9	24
WT	19	Y	134	131	97.7612	5.5	6.5	2	2	33	39	9	24
WT	20	Y	63	59	93.6508	6	6.5	2	2	34	39	9	24
WT	21	Y	109	109	100	6	6.5	2	2	36	39	9	25
WT	22	Y	118	118	100	6	6.5	2	2	39	40	9	25
WT	23	Y	119	115	96.6387	6	6.5	2	2	40	41	9	25
WT	24	Y	120	119	99.1667	6	6.5	2	2	40	41	10	25
WT	25	Y	78	75	96.1538	6	7	2	2	44	41	10	25
WT	26	Y	117	112	95.7265	6	7	2	2	47	44	10	26
WT	27	Y	136	130	95.5882	6	7	2	2	47	44	10	26
WT	28	Y	144	142	98.6111	6	7	2	2	47	44	10	26
WT	29	Y	133	133	100	6	7	2	2	47	45	10	26
WT	30	Y	64	62	96.875	6	7	2	2	47	50	10	27
WT	31	Y	142	139	97.8873	6	7	2	2	48	50	10	27
WT	32	Y	102	100	98.0392	6	7	2	2	53	51	11	27
WT	33	Y	84	81	96.4286	6	7	2	2	53	52	11	27
WT	34	Y	87	82	94.2529	6	7	2	2	55	52	11	28
WT	35	Y	144	141	97.9167	6	7	2	2	55	52	12	28
WT	36	Y	137	133	97.0803	6	7	2	2	55	53	12	28
WT	37	Y	90	90	100	6	7	2	2	55	53	12	29
WT	38	Y	101	100	99.0099	6.5	7	2	2	55	55	12	30
WT	39	Y	77	77	100	6.5	7	2	2	58	55	13	30
WT	40	Y	51	51	100	6.5	7	2	2	58	56	14	30
WT	41	Y	117	110	94.0171	6.5	7.5	2	2	58	56	14	31
WT	42	Y	112	109	97.3214	6.5	7.5	2	2	59	59	14	31
WT	43	Y	120	112	93.3333	6.5	7.5	2	2	63	60	15	31
WT	44	Y	111	108	97.2973	6.5	7.5	2	2	63	61	15	31
WT	45	Y	92	90	97.8261	6.5	7.5	2	2	63	62	15	33
WT	46	Y	84	81	96.4286	6.5	7.5	2	2	63	63	16	34
WT	47	Y	109	101	92.6606	7	7.5	2	2	66	63	17	34
WT	48	Y	96	90	93.75	7	8	2	2	68	63	17	35
WT	49	Y	116	114	98.2759	7	8	2	2	69	65	17	38
WT	50	Y	62	60	96.7742	7	8	2	2	71	69	17	38
WT	1	Y	114	114	100	5	5.5	1.5	1.5	7	2	3	1
WT	2	Y	118	115	97.4576	5	5.5	1.5	1.5	8	4	3	4
WT	3	Y	122	121	99.1803	5	6	1.5	1.5	11	4	4	6
WT	4	Y	104	104	100	5	6	1.5	2	11	7	4	9
WT	5	Y	123	120	97.561	5	6	1.5	2	11	9	5	10
WT	6	Y	81	78	96.2963	5	6	2	2	14	15	6	13
WT	7	Y	133	129	96.9925	5.5	6	2	2	17	19	6	13
WT	8	Y	92	92	100	5.5	6	2	2	22	24	7	15
WT	9	Y	75	73	97.3333	5.5	6	2	2	22	26	7	19
WT	10	Y	67	67	100	5.5	6	2	2	28	26	7	19
WT	11	Y	108	105	97.2222	5.5	6	2	2	31	29	7	19
WT	12	Y	124	121	97.5806	5.5	6.5	2	2	33	32	8	22
WT	13	Y	74	69	93.2432	5.5	6.5	2	2	33	35	8	22
WT	14	Y	111	102	91.8919	5.5	6.5	2	2	35	36	9	22
WT	15	Y	102	98	96.0784	5.5	6.5	2	2	35	38	9	22
WT	16	Y	134	129	96.2687	5.5	6.5	2	2	43	39	9	25
WT	17	Y	108	103	95.3704	5.5	6.5	2	2	43	39	9	25
WT	18	Y	76	73	96.0526	5.5	6.5	2	2	44	39	10	25
WT	19	Y	125	124	99.2	5.5	6.5	2	2	44	42	10	25
WT	20	Y	56	56	100	5.5	6.5	2	2	44	43	10	25
WT	21	Y	108	107	99.0741	6	6.5	2	2	48	43	10	25
WT	22	Y	42	39	92.8571	6	6.5	2	2	48	46	10	25
WT	23	Y	96	96	100	6	6.5	2	2	48	46	10	26
WT	24	Y	109	108	99.0826	6	6.5	2	2	49	46	10	26
WT	25	Y	93	93	100	6	6.5	2	2	49	46	10	26
WT	26	Y	134	130	97.0149	6	6.5	2	2	49	47	11	27
WT	27	Y	88	87	98.8636	6	6.5	2	2	49	49	11	27
WT	28	Y	82	80	97.561	6	7	2	2	51	49	11	27
WT	29	Y	118	104	88.1356	6	7	2	2	52	50	11	27
WT	30	Y	67	65	97.0149	6	7	2	2	55	50	11	27
WT	31	Y	105	101	96.1905	6	7	2	2	55	50	11	27
WT	32	Y	88	87	98.8636	6	7	2	2	55	51	12	27
WT	33	Y	46	44	95.6522	6	7	2	2	55	51	12	28
WT	34	Y	125	122	97.6	6	7	2	2	55	51	12	28
WT	35	Y	133	131	98.4962	6	7	2	2	57	52	12	29
WT	36	Y	111	111	100	6	7	2	2	57	53	12	29
WT	37	Y	49	45	91.8367	6.5	7	2	2	58	53	12	29
WT	38	Y	114	107	93.8596	6.5	7	2	2	58	53	12	31
WT	39	Y	122	111	90.9836	6.5	7	2	2	60	53	12	33
WT	40	Y	85	84	98.8235	6.5	7.5	2	2	60	53	12	33
WT	41	Y	103	95	92.233	6.5	7.5	2	2	60	54	13	33
WT	42	Y	119	114	95.7983	6.5	7.5	2	2	60	54	13	33
WT	43	Y	102	98	96.0784	6.5	7.5	2	2	61	57	13	33
WT	44	Y	112	108	96.4286	6.5	7.5	2	2	61	57	13	35
WT	45	Y	105	105	100	6.5	7.5	2	2	63	58	14	35
WT	46	Y	67	63	94.0299	7	7.5	2	2	65	58	14	35
WT	47	Y	113	107	94.6903	7	7.5	2	2	68	58	14	35
WT	48	Y	83	80	96.3855	7	7.5	2	2	68	59	14	36
WT	49	Y	98	94	95.9184	7	7.5	2	2	68	64	16	36
WT	50	Y	0	0		7	8	2	2	71	65	16	36
WT	1	Y	77	73	94.8052	5	6	1.5	1.5	3	6	1	3
WT	2	Y	102	102	100	5	6	1.5	1.5	3	6	1	4
WT	3	Y	135	132	97.7778	5	6	1.5	1.5	4	7	2	5
WT	4	Y	94	93	98.9362	5	6	1.5	2	6	9	3	7
WT	5	Y	90	90	100	5	6	1.5	2	6	11	5	9
WT	6	Y	75	72	96	5.5	6	2	2	6	11	6	12
WT	7	Y	119	119	100	5.5	6	2	2	8	13	7	13
WT	8	Y	104	100	96.1538	5.5	6	2	2	8	13	7	14
WT	9	Y	128	125	97.6562	5.5	6	2	2	9	13	7	18
WT	10	Y	84	83	98.8095	5.5	6	2	2	15	14	8	19
WT	11	Y	92	89	96.7391	5.5	6	2	2	17	15	8	20
WT	12	Y	101	101	100	5.5	6	2	2	24	15	8	21
WT	13	Y	118	112	94.9153	5.5	6.5	2	2	24	19	9	23
WT	14	Y	96	93	96.875	5.5	6.5	2	2	24	19	9	23
WT	15	Y	109	108	99.0826	5.5	6.5	2	2	24	19	10	24
WT	16	Y	117	105	89.7436	5.5	6.5	2	2	25	21	10	25
WT	17	Y	138	124	89.8551	5.5	6.5	2	2	29	23	10	25
WT	18	Y	123	121	98.374	5.5	6.5	2	2	29	23	10	25
WT	19	Y	110	109	99.0909	5.5	6.5	2	2	29	24	10	25
WT	20	Y	93	92	98.9247	5.5	6.5	2	2	29	26	10	26
WT	21	Y	62	60	96.7742	5.5	6.5	2	2	32	26	10	26
WT	22	Y	85	81	95.2941	5.5	6.5	2	2	34	26	11	26
WT	23	Y	108	108	100	6	6.5	2	2	36	30	11	26
WT	24	Y	119	115	96.6387	6	6.5	2	2	42	30	11	26
WT	25	Y	81	73	90.1235	6	6.5	2	2	42	30	11	27
WT	26	Y	101	99	98.0198	6	6.5	2	2	44	35	12	27
WT	27	Y	125	120	96	6	6.5	2	2	46	37	12	27
WT	28	Y	93	85	91.3978	6	6.5	2	2	46	42	12	27
WT	29	Y	128	124	96.875	6	6.5	2	2	46	45	12	27
WT	30	Y	79	79	100	6	6.5	2	2	47	45	12	27
WT	31	Y	93	92	98.9247	6	7	2	2	47	45	12	27
WT	32	Y	112	101	90.1786	6	7	2	2	47	46	12	27
WT	33	Y	99	96	96.9697	6	7	2	2	47	47	13	27
WT	34	Y	127	123	96.8504	6.5	7	2	2	47	47	13	27
WT	35	Y	87	65	74.7126	6.5	7	2	2	49	47	13	28
WT	36	Y	84	82	97.619	6.5	7	2	2	49	49	13	29
WT	37	Y	95	95	100	6.5	7	2	2	49	49	13	29
WT	38	Y	130	126	96.9231	6.5	7	2	2	52	52	13	29
WT	39	Y	115	111	96.5217	6.5	7	2	2	52	52	13	29
WT	40	Y	126	122	96.8254	6.5	7	2	2	54	57	13	30
WT	41	Y	68	65	95.5882	6.5	7	2	2	55	57	14	30
WT	42	Y	88	86	97.7273	6.5	7	2	2	58	60	14	30
WT	43	Y	124	121	97.5806	6.5	7.5	2	2	58	63	14	31
WT	44	Y	80	77	96.25	6.5	7.5	2	2	58	65	14	33
WT	45	Y	92	90	97.8261	7	7.5	2	2	58	66	15	34
WT	46	Y	104	104	100	7	7.5	2	2	59	66	15	35
WT	47	Y	94	94	100	7	7.5	2	2	60	69	15	36
WT	48	Y	93	86	92.4731	7	7.5	2	2	64	70	15	39
WT	49	Y	75	72	96	7	7.5	2	2	64	71	17	39
WT	50	Y	89	87	97.7528	7	7.5	2	2	67	73	18	39
Cas9/Cas9	1	Y	79	70	88.6076	5.5	6.5	1.5	1.5	2	2	1	2
Cas9/Cas9	2	Y	97	92	94.8454	5.5	6.5	1.5	1.5	3	4	1	2
Cas9/Cas9	3	Y	95	80	84.2105	5.5	6.5	2	1.5	3	5	1	2
Cas9/Cas9	4	Y	126	92	73.0159	5.5	6.5	2	1.5	6	5	2	3
Cas9/Cas9	5	Y	85	69	81.1765	5.5	7	2	2	7	9	2	3
Cas9/Cas9	6	Y	71	65	91.5493	5.5	7	2	2	11	10	3	5
Cas9/Cas9	7	Y	83	72	86.747	5.5	7	2	2	13	10	3	6
Cas9/Cas9	8	Y	88	67	76.1364	6	7	2	2	14	13	4	6
Cas9/Cas9	9	Y	125	102	81.6	6	7	2	2	16	14	4	6
Cas9/Cas9	10	Y	85	73	85.8824	6	7	2	2	16	17	4	8
Cas9/Cas9	11	Y	82	75	91.4634	6	7	2	2	16	17	4	8
Cas9/Cas9	12	Y	88	76	86.3636	6	7	2	2	19	22	4	8
Cas9/Cas9	13	Y	53	48	90.566	6	7	2	2	20	22	5	9
Cas9/Cas9	14	Y	84	69	82.1429	6	7	2	2	25	23	5	9
Cas9/Cas9	15	Y	49	35	71.4286	6	7	2	2	25	25	6	13
Cas9/Cas9	16	Y	85	74	87.0588	6	7	2	2	27	25	6	15
Cas9/Cas9	17	Y	136	124	91.1765	6	7	2	2	27	27	7	15
Cas9/Cas9	18	Y	80	68	85	6	7.5	2	2	30	28	7	17
Cas9/Cas9	19	Y	95	87	91.5789	6	7.5	2	2	33	30	8	19
Cas9/Cas9	20	Y	91	80	87.9121	6	7.5	2	2	33	30	8	20
Cas9/Cas9	21	Y	87	73	83.908	6.5	7.5	2	2	33	31	9	23
Cas9/Cas9	22	Y	82	69	84.1463	6.5	7.5	2	2	35	31	9	23
Cas9/Cas9	23	Y	89	81	91.0112	6.5	7.5	2	2	37	31	10	24
Cas9/Cas9	24	Y	76	66	86.8421	6.5	7.5	2	2	37	34	10	24
Cas9/Cas9	25	Y	119	97	81.5126	6.5	7.5	2	2	39	36	11	25
Cas9/Cas9	26	Y	103	93	90.2913	6.5	7.5	2	2	39	37	11	25
Cas9/Cas9	27	Y	94	81	86.1702	6.5	7.5	2	2	39	37	11	26
Cas9/Cas9	28	Y	88	74	84.0909	6.5	7.5	2	2	42	37	12	26
Cas9/Cas9	29	Y	70	63	90	6.5	7.5	2	2	43	38	12	28
Cas9/Cas9	30	Y	84	68	80.9524	6.5	7.5	2	2	43	38	12	30
Cas9/Cas9	31	Y	80	71	88.75	6.5	7.5	2	2	43	39	12	30
Cas9/Cas9	32	Y	96	83	86.4583	6.5	8	2	2	44	41	12	30
Cas9/Cas9	33	Y	91	80	87.9121	6.5	8	2	2	47	41	12	30
Cas9/Cas9	34	Y	77	65	84.4156	6.5	8	2	2	47	43	12	31
Cas9/Cas9	35	Y	62	42	67.7419	6.5	8	2	2	47	44	13	31
Cas9/Cas9	36	Y	105	87	82.8571	6.5	8	2	2	49	44	13	31
Cas9/Cas9	37	Y	117	99	84.6154	7	8	2	2	49	44	14	32
Cas9/Cas9	38	Y	91	78	85.7143	7	8	2	2	52	45	14	32
Cas9/Cas9	39	Y	95	84	88.4211	7	8	2	2	52	45	14	33
Cas9/Cas9	40	Y	84	71	84.5238	7	8	2	2	52	49	14	33
Cas9/Cas9	41	Y	80	65	81.25	7	8	2	2	55	50	15	33
Cas9/Cas9	42	Y	92	84	91.3043	7	8	2	2	57	53	15	33
Cas9/Cas9	43	Y	112	105	93.75	7	8	2	2	58	53	15	34
Cas9/Cas9	44	Y	96	86	89.5833	7	8	2	2	60	53	16	35
Cas9/Cas9	45	Y	72	63	87.5	7.5	8.5	2	2	62	59	16	35
Cas9/Cas9	46	Y	84	66	78.5714	7.5	8.5	2	2	62	61	16	35
Cas9/Cas9	47	Y	27	22	81.4815	7.5	8.5	2	2	64	61	17	35
Cas9/Cas9	48	Y	0	0		7.5	8.5	2	2	69	67	17	39
Cas9/Cas9	49	Y	0	0		7.5	9	2	2	70	67	18	39
Cas9/Cas9	50	Y	0	0		7.5	9	2	2	70	67	18	41
Cas9/Cas9	1	Y	65	61	93.8462	5.5	6	1.5	1.5	4	1	3	2
Cas9/Cas9	2	Y	72	48	66.6667	5.5	6.5	1.5	1.5	7	5	3	2
Cas9/Cas9	3	Y	81	53	65.4321	5.5	6.5	1.5	1.5	9	7	3	4
Cas9/Cas9	4	Y	76	72	94.7368	5.5	6.5	1.5	2	10	8	4	4
Cas9/Cas9	5	Y	83	68	81.9277	5.5	6.5	2	2	15	10	4	5
Cas9/Cas9	6	Y	95	81	85.2632	6	6.5	2	2	17	15	4	6
Cas9/Cas9	7	Y	86	69	80.2326	6	7	2	2	20	15	5	7
Cas9/Cas9	8	Y	79	68	86.0759	6	7	2	2	20	21	5	7
Cas9/Cas9	9	Y	108	92	85.1852	6	7	2	2	24	21	5	9
Cas9/Cas9	10	Y	66	60	90.9091	6	7	2	2	24	21	5	9
Cas9/Cas9	11	Y	59	32	54.2373	6	7	2	2	25	23	6	11
Cas9/Cas9	12	Y	87	64	73.5632	6	7	2	2	25	25	6	12
Cas9/Cas9	13	Y	92	75	81.5217	6	7	2	2	25	26	6	13
Cas9/Cas9	14	Y	85	78	91.7647	6	7	2	2	26	26	6	13
Cas9/Cas9	15	Y	115	93	80.8696	6	7	2	2	26	26	7	13
Cas9/Cas9	16	Y	75	70	93.3333	6	7	2	2	26	29	7	15
Cas9/Cas9	17	Y	68	38	55.8824	6	7	2	2	28	29	7	15
Cas9/Cas9	18	Y	62	35	56.4516	6.5	7	2	2	28	29	7	15
Cas9/Cas9	19	Y	74	57	77.027	6.5	7	2	2	28	30	7	18
Cas9/Cas9	20	Y	89	68	76.4045	6.5	7	2	2	30	31	8	18
Cas9/Cas9	21	Y	92	83	90.2174	6.5	7.5	2	2	31	32	8	18
Cas9/Cas9	22	Y	83	65	78.3133	6.5	7.5	2	2	31	33	8	21
Cas9/Cas9	23	Y	112	79	70.5357	6.5	7.5	2	2	31	33	9	22
Cas9/Cas9	24	Y	94	87	92.5532	6.5	7.5	2	2	32	33	9	22
Cas9/Cas9	25	Y	86	72	83.7209	6.5	7.5	2	2	33	34	10	22
Cas9/Cas9	26	Y	83	69	83.1325	6.5	7.5	2	2	35	35	10	23
Cas9/Cas9	27	Y	95	64	67.3684	6.5	7.5	2	2	35	35	11	23
Cas9/Cas9	28	Y	66	57	86.3636	6.5	7.5	2	2	35	38	11	25
Cas9/Cas9	29	Y	72	67	93.0556	6.5	7.5	2	2	35	42	12	26
Cas9/Cas9	30	Y	58	49	84.4828	6.5	7.5	2	2	39	42	12	26
Cas9/Cas9	31	Y	52	44	84.6154	6.5	7.5	2	2	44	42	12	26
Cas9/Cas9	32	Y	93	58	62.3656	6.5	7.5	2	2	45	43	13	27
Cas9/Cas9	33	Y	101	73	72.2772	6.5	7.5	2	2	48	41	13	27
Cas9/Cas9	34	Y	72	68	94.4444	6.5	7.5	2	2	48	43	13	27
Cas9/Cas9	35	Y	67	56	83.5821	6.5	7.5	2	2	48	47	13	27
Cas9/Cas9	36	Y	73	51	69.863	7	8	2	2	49	47	14	27
Cas9/Cas9	37	Y	100	86	86	7	8	2	2	50	48	14	27
Cas9/Cas9	38	Y	74	65	87.8378	7	8	2	2	50	50	14	27
Cas9/Cas9	39	Y	80	67	83.75	7	8	2	2	50	50	14	28
Cas9/Cas9	40	Y	65	54	83.0769	7	8	2	2	50	51	15	28
Cas9/Cas9	41	Y	78	63	80.7692	7	8	2	2	51	52	15	30
Cas9/Cas9	42	Y	46	40	86.9565	7	8	2	2	51	52	15	32
Cas9/Cas9	43	Y	91	85	93.4066	7	8	2	2	51	58	16	32
Cas9/Cas9	44	Y	78	71	91.0256	7	8	2	2	58	62	16	32
Cas9/Cas9	45	Y	113	92	81.4159	7.5	8	2	2	60	63	17	34
Cas9/Cas9	46	Y	62	55	88.7097	7.5	8	2	2	61	66	17	37
Cas9/Cas9	47	Y	75	58	77.3333	7.5	8.5	2	2	64	68	19	37
Cas9/Cas9	48	Y	0	0		7.5	8.5	2	2	67	70	19	38
Cas9/Cas9	49	Y	0	0		7.5	8.5	2	2	68	73	19	39
Cas9/Cas9	50	Y	0	0		8	8.5	2	2	68	75	19	40
Cas9/Cas9	1	Y	105	92	87.619	5.5	6.5	1.5	1.5	1	4	2	3
Cas9/Cas9	2	Y	82	55	67.0732	5.5	6.5	1.5	1.5	7	4	2	3
Cas9/Cas9	3	Y	75	62	82.6667	5.5	7	2	1.5	10	5	4	4
Cas9/Cas9	4	Y	81	75	92.5926	5.5	7	2	1.5	10	6	4	5
Cas9/Cas9	5	Y	63	55	87.3016	6	7	2	1.5	10	7	5	5
Cas9/Cas9	6	Y	85	54	63.5294	6	7	2	2	12	7	5	5
Cas9/Cas9	7	Y	42	37	88.0952	6	7	2	2	12	9	5	5
Cas9/Cas9	8	Y	76	60	78.9474	6	7	2	2	12	13	6	6
Cas9/Cas9	9	Y	80	73	91.25	6	7	2	2	13	17	6	6
Cas9/Cas9	10	Y	85	68	80	6	7	2	2	15	19	6	7
Cas9/Cas9	11	Y	72	54	75	6	7	2	2	19	26	6	8
Cas9/Cas9	12	Y	95	81	85.2632	6	7	2	2	21	28	7	9
Cas9/Cas9	13	Y	29	23	79.3103	6	7	2	2	21	28	7	9
Cas9/Cas9	14	Y	62	37	59.6774	6	7	2	2	24	28	7	11
Cas9/Cas9	15	Y	85	80	94.1176	6	7	2	2	26	33	7	11
Cas9/Cas9	16	Y	96	88	91.6667	6	7	2	2	29	33	8	13
Cas9/Cas9	17	Y	60	56	93.3333	6.5	7	2	2	29	33	8	13
Cas9/Cas9	18	Y	72	62	86.1111	6.5	7	2	2	34	34	8	13
Cas9/Cas9	19	Y	78	63	80.7692	6.5	7.5	2	2	34	36	8	14
Cas9/Cas9	20	Y	93	86	92.4731	6.5	7.5	2	2	34	36	8	15
Cas9/Cas9	21	Y	57	44	77.193	6.5	7.5	2	2	36	38	8	15
Cas9/Cas9	22	Y	114	75	65.7895	6.5	7.5	2	2	38	39	9	17
Cas9/Cas9	23	Y	102	88	86.2745	6.5	7.5	2	2	39	39	9	18
Cas9/Cas9	24	Y	58	41	70.6897	6.5	7.5	2	2	39	39	9	21
Cas9/Cas9	25	Y	97	65	67.0103	6.5	7.5	2	2	40	39	9	22
Cas9/Cas9	26	Y	63	52	82.5397	6.5	7.5	2	2	40	40	10	22
Cas9/Cas9	27	Y	87	80	91.954	6.5	7.5	2	2	40	41	10	23
Cas9/Cas9	28	Y	92	69	75	6.5	7.5	2	2	43	41	11	23
Cas9/Cas9	29	Y	84	65	77.381	6.5	7.5	2	2	43	41	11	23
Cas9/Cas9	30	Y	76	54	71.0526	6.5	7.5	2	2	43	42	12	24
Cas9/Cas9	31	Y	47	39	82.9787	6.5	7.5	2	2	46	43	12	25
Cas9/Cas9	32	Y	83	63	75.9036	6.5	7.5	2	2	46	44	13	28
Cas9/Cas9	33	Y	85	70	82.3529	6.5	7.5	2	2	46	44	13	28
Cas9/Cas9	34	Y	98	42	42.8571	6.5	8	2	2	46	45	13	28
Cas9/Cas9	35	Y	124	63	50.8065	7	8	2	2	47	45	14	29
Cas9/Cas9	36	Y	74	67	90.5405	7	8	2	2	47	48	14	29
Cas9/Cas9	37	Y	68	56	82.3529	7	8	2	2	47	48	14	29
Cas9/Cas9	38	Y	73	59	80.8219	7	8	2	2	48	49	15	29
Cas9/Cas9	39	Y	88	65	73.8636	7	8	2	2	48	55	15	30
Cas9/Cas9	40	Y	70	34	48.5714	7	8	2	2	48	56	15	30
Cas9/Cas9	41	Y	48	41	85.4167	7	8	2	2	52	56	15	31
Cas9/Cas9	42	Y	69	54	78.2609	7	8	2	2	52	57	16	31
Cas9/Cas9	43	Y	72	46	63.8889	7	8.5	2	2	52	57	16	32
Cas9/Cas9	44	Y	84	52	61.9048	7	8.5	2	2	56	57	16	33
Cas9/Cas9	45	Y	96	84	87.5	7.5	8.5	2	2	57	57	16	33
Cas9/Cas9	46	Y	87	60	68.9655	7.5	8.5	2	2	60	58	16	33
Cas9/Cas9	47	Y	82	66	80.4878	7.5	8.5	2	2	61	63	17	35
Cas9/Cas9	48	Y	71	53	74.6479	7.5	8.5	2	2	66	64	17	39
Cas9/Cas9	49	Y	59	47	79.661	7.5	8.5	2	2	67	65	19	39
Cas9/Cas9	50	Y	0	0		7.5	8.5	2	2	72	68	20	43
gRNAs/gRNAs	1	Y	102	81	79.4118	5.5	6.5	1.5	1.5	4	2	3	2
gRNAs/gRNAs	2	Y	85	76	89.4118	5.5	6.5	1.5	1.5	5	4	4	3
gRNAs/gRNAs	3	Y	115	98	85.2174	6	6.5	1.5	2	9	6	4	4
gRNAs/gRNAs	4	Y	91	80	87.9121	6	6.5	1.5	2	9	7	4	6
gRNAs/gRNAs	5	Y	113	101	89.3805	6	7	1.5	2	11	11	5	8
gRNAs/gRNAs	6	Y	67	61	91.0448	6	7	2	2	13	15	5	11
gRNAs/gRNAs	7	Y	85	74	87.0588	6	7	2	2	16	18	5	11
gRNAs/gRNAs	8	Y	97	83	85.567	6.5	7	2	2	16	18	6	13
gRNAs/gRNAs	9	Y	86	75	87.2093	6.5	7	2	2	17	21	7	14
gRNAs/gRNAs	10	Y	91	80	87.9121	6.5	7	2	2	23	21	8	14
gRNAs/gRNAs	11	Y	107	82	76.6355	6.5	7	2	2	24	22	8	17
gRNAs/gRNAs	12	Y	58	54	93.1034	6.5	7	2	2	24	22	9	17
gRNAs/gRNAs	13	Y	70	63	90	6.5	7	2	2	25	24	9	17
gRNAs/gRNAs	14	Y	93	81	87.0968	6.5	7	2	2	25	27	10	20
gRNAs/gRNAs	15	Y	72	64	88.8889	6.5	7	2	2	27	28	10	20
gRNAs/gRNAs	16	Y	113	105	92.9204	6.5	7	2	2	32	29	10	20
gRNAs/gRNAs	17	Y	92	82	89.1304	6.5	7	2	2	32	29	10	21
gRNAs/gRNAs	18	Y	86	81	94.186	6.5	7	2	2	32	32	10	22
gRNAs/gRNAs	19	Y	77	56	72.7273	6.5	7.5	2	2	34	33	10	24
gRNAs/gRNAs	20	Y	79	66	83.5443	6.5	7.5	2	2	35	36	10	24
gRNAs/gRNAs	21	Y	127	115	90.5512	6.5	7.5	2	2	35	36	10	24
gRNAs/gRNAs	22	Y	83	76	91.5663	6.5	7.5	2	2	38	36	10	25
gRNAs/gRNAs	23	Y	98	77	78.5714	6.5	7.5	2	2	38	36	10	26
gRNAs/gRNAs	24	Y	75	70	93.3333	6.5	7.5	2	2	40	37	10	26
gRNAs/gRNAs	25	Y	81	75	92.5926	6.5	7.5	2	2	41	37	11	26
gRNAs/gRNAs	26	Y	54	46	85.1852	6.5	7.5	2	2	41	37	11	28
gRNAs/gRNAs	27	Y	92	79	85.8696	6.5	7.5	2	2	41	37	11	28
gRNAs/gRNAs	28	Y	109	86	78.8991	6.5	7.5	2	2	43	39	11	28
gRNAs/gRNAs	29	Y	115	99	86.087	6.5	7.5	2	2	43	40	11	29
gRNAs/gRNAs	30	Y	84	80	95.2381	6.5	7.5	2	2	43	41	11	30
gRNAs/gRNAs	31	Y	32	28	87.5	6.5	7.5	2	2	44	41	11	30
gRNAs/gRNAs	32	Y	88	79	89.7727	7	7.5	2	2	44	41	11	30
gRNAs/gRNAs	33	Y	74	63	85.1351	7	7.5	2	2	47	42	11	30
gRNAs/gRNAs	34	Y	105	87	82.8571	7	7.5	2	2	47	43	12	30
gRNAs/gRNAs	35	Y	63	56	88.8889	7	7.5	2	2	47	45	12	30
gRNAs/gRNAs	36	Y	80	72	90	7	7.5	2	2	47	46	12	30
gRNAs/gRNAs	37	Y	89	74	83.1461	7	7.5	2	2	49	47	12	31
gRNAs/gRNAs	38	Y	129	112	86.8217	7	8	2	2	49	49	12	32
gRNAs/gRNAs	39	Y	96	80	83.3333	7	8	2	2	49	49	12	34
gRNAs/gRNAs	40	Y	83	72	86.747	7	8	2	2	50	49	12	34
gRNAs/gRNAs	41	Y	99	76	76.7677	7	8	2	2	52	53	12	35
gRNAs/gRNAs	42	Y	106	83	78.3019	7	8	2	2	54	55	13	35
gRNAs/gRNAs	43	Y	125	91	72.8	7	8	2	2	55	55	13	35
gRNAs/gRNAs	44	Y	93	85	91.3978	7	8	2	2	57	58	13	35
gRNAs/gRNAs	45	Y	82	78	95.122	7.5	8	2	2	58	58	13	36
gRNAs/gRNAs	46	Y	85	74	87.0588	7.5	8	2	2	58	58	13	36
gRNAs/gRNAs	47	Y	106	78	73.5849	7.5	8.5	2	2	58	58	13	36
gRNAs/gRNAs	48	Y	70	51	72.8571	7.5	8.5	2	2	58	61	15	37
gRNAs/gRNAs	49	Y	0	0		7.5	8.5	2	2	67	66	15	37
gRNAs/gRNAs	50	Y	0	0		7.5	8.5	2	2	70	68	16	37
gRNAs/gRNAs	1	Y	84	71	84.5238	5.5	6.5	1.5	1.5	6	3	2	2
gRNAs/gRNAs	2	Y	91	69	75.8242	5.5	6.5	1.5	1.5	9	3	2	2
gRNAs/gRNAs	3	Y	104	84	80.7692	5.5	6.5	1.5	1.5	11	4	2	5
gRNAs/gRNAs	4	Y	93	72	77.4194	5.5	7	2	2	13	6	3	5
gRNAs/gRNAs	5	Y	77	71	92.2078	6	7	2	2	13	13	3	5
gRNAs/gRNAs	6	Y	115	94	81.7391	6	7	2	2	14	13	3	8
gRNAs/gRNAs	7	Y	83	76	91.5663	6	7	2	2	15	13	4	10
gRNAs/gRNAs	8	Y	62	35	56.4516	6	7	2	2	15	15	4	10
gRNAs/gRNAs	9	Y	79	70	88.6076	6	7	2	2	16	17	4	15
gRNAs/gRNAs	10	Y	73	62	84.9315	6	7	2	2	19	18	4	16
gRNAs/gRNAs	11	Y	60	53	88.3333	6	7	2	2	22	23	5	16
gRNAs/gRNAs	12	Y	98	71	72.449	6	7	2	2	22	26	5	17
gRNAs/gRNAs	13	Y	82	68	82.9268	6	7	2	2	28	26	6	19
gRNAs/gRNAs	14	Y	95	79	83.1579	6	7	2	2	28	29	6	19
gRNAs/gRNAs	15	Y	64	53	82.8125	6	7	2	2	28	28	7	19
gRNAs/gRNAs	16	Y	126	81	64.2857	6	7	2	2	28	29	7	21
gRNAs/gRNAs	17	Y	83	59	71.0843	6	7	2	2	32	29	8	23
gRNAs/gRNAs	18	Y	95	48	50.5263	6.5	7	2	2	32	30	8	23
gRNAs/gRNAs	19	Y	48	41	85.4167	6.5	7	2	2	32	31	8	23
gRNAs/gRNAs	20	Y	90	82	91.1111	6.5	7	2	2	34	33	9	24
gRNAs/gRNAs	21	Y	87	56	64.3678	6.5	7	2	2	34	34	9	25
gRNAs/gRNAs	22	Y	66	60	90.9091	6.5	7	2	2	37	36	9	25
gRNAs/gRNAs	23	Y	115	96	83.4783	6.5	7.5	2	2	37	36	9	26
gRNAs/gRNAs	24	Y	94	86	91.4894	6.5	7.5	2	2	37	36	10	26
gRNAs/gRNAs	25	Y	99	82	82.8283	6.5	7.5	2	2	37	37	10	26
gRNAs/gRNAs	26	Y	13	8	61.5385	6.5	7.5	2	2	39	37	10	27
gRNAs/gRNAs	27	Y	82	74	90.2439	6.5	7.5	2	2	39	38	10	28
gRNAs/gRNAs	28	Y	85	58	68.2353	6.5	7.5	2	2	39	38	11	28
gRNAs/gRNAs	29	Y	64	42	65.625	6.5	7.5	2	2	42	39	11	28
gRNAs/gRNAs	30	Y	128	116	90.625	6.5	7.5	2	2	42	40	11	29
gRNAs/gRNAs	31	Y	53	48	90.566	6.5	7.5	2	2	42	44	11	29
gRNAs/gRNAs	32	Y	88	70	79.5455	6.5	7.5	2	2	42	44	11	29
gRNAs/gRNAs	33	Y	139	118	84.8921	6.5	7.5	2	2	44	44	12	29
gRNAs/gRNAs	34	Y	82	69	84.1463	6.5	7.5	2	2	44	44	12	30
gRNAs/gRNAs	35	Y	44	38	86.3636	7	7.5	2	2	45	44	12	30
gRNAs/gRNAs	36	Y	75	65	86.6667	7	7.5	2	2	45	47	12	30
gRNAs/gRNAs	37	Y	98	83	84.6939	7	8	2	2	46	47	13	32
gRNAs/gRNAs	38	Y	84	71	84.5238	7	8	2	2	47	47	13	34
gRNAs/gRNAs	39	Y	87	79	90.8046	7	8	2	2	50	47	13	36
gRNAs/gRNAs	40	Y	79	65	82.2785	7	8	2	2	50	50	14	36
gRNAs/gRNAs	41	Y	67	53	79.1045	7	8	2	2	50	50	14	36
gRNAs/gRNAs	42	Y	95	78	82.1053	7	8	2	2	53	50	14	36
gRNAs/gRNAs	43	Y	133	117	87.9699	7	8	2	2	53	53	14	37
gRNAs/gRNAs	44	Y	107	93	86.9159	7	8.5	2	2	53	56	15	37
gRNAs/gRNAs	45	Y	94	88	93.617	7	8.5	2	2	55	60	16	37
gRNAs/gRNAs	46	Y	87	83	95.4023	7	8.5	2	2	57	62	16	37
gRNAs/gRNAs	47	Y	94	78	82.9787	7.5	8.5	2	2	65	67	17	37
gRNAs/gRNAs	48	Y	75	69	92	7.5	8.5	2	2	65	67	19	37
gRNAs/gRNAs	49	Y	0	0		7.5	8.5	2	2	68	67	19	37
gRNAs/gRNAs	50	Y	0	0		7.5	8.5	2	2	73	67	19	38
gRNAs/gRNAs	1	Y	101	86	85.1485	5.5	6	1.5	1.5	4	4	1	4
gRNAs/gRNAs	2	Y	73	69	94.5205	6	6.5	1.5	1.5	9	5	1	4
gRNAs/gRNAs	3	Y	88	81	92.0455	6	6.5	2	1.5	10	5	2	5
gRNAs/gRNAs	4	Y	90	76	84.4444	6	6.5	2	2	14	6	2	5
gRNAs/gRNAs	5	Y	82	70	85.3659	6	6.5	2	2	16	6	3	6
gRNAs/gRNAs	6	Y	114	98	85.9649	6	7	2	2	19	7	3	7
gRNAs/gRNAs	7	Y	93	78	83.871	6	7	2	2	19	8	3	9
gRNAs/gRNAs	8	Y	74	58	78.3784	6	7	2	2	19	10	4	9
gRNAs/gRNAs	9	Y	92	79	85.8696	6	7	2	2	23	12	4	13
gRNAs/gRNAs	10	Y	65	46	70.7692	6.5	7	2	2	24	12	4	13
gRNAs/gRNAs	11	Y	129	115	89.1473	6.5	7	2	2	24	13	4	13
gRNAs/gRNAs	12	Y	81	60	74.0741	6.5	7	2	2	25	14	5	16
gRNAs/gRNAs	13	Y	54	47	87.037	6.5	7	2	2	28	17	6	16
gRNAs/gRNAs	14	Y	73	64	87.6712	6.5	7	2	2	28	17	6	17
gRNAs/gRNAs	15	Y	77	72	93.5065	6.5	7	2	2	28	23	6	20
gRNAs/gRNAs	16	Y	85	64	75.2941	6.5	7	2	2	30	26	7	20
gRNAs/gRNAs	17	Y	83	78	93.9759	6.5	7	2	2	30	28	7	20
gRNAs/gRNAs	18	Y	87	80	91.954	6.5	7	2	2	30	33	7	22
gRNAs/gRNAs	19	Y	95	84	88.4211	6.5	7	2	2	33	34	8	24
gRNAs/gRNAs	20	Y	98	81	82.6531	6.5	7	2	2	35	34	8	24
gRNAs/gRNAs	21	Y	45	32	71.1111	6.5	7.5	2	2	37	35	8	24
gRNAs/gRNAs	22	Y	108	94	87.037	6.5	7.5	2	2	37	37	9	24
gRNAs/gRNAs	23	Y	96	83	86.4583	6.5	7.5	2	2	38	39	9	26
gRNAs/gRNAs	24	Y	72	66	91.6667	6.5	7.5	2	2	39	39	10	26
gRNAs/gRNAs	25	Y	85	63	74.1176	6.5	7.5	2	2	39	39	10	26
gRNAs/gRNAs	26	Y	71	58	81.6901	6.5	7.5	2	2	42	39	10	28
gRNAs/gRNAs	27	Y	80	62	77.5	6.5	7.5	2	2	45	40	11	28
gRNAs/gRNAs	28	Y	63	53	84.127	6.5	7.5	2	2	45	42	11	29
gRNAs/gRNAs	29	Y	118	107	90.678	6.5	7.5	2	2	45	42	11	29
gRNAs/gRNAs	30	Y	124	102	82.2581	6.5	7.5	2	2	46	42	11	29
gRNAs/gRNAs	31	Y	64	47	73.4375	6.5	7.5	2	2	48	44	11	30
gRNAs/gRNAs	32	Y	88	79	89.7727	7	7.5	2	2	48	45	11	30
gRNAs/gRNAs	33	Y	52	45	86.5385	7	7.5	2	2	48	46	11	30
gRNAs/gRNAs	34	Y	99	56	56.5657	7	7.5	2	2	51	46	12	30
gRNAs/gRNAs	35	Y	35	30	85.7143	7	7.5	2	2	51	47	12	30
gRNAs/gRNAs	36	Y	69	61	88.4058	7	7.5	2	2	51	47	13	31
gRNAs/gRNAs	37	Y	116	89	76.7241	7	7.5	2	2	51	49	13	31
gRNAs/gRNAs	38	Y	98	78	79.5918	7	8	2	2	54	49	14	31
gRNAs/gRNAs	39	Y	70	62	88.5714	7	8	2	2	54	49	14	32
gRNAs/gRNAs	40	Y	83	64	77.1084	7	8	2	2	54	49	14	33
gRNAs/gRNAs	41	Y	87	75	86.2069	7	8	2	2	56	53	14	33
gRNAs/gRNAs	42	Y	94	82	87.234	7.5	8	2	2	58	55	15	33
gRNAs/gRNAs	43	Y	91	85	93.4066	7.5	8	2	2	61	58	15	34
gRNAs/gRNAs	44	Y	80	72	90	7.5	8	2	2	61	58	15	34
gRNAs/gRNAs	45	Y	84	77	91.6667	7.5	8	2	2	61	62	15	34
gRNAs/gRNAs	46	Y	66	56	84.8485	7.5	8.5	2	2	64	65	17	35
gRNAs/gRNAs	47	Y	83	68	81.9277	7.5	8.5	2	2	68	68	17	35
gRNAs/gRNAs	48	Y	0	0		7.5	8.5	2	2	72	68	19	35
gRNAs/gRNAs	49	Y	0	0		7.5	8.5	2	2	73	69	19	35
gRNAs/gRNAs	50	Y	0	0		7.5	8.5	2	2	75	70	20	35
gRNAs♀/+;Cas9♂/+	1	Y	26	0	0	6	6.5	1.5	1.5	1	2	2	2
gRNAs♀/+;Cas9♂/+	2	Y	20	0	0	6	6.5	2	1.5	1	2	2	3
gRNAs♀/+;Cas9♂/+	3	Y	13	0	0	6	7	2	1.5	1	2	3	5
gRNAs♀/+;Cas9♂/+	4	Y	5	0	0	6	7	2	1.5	1	3	4	5
gRNAs♀/+;Cas9♂/+	5	Y	13	0	0	6	7	2	2	2	3	4	7
gRNAs♀/+;Cas9♂/+	6	Y	68	0	0	6	7	2	2	2	3	5	9
gRNAs♀/+;Cas9♂/+	7	Y	0	0		6	7	2	2	2	3	6	10
gRNAs♀/+;Cas9♂/+	8	Y	74	0	0	6.5	7	2	2	2	4	6	13
gRNAs♀/+;Cas9♂/+	9	Y	21	0	0	6.5	7	2	2	3	4	7	13
gRNAs♀/+;Cas9♂/+	10	Y	4	0	0	6.5	7	2	2	3	4	7	13
gRNAs♀/+;Cas9♂/+	11	Y	16	0	0	6.5	7	2	2	3	5	7	16
gRNAs♀/+;Cas9♂/+	12	Y	25	0	0	6.5	7	2	2	4	5	8	16
gRNAs♀/+;Cas9♂/+	13	Y	25	0	0	6.5	7	2	2	4	5	8	16
gRNAs♀/+;Cas9♂/+	14	Y	0	0		6.5	7	2	2	4	6	8	17
gRNAs♀/+;Cas9♂/+	15	Y	13	0	0	6.5	7	2	2	4	6	8	17
gRNAs♀/+;Cas9♂/+	16	Y	21	0	0	6.5	7	2	2	5	6	9	19
gRNAs♀/+;Cas9♂/+	17	N				6.5	7	2	2	5	6	9	19
gRNAs♀/+;Cas9♂/+	18	N				6.5	7	2	2	5	6	9	19
gRNAs♀/+;Cas9♂/+	19	N				6.5	7	2	2	6	6	9	21
gRNAs♀/+;Cas9♂/+	20	N				6.5	7	2	2	6	6	9	24
gRNAs♀/+;Cas9♂/+	21	N				6.5	7	2	2	6	6	10	24
gRNAs♀/+;Cas9♂/+	22	N				6.5	7.5	2	2	6	6	10	24
gRNAs♀/+;Cas9♂/+	23	N				6.5	7.5	2	2	6	6	10	24
gRNAs♀/+;Cas9♂/+	24	N				7	7.5	2	2	6	7	10	25
gRNAs♀/+;Cas9♂/+	25	N				7	7.5	2	2	6	7	10	25
gRNAs♀/+;Cas9♂/+	26	N				7	7.5	2	2	6	7	10	28
gRNAs♀/+;Cas9♂/+	27	N				7	7.5	2	2	7	7	10	28
gRNAs♀/+;Cas9♂/+	28	N				7	7.5	2	2	7	7	10	29
gRNAs♀/+;Cas9♂/+	29	N				7	7.5	2	2	7	7	10	29
gRNAs♀/+;Cas9♂/+	30	N				7	7.5	2	2	7	7	11	29
gRNAs♀/+;Cas9♂/+	31	N				7	7.5	2	2	7	7	11	29
gRNAs♀/+;Cas9♂/+	32	N				7	7.5	2	2	7	7	11	29
gRNAs♀/+;Cas9♂/+	33	N				7	7.5	2	2	7	7	11	30
gRNAs♀/+;Cas9♂/+	34	N				7	7.5	2	2	7	8	11	30
gRNAs♀/+;Cas9♂/+	35	N				7	7.5	2	2	8	8	11	31
gRNAs♀/+;Cas9♂/+	36	N				7	7.5	2	2	8	8	12	32
gRNAs♀/+;Cas9♂/+	37	N				7	8	2	2	8	8	12	32
gRNAs♀/+;Cas9♂/+	38	N				7	8	2	2	8	8	12	35
gRNAs♀/+;Cas9♂/+	39	N				7	8	2	2	8	8	12	37
gRNAs♀/+;Cas9♂/+	40	N				7	8	2	2	9	8	13	37
gRNAs♀/+;Cas9♂/+	41	N				7	8	2	2	9	8	13	37
gRNAs♀/+;Cas9♂/+	42	N				7	8	2	2	9	8	14	38
gRNAs♀/+;Cas9♂/+	43	N				7	8	2	2	10	9	15	38
gRNAs♀/+;Cas9♂/+	44	N				7	8	2	2	11	9	15	39
gRNAs♀/+;Cas9♂/+	45	N				7	8	2	2	12	12	15	39
gRNAs♀/+;Cas9♂/+	46	N				7	8	2	2	15	13	15	40
gRNAs♀/+;Cas9♂/+	47	N				7.5	8.5	2	2	15	15	16	41
gRNAs♀/+;Cas9♂/+	48	N				7.5	8.5	2	2	17	15	16	41
gRNAs♀/+;Cas9♂/+	49	N				7.5	8.5	2	2	17	15	17	41
gRNAs♀/+;Cas9♂/+	50	N				7.5	8.5	2	2	22	15	18	41
gRNAs♀/+;Cas9♂/+	1	Y	71	0	0	6	7	1.5	1.5	1	1	1	3
gRNAs♀/+;Cas9♂/+	2	Y	28	0	0	6	7	1.5	1.5	1	1	2	3
gRNAs♀/+;Cas9♂/+	3	Y	11	0	0	6	7	1.5	2	1	1	2	3
gRNAs♀/+;Cas9♂/+	4	Y	15	0	0	6	7	1.5	2	1	2	4	4
gRNAs♀/+;Cas9♂/+	5	Y	49	0	0	6	7	1.5	2	1	2	4	6
gRNAs♀/+;Cas9♂/+	6	Y	0	0		6	7	2	2	2	2	4	7
gRNAs♀/+;Cas9♂/+	7	Y	42	0	0	6	7	2	2	2	2	5	9
gRNAs♀/+;Cas9♂/+	8	Y	7	0	0	6	7	2	2	2	2	6	9
gRNAs♀/+;Cas9♂/+	9	Y	28	0	0	6	7	2	2	2	3	6	12
gRNAs♀/+;Cas9♂/+	10	Y	73	0	0	6	7	2	2	3	3	7	14
gRNAs♀/+;Cas9♂/+	11	Y	14	0	0	6	7	2	2	3	3	7	14
gRNAs♀/+;Cas9♂/+	12	Y	35	0	0	6.5	7	2	2	3	4	7	17
gRNAs♀/+;Cas9♂/+	13	Y	0	0		6.5	7.5	2	2	3	4	8	17
gRNAs♀/+;Cas9♂/+	14	Y	12	0	0	6.5	7.5	2	2	4	4	8	18
gRNAs♀/+;Cas9♂/+	15	Y	26	0	0	6.5	7.5	2	2	4	4	8	20
gRNAs♀/+;Cas9♂/+	16	Y	38	0	0	6.5	7.5	2	2	4	5	9	20
gRNAs♀/+;Cas9♂/+	17	Y	25	0	0	6.5	7.5	2	2	4	5	9	22
gRNAs♀/+;Cas9♂/+	18	Y	13	0	0	6.5	7.5	2	2	4	5	9	22
gRNAs♀/+;Cas9♂/+	19	Y	8	0	0	6.5	7.5	2	2	5	5	10	22
gRNAs♀/+;Cas9♂/+	20	N				6.5	7.5	2	2	5	5	10	23
gRNAs♀/+;Cas9♂/+	21	N				6.5	7.5	2	2	5	5	10	23
gRNAs♀/+;Cas9♂/+	22	N				6.5	7.5	2	2	5	6	10	23
gRNAs♀/+;Cas9♂/+	23	N				6.5	7.5	2	2	6	6	10	27
gRNAs♀/+;Cas9♂/+	24	N				6.5	7.5	2	2	6	6	10	27
gRNAs♀/+;Cas9♂/+	25	N				6.5	7.5	2	2	6	6	10	27
gRNAs♀/+;Cas9♂/+	26	N				6.5	7.5	2	2	6	6	10	27
gRNAs♀/+;Cas9♂/+	27	N				6.5	7.5	2	2	6	6	11	27
gRNAs♀/+;Cas9♂/+	28	N				6.5	7.5	2	2	6	7	11	27
gRNAs♀/+;Cas9♂/+	29	N				6.5	7.5	2	2	6	7	11	27
gRNAs♀/+;Cas9♂/+	30	N				7	7.5	2	2	7	7	11	29
gRNAs♀/+;Cas9♂/+	31	N				7	7.5	2	2	7	8	11	29
gRNAs♀/+;Cas9♂/+	32	N				7	7.5	2	2	7	8	11	29
gRNAs♀/+;Cas9♂/+	33	N				7	8	2	2	7	8	12	29
gRNAs♀/+;Cas9♂/+	34	N				7	8	2	2	7	9	12	29
gRNAs♀/+;Cas9♂/+	35	N				7	8	2	2	8	9	12	29
gRNAs♀/+;Cas9♂/+	36	N				7	8	2	2	8	9	12	30
gRNAs♀/+;Cas9♂/+	37	N				7	8	2	2	8	9	12	30
gRNAs♀/+;Cas9♂/+	38	N				7	8	2	2	8	9	12	30
gRNAs♀/+;Cas9♂/+	39	N				7	8	2	2	9	9	13	30
gRNAs♀/+;Cas9♂/+	40	N				7	8	2	2	9	10	13	30
gRNAs♀/+;Cas9♂/+	41	N				7	8	2	2	9	10	14	30
gRNAs♀/+;Cas9♂/+	42	N				7	8	2	2	10	10	14	30
gRNAs♀/+;Cas9♂/+	43	N				7	8	2	2	10	11	14	30
gRNAs♀/+;Cas9♂/+	44	N				7	8	2	2	10	12	14	30
gRNAs♀/+;Cas9♂/+	45	N				7	8	2	2	14	12	15	31
gRNAs♀/+;Cas9♂/+	46	N				7	8	2	2	17	15	15	31
gRNAs♀/+;Cas9♂/+	47	N				7	8	2	2	17	17	15	31
gRNAs♀/+;Cas9♂/+	48	N				7	8.5	2	2	17	18	16	31
gRNAs♀/+;Cas9♂/+	49	N				7.5	8.5	2	2	20	18	17	33
gRNAs♀/+;Cas9♂/+	50	N				7.5	8.5	2	2	21	19	20	33
gRNAs♀/+;Cas9♂/+	1	Y	39	0	0	5.5	7	1.5	1.5	1	1	1	1
gRNAs♀/+;Cas9♂/+	2	Y	26	0	0	5.5	7	1.5	1.5	1	2	2	1
gRNAs♀/+;Cas9♂/+	3	Y	33	0	0	6	7	1.5	1.5	1	2	2	4
gRNAs♀/+;Cas9♂/+	4	Y	0	0		6	7	2	2	2	2	2	6
gRNAs♀/+;Cas9♂/+	5	Y	0	0		6	7	2	2	2	2	3	6
gRNAs♀/+;Cas9♂/+	6	Y	15	0	0	6	7	2	2	2	3	3	9
gRNAs♀/+;Cas9♂/+	7	Y	25	0	0	6	7	2	2	3	3	3	10
gRNAs♀/+;Cas9♂/+	8	Y	53	0	0	6	7	2	2	3	3	4	13
gRNAs♀/+;Cas9♂/+	9	Y	62	0	0	6	7	2	2	3	3	4	13
gRNAs♀/+;Cas9♂/+	10	Y	0	0		6	7	2	2	3	3	5	14
gRNAs♀/+;Cas9♂/+	11	Y	84	0	0	6	7	2	2	3	4	5	15
gRNAs♀/+;Cas9♂/+	12	N				6	7	2	2	4	4	6	16
gRNAs♀/+;Cas9♂/+	13	N				6	7	2	2	4	5	6	18
gRNAs♀/+;Cas9♂/+	14	N				6	7	2	2	5	5	6	21
gRNAs♀/+;Cas9♂/+	15	N				6	7.5	2	2	5	5	6	21
gRNAs♀/+;Cas9♂/+	16	N				6	7.5	2	2	5	5	7	21
gRNAs♀/+;Cas9♂/+	17	N				6.5	7.5	2	2	5	6	7	24
gRNAs♀/+;Cas9♂/+	18	N				6.5	7.5	2	2	6	6	7	24
gRNAs♀/+;Cas9♂/+	19	N				6.5	7.5	2	2	6	6	8	25
gRNAs♀/+;Cas9♂/+	20	N				6.5	7.5	2	2	6	6	8	25
gRNAs♀/+;Cas9♂/+	21	N				6.5	7.5	2	2	6	6	8	25
gRNAs♀/+;Cas9♂/+	22	N				6.5	7.5	2	2	6	6	8	25
gRNAs♀/+;Cas9♂/+	23	N				6.5	7.5	2	2	7	6	9	25
gRNAs♀/+;Cas9♂/+	24	N				6.5	7.5	2	2	7	6	9	26
gRNAs♀/+;Cas9♂/+	25	N				6.5	7.5	2	2	7	6	9	26
gRNAs♀/+;Cas9♂/+	26	N				6.5	7.5	2	2	7	7	9	26
gRNAs♀/+;Cas9♂/+	27	N				6.5	7.5	2	2	7	7	9	27
gRNAs♀/+;Cas9♂/+	28	N				6.5	7.5	2	2	8	7	10	27
gRNAs♀/+;Cas9♂/+	29	N				6.5	7.5	2	2	8	7	10	27
gRNAs♀/+;Cas9♂/+	30	N				6.5	7.5	2	2	8	7	10	27
gRNAs♀/+;Cas9♂/+	31	N				7	7.5	2	2	8	7	10	28
gRNAs♀/+;Cas9♂/+	32	N				7	7.5	2	2	8	7	11	28
gRNAs♀/+;Cas9♂/+	33	N				7	7.5	2	2	8	8	11	28
gRNAs♀/+;Cas9♂/+	34	N				7	8	2	2	9	8	11	28
gRNAs♀/+;Cas9♂/+	35	N				7	8	2	2	10	10	11	28
gRNAs♀/+;Cas9♂/+	36	N				7	8	2	2	10	10	12	28
gRNAs♀/+;Cas9♂/+	37	N				7	8	2	2	10	10	12	31
gRNAs♀/+;Cas9♂/+	38	N				7	8	2	2	10	13	12	31
gRNAs♀/+;Cas9♂/+	39	N				7	8	2	2	10	13	12	31
gRNAs♀/+;Cas9♂/+	40	N				7	8	2	2	11	13	13	33
gRNAs♀/+;Cas9♂/+	41	N				7	8	2	2	11	13	13	33
gRNAs♀/+;Cas9♂/+	42	N				7	8	2	2	11	14	13	33
gRNAs♀/+;Cas9♂/+	43	N				7	8	2	2	12	14	13	33
gRNAs♀/+;Cas9♂/+	44	N				7	8	2	2	12	14	14	33
gRNAs♀/+;Cas9♂/+	45	N				7	8.5	2	2	12	17	14	34
gRNAs♀/+;Cas9♂/+	46	N				7	8.5	2	2	16	18	14	34
gRNAs♀/+;Cas9♂/+	47	N				7.5	8.5	2	2	18	18	15	34
gRNAs♀/+;Cas9♂/+	48	N				7.5	8.5	2	2	18	18	15	37
gRNAs♀/+;Cas9♂/+	49	N				7.5	8.5	2	2	20	18	15	39
gRNAs♀/+;Cas9♂/+	50	N				7.5	8.5	2	2	20	18	16	39
gRNAs♂/+;Cas9♀/+	1	Y	26	0	0	5.5	6	1.5	1.5	1	2	1	1
gRNAs♂/+;Cas9♀/+	2	Y	9	0	0	5.5	6	1.5	2	1	3	1	1
gRNAs♂/+;Cas9♀/+	3	Y	0	0		5.5	6.5	2	2	1	3	2	2
gRNAs♂/+;Cas9♀/+	4	Y	15	0	0	6	6.5	2	2	1	3	3	3
gRNAs♂/+;Cas9♀/+	5	Y	83	0	0	6	6.5	2	2	1	4	3	3
gRNAs♂/+;Cas9♀/+	6	Y	40	0	0	6	6.5	2	2	2	4	4	4
gRNAs♂/+;Cas9♀/+	7	Y	14	0	0	6	6.5	2	2	2	4	4	7
gRNAs♂/+;Cas9♀/+	8	Y	21	0	0	6	6.5	2	2	2	4	5	7
gRNAs♂/+;Cas9♀/+	9	Y	42	0	0	6	6.5	2	2	2	4	5	7
gRNAs♂/+;Cas9♀/+	10	Y	2	0	0	6	7	2	2	2	4	5	8
gRNAs♂/+;Cas9♀/+	11	Y	42	0	0	6	7	2	2	3	4	6	8
gRNAs♂/+;Cas9♀/+	12	Y	3	0	0	6	7	2	2	3	5	6	8
gRNAs♂/+;Cas9♀/+	13	Y	46	0	0	6	7	2	2	3	5	6	9
gRNAs♂/+;Cas9♀/+	14	Y	7	0	0	6	7	2	2	3	5	7	10
gRNAs♂/+;Cas9♀/+	15	Y	9	0	0	6	7	2	2	4	5	7	10
gRNAs♂/+;Cas9♀/+	16	Y	61	0	0	6.5	7	2	2	4	5	7	13
gRNAs♂/+;Cas9♀/+	17	Y	1	0	0	6.5	7	2	2	4	5	7	13
gRNAs♂/+;Cas9♀/+	18	Y	100	0	0	6.5	7	2	2	4	5	8	14
gRNAs♂/+;Cas9♀/+	19	Y	16	0	0	6.5	7	2	2	4	5	8	15
gRNAs♂/+;Cas9♀/+	20	Y	19	0	0	6.5	7	2	2	5	5	8	15
gRNAs♂/+;Cas9♀/+	21	Y	72	0	0	6.5	7	2	2	5	5	8	17
gRNAs♂/+;Cas9♀/+	22	Y	0	0		6.5	7	2	2	5	5	9	17
gRNAs♂/+;Cas9♀/+	23	Y	81	0	0	6.5	7	2	2	5	5	9	18
gRNAs♂/+;Cas9♀/+	24	Y	5	0	0	6.5	7	2	2	5	5	9	19
gRNAs♂/+;Cas9♀/+	25	N				6.5	7.5	2	2	5	6	10	19
gRNAs♂/+;Cas9♀/+	26	N				6.5	7.5	2	2	5	6	10	23
gRNAs♂/+;Cas9♀/+	27	N				6.5	7.5	2	2	6	6	10	26
gRNAs♂/+;Cas9♀/+	28	N				6.5	7.5	2	2	6	6	11	26
gRNAs♂/+;Cas9♀/+	29	N				7	7.5	2	2	6	6	11	26
gRNAs♂/+;Cas9♀/+	30	N				7	7.5	2	2	6	6	11	28
gRNAs♂/+;Cas9♀/+	31	N				7	7.5	2	2	6	6	12	28
gRNAs♂/+;Cas9♀/+	32	N				7	7.5	2	2	6	6	12	29
gRNAs♂/+;Cas9♀/+	33	N				7	7.5	2	2	6	6	12	29
gRNAs♂/+;Cas9♀/+	34	N				7	7.5	2	2	6	6	13	30
gRNAs♂/+;Cas9♀/+	35	N				7	7.5	2	2	7	6	13	30
gRNAs♂/+;Cas9♀/+	36	N				7	7.5	2	2	7	6	14	32
gRNAs♂/+;Cas9♀/+	37	N				7	7.5	2	2	7	6	14	32
gRNAs♂/+;Cas9♀/+	38	N				7	7.5	2	2	7	6	14	32
gRNAs♂/+;Cas9♀/+	39	N				7.5	8	2	2	7	6	14	32
gRNAs♂/+;Cas9♀/+	40	N				7.5	8	2	2	7	6	15	34
gRNAs♂/+;Cas9♀/+	41	N				7.5	8	2	2	7	6	15	34
gRNAs♂/+;Cas9♀/+	42	N				7.5	8	2	2	7	7	15	36
gRNAs♂/+;Cas9♀/+	43	N				7.5	8	2	2	7	7	15	36
gRNAs♂/+;Cas9♀/+	44	N				7.5	8	2	2	8	9	16	36
gRNAs♂/+;Cas9♀/+	45	N				7.5	8	2	2	9	10	16	36
gRNAs♂/+;Cas9♀/+	46	N				7.5	8.5	2	2	10	12	17	39
gRNAs♂/+;Cas9♀/+	47	N				7.5	8.5	2	2	14	12	17	39
gRNAs♂/+;Cas9♀/+	48	N				7.5	8.5	2	2	16	15	17	39
gRNAs♂/+;Cas9♀/+	49	N				8	8.5	2	2	17	17	17	39
gRNAs♂/+;Cas9♀/+	50	N				8	8.5	2	2.5	19	18	17	41
gRNAs♂/+;Cas9♀/+	1	Y	62	0	0	5.5	6.5	1.5	1.5	1	1	2	1
gRNAs♂/+;Cas9♀/+	2	Y	52	0	0	5.5	6.5	1.5	1.5	1	1	2	3
gRNAs♂/+;Cas9♀/+	3	Y	78	0	0	5.5	6.5	1.5	1.5	1	2	2	4
gRNAs♂/+;Cas9♀/+	4	Y	96	0	0	5.5	6.5	1.5	1.5	2	2	3	6
gRNAs♂/+;Cas9♀/+	5	Y	53	0	0	5.5	6.5	1.5	2	2	2	3	6
gRNAs♂/+;Cas9♀/+	6	Y	4	0	0	6	6.5	1.5	2	2	3	3	7
gRNAs♂/+;Cas9♀/+	7	Y	24	0	0	6	6.5	2	2	3	3	4	7
gRNAs♂/+;Cas9♀/+	8	Y	0	0		6	6.5	2	2	3	3	4	8
gRNAs♂/+;Cas9♀/+	9	Y	16	0	0	6	6.5	2	2	3	4	5	9
gRNAs♂/+;Cas9♀/+	10	Y	25	0	0	6	6.5	2	2	3	4	6	11
gRNAs♂/+;Cas9♀/+	11	Y	47	0	0	6	6.5	2	2	4	5	6	11
gRNAs♂/+;Cas9♀/+	12	Y	29	0	0	6	6.5	2	2	4	5	7	11
gRNAs♂/+;Cas9♀/+	13	Y	3	0	0	6	6.5	2	2	4	5	7	11
gRNAs♂/+;Cas9♀/+	14	Y	63	0	0	6	7	2	2	4	5	7	14
gRNAs♂/+;Cas9♀/+	15	Y	0	0		6	7	2	2	5	5	8	14
gRNAs♂/+;Cas9♀/+	16	Y	54	0	0	6	7	2	2	5	5	8	14
gRNAs♂/+;Cas9♀/+	17	Y	21	0	0	6	7	2	2	5	5	8	15
gRNAs♂/+;Cas9♀/+	18	Y	48	0	0	6	7	2	2	5	5	8	16
gRNAs♂/+;Cas9♀/+	19	Y	39	0	0	6.5	7	2	2	5	5	8	16
gRNAs♂/+;Cas9♀/+	20	Y	6	0	0	6.5	7	2	2	5	5	9	18
gRNAs♂/+;Cas9♀/+	21	Y	13	0	0	6.5	7	2	2	6	5	9	19
gRNAs♂/+;Cas9♀/+	22	N				6.5	7	2	2	6	5	9	21
gRNAs♂/+;Cas9♀/+	23	N				6.5	7	2	2	6	5	9	21
gRNAs♂/+;Cas9♀/+	24	N				6.5	7	2	2	6	5	10	21
gRNAs♂/+;Cas9♀/+	25	N				6.5	7	2	2	6	5	10	23
gRNAs♂/+;Cas9♀/+	26	N				6.5	7.5	2	2	6	6	10	25
gRNAs♂/+;Cas9♀/+	27	N				6.5	7.5	2	2	6	6	10	28
gRNAs♂/+;Cas9♀/+	28	N				6.5	7.5	2	2	7	6	11	28
gRNAs♂/+;Cas9♀/+	29	N				6.5	7.5	2	2	7	6	11	28
gRNAs♂/+;Cas9♀/+	30	N				6.5	7.5	2	2	7	6	12	29
gRNAs♂/+;Cas9♀/+	31	N				6.5	7.5	2	2	7	6	12	30
gRNAs♂/+;Cas9♀/+	32	N				6.5	7.5	2	2	7	6	12	31
gRNAs♂/+;Cas9♀/+	33	N				7	7.5	2	2	7	6	13	31
gRNAs♂/+;Cas9♀/+	34	N				7	7.5	2	2	7	6	13	31
gRNAs♂/+;Cas9♀/+	35	N				7	7.5	2	2	8	6	13	32
gRNAs♂/+;Cas9♀/+	36	N				7	7.5	2	2	8	6	13	32
gRNAs♂/+;Cas9♀/+	37	N				7	7.5	2	2	8	7	14	34
gRNAs♂/+;Cas9♀/+	38	N				7	8	2	2	8	7	14	34
gRNAs♂/+;Cas9♀/+	39	N				7	8	2	2	9	7	14	34
gRNAs♂/+;Cas9♀/+	40	N				7	8	2	2	9	8	15	35
gRNAs♂/+;Cas9♀/+	41	N				7	8	2	2	10	8	16	36
gRNAs♂/+;Cas9♀/+	42	N				7	8	2	2	10	8	16	36
gRNAs♂/+;Cas9♀/+	43	N				7	8	2	2	11	11	16	38
gRNAs♂/+;Cas9♀/+	44	N				7	8	2	2	12	11	16	38
gRNAs♂/+;Cas9♀/+	45	N				7.5	8	2	2	14	13	16	38
gRNAs♂/+;Cas9♀/+	46	N				7.5	8	2	2	14	14	16	39
gRNAs♂/+;Cas9♀/+	47	N				7.5	8.5	2	2	15	15	16	39
gRNAs♂/+;Cas9♀/+	48	N				7.5	8.5	2	2	16	15	17	39
gRNAs♂/+;Cas9♀/+	49	N				7.5	8.5	2	2	16	16	17	40
gRNAs♂/+;Cas9♀/+	50	N				7.5	8.5	2	2	18	16	18	40
gRNAs♂/+;Cas9♀/+	1	Y	7	0	0	5.5	6.5	1.5	1.5	1	2	2	3
gRNAs♂/+;Cas9♀/+	2	Y	15	0	0	5.5	6.5	1.5	1.5	1	2	3	3
gRNAs♂/+;Cas9♀/+	3	Y	23	0	0	5.5	6.5	1.5	1.5	2	3	3	4
gRNAs♂/+;Cas9♀/+	4	Y	14	0	0	5.5	6.5	2	2	2	3	4	5
gRNAs♂/+;Cas9♀/+	5	Y	0	0		6	6.5	2	2	2	3	4	8
gRNAs♂/+;Cas9♀/+	6	Y	36	0	0	6	6.5	2	2	3	3	5	8
gRNAs♂/+;Cas9♀/+	7	Y	62	0	0	6	6.5	2	2	3	4	5	12
gRNAs♂/+;Cas9♀/+	8	Y	2	0	0	6	7	2	2	3	4	5	12
gRNAs♂/+;Cas9♀/+	9	Y	6	0	0	6	7	2	2	4	4	5	12
gRNAs♂/+;Cas9♀/+	10	Y	14	0	0	6	7	2	2	4	4	6	13
gRNAs♂/+;Cas9♀/+	11	Y	52	0	0	6	7	2	2	4	4	6	13
gRNAs♂/+;Cas9♀/+	12	Y	13	0	0	6	7	2	2	4	4	7	14
gRNAs♂/+;Cas9♀/+	13	Y	15	0	0	6	7	2	2	4	5	7	15
gRNAs♂/+;Cas9♀/+	14	Y	22	0	0	6	7	2	2	4	5	8	15
gRNAs♂/+;Cas9♀/+	15	Y	64	0	0	6	7	2	2	5	5	8	15
gRNAs♂/+;Cas9♀/+	16	Y	27	0	0	6	7	2	2	5	5	8	16
gRNAs♂/+;Cas9♀/+	17	Y	94	0	0	6	7	2	2	5	5	8	16
gRNAs♂/+;Cas9♀/+	18	Y	0	0		6	7	2	2	5	5	8	19
gRNAs♂/+;Cas9♀/+	19	Y	14	0	0	6.5	7	2	2	5	5	8	23
gRNAs♂/+;Cas9♀/+	20	N				6.5	7	2	2	5	5	8	4
gRNAs♂/+;Cas9♀/+	21	N				6.5	7	2	2	5	5	8	25
gRNAs♂/+;Cas9♀/+	22	N				6.5	7	2	2	5	6	9	25
gRNAs♂/+;Cas9♀/+	23	N				6.5	7.5	2	2	5	6	9	25
gRNAs♂/+;Cas9♀/+	24	N				6.5	7.5	2	2	6	6	9	25
gRNAs♂/+;Cas9♀/+	25	N				6.5	7.5	2	2	6	6	9	25
gRNAs♂/+;Cas9♀/+	26	N				6.5	7.5	2	2	6	6	10	26
gRNAs♂/+;Cas9♀/+	27	N				6.5	7.5	2	2	6	6	10	27
gRNAs♂/+;Cas9♀/+	28	N				6.5	7.5	2	2	6	6	11	27
gRNAs♂/+;Cas9♀/+	29	N				6.5	7.5	2	2	6	6	11	27
gRNAs♂/+;Cas9♀/+	30	N				7	7.5	2	2	6	6	11	27
gRNAs♂/+;Cas9♀/+	31	N				7	7.5	2	2	7	6	11	27
gRNAs♂/+;Cas9♀/+	32	N				7	7.5	2	2	7	6	12	27
gRNAs♂/+;Cas9♀/+	33	N				7	7.5	2	2	7	7	12	27
gRNAs♂/+;Cas9♀/+	34	N				7	7.5	2	2	7	7	12	27
gRNAs♂/+;Cas9♀/+	35	N				7	7.5	2	2	7	7	12	27
gRNAs♂/+;Cas9♀/+	36	N				7	7.5	2	2	7	7	13	29
gRNAs♂/+;Cas9♀/+	37	N				7	7.5	2	2	7	8	13	30
gRNAs♂/+;Cas9♀/+	38	N				7	7.5	2	2	8	9	14	30
gRNAs♂/+;Cas9♀/+	39	N				7	8	2	2	8	9	14	30
gRNAs♂/+;Cas9♀/+	40	N				7	8	2	2	8	9	15	30
gRNAs♂/+;Cas9♀/+	41	N				7.5	8	2	2	9	9	15	30
gRNAs♂/+;Cas9♀/+	42	N				7.5	8	2	2	9	10	15	30
gRNAs♂/+;Cas9♀/+	43	N				7.5	8	2	2	10	10	16	35
gRNAs♂/+;Cas9♀/+	44	N				7.5	8	2	2	11	12	16	35
gRNAs♂/+;Cas9♀/+	45	N				7.5	8.5	2	2	13	14	16	35
gRNAs♂/+;Cas9♀/+	46	N				7.5	8.5	2	2	14	14	17	35
gRNAs♂/+;Cas9♀/+	47	N				7.5	8.5	2	2	16	16	17	36
gRNAs♂/+;Cas9♀/+	48	N				7.5	8.5	2	2	17	18	17	38
gRNAs♂/+;Cas9♀/+	49	N				7.5	8.5	2	2	17	19	17	39
gRNAs♂/+;Cas9♀/+	50	N				7.5	8.5	2	2	17	22	17	39
(B) Insemination Capacity
Test group	♀ # inseminated by a single ♂
WT	4
WT	5
WT	3
WT	5
WT	5
WT	3
WT	4
WT	6
WT	4
WT	3
WT	5
WT	5
WT	3
WT	3
WT	3
WT	3
WT	3
WT	4
WT	2
WT	4
WT	5
WT	3
WT	4
WT	3
WT	5
WT	5
WT	3
WT	4
WT	4
WT	4
Cas9/Cas9	6
Cas9/Cas9	2
Cas9/Cas9	4
Cas9/Cas9	5
Cas9/Cas9	3
Cas9/Cas9	4
Cas9/Cas9	4
Cas9/Cas9	3
Cas9/Cas9	4
Cas9/Cas9	4
Cas9/Cas9	5
Cas9/Cas9	5
Cas9/Cas9	5
Cas9/Cas9	3
Cas9/Cas9	3
Cas9/Cas9	4
Cas9/Cas9	3
Cas9/Cas9	4
Cas9/Cas9	3
Cas9/Cas9	4
Cas9/Cas9	4
Cas9/Cas9	5
Cas9/Cas9	5
Cas9/Cas9	3
Cas9/Cas9	2
Cas9/Cas9	3
Cas9/Cas9	3
Cas9/Cas9	5
Cas9/Cas9	5
Cas9/Cas9	2
gRNAs/gRNAs	3
gRNAs/gRNAs	2
gRNAs/gRNAs	4
gRNAs/gRNAs	4
gRNAs/gRNAs	4
gRNAs/gRNAs	3
gRNAs/gRNAs	5
gRNAs/gRNAs	4
gRNAs/gRNAs	4
gRNAs/gRNAs	3
gRNAs/gRNAs	5
gRNAs/gRNAs	5
gRNAs/gRNAs	4
gRNAs/gRNAs	3
gRNAs/gRNAs	3
gRNAs/gRNAs	3
gRNAs/gRNAs	3
gRNAs/gRNAs	4
gRNAs/gRNAs	4
gRNAs/gRNAs	3
gRNAs/gRNAs	4
gRNAs/gRNAs	5
gRNAs/gRNAs	5
gRNAs/gRNAs	5
gRNAs/gRNAs	4
gRNAs/gRNAs	3
gRNAs/gRNAs	3
gRNAs/gRNAs	5
gRNAs/gRNAs	4
gRNAs/gRNAs	3
gRNAs♀/+;Cas9♂/+	3
gRNAs♀/+;Cas9♂/+	1
gRNAs♀/+;Cas9♂/+	6
gRNAs♀/+;Cas9♂/+	5
gRNAs♀/+;Cas9♂/+	4
gRNAs♀/+;Cas9♂/+	5
gRNAs♀/+;Cas9♂/+	3
gRNAs♀/+;Cas9♂/+	4
gRNAs♀/+;Cas9♂/+	4
gRNAs♀/+;Cas9♂/+	2
gRNAs♀/+;Cas9♂/+	4
gRNAs♀/+;Cas9♂/+	4
gRNAs♀/+;Cas9♂/+	4
gRNAs♀/+;Cas9♂/+	4
gRNAs♀/+;Cas9♂/+	5
gRNAs♀/+;Cas9♂/+	3
gRNAs♀/+;Cas9♂/+	5
gRNAs♀/+;Cas9♂/+	3
gRNAs♀/+;Cas9♂/+	2
gRNAs♀/+;Cas9♂/+	4
gRNAs♀/+;Cas9♂/+	5
gRNAs♀/+;Cas9♂/+	5
gRNAs♀/+;Cas9♂/+	2
gRNAs♀/+;Cas9♂/+	3
gRNAs♀/+;Cas9♂/+	5
gRNAs♀/+;Cas9♂/+	1
gRNAs♀/+;Cas9♂/+	5
gRNAs♀/+;Cas9♂/+	1
gRNAs♀/+;Cas9♂/+	5
gRNAs♀/+;Cas9♂/+	5
gRNAs♂/+;Cas9♀/+	4
gRNAs♂/+;Cas9♀/+	2
gRNAs♂/+;Cas9♀/+	4
gRNAs♂/+;Cas9♀/+	5
gRNAs♂/+;Cas9♀/+	3
gRNAs♂/+;Cas9♀/+	6
gRNAs♂/+;Cas9♀/+	4
gRNAs♂/+;Cas9♀/+	3
gRNAs♂/+;Cas9♀/+	4
gRNAs♂/+;Cas9♀/+	4
gRNAs♂/+;Cas9♀/+	2
gRNAs♂/+;Cas9♀/+	4
gRNAs♂/+;Cas9♀/+	3
gRNAs♂/+;Cas9♀/+	4
gRNAs♂/+;Cas9♀/+	5
gRNAs♂/+;Cas9♀/+	5
gRNAs♂/+;Cas9♀/+	4
gRNAs♂/+;Cas9♀/+	4
gRNAs♂/+;Cas9♀/+	3
gRNAs♂/+;Cas9♀/+	4
gRNAs♂/+;Cas9♀/+	6
gRNAs♂/+;Cas9♀/+	2
gRNAs♂/+;Cas9♀/+	4
gRNAs♂/+;Cas9♀/+	5
gRNAs♂/+;Cas9♀/+	4
gRNAs♂/+;Cas9♀/+	2
gRNAs♂/+;Cas9♀/+	3
gRNAs♂/+;Cas9♀/+	4
gRNAs♂/+;Cas9♀/+	5
gRNAs♂/+;Cas9♀/+	3
(C)Fertility, Blood Feeding, Longevity
Adult Survival (Females co-habiting with males)				Adult Survival (Females only)				Adult Longevity (Males co-habiting with females)				Adult Longevity (Males only)
Log-rank (Mantel-Cox) test				Log-rank (Mantel-Cox) test				Log-rank (Mantel-Cox) test				Log-rank (Mantel-Cox) test
All comparisons	Chi square	762.8		All comparisons	Chi square	701.4		All comparisons	Chi square	6.019		All comparisons	Chi square	3.681
	df	4			df	4			df	4			df	4
	P value	<0.0001			P value	<0.0001			mean [wt]	10			mean [wt]	26
	Significant	Yes			Significant	Yes			mean [Cas9/Cas9]	10			mean [Cas9/Cas9]	23
wt vs Cas9/Cas9	Chi square	3.854		wt vs Cas9/Cas9	Chi square	1.908			mean [gRNA/gRNA]	10			mean [gRNA/gRNA]	26.5
	df	1			df	1			mean [gRNAs♀/Cas9♂]	10			mean [gRNAs♀/Cas9♂]	27
	mean [wt]	47			mean [wt]	44			mean [gRNAs♂/Cas9♀]	10			mean [gRNAs♂/Cas9♀]	25
	mean [Cas9/Cas9]	38.5			mean [Cas9/Cas9]	37.5			P value	0.1977			P value	0.4509
	P value	0.0496			P value	0.1672			Significant	No			Significant	No
	Significant	No			Significant	No
wt vs gRNAs/gRNAs	Chi square	2.433		wt vs gRNAs/gRNAs	Chi square	2.994
	df	1			df	1
	mean [wt]	47			mean [wt]	44
	mean [gRNA/gRNA]				mean [gRNA/gRNA]	37.5
	P value	0.1181			P value	0.0862
	Significant	No			Significant	No
wt vs gRNAs♀/Cas9♂	Chi square	266.3		wt vs gRNAs♀/Cas9♂	Chi square	269.7
	df	1			df	1
	mean [wt]	47			mean [wt]	44
	mean [gRNAs♀/Cas9♂]	6			mean [gRNAs♀/Cas9♂]	6.5
	P value	<0.0001			P value	<0.0001
	Significant	Yes			Significant	Yes
wt vs gRNAs♂/Cas9♀	Chi square	275.5		wt vs gRNAs♂/Cas9♀	Chi square	279.9
	df	1			df	1
	mean [wt]	47			mean [wt]	44
	mean [gRNAs♂/Cas9♀]	6			mean [gRNAs♂/Cas9♀]	6
	P value	<0.0001			P value	<0.0001
	Significant	Yes			Significant	Yes
Bonferroni corrected significance threshold	0.0125
Signifcance level	0.05
Comparisons	4
Larva-to-pupa ♀ Development Time				Larva-to-pupa ♂ Development Time				Pupa-to-adult ♀ Development Time				Pupa-to-adult ♂ Development Time
Unpaired two tailed t-test				Unpaired two tailed t-test				Unpaired two tailed t-test				Unpaired two tailed t-test
wt vs Cas9/Cas9	t statistic	8.094		wt vs Cas9/Cas9	t statistic	11.77		wt vs Cas9/Cas9	t statistic	1.13		wt vs Cas9/Cas9	t statistic	0.6771
	df	298			df	298			df	298			df	298
	mean [wt]	5.943			mean [wt]	6.727			mean [wt]	1.957			mean [wt]	1.97
	mean [Cas9/Cas9]	6.483			mean [Cas9/Cas9]	7.51			mean [Cas9/Cas9]	1.973			mean [Cas9/Cas9]	1.96
	P value	<0.000001			P value	<0.000001			P value	0.17464			P value	0.251993
	Adjusted P value*	<0.000001			Adjusted P value*	<0.000001			Adjusted P value*	>0.999999			Adjusted P value*	>0.999999
	Significant	Yes			Significant	Yes			Significant	No			Significant	No
wt vs gRNAs/gRNAs	t statistic	10.64		wt vs gRNAs/gRNAs	t statistic	11.11		wt vs gRNAs/gRNAs	t statistic	0.6493		wt vs gRNAs/gRNAs	t statistic	0.2489
	df	298			df	298			df	298			df	298
	mean [wt]	5.943			mean [wt]	6.727			mean [wt]	1.957			mean [wt]	1.97
	mean [gRNA/gRNA]	6.61			mean [gRNA/gRNA]	7.443			mean [gRNA/gRNA]	1.967			mean [gRNA/gRNA]	1.973
	P value	<0.000001			P value	<0.000001			P value	0.347882			P value	0.40582
	Adjusted P value*	<0.000001			Adjusted P value*	<0.000001			Adjusted P value*	>0.999999			Adjusted P value*	>0.999999
	Significant	Yes			Significant	Yes			Significant	No			Significant	No
wt vs gRNAs♀/Cas9♂	t statistic	11.66		wt vs gRNAs♀/Cas9♂	t statistic	13.54		wt vs gRNAs♀/Cas9♂	t statistic	0.8841		wt vs gRNAs♀/Cas9♂	t statistic	0
	df	298			df	298			df	298			df	298
	mean [wt]	5.943			mean [wt]	6.727			mean [wt]	1.957			mean [wt]	1.97
	mean [gRNAs♀/Cas9♂]	6.64			mean [gRNAs♀/Cas9♂]	7.543			mean [gRNAs♀/Cas9♂]	1.97			mean [gRNAs♀/Cas9♂]	1.97
	P value	<0.000001			P value	<0.000001			P value	0.254084			P value	0.505
	Adjusted P value*	<0.000001			Adjusted P value*	<0.000001			Adjusted P value*	>0.999999			Adjusted P value*	>0.999999
	Significant	Yes			Significant	Yes			Significant	No			Significant	No
wt vs gRNAs♂/Cas9♀	t statistic	9.374		wt vs gRNAs♂/Cas9♀	t statistic	8.867		wt vs gRNAs♂/Cas9♀	t statistic	0.4243		wt vs gRNAs♂/Cas9♀	t statistic	0.4816
	df	298			df	298			df	298			df	198
	mean [wt]	5.943			mean [wt]	6.727			mean [wt]	1.957			mean [wt]	1.97
	mean [gRNAs♂/Cas9♀]	6.593			mean [gRNAs♂/Cas9♀]	7.333			mean [gRNAs♂/Cas9♀]				mean [gRNAs♂/Cas9♀]	1.977
	P value	<0.000001			P value	<0.000001			P value	0.671627			P value	0.630467
	Adjusted P value*	<0.000001			Adjusted P value*	<0.000001			Adjusted P value*	>0.999999			Adjusted P value*	>0.999999
	Significant	Yes			Significant	Yes			Significant	No			Significant	No
*Corrected for multiple comparisons by Bonferroni-Dunn
Female blood feeding
Unpaired two tailed t-test
wt vs Cas9/Cas9	t statistic	N/A
	df	298
wt vs gRNAs/gRNAs	t statistic	N/A
	df	298
wt vs gRNAs♀/Cas9♂	t statistic	18.35
	df	298
	P value	<0.0001
	Significant	Yes
wt vs gRNAs♂/Cas9♀	t statistic	14.15
	df	298
	P value	<0.0001
	Significant	Yes
Insemenation Capacity Stats
Unpaired two-sided t-test
wt vs Cas9/Cas9	t-statistic	0.2563
	df	58
	mean [wt]	3.9
	mean [Cas9/Cas9]	3.833
	P value	0.7986
	Significant	No
wt vs gRNAs/gRNAs	t-statistic	0.428
	df	58
	mean [wt]	3.9
	mean [gRNA/gRNA]	3.8
	P value	0.6703
	Significant	No
wt vs gRNAs♀/Cas9♂	t-statistic	0.541
	df	58
	mean [wt]	3.9
	mean [gRNAs♀/Cas9♂]	3.733
	P value	0.5906
	Significant	No
wt vs gRNAs♂/Cas9♀	t-statistic	0.252
	df	58
	mean [wt]	3.9
	mean [gRNAs♂/Cas9♀]	3.833
	P value	0.8019
	Significant	No

## Sheet: Supplementary Table 6
	Supplementary Table 6 - pgSIT Flight Capacity Assay
	WT Females
	Time	Replicate	Tub-1	Tub-2	Tub-3	Tub-4	Tub-5	Tub-6	Tub-7	Tub-8	Tub-9	Tub-10	Tub-11	Tub-12	Tub-13	Tub-14	Tub-15	Tub-16	Tub-17	Tub-18	Tub-19	Tub-20	Tub-21	Tub-22	Tub-23	Tub-24
	07:00:00	ZT0	25	0	3	22	11	2	19	0	3	6	14	0	0	3	0	11	6	1	31	0	23	11	0	4
	08:00:00	ZT1	0	14	0	16	6	23	0	0	3	0	13	14	0	0	0	13	0	2	12	3	11	0	0	16
	09:00:00	ZT2	0	0	8	0	19	17	0	7	13	0	0	21	11	0	0	2	0	11	8	14	8	3	0	22
	10:00:00	ZT3	0	42	0	0	0	0	0	13	14	37	0	13	0	14	0	0	13	19	0	0	11	0	0	0
	11:00:00	ZT4	1	0	0	0	0	0	0	0	0	0	6	15	19	0	19	0	3	6	0	0	0	4	0	0
	12:00:00	ZT5	1	0	0	0	0	0	0	0	0	3	0	0	7	0	0	7	0	0	0	0	0	13	0	0
	13:00:00	ZT6	0	0	0	0	0	0	0	0	0	0	0	0	15	0	0	0	0	0	0	0	0	13	5	0
	14:00:00	ZT7	0	0	0	0	8	0	0	0	0	0	0	0	0	0	0	0	0	0	0	0	0	0	0	0
	15:00:00	ZT8	0	0	0	0	0	0	0	0	3	0	0	0	0	0	8	0	0	13	0	0	9	0	0	0
	16:00:00	ZT9	0	0	0	0	0	0	43	38	0	9	43	0	0	31	6	0	0	0	7	12	0	0	0	0
	17:00:00	ZT10	0	0	0	23	23	0	11	16	15	0	0	0	0	0	31	0	8	0	0	17	26	0	29	14
	18:00:00	ZT11	32	0	21	4	0	25	39	6	30	24	0	26	0	22	12	0	0	0	11	9	31	0	0	39
	19:00:00	ZT12	0	35	11	7	0	12	16	14	31	0	0	11	4	18	0	9	0	7	5	21	7	0	0	17
	20:00:00	ZT13	7	22	0	0	3	53	33	0	35	21	6	4	0	15	17	27	9	0	0	39	30	11	14	13
	21:00:00	ZT14	6	8	0	0	21	0	21	0	22	0	0	0	0	0	0	0	0	21	0	0	32	28	7	0
	22:00:00	ZT15	3	0	0	31	0	0	0	0	0	0	0	0	0	0	0	0	0	0	0	0	9	6	11	0
	23:00:00	ZT16	4	0	0	1	0	0	0	0	0	0	0	0	0	0	0	0	0	0	0	0	4	0	0	0
	00:00:00	ZT17	7	0	0	7	0	0	0	0	0	0	0	0	0	0	0	0	0	0	0	0	0	0	0	0
	01:00:00	ZT18	0	0	0	4	0	0	0	0	0	0	0	4	1	0	0	0	0	0	0	0	0	0	0	0
	02:00:00	ZT19	1	0	0	0	0	9	5	0	0	0	5	19	4	33	0	3	0	0	0	0	0	0	0	0
	03:00:00	ZT20	0	0	9	0	12	16	6	50	0	13	1	6	1	40	0	13	23	0	0	0	6	22	0	0
	04:00:00	ZT21	6	0	31	8	19	29	4	41	14	16	0	23	3	0	15	8	12	13	0	13	17	17	3	14
	05:00:00	ZT22	3	0	7	24	13	11	14	0	12	0	0	33	0	0	6	0	11	9	21	7	25	14	0	16
	06:00:00	ZT23	39	16	16	11	22	0	29	7	0	13	22	29	7	16	1	5	13	5	8	2	21	21	7	31
	-	sum	135	137	106	158	157	197	240	192	195	142	110	218	72	192	115	98	98	107	103	137	270	163	76	186
	pgSIT Flightless Females
	Time	Replicate	Tub-1	Tub-2	Tub-3	Tub-4	Tub-5	Tub-6	Tub-7	Tub-8	Tub-9	Tub-10	Tub-11	Tub-12	Tub-13	Tub-14	Tub-15	Tub-16	Tub-17	Tub-18	Tub-19	Tub-20	Tub-21	Tub-22	Tub-23	Tub-24
	07:00:00	ZT0	0	0	0	0	0	0	0	0	0	0	0	0	0	0	0	0	0	0	0	0	0	0	0	0
	08:00:00	ZT1	0	0	0	0	0	0	0	0	0	0	0	0	0	0	0	0	0	0	0	0	0	0	0	0
	09:00:00	ZT2	0	0	0	0	0	0	0	0	0	0	0	0	0	0	0	0	0	0	0	0	0	0	0	0
	10:00:00	ZT3	0	0	0	0	0	0	0	0	0	0	0	0	0	0	0	0	0	0	0	0	0	0	0	0
	11:00:00	ZT4	0	0	0	0	0	0	0	0	0	0	0	0	0	0	0	0	0	0	0	0	0	0	0	0
	12:00:00	ZT5	0	0	0	0	0	0	0	0	0	0	0	0	0	0	0	0	0	0	0	0	0	0	0	0
	13:00:00	ZT6	0	0	0	0	0	0	0	0	0	0	0	0	0	0	0	0	0	0	0	0	0	0	0	0
	14:00:00	ZT7	0	0	0	0	0	0	0	0	0	0	0	0	0	0	0	0	0	0	0	0	0	0	0	0
	15:00:00	ZT8	0	0	0	0	0	0	0	0	0	0	0	0	0	0	0	0	0	0	0	0	0	0	0	0
	16:00:00	ZT9	0	0	0	0	0	0	0	0	0	0	0	0	0	0	0	0	0	0	0	0	0	0	0	0
	17:00:00	ZT10	0	0	0	0	0	0	0	0	0	0	0	0	0	0	0	0	0	0	0	0	0	0	0	0
	18:00:00	ZT11	0	0	0	0	0	0	0	0	0	0	0	0	0	0	0	0	0	0	0	0	0	0	0	0
	19:00:00	ZT12	0	0	0	0	0	0	0	0	0	0	0	0	0	0	0	0	0	0	0	0	0	0	0	0
	20:00:00	ZT13	0	0	0	0	0	0	0	0	0	0	0	0	0	0	0	0	0	0	0	0	0	0	0	0
	21:00:00	ZT14	0	0	0	0	0	0	0	0	0	0	0	0	0	0	0	0	0	0	0	0	0	0	0	0
	22:00:00	ZT15	0	0	0	0	0	0	0	0	0	0	0	0	0	0	0	0	0	0	0	0	0	0	0	0
	23:00:00	ZT16	0	0	0	0	0	0	0	0	0	0	0	0	0	0	0	0	0	0	0	0	0	0	0	0
	00:00:00	ZT17	0	0	0	0	0	0	0	0	0	0	0	0	0	0	0	0	0	0	0	0	0	0	0	0
	01:00:00	ZT18	0	0	0	0	0	0	0	0	0	0	0	0	0	0	0	0	0	0	0	0	0	0	0	0
	02:00:00	ZT19	0	0	0	0	0	0	0	0	0	0	0	0	0	0	0	0	0	0	0	0	0	0	0	0
	03:00:00	ZT20	0	0	0	0	0	0	0	0	0	0	0	0	0	0	0	0	0	0	0	0	0	0	0	0
	04:00:00	ZT21	0	0	0	0	0	0	0	0	0	0	0	0	0	0	0	0	0	0	0	0	0	0	0	0
	05:00:00	ZT22	0	0	0	0	0	0	0	0	0	0	0	0	0	0	0	0	0	0	0	0	0	0	0	0
	06:00:00	ZT23	0	0	0	0	0	0	0	0	0	0	0	0	0	0	0	0	0	0	0	0	0	0	0	0
	-	sum	0	0	0	0	0	0	0	0	0	0	0	0	0	0	0	0	0	0	0	0	0	0	0	0
	WT Males
	Time	Replicate	Tub-1	Tub-2	Tub-3	Tub-4	Tub-5	Tub-6	Tub-7	Tub-8	Tub-9	Tub-10	Tub-11	Tub-12	Tub-13	Tub-14	Tub-15	Tub-16	Tub-17	Tub-18	Tub-19	Tub-20	Tub-21	Tub-22	Tub-23	Tub-24
	07:00:00	ZT0	19	7	9	25	0	21	7	5	14	7	3	12	13	22	1	9	10	17	0	2	41	0	14	18
	08:00:00	ZT1	0	14	3	0	0	13	11	8	23	13	6	4	7	31	0	4	2	13	0	5	11	17	0	21
	09:00:00	ZT2	0	15	10	6	16	0	1	11	18	6	8	3	21	15	6	9	4	36	0	29	28	0	0	7
	10:00:00	ZT3	0	0	0	4	6	7	0	3	24	9	5	4	20	7	0	12	7	8	0	0	9	0	37	33
	11:00:00	ZT4	0	5	2	7	2	1	0	8	8	7	9	22	13	6	20	5	14	0	0	2	12	8	11	2
	12:00:00	ZT5	0	16	0	4	2	1	0	8	13	20	11	5	6	17	0	14	13	13	59	0	1	16	2	1
	13:00:00	ZT6	5	13	10	12	6	6	12	4	15	11	2	4	13	5	2	13	0	14	0	4	6	19	1	6
	14:00:00	ZT7	19	14	8	16	2	2	0	17	6	25	4	11	5	0	24	13	0	10	6	7	21	26	3	0
	15:00:00	ZT8	0	11	13	2	7	0	0	5	14	28	9	5	7	4	13	8	0	8	0	56	17	16	4	9
	16:00:00	ZT9	20	18	4	9	4	5	19	12	12	26	3	11	8	21	2	18	2	16	0	6	14	34	0	30
	17:00:00	ZT10	9	11	6	14	14	4	30	7	26	10	21	4	7	46	16	10	0	27	0	58	18	0	7	13
	18:00:00	ZT11	0	24	9	11	20	5	12	15	22	34	27	6	22	4	2	18	0	10	8	37	10	5	52	24
	19:00:00	ZT12	31	22	26	6	19	39	6	13	16	14	19	10	19	0	16	14	1	16	7	36	16	0	16	36
	20:00:00	ZT13	0	32	2	27	16	11	8	4	15	28	2	54	8	0	3	7	1	13	0	11	46	28	30	19
	21:00:00	ZT14	40	14	15	31	11	32	7	16	40	8	11	27	1	1	11	20	0	12	4	10	16	3	12	5
	22:00:00	ZT15	5	15	5	26	7	14	0	14	14	14	4	4	10	0	2	10	5	13	6	3	13	11	7	1
	23:00:00	ZT16	35	7	10	17	5	0	0	7	3	31	8	13	29	19	5	23	0	10	0	17	10	0	15	0
	00:00:00	ZT17	0	28	13	17	2	0	0	8	2	25	5	16	22	13	8	16	0	8	8	9	0	39	27	0
	01:00:00	ZT18	0	2	16	12	0	0	3	8	1	32	4	6	4	7	21	15	0	12	0	51	34	15	31	0
	02:00:00	ZT19	0	6	3	15	35	9	6	11	14	12	5	6	16	4	4	22	0	6	2	5	9	2	3	0
	03:00:00	ZT20	0	9	38	4	27	16	4	15	26	15	2	8	11	15	8	8	19	40	4	3	2	25	8	24
	04:00:00	ZT21	0	19	5	19	12	13	15	14	8	33	13	8	13	32	4	15	22	8	4	57	16	1	29	15
	05:00:00	ZT22	11	19	4	30	32	3	21	15	16	12	19	18	2	40	10	18	17	3	10	21	13	2	30	33
	06:00:00	ZT23	29	14	4	4	28	18	6	13	17	21	7	16	10	37	6	16	0	36	2	40	13	19	16	41
	-	sum	223	335	215	318	273	220	168	241	367	441	207	277	287	346	184	317	117	349	120	469	376	286	355	338
	pgSIT Males
	Time	Replicate	Tub-1	Tub-2	Tub-3	Tub-4	Tub-5	Tub-6	Tub-7	Tub-8	Tub-9	Tub-10	Tub-11	Tub-12	Tub-13	Tub-14	Tub-15	Tub-16	Tub-17	Tub-18	Tub-19	Tub-20	Tub-21	Tub-22	Tub-23	Tub-24
	07:00:00	ZT0	18	5	21	0	19	7	6	3	2	0	9	6	23	31	7	18	0	6	0	6	21	4	18	19
	08:00:00	ZT1	5	1	16	21	3	7	13	15	4	16	12	1	3	15	14	9	3	6	23	12	3	18	2	16
	09:00:00	ZT2	6	0	24	5	0	4	46	1	3	1	12	0	17	43	1	24	3	0	4	12	7	35	0	0
	10:00:00	ZT3	11	0	33	6	3	14	22	3	0	8	1	8	2	37	0	3	6	2	3	0	0	4	1	5
	11:00:00	ZT4	0	6	11	3	15	17	0	6	0	2	6	23	1	11	6	2	2	1	0	2	1	9	11	0
	12:00:00	ZT5	0	4	7	1	19	31	11	16	0	7	0	16	8	0	13	7	5	9	0	1	0	7	6	15
	13:00:00	ZT6	5	0	1	2	21	6	5	1	0	5	0	7	4	1	15	3	0	3	17	0	13	0	31	1
	14:00:00	ZT7	0	0	2	0	6	15	7	6	0	1	3	11	0	2	24	0	0	0	12	2	12	0	22	7
	15:00:00	ZT8	21	3	2	9	3	7	16	24	0	0	16	19	0	13	31	0	1	0	3	4	1	0	6	19
	16:00:00	ZT9	20	14	14	7	0	2	3	13	0	23	28	3	22	32	15	32	8	0	31	14	6	0	13	22
	17:00:00	ZT10	19	22	35	4	46	25	20	31	8	14	13	28	13	57	24	15	9	17	7	21	19	11	7	51
	18:00:00	ZT11	10	31	19	3	31	12	37	32	2	49	6	14	27	19	31	37	26	19	15	7	22	32	20	32
	19:00:00	ZT12	42	19	4	11	28	37	29	42	1	32	12	10	41	24	6	21	9	25	6	19	3	27	42	24
	20:00:00	ZT13	15	14	41	8	33	14	41	51	12	3	2	7	19	18	7	4	17	11	8	19	16	0	3	9
	21:00:00	ZT14	22	38	3	6	29	8	13	22	6	27	1	18	8	3	19	12	8	4	29	36	4	0	21	32
	22:00:00	ZT15	26	7	13	2	16	19	0	8	0	16	11	3	13	6	24	8	6	1	21	7	8	3	2	13
	23:00:00	ZT16	11	0	1	1	7	13	0	26	5	8	0	6	26	12	3	4	15	7	5	3	22	4	36	7
	00:00:00	ZT17	0	0	17	5	8	3	0	39	2	19	7	1	0	1	9	0	6	13	5	24	31	1	17	19
	01:00:00	ZT18	0	6	7	9	13	0	3	15	8	29	33	0	0	17	1	0	3	2	1	6	15	9	0	9
	02:00:00	ZT19	0	1	0	3	11	7	1	9	4	11	19	5	35	15	28	10	12	19	14	21	37	15	0	3
	03:00:00	ZT20	1	4	8	1	20	11	22	8	4	7	20	2	13	22	0	11	14	13	3	22	19	12	1	26
	04:00:00	ZT21	7	18	8	0	32	9	13	39	7	9	11	13	41	30	0	22	6	6	7	8	0	0	2	13
	05:00:00	ZT22	3	37	20	20	15	5	19	24	11	18	18	7	39	37	24	43	7	3	10	14	0	27	3	31
	06:00:00	ZT23	32	14	31	13	22	7	30	41	27	42	26	19	32	40	39	19	45	7	31	40	42	31	14	22
	-	sum	274	244	338	140	400	280	357	475	106	347	266	227	387	486	341	304	211	174	255	300	302	249	278	395
	WT Wingless Females with Wings Surgically Removed
	Time	Replicate	Tub-1	Tub-2	Tub-3	Tub-4	Tub-5	Tub-6	Tub-7	Tub-8	Tub-9	Tub-10	Tub-11	Tub-12	Tub-13	Tub-14	Tub-15	Tub-16	Tub-17	Tub-18	Tub-19	Tub-20	Tub-21	Tub-22	Tub-23	Tub-24
	07:00:00	ZT0	0	0	0	0	0	0	0	0	0	0	0	0	0	0	0	0	0	0	0	0	0	0	0	0
	08:00:00	ZT1	0	0	0	0	0	0	0	0	0	0	0	0	0	0	0	0	0	0	0	0	0	0	0	0
	09:00:00	ZT2	0	0	0	0	0	0	0	0	0	0	0	0	0	0	0	0	0	0	0	0	0	0	0	0
	10:00:00	ZT3	0	0	0	0	0	0	0	0	0	0	0	0	0	0	0	0	0	0	0	0	0	0	0	0
	11:00:00	ZT4	0	0	0	0	0	0	0	0	0	0	0	0	0	0	0	0	0	0	0	0	0	0	0	0
	12:00:00	ZT5	0	0	0	0	0	0	0	0	0	0	0	0	0	0	0	0	0	0	0	0	0	0	0	0
	13:00:00	ZT6	0	0	0	0	0	0	0	0	0	0	0	0	0	0	0	0	0	0	0	0	0	0	0	0
	14:00:00	ZT7	0	0	0	0	0	0	0	0	0	0	0	0	0	0	0	0	0	0	0	0	0	0	0	0
	15:00:00	ZT8	0	0	0	0	0	0	0	0	0	0	0	0	0	0	0	0	0	0	0	0	0	0	0	0
	16:00:00	ZT9	0	0	0	0	0	0	0	0	0	0	0	0	0	0	0	0	0	0	0	0	0	0	0	0
	17:00:00	ZT10	0	0	0	0	0	0	0	0	0	0	0	0	0	0	0	0	0	0	0	0	0	0	0	0
	18:00:00	ZT11	0	0	0	0	0	0	0	0	0	0	0	0	0	0	0	0	0	0	0	0	0	0	0	0
	19:00:00	ZT12	0	0	0	0	0	0	0	0	0	0	0	0	0	0	0	0	0	0	0	0	0	0	0	0
	20:00:00	ZT13	0	0	0	0	0	0	0	0	0	0	0	0	0	0	0	0	0	0	0	0	0	0	0	0
	21:00:00	ZT14	0	0	0	0	0	0	0	0	0	0	0	0	0	0	0	0	0	0	0	0	0	0	0	0
	22:00:00	ZT15	0	0	0	0	0	0	0	0	0	0	0	0	0	0	0	0	0	0	0	0	0	0	0	0
	23:00:00	ZT16	0	0	0	0	0	0	0	0	0	0	0	0	0	0	0	0	0	0	0	0	0	0	0	0
	00:00:00	ZT17	0	0	0	0	0	0	0	0	0	0	0	0	0	0	0	0	0	0	0	0	0	0	0	0
	01:00:00	ZT18	0	0	0	0	0	0	0	0	0	0	0	0	0	0	0	0	0	0	0	0	0	0	0	0
	02:00:00	ZT19	0	0	0	0	0	0	0	0	0	0	0	0	0	0	0	0	0	0	0	0	0	0	0	0
	03:00:00	ZT20	0	0	0	0	0	0	0	0	0	0	0	0	0	0	0	0	0	0	0	0	0	0	0	0
	04:00:00	ZT21	0	0	0	0	0	0	0	0	0	0	0	0	0	0	0	0	0	0	0	0	0	0	0	0
	05:00:00	ZT22	0	0	0	0	0	0	0	0	0	0	0	0	0	0	0	0	0	0	0	0	0	0	0	0
	06:00:00	ZT23	0	0	0	0	0	0	0	0	0	0	0	0	0	0	0	0	0	0	0	0	0	0	0	0
	-	sum	0	0	0	0	0	0	0	0	0	0	0	0	0	0	0	0	0	0	0	0	0	0	0	0
	WT Wingless Males with Wings Surgically Removed
	Time	Replicate	Tub-1	Tub-2	Tub-3	Tub-4	Tub-5	Tub-6	Tub-7	Tub-8	Tub-9	Tub-10	Tub-11	Tub-12	Tub-13	Tub-14	Tub-15	Tub-16	Tub-17	Tub-18	Tub-19	Tub-20	Tub-21	Tub-22	Tub-23	Tub-24
	07:00:00	ZT0	0	0	0	0	0	0	0	0	0	0	0	0	0	0	0	0	0	0	0	0	0	0	0	0
	08:00:00	ZT1	0	0	0	0	0	0	0	0	0	0	0	0	0	0	0	0	0	0	0	0	0	0	0	0
	09:00:00	ZT2	0	0	0	0	0	0	0	0	0	0	0	0	0	0	0	0	0	0	0	0	0	0	0	0
	10:00:00	ZT3	0	0	0	0	0	0	0	0	0	0	0	0	0	0	0	0	0	0	0	0	0	0	0	0
	11:00:00	ZT4	0	0	0	0	0	0	0	0	0	0	0	0	0	0	0	0	0	0	0	0	0	0	0	0
	12:00:00	ZT5	0	0	0	0	0	0	0	0	0	0	0	0	0	0	0	0	0	0	0	0	0	0	0	0
	13:00:00	ZT6	0	0	0	0	0	0	0	0	0	0	0	0	0	0	0	0	0	0	0	0	0	0	0	0
	14:00:00	ZT7	0	0	0	0	0	0	0	0	0	0	0	0	0	0	0	0	0	0	0	0	0	0	0	0
	15:00:00	ZT8	0	0	0	0	0	0	0	0	0	0	0	0	0	0	0	0	0	0	0	0	0	0	0	0
	16:00:00	ZT9	0	0	0	0	0	0	0	0	0	0	0	0	0	0	0	0	0	0	0	0	0	0	0	0
	17:00:00	ZT10	0	0	0	0	0	0	0	0	0	0	0	0	0	0	0	0	0	0	0	0	0	0	0	0
	18:00:00	ZT11	0	0	0	0	0	0	0	0	0	0	0	0	0	0	0	0	0	0	0	0	0	0	0	0
	19:00:00	ZT12	0	0	0	0	0	0	0	0	0	0	0	0	0	0	0	0	0	0	0	0	0	0	0	0
	20:00:00	ZT13	0	0	0	0	0	0	0	0	0	0	0	0	0	0	0	0	0	0	0	0	0	0	0	0
	21:00:00	ZT14	0	0	0	0	0	0	0	0	0	0	0	0	0	0	0	0	0	0	0	0	0	0	0	0
	22:00:00	ZT15	0	0	0	0	0	0	0	0	0	0	0	0	0	0	0	0	0	0	0	0	0	0	0	0
	23:00:00	ZT16	0	0	0	0	0	0	0	0	0	0	0	0	0	0	0	0	0	0	0	0	0	0	0	0
	00:00:00	ZT17	0	0	0	0	0	0	0	0	0	0	0	0	0	0	0	0	0	0	0	0	0	0	0	0
	01:00:00	ZT18	0	0	0	0	0	0	0	0	0	0	0	0	0	0	0	0	0	0	0	0	0	0	0	0
	02:00:00	ZT19	0	0	0	0	0	0	0	0	0	0	0	0	0	0	0	0	0	0	0	0	0	0	0	0
	03:00:00	ZT20	0	0	0	0	0	0	0	0	0	0	0	0	0	0	0	0	0	0	0	0	0	0	0	0
	04:00:00	ZT21	0	0	0	0	0	0	0	0	0	0	0	0	0	0	0	0	0	0	0	0	0	0	0	0
	05:00:00	ZT22	0	0	0	0	0	0	0	0	0	0	0	0	0	0	0	0	0	0	0	0	0	0	0	0
	06:00:00	ZT23	0	0	0	0	0	0	0	0	0	0	0	0	0	0	0	0	0	0	0	0	0	0	0	0
	-	sum	0	0	0	0	0	0	0	0	0	0	0	0	0	0	0	0	0	0	0	0	0	0	0	0
	Female flight activity				Male flight activity
	Welch's ANOVA				One Way ANOVA
	All Comparisons	F statistic	1.99495		Source	DF	Sum of squares	Mean square	F-stat	P-value
		df	49		Treatment	2	1.35628e+06	678139	117.875	<0.001
		P value	<0.0001		Error	69	396959	5753
		Significant	Yes		Total	71	743.774
	wt vs pgSIT	F statistic	132.782
		df	49
		mean [wt]	150.167		Means
		mean [pgSIT]	0						95% Confidence Interval
		P value	<0.0001			DF	Mean	SE	Lower	Upper
		Significant	Yes		pgSIT	24	297.333	15.483	266.4	328.22
	wt vs wingless	t statistic	132.782		wingless	24	0	15.483	-30.9	30.89
		df	49		wt	24	284.542	15.483	253.7	315.43
		mean [wt]	150.167
		mean [wingless]	0
		P value	<0.0001
		Significant	Yes

## Sheet: Supplementary Table 7
Supplementary Table 7 - Sound Attraction Assay
	Cage	LVP	PgSIT Mutant
	1	63.16	60
	2	60	60
	3	53.33	66.67
	4	45.45	70
	5	70	46.67
	6	66.67	56.67
Sound Attraction Assay
One Way ANOVA
Source	DF	Sum of squares	Mean square	F-stat	P-value
Treatment	1	0.16333	0.1633	0.0022	0.9635
Error	10	743.611	743.361
Total	11	743.774
Means
				95% Confidence Interval
	DF	Mean	SE	Lower	Upper
LVP	6	59.7683	3.5204	51.924	67.612
pgSIT mutant	6	60.0017	3.5204	52.158	67.846

## Sheet: Supplementary Table 8
	Supplementary Table 8 - pgSIT males sterilize WT females
			gonotrophic cycle #1					gonotrophic cycle #2					gonotrophic cycle #3					gonotrophic cycle #4					gonotrophic cycle #5						total ♀ fertility %
	experimental group	group name	♀ # took blood (1)	♀ # laid eggs (1)	fertile ♀ # (1)	sterile ♀ # (1)	♀ fertility % (1)	♀ # took blood (2)	♀ # laid eggs (2)	fertile ♀ # (2)	sterile ♀ # (2)	♀ fertility % (2)	♀ # took blood (3)	♀ # laid eggs (3)	fertile ♀ # (3)	sterile ♀ # (3)	♀ fertility % (3)	♀ # took blood (4)	♀ # laid eggs (4)	fertile ♀ # (4)	sterile ♀ # (4)	♀ fertility % (4)	♀ # took blood (5)	♀ # laid eggs (5)	fertile ♀ # (5)	sterile ♀ # (5)	♀ fertility % (5)	Maximum tested ♀ #	Maximum fertile ♀ #	Maximum ♀ fertility %
	50 WT♀ X 250 WT♂ *	WT ♂	50	50	50	0	1	45	45	45	0	1	41	41	41	0	1	30	30	30	0	1	25	25	25	0	1	50	50	1
	50 WT♀ X 250 WT♂ *	WT ♂	49	49	49	0	1	46	46	46	0	1	40	40	40	0	1	34	34	34	0	1	20	20	20	0	1	49	49	1
	50 WT♀ X 250 WT♂ *	WT ♂	50	50	50	0	1	48	48	48	0	1	41	41	41	0	1	28	28	28	0	1	21	21	21	0	1	50	50	1
	50 WT♀ †	no WT ♂	47	44	0	44	0	38	36	0	36	0	30	27	0	27	0	18	15	0	15	0	11	11	0	11	0	44	0	0
	50 WT♀ †	no WT ♂	49	47	0	47	0	41	39	0	39	0	29	26	0	26	0	20	16	0	16	0	9	8	0	8	0	47	0	0
	50 WT♀ †	no WT ♂	48	45	0	45	0	36	33	0	33	0	25	22	0	22	0	16	13	0	13	0	12	9	0	9	0	45	0	0
	50 WT♀ after 1st gonotrophic cycle X 250 WT♂ †	later WT ♂	49	46	0	46	0	45	45	45	0	1	41	41	41	0	1	31	31	31	0	1	14	14	14	0	1	45	45	1
	50 WT♀ after 1st gonotrophic cycle X 250 WT♂ †	later WT ♂	49	45	0	45	0	41	41	41	0	1	38	38	38	0	1	32	32	32	0	1	18	18	18	0	1	41	41	1
	50 WT♀ after 1st gonotrophic cycle X 250 WT♂ †	later WT ♂	48	44	0	44	0	38	38	38	0	1	37	37	37	0	1	25	25	25	0	1	17	17	17	0	1	38	38	1
	50 WT♀ X 250 pgSIT♂(2hours) X 250 WT ♂(2days) †	2H-pgSIT♂	50	49	28	21	0.571429	19	18	0	18	0	17	15	0	15	0	11	8	0	8	0	5	4	0	4	0	49	28	0.571429
	50 WT♀ X 250 pgSIT♂(2hours) X 250 WT ♂(2days) †	2H-pgSIT♂	47	47	33	14	0.702128	13	13	0	13	0	11	11	0	11	0	6	6	0	6	0	4	4	0	4	0	47	33	0.702128
	50 WT♀ X 250 pgSIT♂(2hours) X 250 WT ♂(2days) †	2H-pgSIT♂	48	47	29	18	0.617021	16	15	0	15	0	15	13	0	13	0	9	7	0	7	0	6	4	0	4	0	47	29	0.617021
	50 WT♀ X 250 pgSIT♂(6hours) X 250 WT ♂(2days) †	6H-pgSIT♂	50	47	28	19	0.595745	18	16	0	16	0	13	11	0	11	0	13	11	0	11	0	12	10	0	10	0	47	28	0.595745
	50 WT♀ X 250 pgSIT♂(6hours) X 250 WT ♂(2days) †	6H-pgSIT♂	49	47	20	27	0.425532	22	20	0	20	0	18	17	0	17	0	16	14	0	14	0	10	8	0	8	0	47	20	0.425532
	50 WT♀ X 250 pgSIT♂(6hours) X 250 WT ♂(2days) †	6H-pgSIT♂	50	48	18	30	0.375	26	24	0	24	0	20	18	0	18	0	9	17	0	17	0	18	6	0	6	0	48	18	0.375
	50 WT♀ X 250 pgSIT♂(12hours) X 250 WT ♂(2days) †	12H-pgSIT♂	50	48	11	37	0.229167	28	25	0	25	0	24	20	0	20	0	16	14	0	14	0	12	9	0	9	0	48	11	0.229167
	50 WT♀ X 250 pgSIT♂(12hours) X 250 WT ♂(2days) †	12H-pgSIT♂	50	47	15	32	0.319149	27	24	0	24	0	21	18	0	18	0	14	11	0	11	0	7	5	0	5	0	47	15	0.319149
	50 WT♀ X 250 pgSIT♂(12hours) X 250 WT ♂(2days) †	12H-pgSIT♂	48	45	7	38	0.155556	33	31	0	31	0	24	22	0	22	0	17	14	0	14	0	9	7	0	7	0	45	7	0.155556
	50 WT♀ X 250 pgSIT♂(24hours) X 250 WT ♂(2days) †	24H-pgSIT♂	49	47	1	46	0.0212766	43	41	0	41	0	30	26	0	26	0	25	23	0	23	0	17	14	0	14	0	47	1	0.0212766
	50 WT♀ X 250 pgSIT♂(24hours) X 250 WT ♂(2days) †	24H-pgSIT♂	48	47	0	47	0	40	38	0	38	0	33	29	0	29	0	26	23	0	23	0	14	12	0	12	0	47	0	0
	50 WT♀ X 250 pgSIT♂(24hours) X 250 WT ♂(2days) †	24H-pgSIT♂	50	48	2	46	0.0416667	37	36	0	36	0	31	28	0	28	0	23	21	1	20	0.047619	9	6	0	6	0	48	3	0.0625
	50 WT♀ X 250 pgSIT♂(48hours) X 250 WT ♂(2days) †	48H-pgSIT♂	50	49	0	49	0	45	42	0	42	0	34	32	0	32	0	21	19	0	19	0	16	14	0	14	0	49	0	0
	50 WT♀ X 250 pgSIT♂(48hours) X 250 WT ♂(2days) †	48H-pgSIT♂	48	47	0	47	0	43	42	0	42	0	35	32	2	30	0.0625	20	19	0	19	0	12	11	0	11	0	47	2	0.0425532
	50 WT♀ X 250 pgSIT♂(48hours) X 250 WT ♂(2days) †	48H-pgSIT♂	49	47	0	47	0	41	39	0	39	0	32	31	0	31	0	25	23	0	23	0	16	14	0	14	0	47	0	0
	*We transferred all females that took blood, and since all of them can lay eggs, and eggs can hatch, we repeat this 5 gonotropic cycles
	† non-fertile ♀’s were then placed back into cages along with the original WT ♂ s (plus 50 new mature WT ♂ s) for another chance to produce progeny. This was repeated for up to five gonotrophic cycles.

## Sheet: Supplementary Table 9
	Supplementary Table 9 - The mean coverage depth from the Nanopore DNA sequencing for all contigs in the genome (2310) and the three plasmids (OA-1067A1: gRNAβTub; OA-1067K: gRNAmyo-fem; and OA-874PA: Nup50-Cas9) as well as normalized coverage based on the global number (Table S12). Transgene coverage ranged from 5.1 to 7.6 and normalized coverage - from 0.93 to 1.38
	ID	length	bases_covered	mean_coverage	normalized_mean_coverage
	OA_874PA	11557	87615	7.58112	1.37957
	OA_1067A1	9398	49648	5.28283	0.96134
	OA_1067K	10070	51452	5.10943	0.929787
	NC_035107.1	310827022	1882323727	6.05586	1.10201
	NC_035108.1	474425716	2662673136	5.61241	1.02132
	NC_035109.1	409777670	2240782245	5.46829	0.995089

## Sheet: Supplementary Table 10
	Supplementary Table 10 - Coverage Means
	ID	length	bases_covered	mean_coverage	order	normalized_mean_coverage	order_by_size	cum_length	cum_length_percent
	NC_035108.1	474425716	2662673136	5.61241	127	1.02132	1	474425716	37.1021
	NC_035109.1	409777670	2240782245	5.46829	141	0.995089	2	884203386	69.1485
	NC_035107.1	310827022	1882323727	6.05586	98	1.10201	3	1195030408	93.4565
	NW_018736280.1	640510	3028919	4.72892	218	0.860543	4	1195670918	93.5065
	NW_018736492.1	541992	1617302	2.984	553	0.543011	5	1196212910	93.5489
	NW_018736634.1	428575	2179055	5.08442	174	0.925235	6	1196641485	93.5824
	NW_018735130.1	351526	1718987	4.89007	196	0.889868	7	1196993011	93.6099
	NW_018736174.1	326068	10654946	32.6771	6	5.94639	8	1197319079	93.6354
	NW_018735222.1	322943	1263521	3.91252	337	0.711979	9	1197642022	93.6607
	NW_018734878.1	300825	1702399	5.6591	124	1.02981	10	1197942847	93.6842
	NW_018736624.1	300164	974449	3.24639	484	0.59076	11	1198243011	93.7077
	NW_018735895.1	274556	597068	2.17467	854	0.395734	12	1198517567	93.7292
	NW_018735295.1	251237	556271	2.21413	838	0.402915	13	1198768804	93.7488
	NW_018734604.1	247994	1228225	4.95264	186	0.901254	14	1199016798	93.7682
	NW_018736130.1	235911	860959	3.64951	394	0.664118	15	1199252709	93.7867
	NW_018736385.1	231228	1887778	8.16414	35	1.48567	16	1199483937	93.8047
	NW_018734504.1	226063	609617	2.69667	655	0.490725	17	1199710000	93.8224
	NW_018734873.1	206929	948388	4.58316	243	0.834018	18	1199916929	93.8386
	NW_018736481.1	204549	655114	3.20272	495	0.582814	19	1200121478	93.8546
	NW_018735489.1	196695	808565	4.11076	302	0.748053	20	1200318173	93.87
	NW_018736485.1	193134	565718	2.92915	567	0.53303	21	1200511307	93.8851
	NW_018735371.1	189715	756894	3.98964	329	0.726012	22	1200701022	93.8999
	NW_018736448.1	187149	589236	3.14849	512	0.572944	23	1200888171	93.9146
	NW_018736606.1	186412	331857	1.78023	1039	0.323957	24	1201074583	93.9291
	NW_018734854.1	183405	670322	3.65487	393	0.665094	25	1201257988	93.9435
	NW_018734898.1	177013	1109761	6.26938	88	1.14087	26	1201435001	93.9573
	NW_018734671.1	176793	832895	4.71113	225	0.857306	27	1201611794	93.9711
	NW_018736423.1	176234	650713	3.69232	381	0.671909	28	1201788028	93.9849
	NW_018736247.1	172510	648204	3.75749	366	0.683767	29	1201960538	93.9984
	NW_018735483.1	170970	257669	1.5071	1206	0.274254	30	1202131508	94.0118
	NW_018736689.1	170468	494111	2.89856	576	0.527463	31	1202301976	94.0251
	NW_018736530.1	163096	373874	2.29236	803	0.41715	32	1202465072	94.0379
	NW_018734587.1	159596	690399	4.32592	275	0.787207	33	1202624668	94.0504
	NW_018735347.1	156082	843095	5.40162	145	0.982957	34	1202780750	94.0626
	NW_018734707.1	154559	713138	4.61402	239	0.839634	35	1202935309	94.0747
	NW_018734533.1	153870	551728	3.58568	405	0.652502	36	1203089179	94.0867
	NW_018734557.1	153003	333021	2.17657	851	0.396079	37	1203242182	94.0987
	NW_018736338.1	152424	768856	5.04419	178	0.917915	38	1203394606	94.1106
	NW_018735050.1	148398	496724	3.34724	462	0.609113	39	1203543004	94.1222
	NW_018736438.1	146225	261635	1.78926	1033	0.3256	40	1203689229	94.1336
	NW_018736317.1	144620	561988	3.88596	344	0.707146	41	1203833849	94.1449
	NW_018736177.1	143028	369637	2.58437	699	0.470289	42	1203976877	94.1561
	NW_018735241.1	142259	532291	3.7417	371	0.680895	43	1204119136	94.1672
	NW_018734461.1	140198	183006	1.30534	1335	0.237539	44	1204259334	94.1782
	NW_018735065.1	139228	481042	3.45507	433	0.628734	45	1204398562	94.1891
	NW_018735379.1	138289	440566	3.18584	501	0.579741	46	1204536851	94.1999
	NW_018734656.1	135003	684761	5.07219	175	0.92301	47	1204671854	94.2105
	NW_018736128.1	133228	647769	4.86211	198	0.88478	48	1204805082	94.2209
	NW_018736173.1	131751	537638	4.08071	306	0.742586	49	1204936833	94.2312
	NW_018734819.1	129821	694683	5.35108	151	0.973761	50	1205066654	94.2413
	NW_018736074.1	129596	357300	2.75703	630	0.501709	51	1205196250	94.2515
	NW_018736211.1	129287	952754	7.36929	50	1.34102	52	1205325537	94.2616
	NW_018736045.1	127810	646226	5.05615	176	0.92009	53	1205453347	94.2716
	NW_018736115.1	127642	394248	3.0887	529	0.562065	54	1205580989	94.2816
	NW_018736516.1	124708	236228	1.89425	976	0.344705	55	1205705697	94.2913
	NW_018735917.1	124220	179785	1.44731	1242	0.263374	56	1205829917	94.301
	NW_018734782.1	121724	415805	3.41597	443	0.621619	57	1205951641	94.3105
	NW_018734439.1	117223	553357	4.72055	221	0.85902	58	1206068864	94.3197
	NW_018735627.1	114543	541021	4.7233	220	0.85952	59	1206183407	94.3287
	NW_018736437.1	111889	434816	3.88614	343	0.707178	60	1206295296	94.3374
	NW_018734955.1	111218	642653	5.77832	114	1.05151	61	1206406514	94.3461
	NW_018734629.1	110094	373668	3.39408	449	0.617636	62	1206516608	94.3547
	NW_018734497.1	108739	324167	2.98115	556	0.542493	63	1206625347	94.3632
	NW_018736240.1	107667	465823	4.32652	274	0.787316	64	1206733014	94.3716
	NW_018736259.1	107032	210762	1.96915	946	0.358335	65	1206840046	94.38
	NW_018735954.1	107000	257523	2.40676	760	0.437969	66	1206947046	94.3884
	NW_018735982.1	106865	284952	2.66647	670	0.485229	67	1207053911	94.3967
	NW_018734928.1	106838	585347	5.47883	139	0.997007	68	1207160749	94.4051
	NW_018736618.1	106601	600017	5.62862	125	1.02427	69	1207267350	94.4134
	NW_018736081.1	104686	364968	3.48631	428	0.63442	70	1207372036	94.4216
	NW_018736147.1	104027	557066	5.35501	150	0.974476	71	1207476063	94.4298
	NW_018735041.1	103273	268139	2.59641	690	0.47248	72	1207579336	94.4378
	NW_018736002.1	102390	341269	3.33303	466	0.606527	73	1207681726	94.4458
	NW_018734509.1	101610	357485	3.51821	421	0.640224	74	1207783336	94.4538
	NW_018735697.1	101110	268492	2.65544	674	0.483223	75	1207884446	94.4617
	NW_018736581.1	100923	500233	4.95658	185	0.901972	76	1207985369	94.4696
	NW_018734659.1	100673	179956	1.78753	1035	0.325285	77	1208086042	94.4775
	NW_018734686.1	100173	230999	2.306	796	0.419633	78	1208186215	94.4853
	NW_018735434.1	98894	368016	3.72132	375	0.677185	79	1208285109	94.493
	NW_018736558.1	97849	425559	4.34914	271	0.791433	80	1208382958	94.5007
	NW_018734480.1	97565	362877	3.71934	376	0.676824	81	1208480523	94.5083
	NW_018736196.1	97305	649829	6.67827	68	1.21528	82	1208577828	94.5159
	NW_018734774.1	96511	144724	1.49956	1209	0.272882	83	1208674339	94.5235
	NW_018735391.1	95131	2302765	24.2063	8	4.40492	84	1208769470	94.5309
	NW_018735061.1	94915	455769	4.80186	203	0.873817	85	1208864385	94.5383
	NW_018735927.1	94308	296617	3.14519	514	0.572345	86	1208958693	94.5457
	NW_018735883.1	92688	238987	2.5784	700	0.469204	87	1209051381	94.553
	NW_018735170.1	92064	226409	2.45926	743	0.447522	88	1209143445	94.5602
	NW_018735251.1	91821	390921	4.25742	288	0.774743	89	1209235266	94.5673
	NW_018736277.1	91629	829232	9.04989	28	1.64685	90	1209326895	94.5745
	NW_018734818.1	91590	367008	4.00708	318	0.729186	91	1209418485	94.5817
	NW_018734583.1	89935	331803	3.68936	383	0.67137	92	1209508420	94.5887
	NW_018735442.1	89693	223905	2.49635	735	0.454272	93	1209598113	94.5957
	NW_018735078.1	89305	564983	6.32644	85	1.15125	94	1209687418	94.6027
	NW_018734513.1	89093	587194	6.5908	72	1.19936	95	1209776511	94.6097
	NW_018734645.1	88678	94227	1.06257	1533	0.193362	96	1209865189	94.6166
	NW_018735906.1	87893	73727	0.838827	1704	0.152645	97	1209953082	94.6235
	NW_018736379.1	87115	251965	2.89233	580	0.52633	98	1210040197	94.6303
	NW_018734940.1	87083	393808	4.52221	250	0.822928	99	1210127280	94.6371
	NW_018734968.1	87070	275695	3.16636	504	0.576197	100	1210214350	94.6439
	NW_018735850.1	86475	441444	5.10487	171	0.928957	101	1210300825	94.6507
	NW_018735210.1	86258	994317	11.5272	17	2.09766	102	1210387083	94.6574
	NW_018736571.1	85242	166763	1.95635	950	0.356006	103	1210472325	94.6641
	NW_018734996.1	84697	69050	0.815259	1733	0.148356	104	1210557022	94.6707
	NW_018734885.1	84091	121608	1.44615	1244	0.263162	105	1210641113	94.6773
	NW_018736692.1	83687	129473	1.54711	1181	0.281535	106	1210724800	94.6838
	NW_018735154.1	83431	209272	2.50832	729	0.456451	107	1210808231	94.6903
	NW_018736348.1	83366	427791	5.13148	168	0.933799	108	1210891597	94.6969
	NW_018734977.1	82317	101388	1.23168	1379	0.224134	109	1210973914	94.7033
	NW_018736612.1	82223	377293	4.58866	242	0.835018	110	1211056137	94.7097
	NW_018736162.1	82055	292223	3.56131	413	0.648067	111	1211138192	94.7162
	NW_018734805.1	81937	181361	2.21342	839	0.402786	112	1211220129	94.7226
	NW_018734601.1	81146	270715	3.33615	465	0.607094	113	1211301275	94.7289
	NW_018734835.1	81083	219717	2.70978	649	0.493111	114	1211382358	94.7352
	NW_018734695.1	80973	208642	2.57669	702	0.468891	115	1211463331	94.7416
	NW_018736432.1	80719	119670	1.48255	1216	0.269786	116	1211544050	94.7479
	NW_018734697.1	80565	287675	3.57072	408	0.64978	117	1211624615	94.7542
	NW_018735312.1	80301	102891	1.28132	1349	0.233167	118	1211704916	94.7605
	NW_018734542.1	80016	193495	2.4182	756	0.440052	119	1211784932	94.7667
	NW_018734685.1	79989	392400	4.90567	193	0.892708	120	1211864921	94.773
	NW_018734863.1	79704	293211	3.67875	387	0.669439	121	1211944625	94.7792
	NW_018736189.1	79414	146202	1.84101	1003	0.335017	122	1212024039	94.7854
	NW_018734779.1	79256	233720	2.94893	562	0.536629	123	1212103295	94.7916
	NW_018736101.1	79242	412551	5.20622	161	0.947399	124	1212182537	94.7978
	NW_018735609.1	79205	290121	3.66291	389	0.666557	125	1212261742	94.804
	NW_018736643.1	78688	247413	3.14423	515	0.572169	126	1212340430	94.8102
	NW_018735433.1	78271	448621	5.73164	119	1.04301	127	1212418701	94.8163
	NW_018735817.1	77872	140807	1.80819	1021	0.329044	128	1212496573	94.8224
	NW_018736153.1	77862	215354	2.76584	626	0.503313	129	1212574435	94.8285
	NW_018736591.1	77603	379894	4.89535	195	0.890829	130	1212652038	94.8345
	NW_018734475.1	77551	172055	2.2186	833	0.40373	131	1212729589	94.8406
	NW_018734483.1	77531	238782	3.07983	531	0.56045	132	1212807120	94.8467
	NW_018736672.1	77285	88651	1.14707	1452	0.208737	133	1212884405	94.8527
	NW_018734436.1	77204	103602	1.34193	1304	0.244196	134	1212961609	94.8588
	NW_018734563.1	76832	86413	1.1247	1476	0.204667	135	1213038441	94.8648
	NW_018736064.1	76727	220032	2.86773	587	0.521853	136	1213115168	94.8708
	NW_018736637.1	76630	98011	1.27902	1354	0.232748	137	1213191798	94.8768
	NW_018735005.1	76467	301794	3.94672	332	0.718203	138	1213268265	94.8827
	NW_018735164.1	75816	169681	2.23806	826	0.407271	139	1213344081	94.8887
	NW_018734466.1	75352	172411	2.28807	804	0.416371	140	1213419433	94.8946
	NW_018736654.1	74998	166683	2.2225	829	0.404438	141	1213494431	94.9004
	NW_018736579.1	74969	154420	2.05978	914	0.374828	142	1213569400	94.9063
	NW_018736255.1	74874	213243	2.84802	594	0.518268	143	1213644274	94.9121
	NW_018734543.1	74779	169798	2.27066	814	0.413203	144	1213719053	94.918
	NW_018734836.1	74703	449868	6.02209	100	1.09587	145	1213793756	94.9238
	NW_018734437.1	74641	195624	2.62087	682	0.476931	146	1213868397	94.9297
	NW_018734562.1	74389	113386	1.52423	1192	0.277371	147	1213942786	94.9355
	NW_018734978.1	74389	48431	0.651051	1903	0.118475	148	1214017175	94.9413
	NW_018736703.1	74357	252870	3.40076	447	0.618851	149	1214091532	94.9471
	NW_018735861.1	74086	138907	1.87494	986	0.341192	150	1214165618	94.9529
	NW_018735910.1	74073	179747	2.42662	749	0.441583	151	1214239691	94.9587
	NW_018734585.1	73963	92126	1.24557	1370	0.226662	152	1214313654	94.9645
	NW_018735344.1	73820	109007	1.47666	1218	0.268714	153	1214387474	94.9703
	NW_018736700.1	73687	179295	2.4332	748	0.44278	154	1214461161	94.976
	NW_018734591.1	73687	105090	1.42617	1260	0.259526	155	1214534848	94.9818
	NW_018735100.1	73617	43105	0.585531	1973	0.106552	156	1214608465	94.9875
	NW_018735032.1	73476	115417	1.57081	1167	0.285848	157	1214681941	94.9933
	NW_018735465.1	73470	186500	2.53845	719	0.461933	158	1214755411	94.999
	NW_018735911.1	72980	250030	3.42601	440	0.623446	159	1214828391	95.0047
	NW_018736633.1	72663	260720	3.58807	404	0.652938	160	1214901054	95.0104
	NW_018734600.1	72607	32773	0.451375	2079	0.0821388	161	1214973661	95.0161
	NW_018734669.1	72539	457017	6.30029	86	1.14649	162	1215046200	95.0218
	NW_018735102.1	72494	497221	6.85879	64	1.24812	163	1215118694	95.0274
	NW_018734944.1	72394	245143	3.38623	452	0.616208	164	1215191088	95.0331
	NW_018736158.1	72177	148950	2.06368	913	0.375537	165	1215263265	95.0388
	NW_018736099.1	71963	76507	1.06314	1532	0.193465	166	1215335228	95.0444
	NW_018735059.1	71943	464708	6.45939	78	1.17544	167	1215407171	95.05
	NW_018734966.1	71159	294553	4.13936	299	0.753259	168	1215478330	95.0556
	NW_018735291.1	71033	561097	7.8991	36	1.43744	169	1215549363	95.0611
	NW_018734730.1	70813	121868	1.72098	1079	0.313175	170	1215620176	95.0667
	NW_018736391.1	70572	333603	4.72713	219	0.860217	171	1215690748	95.0722
	NW_018736044.1	70428	235766	3.34762	461	0.609181	172	1215761176	95.0777
	NW_018736249.1	70238	333044	4.74165	214	0.86286	173	1215831414	95.0832
	NW_018736311.1	70127	195321	2.78525	620	0.506844	174	1215901541	95.0887
	NW_018735389.1	69878	534428	7.64802	42	1.39174	175	1215971419	95.0941
	NW_018736172.1	69440	187758	2.70389	652	0.492039	176	1216040859	95.0996
	NW_018734843.1	69422	145818	2.10046	884	0.38223	177	1216110281	95.105
	NW_018736449.1	69276	162244	2.34199	781	0.426183	178	1216179557	95.1104
	NW_018734725.1	69087	14586	0.211125	2254	0.0384194	179	1216248644	95.1158
	NW_018734908.1	69083	217605	3.14991	511	0.573203	180	1216317727	95.1212
	NW_018736555.1	69021	116250	1.68427	1108	0.306494	181	1216386748	95.1266
	NW_018735030.1	69017	142522	2.06503	911	0.375782	182	1216455765	95.132
	NW_018735001.1	68925	191458	2.77777	621	0.505484	183	1216524690	95.1374
	NW_018734677.1	68867	120192	1.74528	1059	0.317596	184	1216593557	95.1428
	NW_018734817.1	68860	601378	8.73334	30	1.58925	185	1216662417	95.1482
	NW_018736656.1	68768	161980	2.35546	774	0.428633	186	1216731185	95.1535
	NW_018735432.1	68732	31968	0.465111	2064	0.0846383	187	1216799917	95.1589
	NW_018735002.1	68715	182542	2.65651	673	0.483417	188	1216868632	95.1643
	NW_018735913.1	68709	124562	1.81289	1018	0.3299	189	1216937341	95.1697
	NW_018736290.1	68640	149202	2.17369	855	0.395556	190	1217005981	95.175
	NW_018736018.1	68480	143001	2.08822	899	0.380002	191	1217074461	95.1804
	NW_018735053.1	68329	142978	2.09249	892	0.380781	192	1217142790	95.1857
	NW_018735138.1	68236	423880	6.21197	95	1.13042	193	1217211026	95.1911
	NW_018736602.1	68153	237994	3.49205	426	0.635465	194	1217279179	95.1964
	NW_018735439.1	67869	180067	2.65316	675	0.482807	195	1217347048	95.2017
	NW_018736556.1	67654	257259	3.80257	356	0.691971	196	1217414702	95.207
	NW_018736352.1	67549	786276	11.6401	16	2.1182	197	1217482251	95.2123
	NW_018736599.1	67376	94726	1.40593	1272	0.255844	198	1217549627	95.2176
	NW_018734810.1	67323	244032	3.62479	398	0.65962	199	1217616950	95.2228
	NW_018734840.1	66942	288579	4.31088	281	0.784471	200	1217683892	95.2281
	NW_018736322.1	66921	34874	0.521122	2022	0.0948309	201	1217750813	95.2333
	NW_018735212.1	66842	252880	3.78325	362	0.688455	202	1217817655	95.2385
	NW_018736332.1	66704	155292	2.32808	789	0.423651	203	1217884359	95.2437
	NW_018736106.1	66384	202378	3.0486	539	0.554767	204	1217950743	95.2489
	NW_018736269.1	66233	366195	5.52889	134	1.00612	205	1218016976	95.2541
	NW_018734907.1	66192	233411	3.52627	419	0.641692	206	1218083168	95.2593
	NW_018735730.1	66188	78127	1.18038	1425	0.214799	207	1218149356	95.2645
	NW_018736461.1	66095	265103	4.01094	317	0.729889	208	1218215451	95.2696
	NW_018735182.1	66022	471906	7.14771	54	1.3007	209	1218281473	95.2748
	NW_018735960.1	65799	155178	2.35836	773	0.429162	210	1218347272	95.2799
	NW_018736427.1	65760	112924	1.71721	1080	0.312489	211	1218413032	95.2851
	NW_018735262.1	65530	269386	4.11088	301	0.748076	212	1218478562	95.2902
	NW_018734609.1	65287	180328	2.76208	627	0.502628	213	1218543849	95.2953
	NW_018736390.1	65130	119217	1.83045	1005	0.333095	214	1218608979	95.3004
	NW_018734592.1	65087	189205	2.90696	573	0.528992	215	1218674066	95.3055
	NW_018734613.1	64887	259209	3.99478	326	0.726947	216	1218738953	95.3106
	NW_018734801.1	64787	299437	4.62187	238	0.841062	217	1218803740	95.3156
	NW_018735422.1	64787	143830	2.22004	832	0.403992	218	1218868527	95.3207
	NW_018736120.1	64539	308482	4.77978	207	0.869798	219	1218933066	95.3257
	NW_018736490.1	64527	139790	2.16638	862	0.394226	220	1218997593	95.3308
	NW_018736053.1	64444	369363	5.73153	120	1.04299	221	1219062037	95.3358
	NW_018736368.1	64369	140318	2.1799	850	0.396686	222	1219126406	95.3409
	NW_018736248.1	63991	170671	2.66711	668	0.485346	223	1219190397	95.3459
	NW_018736171.1	63991	155195	2.42526	750	0.441336	224	1219254388	95.3509
	NW_018734764.1	63815	249647	3.91204	338	0.711892	225	1219318203	95.3559
	NW_018734982.1	63708	210128	3.2983	475	0.600206	226	1219381911	95.3608
	NW_018736098.1	63362	315040	4.97207	182	0.904789	227	1219445273	95.3658
	NW_018736144.1	63135	112237	1.77773	1040	0.323502	228	1219508408	95.3707
	NW_018734608.1	63112	268107	4.24811	291	0.773049	229	1219571520	95.3757
	NW_018735205.1	62982	44571	0.707678	1848	0.128779	230	1219634502	95.3806
	NW_018734951.1	62911	104594	1.66257	1126	0.302546	231	1219697413	95.3855
	NW_018736160.1	62881	196550	3.12575	519	0.568806	232	1219760294	95.3904
	NW_018734759.1	62695	111869	1.78434	1038	0.324704	233	1219822989	95.3953
	NW_018735296.1	62509	361067	5.77624	115	1.05113	234	1219885498	95.4002
	NW_018735040.1	62458	4357387	69.7651	4	12.6955	235	1219947956	95.4051
	NW_018735872.1	62429	92068	1.47476	1220	0.268369	236	1220010385	95.41
	NW_018735349.1	62338	155883	2.50061	732	0.455047	237	1220072723	95.4149
	NW_018735183.1	62026	248417	4.00505	321	0.728816	238	1220134749	95.4197
	NW_018736318.1	61952	109940	1.7746	1043	0.322932	239	1220196701	95.4246
	NW_018736346.1	61749	41174	0.666796	1889	0.12134	240	1220258450	95.4294
	NW_018734738.1	61727	213712	3.46221	431	0.630035	241	1220320177	95.4342
	NW_018736336.1	61714	175957	2.85117	593	0.51884	242	1220381891	95.439
	NW_018735323.1	61640	36553	0.593008	1969	0.107912	243	1220443531	95.4439
	NW_018735266.1	61633	140134	2.27368	811	0.413753	244	1220505164	95.4487
	NW_018734820.1	61606	177697	2.88441	582	0.524889	245	1220566770	95.4535
	NW_018735248.1	61561	275553	4.4761	255	0.814536	246	1220628331	95.4583
	NW_018735411.1	61509	169076	2.7488	636	0.500212	247	1220689840	95.4631
	NW_018736206.1	61248	302149	4.93321	189	0.897718	248	1220751088	95.4679
	NW_018734442.1	60997	283300	4.64449	233	0.845179	249	1220812085	95.4727
	NW_018736219.1	60958	859630	14.102	11	2.56621	250	1220873043	95.4775
	NW_018735068.1	60921	75705	1.24267	1371	0.226135	251	1220933964	95.4822
	NW_018735221.1	60757	170278	2.80261	611	0.510003	252	1220994721	95.487
	NW_018734924.1	60698	266646	4.39299	264	0.799413	253	1221055419	95.4917
	NW_018734981.1	60604	116880	1.92859	961	0.350953	254	1221116023	95.4965
	NW_018734935.1	60555	124101	2.04939	917	0.372937	255	1221176578	95.5012
	NW_018735224.1	60477	199623	3.30081	474	0.600663	256	1221237055	95.5059
	NW_018735949.1	60355	321718	5.33043	153	0.970002	257	1221297410	95.5106
	NW_018736645.1	60312	79285	1.31458	1325	0.23922	258	1221357722	95.5154
	NW_018734787.1	60034	228046	3.79861	358	0.691251	259	1221417756	95.5201
	NW_018734698.1	59996	173882	2.89823	577	0.527403	260	1221477752	95.5247
	NW_018734874.1	59894	65629	1.09575	1511	0.199399	261	1221537646	95.5294
	NW_018734811.1	59888	193564	3.2321	487	0.58816	262	1221597534	95.5341
	NW_018736343.1	59879	83369	1.39229	1278	0.253362	263	1221657413	95.5388
	NW_018735969.1	59857	19986	0.333896	2185	0.0607605	264	1221717270	95.5435
	NW_018735268.1	59762	450337	7.53551	44	1.37127	265	1221777032	95.5482
	NW_018735049.1	59730	85911	1.43832	1254	0.261738	266	1221836762	95.5528
	NW_018734590.1	59550	99721	1.67458	1117	0.30473	267	1221896312	95.5575
	NW_018735365.1	59534	71543	1.20172	1407	0.218682	268	1221955846	95.5621
	NW_018734719.1	59481	51609	0.867655	1676	0.157891	269	1222015327	95.5668
	NW_018735427.1	59420	152980	2.57455	705	0.468503	270	1222074747	95.5714
	NW_018735022.1	59399	167306	2.81665	607	0.512558	271	1222134146	95.5761
	NW_018735479.1	59215	134004	2.26301	819	0.41181	272	1222193361	95.5807
	NW_018734900.1	59183	241777	4.08524	305	0.74341	273	1222252544	95.5853
	NW_018736471.1	59160	164114	2.77407	622	0.50481	274	1222311704	95.59
	NW_018735319.1	58992	79196	1.34249	1302	0.244298	275	1222370696	95.5946
	NW_018736330.1	58952	49777	0.844365	1700	0.153653	276	1222429648	95.5992
	NW_018735194.1	58839	123443	2.09798	886	0.381779	277	1222488487	95.6038
	NW_018735163.1	58770	77156	1.31285	1326	0.238905	278	1222547257	95.6084
	NW_018735431.1	58704	115721	1.97126	945	0.35872	279	1222605961	95.613
	NW_018734527.1	58688	94269	1.60627	1151	0.292301	280	1222664649	95.6176
	NW_018736015.1	58653	238409	4.06474	310	0.739679	281	1222723302	95.6222
	NW_018736458.1	58419	271366	4.64517	232	0.845302	282	1222781721	95.6267
	NW_018734615.1	58287	194236	3.33241	467	0.606413	283	1222840008	95.6313
	NW_018736301.1	58256	199255	3.42033	442	0.622414	284	1222898264	95.6358
	NW_018734552.1	58243	81088	1.39224	1279	0.253352	285	1222956507	95.6404
	NW_018736447.1	58217	101367	1.74119	1064	0.316853	286	1223014724	95.6449
	NW_018734766.1	58150	257178	4.42267	257	0.804813	287	1223072874	95.6495
	NW_018735307.1	58055	75011	1.29207	1340	0.235123	288	1223130929	95.654
	NW_018736536.1	57940	277855	4.79556	204	0.872671	289	1223188869	95.6586
	NW_018734526.1	57908	174235	3.00882	546	0.547529	290	1223246777	95.6631
	NW_018736100.1	57807	87707	1.51724	1198	0.276099	291	1223304584	95.6676
	NW_018735970.1	57578	137093	2.381	767	0.433281	292	1223362162	95.6721
	NW_018736359.1	57548	135069	2.34707	779	0.427106	293	1223419710	95.6766
	NW_018734635.1	57435	114135	1.9872	939	0.36162	294	1223477145	95.6811
	NW_018736678.1	57281	125486	2.19071	845	0.398653	295	1223534426	95.6856
	NW_018734545.1	57264	187275	3.27038	477	0.595126	296	1223591690	95.6901
	NW_018734816.1	56630	87979	1.55358	1177	0.282711	297	1223648320	95.6945
	NW_018736139.1	56628	43503	0.768224	1790	0.139797	298	1223704948	95.6989
	NW_018735131.1	56518	74169	1.31231	1327	0.238807	299	1223761466	95.7033
	NW_018735011.1	56407	135949	2.41014	758	0.438585	300	1223817873	95.7078
	NW_018734693.1	56242	59400	1.05615	1539	0.192192	301	1223874115	95.7122
	NW_018734880.1	56206	214383	3.81424	351	0.694094	302	1223930321	95.7166
	NW_018735209.1	56146	149815	2.66831	667	0.485565	303	1223986467	95.7209
	NW_018734718.1	55932	291725	5.21571	160	0.949126	304	1224042399	95.7253
	NW_018736261.1	55903	42133	0.75368	1808	0.137151	305	1224098302	95.7297
	NW_018734980.1	55869	219886	3.93574	335	0.716205	306	1224154171	95.7341
	NW_018735469.1	55728	92053	1.65183	1131	0.30059	307	1224209899	95.7384
	NW_018736337.1	55669	143295	2.57405	706	0.468412	308	1224265568	95.7428
	NW_018736170.1	55569	144579	2.60179	688	0.47346	309	1224321137	95.7471
	NW_018734976.1	55521	171350	3.08622	530	0.561613	310	1224376658	95.7515
	NW_018735051.1	55507	102241	1.84195	1002	0.335188	311	1224432165	95.7558
	NW_018735150.1	55498	206799	3.72624	373	0.678081	312	1224487663	95.7601
	NW_018734846.1	55314	105923	1.91494	967	0.34847	313	1224542977	95.7645
	NW_018734484.1	55137	287702	5.21795	159	0.949534	314	1224598114	95.7688
	NW_018734800.1	55089	61260	1.11202	1493	0.202359	315	1224653203	95.7731
	NW_018736506.1	55088	94088	1.70796	1087	0.310805	316	1224708291	95.7774
	NW_018735003.1	54943	16889	0.307391	2199	0.0559374	317	1224763234	95.7817
	NW_018736524.1	54919	46302	0.843096	1701	0.153422	318	1224818153	95.786
	NW_018734657.1	54892	196000	3.57065	409	0.649767	319	1224873045	95.7903
	NW_018736380.1	54835	103042	1.87913	982	0.341954	320	1224927880	95.7946
	NW_018735362.1	54813	156758	2.85987	590	0.520423	321	1224982693	95.7989
	NW_018734412.1	54773	75780	1.38353	1285	0.251767	322	1225037466	95.8031
	NW_018735043.1	54747	167262	3.05518	538	0.555965	323	1225092213	95.8074
	NW_018735463.1	54728	71320	1.30317	1336	0.237144	324	1225146941	95.8117
	NW_018734464.1	54713	82772	1.51284	1202	0.275298	325	1225201654	95.816
	NW_018736681.1	54609	44867	0.821604	1724	0.149511	326	1225256263	95.8202
	NW_018736296.1	54540	160682	2.94613	563	0.536121	327	1225310803	95.8245
	NW_018735987.1	54449	78351	1.43898	1251	0.261858	328	1225365252	95.8288
	NW_018736025.1	54415	244450	4.49233	253	0.817489	329	1225419667	95.833
	NW_018734621.1	54225	337784	6.2293	93	1.13357	330	1225473892	95.8373
	NW_018734551.1	54110	114721	2.12014	878	0.385812	331	1225528002	95.8415
	NW_018735114.1	54074	78120	1.44469	1247	0.262896	332	1225582076	95.8457
	NW_018736278.1	54004	60450	1.11936	1484	0.203695	333	1225636080	95.8499
	NW_018735488.1	53982	182363	3.37822	454	0.61475	334	1225690062	95.8542
	NW_018734866.1	53864	48823	0.906412	1650	0.164944	335	1225743926	95.8584
	NW_018735939.1	53778	82229	1.52905	1189	0.278247	336	1225797704	95.8626
	NW_018736075.1	53762	197778	3.67877	386	0.669442	337	1225851466	95.8668
	NW_018734853.1	53704	138331	2.5758	703	0.468731	338	1225905170	95.871
	NW_018735139.1	53467	96386	1.80272	1026	0.328049	339	1225958637	95.8752
	NW_018734684.1	53453	33368	0.624249	1942	0.113597	340	1226012090	95.8794
	NW_018734434.1	53421	91124	1.70577	1090	0.310407	341	1226065511	95.8835
	NW_018736161.1	53289	457232	8.58023	31	1.56138	342	1226118800	95.8877
	NW_018735243.1	53249	145214	2.72707	642	0.496258	343	1226172049	95.8919
	NW_018735919.1	53104	90652	1.70707	1088	0.310642	344	1226225153	95.896
	NW_018736364.1	53057	104249	1.96485	948	0.357553	345	1226278210	95.9002
	NW_018736328.1	52931	147774	2.79182	614	0.508041	346	1226331141	95.9043
	NW_018735957.1	52799	98195	1.85979	994	0.338434	347	1226383940	95.9084
	NW_018736009.1	52791	63334	1.19971	1410	0.218317	348	1226436731	95.9126
	NW_018735076.1	52789	225027	4.26276	287	0.775714	349	1226489520	95.9167
	NW_018736167.1	52778	210660	3.99144	328	0.72634	350	1226542298	95.9208
	NW_018736457.1	52715	149434	2.83475	600	0.515853	351	1226595013	95.9249
	NW_018734501.1	52694	289308	5.49034	138	0.999102	352	1226647707	95.9291
	NW_018734860.1	52674	70018	1.32927	1312	0.241893	353	1226700381	95.9332
	NW_018736498.1	52658	210899	4.00507	320	0.728821	354	1226753039	95.9373
	NW_018736093.1	52575	90216	1.71595	1081	0.312259	355	1226805614	95.9414
	NW_018735937.1	52454	148249	2.82627	602	0.514309	356	1226858068	95.9455
	NW_018736345.1	52173	54731	1.04903	1547	0.190897	357	1226910241	95.9496
	NW_018734619.1	51697	248424	4.80539	202	0.874458	358	1226961938	95.9536
	NW_018735368.1	51669	145880	2.82336	604	0.513779	359	1227013607	95.9577
	NW_018735220.1	51636	87296	1.6906	1101	0.307647	360	1227065243	95.9617
	NW_018734731.1	51608	138361	2.681	664	0.487874	361	1227116851	95.9658
	NW_018736312.1	51567	167293	3.24419	485	0.590359	362	1227168418	95.9698
	NW_018735795.1	51490	200968	3.90305	340	0.710256	363	1227219908	95.9738
	NW_018735461.1	51444	150611	2.92767	569	0.532761	364	1227271352	95.9778
	NW_018734915.1	51294	147461	2.87482	585	0.523144	365	1227322646	95.9818
	NW_018734925.1	51293	67181	1.30975	1331	0.238341	366	1227373939	95.9859
	NW_018734616.1	51187	230475	4.50261	251	0.81936	367	1227425126	95.9899
	NW_018735996.1	51001	164455	3.22454	491	0.586785	368	1227476127	95.9938
	NW_018734936.1	50998	285222	5.59281	130	1.01775	369	1227527125	95.9978
	NW_018734867.1	50765	79459	1.56523	1173	0.284832	370	1227577890	96.0018
	NW_018734859.1	50708	165503	3.26384	479	0.593937	371	1227628598	96.0058
	NW_018735943.1	50617	97072	1.91777	966	0.348986	372	1227679215	96.0097
	NW_018736663.1	50519	97126	1.92256	963	0.349858	373	1227729734	96.0137
	NW_018734682.1	50457	105378	2.08847	898	0.380049	374	1227780191	96.0176
	NW_018735405.1	50366	123288	2.44784	744	0.445445	375	1227830557	96.0216
	NW_018735464.1	50336	301215	5.98409	101	1.08895	376	1227880893	96.0255
	NW_018736594.1	50247	59708	1.18829	1417	0.216239	377	1227931140	96.0294
	NW_018736467.1	50240	218494	4.349	272	0.791408	378	1227981380	96.0334
	NW_018734889.1	50213	234769	4.67546	229	0.850815	379	1228031593	96.0373
	NW_018735178.1	50175	97796	1.9491	953	0.354686	380	1228081768	96.0412
	NW_018736250.1	50042	38798	0.775309	1782	0.141086	381	1228131810	96.0451
	NW_018736091.1	49915	21295	0.426625	2101	0.0776349	382	1228181725	96.049
	NW_018736353.1	49823	156544	3.142	516	0.571765	383	1228231548	96.0529
	NW_018735366.1	49821	100045	2.00809	932	0.365421	384	1228281369	96.0568
	NW_018736584.1	49805	19587	0.393274	2125	0.0715658	385	1228331174	96.0607
	NW_018734870.1	49788	33063	0.664076	1892	0.120845	386	1228380962	96.0646
	NW_018736417.1	49724	166910	3.35673	459	0.610839	387	1228430686	96.0685
	NW_018734827.1	49711	90050	1.81147	1019	0.329641	388	1228480397	96.0724
	NW_018736582.1	49576	49912	1.00678	1583	0.183208	389	1228529973	96.0763
	NW_018734961.1	49431	153877	3.11297	522	0.56648	390	1228579404	96.0801
	NW_018735480.1	49310	111889	2.26909	815	0.412917	391	1228628714	96.084
	NW_018735273.1	49275	105907	2.1493	868	0.391119	392	1228677989	96.0878
	NW_018735945.1	49204	88516	1.79896	1029	0.327365	393	1228727193	96.0917
	NW_018734983.1	49161	177768	3.61604	399	0.658027	394	1228776354	96.0955
	NW_018734459.1	49124	94542	1.92456	962	0.350221	395	1228825478	96.0994
	NW_018735901.1	49100	179674	3.65935	391	0.665908	396	1228874578	96.1032
	NW_018735042.1	49097	202114	4.11663	300	0.749121	397	1228923675	96.1071
	NW_018735171.1	49021	163922	3.34391	463	0.608507	398	1228972696	96.1109
	NW_018735148.1	49016	88183	1.79907	1028	0.327384	399	1229021712	96.1147
	NW_018736184.1	48734	269568	5.53142	133	1.00658	400	1229070446	96.1185
	NW_018735216.1	48668	139098	2.8581	592	0.520101	401	1229119114	96.1223
	NW_018735069.1	48568	152045	3.13056	518	0.569682	402	1229167682	96.1261
	NW_018734490.1	48551	194108	3.99802	325	0.727538	403	1229216233	96.1299
	NW_018736502.1	48518	177545	3.65936	390	0.665911	404	1229264751	96.1337
	NW_018734495.1	48504	87005	1.79377	1031	0.32642	405	1229313255	96.1375
	NW_018735288.1	48435	184529	3.80983	354	0.693292	406	1229361690	96.1413
	NW_018735103.1	48288	115159	2.38484	766	0.43398	407	1229409978	96.1451
	NW_018736037.1	48163	44011	0.913793	1647	0.166287	408	1229458141	96.1489
	NW_018734784.1	48126	212648	4.41857	259	0.804067	409	1229506267	96.1526
	NW_018735048.1	47938	106038	2.21198	840	0.402524	410	1229554205	96.1564
	NW_018735361.1	47932	115800	2.41592	757	0.439636	411	1229602137	96.1601
	NW_018735023.1	47926	202528	4.22585	292	0.768997	412	1229650063	96.1639
	NW_018734666.1	47743	153008	3.20483	494	0.583197	413	1229697806	96.1676
	NW_018735299.1	47690	365208	7.65796	41	1.39355	414	1229745496	96.1713
	NW_018734449.1	47682	66325	1.39099	1280	0.253124	415	1229793178	96.1751
	NW_018734428.1	47651	225535	4.73306	216	0.861296	416	1229840829	96.1788
	NW_018734781.1	47541	93911	1.97537	943	0.359467	417	1229888370	96.1825
	NW_018734617.1	47514	140902	2.96548	561	0.539643	418	1229935884	96.1862
	NW_018734806.1	47489	95346	2.00775	933	0.365359	419	1229983373	96.1899
	NW_018736042.1	47480	27553	0.580307	1974	0.105601	420	1230030853	96.1936
	NW_018734588.1	47431	138930	2.9291	568	0.533021	421	1230078284	96.1973
	NW_018735964.1	47294	74117	1.56715	1172	0.285182	422	1230125578	96.201
	NW_018736004.1	47281	39034	0.825575	1721	0.150234	423	1230172859	96.2047
	NW_018736412.1	47255	130358	2.75861	629	0.501996	424	1230220114	96.2084
	NW_018734498.1	47210	179884	3.81029	353	0.693377	425	1230267324	96.2121
	NW_018736107.1	47155	61680	1.30803	1332	0.238028	426	1230314479	96.2158
	NW_018734620.1	47061	22965	0.487984	2047	0.0888006	427	1230361540	96.2195
	NW_018735456.1	47008	150933	3.21079	493	0.584283	428	1230408548	96.2232
	NW_018734597.1	46994	143601	3.05573	537	0.556065	429	1230455542	96.2269
	NW_018735269.1	46903	446047	9.50999	25	1.73058	430	1230502445	96.2305
	NW_018735900.1	46743	77692	1.66211	1127	0.302462	431	1230549188	96.2342
	NW_018734971.1	46735	85516	1.82981	1007	0.332978	432	1230595923	96.2378
	NW_018735420.1	46721	201953	4.32253	277	0.786591	433	1230642644	96.2415
	NW_018736529.1	46698	94687	2.02765	926	0.36898	434	1230689342	96.2451
	NW_018736434.1	46692	229035	4.90523	194	0.892627	435	1230736034	96.2488
	NW_018734772.1	46641	264404	5.66892	123	1.0316	436	1230782675	96.2524
	NW_018734423.1	46401	62761	1.35258	1297	0.246135	437	1230829076	96.2561
	NW_018735976.1	46377	111606	2.40649	761	0.437921	438	1230875453	96.2597
	NW_018734694.1	46218	83641	1.80971	1020	0.32932	439	1230921671	96.2633
	NW_018736573.1	46210	61527	1.33147	1311	0.242293	440	1230967881	96.2669
	NW_018735833.1	46178	42637	0.923318	1641	0.16802	441	1231014059	96.2705
	NW_018734655.1	46009	69168	1.50336	1208	0.273573	442	1231060068	96.2741
	NW_018735517.1	45994	300141	6.52566	77	1.1875	443	1231106062	96.2777
	NW_018734692.1	45974	69177	1.5047	1207	0.273817	444	1231152036	96.2813
	NW_018736086.1	45899	46016	1.00255	1586	0.182438	445	1231197935	96.2849
	NW_018736499.1	45864	263419	5.74348	117	1.04517	446	1231243799	96.2885
	NW_018736570.1	45820	321080	7.00742	60	1.27517	447	1231289619	96.2921
	NW_018735399.1	45740	105424	2.30485	798	0.419425	448	1231335359	96.2957
	NW_018734660.1	45740	96941	2.11939	879	0.385675	449	1231381099	96.2992
	NW_018735073.1	45690	100873	2.20777	841	0.401758	450	1231426789	96.3028
	NW_018736213.1	45675	93300	2.04269	920	0.371718	451	1231472464	96.3064
	NW_018735039.1	45639	97628	2.13914	875	0.389268	452	1231518103	96.3099
	NW_018734879.1	45595	245589	5.38631	146	0.980172	453	1231563698	96.3135
	NW_018736331.1	45538	87531	1.92215	964	0.349783	454	1231609236	96.3171
	NW_018735485.1	45535	115596	2.53862	718	0.461964	455	1231654771	96.3206
	NW_018735353.1	45465	223392	4.91349	191	0.894131	456	1231700236	96.3242
	NW_018735162.1	45430	147492	3.24658	483	0.590794	457	1231745666	96.3277
	NW_018736038.1	45424	76583	1.68596	1106	0.306802	458	1231791090	96.3313
	NW_018735140.1	45381	178151	3.92567	336	0.714373	459	1231836471	96.3348
	NW_018735818.1	45286	52241	1.15358	1445	0.209922	460	1231881757	96.3384
	NW_018734463.1	45284	97243	2.1474	870	0.390773	461	1231927041	96.3419
	NW_018736610.1	45112	37587	0.833193	1710	0.15162	462	1231972153	96.3455
	NW_018736480.1	45109	112983	2.50467	731	0.455786	463	1232017262	96.349
	NW_018735083.1	45074	19581	0.434419	2089	0.0790532	464	1232062336	96.3525
	NW_018734789.1	44972	36387	0.809103	1736	0.147236	465	1232107308	96.356
	NW_018734455.1	44914	133418	2.97052	560	0.540559	466	1232152222	96.3595
	NW_018734919.1	44880	84710	1.88748	977	0.343473	467	1232197102	96.363
	NW_018734524.1	44855	143228	3.19313	499	0.581069	468	1232241957	96.3666
	NW_018734516.1	44779	48575	1.08477	1521	0.197401	469	1232286736	96.3701
	NW_018734547.1	44758	29361	0.655994	1897	0.119374	470	1232331494	96.3736
	NW_018736557.1	44752	93488	2.08902	897	0.380149	471	1232376246	96.3771
	NW_018734593.1	44689	27081	0.605988	1955	0.110274	472	1232420935	96.3806
	NW_018736470.1	44673	128789	2.88293	583	0.524619	473	1232465608	96.384
	NW_018735378.1	44663	52156	1.16777	1431	0.212504	474	1232510271	96.3875
	NW_018736560.1	44582	138985	3.11751	521	0.567308	475	1232554853	96.391
	NW_018735259.1	44563	49971	1.12136	1481	0.204058	476	1232599416	96.3945
	NW_018734672.1	44555	68255	1.53193	1187	0.278772	477	1232643971	96.398
	NW_018735475.1	44486	117265	2.636	679	0.479685	478	1232688457	96.4015
	NW_018734491.1	44484	46762	1.05121	1543	0.191293	479	1232732941	96.405
	NW_018734986.1	44379	48419	1.09103	1514	0.19854	480	1232777320	96.4084
	NW_018734622.1	44309	60566	1.3669	1294	0.248741	481	1232821629	96.4119
	NW_018734829.1	44303	136244	3.07528	534	0.559622	482	1232865932	96.4154
	NW_018734570.1	44145	110849	2.51102	727	0.456942	483	1232910077	96.4188
	NW_018736566.1	44084	39083	0.886557	1660	0.161331	484	1232954161	96.4223
	NW_018734984.1	44050	54181	1.22999	1381	0.223827	485	1232998211	96.4257
	NW_018734528.1	43930	179785	4.09253	303	0.744737	486	1233042141	96.4291
	NW_018734650.1	43925	308292	7.0186	59	1.27721	487	1233086066	96.4326
	NW_018736194.1	43911	162999	3.71203	378	0.675495	488	1233129977	96.436
	NW_018735902.1	43748	45144	1.03191	1561	0.187781	489	1233173725	96.4394
	NW_018736079.1	43694	141489	3.23818	486	0.589266	490	1233217419	96.4428
	NW_018736114.1	43692	49249	1.12719	1474	0.205119	491	1233261111	96.4463
	NW_018736305.1	43656	103822	2.37818	770	0.432769	492	1233304767	96.4497
	NW_018734926.1	43651	77490	1.77522	1042	0.323044	493	1233348418	96.4531
	NW_018736605.1	43594	59694	1.36932	1291	0.249181	494	1233392012	96.4565
	NW_018734883.1	43497	118089	2.71488	646	0.494038	495	1233435509	96.4599
	NW_018736273.1	43476	91831	2.11222	880	0.384371	496	1233478985	96.4633
	NW_018735438.1	43457	88439	2.03509	922	0.370335	497	1233522442	96.4667
	NW_018735112.1	43422	196522	4.52586	249	0.823592	498	1233565864	96.4701
	NW_018736166.1	43342	126199	2.9117	572	0.529856	499	1233609206	96.4735
	NW_018734770.1	43298	223683	5.16613	165	0.940104	500	1233652504	96.4769
	NW_018735000.1	43218	18220	0.421584	2106	0.0767175	501	1233695722	96.4802
	NW_018735471.1	43130	49763	1.15379	1444	0.209961	502	1233738852	96.4836
	NW_018736549.1	43119	78402	1.81827	1013	0.330879	503	1233781971	96.487
	NW_018734876.1	43013	135846	3.15825	508	0.574722	504	1233824984	96.4904
	NW_018736151.1	42999	201405	4.68395	227	0.852359	505	1233867983	96.4937
	NW_018736131.1	42908	52740	1.22914	1382	0.223672	506	1233910891	96.4971
	NW_018735226.1	42849	157453	3.6746	388	0.668684	507	1233953740	96.5004
	NW_018734506.1	42846	279600	6.5257	76	1.18751	508	1233996586	96.5038
	NW_018736509.1	42798	239740	5.60166	128	1.01936	509	1234039384	96.5071
	NW_018734417.1	42773	185499	4.33682	273	0.789192	510	1234082157	96.5105
	NW_018734537.1	42644	149431	3.50415	424	0.637666	511	1234124801	96.5138
	NW_018736468.1	42643	125447	2.9418	565	0.535332	512	1234167444	96.5171
	NW_018736110.1	42637	104983	2.46225	742	0.448067	513	1234210081	96.5205
	NW_018734606.1	42558	87346	2.0524	915	0.373484	514	1234252639	96.5238
	NW_018735060.1	42551	48039	1.12897	1472	0.205445	515	1234295190	96.5271
	NW_018736666.1	42490	70226	1.65277	1129	0.300761	516	1234337680	96.5305
	NW_018736140.1	42483	317812	7.48092	46	1.36134	517	1234380163	96.5338
	NW_018736572.1	42459	76420	1.79985	1027	0.327528	518	1234422622	96.5371
	NW_018736222.1	42409	56342	1.32854	1314	0.24176	519	1234465031	96.5404
	NW_018734683.1	42405	49273	1.16196	1438	0.211448	520	1234507436	96.5437
	NW_018736554.1	42402	12502	0.294845	2209	0.0536542	521	1234549838	96.547
	NW_018736236.1	42393	69615	1.64213	1139	0.298827	522	1234592231	96.5504
	NW_018735372.1	42323	40448	0.955698	1614	0.173913	523	1234634554	96.5537
	NW_018736111.1	42203	79140	1.87522	985	0.341243	524	1234676757	96.557
	NW_018736676.1	42113	61840	1.46843	1224	0.267217	525	1234718870	96.5603
	NW_018735487.1	42077	150092	3.56708	410	0.649118	526	1234760947	96.5636
	NW_018735462.1	42027	83385	1.98408	941	0.361052	527	1234802974	96.5668
	NW_018736686.1	42026	109634	2.60872	685	0.47472	528	1234845000	96.5701
	NW_018734999.1	41950	151147	3.60303	401	0.655659	529	1234886950	96.5734
	NW_018736210.1	41943	81578	1.94497	954	0.353936	530	1234928893	96.5767
	NW_018735044.1	41920	156941	3.74382	370	0.68128	531	1234970813	96.58
	NW_018734778.1	41885	119204	2.84598	595	0.517896	532	1235012698	96.5832
	NW_018734910.1	41869	152286	3.6372	396	0.661878	533	1235054567	96.5865
	NW_018735117.1	41839	192890	4.61029	240	0.838956	534	1235096406	96.5898
	NW_018736076.1	41832	62168	1.48614	1213	0.270439	535	1235138238	96.5931
	NW_018736283.1	41831	72519	1.73362	1066	0.315474	536	1235180069	96.5963
	NW_018735255.1	41820	26268	0.628121	1934	0.114302	537	1235221889	96.5996
	NW_018734751.1	41770	104868	2.51061	728	0.456866	538	1235263659	96.6029
	NW_018736445.1	41746	61751	1.47921	1217	0.269178	539	1235305405	96.6061
	NW_018734747.1	41722	114200	2.73717	638	0.498094	540	1235347127	96.6094
	NW_018734892.1	41698	146343	3.50959	423	0.638657	541	1235388825	96.6127
	NW_018735160.1	41680	101761	2.44148	746	0.444288	542	1235430505	96.6159
	NW_018734743.1	41658	156601	3.75921	364	0.68408	543	1235472163	96.6192
	NW_018734850.1	41582	68398	1.64489	1137	0.299329	544	1235513745	96.6224
	NW_018736208.1	41478	60266	1.45296	1234	0.264402	545	1235555223	96.6257
	NW_018734777.1	41454	97004	2.34004	782	0.425828	546	1235596677	96.6289
	NW_018736103.1	41450	118803	2.86618	588	0.521571	547	1235638127	96.6322
	NW_018735116.1	41414	143671	3.46914	429	0.631295	548	1235679541	96.6354
	NW_018734472.1	41369	204173	4.93541	188	0.898119	549	1235720910	96.6386
	NW_018736525.1	41298	166492	4.03148	313	0.733626	550	1235762208	96.6419
	NW_018735137.1	41221	62925	1.52653	1191	0.277789	551	1235803429	96.6451
	NW_018734450.1	41188	244420	5.93425	104	1.07988	552	1235844617	96.6483
	NW_018736361.1	41186	98493	2.39142	763	0.435177	553	1235885803	96.6515
	NW_018736293.1	41104	43131	1.04931	1546	0.190948	554	1235926907	96.6547
	NW_018734856.1	41095	171613	4.17601	296	0.759927	555	1235968002	96.6579
	NW_018736397.1	41031	85970	2.09525	889	0.381281	556	1236009033	96.6612
	NW_018735208.1	40926	151073	3.69137	382	0.671735	557	1236049959	96.6644
	NW_018736152.1	40856	32767	0.802012	1748	0.145946	558	1236090815	96.6676
	NW_018736583.1	40827	51381	1.25851	1365	0.229016	559	1236131642	96.6707
	NW_018736382.1	40810	76755	1.88079	981	0.342256	560	1236172452	96.6739
	NW_018735024.1	40773	46085	1.13028	1470	0.205683	561	1236213225	96.6771
	NW_018735097.1	40765	194686	4.77581	208	0.869076	562	1236253990	96.6803
	NW_018735375.1	40750	34134	0.837644	1707	0.15243	563	1236294740	96.6835
	NW_018736371.1	40745	70321	1.72588	1076	0.314066	564	1236335485	96.6867
	NW_018736242.1	40741	33916	0.832478	1712	0.15149	565	1236376226	96.6899
	NW_018734852.1	40725	35892	0.881326	1664	0.160379	566	1236416951	96.6931
	NW_018736392.1	40706	128579	3.15872	506	0.574807	567	1236457657	96.6962
	NW_018736363.1	40658	59274	1.45787	1232	0.265295	568	1236498315	96.6994
	NW_018734612.1	40651	75936	1.868	990	0.339928	569	1236538966	96.7026
	NW_018736590.1	40619	78345	1.92878	960	0.350988	570	1236579585	96.7058
	NW_018734559.1	40451	249753	6.17421	96	1.12355	571	1236620036	96.7089
	NW_018736404.1	40432	19505	0.482415	2050	0.0877872	572	1236660468	96.7121
	NW_018736216.1	40422	17552	0.434219	2090	0.0790168	573	1236700890	96.7153
	NW_018734553.1	40349	91292	2.26256	820	0.411728	574	1236741239	96.7184
	NW_018735394.1	40330	47716	1.18314	1422	0.215301	575	1236781569	96.7216
	NW_018736487.1	40269	50918	1.26445	1362	0.230097	576	1236821838	96.7247
	NW_018734917.1	40214	44392	1.10389	1501	0.200881	577	1236862052	96.7279
	NW_018736442.1	40105	67926	1.6937	1098	0.308211	578	1236902157	96.731
	NW_018735274.1	40098	24577	0.612923	1951	0.111536	579	1236942255	96.7341
	NW_018735843.1	40030	126413	3.15796	509	0.574668	580	1236982285	96.7373
	NW_018736142.1	40004	31626	0.790571	1759	0.143864	581	1237022289	96.7404
	NW_018736116.1	39974	100535	2.51501	725	0.457668	582	1237062263	96.7435
	NW_018734560.1	39873	78756	1.97517	944	0.359431	583	1237102136	96.7466
	NW_018736245.1	39865	86928	2.18056	849	0.396806	584	1237142001	96.7498
	NW_018735476.1	39864	124024	3.11118	524	0.566155	585	1237181865	96.7529
	NW_018734408.1	39846	53466	1.34182	1305	0.244176	586	1237221711	96.756
	NW_018734688.1	39840	112285	2.8184	606	0.512877	587	1237261551	96.7591
	NW_018735684.1	39780	17715	0.445324	2085	0.0810377	588	1237301331	96.7622
	NW_018735975.1	39763	109548	2.75502	633	0.501344	589	1237341094	96.7653
	NW_018735189.1	39746	61617	1.55027	1179	0.28211	590	1237380840	96.7684
	NW_018736270.1	39725	58599	1.47512	1219	0.268434	591	1237420565	96.7715
	NW_018736561.1	39662	165287	4.16739	297	0.758359	592	1237460227	96.7746
	NW_018735924.1	39644	142291	3.58922	403	0.653147	593	1237499871	96.7777
	NW_018734487.1	39626	106138	2.67849	665	0.487418	594	1237539497	96.7808
	NW_018736489.1	39621	88261	2.22763	828	0.405372	595	1237579118	96.7839
	NW_018735741.1	39618	34020	0.858701	1685	0.156262	596	1237618736	96.787
	NW_018735920.1	39597	103708	2.61909	683	0.476607	597	1237658333	96.7901
	NW_018736592.1	39559	247009	6.24407	92	1.13626	598	1237697892	96.7932
	NW_018735322.1	39455	103817	2.63128	681	0.478825	599	1237737347	96.7963
	NW_018735933.1	39440	22142	0.56141	1992	0.102162	600	1237776787	96.7994
	NW_018735038.1	39418	41830	1.06119	1535	0.19311	601	1237816205	96.8025
	NW_018734510.1	39364	67516	1.71517	1083	0.312118	602	1237855569	96.8056
	NW_018734607.1	39343	246298	6.26028	90	1.13921	603	1237894912	96.8086
	NW_018736188.1	39337	77136	1.9609	949	0.356834	604	1237934249	96.8117
	NW_018735047.1	39328	107600	2.73596	639	0.497876	605	1237973577	96.8148
	NW_018735417.1	39321	88006	2.23814	825	0.407285	606	1238012898	96.8179
	NW_018736631.1	39184	101580	2.59238	693	0.471748	607	1238052082	96.8209
	NW_018734631.1	39151	20374	0.520395	2024	0.0946987	608	1238091233	96.824
	NW_018736667.1	39138	226674	5.79166	111	1.05393	609	1238130371	96.8271
	NW_018734960.1	39134	203547	5.20128	162	0.946501	610	1238169505	96.8301
	NW_018734732.1	39116	107783	2.75547	632	0.501426	611	1238208621	96.8332
	NW_018734942.1	39110	55161	1.41041	1267	0.256658	612	1238247731	96.8362
	NW_018736033.1	39066	101116	2.58834	696	0.471012	613	1238286797	96.8393
	NW_018735452.1	39064	35605	0.911453	1648	0.165861	614	1238325861	96.8423
	NW_018736513.1	39036	39759	1.01852	1573	0.185345	615	1238364897	96.8454
	NW_018734649.1	38999	17562	0.450319	2080	0.0819466	616	1238403896	96.8484
	NW_018734452.1	38975	283996	7.28662	51	1.32598	617	1238442871	96.8515
	NW_018736531.1	38927	155652	3.99856	324	0.727636	618	1238481798	96.8545
	NW_018735842.1	38852	136571	3.51516	422	0.63967	619	1238520650	96.8576
	NW_018736504.1	38810	67100	1.72894	1071	0.314622	620	1238559460	96.8606
	NW_018736532.1	38780	44250	1.14105	1457	0.207642	621	1238598240	96.8636
	NW_018736355.1	38760	58516	1.5097	1204	0.274727	622	1238637000	96.8667
	NW_018735402.1	38739	131650	3.39838	448	0.618419	623	1238675739	96.8697
	NW_018734814.1	38734	167298	4.31915	278	0.785976	624	1238714473	96.8727
	NW_018735549.1	38733	99743	2.57514	704	0.46861	625	1238753206	96.8758
	NW_018735477.1	38703	82985	2.14415	872	0.390181	626	1238791909	96.8788
	NW_018735153.1	38698	177067	4.57561	246	0.832645	627	1238830607	96.8818
	NW_018734499.1	38664	101957	2.637	678	0.479867	628	1238869271	96.8848
	NW_018736214.1	38655	36921	0.955142	1615	0.173811	629	1238907926	96.8879
	NW_018736711.1	38616	111529	2.88816	581	0.525571	630	1238946542	96.8909
	NW_018735121.1	38588	48994	1.26967	1358	0.231048	631	1238985130	96.8939
	NW_018736596.1	38581	40666	1.05404	1541	0.191809	632	1239023711	96.8969
	NW_018735450.1	38553	85066	2.20647	842	0.401521	633	1239062264	96.8999
	NW_018735341.1	38549	16395	0.425303	2104	0.0773943	634	1239100813	96.9029
	NW_018734456.1	38546	39057	1.01326	1577	0.184387	635	1239139359	96.906
	NW_018735444.1	38492	104212	2.70737	650	0.492672	636	1239177851	96.909
	NW_018735998.1	38468	24771	0.643938	1915	0.11718	637	1239216319	96.912
	NW_018736155.1	38443	177130	4.6076	241	0.838466	638	1239254762	96.915
	NW_018734765.1	38428	192941	5.02084	179	0.913666	639	1239293190	96.918
	NW_018736136.1	38371	53328	1.3898	1281	0.252908	640	1239331561	96.921
	NW_018734950.1	38297	29778	0.777554	1780	0.141495	641	1239369858	96.924
	NW_018735113.1	38290	55588	1.45176	1235	0.264184	642	1239408148	96.927
	NW_018736691.1	38288	114788	2.99802	547	0.545562	643	1239446436	96.93
	NW_018736580.1	38286	48563	1.26843	1359	0.230821	644	1239484722	96.933
	NW_018735633.1	38223	189678	4.9624	184	0.903031	645	1239522945	96.936
	NW_018735936.1	38217	34515	0.903132	1652	0.164347	646	1239561162	96.9389
	NW_018736589.1	38190	189631	4.96546	183	0.903588	647	1239599352	96.9419
	NW_018736241.1	38190	14767	0.386672	2130	0.0703644	648	1239637542	96.9449
	NW_018736094.1	38189	29354	0.768651	1789	0.139875	649	1239675731	96.9479
	NW_018734733.1	38183	24472	0.640913	1920	0.11663	650	1239713914	96.9509
	NW_018735704.1	38157	137289	3.598	402	0.654745	651	1239752071	96.9539
	NW_018735070.1	38128	224299	5.88279	106	1.07052	652	1239790199	96.9569
	NW_018735020.1	38101	63805	1.67463	1116	0.30474	653	1239828300	96.9598
	NW_018734844.1	38054	52634	1.38314	1286	0.251696	654	1239866354	96.9628
	NW_018735643.1	38051	113835	2.99164	551	0.544403	655	1239904405	96.9658
	NW_018736394.1	38033	164042	4.31315	279	0.784883	656	1239942438	96.9688
	NW_018735449.1	38010	170860	4.49513	252	0.818	657	1239980448	96.9717
	NW_018734444.1	37991	170136	4.47832	254	0.814941	658	1240018439	96.9747
	NW_018736533.1	37991	57691	1.51854	1197	0.276336	659	1240056430	96.9777
	NW_018735036.1	37989	110420	2.90663	574	0.528933	660	1240094419	96.9807
	NW_018735310.1	37983	58940	1.55175	1178	0.282378	661	1240132402	96.9836
	NW_018735421.1	37978	66364	1.74743	1058	0.317988	662	1240170380	96.9866
	NW_018735235.1	37947	37849	0.997417	1590	0.181505	663	1240208327	96.9896
	NW_018735922.1	37940	55220	1.45546	1233	0.264856	664	1240246267	96.9925
	NW_018736224.1	37932	13215	0.348387	2174	0.0633975	665	1240284199	96.9955
	NW_018735556.1	37876	27000	0.712852	1843	0.129721	666	1240322075	96.9985
	NW_018734420.1	37859	34911	0.922132	1642	0.167805	667	1240359934	97.0014
	NW_018735620.1	37824	14600	0.385998	2132	0.0702419	668	1240397758	97.0044
	NW_018735057.1	37777	23642	0.625831	1938	0.113885	669	1240435535	97.0073
	NW_018736198.1	37712	24440	0.64807	1910	0.117932	670	1240473247	97.0103
	NW_018734825.1	37702	138973	3.68609	384	0.670775	671	1240510949	97.0132
	NW_018735370.1	37621	19392	0.515457	2026	0.0938	672	1240548570	97.0162
	NW_018735345.1	37601	47843	1.27239	1356	0.231542	673	1240586171	97.0191
	NW_018735012.1	37583	62017	1.65013	1132	0.300282	674	1240623754	97.022
	NW_018734831.1	37558	75544	2.0114	931	0.366023	675	1240661312	97.025
	NW_018734963.1	37541	43193	1.15056	1449	0.209372	676	1240698853	97.0279
	NW_018734804.1	37521	18279	0.487167	2048	0.088652	677	1240736374	97.0309
	NW_018735484.1	37512	36063	0.961372	1611	0.174945	678	1240773886	97.0338
	NW_018735055.1	37486	41994	1.12026	1483	0.203858	679	1240811372	97.0367
	NW_018736186.1	37471	32501	0.867364	1677	0.157838	680	1240848843	97.0397
	NW_018734458.1	37460	74345	1.98465	940	0.361156	681	1240886303	97.0426
	NW_018734580.1	37424	96093	2.56768	708	0.467253	682	1240923727	97.0455
	NW_018735285.1	37421	68708	1.83608	1004	0.33412	683	1240961148	97.0484
	NW_018735470.1	37416	157575	4.21143	294	0.766374	684	1240998564	97.0514
	NW_018734729.1	37374	214289	5.73364	118	1.04338	685	1241035938	97.0543
	NW_018736632.1	37369	87936	2.35318	775	0.428219	686	1241073307	97.0572
	NW_018734737.1	37191	10322	0.27754	2222	0.0505053	687	1241110498	97.0601
	NW_018735019.1	37184	31976	0.85994	1683	0.156487	688	1241147682	97.063
	NW_018734641.1	37180	23095	0.621167	1945	0.113037	689	1241184862	97.0659
	NW_018735145.1	37155	54452	1.46554	1228	0.26669	690	1241222017	97.0688
	NW_018734946.1	37152	18961	0.510363	2031	0.092873	691	1241259169	97.0717
	NW_018735437.1	37119	78738	2.12123	877	0.38601	692	1241296288	97.0746
	NW_018735246.1	37100	62734	1.69094	1100	0.307709	693	1241333388	97.0775
	NW_018736521.1	37096	79495	2.14295	873	0.389963	694	1241370484	97.0804
	NW_018735066.1	37094	58668	1.5816	1162	0.287812	695	1241407578	97.0833
	NW_018735581.1	37085	77721	2.09575	888	0.381374	696	1241444663	97.0862
	NW_018734713.1	37057	76931	2.07602	904	0.377782	697	1241481720	97.0891
	NW_018735382.1	37039	53168	1.43546	1256	0.261217	698	1241518759	97.092
	NW_018734636.1	37024	38880	1.05013	1545	0.191097	699	1241555783	97.0949
	NW_018736231.1	36993	47503	1.28411	1347	0.233675	700	1241592776	97.0978
	NW_018734868.1	36988	77296	2.08976	896	0.380283	701	1241629764	97.1007
	NW_018735356.1	36970	193355	5.23005	158	0.951736	702	1241666734	97.1036
	NW_018735052.1	36950	27291	0.738593	1823	0.134405	703	1241703684	97.1065
	NW_018736396.1	36917	53226	1.44177	1250	0.262366	704	1241740601	97.1094
	NW_018736701.1	36816	20709	0.5625	1991	0.102361	705	1241777417	97.1123
	NW_018734797.1	36767	118781	3.23064	488	0.587895	706	1241814184	97.1151
	NW_018736146.1	36764	98759	2.6863	662	0.488838	707	1241850948	97.118
	NW_018735961.1	36711	187926	5.11907	169	0.93154	708	1241887659	97.1209
	NW_018735418.1	36673	11052	0.301366	2205	0.054841	709	1241924332	97.1238
	NW_018734780.1	36602	62391	1.70458	1093	0.31019	710	1241960934	97.1266
	NW_018735373.1	36599	66448	1.81557	1015	0.330387	711	1241997533	97.1295
	NW_018735351.1	36589	79602	2.17557	853	0.395899	712	1242034122	97.1323
	NW_018735912.1	36558	23304	0.637453	1923	0.116	713	1242070680	97.1352
	NW_018736428.1	36474	32675	0.895844	1658	0.163021	714	1242107154	97.1381
	NW_018735966.1	36469	24076	0.660177	1894	0.120135	715	1242143623	97.1409
	NW_018736080.1	36449	23866	0.654778	1900	0.119153	716	1242180072	97.1438
	NW_018735619.1	36432	91281	2.50552	730	0.45594	717	1242216504	97.1466
	NW_018734839.1	36424	145932	4.00648	319	0.729077	718	1242252928	97.1495
	NW_018735118.1	36407	75453	2.07249	907	0.37714	719	1242289335	97.1523
	NW_018735598.1	36405	41442	1.13836	1460	0.207153	720	1242325740	97.1552
	NW_018734664.1	36339	21008	0.578112	1975	0.105202	721	1242362079	97.158
	NW_018736304.1	36310	53380	1.47012	1223	0.267524	722	1242398389	97.1608
	NW_018734884.1	36273	21806	0.601163	1958	0.109396	723	1242434662	97.1637
	NW_018735214.1	36252	56504	1.55865	1176	0.283634	724	1242470914	97.1665
	NW_018736699.1	36165	20416	0.564524	1989	0.102729	725	1242507079	97.1693
	NW_018735077.1	36136	84995	2.35209	776	0.42802	726	1242543215	97.1722
	NW_018736180.1	36134	31816	0.8805	1666	0.160229	727	1242579349	97.175
	NW_018735280.1	36115	48845	1.35249	1298	0.246118	728	1242615464	97.1778
	NW_018735086.1	36100	198729	5.50496	135	1.00176	729	1242651564	97.1806
	NW_018735035.1	36098	64785	1.7947	1030	0.326589	730	1242687662	97.1835
	NW_018734949.1	36093	75358	2.08788	900	0.379942	731	1242723755	97.1863
	NW_018735155.1	36090	97300	2.69604	656	0.49061	732	1242759845	97.1891
	NW_018734413.1	36088	41652	1.15418	1443	0.210031	733	1242795933	97.1919
	NW_018736063.1	36073	43791	1.21396	1398	0.220909	734	1242832006	97.1947
	NW_018734824.1	36065	105501	2.9253	570	0.53233	735	1242868071	97.1976
	NW_018735984.1	36062	99518	2.75964	628	0.502184	736	1242904133	97.2004
	NW_018734904.1	36033	113806	3.15838	507	0.574745	737	1242940166	97.2032
	NW_018734485.1	36027	58677	1.6287	1146	0.296381	738	1242976193	97.206
	NW_018734492.1	35991	18768	0.521464	2021	0.0948931	739	1243012184	97.2088
	NW_018736300.1	35946	72538	2.01797	929	0.367219	740	1243048130	97.2116
	NW_018734598.1	35937	54247	1.5095	1205	0.274691	741	1243084067	97.2145
	NW_018736113.1	35933	47298	1.31628	1324	0.23953	742	1243120000	97.2173
	NW_018736408.1	35884	72288	2.01449	930	0.366586	743	1243155884	97.2201
	NW_018736265.1	35874	19815	0.55235	1999	0.100514	744	1243191758	97.2229
	NW_018734776.1	35822	48159	1.3444	1300	0.244646	745	1243227580	97.2257
	NW_018735824.1	35822	15510	0.432974	2092	0.0787903	746	1243263402	97.2285
	NW_018735363.1	35821	49945	1.39429	1276	0.253726	747	1243299223	97.2313
	NW_018736399.1	35797	74083	2.06953	910	0.376602	748	1243335020	97.2341
	NW_018734496.1	35781	66833	1.86783	991	0.339898	749	1243370801	97.2369
	NW_018736181.1	35761	96458	2.6973	654	0.490839	750	1243406562	97.2397
	NW_018735380.1	35739	69400	1.94186	955	0.353368	751	1243442301	97.2425
	NW_018736644.1	35731	54715	1.5313	1188	0.278658	752	1243478032	97.2453
	NW_018734992.1	35659	39802	1.11618	1489	0.203117	753	1243513691	97.2481
	NW_018735207.1	35589	24086	0.676782	1877	0.123157	754	1243549280	97.2508
	NW_018735281.1	35558	162759	4.57728	245	0.832949	755	1243584838	97.2536
	NW_018734881.1	35553	66712	1.87641	984	0.341459	756	1243620391	97.2564
	NW_018736455.1	35551	76950	2.1645	865	0.393883	757	1243655942	97.2592
	NW_018736341.1	35533	142879	4.02102	314	0.731724	758	1243691475	97.262
	NW_018734728.1	35528	36609	1.03043	1562	0.187511	759	1243727003	97.2647
	NW_018734529.1	35509	111413	3.1376	517	0.570963	760	1243762512	97.2675
	NW_018736393.1	35500	22373	0.630225	1932	0.114685	761	1243798012	97.2703
	NW_018735258.1	35424	67830	1.9148	968	0.348446	762	1243833436	97.2731
	NW_018735500.1	35404	36478	1.03034	1563	0.187495	763	1243868840	97.2758
	NW_018734830.1	35403	105512	2.98031	557	0.542341	764	1243904243	97.2786
	NW_018734994.1	35400	74032	2.0913	893	0.380563	765	1243939643	97.2814
	NW_018735803.1	35384	35708	1.00916	1581	0.183641	766	1243975027	97.2841
	NW_018735143.1	35371	82960	2.34542	780	0.426808	767	1244010398	97.2869
	NW_018734610.1	35353	23028	0.651373	1901	0.118533	768	1244045751	97.2897
	NW_018735482.1	35313	27841	0.788407	1766	0.14347	769	1244081064	97.2924
	NW_018734708.1	35312	48445	1.37191	1288	0.249653	770	1244116376	97.2952
	NW_018735809.1	35310	163206	4.62209	237	0.841103	771	1244151686	97.2979
	NW_018735472.1	35305	21064	0.596629	1967	0.108571	772	1244186991	97.3007
	NW_018734756.1	35266	59328	1.6823	1109	0.306136	773	1244222257	97.3035
	NW_018735915.1	35244	20892	0.592782	1970	0.107871	774	1244257501	97.3062
	NW_018735481.1	35208	60072	1.7062	1089	0.310486	775	1244292709	97.309
	NW_018734709.1	35196	67583	1.92019	965	0.349426	776	1244327905	97.3117
	NW_018734803.1	35181	61284	1.74196	1062	0.316993	777	1244363086	97.3145
	NW_018735967.1	35181	32640	0.927774	1635	0.168831	778	1244398267	97.3172
	NW_018735275.1	35086	59440	1.69412	1097	0.308287	779	1244433353	97.32
	NW_018734611.1	35082	146179	4.16678	298	0.758248	780	1244468435	97.3227
	NW_018734930.1	35071	26892	0.766787	1791	0.139536	781	1244503506	97.3255
	NW_018736459.1	35069	13057	0.372323	2148	0.0677533	782	1244538575	97.3282
	NW_018735956.1	35067	80828	2.30496	797	0.419444	783	1244573642	97.3309
	NW_018736029.1	35047	253254	7.22612	52	1.31497	784	1244608689	97.3337
	NW_018734691.1	35047	24592	0.701686	1850	0.127689	785	1244643736	97.3364
	NW_018735354.1	35043	21953	0.626459	1937	0.114	786	1244678779	97.3392
	NW_018736518.1	34961	51261	1.46623	1227	0.266817	787	1244713740	97.3419
	NW_018735381.1	34955	73577	2.10491	882	0.383039	788	1244748695	97.3446
	NW_018735237.1	34938	171403	4.90592	192	0.892752	789	1244783633	97.3474
	NW_018735955.1	34938	22236	0.636442	1924	0.115816	790	1244818571	97.3501
	NW_018734661.1	34889	83392	2.39021	764	0.434957	791	1244853460	97.3528
	NW_018734623.1	34869	33104	0.949382	1620	0.172763	792	1244888329	97.3556
	NW_018736108.1	34868	49388	1.41643	1266	0.257754	793	1244923197	97.3583
	NW_018735082.1	34844	97854	2.80835	609	0.511047	794	1244958041	97.361
	NW_018735414.1	34827	60737	1.74396	1060	0.317357	795	1244992868	97.3637
	NW_018734594.1	34816	54899	1.57683	1164	0.286943	796	1245027684	97.3665
	NW_018734625.1	34771	18831	0.541572	2007	0.0985523	797	1245062455	97.3692
	NW_018735415.1	34769	84096	2.41871	755	0.440143	798	1245097224	97.3719
	NW_018736620.1	34742	49984	1.43872	1252	0.26181	799	1245131966	97.3746
	NW_018735522.1	34731	23536	0.677665	1876	0.123318	800	1245166697	97.3773
	NW_018736084.1	34664	38188	1.10166	1504	0.200474	801	1245201361	97.38
	NW_018736164.1	34661	27982	0.807305	1739	0.146909	802	1245236022	97.3827
	NW_018734648.1	34646	23129	0.667581	1888	0.121483	803	1245270668	97.3855
	NW_018734767.1	34641	9838	0.283999	2216	0.0516805	804	1245305309	97.3882
	NW_018734822.1	34615	176481	5.0984	173	0.927778	805	1245339924	97.3909
	NW_018736031.1	34589	7137	0.206337	2256	0.0375481	806	1245374513	97.3936
	NW_018734988.1	34555	37226	1.0773	1523	0.196041	807	1245409068	97.3963
	NW_018734969.1	34551	18107	0.524066	2018	0.0953666	808	1245443619	97.399
	NW_018735309.1	34548	20952	0.606461	1953	0.11036	809	1245478167	97.4017
	NW_018734923.1	34522	60169	1.74292	1061	0.317167	810	1245512689	97.4044
	NW_018735916.1	34518	220135	6.3774	83	1.16052	811	1245547207	97.4071
	NW_018735098.1	34514	228622	6.62404	71	1.20541	812	1245581721	97.4098
	NW_018736567.1	34476	104402	3.02825	543	0.551065	813	1245616197	97.4125
	NW_018735064.1	34435	11825	0.343401	2178	0.0624902	814	1245650632	97.4152
	NW_018736500.1	34404	30414	0.884025	1662	0.16087	815	1245685036	97.4179
	NW_018736039.1	34403	186207	5.41252	144	0.984941	816	1245719439	97.4206
	NW_018736547.1	34391	125415	3.64674	395	0.663614	817	1245753830	97.4232
	NW_018735428.1	34380	199079	5.79055	112	1.05373	818	1245788210	97.4259
	NW_018735429.1	34366	83225	2.42172	752	0.440692	819	1245822576	97.4286
	NW_018735124.1	34325	65149	1.898	975	0.345388	820	1245856901	97.4313
	NW_018734932.1	34288	27107	0.790568	1760	0.143863	821	1245891189	97.434
	NW_018734813.1	34254	91140	2.66071	672	0.484182	822	1245925443	97.4367
	NW_018736378.1	34196	73385	2.14601	871	0.390519	823	1245959639	97.4393
	NW_018736418.1	34196	27120	0.793075	1756	0.14432	824	1245993835	97.442
	NW_018735992.1	34180	63114	1.84652	998	0.336019	825	1246028015	97.4447
	NW_018735058.1	34154	69996	2.04942	916	0.372943	826	1246062169	97.4474
	NW_018734979.1	34103	42040	1.23274	1377	0.224327	827	1246096272	97.45
	NW_018735978.1	34076	24023	0.704983	1849	0.128289	828	1246130348	97.4527
	NW_018734667.1	34075	65039	1.9087	970	0.347335	829	1246164423	97.4554
	NW_018734701.1	34064	67326	1.97646	942	0.359665	830	1246198487	97.458
	NW_018735705.1	34050	34333	1.00831	1582	0.183487	831	1246232537	97.4607
	NW_018735386.1	34049	145186	4.26403	286	0.775945	832	1246266586	97.4633
	NW_018736122.1	34006	33960	0.998647	1589	0.181728	833	1246300592	97.466
	NW_018736433.1	33991	117058	3.44379	436	0.626683	834	1246334583	97.4687
	NW_018736410.1	33975	36310	1.06873	1529	0.194481	835	1246368558	97.4713
	NW_018736077.1	33973	241747	7.11586	57	1.2949	836	1246402531	97.474
	NW_018734991.1	33967	37521	1.10463	1499	0.201015	837	1246436498	97.4766
	NW_018734746.1	33950	230255	6.78218	65	1.23418	838	1246470448	97.4793
	NW_018735784.1	33936	404823	11.929	15	2.17078	839	1246504384	97.4819
	NW_018735315.1	33933	113234	3.33699	464	0.607247	840	1246538317	97.4846
	NW_018736687.1	33927	38625	1.13847	1459	0.207173	841	1246572244	97.4872
	NW_018734418.1	33902	16644	0.490944	2044	0.0893394	842	1246606146	97.4899
	NW_018736234.1	33888	44447	1.31159	1328	0.238675	843	1246640034	97.4925
	NW_018736244.1	33873	99695	2.9432	564	0.535587	844	1246673907	97.4952
	NW_018736095.1	33853	55942	1.6525	1130	0.300712	845	1246707760	97.4978
	NW_018736668.1	33834	34032	1.00585	1584	0.183039	846	1246741594	97.5005
	NW_018734957.1	33824	7820	0.231197	2243	0.0420719	847	1246775418	97.5031
	NW_018735773.1	33813	24743	0.73176	1829	0.133162	848	1246809231	97.5058
	NW_018735977.1	33810	233728	6.91298	62	1.25799	849	1246843041	97.5084
	NW_018734821.1	33784	28308	0.837911	1705	0.152479	850	1246876825	97.5111
	NW_018736271.1	33777	51343	1.52006	1194	0.276612	851	1246910602	97.5137
	NW_018735265.1	33754	17346	0.513895	2030	0.0935157	852	1246944356	97.5163
	NW_018734652.1	33731	95186	2.82191	605	0.513517	853	1246978087	97.519
	NW_018736646.1	33729	44474	1.31857	1323	0.239946	854	1247011816	97.5216
	NW_018734409.1	33725	21885	0.648925	1908	0.118088	855	1247045541	97.5243
	NW_018736381.1	33715	25045	0.742844	1818	0.135179	856	1247079256	97.5269
	NW_018734959.1	33707	8556	0.253835	2238	0.0461914	857	1247112963	97.5295
	NW_018736019.1	33693	37395	1.10987	1495	0.201969	858	1247146656	97.5322
	NW_018735253.1	33692	16947	0.502998	2037	0.0915328	859	1247180348	97.5348
	NW_018736008.1	33673	69802	2.07294	906	0.377222	860	1247214021	97.5374
	NW_018736568.1	33664	20022	0.59476	1968	0.108231	861	1247247685	97.5401
	NW_018736452.1	33654	76604	2.27622	809	0.414215	862	1247281339	97.5427
	NW_018735111.1	33631	89077	2.64866	676	0.481988	863	1247314970	97.5453
	NW_018735986.1	33630	77220	2.29616	801	0.417843	864	1247348600	97.548
	NW_018736096.1	33629	144794	4.30563	282	0.783515	865	1247382229	97.5506
	NW_018735186.1	33619	226286	6.7309	66	1.22485	866	1247415848	97.5532
	NW_018736228.1	33619	77535	2.30629	795	0.419685	867	1247449467	97.5558
	NW_018735264.1	33596	35438	1.05483	1540	0.191952	868	1247483063	97.5585
	NW_018736178.1	33562	39433	1.17493	1428	0.213807	869	1247516625	97.5611
	NW_018736292.1	33551	159390	4.75068	213	0.864502	870	1247550176	97.5637
	NW_018734653.1	33551	82995	2.4737	740	0.45015	871	1247583727	97.5663
	NW_018735459.1	33539	74876	2.23251	827	0.406259	872	1247617266	97.569
	NW_018736129.1	33513	12421	0.370632	2150	0.0674456	873	1247650779	97.5716
	NW_018734546.1	33464	40973	1.22439	1386	0.222808	874	1247684243	97.5742
	NW_018734958.1	33452	37665	1.12594	1475	0.204893	875	1247717695	97.5768
	NW_018735242.1	33448	54837	1.63947	1141	0.298342	876	1247751143	97.5794
	NW_018735099.1	33442	55953	1.67314	1118	0.304468	877	1247784585	97.5821
	NW_018736474.1	33423	132764	3.97223	330	0.722846	878	1247818008	97.5847
	NW_018736323.1	33417	60322	1.80513	1024	0.328488	879	1247851425	97.5873
	NW_018736026.1	33404	118843	3.55775	414	0.64742	880	1247884829	97.5899
	NW_018735346.1	33401	9213	0.27583	2224	0.0501941	881	1247918230	97.5925
	NW_018736469.1	33396	38997	1.16771	1432	0.212494	882	1247951626	97.5951
	NW_018734674.1	33382	51637	1.54685	1182	0.281488	883	1247985008	97.5977
	NW_018736335.1	33378	14355	0.430074	2096	0.0782625	884	1248018386	97.6003
	NW_018734670.1	33376	250351	7.50093	45	1.36498	885	1248051762	97.603
	NW_018735297.1	33334	37280	1.11838	1487	0.203516	886	1248085096	97.6056
	NW_018735033.1	33329	53324	1.59993	1153	0.291146	887	1248118425	97.6082
	NW_018735640.1	33328	30297	0.909055	1649	0.165425	888	1248151753	97.6108
	NW_018736597.1	33321	34395	1.03223	1560	0.18784	889	1248185074	97.6134
	NW_018736453.1	33314	60872	1.82722	1008	0.332507	890	1248218388	97.616
	NW_018736625.1	33310	158726	4.76512	212	0.86713	891	1248251698	97.6186
	NW_018736603.1	33300	99711	2.99432	549	0.544891	892	1248284998	97.6212
	NW_018735014.1	33293	184879	5.55309	132	1.01052	893	1248318291	97.6238
	NW_018736089.1	33293	37850	1.13688	1463	0.206882	894	1248351584	97.6264
	NW_018735122.1	33289	282578	8.48863	32	1.54471	895	1248384873	97.629
	NW_018736137.1	33276	105840	3.18067	502	0.578801	896	1248418149	97.6316
	NW_018735250.1	33256	48725	1.46515	1229	0.26662	897	1248451405	97.6342
	NW_018736698.1	33210	40403	1.21659	1395	0.221389	898	1248484615	97.6368
	NW_018736058.1	33180	12800	0.385775	2133	0.0702012	899	1248517795	97.6394
	NW_018734575.1	33178	92586	2.79058	616	0.507815	900	1248550973	97.642
	NW_018735629.1	33147	11135	0.335928	2184	0.0611303	901	1248584120	97.6446
	NW_018736671.1	33144	57270	1.72791	1072	0.314436	902	1248617264	97.6472
	NW_018735486.1	33103	25186	0.760837	1797	0.138453	903	1248650367	97.6498
	NW_018736024.1	33102	66392	2.00568	934	0.364983	904	1248683469	97.6524
	NW_018734519.1	33092	90685	2.74039	637	0.498681	905	1248716561	97.6549
	NW_018736436.1	33091	26420	0.798404	1752	0.145289	906	1248749652	97.6575
	NW_018736205.1	33089	18991	0.573937	1983	0.104442	907	1248782741	97.6601
	NW_018734454.1	33041	34524	1.04488	1553	0.190142	908	1248815782	97.6627
	NW_018736430.1	33029	89310	2.70399	651	0.492057	909	1248848811	97.6653
	NW_018735021.1	33022	235039	7.11765	55	1.29523	910	1248881833	97.6679
	NW_018734574.1	33004	98811	2.99391	550	0.544815	911	1248914837	97.6704
	NW_018736661.1	32999	50826	1.54023	1184	0.280282	912	1248947836	97.673
	NW_018734794.1	32997	75932	2.30118	799	0.418756	913	1248980833	97.6756
	NW_018736512.1	32986	15520	0.470503	2058	0.0856195	914	1249013819	97.6782
	NW_018734735.1	32983	84176	2.5521	713	0.464418	915	1249046802	97.6808
	NW_018734642.1	32977	111815	3.3907	451	0.61702	916	1249079779	97.6833
	NW_018735670.1	32953	168041	5.09941	172	0.927964	917	1249112732	97.6859
	NW_018736225.1	32932	16122	0.489554	2045	0.0890864	918	1249145664	97.6885
	NW_018735252.1	32917	55229	1.67783	1112	0.305322	919	1249178581	97.6911
	NW_018734505.1	32865	173210	5.27035	156	0.959069	920	1249211446	97.6936
	NW_018735101.1	32849	33613	1.02326	1569	0.186207	921	1249244295	97.6962
	NW_018734626.1	32838	36050	1.09781	1509	0.199774	922	1249277133	97.6988
	NW_018735419.1	32808	26404	0.804804	1742	0.146454	923	1249309941	97.7013
	NW_018735894.1	32789	43340	1.32178	1319	0.240531	924	1249342730	97.7039
	NW_018734605.1	32776	83581	2.55007	715	0.464047	925	1249375506	97.7065
	NW_018735320.1	32748	90759	2.77144	623	0.504331	926	1249408254	97.709
	NW_018734895.1	32747	169629	5.17999	164	0.942626	927	1249441001	97.7116
	NW_018735492.1	32740	89499	2.73363	640	0.497451	928	1249473741	97.7142
	NW_018736360.1	32723	66550	2.03374	923	0.370089	929	1249506464	97.7167
	NW_018735357.1	32716	114173	3.48982	427	0.635059	930	1249539180	97.7193
	NW_018736233.1	32711	33901	1.03638	1559	0.188595	931	1249571891	97.7218
	NW_018735063.1	32664	51878	1.58823	1158	0.289018	932	1249604555	97.7244
	NW_018736246.1	32625	25560	0.783448	1775	0.142568	933	1249637180	97.7269
	NW_018735204.1	32612	127350	3.905	339	0.710611	934	1249669792	97.7295
	NW_018736168.1	32606	53244	1.63295	1143	0.297156	935	1249702398	97.732
	NW_018734927.1	32577	27647	0.848666	1696	0.154436	936	1249734975	97.7346
	NW_018734989.1	32533	212943	6.54545	74	1.1911	937	1249767508	97.7371
	NW_018736007.1	32525	18670	0.57402	1982	0.104457	938	1249800033	97.7397
	NW_018736478.1	32516	93084	2.86271	589	0.520941	939	1249832549	97.7422
	NW_018735493.1	32505	68176	2.0974	887	0.381673	940	1249865054	97.7448
	NW_018736138.1	32484	25182	0.775212	1783	0.141069	941	1249897538	97.7473
	NW_018735062.1	32478	7383	0.227323	2247	0.041367	942	1249930016	97.7498
	NW_018735198.1	32467	16058	0.494595	2042	0.0900036	943	1249962483	97.7524
	NW_018734640.1	32412	55602	1.71548	1082	0.312173	944	1249994895	97.7549
	NW_018734722.1	32392	11087	0.342276	2179	0.0622855	945	1250027287	97.7574
	NW_018736690.1	32387	38760	1.19678	1412	0.217783	946	1250059674	97.76
	NW_018736070.1	32379	75747	2.33939	783	0.425709	947	1250092053	97.7625
	NW_018735202.1	32375	29594	0.9141	1645	0.166343	948	1250124428	97.765
	NW_018736141.1	32373	55785	1.7232	1078	0.313578	949	1250156801	97.7676
	NW_018734431.1	32368	57970	1.79097	1032	0.32591	950	1250189169	97.7701
	NW_018735045.1	32363	11327	0.349998	2172	0.0636908	951	1250221532	97.7726
	NW_018734639.1	32356	11526	0.356225	2168	0.0648238	952	1250253888	97.7752
	NW_018736627.1	32333	89471	2.76717	624	0.503555	953	1250286221	97.7777
	NW_018736087.1	32305	13418	0.415354	2111	0.0755838	954	1250318526	97.7802
	NW_018735988.1	32288	9746	0.301846	2204	0.0549283	955	1250350814	97.7827
	NW_018736673.1	32260	39561	1.22632	1385	0.223159	956	1250383074	97.7853
	NW_018735340.1	32244	65926	2.0446	919	0.372065	957	1250415318	97.7878
	NW_018736102.1	32210	50379	1.56408	1174	0.284623	958	1250447528	97.7903
	NW_018736104.1	32204	69740	2.16557	863	0.394079	959	1250479732	97.7928
	NW_018735287.1	32191	83280	2.58706	698	0.470779	960	1250511923	97.7953
	NW_018736105.1	32179	129388	4.02088	315	0.731698	961	1250544102	97.7979
	NW_018734540.1	32178	42490	1.32047	1320	0.240291	962	1250576280	97.8004
	NW_018736150.1	32134	75069	2.33612	785	0.425115	963	1250608414	97.8029
	NW_018735230.1	32134	59744	1.85921	995	0.33833	964	1250640548	97.8054
	NW_018735947.1	32092	41284	1.28643	1346	0.234097	965	1250672640	97.8079
	NW_018735958.1	32088	26311	0.819964	1726	0.149213	966	1250704728	97.8104
	NW_018736479.1	32086	31239	0.973602	1603	0.177171	967	1250736814	97.8129
	NW_018735406.1	32024	25743	0.803866	1746	0.146283	968	1250768838	97.8154
	NW_018735979.1	32020	50259	1.56961	1170	0.28563	969	1250800858	97.8179
	NW_018734433.1	31972	92696	2.89929	575	0.527596	970	1250832830	97.8204
	NW_018735841.1	31958	119819	3.74926	368	0.682271	971	1250864788	97.8229
	NW_018734530.1	31923	45003	1.40974	1269	0.256536	972	1250896711	97.8254
	NW_018736268.1	31919	212778	6.66619	70	1.21308	973	1250928630	97.8279
	NW_018736501.1	31888	14409	0.451863	2078	0.0822275	974	1250960518	97.8304
	NW_018736163.1	31876	53206	1.66916	1119	0.303744	975	1250992394	97.8329
	NW_018736046.1	31863	38350	1.20359	1406	0.219023	976	1251024257	97.8354
	NW_018735015.1	31844	36616	1.14986	1450	0.209244	977	1251056101	97.8379
	NW_018734855.1	31843	29735	0.9338	1632	0.169928	978	1251087944	97.8404
	NW_018736209.1	31841	44617	1.40124	1273	0.254991	979	1251119785	97.8429
	NW_018735974.1	31796	38382	1.20713	1402	0.219667	980	1251151581	97.8454
	NW_018734696.1	31794	26285	0.826728	1719	0.150444	981	1251183375	97.8479
	NW_018735731.1	31794	8950	0.2815	2219	0.0512258	982	1251215169	97.8503
	NW_018735762.1	31784	29524	0.928895	1634	0.169035	983	1251246953	97.8528
	NW_018736585.1	31771	85548	2.69264	658	0.489993	984	1251278724	97.8553
	NW_018734633.1	31771	71217	2.24157	823	0.407909	985	1251310495	97.8578
	NW_018735840.1	31753	55042	1.73344	1067	0.315442	986	1251342248	97.8603
	NW_018736148.1	31690	67662	2.13512	876	0.388538	987	1251373938	97.8628
	NW_018735935.1	31687	83503	2.63524	680	0.479547	988	1251405625	97.8652
	NW_018735959.1	31680	23130	0.730114	1832	0.132862	989	1251437305	97.8677
	NW_018736503.1	31678	119341	3.76731	363	0.685555	990	1251468983	97.8702
	NW_018734967.1	31664	128666	4.06348	311	0.73945	991	1251500647	97.8727
	NW_018735968.1	31660	89779	2.83572	599	0.516029	992	1251532307	97.8751
	NW_018735766.1	31658	122660	3.87453	345	0.705067	993	1251563965	97.8776
	NW_018734875.1	31656	19610	0.619472	1946	0.112728	994	1251595621	97.8801
	NW_018736204.1	31649	55567	1.75573	1053	0.319498	995	1251627270	97.8826
	NW_018735324.1	31639	57659	1.8224	1010	0.331631	996	1251658909	97.885
	NW_018735401.1	31621	12000	0.379495	2141	0.0690584	997	1251690530	97.8875
	NW_018734845.1	31606	17292	0.547111	2003	0.0995603	998	1251722136	97.89
	NW_018736014.1	31527	179122	5.68154	122	1.0339	999	1251753663	97.8925
	NW_018736639.1	31494	58204	1.8481	997	0.336307	1000	1251785157	97.8949
	NW_018736706.1	31484	45151	1.43409	1257	0.260969	1001	1251816641	97.8974
	NW_018734934.1	31484	37818	1.20118	1408	0.218584	1002	1251848125	97.8998
	NW_018735905.1	31483	32784	1.04132	1555	0.189494	1003	1251879608	97.9023
	NW_018735735.1	31454	50749	1.61344	1150	0.293604	1004	1251911062	97.9048
	NW_018736340.1	31444	31549	1.00334	1585	0.182582	1005	1251942506	97.9072
	NW_018735918.1	31435	104612	3.32788	468	0.60559	1006	1251973941	97.9097
	NW_018735267.1	31422	93749	2.98355	554	0.54293	1007	1252005363	97.9121
	NW_018735950.1	31417	29768	0.947512	1622	0.172423	1008	1252036780	97.9146
	NW_018736281.1	31406	16491	0.525091	2015	0.0955532	1009	1252068186	97.9171
	NW_018735134.1	31398	25126	0.800242	1749	0.145624	1010	1252099584	97.9195
	NW_018734702.1	31396	7230	0.230284	2244	0.0419058	1011	1252130980	97.922
	NW_018736650.1	31391	52626	1.67647	1113	0.305074	1012	1252162371	97.9244
	NW_018736230.1	31377	20138	0.641808	1917	0.116793	1013	1252193748	97.9269
	NW_018736083.1	31376	83612	2.66484	671	0.484933	1014	1252225124	97.9293
	NW_018734749.1	31368	67149	2.14068	874	0.38955	1015	1252256492	97.9318
	NW_018736679.1	31363	34409	1.09712	1510	0.199648	1016	1252287855	97.9342
	NW_018735466.1	31355	24201	0.771839	1786	0.140455	1017	1252319210	97.9367
	NW_018736443.1	31349	13322	0.424958	2105	0.0773315	1018	1252350559	97.9391
	NW_018735715.1	31339	26867	0.857302	1689	0.156007	1019	1252381898	97.9416
	NW_018735744.1	31322	174780	5.5801	131	1.01544	1020	1252413220	97.944
	NW_018735249.1	31313	68049	2.17319	856	0.395465	1021	1252444533	97.9465
	NW_018735369.1	31301	134947	4.31127	280	0.784541	1022	1252475834	97.9489
	NW_018734965.1	31290	18728	0.59853	1963	0.108917	1023	1252507124	97.9514
	NW_018736370.1	31229	21592	0.691409	1865	0.125819	1024	1252538353	97.9538
	NW_018735290.1	31228	23198	0.742859	1817	0.135181	1025	1252569581	97.9563
	NW_018734736.1	31217	79043	2.53205	722	0.460769	1026	1252600798	97.9587
	NW_018735403.1	31194	38485	1.23373	1375	0.224508	1027	1252631992	97.9611
	NW_018735849.1	31181	8458	0.271255	2227	0.0493615	1028	1252663173	97.9636
	NW_018735673.1	31164	67616	2.16968	858	0.394827	1029	1252694337	97.966
	NW_018734550.1	31162	29574	0.94904	1621	0.172701	1030	1252725499	97.9685
	NW_018736159.1	31159	23197	0.744472	1816	0.135475	1031	1252756658	97.9709
	NW_018735907.1	31152	21180	0.679892	1873	0.123723	1032	1252787810	97.9733
	NW_018736491.1	31149	22185	0.712222	1845	0.129606	1033	1252818959	97.9758
	NW_018735276.1	31123	223382	7.17739	53	1.3061	1034	1252850082	97.9782
	NW_018736528.1	31106	22762	0.731756	1830	0.133161	1035	1252881188	97.9806
	NW_018734536.1	31089	110824	3.56473	411	0.648691	1036	1252912277	97.9831
	NW_018735952.1	31087	16765	0.539293	2010	0.0981376	1037	1252943364	97.9855
	NW_018736407.1	31076	218825	7.04161	58	1.28139	1038	1252974440	97.9879
	NW_018734517.1	31073	94533	3.04229	541	0.553619	1039	1253005513	97.9904
	NW_018735507.1	31043	111241	3.58345	406	0.652096	1040	1253036556	97.9928
	NW_018735244.1	31033	44959	1.44875	1239	0.263635	1041	1253067589	97.9952
	NW_018734624.1	31026	69726	2.24734	822	0.408959	1042	1253098615	97.9976
	NW_018735732.1	31013	55417	1.7869	1037	0.32517	1043	1253129628	98.0001
	NW_018734727.1	31010	89787	2.89542	578	0.526893	1044	1253160638	98.0025
	NW_018736415.1	31005	168325	5.42896	143	0.987933	1045	1253191643	98.0049
	NW_018735301.1	30986	26673	0.860808	1680	0.156645	1046	1253222629	98.0073
	NW_018736709.1	30960	53040	1.71318	1085	0.311755	1047	1253253589	98.0098
	NW_018736175.1	30956	15529	0.501648	2038	0.0912871	1048	1253284545	98.0122
	NW_018734451.1	30938	29498	0.953455	1617	0.173505	1049	1253315483	98.0146
	NW_018735855.1	30919	20852	0.674407	1879	0.122725	1050	1253346402	98.017
	NW_018734815.1	30881	19509	0.631748	1931	0.114962	1051	1253377283	98.0194
	NW_018736023.1	30856	98581	3.19487	497	0.581386	1052	1253408139	98.0218
	NW_018735289.1	30855	97112	3.14737	513	0.572741	1053	1253438994	98.0243
	NW_018735387.1	30819	144818	4.69898	226	0.855096	1054	1253469813	98.0267
	NW_018735026.1	30815	39911	1.29518	1339	0.23569	1055	1253500628	98.0291
	NW_018734676.1	30815	22659	0.735324	1827	0.13381	1056	1253531443	98.0315
	NW_018734548.1	30809	143091	4.64445	234	0.845173	1057	1253562252	98.0339
	NW_018735904.1	30809	15846	0.51433	2028	0.093595	1058	1253593061	98.0363
	NW_018735923.1	30787	133098	4.32319	276	0.78671	1059	1253623848	98.0387
	NW_018734893.1	30763	50582	1.64425	1138	0.299211	1060	1253654611	98.0411
	NW_018734565.1	30756	64117	2.0847	901	0.379362	1061	1253685367	98.0435
	NW_018734644.1	30739	98900	3.21741	492	0.585487	1062	1253716106	98.0459
	NW_018736387.1	30737	85020	2.76605	625	0.50335	1063	1253746843	98.0483
	NW_018734407.1	30735	54018	1.75754	1052	0.319828	1064	1253777578	98.0507
	NW_018735054.1	30720	24070	0.783529	1774	0.142582	1065	1253808298	98.0531
	NW_018736384.1	30718	160993	5.241	157	0.953728	1066	1253839016	98.0555
	NW_018736386.1	30700	24636	0.802476	1747	0.14603	1067	1253869716	98.0579
	NW_018734744.1	30690	56162	1.82998	1006	0.333009	1068	1253900406	98.0603
	NW_018735460.1	30664	163760	5.34046	152	0.971829	1069	1253931070	98.0627
	NW_018735981.1	30663	68021	2.21834	834	0.403682	1070	1253961733	98.0651
	NW_018734582.1	30657	41961	1.36872	1292	0.249073	1071	1253992390	98.0675
	NW_018736118.1	30634	67138	2.19162	844	0.398819	1072	1254023024	98.0699
	NW_018734785.1	30600	25906	0.846601	1698	0.15406	1073	1254053624	98.0723
	NW_018736117.1	30598	100875	3.29678	476	0.599931	1074	1254084222	98.0747
	NW_018735075.1	30571	25684	0.840143	1702	0.152885	1075	1254114793	98.0771
	NW_018736710.1	30557	53748	1.75894	1051	0.320083	1076	1254145350	98.0795
	NW_018736119.1	30554	70695	2.31377	793	0.421048	1077	1254175904	98.0819
	NW_018734720.1	30549	25029	0.819307	1728	0.149093	1078	1254206453	98.0843
	NW_018734869.1	30522	52173	1.70936	1086	0.31106	1079	1254236975	98.0867
	NW_018734508.1	30517	46196	1.51378	1201	0.275469	1080	1254267492	98.089
	NW_018736059.1	30508	154156	5.05297	177	0.919512	1081	1254298000	98.0914
	NW_018736519.1	30508	40928	1.34155	1306	0.244128	1082	1254328508	98.0938
	NW_018735159.1	30483	58040	1.90401	972	0.346482	1083	1254358991	98.0962
	NW_018734462.1	30481	38600	1.26636	1360	0.230446	1084	1254389472	98.0986
	NW_018734525.1	30469	23018	0.755456	1805	0.137474	1085	1254419941	98.101
	NW_018735200.1	30464	12759	0.418822	2109	0.076215	1086	1254450405	98.1034
	NW_018734630.1	30455	20737	0.680906	1871	0.123908	1087	1254480860	98.1057
	NW_018736365.1	30440	32699	1.07421	1525	0.195479	1088	1254511300	98.1081
	NW_018735909.1	30436	38746	1.27303	1355	0.231659	1089	1254541736	98.1105
	NW_018735158.1	30404	14565	0.479049	2053	0.0871747	1090	1254572140	98.1129
	NW_018736132.1	30396	13126	0.431833	2093	0.0785826	1091	1254602536	98.1152
	NW_018735593.1	30354	140878	4.64117	236	0.844574	1092	1254632890	98.1176
	NW_018735686.1	30354	55098	1.81518	1016	0.330317	1093	1254663244	98.12
	NW_018735292.1	30344	42355	1.39583	1275	0.254005	1094	1254693588	98.1224
	NW_018735885.1	30332	45822	1.51068	1203	0.274906	1095	1254723920	98.1247
	NW_018734438.1	30262	39526	1.30613	1334	0.237682	1096	1254754182	98.1271
	NW_018735807.1	30256	63369	2.09443	890	0.381133	1097	1254784438	98.1295
	NW_018735757.1	30246	100081	3.3089	472	0.602136	1098	1254814684	98.1318
	NW_018734918.1	30245	6959	0.230088	2245	0.0418701	1099	1254844929	98.1342
	NW_018736496.1	30212	20334	0.673044	1883	0.122477	1100	1254875141	98.1366
	NW_018736544.1	30198	39965	1.32343	1316	0.240831	1101	1254905339	98.1389
	NW_018736274.1	30137	74693	2.47845	738	0.451015	1102	1254935476	98.1413
	NW_018735115.1	30121	14210	0.471764	2056	0.085849	1103	1254965597	98.1436
	NW_018734663.1	30120	17352	0.576096	1979	0.104835	1104	1254995717	98.146
	NW_018734762.1	30117	11600	0.385165	2134	0.0700901	1105	1255025834	98.1484
	NW_018735971.1	30048	68487	2.27925	807	0.414766	1106	1255055882	98.1507
	NW_018734503.1	30044	38670	1.28711	1344	0.234222	1107	1255085926	98.1531
	NW_018735392.1	30028	70221	2.33852	784	0.425551	1108	1255115954	98.1554
	NW_018735009.1	30009	11032	0.367623	2154	0.066898	1109	1255145963	98.1577
	NW_018735120.1	30006	33540	1.11778	1488	0.203407	1110	1255175969	98.1601
	NW_018734532.1	29998	80768	2.69245	659	0.489957	1111	1255205967	98.1624
	NW_018736022.1	29980	100707	3.35914	458	0.611278	1112	1255235947	98.1648
	NW_018736021.1	29978	33294	1.11061	1494	0.202104	1113	1255265925	98.1671
	NW_018734489.1	29972	28227	0.941779	1627	0.17138	1114	1255295897	98.1695
	NW_018736420.1	29955	34583	1.1545	1442	0.210089	1115	1255325852	98.1718
	NW_018735446.1	29936	29367	0.980993	1598	0.178516	1116	1255355788	98.1742
	NW_018736446.1	29929	81770	2.73213	641	0.497179	1117	1255385717	98.1765
	NW_018736286.1	29911	31431	1.05082	1544	0.191222	1118	1255415628	98.1788
	NW_018735166.1	29894	155355	5.19686	163	0.945697	1119	1255445522	98.1812
	NW_018735161.1	29884	33545	1.12251	1480	0.204268	1120	1255475406	98.1835
	NW_018735168.1	29860	52848	1.76986	1046	0.322069	1121	1255505266	98.1858
	NW_018735548.1	29819	85730	2.87501	584	0.523179	1122	1255535085	98.1882
	NW_018736565.1	29791	43521	1.46088	1231	0.265843	1123	1255564876	98.1905
	NW_018734848.1	29778	39582	1.32924	1313	0.241887	1124	1255594654	98.1928
	NW_018736302.1	29776	28207	0.947307	1623	0.172386	1125	1255624430	98.1952
	NW_018735229.1	29768	20028	0.672803	1884	0.122433	1126	1255654198	98.1975
	NW_018736697.1	29755	24680	0.82944	1714	0.150937	1127	1255683953	98.1998
	NW_018736515.1	29749	41958	1.4104	1268	0.256657	1128	1255713702	98.2021
	NW_018734558.1	29735	13582	0.456768	2071	0.0831202	1129	1255743437	98.2045
	NW_018736165.1	29722	38383	1.2914	1341	0.235002	1130	1255773159	98.2068
	NW_018736362.1	29705	88454	2.97775	558	0.541874	1131	1255802864	98.2091
	NW_018736550.1	29683	107959	3.63706	397	0.661853	1132	1255832547	98.2114
	NW_018734745.1	29670	541596	18.254	10	3.32176	1133	1255862217	98.2138
	NW_018736309.1	29670	16430	0.553758	1998	0.10077	1134	1255891887	98.2161
	NW_018735184.1	29663	111349	3.7538	367	0.683096	1135	1255921550	98.2184
	NW_018734544.1	29639	24391	0.822936	1723	0.149753	1136	1255951189	98.2207
	NW_018736708.1	29610	35727	1.20659	1404	0.219568	1137	1255980799	98.223
	NW_018736704.1	29599	51787	1.74962	1057	0.318386	1138	1256010398	98.2253
	NW_018734567.1	29596	18766	0.634072	1928	0.115385	1139	1256039994	98.2277
	NW_018735236.1	29594	37870	1.27965	1353	0.232864	1140	1256069588	98.23
	NW_018735494.1	29575	13415	0.453593	2075	0.0825423	1141	1256099163	98.2323
	NW_018736462.1	29524	42125	1.42681	1259	0.259642	1142	1256128687	98.2346
	NW_018734823.1	29489	35268	1.19597	1413	0.217636	1143	1256158176	98.2369
	NW_018734468.1	29489	28958	0.981993	1597	0.178698	1144	1256187665	98.2392
	NW_018736127.1	29484	41550	1.40924	1270	0.256446	1145	1256217149	98.2415
	NW_018734554.1	29483	18431	0.62514	1939	0.11376	1146	1256246632	98.2438
	NW_018735206.1	29462	10369	0.351945	2171	0.064045	1147	1256276094	98.2461
	NW_018736682.1	29455	28968	0.983466	1595	0.178966	1148	1256305549	98.2484
	NW_018735350.1	29416	26509	0.901176	1655	0.163991	1149	1256334965	98.2507
	NW_018736303.1	29402	72647	2.47082	741	0.449626	1150	1256364367	98.253
	NW_018734948.1	29399	34845	1.18524	1421	0.215684	1151	1256393766	98.2553
	NW_018734486.1	29398	50941	1.7328	1068	0.315326	1152	1256423164	98.2576
	NW_018735398.1	29394	13440	0.457236	2070	0.0832053	1153	1256452558	98.2599
	NW_018736169.1	29393	66593	2.26561	818	0.412283	1154	1256481951	98.2622
	NW_018735779.1	29384	144676	4.92363	190	0.895976	1155	1256511335	98.2645
	NW_018736466.1	29383	24383	0.829834	1713	0.151009	1156	1256540718	98.2668
	NW_018735934.1	29378	63690	2.16795	860	0.394512	1157	1256570096	98.2691
	NW_018736482.1	29378	11735	0.399449	2121	0.0726895	1158	1256599474	98.2714
	NW_018736195.1	29374	25203	0.858004	1687	0.156135	1159	1256628848	98.2737
	NW_018735888.1	29358	104631	3.56397	412	0.648552	1160	1256658206	98.276
	NW_018735127.1	29349	50031	1.70469	1092	0.310211	1161	1256687555	98.2783
	NW_018735385.1	29346	21004	0.715736	1842	0.130246	1162	1256716901	98.2806
	NW_018735286.1	29341	47002	1.60192	1152	0.291509	1163	1256746242	98.2829
	NW_018735025.1	29310	21393	0.729887	1833	0.132821	1164	1256775552	98.2852
	NW_018736125.1	29300	70536	2.40737	759	0.43808	1165	1256804852	98.2875
	NW_018736185.1	29295	33128	1.13084	1469	0.205784	1166	1256834147	98.2898
	NW_018736695.1	29294	10224	0.349013	2173	0.0635116	1167	1256863441	98.2921
	NW_018736049.1	29284	28948	0.988526	1593	0.179887	1168	1256892725	98.2944
	NW_018735738.1	29276	139722	4.77258	210	0.868488	1169	1256922001	98.2966
	NW_018736357.1	29260	44567	1.52314	1193	0.277172	1170	1256951261	98.2989
	NW_018735233.1	29244	29953	1.02424	1567	0.186386	1171	1256980505	98.3012
	NW_018735313.1	29171	32198	1.10377	1502	0.200858	1172	1257009676	98.3035
	NW_018736693.1	29164	32633	1.11895	1485	0.20362	1173	1257038840	98.3058
	NW_018734712.1	29148	138939	4.76667	211	0.867413	1174	1257067988	98.3081
	NW_018736065.1	29144	22426	0.769489	1788	0.140027	1175	1257097132	98.3103
	NW_018734985.1	29110	64460	2.21436	837	0.402957	1176	1257126242	98.3126
	NW_018736655.1	29088	20190	0.694101	1859	0.126309	1177	1257155330	98.3149
	NW_018735377.1	29058	42540	1.46397	1230	0.266405	1178	1257184388	98.3172
	NW_018735555.1	29055	12951	0.445741	2084	0.0811135	1179	1257213443	98.3194
	NW_018736400.1	29050	54756	1.88489	978	0.343002	1180	1257242493	98.3217
	NW_018736190.1	29006	74364	2.56375	710	0.466536	1181	1257271499	98.324
	NW_018736068.1	28995	23481	0.809829	1734	0.147368	1182	1257300494	98.3262
	NW_018734589.1	28988	17933	0.618635	1948	0.112576	1183	1257329482	98.3285
	NW_018736505.1	28984	25540	0.881176	1665	0.160352	1184	1257358466	98.3308
	NW_018734654.1	28976	29345	1.01273	1579	0.184292	1185	1257387442	98.333
	NW_018734523.1	28968	9125	0.315003	2197	0.0573225	1186	1257416410	98.3353
	NW_018736429.1	28957	377423	13.0339	13	2.37184	1187	1257445367	98.3376
	NW_018734734.1	28954	19179	0.662396	1893	0.120539	1188	1257474321	98.3398
	NW_018736134.1	28927	22129	0.764995	1795	0.13921	1189	1257503248	98.3421
	NW_018734414.1	28919	5202	0.179882	2268	0.0327339	1190	1257532167	98.3444
	NW_018735330.1	28894	11749	0.406624	2117	0.0739953	1191	1257561061	98.3466
	NW_018736411.1	28875	33398	1.15664	1440	0.210479	1192	1257589936	98.3489
	NW_018735511.1	28858	56707	1.96504	947	0.357586	1193	1257618794	98.3511
	NW_018736640.1	28858	17321	0.600215	1962	0.109224	1194	1257647652	98.3534
	NW_018735094.1	28851	33584	1.16405	1436	0.211827	1195	1257676503	98.3556
	NW_018734921.1	28840	16576	0.574757	1981	0.104591	1196	1257705343	98.3579
	NW_018736426.1	28830	73653	2.55473	711	0.464897	1197	1257734173	98.3602
	NW_018736092.1	28827	19421	0.673709	1882	0.122598	1198	1257763000	98.3624
	NW_018735696.1	28810	54881	1.90493	971	0.346649	1199	1257791810	98.3647
	NW_018735426.1	28771	24053	0.836015	1708	0.152134	1200	1257820581	98.3669
	NW_018735095.1	28748	59726	2.07757	903	0.378065	1201	1257849329	98.3692
	NW_018734902.1	28745	19763	0.687528	1867	0.125113	1202	1257878074	98.3714
	NW_018736441.1	28745	2095	0.0728822	2291	0.0132627	1203	1257906819	98.3737
	NW_018735227.1	28740	36299	1.26301	1363	0.229836	1204	1257935559	98.3759
	NW_018736540.1	28723	17504	0.609407	1952	0.110897	1205	1257964282	98.3782
	NW_018735665.1	28721	54621	1.90178	974	0.346075	1206	1257993003	98.3804
	NW_018734715.1	28712	60126	2.09411	891	0.381074	1207	1258021715	98.3826
	NW_018736495.1	28697	34669	1.20811	1400	0.219844	1208	1258050412	98.3849
	NW_018735141.1	28689	47759	1.66471	1124	0.302936	1209	1258079101	98.3871
	NW_018735925.1	28665	12712	0.443468	2086	0.0806998	1210	1258107766	98.3894
	NW_018735343.1	28662	19493	0.680099	1872	0.123761	1211	1258136428	98.3916
	NW_018735413.1	28658	31372	1.0947	1512	0.199208	1212	1258165086	98.3939
	NW_018734482.1	28639	20079	0.701107	1852	0.127584	1213	1258193725	98.3961
	NW_018735566.1	28611	14423	0.504107	2036	0.0917346	1214	1258222336	98.3983
	NW_018734912.1	28575	22515	0.787927	1768	0.143383	1215	1258250911	98.4006
	NW_018735513.1	28557	46274	1.62041	1147	0.294873	1216	1258279468	98.4028
	NW_018736047.1	28534	32465	1.13777	1461	0.207044	1217	1258308002	98.405
	NW_018735785.1	28510	48131	1.68821	1105	0.307212	1218	1258336512	98.4073
	NW_018736372.1	28509	29236	1.0255	1566	0.186615	1219	1258365021	98.4095
	NW_018734476.1	28488	31467	1.10457	1500	0.201004	1220	1258393509	98.4117
	NW_018736202.1	28487	22485	0.789307	1763	0.143634	1221	1258421996	98.4139
	NW_018735329.1	28481	6722	0.236017	2241	0.0429491	1222	1258450477	98.4162
	NW_018735478.1	28470	64596	2.26891	816	0.412885	1223	1258478947	98.4184
	NW_018736203.1	28470	47376	1.66407	1125	0.302818	1224	1258507417	98.4206
	NW_018735217.1	28468	39531	1.38861	1282	0.252692	1225	1258535885	98.4229
	NW_018736097.1	28463	109302	3.84014	347	0.698808	1226	1258564348	98.4251
	NW_018734877.1	28448	24471	0.860201	1682	0.156535	1227	1258592796	98.4273
	NW_018735999.1	28445	28995	1.01934	1571	0.185493	1228	1258621241	98.4295
	NW_018736403.1	28439	18630	0.655086	1898	0.119209	1229	1258649680	98.4318
	NW_018736707.1	28422	12961	0.45602	2072	0.082984	1230	1258678102	98.434
	NW_018736197.1	28410	64786	2.28039	806	0.414974	1231	1258706512	98.4362
	NW_018734603.1	28386	13286	0.468048	2061	0.0851728	1232	1258734898	98.4384
	NW_018734760.1	28382	5532	0.194912	2260	0.0354691	1233	1258763280	98.4406
	NW_018735232.1	28379	28792	1.01455	1576	0.184623	1234	1258791659	98.4429
	NW_018734838.1	28375	10775	0.379736	2139	0.0691022	1235	1258820034	98.4451
	NW_018735211.1	28363	10966	0.38663	2131	0.0703569	1236	1258848397	98.4473
	NW_018736223.1	28354	13340	0.47048	2059	0.0856154	1237	1258876751	98.4495
	NW_018735006.1	28344	57319	2.02226	927	0.368	1238	1258905095	98.4517
	NW_018735018.1	28339	22081	0.779174	1779	0.14179	1239	1258933434	98.4539
	NW_018735938.1	28332	163902	5.78505	113	1.05273	1240	1258961766	98.4562
	NW_018736406.1	28326	132426	4.67507	230	0.850744	1241	1258990092	98.4584
	NW_018735008.1	28325	111661	3.94214	333	0.717368	1242	1259018417	98.4606
	NW_018736539.1	28323	20700	0.730855	1831	0.132997	1243	1259046740	98.4628
	NW_018734568.1	28319	73690	2.60214	687	0.473523	1244	1259075059	98.465
	NW_018734627.1	28313	52805	1.86504	993	0.339391	1245	1259103372	98.4672
	NW_018736517.1	28308	21218	0.749541	1811	0.136397	1246	1259131680	98.4694
	NW_018734699.1	28307	23423	0.827463	1717	0.150577	1247	1259159987	98.4717
	NW_018736285.1	28292	31535	1.11463	1491	0.202834	1248	1259188279	98.4739
	NW_018735185.1	28290	24767	0.875468	1673	0.159313	1249	1259216569	98.4761
	NW_018735577.1	28264	90188	3.19091	500	0.580665	1250	1259244833	98.4783
	NW_018736226.1	28261	22227	0.78649	1770	0.143121	1251	1259273094	98.4805
	NW_018736062.1	28255	14830	0.524863	2016	0.0955117	1252	1259301349	98.4827
	NW_018734556.1	28218	33715	1.1948	1415	0.217424	1253	1259329567	98.4849
	NW_018735339.1	28216	20237	0.717217	1839	0.130515	1254	1259357783	98.4871
	NW_018736020.1	28204	44317	1.5713	1166	0.285937	1255	1259385987	98.4893
	NW_018735424.1	28204	32335	1.14647	1453	0.208628	1256	1259414191	98.4915
	NW_018734964.1	28197	85940	3.04784	540	0.55463	1257	1259442388	98.4937
	NW_018735142.1	28188	10793	0.382893	2135	0.0696769	1258	1259470576	98.496
	NW_018735810.1	28182	96446	3.42226	441	0.622763	1259	1259498758	98.4982
	NW_018736456.1	28179	13783	0.489123	2046	0.089008	1260	1259526937	98.5004
	NW_018736227.1	28172	35230	1.25053	1367	0.227565	1261	1259555109	98.5026
	NW_018734520.1	28166	94490	3.35475	460	0.61048	1262	1259583275	98.5048
	NW_018735983.1	28165	63129	2.2414	824	0.407878	1263	1259611440	98.507
	NW_018736665.1	28163	22659	0.804566	1743	0.146411	1264	1259639603	98.5092
	NW_018735576.1	28155	20520	0.728823	1834	0.132627	1265	1259667758	98.5114
	NW_018735963.1	28135	32934	1.17057	1430	0.213014	1266	1259695893	98.5136
	NW_018735980.1	28123	28031	0.996729	1591	0.181379	1267	1259724016	98.5158
	NW_018736367.1	28111	23258	0.827363	1718	0.150559	1268	1259752127	98.518
	NW_018736109.1	28100	33722	1.20007	1409	0.218382	1269	1259780227	98.5202
	NW_018736375.1	28099	21515	0.765686	1793	0.139335	1270	1259808326	98.5224
	NW_018735990.1	28081	136470	4.85987	200	0.884373	1271	1259836407	98.5246
	NW_018736056.1	28071	76077	2.71016	648	0.493181	1272	1259864478	98.5268
	NW_018734826.1	28068	62349	2.22136	831	0.40423	1273	1259892546	98.5289
	NW_018736275.1	28064	17798	0.634193	1927	0.115407	1274	1259920610	98.5311
	NW_018735316.1	28058	23246	0.828498	1715	0.150766	1275	1259948668	98.5333
	NW_018736017.1	28043	44350	1.5815	1163	0.287793	1276	1259976711	98.5355
	NW_018734894.1	28036	38300	1.3661	1295	0.248596	1277	1260004747	98.5377
	NW_018735109.1	28028	62280	2.22206	830	0.404359	1278	1260032775	98.5399
	NW_018734687.1	28006	75127	2.68253	663	0.488153	1279	1260060781	98.5421
	NW_018735225.1	28006	48606	1.73556	1065	0.315827	1280	1260088787	98.5443
	NW_018736465.1	27999	69927	2.49748	734	0.454478	1281	1260116786	98.5465
	NW_018735004.1	27993	30871	1.10281	1503	0.200684	1282	1260144779	98.5487
	NW_018735397.1	27973	5740	0.205198	2257	0.0373408	1283	1260172752	98.5509
	NW_018736522.1	27960	110589	3.95526	331	0.719756	1284	1260200712	98.553
	NW_018735491.1	27951	18887	0.675718	1878	0.122964	1285	1260228663	98.5552
	NW_018735337.1	27947	16127	0.577057	1977	0.10501	1286	1260256610	98.5574
	NW_018736319.1	27920	50484	1.80817	1022	0.32904	1287	1260284530	98.5596
	NW_018735582.1	27919	42414	1.51918	1195	0.276452	1288	1260312449	98.5618
	NW_018736088.1	27916	74438	2.6665	669	0.485235	1289	1260340365	98.564
	NW_018735490.1	27884	10158	0.364295	2160	0.0662924	1290	1260368249	98.5662
	NW_018735821.1	27868	2330	0.0836084	2290	0.0152146	1291	1260396117	98.5683
	NW_018734628.1	27855	12794	0.459307	2068	0.0835822	1292	1260423972	98.5705
	NW_018734901.1	27846	22086	0.793148	1755	0.144333	1293	1260451818	98.5727
	NW_018734595.1	27845	35634	1.27973	1352	0.232878	1294	1260479663	98.5749
	NW_018735175.1	27842	53278	1.91358	969	0.348224	1295	1260507505	98.577
	NW_018736339.1	27827	17942	0.644769	1913	0.117332	1296	1260535332	98.5792
	NW_018734841.1	27827	11563	0.415532	2110	0.0756162	1297	1260563159	98.5814
	NW_018736145.1	27766	39943	1.43856	1253	0.261781	1298	1260590925	98.5836
	NW_018735328.1	27734	14058	0.506887	2034	0.0922405	1299	1260618659	98.5857
	NW_018736414.1	27723	45736	1.64975	1134	0.300212	1300	1260646382	98.5879
	NW_018735181.1	27714	87391	3.15332	510	0.573823	1301	1260674096	98.5901
	NW_018735408.1	27689	19832	0.716241	1840	0.130338	1302	1260701785	98.5922
	NW_018735676.1	27646	18644	0.674383	1880	0.122721	1303	1260729431	98.5944
	NW_018734742.1	27639	34238	1.23876	1374	0.225422	1304	1260757070	98.5966
	NW_018735533.1	27617	5069	0.183546	2265	0.0334008	1305	1260784687	98.5987
	NW_018735586.1	27611	173150	6.27105	87	1.14117	1306	1260812298	98.6009
	NW_018736402.1	27608	32402	1.17365	1429	0.213574	1307	1260839906	98.603
	NW_018734717.1	27607	16595	0.601116	1959	0.109388	1308	1260867513	98.6052
	NW_018736577.1	27601	12138	0.439767	2087	0.0800263	1309	1260895114	98.6074
	NW_018735926.1	27599	13799	0.499982	2040	0.090984	1310	1260922713	98.6095
	NW_018736257.1	27588	54841	1.98786	938	0.361739	1311	1260950301	98.6117
	NW_018734637.1	27534	43770	1.58967	1157	0.28928	1312	1260977835	98.6138
	NW_018734512.1	27522	7006	0.25456	2237	0.0463234	1313	1261005357	98.616
	NW_018735013.1	27520	131687	4.78514	206	0.870773	1314	1261032877	98.6181
	NW_018735932.1	27520	71401	2.59451	691	0.472135	1315	1261060397	98.6203
	NW_018735997.1	27489	778215	28.3101	7	5.15171	1316	1261087886	98.6224
	NW_018736306.1	27489	17588	0.63982	1921	0.116431	1317	1261115375	98.6246
	NW_018735080.1	27482	24692	0.898479	1656	0.1635	1318	1261142857	98.6267
	NW_018736182.1	27467	7756	0.282375	2218	0.0513851	1319	1261170324	98.6289
	NW_018735334.1	27464	82834	3.01609	544	0.548852	1320	1261197788	98.631
	NW_018735107.1	27464	23447	0.853736	1691	0.155358	1321	1261225252	98.6332
	NW_018735834.1	27452	70046	2.55158	714	0.464323	1322	1261252704	98.6353
	NW_018734842.1	27451	11006	0.400933	2120	0.0729595	1323	1261280155	98.6375
	NW_018735993.1	27433	20768	0.757044	1802	0.137763	1324	1261307588	98.6396
	NW_018735383.1	27419	15038	0.548452	2001	0.0998043	1325	1261335007	98.6418
	NW_018736473.1	27412	26657	0.972457	1604	0.176962	1326	1261362419	98.6439
	NW_018734763.1	27404	3939	0.143738	2275	0.0261567	1327	1261389823	98.646
	NW_018734614.1	27398	10236	0.373604	2146	0.0679864	1328	1261417221	98.6482
	NW_018736085.1	27386	13035	0.475973	2055	0.086615	1329	1261444607	98.6503
	NW_018735093.1	27383	18586	0.678742	1874	0.123514	1330	1261471990	98.6525
	NW_018734890.1	27373	9409	0.343733	2177	0.0625506	1331	1261499363	98.6546
	NW_018736356.1	27349	12875	0.470767	2057	0.0856676	1332	1261526712	98.6567
	NW_018736201.1	27348	65103	2.38054	768	0.433198	1333	1261554060	98.6589
	NW_018735435.1	27347	63344	2.31631	791	0.421509	1334	1261581407	98.661
	NW_018735074.1	27334	38838	1.42087	1263	0.258562	1335	1261608741	98.6632
	NW_018735928.1	27319	22800	0.834584	1709	0.151873	1336	1261636060	98.6653
	NW_018735144.1	27313	25124	0.919855	1643	0.16739	1337	1261663373	98.6674
	NW_018736149.1	27285	20628	0.75602	1803	0.137576	1338	1261690658	98.6696
	NW_018735136.1	27281	12186	0.446685	2083	0.0812852	1339	1261717939	98.6717
	NW_018734741.1	27269	29260	1.07301	1526	0.195261	1340	1261745208	98.6738
	NW_018735191.1	27266	20181	0.740153	1822	0.134689	1341	1261772474	98.676
	NW_018735056.1	27251	18236	0.669186	1887	0.121775	1342	1261799725	98.6781
	NW_018734711.1	27238	9986	0.36662	2156	0.0667155	1343	1261826963	98.6802
	NW_018736192.1	27219	27192	0.999008	1588	0.181794	1344	1261854182	98.6824
	NW_018735199.1	27211	91956	3.37937	453	0.614959	1345	1261881393	98.6845
	NW_018735829.1	27210	8249	0.303161	2203	0.0551675	1346	1261908603	98.6866
	NW_018735632.1	27195	37876	1.39276	1277	0.253446	1347	1261935798	98.6887
	NW_018735416.1	27174	46916	1.7265	1075	0.31418	1348	1261962972	98.6909
	NW_018736607.1	27168	29640	1.09099	1515	0.198532	1349	1261990140	98.693
	NW_018734920.1	27155	17686	0.651298	1902	0.11852	1350	1262017295	98.6951
	NW_018734514.1	27130	25500	0.939919	1628	0.171041	1351	1262044425	98.6972
	NW_018734432.1	27129	18558	0.684065	1868	0.124482	1352	1262071554	98.6994
	NW_018734748.1	27118	26431	0.974666	1601	0.177364	1353	1262098672	98.7015
	NW_018734788.1	27118	23743	0.875544	1671	0.159327	1354	1262125790	98.7036
	NW_018734886.1	27107	15371	0.567049	1986	0.103189	1355	1262152897	98.7057
	NW_018735106.1	27101	22443	0.828124	1716	0.150698	1356	1262179998	98.7078
	NW_018734970.1	27076	67696	2.50022	733	0.454977	1357	1262207074	98.71
	NW_018736545.1	27074	58182	2.149	869	0.391063	1358	1262234148	98.7121
	NW_018734997.1	27047	42809	1.58276	1160	0.288023	1359	1262261195	98.7142
	NW_018735587.1	27041	10067	0.372287	2149	0.0677467	1360	1262288236	98.7163
	NW_018735699.1	27016	47546	1.75992	1049	0.320261	1361	1262315252	98.7184
	NW_018735930.1	26992	24363	0.902601	1654	0.16425	1362	1262342244	98.7205
	NW_018734481.1	26984	18088	0.670323	1886	0.121982	1363	1262369228	98.7226
	NW_018735455.1	26965	20647	0.765696	1792	0.139337	1364	1262396193	98.7247
	NW_018734933.1	26961	94363	3.49998	425	0.636908	1365	1262423154	98.7269
	NW_018734858.1	26958	23692	0.878849	1667	0.159928	1366	1262450112	98.729
	NW_018736297.1	26954	168905	6.26642	89	1.14033	1367	1262477066	98.7311
	NW_018735409.1	26949	17904	0.664366	1891	0.120898	1368	1262504015	98.7332
	NW_018736684.1	26947	30859	1.14517	1455	0.208392	1369	1262530962	98.7353
	NW_018734721.1	26934	8834	0.327987	2187	0.0596853	1370	1262557896	98.7374
	NW_018736179.1	26925	10814	0.401634	2119	0.0730872	1371	1262584821	98.7395
	NW_018736358.1	26922	67660	2.51319	726	0.457336	1372	1262611743	98.7416
	NW_018736636.1	26921	11319	0.420452	2108	0.0765116	1373	1262638664	98.7437
	NW_018735016.1	26918	75583	2.8079	610	0.510966	1374	1262665582	98.7458
	NW_018736349.1	26893	31918	1.18685	1420	0.215977	1375	1262692475	98.7479
	NW_018735088.1	26885	39913	1.48458	1215	0.270156	1376	1262719360	98.75
	NW_018735029.1	26883	21104	0.785031	1771	0.142856	1377	1262746243	98.7521
	NW_018736464.1	26875	22843	0.849972	1694	0.154673	1378	1262773118	98.7542
	NW_018735028.1	26871	32459	1.20796	1401	0.219817	1379	1262799989	98.7563
	NW_018734809.1	26857	32736	1.2189	1392	0.221809	1380	1262826846	98.7584
	NW_018734922.1	26846	26138	0.973627	1602	0.177175	1381	1262853692	98.7605
	NW_018736027.1	26837	30277	1.12818	1473	0.2053	1382	1262880529	98.7626
	NW_018736534.1	26826	9672796	360.575	1	65.6155	1383	1262907355	98.7647
	NW_018735325.1	26822	14861	0.55406	1997	0.100825	1384	1262934177	98.7668
	NW_018735090.1	26811	7492	0.279438	2220	0.0508505	1385	1262960988	98.7689
	NW_018736376.1	26808	25382	0.946807	1624	0.172295	1386	1262987796	98.771
	NW_018735962.1	26806	12115	0.451951	2077	0.0822436	1387	1263014602	98.7731
	NW_018735091.1	26768	5847	0.218432	2250	0.0397491	1388	1263041370	98.7752
	NW_018736377.1	26757	19750	0.738125	1825	0.13432	1389	1263068127	98.7773
	NW_018735584.1	26752	69687	2.60493	686	0.47403	1390	1263094879	98.7794
	NW_018735367.1	26747	6830	0.255356	2236	0.0464682	1391	1263121626	98.7815
	NW_018735393.1	26733	14541	0.543934	2005	0.0989822	1392	1263148359	98.7836
	NW_018736422.1	26724	13991	0.523537	2019	0.0952704	1393	1263175083	98.7857
	NW_018736035.1	26696	47353	1.77379	1044	0.322784	1394	1263201779	98.7877
	NW_018736419.1	26688	17907	0.670976	1885	0.122101	1395	1263228467	98.7898
	NW_018735196.1	26684	32421	1.215	1397	0.221099	1396	1263255151	98.7919
	NW_018734443.1	26673	35199	1.31965	1321	0.240143	1397	1263281824	98.794
	NW_018735776.1	26664	63821	2.39353	762	0.435561	1398	1263308488	98.7961
	NW_018736413.1	26661	41858	1.57001	1169	0.285702	1399	1263335149	98.7982
	NW_018736497.1	26660	7830	0.293698	2211	0.0534456	1400	1263361809	98.8003
	NW_018735458.1	26645	19923	0.74772	1814	0.136066	1401	1263388454	98.8023
	NW_018735457.1	26623	25632	0.962777	1608	0.175201	1402	1263415077	98.8044
	NW_018734467.1	26610	38587	1.45009	1237	0.26388	1403	1263441687	98.8065
	NW_018735690.1	26603	108156	4.06556	309	0.739828	1404	1263468290	98.8086
	NW_018735903.1	26589	12211	0.45925	2069	0.0835718	1405	1263494879	98.8107
	NW_018735474.1	26584	11381	0.428115	2098	0.077906	1406	1263521463	98.8127
	NW_018734909.1	26582	198685	7.47442	47	1.36015	1407	1263548045	98.8148
	NW_018734511.1	26577	98563	3.70858	379	0.674868	1408	1263574622	98.8169
	NW_018734761.1	26571	208631	7.85183	37	1.42883	1409	1263601193	98.819
	NW_018734899.1	26545	30967	1.16659	1433	0.212289	1410	1263627738	98.8211
	NW_018735751.1	26545	29226	1.101	1506	0.200354	1411	1263654283	98.8231
	NW_018734954.1	26520	23268	0.877376	1670	0.15966	1412	1263680803	98.8252
	NW_018735308.1	26518	303322	11.4383	18	2.08149	1413	1263707321	98.8273
	NW_018735300.1	26509	51797	1.95394	951	0.355567	1414	1263733830	98.8294
	NW_018734716.1	26505	49752	1.87708	983	0.341581	1415	1263760335	98.8314
	NW_018736036.1	26504	35624	1.3441	1301	0.244592	1416	1263786839	98.8335
	NW_018736112.1	26501	20968	0.791215	1758	0.143981	1417	1263813340	98.8356
	NW_018734891.1	26486	7937	0.299668	2207	0.0545319	1418	1263839826	98.8376
	NW_018735754.1	26475	47315	1.78716	1036	0.325217	1419	1263866301	98.8397
	NW_018736559.1	26462	17167	0.648742	1909	0.118054	1420	1263892763	98.8418
	NW_018735195.1	26456	27435	1.037	1558	0.188708	1421	1263919219	98.8439
	NW_018736215.1	26406	20853	0.789707	1762	0.143707	1422	1263945625	98.8459
	NW_018736263.1	26404	30429	1.15244	1447	0.209715	1423	1263972029	98.848
	NW_018734972.1	26378	14429	0.547009	2004	0.0995417	1424	1263998407	98.85
	NW_018734952.1	26369	21326	0.808753	1737	0.147172	1425	1264024776	98.8521
	NW_018734929.1	26320	124482	4.72956	217	0.860659	1426	1264051096	98.8542
	NW_018735651.1	26320	23769	0.903078	1653	0.164337	1427	1264077416	98.8562
	NW_018734474.1	26317	24622	0.935593	1630	0.170254	1428	1264103733	98.8583
	NW_018735279.1	26292	74292	2.82565	603	0.514196	1429	1264130025	98.8603
	NW_018734974.1	26282	21490	0.81767	1729	0.148795	1430	1264156307	98.8624
	NW_018736279.1	26262	34755	1.3234	1317	0.240824	1431	1264182569	98.8644
	NW_018736051.1	26261	29793	1.1345	1466	0.206449	1432	1264208830	98.8665
	NW_018736284.1	26256	32008	1.21907	1391	0.22184	1433	1264235086	98.8686
	NW_018735105.1	26244	23537	0.896853	1657	0.163204	1434	1264261330	98.8706
	NW_018736176.1	26226	87272	3.32769	469	0.605555	1435	1264287556	98.8727
	NW_018735678.1	26218	129639	4.94466	187	0.899802	1436	1264313774	98.8747
	NW_018734700.1	26210	92284	3.52095	420	0.640723	1437	1264339984	98.8768
	NW_018734752.1	26206	36142	1.37915	1287	0.25097	1438	1264366190	98.8788
	NW_018735635.1	26190	80452	3.07186	536	0.559	1439	1264392380	98.8809
	NW_018734673.1	26187	47704	1.82167	1012	0.331497	1440	1264418567	98.8829
	NW_018736440.1	26177	12523	0.478397	2054	0.0870561	1441	1264444744	98.885
	NW_018736523.1	26162	40826	1.56051	1175	0.283973	1442	1264470906	98.887
	NW_018734998.1	26159	140438	5.36863	148	0.976954	1443	1264497065	98.889
	NW_018736483.1	26156	95637	3.65641	392	0.665373	1444	1264523221	98.8911
	NW_018736416.1	26152	18212	0.69639	1855	0.126725	1445	1264549373	98.8931
	NW_018736409.1	26142	41811	1.59938	1154	0.291047	1446	1264575515	98.8952
	NW_018736256.1	26135	12532	0.47951	2052	0.0872587	1447	1264601650	98.8972
	NW_018734799.1	26130	14614	0.559281	1993	0.101775	1448	1264627780	98.8993
	NW_018735396.1	26125	29552	1.13118	1468	0.205845	1449	1264653905	98.9013
	NW_018734975.1	26111	52231	2.00034	936	0.364012	1450	1264680016	98.9034
	NW_018734478.1	26099	31763	1.21702	1394	0.221467	1451	1264706115	98.9054
	NW_018735079.1	26097	27990	1.07254	1527	0.195174	1452	1264732212	98.9074
	NW_018736133.1	26091	12595	0.482734	2049	0.0878452	1453	1264758303	98.9095
	NW_018736334.1	26088	30382	1.1646	1435	0.211927	1454	1264784391	98.9115
	NW_018736050.1	26086	16738	0.641647	1918	0.116763	1455	1264810477	98.9136
	NW_018734469.1	26078	249665	9.57378	24	1.74218	1456	1264836555	98.9156
	NW_018736622.1	26078	127453	4.88738	197	0.889378	1457	1264862633	98.9176
	NW_018735247.1	26070	35728	1.37046	1289	0.24939	1458	1264888703	98.9197
	NW_018735254.1	26065	18782	0.720583	1836	0.131128	1459	1264914768	98.9217
	NW_018736593.1	26027	64740	2.48742	736	0.452647	1460	1264940795	98.9237
	NW_018734851.1	26021	21342	0.820184	1725	0.149253	1461	1264966816	98.9258
	NW_018734539.1	26005	9724	0.373928	2145	0.0680454	1462	1264992821	98.9278
	NW_018734586.1	26005	8979	0.34528	2176	0.0628321	1463	1265018826	98.9298
	NW_018735662.1	25993	29214	1.12392	1478	0.204524	1464	1265044819	98.9319
	NW_018736048.1	25989	104404	4.01724	316	0.731035	1465	1265070808	98.9339
	NW_018736472.1	25971	17763	0.683955	1869	0.124462	1466	1265096779	98.9359
	NW_018735364.1	25942	43807	1.68865	1104	0.307292	1467	1265122721	98.938
	NW_018736401.1	25937	19754	0.761615	1796	0.138594	1468	1265148658	98.94
	NW_018735089.1	25920	89315	3.44579	434	0.627047	1469	1265174578	98.942
	NW_018736543.1	25918	8552	0.329964	2186	0.060045	1470	1265200496	98.9441
	NW_018735946.1	25915	83705	3.22998	489	0.587775	1471	1265226411	98.9461
	NW_018735899.1	25914	161320	6.22521	94	1.13283	1472	1265252325	98.9481
	NW_018735616.1	25898	96154	3.7128	377	0.675634	1473	1265278223	98.9501
	NW_018735173.1	25892	67006	2.5879	697	0.470933	1474	1265304115	98.9522
	NW_018735190.1	25884	20292	0.783959	1773	0.142661	1475	1265329999	98.9542
	NW_018735677.1	25880	34490	1.33269	1310	0.242516	1476	1265355879	98.9562
	NW_018735404.1	25878	42149	1.62876	1145	0.296393	1477	1265381757	98.9582
	NW_018736090.1	25858	15946	0.616676	1950	0.112219	1478	1265407615	98.9603
	NW_018735447.1	25857	48070	1.85907	996	0.338304	1479	1265433472	98.9623
	NW_018736674.1	25856	32841	1.27015	1357	0.231135	1480	1265459328	98.9643
	NW_018734941.1	25852	30123	1.16521	1434	0.212038	1481	1265485180	98.9663
	NW_018735851.1	25847	201168	7.78303	40	1.41631	1482	1265511027	98.9683
	NW_018735197.1	25818	24971	0.967193	1607	0.176005	1483	1265536845	98.9704
	NW_018736040.1	25805	13377	0.518388	2025	0.0943334	1484	1265562650	98.9724
	NW_018735495.1	25803	60148	2.33105	787	0.424191	1485	1265588453	98.9744
	NW_018735174.1	25797	105061	4.07261	307	0.741111	1486	1265614250	98.9764
	NW_018735786.1	25758	46443	1.80305	1025	0.328109	1487	1265640008	98.9784
	NW_018735096.1	25747	163820	6.36268	84	1.15785	1488	1265665755	98.9804
	NW_018736342.1	25737	8192	0.318297	2194	0.0579219	1489	1265691492	98.9825
	NW_018735631.1	25733	172281	6.69494	67	1.21831	1490	1265717225	98.9845
	NW_018736327.1	25717	21941	0.853171	1692	0.155255	1491	1265742942	98.9865
	NW_018735400.1	25715	20747	0.806805	1740	0.146818	1492	1265768657	98.9885
	NW_018735176.1	25694	40756	1.58621	1159	0.288649	1493	1265794351	98.9905
	NW_018735321.1	25694	14334	0.557873	1994	0.101519	1494	1265820045	98.9925
	NW_018734882.1	25691	19053	0.741622	1820	0.134956	1495	1265845736	98.9945
	NW_018734446.1	25690	28645	1.11503	1490	0.202906	1496	1265871426	98.9965
	NW_018734579.1	25683	34416	1.34003	1307	0.243851	1497	1265897109	98.9985
	NW_018735898.1	25666	13645	0.531637	2013	0.0967444	1498	1265922775	99.0005
	NW_018735681.1	25665	6231	0.242782	2239	0.0441801	1499	1265948440	99.0025
	NW_018734911.1	25662	14625	0.569909	1984	0.103709	1500	1265974102	99.0046
	NW_018735940.1	25646	37059	1.44502	1246	0.262957	1501	1265999748	99.0066
	NW_018735072.1	25618	26860	1.04848	1548	0.190797	1502	1266025366	99.0086
	NW_018736484.1	25594	19407	0.758264	1800	0.137985	1503	1266050960	99.0106
	NW_018734602.1	25592	10616	0.414817	2112	0.0754862	1504	1266076552	99.0126
	NW_018735921.1	25591	44878	1.75366	1054	0.319122	1505	1266102143	99.0146
	NW_018736010.1	25591	19777	0.772811	1784	0.140632	1506	1266127734	99.0166
	NW_018734723.1	25585	44818	1.75173	1056	0.31877	1507	1266153319	99.0186
	NW_018734515.1	25550	12645	0.494912	2041	0.0900614	1508	1266178869	99.0206
	NW_018735027.1	25543	10900	0.426731	2100	0.0776543	1509	1266204412	99.0226
	NW_018735708.1	25517	12992	0.509151	2033	0.0926525	1510	1266229929	99.0246
	NW_018735448.1	25507	23757	0.931391	1633	0.16949	1511	1266255436	99.0266
	NW_018736239.1	25503	6705	0.26291	2233	0.047843	1512	1266280939	99.0285
	NW_018736329.1	25502	69358	2.71971	645	0.494918	1513	1266306441	99.0305
	NW_018734427.1	25500	6780	0.265882	2231	0.0483838	1514	1266331941	99.0325
	NW_018734584.1	25487	22380	0.878095	1668	0.159791	1515	1266357428	99.0345
	NW_018734865.1	25479	29199	1.146	1454	0.208543	1516	1266382907	99.0365
	NW_018734956.1	25473	47976	1.88341	979	0.342732	1517	1266408380	99.0385
	NW_018736444.1	25471	15295	0.600487	1961	0.109273	1518	1266433851	99.0405
	NW_018734962.1	25447	8323	0.327072	2188	0.0595188	1519	1266459298	99.0425
	NW_018734488.1	25436	251350	9.88166	21	1.79821	1520	1266484734	99.0445
	NW_018735441.1	25435	15401	0.605504	1956	0.110186	1521	1266510169	99.0465
	NW_018734665.1	25422	50868	2.00094	935	0.364121	1522	1266535591	99.0485
	NW_018734573.1	25392	25654	1.01032	1580	0.183852	1523	1266560983	99.0504
	NW_018735228.1	25344	5670	0.223722	2249	0.0407116	1524	1266586327	99.0524
	NW_018735527.1	25343	10115	0.399124	2122	0.0726304	1525	1266611670	99.0544
	NW_018735165.1	25323	30951	1.22225	1387	0.222418	1526	1266636993	99.0564
	NW_018735443.1	25313	16861	0.6661	1890	0.121213	1527	1266662306	99.0584
	NW_018735454.1	25284	18910	0.747904	1813	0.136099	1528	1266687590	99.0604
	NW_018736043.1	25282	18504	0.731904	1828	0.133188	1529	1266712872	99.0623
	NW_018736069.1	25271	5281	0.208975	2255	0.0380281	1530	1266738143	99.0643
	NW_018734768.1	25262	96499	3.81993	350	0.69513	1531	1266763405	99.0663
	NW_018734596.1	25262	38763	1.53444	1186	0.279229	1532	1266788667	99.0683
	NW_018736316.1	25242	25674	1.01711	1574	0.185089	1533	1266813909	99.0702
	NW_018734771.1	25234	19076	0.755964	1804	0.137566	1534	1266839143	99.0722
	NW_018735146.1	25223	29076	1.15276	1446	0.209773	1535	1266864366	99.0742
	NW_018734903.1	25217	15750	0.624579	1941	0.113657	1536	1266889583	99.0761
	NW_018734753.1	25186	31436	1.24815	1369	0.227132	1537	1266914769	99.0781
	NW_018734773.1	25161	15575	0.619014	1947	0.112645	1538	1266939930	99.0801
	NW_018736121.1	25150	26136	1.0392	1556	0.189109	1539	1266965080	99.0821
	NW_018735179.1	25138	25117	0.999165	1587	0.181823	1540	1266990218	99.084
	NW_018735941.1	25122	23946	0.953188	1618	0.173456	1541	1267015340	99.086
	NW_018736191.1	25118	95717	3.81069	352	0.693449	1542	1267040458	99.0879
	NW_018736072.1	25103	86347	3.43971	438	0.625939	1543	1267065561	99.0899
	NW_018734834.1	25096	54343	2.1654	864	0.394049	1544	1267090657	99.0919
	NW_018736282.1	25089	68320	2.72311	644	0.495536	1545	1267115746	99.0938
	NW_018736066.1	25076	16183	0.645358	1912	0.117439	1546	1267140822	99.0958
	NW_018735799.1	25066	17395	0.693968	1860	0.126284	1547	1267165888	99.0978
	NW_018736243.1	25061	11373	0.453813	2074	0.0825824	1548	1267190949	99.0997
	NW_018736454.1	25039	33614	1.34247	1303	0.244295	1549	1267215988	99.1017
	NW_018735149.1	25038	5617	0.224339	2248	0.040824	1550	1267241026	99.1036
	NW_018735499.1	25014	149050	5.95866	102	1.08433	1551	1267266040	99.1056
	NW_018735453.1	24978	10642	0.426055	2103	0.0775312	1552	1267291018	99.1075
	NW_018736354.1	24976	38568	1.5442	1183	0.281006	1553	1267315994	99.1095
	NW_018736350.1	24957	26466	1.06046	1536	0.192977	1554	1267340951	99.1114
	NW_018736439.1	24948	17924	0.718454	1838	0.13074	1555	1267365899	99.1134
	NW_018735965.1	24921	37192	1.4924	1211	0.271578	1556	1267390820	99.1153
	NW_018734651.1	24910	9427	0.378442	2142	0.0688669	1557	1267415730	99.1173
	NW_018734755.1	24875	30663	1.23268	1378	0.224317	1558	1267440605	99.1192
	NW_018735440.1	24859	7186	0.28907	2212	0.0526034	1559	1267465464	99.1212
	NW_018736493.1	24848	28919	1.16384	1437	0.211789	1560	1267490312	99.1231
	NW_018734415.1	24835	4759	0.191625	2261	0.0348708	1561	1267515147	99.1251
	NW_018736193.1	24831	15050	0.606097	1954	0.110294	1562	1267539978	99.127
	NW_018736315.1	24817	73782	2.97304	559	0.541018	1563	1267564795	99.129
	NW_018736187.1	24812	40196	1.62002	1148	0.294803	1564	1267589607	99.1309
	NW_018736617.1	24808	70442	2.83949	598	0.516714	1565	1267614415	99.1328
	NW_018735031.1	24794	63092	2.54465	717	0.463061	1566	1267639209	99.1348
	NW_018734479.1	24791	20026	0.807793	1738	0.146998	1567	1267664000	99.1367
	NW_018735132.1	24777	51399	2.07446	905	0.3775	1568	1267688777	99.1386
	NW_018736313.1	24768	28085	1.13392	1467	0.206345	1569	1267713545	99.1406
	NW_018735746.1	24766	10600	0.428006	2099	0.0778862	1570	1267738311	99.1425
	NW_018735110.1	24757	69103	2.79125	615	0.507937	1571	1267763068	99.1445
	NW_018734534.1	24730	19507	0.788799	1764	0.143541	1572	1267787798	99.1464
	NW_018734754.1	24728	7086	0.286558	2214	0.0521462	1573	1267812526	99.1483
	NW_018735719.1	24725	16062	0.649626	1905	0.118215	1574	1267837251	99.1503
	NW_018735423.1	24714	27647	1.11868	1486	0.203571	1575	1267861965	99.1522
	NW_018734807.1	24695	7412	0.300142	2206	0.0546182	1576	1267886660	99.1541
	NW_018734535.1	24678	33040	1.33884	1308	0.243636	1577	1267911338	99.1561
	NW_018735336.1	24673	32243	1.30681	1333	0.237807	1578	1267936011	99.158
	NW_018734792.1	24672	66455	2.69354	657	0.490156	1579	1267960683	99.1599
	NW_018735991.1	24668	13976	0.566564	1988	0.1031	1580	1267985351	99.1618
	NW_018734680.1	24667	13351	0.541249	2008	0.0984936	1581	1268010018	99.1638
	NW_018735133.1	24662	21938	0.889547	1659	0.161875	1582	1268034680	99.1657
	NW_018735332.1	24649	3342	0.135584	2277	0.0246728	1583	1268059329	99.1676
	NW_018735219.1	24642	30243	1.22729	1383	0.223336	1584	1268083971	99.1696
	NW_018735679.1	24634	20333	0.825404	1722	0.150203	1585	1268108605	99.1715
	NW_018735816.1	24609	67672	2.74989	635	0.50041	1586	1268133214	99.1734
	NW_018736511.1	24609	5820	0.236499	2240	0.0430368	1587	1268157823	99.1753
	NW_018735084.1	24579	62765	2.5536	712	0.464691	1588	1268182402	99.1773
	NW_018734872.1	24579	26019	1.05859	1538	0.192636	1589	1268206981	99.1792
	NW_018735873.1	24567	92335	3.7585	365	0.683951	1590	1268231548	99.1811
	NW_018735711.1	24552	66063	2.69074	660	0.489646	1591	1268256100	99.183
	NW_018735135.1	24551	98058	3.99405	327	0.726816	1592	1268280651	99.1849
	NW_018735335.1	24544	16972	0.691493	1864	0.125834	1593	1268305195	99.1869
	NW_018735376.1	24540	14122	0.575469	1980	0.104721	1594	1268329735	99.1888
	NW_018735602.1	24529	103434	4.2168	293	0.767351	1595	1268354264	99.1907
	NW_018735338.1	24501	73746	3.00992	545	0.547728	1596	1268378765	99.1926
	NW_018735104.1	24501	19181	0.782866	1776	0.142462	1597	1268403266	99.1945
	NW_018734430.1	24487	37662	1.53804	1185	0.279884	1598	1268427753	99.1964
	NW_018734471.1	24481	79641	3.25318	480	0.591995	1599	1268452234	99.1984
	NW_018735298.1	24472	13391	0.547197	2002	0.0995759	1600	1268476706	99.2003
	NW_018736451.1	24445	65368	2.67408	666	0.486615	1601	1268501151	99.2022
	NW_018735806.1	24422	69448	2.84367	597	0.517475	1602	1268525573	99.2041
	NW_018735601.1	24408	54068	2.21518	836	0.403106	1603	1268549981	99.206
	NW_018736333.1	24380	42461	1.74163	1063	0.316933	1604	1268574361	99.2079
	NW_018735342.1	24335	52854	2.17193	857	0.395237	1605	1268598696	99.2098
	NW_018734445.1	24332	74781	3.07336	535	0.559273	1606	1268623028	99.2117
	NW_018734943.1	24321	15670	0.644299	1914	0.117246	1607	1268647349	99.2136
	NW_018735702.1	24312	31359	1.28986	1342	0.234721	1608	1268671661	99.2155
	NW_018735772.1	24293	27593	1.13584	1465	0.206694	1609	1268695954	99.2174
	NW_018736526.1	24289	24778	1.02013	1570	0.185638	1610	1268720243	99.2193
	NW_018736366.1	24287	30137	1.24087	1373	0.225807	1611	1268744530	99.2212
	NW_018736398.1	24263	29555	1.21811	1393	0.221665	1612	1268768793	99.2231
	NW_018735355.1	24259	10451	0.430809	2095	0.0783963	1613	1268793052	99.225
	NW_018735498.1	24259	5213	0.214889	2253	0.0391044	1614	1268817311	99.2269
	NW_018736463.1	24256	78255	3.22621	490	0.587088	1615	1268841567	99.2288
	NW_018736675.1	24245	31240	1.28851	1343	0.234477	1616	1268865812	99.2307
	NW_018736028.1	24241	50692	2.09117	895	0.380539	1617	1268890053	99.2326
	NW_018735660.1	24232	9235	0.381108	2137	0.0693519	1618	1268914285	99.2345
	NW_018735473.1	24223	6616	0.273129	2225	0.0497025	1619	1268938508	99.2364
	NW_018735147.1	24207	29800	1.23105	1380	0.22402	1620	1268962715	99.2383
	NW_018734569.1	24204	129855	5.36502	149	0.976298	1621	1268986919	99.2402
	NW_018734953.1	24181	19761	0.817212	1731	0.148712	1622	1269011100	99.2421
	NW_018736220.1	24177	4720	0.195227	2259	0.0355263	1623	1269035277	99.244
	NW_018736264.1	24167	94130	3.89498	342	0.708787	1624	1269059444	99.2458
	NW_018735384.1	24151	2031	0.0840959	2289	0.0153033	1625	1269083595	99.2477
	NW_018735580.1	24146	27431	1.13605	1464	0.206732	1626	1269107741	99.2496
	NW_018736548.1	24138	25809	1.06923	1528	0.194572	1627	1269131879	99.2515
	NW_018734775.1	24126	21333	0.884233	1661	0.160908	1628	1269156005	99.2534
	NW_018736126.1	24115	12679	0.525772	2014	0.0956772	1629	1269180120	99.2553
	NW_018735436.1	24060	34923	1.4515	1236	0.264135	1630	1269204180	99.2572
	NW_018734750.1	24043	38901	1.61798	1149	0.29443	1631	1269228223	99.259
	NW_018736013.1	24027	45021	1.87377	988	0.340978	1632	1269252250	99.2609
	NW_018735664.1	24010	106182	4.42241	258	0.804766	1633	1269276260	99.2628
	NW_018735407.1	23996	41463	1.72791	1073	0.314436	1634	1269300256	99.2647
	NW_018736527.1	23973	40486	1.68882	1103	0.307322	1635	1269324229	99.2665
	NW_018735604.1	23954	54411	2.27148	813	0.413351	1636	1269348183	99.2684
	NW_018736135.1	23951	7778	0.324746	2191	0.0590956	1637	1269372134	99.2703
	NW_018734538.1	23927	3236	0.135245	2278	0.0246111	1638	1269396061	99.2722
	NW_018735639.1	23920	12191	0.509657	2032	0.0927446	1639	1269419981	99.274
	NW_018735201.1	23862	20540	0.860783	1681	0.156641	1640	1269443843	99.2759
	NW_018735929.1	23846	2594	0.108781	2284	0.0197954	1641	1269467689	99.2778
	NW_018734507.1	23836	41165	1.72701	1074	0.314272	1642	1269491525	99.2796
	NW_018736262.1	23824	27618	1.15925	1439	0.210954	1643	1269515349	99.2815
	NW_018736067.1	23811	19173	0.805216	1741	0.146529	1644	1269539160	99.2834
	NW_018736267.1	23807	24376	1.0239	1568	0.186324	1645	1269562967	99.2852
	NW_018735358.1	23805	31477	1.32229	1318	0.240622	1646	1269586772	99.2871
	NW_018736677.1	23795	46400	1.94999	952	0.354848	1647	1269610567	99.2889
	NW_018735545.1	23782	37966	1.59642	1156	0.290507	1648	1269634349	99.2908
	NW_018735636.1	23769	24870	1.04632	1549	0.190404	1649	1269658118	99.2927
	NW_018735333.1	23755	16019	0.674342	1881	0.122713	1650	1269681873	99.2945
	NW_018735641.1	23747	112014	4.71697	223	0.858369	1651	1269705620	99.2964
	NW_018736688.1	23722	69729	2.93942	566	0.5349	1652	1269729342	99.2982
	NW_018734993.1	23721	21942	0.925003	1640	0.168327	1653	1269753063	99.3001
	NW_018736030.1	23700	20321	0.857426	1688	0.15603	1654	1269776763	99.3019
	NW_018736308.1	23698	14232	0.600557	1960	0.109286	1655	1269800461	99.3038
	NW_018736395.1	23687	4052	0.171064	2270	0.0311293	1656	1269824148	99.3056
	NW_018734457.1	23670	25134	1.06185	1534	0.19323	1657	1269847818	99.3075
	NW_018736034.1	23655	13409	0.566857	1987	0.103154	1658	1269871473	99.3093
	NW_018736510.1	23641	103065	4.35959	269	0.793334	1659	1269895114	99.3112
	NW_018734798.1	23631	10286	0.435276	2088	0.0792091	1660	1269918745	99.313
	NW_018736298.1	23629	7005	0.296458	2208	0.0539478	1661	1269942374	99.3149
	NW_018736541.1	23622	9545	0.404072	2118	0.0735309	1662	1269965996	99.3167
	NW_018735007.1	23564	7220	0.3064	2200	0.0557569	1663	1269989560	99.3186
	NW_018734864.1	23556	128001	5.4339	142	0.988832	1664	1270013116	99.3204
	NW_018736551.1	23518	11611	0.493707	2043	0.0898421	1665	1270036634	99.3223
	NW_018735625.1	23515	157002	6.67667	69	1.21498	1666	1270060149	99.3241
	NW_018735951.1	23457	6332	0.269941	2228	0.0491223	1667	1270083606	99.3259
	NW_018736143.1	23451	21742	0.927125	1637	0.168713	1668	1270107057	99.3278
	NW_018736310.1	23415	33384	1.42575	1261	0.259451	1669	1270130472	99.3296
	NW_018734643.1	23399	6295	0.269029	2229	0.0489564	1670	1270153871	99.3314
	NW_018736488.1	23386	7464	0.319165	2193	0.05808	1671	1270177257	99.3333
	NW_018736520.1	23331	7952	0.340834	2181	0.0620231	1672	1270200588	99.3351
	NW_018735119.1	23305	27909	1.19755	1411	0.217924	1673	1270223893	99.3369
	NW_018735804.1	23304	63530	2.72614	643	0.496088	1674	1270247197	99.3387
	NW_018736012.1	23297	12179	0.522771	2020	0.095131	1675	1270270494	99.3405
	NW_018735263.1	23291	19922	0.855352	1690	0.155652	1676	1270293785	99.3424
	NW_018735395.1	23280	9931	0.426589	2102	0.0776284	1677	1270317065	99.3442
	NW_018736514.1	23259	30272	1.30152	1337	0.236843	1678	1270340324	99.346
	NW_018735092.1	23228	15756	0.678319	1875	0.123437	1679	1270363552	99.3478
	NW_018736373.1	23212	1636697	70.5108	3	12.8312	1680	1270386764	99.3496
	NW_018736508.1	23178	24561	1.05967	1537	0.192833	1681	1270409942	99.3515
	NW_018735985.1	23173	40768	1.75929	1050	0.320146	1682	1270433115	99.3533
	NW_018736538.1	23167	760261	32.8165	5	5.97178	1683	1270456282	99.3551
	NW_018735317.1	23161	42729	1.84487	1000	0.335719	1684	1270479443	99.3569
	NW_018735445.1	23143	17092	0.738539	1824	0.134395	1685	1270502586	99.3587
	NW_018735599.1	23129	48367	2.09118	894	0.380542	1686	1270525715	99.3605
	NW_018734638.1	23069	12098	0.524427	2017	0.0954323	1687	1270548784	99.3623
	NW_018734647.1	23050	82417	3.57557	407	0.650664	1688	1270571834	99.3641
	NW_018734973.1	23007	71765	3.11927	520	0.567627	1689	1270594841	99.3659
	NW_018734833.1	22981	79143	3.44384	435	0.626692	1690	1270617822	99.3677
	NW_018736325.1	22981	66474	2.89256	579	0.526373	1691	1270640803	99.3695
	NW_018735825.1	22961	53480	2.32917	788	0.423849	1692	1270663764	99.3713
	NW_018736535.1	22948	25208	1.09848	1508	0.199896	1693	1270686712	99.3731
	NW_018734888.1	22932	139578	6.0866	97	1.10761	1694	1270709644	99.3749
	NW_018736055.1	22918	41632	1.81656	1014	0.330568	1695	1270732562	99.3767
	NW_018736421.1	22906	28917	1.26242	1364	0.229728	1696	1270755468	99.3785
	NW_018736630.1	22870	29356	1.2836	1348	0.233583	1697	1270778338	99.3803
	NW_018734916.1	22847	16968	0.74268	1819	0.135149	1698	1270801185	99.3821
	NW_018734555.1	22818	21336	0.935051	1631	0.170156	1699	1270824003	99.3838
	NW_018736537.1	22817	47265	2.07148	908	0.376957	1700	1270846820	99.3856
	NW_018735759.1	22804	11737	0.51469	2027	0.0936606	1701	1270869624	99.3874
	NW_018736662.1	22775	31606	1.38775	1283	0.252535	1702	1270892399	99.3892
	NW_018735017.1	22763	37976	1.66832	1121	0.303592	1703	1270915162	99.391
	NW_018736082.1	22748	33354	1.46624	1226	0.266818	1704	1270937910	99.3927
	NW_018735071.1	22748	14776	0.649552	1906	0.118202	1705	1270960658	99.3945
	NW_018734849.1	22737	97558	4.29072	284	0.780801	1706	1270983395	99.3963
	NW_018735215.1	22727	63848	2.80935	608	0.511229	1707	1271006122	99.3981
	NW_018735157.1	22699	12235	0.539011	2011	0.0980862	1708	1271028821	99.3999
	NW_018735374.1	22645	92512	4.08532	304	0.743424	1709	1271051466	99.4016
	NW_018735811.1	22615	60803	2.68861	661	0.489259	1710	1271074081	99.4034
	NW_018735613.1	22592	29070	1.28674	1345	0.234154	1711	1271096673	99.4052
	NW_018735238.1	22587	8078	0.357639	2165	0.0650813	1712	1271119260	99.4069
	NW_018736553.1	22565	218849	9.6986	23	1.7649	1713	1271141825	99.4087
	NW_018736460.1	22561	26510	1.17504	1427	0.213827	1714	1271164386	99.4105
	NW_018735607.1	22531	2111	0.0936931	2286	0.0170498	1715	1271186917	99.4122
	NW_018734995.1	22505	46593	2.07034	909	0.376749	1716	1271209422	99.414
	NW_018735034.1	22485	16817	0.747921	1812	0.136103	1717	1271231907	99.4157
	NW_018734905.1	22450	15592	0.694521	1857	0.126385	1718	1271254357	99.4175
	NW_018735630.1	22429	17289	0.770832	1787	0.140272	1719	1271276786	99.4192
	NW_018734470.1	22416	14232	0.634904	1925	0.115536	1720	1271299202	99.421
	NW_018735748.1	22353	69326	3.10142	526	0.564379	1721	1271321555	99.4227
	NW_018736207.1	22332	35344	1.58266	1161	0.288004	1722	1271343887	99.4245
	NW_018736546.1	22291	13412	0.601678	1957	0.10949	1723	1271366178	99.4262
	NW_018736424.1	22273	9598	0.430925	2094	0.0784174	1724	1271388451	99.428
	NW_018735277.1	22267	18987	0.852697	1693	0.155169	1725	1271410718	99.4297
	NW_018736388.1	22246	97165	4.36775	266	0.79482	1726	1271432964	99.4315
	NW_018736598.1	22246	17291	0.777263	1781	0.141442	1727	1271455210	99.4332
	NW_018734690.1	22227	17374	0.781662	1777	0.142243	1728	1271477437	99.4349
	NW_018736253.1	22214	32986	1.48492	1214	0.270218	1729	1271499651	99.4367
	NW_018736057.1	22213	37791	1.7013	1094	0.309593	1730	1271521864	99.4384
	NW_018736601.1	22194	49996	2.25268	821	0.409931	1731	1271544058	99.4401
	NW_018734518.1	22176	21215	0.956665	1613	0.174089	1732	1271566234	99.4419
	NW_018735994.1	22172	25211	1.13706	1462	0.206917	1733	1271588406	99.4436
	NW_018735087.1	22171	13792	0.622074	1944	0.113202	1734	1271610577	99.4453
	NW_018734426.1	22171	5842	0.263497	2232	0.0479498	1735	1271632748	99.4471
	NW_018735425.1	22106	7830	0.354202	2169	0.0644558	1736	1271654854	99.4488
	NW_018735953.1	22084	5057	0.228989	2246	0.0416702	1737	1271676938	99.4505
	NW_018735780.1	22080	17549	0.794792	1754	0.144632	1738	1271699018	99.4523
	NW_018735546.1	22076	74885	3.39215	450	0.617284	1739	1271721094	99.454
	NW_018735720.1	22067	88295	4.00122	322	0.728121	1740	1271743161	99.4557
	NW_018734987.1	22018	59415	2.69847	653	0.491054	1741	1271765179	99.4574
	NW_018736073.1	22017	19915	0.904528	1651	0.164601	1742	1271787196	99.4592
	NW_018734634.1	21996	9111	0.414212	2113	0.075376	1743	1271809192	99.4609
	NW_018734493.1	21944	10282	0.468556	2060	0.0852653	1744	1271831136	99.4626
	NW_018734703.1	21938	27423	1.25002	1368	0.227472	1745	1271853074	99.4643
	NW_018736569.1	21927	75311	3.43462	439	0.625014	1746	1271875001	99.466
	NW_018736052.1	21913	22195	1.01287	1578	0.184316	1747	1271896914	99.4677
	NW_018735820.1	21881	81800	3.7384	372	0.680294	1748	1271918795	99.4695
	NW_018734477.1	21876	23019	1.05225	1542	0.191483	1749	1271940671	99.4712
	NW_018736347.1	21865	22433	1.02598	1565	0.186702	1750	1271962536	99.4729
	NW_018734887.1	21849	31317	1.43334	1258	0.260831	1751	1271984385	99.4746
	NW_018735108.1	21813	36866	1.69009	1102	0.307554	1752	1272006198	99.4763
	NW_018734931.1	21793	24626	1.13	1471	0.20563	1753	1272027991	99.478
	NW_018735294.1	21744	26230	1.20631	1405	0.219518	1754	1272049735	99.4797
	NW_018735271.1	21743	9416	0.433059	2091	0.0788057	1755	1272071478	99.4814
	NW_018735995.1	21696	124208	5.72493	121	1.04179	1756	1272093174	99.4831
	NW_018735767.1	21691	49566	2.2851	805	0.415829	1757	1272114865	99.4848
	NW_018734541.1	21690	18065	0.832872	1711	0.151562	1758	1272136555	99.4865
	NW_018735544.1	21681	25620	1.18168	1423	0.215036	1759	1272158236	99.4882
	NW_018736574.1	21639	11127	0.51421	2029	0.0935732	1760	1272179875	99.4899
	NW_018734947.1	21609	30769	1.4239	1262	0.259113	1761	1272201484	99.4916
	NW_018734862.1	21603	49699	2.30056	800	0.418643	1762	1272223087	99.4933
	NW_018735944.1	21535	8187	0.380172	2138	0.0691816	1763	1272244622	99.4949
	NW_018735646.1	21504	56775	2.64021	677	0.48045	1764	1272266126	99.4966
	NW_018735331.1	21503	17034	0.792169	1757	0.144155	1765	1272287629	99.4983
	NW_018735695.1	21481	68189	3.17439	503	0.577658	1766	1272309110	99.5
	NW_018736000.1	21477	39171	1.82386	1009	0.331896	1767	1272330587	99.5017
	NW_018736575.1	21474	62674	2.9186	571	0.531111	1768	1272352061	99.5033
	NW_018736450.1	21437	18198	0.848906	1695	0.154479	1769	1272373498	99.505
	NW_018735709.1	21423	52266	2.43971	747	0.443966	1770	1272394921	99.5067
	NW_018736647.1	21415	28542	1.3328	1309	0.242536	1771	1272416336	99.5084
	NW_018736486.1	21385	49364	2.30835	794	0.42006	1772	1272437721	99.51
	NW_018734812.1	21324	18571	0.870897	1674	0.158481	1773	1272459045	99.5117
	NW_018736588.1	21262	20629	0.970229	1606	0.176557	1774	1272480307	99.5134
	NW_018735067.1	21247	67201	3.16285	505	0.575558	1775	1272501554	99.515
	NW_018734786.1	21231	12254	0.577175	1976	0.105031	1776	1272522785	99.5167
	NW_018736626.1	21220	90677	4.27319	285	0.777611	1777	1272544005	99.5183
	NW_018736609.1	21194	13881	0.65495	1899	0.119184	1778	1272565199	99.52
	NW_018734662.1	21172	7816	0.369167	2151	0.067179	1779	1272586371	99.5217
	NW_018735303.1	21135	19564	0.925668	1639	0.168448	1780	1272607506	99.5233
	NW_018736326.1	21123	53151	2.51626	723	0.457896	1781	1272628629	99.525
	NW_018736389.1	21104	47821	2.26597	817	0.412349	1782	1272649733	99.5266
	NW_018735360.1	21092	34731	1.64664	1136	0.299647	1783	1272670825	99.5283
	NW_018734724.1	21064	25977	1.23324	1376	0.224419	1784	1272691889	99.5299
	NW_018735293.1	21006	15977	0.760592	1798	0.138408	1785	1272712895	99.5316
	NW_018736542.1	20987	17148	0.817077	1732	0.148687	1786	1272733882	99.5332
	NW_018735760.1	20985	70855	3.37646	455	0.61443	1787	1272754867	99.5348
	NW_018735802.1	20962	15819	0.754651	1806	0.137327	1788	1272775829	99.5365
	NW_018736660.1	20949	63506	3.03146	542	0.551648	1789	1272796778	99.5381
	NW_018734861.1	20929	45975	2.19671	843	0.399746	1790	1272817707	99.5398
	NW_018734837.1	20915	36192	1.73043	1070	0.314895	1791	1272838622	99.5414
	NW_018736217.1	20911	6625	0.316819	2196	0.057653	1792	1272859533	99.543
	NW_018735692.1	20904	71377	3.41451	445	0.621355	1793	1272880437	99.5447
	NW_018735753.1	20903	59777	2.85973	591	0.520399	1794	1272901340	99.5463
	NW_018735010.1	20891	134612	6.44354	79	1.17256	1795	1272922231	99.5479
	NW_018735571.1	20881	73826	3.53556	417	0.643382	1796	1272943112	99.5496
	NW_018734522.1	20871	90880	4.35437	270	0.792384	1797	1272963983	99.5512
	NW_018734566.1	20849	19339	0.927574	1636	0.168795	1798	1272984832	99.5528
	NW_018736615.1	20835	6797	0.32623	2190	0.0593655	1799	1273005667	99.5545
	NW_018734990.1	20801	7099	0.341282	2180	0.0621046	1800	1273026468	99.5561
	NW_018736071.1	20788	16314	0.78478	1772	0.14281	1801	1273047256	99.5577
	NW_018736608.1	20732	4466	0.215416	2252	0.0392002	1802	1273067988	99.5593
	NW_018736258.1	20708	3529	0.170417	2271	0.0310116	1803	1273088696	99.5609
	NW_018735304.1	20706	18980	0.916643	1644	0.166806	1804	1273109402	99.5626
	NW_018734897.1	20703	52480	2.5349	721	0.461287	1805	1273130105	99.5642
	NW_018736641.1	20606	23496	1.14025	1458	0.207497	1806	1273150711	99.5658
	NW_018735496.1	20599	14447	0.701345	1851	0.127627	1807	1273171310	99.5674
	NW_018735193.1	20536	53239	2.59247	692	0.471764	1808	1273191846	99.569
	NW_018736054.1	20527	47563	2.31709	790	0.421652	1809	1273212373	99.5706
	NW_018735713.1	20525	25072	1.22153	1388	0.222288	1810	1273232898	99.5722
	NW_018735326.1	20503	29631	1.4452	1245	0.26299	1811	1273253401	99.5738
	NW_018734668.1	20492	33814	1.65011	1133	0.300278	1812	1273273893	99.5754
	NW_018736431.1	20470	5284	0.258134	2235	0.0469738	1813	1273294363	99.577
	NW_018735467.1	20453	15145	0.740478	1821	0.134748	1814	1273314816	99.5786
	NW_018736324.1	20409	170798	8.36876	34	1.5229	1815	1273335225	99.5802
	NW_018735516.1	20404	97828	4.79455	205	0.872486	1816	1273355629	99.5818
	NW_018734678.1	20402	14115	0.691844	1863	0.125898	1817	1273376031	99.5834
	NW_018735892.1	20390	19422	0.952526	1619	0.173335	1818	1273396421	99.585
	NW_018735192.1	20376	9433	0.462947	2066	0.0842445	1819	1273416797	99.5866
	NW_018734571.1	20301	75592	3.72356	374	0.677593	1820	1273437098	99.5882
	NW_018736712.1	20285	52095	2.56815	707	0.467339	1821	1273457383	99.5898
	NW_018736374.1	20282	36008	1.77537	1041	0.323072	1822	1273477665	99.5914
	NW_018735318.1	20281	16226	0.800059	1750	0.14559	1823	1273497946	99.5929
	NW_018735187.1	20255	3686	0.18198	2266	0.0331157	1824	1273518201	99.5945
	NW_018735352.1	20221	2371	0.117254	2282	0.0213373	1825	1273538422	99.5961
	NW_018736344.1	20216	16365	0.809507	1735	0.14731	1826	1273558638	99.5977
	NW_018734494.1	20203	15241	0.754393	1807	0.13728	1827	1273578841	99.5993
	NW_018735832.1	20168	51969	2.5768	701	0.468913	1828	1273599009	99.6009
	NW_018735575.1	20089	7854	0.39096	2126	0.0711448	1829	1273619098	99.6024
	NW_018734599.1	20019	25326	1.2651	1361	0.230216	1830	1273639117	99.604
	NW_018735745.1	19999	28965	1.44832	1241	0.263558	1831	1273659116	99.6056
	NW_018735614.1	19981	12814	0.641309	1919	0.116702	1832	1273679097	99.6071
	NW_018735758.1	19942	41467	2.07938	902	0.378394	1833	1273699039	99.6087
	NW_018735722.1	19917	35982	1.8066	1023	0.328755	1834	1273718956	99.6102
	NW_018735869.1	19887	45210	2.27334	812	0.413691	1835	1273738843	99.6118
	NW_018735769.1	19829	80028	4.03591	312	0.734432	1836	1273758672	99.6133
	NW_018735822.1	19822	9275	0.467914	2062	0.0851485	1837	1273778494	99.6149
	NW_018735724.1	19809	34941	1.7639	1047	0.320984	1838	1273798303	99.6164
	NW_018736006.1	19710	17128	0.869001	1675	0.158136	1839	1273818013	99.618
	NW_018735657.1	19559	53061	2.71287	647	0.493673	1840	1273837572	99.6195
	NW_018735688.1	19557	75163	3.84328	346	0.699379	1841	1273857129	99.621
	NW_018735605.1	19535	25002	1.27986	1351	0.232901	1842	1273876664	99.6226
	NW_018735847.1	19534	46344	2.37248	771	0.431731	1843	1273896198	99.6241
	NW_018735583.1	19498	73880	3.78911	360	0.689521	1844	1273915696	99.6256
	NW_018735572.1	19484	13413	0.688411	1866	0.125273	1845	1273935180	99.6271
	NW_018735554.1	19445	18018	0.926614	1638	0.16862	1846	1273954625	99.6287
	NW_018734740.1	19404	22908	1.18058	1424	0.214836	1847	1273974029	99.6302
	NW_018735541.1	19372	5374	0.277411	2223	0.0504817	1848	1273993401	99.6317
	NW_018735882.1	19358	14526	0.750387	1810	0.136551	1849	1274012759	99.6332
	NW_018735537.1	19253	37195	1.93191	959	0.351558	1850	1274032012	99.6347
	NW_018734448.1	19240	211600	10.9979	19	2.00134	1851	1274051252	99.6362
	NW_018735563.1	19222	66574	3.46343	430	0.630256	1852	1274070474	99.6377
	NW_018735234.1	19219	116217	6.04698	99	1.1004	1853	1274089693	99.6392
	NW_018735875.1	19168	29304	1.5288	1190	0.278202	1854	1274108861	99.6407
	NW_018735723.1	19124	7020	0.367078	2155	0.0667989	1855	1274127985	99.6422
	NW_018735503.1	19100	18339	0.960157	1612	0.174724	1856	1274147085	99.6437
	NW_018736238.1	19087	32326	1.69361	1099	0.308195	1857	1274166172	99.6452
	NW_018734757.1	19073	91070	4.77481	209	0.868894	1858	1274185245	99.6467
	NW_018735734.1	19013	14692	0.772734	1785	0.140618	1859	1274204258	99.6482
	NW_018735659.1	18998	16676	0.877777	1669	0.159733	1860	1274223256	99.6497
	NW_018735618.1	18966	13268	0.699568	1853	0.127304	1861	1274242222	99.6512
	NW_018735854.1	18949	7330	0.386828	2129	0.0703928	1862	1274261171	99.6526
	NW_018735727.1	18901	39667	2.09867	885	0.381905	1863	1274280072	99.6541
	NW_018735845.1	18885	3419	0.181043	2267	0.0329452	1864	1274298957	99.6556
	NW_018735532.1	18882	18177	0.962663	1609	0.17518	1865	1274317839	99.6571
	NW_018735606.1	18881	18006	0.953657	1616	0.173541	1866	1274336720	99.6585
	NW_018735863.1	18862	87877	4.65894	231	0.847809	1867	1274355582	99.66
	NW_018735648.1	18830	20029	1.06367	1531	0.193562	1868	1274374412	99.6615
	NW_018735617.1	18778	22088	1.17627	1426	0.214051	1869	1274393190	99.663
	NW_018735152.1	18778	17649	0.939876	1629	0.171034	1870	1274411968	99.6644
	NW_018735126.1	18737	1529968	81.6549	2	14.8591	1871	1274430705	99.6659
	NW_018735611.1	18718	15047	0.803879	1745	0.146285	1872	1274449423	99.6674
	NW_018736694.1	18633	31269	1.67815	1111	0.305381	1873	1274468056	99.6688
	NW_018735653.1	18560	14671	0.790463	1761	0.143844	1874	1274486616	99.6703
	NW_018735693.1	18467	15512	0.839985	1703	0.152856	1875	1274505083	99.6717
	NW_018735552.1	18451	7283	0.394721	2124	0.0718292	1876	1274523534	99.6732
	NW_018735608.1	18355	6168	0.336039	2183	0.0611506	1877	1274541889	99.6746
	NW_018735859.1	18319	66063	3.60626	400	0.656247	1878	1274560208	99.676
	NW_018735830.1	18225	141874	7.78458	39	1.4166	1879	1274578433	99.6774
	NW_018735733.1	18143	25325	1.39586	1274	0.25401	1880	1274596576	99.6789
	NW_018735621.1	18137	6754	0.372388	2147	0.0677651	1881	1274614713	99.6803
	NW_018735707.1	18103	11453	0.632658	1929	0.115128	1882	1274632816	99.6817
	NW_018736653.1	18074	13688	0.757331	1801	0.137815	1883	1274650890	99.6831
	NW_018734465.1	18023	84981	4.71514	224	0.858036	1884	1274668913	99.6845
	NW_018736229.1	18020	81720	4.53496	248	0.825248	1885	1274686933	99.6859
	NW_018735553.1	18005	101094	5.61477	126	1.02175	1886	1274704938	99.6873
	NW_018735694.1	17980	39318	2.18676	847	0.397935	1887	1274722918	99.6887
	NW_018735590.1	17898	11240	0.628003	1935	0.114281	1888	1274740816	99.6901
	NW_018735539.1	17897	17590	0.982846	1596	0.178853	1889	1274758713	99.6915
	NW_018735667.1	17878	40660	2.2743	810	0.413865	1890	1274776591	99.6929
	NW_018735037.1	17873	34643	1.93829	957	0.352719	1891	1274794464	99.6943
	NW_018735778.1	17837	42233	2.36772	772	0.430865	1892	1274812301	99.6957
	NW_018735836.1	17828	40907	2.29454	802	0.417547	1893	1274830129	99.6971
	NW_018735740.1	17808	84017	4.71794	222	0.858544	1894	1274847937	99.6985
	NW_018735777.1	17768	24341	1.36993	1290	0.249293	1895	1274865705	99.6999
	NW_018735668.1	17689	2375	0.134264	2279	0.0244327	1896	1274883394	99.7013
	NW_018735813.1	17687	25580	1.44626	1243	0.263183	1897	1274901081	99.7027
	NW_018734793.1	17686	130340	7.36967	49	1.34109	1898	1274918767	99.7041
	NW_018735846.1	17638	77669	4.4035	262	0.801326	1899	1274936405	99.7054
	NW_018735890.1	17615	14064	0.79841	1751	0.14529	1900	1274954020	99.7068
	NW_018735272.1	17613	11590	0.658037	1896	0.119746	1901	1274971633	99.7082
	NW_018735675.1	17587	14418	0.81981	1727	0.149185	1902	1274989220	99.7096
	NW_018735826.1	17586	54445	3.09593	528	0.56338	1903	1275006806	99.7109
	NW_018736294.1	17578	67240	3.82524	349	0.696096	1904	1275024384	99.7123
	NW_018735543.1	17544	19384	1.10488	1498	0.20106	1905	1275041928	99.7137
	NW_018734758.1	17500	60226	3.44149	437	0.626263	1906	1275059428	99.7151
	NW_018736613.1	17500	37624	2.14994	867	0.391235	1907	1275076928	99.7164
	NW_018735801.1	17497	25228	1.44185	1249	0.262379	1908	1275094425	99.7178
	NW_018735752.1	17486	19462	1.113	1492	0.202539	1909	1275111911	99.7192
	NW_018735819.1	17456	66397	3.80368	355	0.692173	1910	1275129367	99.7205
	NW_018735509.1	17423	7912	0.454112	2073	0.0826369	1911	1275146790	99.7219
	NW_018735698.1	17307	6370	0.368059	2153	0.0669774	1912	1275164097	99.7233
	NW_018735542.1	17285	19026	1.10072	1507	0.200304	1913	1275181382	99.7246
	NW_018735728.1	17276	53490	3.0962	527	0.56343	1914	1275198658	99.726
	NW_018735642.1	17240	16968	0.984223	1594	0.179103	1915	1275215898	99.7273
	NW_018735654.1	17224	64555	3.74797	369	0.682035	1916	1275233122	99.7286
	NW_018735914.1	17175	27435	1.59738	1155	0.290682	1917	1275250297	99.73
	NW_018735743.1	17116	36102	2.10925	881	0.383831	1918	1275267413	99.7313
	NW_018735502.1	17116	15094	0.881865	1663	0.160477	1919	1275284529	99.7327
	NW_018735612.1	17065	14697	0.861236	1679	0.156723	1920	1275301594	99.734
	NW_018735523.1	17058	25848	1.5153	1200	0.275746	1921	1275318652	99.7353
	NW_018736435.1	17031	111918	6.57143	73	1.19583	1922	1275335683	99.7367
	NW_018735800.1	17031	29501	1.73219	1069	0.315215	1923	1275352714	99.738
	NW_018735765.1	17009	20189	1.18696	1419	0.215996	1924	1275369723	99.7393
	NW_018735624.1	16980	13366	0.787161	1769	0.143243	1925	1275386703	99.7407
	NW_018734939.1	16978	6591	0.388208	2128	0.070644	1926	1275403681	99.742
	NW_018736276.1	16960	82453	4.86162	199	0.88469	1927	1275420641	99.7433
	NW_018735645.1	16925	24436	1.44378	1248	0.262731	1928	1275437566	99.7446
	NW_018735524.1	16849	10397	0.617069	1949	0.112291	1929	1275454415	99.746
	NW_018735761.1	16839	18540	1.10102	1505	0.200357	1930	1275471254	99.7473
	NW_018735685.1	16802	4790	0.285085	2215	0.0518782	1931	1275488056	99.7486
	NW_018736476.1	16785	10656	0.634853	1926	0.115527	1932	1275504841	99.7499
	NW_018735852.1	16730	42585	2.54543	716	0.463203	1933	1275521571	99.7512
	NW_018736221.1	16706	12313	0.737041	1826	0.134123	1934	1275538277	99.7525
	NW_018735510.1	16651	43163	2.59222	694	0.471717	1935	1275554928	99.7538
	NW_018735747.1	16644	18071	1.08574	1519	0.197576	1936	1275571572	99.7551
	NW_018735588.1	16632	10814	0.650192	1904	0.118318	1937	1275588204	99.7564
	NW_018735565.1	16560	17183	1.03762	1557	0.188821	1938	1275604764	99.7577
	NW_018735129.1	16530	47440	2.86993	586	0.522255	1939	1275621294	99.759
	NW_018735763.1	16524	19968	1.20842	1399	0.219902	1940	1275637818	99.7603
	NW_018735412.1	16522	117586	7.11693	56	1.2951	1941	1275654340	99.7616
	NW_018735721.1	16518	24611	1.48995	1212	0.271133	1942	1275670858	99.7629
	NW_018734847.1	16500	11923	0.722606	1835	0.131496	1943	1275687358	99.7642
	NW_018735504.1	16476	13804	0.837825	1706	0.152463	1944	1275703834	99.7655
	NW_018734572.1	16473	27598	1.67535	1114	0.304871	1945	1275720307	99.7667
	NW_018735857.1	16422	10665	0.649434	1907	0.11818	1946	1275736729	99.768
	NW_018735637.1	16395	17857	1.08917	1517	0.198202	1947	1275753124	99.7693
	NW_018735706.1	16322	18798	1.1517	1448	0.20958	1948	1275769446	99.7706
	NW_018735886.1	16294	23962	1.4706	1222	0.267612	1949	1275785740	99.7719
	NW_018735689.1	16167	11212	0.693511	1861	0.126201	1950	1275801907	99.7731
	NW_018735520.1	16139	6151	0.381126	2136	0.0693553	1951	1275818046	99.7744
	NW_018735794.1	16128	25300	1.5687	1171	0.285464	1952	1275834174	99.7757
	NW_018735515.1	16110	158222	9.82135	22	1.78724	1953	1275850284	99.7769
	NW_018735514.1	16105	42055	2.6113	684	0.47519	1954	1275866389	99.7782
	NW_018735774.1	16069	70423	4.38254	265	0.79751	1955	1275882458	99.7794
	NW_018735942.1	16062	26762	1.66617	1123	0.3032	1956	1275898520	99.7807
	NW_018735771.1	16040	49330	3.07544	533	0.559651	1957	1275914560	99.7819
	NW_018736614.1	16024	4471	0.279019	2221	0.0507744	1958	1275930584	99.7832
	NW_018735655.1	16015	75907	4.73974	215	0.862513	1959	1275946599	99.7844
	NW_018735789.1	15994	10041	0.627798	1936	0.114243	1960	1275962593	99.7857
	NW_018735650.1	15923	16656	1.04603	1550	0.190352	1961	1275978516	99.7869
	NW_018736351.1	15917	61117	3.83973	348	0.698733	1962	1275994433	99.7882
	NW_018735600.1	15916	32182	2.02199	928	0.367951	1963	1276010349	99.7894
	NW_018735652.1	15713	10912	0.694457	1858	0.126373	1964	1276026062	99.7907
	NW_018735528.1	15666	33969	2.16833	859	0.39458	1965	1276041728	99.7919
	NW_018735564.1	15629	29260	1.87216	989	0.340686	1966	1276057357	99.7931
	NW_018735808.1	15570	12276	0.788439	1765	0.143476	1967	1276072927	99.7943
	NW_018735568.1	15510	43214	2.7862	619	0.507018	1968	1276088437	99.7955
	NW_018735805.1	15459	38898	2.5162	724	0.457885	1969	1276103896	99.7967
	NW_018735823.1	15380	27226	1.77022	1045	0.322135	1970	1276119276	99.7979
	NW_018735623.1	15303	12650	0.826635	1720	0.150427	1971	1276134579	99.7991
	NW_018735835.1	15280	16683	1.09182	1513	0.198683	1972	1276149859	99.8003
	NW_018735505.1	15263	42547	2.78759	617	0.507271	1973	1276165122	99.8015
	NW_018735880.1	15244	42591	2.79395	612	0.508428	1974	1276180366	99.8027
	NW_018735594.1	15207	49406	3.2489	482	0.591217	1975	1276195573	99.8039
	NW_018734564.1	15194	37648	2.47782	739	0.4509	1976	1276210767	99.8051
	NW_018736623.1	15174	28302	1.86516	992	0.339412	1977	1276225941	99.8063
	NW_018735828.1	15122	24829	1.64191	1140	0.298786	1978	1276241063	99.8075
	NW_018735865.1	15028	77560	5.16103	166	0.939177	1979	1276256091	99.8086
	NW_018735691.1	15000	28980	1.932	958	0.351575	1980	1276271091	99.8098
	NW_018735887.1	14974	15389	1.02771	1564	0.187018	1981	1276286065	99.811
	NW_018735860.1	14951	4011	0.268276	2230	0.0488195	1982	1276301016	99.8122
	NW_018735881.1	14837	5795	0.390578	2127	0.0710752	1983	1276315853	99.8133
	NW_018735547.1	14818	5289	0.356931	2167	0.0649523	1984	1276330671	99.8145
	NW_018735671.1	14802	88051	5.94859	103	1.08249	1985	1276345473	99.8156
	NW_018735877.1	14777	35150	2.3787	769	0.432862	1986	1276360250	99.8168
	NW_018735782.1	14766	24630	1.66802	1122	0.303537	1987	1276375016	99.8179
	NW_018735550.1	14716	21609	1.4684	1225	0.267212	1988	1276389732	99.8191
	NW_018735870.1	14674	101740	6.93335	61	1.26169	1989	1276404406	99.8202
	NW_018735672.1	14641	63834	4.35995	268	0.7934	1990	1276419047	99.8214
	NW_018735551.1	14601	6255	0.428395	2097	0.077957	1991	1276433648	99.8225
	NW_018735797.1	14580	93378	6.40453	81	1.16546	1992	1276448228	99.8237
	NW_018735666.1	14574	49765	3.41464	444	0.621378	1993	1276462802	99.8248
	NW_018735534.1	14559	17335	1.19067	1416	0.216672	1994	1276477361	99.826
	NW_018734440.1	14504	325926	22.4715	9	4.08923	1995	1276491865	99.8271
	NW_018736289.1	14488	128599	8.87624	29	1.61525	1996	1276506353	99.8282
	NW_018735716.1	14463	24299	1.68008	1110	0.305732	1997	1276520816	99.8294
	NW_018735768.1	14462	24129	1.66844	1120	0.303614	1998	1276535278	99.8305
[truncated: 298 more rows]

[truncated: 8 more sheets: Supplementary Table 11, Supplementary Table 12, Supplementary Table 13, Supplementary Table 14, Supplementary Table 15, Supplementary Table 16, Supplementary Table 17, Supplementary Table 18]
